# Supplementary material for: Last-percent improvement in eligibility rates of crop seeds based on quality evaluation using near-infrared imaging spectrometry
Source: PLoS One. 2023 Sep 20;18(9):e0291105. doi: 10.1371/journal.pone.0291105 (PMC10511137; doi:10.1371/journal.pone.0291105)
Supplement: S1 File — (ZIP) [file pone.0291105.s005.zip]

Archive with 58 entries (58 files):
- _functions.R
- data/00_X-dBo22A1F.csv
- data/00_X-dBo22A1R.csv
- data/00_X-dBo22A2.csv
- data/00_X-dBo51A1F.csv
- data/00_X-dBo51A1R.csv
- data/00_X-dCa47A1F.csv
- data/00_X-dCa47A1R.csv
- data/00_X-dCa47A2B1.csv
- data/00_X-dCa47gA1F.csv
- data/00_X-dCa47gA1R.csv
- data/00_X-dCa47hA1F.csv
- data/00_X-dCa47hA1R.csv
- data/00_X-dLe803A1F.csv
- data/00_X-dLe803A1R.csv
- data/00_X-dLe803A2.csv
- data/00_X-dPe19A1F.csv
- data/00_X-dPe19A1R.csv
- data/00_X-dPe19A2.csv
- data/00_X-dSq5A1F.csv
- data/00_X-dSq5A1R.csv
- data/00_X-dSq5A2.csv
- data/00_X-dTm221A1F.csv
- data/00_X-dTm221A1R.csv
- data/00_X-dTm94A1F.csv
- data/00_X-dTm94A1R.csv
- data/00_X-dTm94B1.csv
- data/Y-dBo22A1F.csv
- data/Y-dBo22A1R.csv
- data/Y-dBo22A2.csv
- data/Y-dBo51A1F.csv
- data/Y-dBo51A1R.csv
- data/Y-dCa47A1F.csv
- data/Y-dCa47A1R.csv
- data/Y-dCa47A2B1.csv
- data/Y-dCa47gA1F.csv
- data/Y-dCa47gA1R.csv
- data/Y-dCa47hA1F.csv
- data/Y-dCa47hA1R.csv
- data/Y-dLe803A1F.csv
- data/Y-dLe803A1R.csv
- data/Y-dLe803A2.csv
- data/Y-dPe19A1F.csv
- data/Y-dPe19A1R.csv
- data/Y-dPe19A2.csv
- data/Y-dSq5A1F.csv
- data/Y-dSq5A1R.csv
- data/Y-dSq5A2.csv
- data/Y-dTm221A1F.csv
- data/Y-dTm221A1R.csv
- data/Y-dTm94A1F.csv
- data/Y-dTm94A1R.csv
- data/Y-dTm94B1.csv
- HOWTO.pdf
- ST1_SpectralTransformation.R
- ST2_ModelDeviation.R
- ST3_CheckSelected.R
- ST4_Prediction.R
