# Supplementary material for: Last-percent improvement in eligibility rates of crop seeds based on quality evaluation using near-infrared imaging spectrometry
Source: PLoS One. 2023 Sep 20;18(9):e0291105. doi: 10.1371/journal.pone.0291105 (PMC10511137; doi:10.1371/journal.pone.0291105)
Supplement: S1 File — (ZIP) [file pone.0291105.s005.zip › _functions.R]

## Common to All ###############################################################
#
# (Install and Load Packages)
#
loadPackages <- function(pkgs, repos)
{
	newPkgs <- pkgs[!(pkgs %in% installed.packages()[,"Package"])]
	if (length(newPkgs)) install.packages(newPkgs, repos=repos)
	for (pkg in pkgs) library(pkg, character.only=T)
}

## ST1_SpectralTransformation.R ################################################
#
# (SG filter)
#
sgfiltMat <- function(mat)
{
	# p: Filter Order, n: Filter Length, m: Differential Order
	
	nrow <- nrow(mat)
	ret <- mat
	
	for (row in 1:nrow)
	{
		src <- mat[row,]
		dst <- sgolayfilt(src, p=3, n=5, m=0, ts=1)	
		ret[row,] <- dst
	}
	
	return (ret)
}
#
# (SNV)
#
snvVec <- function(vec, range)
{
	valid <- vec[range]
	
	ave <- mean(valid)
	std <- sd(valid)
	
	ret <- (vec - ave) / std
	return (ret)
}
snvMat <- function(mat, range)
{
	nrow <- nrow(mat)
	ret <- mat
	
	for (row in 1:nrow)
	{
		ret[row,] <- snvVec(mat[row,], range)
	}
	
	return (ret)
}

## ST2_CandidateModelDeviation.R ###############################################
#
# (Scaling)
#
scaleMat <- function(mat, ref)
{
	nrow <- nrow(mat)
	ret <- mat
	
	ave <- colMeans(ref)
	dev <- colStdevs(ref)
	
	for (row in 1:nrow)
	{
		ret[row,] <- (mat[row,] - ave) / dev
	}
	
	return (ret)
}
#
# (Performance)
#
evalModel <- function(ycal, yval, yscore.cal, yscore.val)
{
	y <- list(ycal, yval)
	yscore <- list(yscore.cal, yscore.val)
	
	sRecv <- as.vector(NULL)
	sSpec <- as.vector(NULL)
	
	sP <- as.vector(NULL)
	sR <- as.vector(NULL)
	sA <- as.vector(NULL)
	
	Amax <- as.vector(NULL)
	AUC  <- as.list(NULL)
	
	for (set in 1:2)
	{
		P <- as.vector(NULL)
		R <- as.vector(NULL)
		A <- as.vector(NULL)
		
		nY	<- length(y[[set]])
		nOK	<- length(which(y[[set]]==1))
		nNG	<- nY - nOK
		
		order <- order(yscore[[set]], decreasing=T)
		orderedY <- y[[set]][order]
		
		for (nGet in 1:nY)
		{
			nGetOK	<- length(which(orderedY[1:nGet]==1))
			
			P[nGet] <- nGetOK / nGet
			R[nGet] <- nGetOK / nOK
			A[nGet] <- 1 - (nGet + nOK - 2*nGetOK) / nY
		}
		
		nGet.std <- nOK	# (<= Standard Condition)
		
		nGetOK.std <- length(which(orderedY[1:nGet.std]==1))
		nGetNG.std <- nGet.std - nGetOK.std
		
		sRecv[set] <- nGet.std / nY
		sSpec[set] <- 1 - nGetNG.std / nNG
		
		sP[set] <- P[nGet.std]
		sR[set] <- R[nGet.std]
		sA[set] <- A[nGet.std]
		
		Amax[set] <- max(A)
		
		iP <- nOK / nY
		AUC[[set]] <- calcAUC(P, R, iP)
	}
	
	ret <- matrix(ncol=6, byrow=F,
		c(sRecv, sP, sR, sA, sSpec, Amax)
	)
	
	matAUC <- matrix(ncol=2, byrow=T, c(AUC[[1]], AUC[[2]]))
	ret <- cbind(ret, matAUC)	
	
	rownames(ret) <- c("Calibration", "Validation")
	colnames(ret) <- c("sRecv", "sP", "sR", "sA", "sSpec", "Amax", "AUC-PR", "AUC-rPR")
	
	return (ret)
}
calcAUC <- function(prec, recl, iP)
{
	order <- order(recl)
	
	P <- prec[order]
	R <- recl[order]
	
	rP <- (P - iP) / (1 - iP)
	rP[which(rP<0)] <- 0
	
	n <- length(R)
	
	AUCPR	<- 0
	AUCrPR	<- 0
	
	for (i in 1:n)
	{
		dR <- ifelse(i==1, R[i], R[i] - R[i-1])
		AUCPR	<- AUCPR  + dR *  P[i]
		AUCrPR	<- AUCrPR + dR * rP[i]
	}
	
	ret <- c(AUCPR, AUCrPR)
	return (ret)
}
