# Supplementary material for: Last-percent improvement in eligibility rates of crop seeds based on quality evaluation using near-infrared imaging spectrometry
Source: PLoS One. 2023 Sep 20;18(9):e0291105. doi: 10.1371/journal.pone.0291105 (PMC10511137; doi:10.1371/journal.pone.0291105)
Supplement: S1 File — (ZIP) [file pone.0291105.s005.zip › data/00_X-dBo22A1F.csv]

Label	929.98	936.12	942.26	948.40	954.54	960.68	966.82	972.96	979.10	985.24	991.38	997.52	1003.66	1009.80	1015.94	1022.07	1028.21	1034.35	1040.48	1046.62	1052.76	1058.89	1065.02	1071.16	1077.29	1083.43	1089.56	1095.69	1101.83	1107.96	1114.09	1120.22	1126.35	1132.48	1138.61	1144.74	1150.87	1157.00	1163.13	1169.26	1175.39	1181.51	1187.64	1193.77	1199.90	1206.02	1212.15	1218.27	1224.40
d-Bo22A1_11_A01F	3.6923	3.7168	3.8906	4.5976	4.9560	4.6144	5.3540	5.4705	5.9501	6.0115	6.2859	6.4956	6.5707	7.1655	7.2257	7.4834	7.7344	8.0043	8.4592	8.5659	8.9369	9.2676	9.5149	9.8715	10.1630	10.3968	10.7258	10.9949	11.3837	11.7096	12.0677	12.4287	12.6789	13.0207	13.3776	13.7121	14.0019	14.2354	14.6968	14.9654	15.2722	15.6933	16.0311	16.4147	16.7019	17.0999	17.4722	17.9374	18.4015
d-Bo22A1_11_A02F	3.6187	3.7619	4.9272	4.9403	5.4337	5.7954	6.0260	6.2798	6.8545	7.1018	7.0009	7.6926	7.9248	7.9906	8.1448	8.3512	8.2431	8.8570	9.0591	9.2234	9.4701	9.6747	9.9086	10.1518	10.4763	10.5715	10.8527	11.0491	11.2521	11.5685	11.7991	11.9938	12.2743	12.6077	12.8804	13.1645	13.3897	13.6321	14.0122	14.3102	14.5378	14.8108	15.1639	15.5562	15.8568	16.1646	16.5129	16.8734	17.2395
d-Bo22A1_11_A03F	2.6396	3.2277	3.3884	4.3327	4.1315	4.7450	4.7325	5.0874	5.5023	5.7386	5.7604	6.0969	6.4282	6.5331	6.6618	7.0237	7.2287	7.3869	7.9284	7.8969	8.2134	8.4155	8.6924	8.9808	9.2659	9.4635	9.6826	9.9637	10.3053	10.5471	10.8088	11.1056	11.3522	11.7332	11.9936	12.3183	12.5131	12.8521	13.1478	13.4083	13.6300	13.9799	14.2698	14.6030	14.9163	15.2631	15.6238	16.0081	16.4549
d-Bo22A1_11_A04F	3.0607	2.7607	3.3388	3.2133	4.2613	4.2879	4.7449	4.6190	5.1023	5.5687	5.8744	6.3770	6.1868	6.7127	6.8630	6.9416	7.2453	7.5932	7.8738	8.1329	8.3724	8.6274	8.8209	9.1313	9.3304	9.6603	9.8204	10.1536	10.4618	10.6590	10.9163	11.1365	11.4388	11.7513	12.1629	12.3735	12.7350	12.8883	13.3230	13.5958	13.8492	14.0946	14.4345	14.8433	15.1058	15.4030	15.7802	16.1532	16.5041
d-Bo22A1_11_A05F	3.0334	4.4422	4.0388	4.7052	4.5608	5.0440	5.1500	5.5612	5.6983	6.0958	6.2591	6.3365	6.5464	6.8255	7.2406	7.5910	7.9055	7.9361	8.3070	8.6494	8.6404	9.2932	9.4395	9.8002	10.1403	10.4550	10.7525	11.0762	11.3561	11.7138	12.0142	12.2689	12.7147	12.9549	13.2967	13.7751	13.9764	14.3744	14.5984	15.0421	15.3945	15.6523	16.0717	16.4763	16.7668	17.2371	17.6136	18.0703	18.5656
d-Bo22A1_11_A06F	3.8264	3.4558	4.0398	4.9515	5.5257	5.7039	6.2437	5.9752	6.3589	6.7702	6.6719	7.1382	7.4823	8.0037	8.2694	8.4603	8.6575	9.0197	9.1437	9.5462	9.4786	10.1680	10.4199	10.7496	11.0331	11.4323	11.5932	11.9362	12.2555	12.5171	12.8437	13.1548	13.4641	13.7713	14.1357	14.4743	14.6619	15.0509	15.2581	15.5820	15.9625	16.2584	16.5447	16.8686	17.1506	17.5782	17.8269	18.3461	18.7720
d-Bo22A1_11_A07F	5.6226	6.8983	7.8598	8.4516	8.4313	9.8258	10.2240	11.0331	11.4602	12.0526	12.1827	12.8184	13.2566	13.4036	13.8499	14.1337	14.3607	14.5163	14.5584	15.1341	15.2772	15.7739	15.9787	16.2116	16.5837	16.8017	16.8933	17.2199	17.4495	17.8639	18.1473	18.2835	18.6368	18.9144	19.1977	19.5354	19.8188	20.0878	20.2119	20.4368	20.6481	20.8503	21.1036	21.3517	21.5519	21.7962	22.1037	22.4579	22.9333
d-Bo22A1_11_A08F	3.4342	3.4340	4.2711	5.1125	5.2362	5.4621	5.6957	6.0785	6.2016	6.6979	7.0413	6.6244	7.2525	7.4601	8.0486	8.0531	8.3360	8.7527	9.1209	9.2891	9.3339	10.0312	10.3541	10.5897	10.9406	11.0825	11.3633	11.7297	12.0239	12.3032	12.6450	12.8427	13.1884	13.4604	13.8146	14.1450	14.3015	14.6934	14.9385	15.2240	15.6023	15.8788	16.1839	16.4317	16.7585	17.1496	17.4335	17.8738	18.3147
d-Bo22A1_11_A09F	3.1384	4.8706	4.3635	4.5633	4.5848	5.2603	5.4019	5.6919	5.7811	6.0410	6.5770	6.4216	6.8494	6.9906	7.1260	7.4000	7.7698	7.7734	8.1562	8.2437	8.6446	8.7718	8.8957	9.3275	9.5152	9.8368	9.9480	10.2734	10.5676	10.7161	11.0717	11.1840	11.5662	11.8028	12.0929	12.3302	12.6126	12.8927	13.0578	13.3665	13.6072	13.9363	14.1774	14.2021	14.8120	15.0378	15.4689	15.7933	16.1923
d-Bo22A1_11_A10F	4.4953	3.5396	4.9880	5.3364	6.0486	6.7789	7.0132	7.5448	8.0894	8.5289	8.7208	9.4036	9.7892	9.9617	10.2329	10.7770	11.0189	11.4524	11.9291	12.2545	12.3326	12.9028	13.4187	13.6095	14.0927	14.4513	14.6627	15.0882	15.4953	15.8949	16.3366	16.6842	17.0638	17.5793	18.0127	18.5421	18.9441	19.4107	19.7602	20.1211	20.5510	20.9134	21.3071	21.7293	22.0975	22.5666	22.9677	23.5247	24.0367
d-Bo22A1_11_A11F	2.2686	1.6719	2.9358	3.3129	3.5703	3.5711	4.3412	4.3320	4.7495	5.0558	5.0823	5.6232	5.8272	5.5605	6.0113	6.3432	6.5334	6.8695	6.9313	7.2743	7.1571	7.6897	8.1990	8.2283	8.5836	8.7148	8.7611	9.2487	9.3501	9.7595	10.0144	10.2549	10.5498	10.7312	11.1220	11.3704	11.6349	11.9202	12.0870	12.4184	12.6525	12.8479	13.2255	13.5630	13.7608	14.1183	14.4498	14.8387	15.2359
d-Bo22A1_11_A12F	2.9160	3.4197	3.8361	4.4407	4.4813	5.4277	5.3113	6.1833	6.2136	6.6407	6.8385	7.0757	7.4009	7.5395	8.3642	8.3555	8.5100	8.8996	8.9066	9.4970	9.5063	10.1270	10.5773	10.7217	11.0760	11.2318	11.4853	11.9667	12.2050	12.6133	12.8970	13.1488	13.4732	13.7336	14.1310	14.4631	14.7119	15.1211	15.3011	15.6889	15.9906	16.2815	16.6328	17.0124	17.2984	17.6408	17.9461	18.3558	18.8846
d-Bo22A1_11_B01F	3.1057	3.4579	4.0146	3.8209	4.1246	4.3087	5.2034	4.9585	4.8337	5.4669	5.1111	5.4436	5.6826	5.9206	5.8449	6.2951	6.2353	6.5574	6.9121	7.0153	7.1249	7.2930	7.5463	7.7323	7.9355	8.2376	8.4361	8.7627	8.9162	9.2043	9.3833	9.5731	9.8875	10.1221	10.3537	10.7165	10.8295	11.1026	11.4026	11.6107	11.8702	12.0876	12.3871	12.6599	12.9513	13.4901	13.5739	13.8841	14.3311
d-Bo22A1_11_B02F	3.6868	3.2578	3.8488	4.1503	4.5645	4.3732	4.5912	5.3283	5.3506	5.7516	5.9495	6.0484	6.2480	6.6037	6.6490	6.9689	7.0502	7.4041	7.6214	7.7682	7.9126	8.1822	8.2598	8.4825	8.7861	8.9635	9.1986	9.5562	9.6729	9.8054	10.0561	10.3321	10.4488	10.8529	11.0652	11.2388	11.5353	11.8399	11.9590	12.1633	12.4789	12.6705	12.9704	13.2422	13.5517	13.8289	14.1279	14.4243	14.7526
d-Bo22A1_11_B03F	3.8110	4.5899	5.1062	4.6633	5.7896	5.9068	6.5292	6.8640	7.6782	7.4925	7.9598	8.1609	8.3445	8.7635	9.2382	9.7391	9.8693	10.2275	10.7142	10.9310	11.2976	11.7259	11.9775	12.3694	12.6422	13.0413	13.3779	13.3979	14.2250	14.5412	14.8728	15.2078	15.6525	15.9539	16.4140	16.6336	17.0685	17.4674	17.7622	18.1480	18.5192	18.8785	19.1795	19.4595	19.8090	20.3617	20.5340	20.9779	21.5381
d-Bo22A1_11_B04F	4.5177	3.9004	4.7851	4.2037	5.1018	4.8697	5.6778	6.6232	6.5694	6.9584	7.6574	7.5734	7.9108	8.4079	8.6060	8.9435	9.0632	9.3165	9.6745	9.7858	10.1802	10.5752	10.7959	11.0328	11.2944	11.6005	11.8865	11.6864	12.4726	12.7526	13.1744	13.4759	13.6491	14.0645	14.3337	14.6239	14.9411	15.2268	15.3954	15.6175	16.0255	16.2996	16.6061	16.8294	17.1831	17.4993	17.8332	18.2600	18.6617
d-Bo22A1_11_B05F	3.6546	3.4831	4.1091	4.8585	5.1582	5.2738	5.5375	6.3239	6.3028	6.7972	7.3757	7.2588	7.3677	7.9384	8.4531	8.6098	8.8793	9.0331	9.5546	9.6400	10.0032	10.4087	10.6003	10.8473	11.2144	11.4603	11.7644	11.9330	12.3666	12.6744	13.0056	13.3251	13.6243	14.0288	14.3908	14.6785	15.0534	15.3419	15.6283	15.9502	16.3348	16.6496	17.1224	17.3413	17.7639	18.1086	18.4844	18.8758	19.2972
d-Bo22A1_11_B06F	4.3783	4.0670	4.1597	4.7427	5.1484	4.5811	5.1123	5.4758	5.6376	6.0944	6.1570	6.2955	6.4163	6.8447	7.2923	7.2698	7.4147	7.7861	7.8976	8.0238	8.2079	8.6100	8.7086	8.9863	9.2314	9.4555	9.6095	9.8674	10.1328	10.3423	10.6779	10.8344	11.1297	11.3799	11.6795	11.8869	12.1303	12.3260	12.5239	12.7377	13.0273	13.3039	13.5069	13.7201	13.9949	14.3720	14.5978	14.9980	15.3785
d-Bo22A1_11_B07F	3.5635	3.7124	4.0720	4.7859	4.9167	5.1637	6.0785	6.3193	6.6605	6.8823	7.1463	7.5440	7.7364	8.2536	8.5035	8.7988	9.0124	9.4978	9.7647	9.9746	10.2978	10.6830	10.7898	11.2380	11.5256	11.8336	12.0730	12.5892	12.6774	13.0393	13.3686	13.6780	14.0504	14.3338	14.7592	15.0817	15.3908	15.6809	15.9792	16.2726	16.6453	16.9784	17.3122	17.6246	18.0176	18.4600	18.7863	19.1902	19.5963
d-Bo22A1_11_B08F	4.1543	4.5295	5.3046	5.6942	5.2439	6.5888	6.8177	7.2895	7.6648	8.1047	8.6874	8.7121	9.0297	9.6099	10.3463	10.1624	10.5885	10.9665	11.3758	11.6450	11.9268	12.3393	12.5432	12.9580	13.3657	13.6190	14.0473	14.2099	14.5974	14.9997	15.3160	15.6938	15.9860	16.4712	16.8697	17.2393	17.1875	17.9321	18.2192	18.7161	19.0090	19.4452	19.7034	20.0909	20.4225	20.8134	21.1842	21.5627	22.1429
d-Bo22A1_11_B09F	3.1264	5.2663	5.0862	5.5253	5.0873	6.1111	6.3691	6.6445	6.9441	7.6604	7.6215	8.1207	8.2682	8.7292	9.0367	9.3617	9.5521	9.8311	10.1563	10.4745	10.7508	11.0887	11.0822	11.7949	11.9996	12.1712	12.3899	12.8057	13.0259	13.3835	13.7518	13.8526	14.3372	14.5589	14.9516	15.2206	15.5082	15.8199	16.0527	16.3056	16.6460	16.9697	17.2132	17.5233	17.8101	18.3456	18.4310	18.8616	19.3261
d-Bo22A1_11_B10F	3.6276	4.2921	5.2692	5.1009	5.4132	5.4411	5.9742	6.5426	6.7959	6.9165	7.4644	7.4823	7.7261	7.9381	8.5654	8.3707	8.6748	8.8106	9.2080	9.2996	9.5016	9.7099	9.9454	10.2999	10.4394	10.7215	11.0320	11.1839	11.4550	11.7937	12.0175	12.3033	12.5686	12.9413	13.2573	13.4948	13.7563	14.0445	14.2571	14.7460	15.0269	15.4013	15.6769	15.9792	16.3716	16.7903	17.1199	17.4258	17.9618
d-Bo22A1_11_B11F	2.9255	4.6906	3.2386	3.6207	4.4256	4.3631	4.9546	5.4256	5.4602	6.1466	6.3899	6.6092	7.1480	7.5170	7.6758	7.8986	8.4056	8.5253	8.9449	9.1612	9.5973	9.8827	10.1809	10.5036	11.0881	11.2723	11.4976	11.9061	12.2437	12.6082	12.9063	13.2620	13.6349	14.0083	14.2274	14.5913	14.9898	15.4496	15.8382	16.0923	16.5502	16.8967	17.3130	17.6877	18.0259	18.5118	18.7584	19.1806	19.8334
d-Bo22A1_11_B12F	3.5228	3.5346	3.8140	3.6715	4.5896	4.7633	4.5758	5.1248	5.1610	5.7168	5.8058	6.1852	6.4258	6.4803	6.7588	6.9843	7.2267	7.4621	7.7086	8.0548	8.1344	8.3463	8.6664	8.8732	9.0343	9.4374	9.5738	9.8383	10.0521	10.3314	10.4667	10.7422	11.1194	11.2737	11.4854	11.8849	11.9735	12.2746	12.5499	12.8067	13.0597	13.3089	13.5794	13.9044	14.1846	14.6571	14.7780	15.0291	15.5442
d-Bo22A1_11_C01F	3.7283	4.2277	4.2955	4.4262	5.1809	5.2286	5.3708	5.8539	6.1970	6.3957	6.7841	6.9380	7.0739	7.3757	7.5812	7.9953	7.9124	8.3142	8.6584	8.5746	8.8946	9.0986	9.4607	9.7926	9.9465	10.1315	10.3794	10.7073	10.9862	11.2602	11.5562	11.7135	11.9594	12.1788	12.5324	12.7864	13.0435	13.2919	13.4463	13.8285	14.0584	14.4447	14.6968	15.0195	15.3847	15.6618	15.9798	16.2846	16.6389
d-Bo22A1_11_C02F	3.1033	3.2839	3.1925	3.6577	3.6004	4.2772	4.2793	4.7898	5.1072	5.3946	5.8945	5.7229	6.0792	6.2890	6.6133	7.0126	7.1435	7.4326	7.6567	7.5883	8.0045	8.3612	8.5777	8.7688	8.9639	9.1732	9.5123	9.7543	10.0272	10.1227	10.5430	10.7192	10.9637	11.2266	11.6702	11.8350	12.0949	12.3672	12.6690	12.8186	13.1733	13.3545	13.6725	13.9501	14.3243	14.6017	14.8465	15.3048	15.6717
d-Bo22A1_11_C03F	2.6839	2.7821	3.1231	2.2754	3.1792	3.5800	4.0398	3.9717	3.9954	4.0529	4.7755	4.7670	5.0470	5.2012	5.1958	5.8102	5.7414	6.1482	6.4134	6.4809	6.7016	6.9831	7.1276	7.5137	7.8106	8.0478	8.1755	8.5445	8.8312	9.0621	9.4778	9.6331	9.9180	10.1564	10.4639	10.7766	11.1192	11.3525	11.5658	11.8956	12.1823	12.5051	12.7662	12.9965	13.5104	13.7264	14.0359	14.4554	14.8497
d-Bo22A1_11_C04F	3.6744	4.3747	4.9649	5.3611	5.3500	6.3647	5.9998	6.5749	7.0773	7.4731	7.9305	8.0439	7.9266	8.2938	8.8849	9.2165	8.9901	9.5813	9.8587	10.0313	10.2671	10.4833	10.8467	11.1283	11.4730	11.7183	11.8147	12.1332	12.4165	12.6588	12.9972	13.2602	13.5522	13.7094	14.0764	14.4036	14.7122	14.9998	15.1928	15.6171	15.8830	16.2056	16.4834	16.7838	17.2302	17.5008	17.8406	18.1156	18.4972
d-Bo22A1_11_C05F	3.3250	3.5221	3.5443	3.7768	3.9423	4.6336	4.6765	5.1822	5.4054	5.7422	6.1586	6.3383	6.5325	6.5656	6.8427	7.3272	7.4997	7.7071	8.0608	8.2589	8.5204	8.6891	8.7918	9.4312	9.6894	9.7774	10.1167	10.4023	10.6408	10.9347	11.3054	11.5330	11.8775	12.1583	12.4488	12.7489	13.0393	13.2780	13.5698	13.8822	14.1651	14.4808	14.8556	15.1994	15.6399	15.9595	16.2435	16.6895	17.0967
d-Bo22A1_11_C06F	3.4952	3.9665	4.2545	3.9985	4.3075	5.1474	5.2242	5.5625	6.1311	6.4519	6.9956	7.0605	7.1881	7.5878	7.6038	8.2169	8.2426	8.7409	9.1075	9.4720	9.7069	9.9248	10.1944	10.6824	10.9627	11.3184	11.5959	11.9040	12.2079	12.5237	12.8041	13.1746	13.4713	13.7718	14.1008	14.4096	14.7709	15.0092	15.1687	15.5805	15.8696	16.0363	16.4856	16.7943	17.2079	17.4531	17.7248	18.0920	18.5809
d-Bo22A1_11_C07F	3.1176	4.5442	4.1538	3.8781	5.2899	5.4546	5.6653	5.8874	6.5004	6.6122	7.0813	7.2382	7.7066	7.8885	8.2647	8.5759	8.9223	9.1300	9.5453	9.8573	10.2515	10.4077	10.8380	11.0471	11.4746	11.7692	12.0580	12.3780	12.6776	13.0171	13.3258	13.7713	14.0293	14.3832	14.7602	15.0962	15.4455	15.7884	16.1540	16.3938	16.7987	17.1647	17.4397	17.7565	18.1886	18.5050	18.8776	19.4009	19.8344
d-Bo22A1_11_C08F	3.0366	4.3321	3.5361	3.8678	4.8558	5.2340	5.4699	5.7942	5.7992	6.5026	6.7620	6.9026	7.1915	7.2810	7.4853	7.9597	8.3968	8.7345	9.0915	9.2022	9.6749	9.9676	10.3648	10.7405	10.9442	11.2805	11.6339	11.8583	12.2441	12.5180	12.9640	13.2647	13.5074	13.9085	14.3711	14.6822	14.9745	15.2925	15.6524	15.9095	16.4210	16.2739	16.9680	17.4064	17.7901	18.1131	18.3948	18.9101	19.4607
d-Bo22A1_11_C09F	3.0536	3.6896	4.5736	4.1674	4.5180	4.9791	5.4906	5.5029	6.1726	6.5978	6.8432	6.9754	7.3554	7.5776	8.0838	8.4061	8.6891	9.0424	9.2195	9.6925	10.2044	10.3183	10.7929	10.8545	11.4462	11.8091	12.1425	12.3848	12.8418	13.1616	13.4919	13.9122	14.2213	14.5023	14.9311	15.1147	15.5492	15.7938	16.1180	16.3726	16.7056	17.0183	17.2513	17.5787	17.9224	18.3003	18.6416	19.1103	19.5836
d-Bo22A1_11_C10F	2.7771	2.7201	2.2897	3.7471	3.3659	3.9196	4.0520	4.4704	4.5820	5.2892	5.0658	5.0646	5.5115	5.4913	5.6666	5.9940	6.1302	6.3858	6.4782	6.8952	7.1400	7.3912	7.1716	7.5114	7.9738	8.2453	8.4893	8.6241	8.9464	9.1087	9.3257	9.6665	9.7863	10.1348	10.4456	10.6608	10.9127	11.1539	11.4344	11.6391	12.0038	12.2100	12.4314	12.8104	13.1010	13.3945	13.6742	14.0209	14.3714
d-Bo22A1_11_C11F	2.9291	4.6764	5.3985	5.7488	6.0596	6.5200	7.4211	7.2823	8.0066	8.8658	8.8955	9.0350	9.3657	9.8633	10.3857	10.5039	10.6702	11.2858	11.4588	11.8746	12.3491	12.8818	12.9381	13.3958	13.8712	14.1373	14.4902	14.8348	15.2442	15.5044	15.8223	16.2572	16.5635	16.9255	17.3947	17.7244	18.1462	18.4388	18.7203	19.0397	19.4173	19.7237	19.9553	20.2549	20.6188	20.9196	21.2954	21.8124	22.2862
d-Bo22A1_11_C12F	1.9817	3.3105	3.5503	3.5746	3.5274	3.9784	3.7468	4.4250	4.3003	4.5112	4.8112	4.7618	5.0550	5.1565	5.5670	5.5084	5.8870	5.9541	5.8654	6.3799	6.4646	6.7547	6.8996	6.9353	7.3314	7.5630	7.8701	8.0183	8.2278	8.4857	8.7031	9.0317	9.2547	9.5266	9.8315	10.0945	10.4019	10.6483	10.9169	11.1647	11.4684	11.7624	11.9583	12.3070	12.6370	12.9768	13.3307	13.7485	14.1090
d-Bo22A1_11_D01F	3.3900	4.6440	4.3031	4.1420	4.5235	5.4727	5.4814	5.6812	6.3900	6.3520	6.7010	7.0749	7.5649	6.8822	7.7247	7.6547	8.2590	8.6483	8.8621	9.0082	9.4784	9.6517	10.1788	10.2923	10.6681	11.0670	11.2565	11.4262	11.9864	12.1909	12.5044	12.7606	13.2909	13.5334	13.9451	14.0335	14.4109	14.7368	15.0803	15.2409	15.6083	15.9931	16.3574	16.6273	16.8937	17.2483	17.6396	17.9793	18.5888
d-Bo22A1_11_D02F	3.5705	3.2756	3.6774	3.6438	4.0421	4.2690	4.8029	4.5527	5.5855	5.5309	5.7473	6.0094	6.4735	6.1630	6.4822	6.4474	6.9005	7.2232	7.2395	7.2985	7.7560	8.0623	8.0181	8.4747	8.6030	8.9195	9.0739	9.3653	9.6628	9.7419	10.1383	10.3313	10.7247	10.9197	11.2802	11.3197	11.7900	11.9720	12.2881	12.4509	12.7596	13.0754	13.4362	13.7021	13.9635	14.2439	14.7108	15.0092	15.4971
d-Bo22A1_11_D03F	2.6487	2.1368	3.4270	3.5380	3.6084	4.1792	4.8765	4.4585	5.4283	5.5643	5.9185	6.3736	6.8243	6.3884	6.7033	7.1497	7.3182	7.5377	7.8996	7.9592	8.5469	8.8316	9.1243	9.5007	9.5937	10.0370	10.2271	10.5507	10.9095	11.0536	11.6294	11.8429	12.2759	12.5602	12.8118	12.8740	13.4480	13.6706	13.9374	14.3089	14.6148	15.0393	15.2490	15.5653	15.8706	16.2660	16.7149	17.0452	17.5956
d-Bo22A1_11_D04F	4.1878	4.9760	4.2011	4.5810	4.6154	5.3981	5.1315	5.2655	5.9994	6.0354	6.3124	6.9671	7.1680	6.9621	7.4585	7.5450	8.0285	8.1862	8.3097	8.5215	8.9978	9.3134	9.2870	9.8455	10.0614	10.3047	10.5312	10.9134	11.1933	11.4118	11.8342	12.0227	12.4369	12.6428	13.0378	13.1914	13.5072	13.8012	14.0274	14.3154	14.6242	14.9387	15.2063	15.4115	15.7459	16.0584	16.4667	16.7609	17.3045
d-Bo22A1_11_D05F	3.7399	4.9614	4.8158	5.2396	5.0044	5.8257	5.9535	5.8603	6.8238	6.9085	7.5500	7.7698	8.2867	8.4949	8.9238	9.2143	9.5679	9.9918	10.2542	10.5994	10.9128	11.2545	11.5468	11.8860	12.1912	12.5696	12.9095	13.3891	13.6515	13.9156	14.5336	14.6941	15.0911	15.4746	15.9604	16.1340	16.5831	16.9666	17.3648	17.7162	18.0669	18.4589	18.7495	19.1051	19.4910	19.8885	20.2849	20.7185	21.3264
d-Bo22A1_11_D06F	3.0244	3.2325	3.9501	3.5035	3.6657	4.6012	4.3545	5.0022	5.2024	5.5945	5.6232	5.7753	6.1001	6.2815	6.5651	6.4747	6.8181	7.0113	7.2989	7.3551	7.5740	7.9466	8.1480	8.2897	8.6343	8.7630	9.0012	9.1391	9.4722	9.7439	9.9462	10.2393	10.3729	10.7099	10.6970	11.1841	11.3973	11.7480	12.0143	12.2444	12.4148	12.7640	13.0227	13.1663	13.6268	13.9799	14.3087	14.6896	15.0652
d-Bo22A1_11_D07F	3.2299	3.2569	3.6286	3.9473	4.2569	4.4215	4.8706	5.2645	5.4606	5.7318	6.1957	6.3599	6.5543	6.7668	6.8646	7.1787	7.4378	7.6724	7.8095	8.0773	8.4459	8.6624	8.8999	9.2088	9.3815	9.5443	9.9605	10.2660	10.3958	10.6919	11.0429	11.2841	11.6034	11.8215	12.1486	12.3577	12.6007	12.9475	13.2372	13.4719	13.8560	14.1659	14.4222	14.7443	15.0716	15.4075	15.7621	16.0911	16.5181
d-Bo22A1_11_D08F	3.9714	3.9526	3.1392	4.3548	4.4989	4.0818	5.2306	5.0736	5.3284	5.6954	6.0820	6.0048	6.7016	6.7960	7.1496	7.2166	7.6610	8.0077	8.0848	8.5047	8.7944	9.0704	9.4263	9.7241	9.9925	10.2140	10.6615	10.8980	11.2265	11.4640	11.9244	12.1442	12.4999	12.8600	13.1502	13.3559	13.6589	13.9143	14.2004	14.4408	14.8895	15.2152	15.4487	15.7154	16.0544	16.4068	16.7534	17.1244	17.6323
d-Bo22A1_11_D09F	3.9424	5.1457	6.1096	5.7702	7.0395	8.3118	8.2074	9.0786	9.6106	10.8130	10.6500	11.2722	11.7856	12.2863	12.9735	13.1473	13.7125	14.1677	14.6312	14.7105	15.7184	15.8660	16.4255	16.9086	17.3497	17.6775	18.1069	18.4282	18.7951	19.2406	19.7315	20.1276	20.6411	21.1788	21.6163	22.0574	22.4689	22.8758	23.1444	23.4440	23.7215	24.0788	24.4010	24.2407	25.0553	25.3582	25.8456	26.3279	26.9572
d-Bo22A1_11_D10F	2.3961	3.5786	3.3339	3.9392	3.5998	3.7355	3.2007	4.7633	4.6345	4.9534	5.0856	5.1601	5.6866	5.7951	6.1433	6.2833	6.4074	6.6534	6.9790	7.1186	7.3649	7.9630	7.9832	8.1770	8.4419	8.7110	8.9959	9.3710	9.5456	9.8675	10.1049	10.5236	10.7531	11.0647	11.4152	11.7728	11.9353	12.2911	12.6867	12.8994	13.0095	13.4238	13.6732	14.0917	14.3837	14.7611	15.2189	15.5599	15.9908
d-Bo22A1_11_D11F	3.4203	3.5859	3.4027	4.6715	4.5832	4.4666	4.5427	4.4093	4.8983	5.3587	5.2251	5.5798	6.1947	6.1393	6.6090	6.4504	6.9328	7.1340	7.5945	7.5629	8.0833	8.3102	8.4807	8.7684	9.0986	9.2473	9.6992	9.9744	10.2632	10.4608	10.9737	11.1252	11.4572	11.7110	12.0664	12.2659	12.5488	12.8368	13.1097	13.3671	13.7307	14.0998	14.2784	14.6237	14.9085	15.2465	15.6340	16.0318	16.3950
d-Bo22A1_11_D12F	2.9997	3.3271	3.3207	3.6265	4.0498	4.5102	4.2576	5.2905	5.3646	5.2125	5.6549	5.8716	5.9829	6.2882	6.5974	6.6420	7.0495	7.2362	7.2881	7.5188	7.8020	8.0902	8.3125	8.6193	8.7509	8.8976	9.2837	9.3706	9.7102	9.9956	10.3124	10.6074	10.7604	11.1259	11.4385	11.7504	12.0092	12.2954	12.6337	12.8794	13.2130	13.4934	13.8335	14.1241	14.5436	14.8792	15.2835	15.7238	16.1479
d-Bo22A1_11_E01F	3.7099	5.4490	5.7051	5.4202	6.4916	7.0345	6.6232	7.4547	7.9558	8.2640	8.5707	8.7323	9.3633	9.3450	10.0122	9.9719	10.4396	10.8386	11.0859	11.3396	11.7503	12.2491	12.2394	12.6683	13.0191	13.4771	13.5554	14.0785	14.2995	14.5844	14.9025	15.3099	15.6193	15.9701	16.2165	16.4790	16.8580	17.1986	17.5349	17.7581	18.0746	18.4378	18.7920	19.0326	19.3260	19.6433	19.9674	20.3691	20.8565
d-Bo22A1_11_E02F	2.8646	3.4992	4.3171	4.3323	4.6553	5.1514	5.7294	5.5817	6.2140	6.3488	6.4048	6.6351	7.1524	6.8813	7.5076	7.4582	7.8249	8.0043	8.2509	8.3527	8.7906	9.0833	9.0542	9.3896	9.5762	9.8346	9.7874	10.2861	10.6695	10.8367	11.0973	11.2661	11.5982	11.7284	11.9237	12.1650	12.4935	12.8097	13.0249	13.3309	12.7868	13.6991	13.9399	14.1248	14.4126	14.7897	15.0017	15.2222	15.5742
d-Bo22A1_11_E03F	2.8960	3.5378	3.5594	3.5876	4.6830	4.5289	4.2984	4.5541	4.9152	5.0368	5.3090	5.3335	5.5681	5.5143	5.9004	5.9939	6.1397	6.4799	6.5234	6.4643	6.8879	7.1205	7.1460	7.3517	7.6410	7.8792	7.8152	8.2046	8.5304	8.6779	8.9447	9.1788	9.4521	9.5752	9.7882	9.9558	10.2328	10.5538	10.8499	11.1453	10.8508	11.5139	11.7192	11.9803	12.1680	12.5055	12.7526	13.0911	13.4199
d-Bo22A1_11_E04F	2.8109	3.2876	3.6978	3.8043	4.2574	4.0940	3.9094	4.8210	5.0516	5.2900	5.4542	5.5358	5.9972	5.9299	6.1780	6.2816	6.6527	6.8106	6.9854	6.9289	7.4033	7.7013	7.8775	8.0988	8.3613	8.6575	8.8963	9.0777	9.3558	9.5977	9.8494	10.1983	10.5564	10.7142	10.9251	11.1821	11.4834	11.8143	12.0846	12.4734	12.6464	12.9565	13.1657	13.5510	13.8057	14.1557	14.4761	14.8355	15.2637
d-Bo22A1_11_E05F	2.5797	3.6287	4.9400	4.8850	4.2304	6.0930	5.5464	6.5800	6.9829	7.1020	7.6265	7.7527	8.0572	8.5073	8.8598	9.1596	9.5163	9.6459	10.1718	10.1536	10.8059	11.0547	11.2988	11.6657	11.9982	12.3661	12.5039	13.0120	13.2924	13.6125	13.9849	14.2877	14.6404	14.9606	15.2770	15.4993	15.8968	16.3147	16.6333	16.9279	16.9662	17.5348	17.8487	18.1857	18.4750	18.8007	19.1013	19.5475	19.9933
d-Bo22A1_11_E06F	3.5216	4.8013	4.0323	4.4274	5.1202	4.5633	5.2466	5.6721	5.9236	6.8125	6.5382	6.9534	7.1080	7.4148	7.5744	7.9336	8.3430	8.6042	8.6851	8.8985	9.4913	9.6120	9.9262	10.2897	10.6556	10.9086	11.1556	11.4484	11.8401	12.1467	12.3996	12.7808	13.0494	13.4012	13.7333	14.0722	14.3824	14.6401	14.9634	15.2597	15.6218	15.9245	16.2018	16.5697	16.8556	17.1715	17.5848	18.0001	18.3443
d-Bo22A1_11_E07F	3.2004	4.1611	3.8764	4.6166	5.3701	5.1426	5.1765	5.7280	5.5533	6.2480	6.3615	6.8317	6.9022	6.9247	7.2167	7.4740	7.4610	7.9443	8.1733	8.1428	8.6373	8.8994	9.0440	9.2397	9.5639	9.8403	9.9020	10.1630	10.3532	10.5719	11.0074	11.2598	11.4558	11.6783	11.9108	12.3227	12.5343	12.8772	13.1161	13.4417	13.6372	13.9459	14.2597	14.6058	14.8299	15.1973	15.5436	15.8712	16.3261
d-Bo22A1_11_E08F	2.6583	4.1062	4.0783	4.9112	4.9578	5.4168	5.3024	5.8357	6.0075	6.4701	6.4706	6.7184	7.0968	7.1200	7.3092	7.3841	7.7900	7.8099	8.1026	8.3803	8.6253	8.8071	9.0974	9.2628	9.3998	9.7271	9.7751	10.1812	10.4367	10.6309	10.9157	11.1705	11.4464	11.7029	11.8568	12.1945	12.3888	12.8150	13.0008	13.4157	13.5397	13.9071	14.2131	14.5251	14.7923	15.1365	15.4510	15.8064	16.1973
d-Bo22A1_11_E09F	3.0208	4.2261	4.3658	4.5627	5.8606	5.7527	6.4541	7.1501	7.0452	7.7078	8.1430	8.5950	8.7472	8.9768	9.4364	9.9481	10.4066	10.7114	11.0803	11.3333	11.9171	12.3545	12.5457	13.0787	13.4189	13.8836	14.1821	14.5290	14.8777	15.3307	15.7521	15.9114	16.2792	16.7826	17.2112	17.6007	17.9755	18.3612	18.7140	19.1507	19.4669	19.8404	20.1081	20.4997	20.8500	21.1859	21.6274	21.9605	22.5513
d-Bo22A1_11_E11F	2.8539	4.5461	4.3104	4.7177	4.4561	4.6437	5.3699	5.3013	5.3611	6.0604	6.1935	6.4356	6.4747	7.0294	7.2920	7.4622	7.7734	8.2705	8.4264	8.5491	8.9498	9.2690	9.5026	9.9526	10.3248	10.5416	10.8840	11.1436	11.4746	11.8558	12.1466	12.5015	12.7638	13.1258	13.6310	13.8600	14.2170	14.1202	14.7479	15.0759	15.4650	15.8186	16.1849	16.5950	16.9005	17.2578	17.6833	18.1110	18.6511
d-Bo22A1_11_E12F	3.3389	3.7026	4.4500	4.9866	5.0448	5.0938	6.1203	5.9724	6.2845	6.6530	7.2170	7.0767	7.4603	7.8882	8.0229	8.1754	8.7484	9.1582	9.3307	8.9259	9.9849	10.1903	10.5927	11.0013	11.3269	11.5620	11.8613	12.1564	12.4744	12.8744	13.1776	13.4978	13.8417	14.1791	14.5867	14.9613	15.1273	15.3702	15.7076	16.1219	16.4234	16.7782	17.0725	17.5086	17.8319	18.0494	18.4690	18.8767	18.2442
d-Bo22A1_11_F01F	3.4759	4.3442	3.9224	4.5394	4.9646	4.3431	5.2123	5.1542	5.2090	5.7021	5.6724	5.9821	6.2132	6.6240	6.4901	6.5635	6.8957	7.0910	7.3407	7.4336	7.6117	7.7544	7.8792	8.1786	8.4286	8.6968	8.9460	9.1119	9.3072	9.4812	9.5893	10.0344	10.0805	10.3185	10.5486	10.8107	11.0589	11.3404	11.5997	11.8191	12.0321	12.2434	12.5508	12.8592	13.0317	13.4136	13.7010	14.0279	14.3610
d-Bo22A1_11_F02F	4.0723	4.7798	4.4330	5.2739	5.3957	5.0533	6.2421	6.6780	6.8197	7.1823	7.4009	7.6676	7.9928	8.2271	8.5045	8.8901	8.9357	9.4293	9.6572	9.9469	10.1313	10.4900	10.8160	11.0236	11.3481	11.6384	11.9381	12.2347	12.5162	12.7847	12.9816	13.4195	13.5996	13.9532	14.2687	14.5240	14.8760	15.2230	15.4848	15.7939	16.1417	16.3887	16.7515	17.0953	17.3514	17.7183	18.0725	18.4248	18.4383
d-Bo22A1_11_F03F	3.2710	3.1855	3.3637	3.8569	3.3747	4.3730	4.3780	4.7958	4.9179	4.9824	5.5049	5.7623	6.0183	6.0345	6.2716	6.5589	6.7751	6.9401	7.2833	7.5775	7.8160	7.9884	8.3370	8.2620	8.5943	8.9526	9.1601	8.8675	9.7460	9.9356	10.1549	10.6739	10.6937	11.0093	11.1799	11.5730	11.8418	12.0256	12.3639	12.5501	12.7911	13.1059	13.3481	13.6283	13.9717	14.3567	14.6975	15.0141	15.4191
d-Bo22A1_11_F04F	2.8047	4.0258	2.9288	3.7769	4.0332	3.8215	4.0920	4.9585	5.1425	5.3924	5.6007	5.5635	5.9793	5.9916	6.1669	6.3922	6.6039	6.8392	6.9664	7.1882	7.5561	7.5559	7.8243	7.9885	8.2763	8.4230	8.7017	8.6614	9.1248	9.3008	9.4633	9.8124	9.9321	10.1761	10.4034	10.7016	10.8658	11.1286	11.4097	11.6213	11.7842	12.0346	12.2615	12.4711	12.7690	13.0130	13.3196	13.6393	13.9394
d-Bo22A1_11_F05F	3.2169	3.5925	3.9212	4.2126	4.8348	3.4935	4.3596	4.7356	4.9591	5.1101	4.9371	5.3709	5.4186	5.7232	5.9075	6.1652	6.1608	6.3955	6.5253	6.7131	6.9881	7.0781	7.3357	7.5800	7.7077	7.8665	8.1678	8.2593	8.4774	8.7958	8.9082	9.2815	9.3746	9.6683	9.8676	10.1676	10.4272	10.6569	10.8840	11.1429	11.3753	11.6873	11.8786	12.2237	12.4869	12.7809	13.1332	13.4439	13.3035
d-Bo22A1_11_F06F	2.9902	3.8180	4.5510	3.7678	4.7274	5.6507	5.4776	6.1372	6.1579	6.6709	6.7189	7.4280	7.4961	7.7813	7.9359	8.4097	8.6240	8.9552	9.2091	9.5703	9.8130	10.1418	10.3961	10.6457	11.0622	11.3208	11.6053	11.7209	12.0463	12.2233	12.6481	13.2205	13.4186	13.7760	14.0416	14.4515	14.7229	15.1108	15.3586	15.6230	15.9650	16.3042	16.5914	16.9420	17.2395	17.5767	17.9168	18.3186	18.6332
d-Bo22A1_11_F07F	3.2485	4.6880	4.9346	4.2822	5.7093	6.3045	6.2337	6.8703	6.8491	7.6342	7.8671	8.2040	8.3652	8.7128	9.2078	9.6154	9.9391	10.2287	10.4529	10.8579	11.2679	11.7393	12.0825	12.4716	12.7888	13.0937	13.4801	13.4470	14.1902	14.4786	14.9446	15.4921	15.7779	16.2197	16.6014	17.0625	17.4903	17.9539	18.4382	18.6610	19.1955	19.6013	19.9902	20.3642	20.7283	21.1788	21.5820	21.4736	22.6350
d-Bo22A1_11_F08F	3.2922	2.4578	3.1670	3.9596	3.3567	3.3047	3.2071	3.7970	3.8723	4.1563	4.5267	4.3283	4.6280	4.7856	4.9800	5.3734	5.2647	5.3854	5.6212	5.9079	6.0509	6.1741	6.3745	6.4917	6.7782	7.0746	7.2684	7.5200	7.7376	7.9281	8.0860	8.3504	8.6140	8.8239	9.1639	9.4139	9.5814	9.8734	10.0346	10.2860	10.5719	10.7477	10.9731	11.3349	11.6121	11.9309	12.2597	12.5787	12.9533
d-Bo22A1_11_F09F	3.7543	4.0951	4.5414	4.8380	5.6795	6.1774	7.2240	7.7277	7.5509	8.3118	8.6911	8.9981	9.3707	9.8970	10.2241	10.5684	11.0300	11.4004	11.8648	12.2084	12.7359	12.8777	13.2839	13.7347	14.1432	14.5953	14.9325	15.2215	15.6602	15.9750	16.4139	16.6108	17.1819	17.6607	18.0028	18.4784	18.8240	19.2342	19.6145	19.4842	20.2690	20.6036	20.8687	21.2208	21.6653	21.9419	22.3280	22.8345	23.3291
d-Bo22A1_11_F10F	3.0766	4.0488	4.5721	4.0076	5.2438	6.6037	6.2661	6.6571	6.4977	7.3769	7.7427	8.0901	8.1736	8.5679	9.0351	9.3216	9.3446	10.0563	10.2972	10.6797	10.9741	11.3995	11.7075	11.9057	12.3240	12.1538	12.8639	12.6431	13.4535	13.6244	14.0484	14.5197	14.7517	15.1212	15.4417	15.6917	16.0894	16.4460	16.8453	16.9895	17.4309	17.7708	18.0989	18.3566	18.7138	19.0722	19.4196	19.6565	20.3243
d-Bo22A1_11_F11F	3.0299	3.4581	3.9443	4.2629	4.8420	5.0124	5.3798	5.6784	5.8344	6.2483	6.2263	6.7181	6.5578	7.0842	7.4359	7.7283	7.5806	8.2238	8.5603	8.5534	8.8429	9.2946	9.4711	9.7534	9.9949	10.2470	10.4747	10.8209	11.0520	11.2001	11.4605	11.8934	12.1181	12.4078	12.8492	13.0018	13.2901	13.6289	13.8638	14.1270	14.5121	14.7808	15.1706	15.4846	15.7999	16.1419	16.5370	16.8994	17.3534
d-Bo22A1_11_F12F	3.2213	2.8703	3.3735	3.2273	3.8804	4.1165	4.3762	4.3511	4.4484	4.8116	4.9234	5.0161	5.6151	5.6814	5.6715	5.7535	6.1834	6.3395	6.7167	6.7387	7.0716	7.4012	7.5437	7.7607	8.1551	8.4006	8.6131	8.8521	9.2599	9.3608	9.6700	9.8556	10.3239	10.5688	10.8927	11.1705	11.4368	11.7646	12.0672	12.1103	12.6099	12.9342	13.2237	13.6519	14.0309	14.3582	14.7536	15.1891	15.5431
d-Bo22A1_11_G01F	4.5703	5.2978	5.2820	5.9284	5.9554	6.7029	6.9098	7.0896	7.6133	8.0532	8.3552	8.6651	8.7666	9.2233	9.5591	9.6895	10.1202	10.3580	10.9126	11.0573	11.5023	11.8542	12.1264	12.4735	12.7462	13.1422	13.4138	13.7256	14.0395	14.2709	14.6697	14.9772	15.3986	15.7893	16.1627	16.5920	16.9380	17.0475	17.6770	18.0974	18.4553	18.7568	19.2521	19.6023	19.9878	20.4541	20.8371	21.2741	21.6874
d-Bo22A1_11_G02F	3.5828	4.6548	4.4680	4.8310	5.5649	5.8031	6.2677	7.0965	7.2216	7.4003	7.7228	8.3885	8.4855	8.6582	9.0854	9.2657	9.8103	10.0015	10.3256	10.6761	11.0173	11.2460	11.7706	11.9188	12.3233	12.6048	12.7877	13.1479	13.5353	13.7862	14.0992	14.4612	14.7680	15.1349	15.4168	15.8002	16.2460	16.5535	16.8400	17.2589	17.6401	17.9613	18.3055	18.6200	19.0171	18.9370	19.7554	20.2055	20.7059
d-Bo22A1_11_G03F	3.0619	3.9269	3.9455	4.5314	4.5857	4.9085	5.0538	5.1038	5.6692	5.6305	5.8643	6.1482	6.3436	6.5028	6.6121	6.8097	7.0357	7.3257	7.4441	7.7221	8.0519	8.3571	8.5399	8.8021	9.0535	9.2456	9.3700	9.8087	10.0891	10.2776	10.6661	10.9206	11.1627	11.4686	11.8187	12.1814	12.3870	12.6332	12.8987	13.1919	13.4997	13.8303	14.1137	14.3832	14.7672	14.7748	15.4469	15.8921	16.3300
d-Bo22A1_11_G04F	3.0484	3.8625	4.4407	3.9875	4.6261	5.9017	5.1629	5.9178	5.8668	6.4744	6.3110	6.8495	7.0701	7.1535	7.5160	7.6125	7.9949	8.2367	8.6328	8.7989	9.0866	9.3193	9.6654	9.8233	10.0977	10.4354	10.6249	10.8792	11.2136	11.4731	11.8043	12.1030	12.4177	12.7138	13.0237	13.3095	13.6771	13.9200	14.1150	14.4300	14.7980	15.1011	15.4211	15.6595	16.0304	16.4930	16.7331	17.2168	17.7048
d-Bo22A1_11_G05F	3.2081	3.7407	3.1581	3.7566	4.2575	3.6134	4.5843	4.8878	5.1820	5.4020	5.1272	5.5577	5.6069	5.7989	6.0805	6.1750	6.3324	6.6914	6.8884	6.9691	7.2377	7.5031	7.7229	7.9406	8.1314	8.2961	8.3847	8.7219	9.0023	9.1774	9.4563	9.6655	9.9162	10.1734	10.4498	10.6924	10.9999	11.1494	11.3761	11.6271	11.8907	12.1347	12.3665	12.5810	12.9615	12.9707	13.5101	13.8545	14.1625
d-Bo22A1_11_G06F	3.2010	3.9223	3.4637	4.3432	4.5594	4.2408	4.7977	5.6434	5.7526	5.5835	5.8700	6.3486	6.1671	6.5014	6.9001	6.9346	7.1167	7.4426	7.6554	7.8255	8.0571	8.3832	8.6637	8.8534	9.0744	9.2479	9.4394	9.6992	10.1510	10.2948	10.6248	10.8979	11.1714	11.4781	11.7485	12.2623	12.3166	12.5186	12.7035	12.9920	13.3268	13.5578	13.8672	14.0471	14.4414	14.6040	15.0941	15.4059	15.8418
d-Bo22A1_11_G07F	3.0751	3.8095	3.2472	3.8196	4.5185	4.9823	4.6646	5.2043	5.2721	5.8620	5.4819	6.1819	6.4005	6.3685	6.7200	6.8779	7.1800	7.5653	7.7167	7.8289	8.2946	8.4915	8.6304	8.9106	9.1947	9.4080	9.5994	9.8912	9.9890	10.3425	10.6707	10.9490	11.2149	11.5023	11.7014	12.1026	12.3954	12.4673	12.8450	13.0679	13.4182	13.7096	14.0104	14.2958	14.5736	14.9378	15.3138	15.6541	16.0712
d-Bo22A1_11_G08F	3.2894	3.6440	3.7590	4.0554	4.7995	5.0634	5.3009	5.0601	5.6001	6.0036	6.0074	6.1785	6.6914	6.8514	7.2148	7.2631	7.6234	7.8091	8.1950	8.2633	8.7950	8.9767	9.3186	9.5060	9.8526	10.2254	10.5303	10.7765	10.9807	11.3367	11.6196	11.9601	12.4450	12.7140	13.0326	13.3342	13.6229	13.9242	14.2164	14.6034	15.0190	15.3925	15.7119	16.0933	16.4286	16.8979	17.2900	17.7047	18.1536
d-Bo22A1_11_G09F	2.7541	3.5241	2.6209	4.1449	4.7433	4.5677	4.5457	5.3227	5.5397	5.1911	5.3457	5.5467	6.0082	6.1778	6.4432	6.5730	7.0159	7.1238	7.2484	7.4858	7.9201	8.1094	8.3073	8.5124	8.7990	8.8532	9.1957	9.5112	9.8199	10.0114	10.3267	10.5849	10.8867	11.1614	11.4778	11.7747	12.1411	12.2814	12.5724	12.8737	13.2045	13.5170	13.8846	14.1120	14.5112	14.5869	15.1894	15.5730	15.9795
d-Bo22A1_11_G10F	2.6584	3.1406	3.8631	3.8323	4.2472	4.7575	4.5346	4.7002	5.2906	5.0464	5.4073	6.0230	5.8919	5.9371	6.4755	6.5722	6.8001	7.0212	7.3090	7.3026	7.8087	7.9227	8.1054	8.2461	8.5768	8.8112	9.1066	9.2498	9.3586	9.7245	10.0201	10.1532	10.5195	10.7270	10.9472	11.3185	11.6568	11.5249	12.0819	12.2013	12.6470	12.9101	13.1980	13.5103	13.7079	14.1339	14.4676	14.8390	15.2451
d-Bo22A1_11_G11F	4.0910	4.3955	4.2655	5.1202	5.2130	5.4828	5.9887	5.8759	6.2730	6.7637	7.0229	7.3815	7.5432	7.4407	7.8956	8.2068	8.2099	8.9432	9.2208	9.2234	9.6981	9.8808	10.1990	10.4186	10.8182	11.0640	11.2180	11.5635	11.9145	12.1387	12.4757	12.8265	13.0909	13.4545	13.8002	14.0570	14.3354	14.5471	14.8602	15.1879	15.5399	15.7727	16.1457	16.4631	16.7807	17.1426	17.5291	17.8865	18.3342
d-Bo22A1_11_G12F	3.7163	4.7903	4.8011	4.8961	5.3114	6.1745	6.2435	6.7415	6.7041	7.3886	7.5512	7.8462	8.2981	8.3663	8.9376	9.1566	9.4057	9.7610	9.9651	10.1796	10.6372	10.8385	11.1800	11.3586	11.8140	12.0251	12.2498	12.5266	12.7212	13.0553	13.2896	13.6024	14.0331	14.3322	14.5879	14.8688	15.1202	14.7184	15.7347	16.0100	16.4358	16.6849	17.0289	17.3567	17.7017	18.1101	18.4351	18.7919	19.1701
d-Bo22A1_11_H01F	4.8530	4.4616	5.3286	5.4626	5.8969	5.8641	6.1451	6.4408	6.1701	6.6574	7.0676	7.1144	7.4391	7.3013	7.9508	8.0016	8.4162	8.5634	8.8925	8.8386	9.4808	9.4338	9.6965	9.8922	10.1727	10.3774	10.6386	10.8627	11.0646	11.3935	11.7374	11.8899	12.2491	12.4312	12.6760	13.0189	13.2726	13.5951	13.7432	14.0232	14.3871	14.6805	15.0207	15.2470	15.5536	15.9190	16.1844	16.5226	16.8900
d-Bo22A1_11_H02F	3.5100	3.5064	4.7645	4.6129	4.4345	5.8326	5.4781	5.5300	6.0713	6.3283	6.5194	6.7572	6.9665	7.6811	7.4301	7.7541	8.0120	8.3958	8.5928	8.6292	9.1255	9.3811	9.5336	9.8416	10.0954	10.2983	10.5614	10.8528	11.0573	11.4084	11.7110	11.9612	12.1690	12.4597	12.6823	13.0141	13.3004	13.5892	13.8874	14.1775	14.4838	14.8333	15.1602	15.5367	15.7724	16.1667	16.4182	16.8829	17.1940
d-Bo22A1_11_H03F	3.1421	3.3664	2.9813	4.1882	4.0130	4.7024	4.3604	4.4530	5.1003	5.0567	5.2528	5.5289	5.4997	5.6443	5.8509	6.2477	6.4308	6.6363	6.8360	6.9928	7.3914	7.5122	7.8212	8.0583	8.2669	8.4242	8.7773	9.0456	9.1855	9.5089	9.8975	10.0623	10.2206	10.5776	10.7174	11.0018	11.2737	11.4796	11.7172	11.9246	12.2613	12.5643	12.7435	13.0811	13.3088	13.6602	14.0185	14.3636	14.6602
d-Bo22A1_11_H04F	2.8801	4.0801	3.9127	4.6718	4.8728	5.4713	5.3086	5.1705	5.9730	6.0617	6.1186	6.3467	6.5257	6.8351	7.1304	7.5087	7.6960	7.8668	8.2055	8.3653	8.7160	8.8948	9.0664	9.2932	9.6394	9.7640	10.0180	10.2665	10.2621	10.7619	11.0904	11.2436	11.5267	11.8040	11.9143	12.2180	12.5225	12.7758	13.0010	13.2353	13.4724	13.7743	14.0260	14.3057	14.5977	14.8897	15.2145	15.5621	15.8399
d-Bo22A1_11_H05F	2.6685	3.4774	3.4690	3.6190	3.9021	4.3437	3.9756	4.0886	4.7765	5.0360	5.0069	5.2715	5.3725	5.5710	5.7200	5.9961	6.1520	6.3145	6.2726	6.6526	6.8900	7.0995	7.2610	7.5191	7.6549	8.0229	8.1894	8.3338	8.6463	8.8383	9.0921	9.3326	9.6570	9.9428	10.1470	10.4261	10.6742	10.9084	11.2026	11.4853	11.7730	12.0497	12.3534	12.6987	12.9468	13.3312	13.7227	14.0750	14.4571
d-Bo22A1_11_H06F	3.2137	3.8135	3.9556	4.6779	5.0228	5.3303	5.0108	4.8790	6.3367	5.9166	6.5335	6.5738	6.7491	6.9576	7.2456	7.4273	7.6876	7.9119	8.2404	8.3680	8.6768	8.8587	9.2158	9.3297	9.6202	9.9245	10.1640	10.4403	10.5677	11.0007	11.2654	11.4779	11.7637	11.9837	12.1986	12.5596	12.8993	13.0887	13.4615	13.6198	13.9758	14.2649	14.6012	14.8836	15.1660	15.5097	15.7568	16.2329	16.6415
d-Bo22A1_11_H07F	3.2622	3.8597	4.6022	5.0137	5.6405	6.1058	6.3830	6.6701	7.2132	7.5169	7.7625	8.2195	8.4780	9.0594	9.0548	9.5858	9.8452	10.1709	10.7161	11.0595	11.2611	11.5703	11.9947	12.4664	12.8103	13.0085	13.4737	13.7526	14.1455	14.5296	14.8220	15.2391	15.7466	16.2255	16.4872	16.9810	17.3901	17.7531	18.2672	18.7341	19.1738	19.5317	20.0306	20.4097	20.8178	21.3044	21.7475	22.1839	22.8408
d-Bo22A1_11_H08F	2.1749	3.0130	2.5331	3.9429	3.9395	4.5334	4.2196	4.5489	5.1032	5.4177	5.6180	5.9513	6.2772	6.3965	6.5908	6.9884	7.3343	7.5055	7.9831	7.9834	8.3826	8.7157	8.9763	9.3553	9.6573	9.8235	10.2274	10.4674	10.8014	11.1704	11.4271	11.7177	12.1452	12.5251	12.7169	13.0783	13.3622	13.6137	13.9321	14.2348	14.4892	14.8653	15.2435	15.5850	15.9020	16.2811	16.6533	17.0559	17.5614
d-Bo22A1_11_H09F	2.2478	2.7878	3.2003	3.1476	3.7918	3.8691	4.0825	4.0526	4.7958	4.7288	4.8676	5.2881	5.4324	5.6302	5.9179	6.0985	6.3864	6.4674	6.8843	6.8861	7.3570	7.5216	7.8190	7.9803	8.3302	8.3255	8.8758	9.0531	9.3729	9.7217	9.9752	10.3004	10.7170	10.9183	11.2876	11.5060	11.7822	12.0420	12.2125	12.5020	12.8028	13.1474	13.3985	13.7328	13.9691	14.3144	14.7213	15.0599	15.5242
d-Bo22A1_11_H10F	3.4451	4.1324	4.8279	5.5454	5.3311	6.4735	6.4492	6.3447	7.5257	7.7050	7.7518	8.4209	8.7155	8.6608	9.1646	9.7985	10.0808	10.1928	10.5744	10.8402	11.3044	11.6807	11.9089	12.3557	12.6780	12.9114	13.2492	13.6700	13.9875	14.3000	14.6042	15.0006	15.4224	15.7933	16.1332	16.4840	16.8079	17.2190	17.5519	17.9244	18.2094	18.6492	18.9706	19.3754	19.7413	20.0901	20.4311	20.9072	21.4607
d-Bo22A1_11_H11F	2.4524	2.5416	3.2897	3.6577	3.9569	4.2629	4.4770	4.5243	5.0751	5.1553	5.3316	5.7407	5.9574	5.8528	6.1451	6.6379	6.7302	6.7828	7.2568	7.5357	7.6965	7.8365	8.1705	8.4905	8.8054	8.9927	9.2128	9.3587	9.7230	10.0187	10.2554	10.5589	10.8597	11.2270	11.3933	11.7293	12.0290	12.2642	12.5871	12.8919	13.2320	13.5167	13.8619	14.2466	14.0446	14.9252	15.3385	15.6657	16.1634
d-Bo22A1_11_H12F	3.4940	3.5963	3.7609	4.6459	4.1700	4.7514	4.7303	4.6953	5.1701	5.8023	5.4012	5.9193	6.0635	6.3234	6.5581	6.6955	6.9054	7.0122	7.3466	7.4521	7.7613	7.9820	8.3263	8.4908	8.7618	9.0809	9.1248	9.4269	9.6846	10.0733	10.2178	10.3072	10.7926	11.0930	11.3781	11.6572	11.8650	12.2336	12.3979	12.6187	12.9431	13.2484	13.5509	13.7907	13.5524	14.4594	14.7960	15.2241	15.6512
d-Bo22A1_12_A01F	3.6405	5.0322	4.6532	4.8081	5.3092	4.9319	5.5207	5.8370	6.3434	6.3910	6.6444	6.8509	7.3183	7.4634	7.6551	8.0573	8.2979	8.4858	8.8994	9.0345	9.3266	9.6882	10.0148	10.2637	10.7345	10.8784	11.1423	11.4586	11.7817	12.0936	12.3532	12.6983	12.9308	13.3086	13.6109	13.9765	14.1456	14.3698	14.8082	15.0777	15.2899	15.6543	15.9243	16.2513	16.5418	16.8744	17.2352	17.6583	18.1550
d-Bo22A1_12_A02F	4.8781	5.3262	5.6708	6.0682	6.7189	6.5553	7.0186	7.7986	8.1315	8.5406	8.9300	9.3890	9.8245	10.2181	10.4533	11.1749	11.4841	11.5647	12.3754	12.6737	13.1229	13.4786	13.9792	14.5524	14.8648	15.1638	15.6597	16.0562	16.4988	16.8995	17.4943	17.7830	18.2922	18.8722	19.3582	19.8826	20.2894	20.7861	21.2954	21.6828	22.1180	22.5488	23.0203	23.4691	23.8395	24.3488	24.8741	25.4465	25.9791
d-Bo22A1_12_A03F	3.5365	3.7150	4.0854	3.9490	4.1395	4.7227	5.0438	4.8152	5.1154	5.6627	5.6507	5.9268	6.1554	6.0243	6.5593	6.7542	7.0187	6.7062	7.3441	7.8870	7.8604	8.2370	8.3588	8.8365	9.1764	9.3538	9.5870	9.9510	10.2559	10.5029	10.9371	11.2024	11.4877	11.8049	12.1522	12.5475	12.8730	13.2149	13.5193	13.8456	14.2158	14.5361	14.9623	15.3616	15.7040	16.1218	16.5083	16.9551	17.4255
d-Bo22A1_12_A04F	4.3557	5.3264	5.1746	5.1094	6.3606	6.3495	6.8658	7.1247	7.7349	8.0850	8.5604	8.7691	9.0630	9.3752	9.8869	10.2650	10.5179	10.4113	11.2506	11.5197	11.7945	12.1280	12.4787	12.8267	13.2771	13.4685	13.7905	14.1625	14.6024	14.8663	15.3707	15.4232	15.9461	16.4013	16.7758	17.2120	17.5655	18.0198	18.3676	18.6653	19.0654	19.4564	19.7906	20.1319	20.3815	20.8607	21.2972	21.7000	22.2040
d-Bo22A1_12_A05F	2.8941	3.3693	4.0198	3.2534	3.7396	4.5050	4.7504	4.6172	4.7984	5.0436	5.3010	5.5169	5.4073	5.4966	5.6829	5.9815	5.9746	6.3675	6.3033	6.4434	6.6655	6.8650	6.9106	7.2101	7.3428	7.5808	7.6183	7.9213	8.1412	8.1876	8.4604	8.6795	8.8836	9.0681	9.3182	9.5843	9.7436	10.0080	10.1843	10.4230	10.6866	10.8381	11.1200	11.3434	11.6646	11.9122	12.2516	12.4789	12.8413
d-Bo22A1_12_A06F	3.4810	3.7322	4.0212	4.1989	4.1313	4.4637	4.7106	4.8492	5.1268	5.3646	5.5453	6.1037	5.9049	6.0232	6.4503	6.6622	7.0522	6.7489	7.5312	7.5840	8.0266	8.2507	8.4885	8.9128	9.1455	9.3413	9.6746	9.9401	10.2574	10.5158	10.9312	11.0354	11.3807	11.8496	12.1113	12.5033	12.7685	13.1051	13.4551	13.7513	14.0629	14.4560	14.8001	15.2170	15.5106	15.9513	16.3982	16.8100	17.2445
d-Bo22A1_12_A07F	3.1392	5.0998	5.3765	5.0235	5.5095	5.6118	5.9868	6.1683	6.4542	6.8655	7.2383	7.7139	8.0293	8.0590	8.3573	8.4778	8.9218	9.0845	9.4999	9.6333	9.9552	10.2302	10.5473	10.9224	11.2798	11.4472	11.7106	12.0525	12.3090	12.6902	12.9925	13.3523	13.6985	14.0677	14.3022	14.7685	15.0828	15.3439	15.7960	16.1520	16.4802	16.8274	17.2134	17.6303	17.9767	18.3949	18.7613	19.1933	19.6757
d-Bo22A1_12_A08F	4.6755	4.2725	3.9932	4.2167	4.9279	5.1532	5.1241	5.6126	5.1954	5.7486	6.1955	6.1803	6.2946	6.6921	6.8565	7.0908	7.2720	7.4365	7.7608	7.9434	8.1238	8.4733	8.6184	9.0015	9.2721	9.4794	9.7811	10.0586	10.3641	10.5688	10.9357	11.0510	11.5095	11.8357	12.1652	12.5403	12.8253	13.1913	13.4700	13.8012	14.1134	14.5442	14.8614	15.2625	15.6339	16.1045	16.4426	16.9050	17.3464
d-Bo22A1_12_A09F	2.9611	3.5972	4.0814	4.2722	4.3560	4.2731	4.2679	4.7525	4.9653	5.3134	5.3555	5.6169	5.6120	5.6810	5.7984	6.1469	6.3535	6.4074	6.8522	7.0394	7.2060	7.4625	7.5816	7.9912	8.2249	8.4240	8.6911	8.9989	9.2739	9.4903	9.8095	10.0915	10.2767	10.6692	11.0191	11.3199	11.5179	11.8702	12.1223	12.3856	12.6466	12.9506	13.2504	13.6009	13.8832	14.2543	14.6042	15.0236	15.5012
d-Bo22A1_12_A10F	3.9588	3.0326	4.1831	4.5008	4.3618	4.8069	4.9921	5.3039	6.0387	6.2029	6.3003	6.4077	6.7526	6.9869	7.1625	7.6144	7.9297	7.9180	8.3799	8.6536	8.9927	9.2519	9.5222	9.8513	10.2194	10.4423	10.7600	11.0587	11.5019	11.7471	12.0509	12.2630	12.6266	13.0639	13.4175	13.8047	14.0554	14.4366	14.8117	15.0241	15.4181	15.8052	16.1195	16.5192	16.8313	17.2265	17.6119	18.0574	18.5568
d-Bo22A1_12_A11F	4.1942	4.6989	4.8870	4.9676	5.4920	5.1178	5.6416	5.9042	6.4959	6.4845	6.8212	7.0333	7.2273	7.5479	7.7761	8.1188	8.3943	8.4859	8.8826	9.1344	9.3837	9.5995	9.9791	10.2951	10.6336	10.8423	11.1215	11.4225	11.7838	12.0812	12.4294	12.6468	13.0176	13.4721	13.7401	14.1451	14.4753	14.8240	15.2169	15.6025	15.9345	16.3463	16.7000	17.1232	17.4449	17.9043	18.3387	18.7942	19.2195
d-Bo22A1_12_A12F	4.1318	3.8147	3.3057	4.0541	4.2406	4.1116	4.9187	5.3534	5.3328	5.9031	6.0898	6.1276	6.2045	6.6785	6.7391	7.0403	7.2909	7.5021	7.8315	8.0591	8.2626	8.5081	8.7955	9.0967	9.3600	9.5231	9.7976	10.0955	10.3659	10.6578	10.9545	11.1646	11.4112	11.7707	12.0103	12.3749	12.6434	12.9201	13.2073	13.4572	13.6361	13.9169	14.3266	14.6367	14.9149	15.2801	15.6234	15.9693	16.4226
d-Bo22A1_12_B01F	4.9083	5.5051	5.4304	5.8322	6.3749	6.1942	6.7091	7.3056	7.3717	7.7614	8.0551	8.3199	8.6878	8.5779	9.1473	9.4508	9.6362	10.0067	10.4174	10.5746	10.7731	11.1989	11.4434	11.6835	11.8293	12.3541	12.4826	12.8744	13.1542	13.4763	13.7293	14.0365	14.3984	14.6600	15.0666	15.1730	15.5634	15.8494	16.1398	16.4123	16.6990	17.0641	17.3100	17.5553	17.9065	18.4771	18.5628	19.0078	19.4371
d-Bo22A1_12_B02F	4.1391	4.5035	4.6428	4.9430	4.7019	5.6265	5.5394	6.0031	5.8636	6.2672	6.5214	6.7907	6.7062	7.0645	7.2243	7.5781	7.7555	7.9866	8.3258	8.4951	8.7954	9.0323	9.1300	9.5187	9.7614	10.0415	10.2440	10.4986	10.8292	11.1500	11.4628	11.6937	11.9947	12.3084	12.5922	12.8476	13.1193	13.3944	13.5796	13.8807	14.1771	14.4959	14.7669	15.0126	15.4191	15.9123	16.0385	16.4651	16.8693
d-Bo22A1_12_B03F	4.1426	4.8048	4.8458	5.6613	5.6137	5.6245	6.4702	6.3789	7.0271	7.0061	7.7407	7.4543	7.9533	7.9091	8.1962	8.6317	8.7053	8.9993	9.3488	9.5992	9.7353	10.0689	10.3185	10.6972	10.7496	11.2217	11.3783	11.7457	11.9958	12.2995	12.5280	12.7911	13.2402	13.4527	13.8290	13.9397	14.3837	14.7239	14.9981	15.3812	15.6569	15.9669	16.3551	16.6192	16.9770	17.6356	17.6730	18.0802	18.6003
d-Bo22A1_12_B04F	4.1175	4.9996	4.8462	5.6344	5.7979	5.9667	6.0635	6.3785	7.0025	6.9646	7.3704	7.7763	8.2447	7.9208	8.5760	8.9181	9.2921	9.4141	9.9923	10.1809	10.4757	10.9365	11.2392	11.5192	11.8530	12.1298	12.5216	12.7385	13.1168	13.4323	13.7603	14.0890	14.4489	14.8235	15.1873	15.4946	15.8144	16.2032	16.3741	16.7860	17.0975	17.4234	17.7681	18.0264	18.4080	18.7923	19.0864	19.5100	20.0309
d-Bo22A1_12_B05F	3.3272	4.1693	3.8678	4.3492	4.6755	5.3395	5.3444	5.2185	6.0700	5.8603	6.0218	6.4771	6.4032	6.4728	7.0176	7.3311	7.5574	7.7091	7.9550	8.1509	8.4229	8.7234	8.7748	9.1121	9.3908	9.6077	9.7890	10.0223	10.2829	10.5558	10.8862	11.1476	11.3367	11.7034	11.9795	12.1863	12.4392	12.6433	12.8278	13.1581	13.3905	13.6854	13.9656	14.1979	14.4945	14.8910	15.1528	15.5460	15.8623
d-Bo22A1_12_B06F	3.7762	3.4112	3.7889	3.9952	3.6797	4.1424	4.4273	4.8114	4.6239	4.8295	5.1627	5.2112	5.4235	5.3063	5.8352	5.8924	6.1085	6.3298	6.5975	6.7920	6.8361	7.1204	7.3905	7.5968	7.8206	8.1251	8.2072	8.5953	8.7920	8.9942	9.2547	9.5165	9.9034	10.1149	10.3755	10.5411	10.8071	11.2387	11.4580	11.7021	12.0293	12.2221	12.5392	12.8509	13.1623	13.6759	13.8384	14.1543	14.7157
d-Bo22A1_12_B07F	2.8582	3.7028	3.1660	3.9096	4.5175	4.3166	4.0693	4.3072	4.7542	4.6865	4.9233	5.0950	5.0771	5.3998	5.7480	5.8929	6.1364	6.2533	6.5440	6.6654	6.9539	7.1862	7.3098	7.6416	7.8815	8.0804	8.2876	8.6267	8.8402	9.1084	9.3969	9.6253	9.8848	10.1818	10.5088	10.7826	11.0582	11.2901	11.4656	11.8283	12.0627	12.3212	12.6613	12.8774	13.2607	13.7238	13.9674	14.3234	14.6877
d-Bo22A1_12_B08F	3.3515	3.8100	4.2125	5.0492	5.5948	5.7691	5.7922	5.8830	6.2770	6.8101	6.9122	7.3288	7.2205	7.4865	8.1752	8.3302	8.5745	8.7297	9.1908	9.3476	9.6039	9.9438	10.0888	10.3852	10.7461	10.9547	11.2326	11.5006	11.7386	12.0291	12.4631	12.7520	12.9346	13.2546	13.6473	13.9216	14.2212	14.5384	14.8043	15.0825	15.4475	15.7368	16.0431	16.2628	16.5982	16.9789	17.2805	17.6569	18.0709
d-Bo22A1_12_B09F	3.1731	3.3777	3.4259	3.8737	4.0348	4.6318	4.0935	4.6376	4.7113	4.8537	4.8778	5.0901	5.2933	4.9726	5.6914	5.8560	6.0637	6.1593	6.4460	6.6943	6.7967	7.0090	7.1888	7.3981	7.5340	7.6921	7.9863	7.9788	8.4867	8.6126	8.8388	9.1480	9.3258	9.6346	9.8880	10.1374	10.3599	10.6186	10.7405	10.9397	11.2793	11.5333	11.7743	12.0290	12.3317	12.6370	12.9525	13.2820	13.5804
d-Bo22A1_12_B10F	3.7560	4.4019	4.1933	4.9054	5.2626	5.3025	5.2883	5.8830	6.1452	6.2166	6.2667	6.7951	6.7917	6.9458	7.2221	7.3424	7.6019	7.7369	7.9861	8.1847	8.3651	8.4962	8.6640	8.9418	9.2150	9.4135	9.5025	9.7056	10.1416	10.3256	10.6364	10.8651	11.2012	11.4155	11.7155	11.9609	12.2442	12.5070	12.8288	13.0673	13.3330	13.6512	13.9539	14.2680	14.6043	15.0729	15.3738	15.7708	16.1763
d-Bo22A1_12_B11F	3.6682	4.6078	4.3144	5.0043	4.7331	5.4249	5.5344	6.1916	6.1266	6.3975	6.3533	6.8900	7.0808	7.0702	7.3834	7.8883	7.9624	8.0017	8.4997	8.5488	8.9703	9.1079	9.1897	9.5367	9.7599	10.0050	10.1527	10.6539	10.6900	11.0041	11.2751	11.5373	11.7257	12.0311	12.2977	12.5653	12.7958	13.0661	13.2110	13.5185	13.8353	14.0938	14.3294	14.5897	14.9689	15.3267	15.5992	16.0187	16.3063
d-Bo22A1_12_B12F	2.9647	4.0301	3.8812	4.9276	4.7023	4.7173	5.3376	5.2623	5.6009	5.7747	5.9488	6.1708	6.6403	6.6426	7.0675	7.1855	7.6601	7.7339	7.9598	8.2829	8.5277	8.8202	9.0793	9.3241	9.6129	9.8952	10.1211	10.4023	10.7850	11.1096	11.3356	11.6354	11.9625	12.2746	12.5320	12.6331	12.8042	13.4465	13.6886	13.9729	14.2610	14.5680	14.9175	15.2165	15.5634	16.0618	16.3097	16.6116	17.2501
d-Bo22A1_12_C01F	4.1890	4.2861	3.7063	4.6076	4.8123	5.4308	5.4385	5.3702	5.4941	5.6657	5.8941	6.1097	6.2063	6.1929	6.5891	6.8770	7.1108	7.2133	7.2730	7.6405	7.9619	8.1611	8.4037	8.5677	8.7385	8.9887	9.1846	9.4841	9.8009	9.9987	10.3381	10.5524	10.7900	11.0452	11.5150	11.7120	11.9750	12.2089	12.5172	12.7216	13.1256	13.4058	13.6957	14.0231	14.3434	14.6877	15.0241	15.4197	15.8358
d-Bo22A1_12_C02F	4.4049	4.1951	4.7910	4.2403	4.6495	4.6939	5.7329	5.2658	5.2891	5.5609	5.5900	5.7565	5.9137	6.0239	5.7919	6.3030	6.4218	6.7476	6.9846	7.1283	7.2536	7.3736	7.5319	8.0382	8.1646	8.3561	8.5623	8.8544	9.1713	9.4052	9.6133	9.8959	10.2868	10.3027	10.7181	10.9015	11.2133	11.4352	11.6817	11.9871	12.2492	12.6113	12.8164	13.1336	13.5281	13.8249	14.1819	14.5769	14.9519
d-Bo22A1_12_C03F	4.1295	3.5553	4.5894	4.9240	4.9179	5.2039	5.7425	5.5835	5.7865	6.0860	6.4991	6.7515	6.9304	7.2171	7.2691	7.8535	7.8917	8.1800	8.6186	8.8134	8.8640	9.2040	9.3790	9.8903	10.2372	10.5581	10.8084	11.1159	11.3997	11.7378	12.0643	12.4034	12.8861	13.0053	13.3868	13.7941	14.0735	14.3635	14.7182	15.0492	15.4346	15.6998	16.0911	16.4980	17.0309	17.2281	17.6264	18.0836	18.5560
d-Bo22A1_12_C04F	4.1705	3.6512	4.3092	4.9005	5.2361	5.1960	6.3345	6.2726	6.6557	7.0965	7.2964	7.5296	7.6802	7.8208	7.9676	8.6704	9.1456	9.1797	9.3137	9.6958	9.8854	10.1372	10.4315	10.8923	11.2057	11.3398	11.6519	11.9059	12.1390	12.3587	12.8412	13.0693	13.3169	13.6411	14.0112	14.2752	14.6571	14.8593	15.1948	15.4067	15.8082	15.8103	16.3743	16.7125	17.0479	17.3873	17.7210	18.0879	18.5401
d-Bo22A1_12_C05F	4.8178	4.7248	4.6160	5.2100	5.4012	5.8846	6.4191	6.4263	6.3591	6.8603	7.1830	7.3347	7.7365	7.9990	8.2608	8.5382	8.9151	9.2152	9.4095	9.9288	9.9684	10.4656	10.4513	10.9885	11.2840	11.5543	11.8372	12.2025	12.5432	12.8010	13.1542	13.4428	13.8773	14.0913	14.3982	14.8061	15.1172	15.3497	15.6012	16.0060	16.3370	16.4900	17.0402	17.4023	17.8249	18.0751	18.4132	18.8227	19.3438
d-Bo22A1_12_C06F	4.5983	4.3449	4.2869	5.3710	5.7677	6.7471	6.7167	6.9156	7.1901	7.9977	7.8929	8.0939	8.5438	8.7094	9.0330	9.1715	9.6077	9.9731	10.0336	10.6856	10.6933	11.1440	10.9341	11.6285	12.0966	12.4944	12.8113	13.0027	13.4665	13.6220	13.9818	14.3981	14.7427	15.0521	15.4157	15.7702	16.0697	16.3985	16.6719	17.0719	17.4760	17.6979	17.9807	18.3185	18.7513	19.0769	19.4054	19.8808	20.3510
d-Bo22A1_12_C07F	4.0810	3.9712	3.6689	4.0071	5.1691	4.7878	5.0102	5.2068	5.2678	5.7802	5.5540	5.8177	5.7937	6.1528	6.2487	6.3082	6.3647	6.7443	6.8316	7.1629	7.4186	7.5427	7.6768	7.9589	8.1602	8.3782	8.5437	8.7629	8.9728	9.0944	9.4405	9.6907	9.8678	10.0843	10.4507	10.6148	10.8884	11.0681	11.3324	11.5372	11.8575	11.9457	12.2545	12.5500	12.8304	13.1047	13.3672	13.6735	14.1208
d-Bo22A1_12_C08F	3.6460	3.0332	3.5130	3.8252	4.0086	4.0738	3.0053	4.1563	5.1652	4.7897	5.3052	5.4331	5.4253	5.6240	5.8751	6.1576	6.0777	6.4261	6.6370	6.8676	6.9950	7.4295	7.3986	7.8817	7.9612	8.2168	8.4231	8.7012	8.8736	9.2093	9.5206	9.7235	9.9072	10.1833	10.4713	10.7290	11.0117	11.1905	11.4795	11.5933	11.8960	11.4584	12.3722	12.7526	12.9858	13.2663	13.5871	13.8989	14.3104
d-Bo22A1_12_C09F	3.9322	4.4310	4.0092	4.5912	4.9915	5.0479	4.6236	5.5034	5.8965	5.8248	5.9182	6.2503	6.2963	6.7239	6.7622	7.1486	7.4857	7.3309	7.6951	7.8744	8.0083	8.4114	8.4342	8.8981	9.0410	9.3901	9.4996	9.8052	10.0458	10.3256	10.6586	10.9573	11.2189	11.4951	11.8010	12.0482	12.3754	12.6096	12.9130	13.1141	13.4822	13.5719	14.0602	14.4672	14.7969	15.0710	15.4669	15.8309	16.3562
d-Bo22A1_12_C10F	3.9769	4.5028	3.9078	4.9661	5.1745	5.8154	6.1464	6.5820	6.8628	7.3737	7.3831	7.9737	8.2484	8.3490	8.6419	9.0420	9.3556	9.8078	10.0809	10.4859	10.6153	11.0970	11.2887	11.8583	11.9159	12.4238	12.7364	13.0055	13.3936	13.5854	14.0835	14.4280	14.7594	15.1067	15.6127	15.9500	16.3855	16.6837	17.0853	17.3559	17.8596	18.0652	18.5404	19.0104	19.3621	19.7427	20.0576	20.6835	21.1654
d-Bo22A1_12_C11F	4.5252	5.7900	5.9661	6.8721	7.0636	8.1766	8.7028	9.2057	9.4227	10.3550	10.3079	11.0083	11.0393	11.8951	11.8810	12.6260	13.2853	13.5441	14.0098	14.3781	14.7425	15.1831	15.8183	16.0788	16.3237	16.7655	17.1133	17.5024	17.8745	18.1377	18.6585	19.0735	19.3469	19.8773	20.3050	20.7164	21.1067	21.4767	21.8232	22.0056	22.4221	22.5730	22.9743	23.2014	23.6005	23.9694	24.2882	24.7434	25.4028
d-Bo22A1_12_C12F	4.1095	4.3705	4.2624	4.9031	4.9418	5.3085	5.3735	5.8519	6.2617	6.2171	6.7523	6.7824	7.0185	7.5421	7.6803	7.9518	8.2185	8.5714	8.8287	9.2866	9.4418	9.6215	9.8758	10.3408	10.6996	11.0491	11.3905	11.5754	11.8755	12.2557	12.5845	12.9325	13.2415	13.4876	13.8197	14.1814	14.4379	14.6415	14.7374	15.2236	15.5834	15.7652	16.1863	16.5274	16.9117	17.1400	17.5060	17.8798	18.3667
d-Bo22A1_12_D01F	4.8227	4.4659	4.7521	5.0724	6.1768	5.9565	6.3305	6.6209	7.1894	7.3849	7.8130	8.2340	8.0661	8.3049	9.0414	9.1830	9.4807	9.8336	9.9848	10.1943	10.5680	10.8771	11.1844	11.4273	11.8198	12.2540	12.3669	12.6846	13.0767	13.2623	13.6548	13.9480	14.3021	14.5712	15.0344	15.2045	15.5021	15.8815	16.2603	16.6138	16.8843	17.3069	17.6950	17.9635	18.2931	18.7046	19.1371	19.4484	19.9740
d-Bo22A1_12_D02F	5.6682	5.3300	6.2416	6.8945	6.7843	6.8706	7.9811	7.9305	8.2664	8.7579	9.2742	9.0401	9.6483	9.8562	10.2487	10.3209	10.9460	11.2251	11.2673	11.6412	12.2072	12.3929	12.7423	13.0925	13.3311	13.8252	13.9878	14.1979	14.7468	14.8344	15.1871	15.4737	15.8887	16.1620	16.5581	16.7516	17.0725	17.4392	17.6952	17.9121	18.2688	18.5999	18.8897	19.1709	19.4067	19.7318	20.1292	20.5103	21.0838
d-Bo22A1_12_D03F	3.3634	3.0021	3.6082	3.7903	4.0273	5.1448	5.1224	4.9776	5.9036	5.8560	5.9196	6.5554	6.8266	6.9361	7.4184	7.2737	7.8418	8.1751	8.3482	8.5991	8.9574	9.1303	9.4391	9.7562	10.1984	10.3638	10.7480	10.9422	11.3759	11.6340	12.0274	12.2794	12.5308	12.8873	13.2445	13.3868	13.9557	14.1353	14.4346	14.8308	15.1478	15.4897	15.7761	16.0629	16.4007	16.8367	17.1873	17.6364	18.1302
d-Bo22A1_12_D04F	3.7331	4.5117	4.6492	4.5522	5.1722	5.3212	5.9894	6.2787	6.4996	6.5403	6.6375	7.1246	6.7947	7.1454	7.6240	7.8652	8.0400	8.4170	8.4414	8.6471	9.1814	9.4032	9.5561	9.8395	10.0872	10.3226	10.5804	10.6975	11.2399	11.4303	11.7140	11.8974	12.3162	12.5805	12.9827	13.0777	13.3423	13.6071	13.8873	14.2393	14.3962	14.6595	15.0026	15.2142	15.4813	15.8452	16.2045	16.5564	17.0704
d-Bo22A1_12_D05F	4.8079	5.2873	5.8756	5.4304	5.7011	5.8960	6.4904	6.8064	6.8720	7.4050	7.1458	7.5120	7.8462	7.7378	8.3075	8.6799	8.7955	9.0909	9.0687	9.4005	9.6922	9.8298	10.3622	10.2990	10.5668	10.8196	11.0379	11.1821	11.6035	11.8045	12.0401	12.3719	12.6089	12.8516	13.2713	13.2977	13.6635	13.9668	14.2058	14.3821	14.6643	15.0046	15.3619	15.6358	15.9122	16.1442	16.5379	16.7808	17.3787
d-Bo22A1_12_D06F	3.9518	3.4683	3.9835	4.6440	4.3753	5.2598	5.9985	5.6740	6.5066	6.7724	6.6995	6.9229	7.5909	7.8457	8.3727	8.2872	8.8938	9.1950	9.5161	9.7482	10.1853	10.6342	10.9081	11.2831	11.6467	11.8539	12.3049	12.6056	13.0431	13.2433	13.8237	14.0788	14.3670	14.8944	15.1920	15.4224	15.8074	16.1722	16.4664	16.7304	17.0896	17.3866	17.7496	18.0201	18.3580	18.7143	19.0945	19.5411	20.2213
d-Bo22A1_12_D07F	4.3302	4.2433	4.9222	4.8763	4.9734	5.3395	6.3214	6.1996	6.6012	6.8339	7.0978	7.7861	7.4851	8.2095	8.3351	8.2406	9.0841	9.4222	9.3586	9.8267	10.2942	10.4985	10.8880	11.3017	11.5751	11.8667	12.1659	12.4700	12.9202	13.0395	13.6302	13.8587	14.2187	14.5395	14.9925	14.8055	15.5694	15.9148	16.2161	16.5973	16.8959	17.2779	17.6355	17.8809	18.2135	18.5921	19.0395	19.3542	20.0999
d-Bo22A1_12_D08F	4.0535	3.3161	4.7126	4.1888	4.7090	4.7869	5.3608	5.4183	5.8273	6.0114	6.3115	6.6332	6.8504	7.2207	7.4130	7.6515	7.9568	8.3473	8.5573	8.9293	9.2040	9.5210	10.0137	10.1248	10.4706	10.9053	11.0557	11.3181	11.8208	12.0409	12.3645	12.7653	13.1711	13.4715	13.8977	14.0110	14.5027	14.9128	15.2352	15.6370	15.9636	16.3970	16.7361	17.0649	17.4298	17.7868	18.3030	18.6663	19.3525
d-Bo22A1_12_D09F	4.5285	3.8179	3.9412	5.2724	4.2890	5.3435	6.0155	5.0961	5.9406	6.6171	7.2457	7.0177	7.2517	7.5959	8.0019	8.2607	8.7575	9.2766	9.3068	9.7554	10.0505	10.3709	10.7919	11.2827	11.5105	11.9387	12.2755	12.6292	13.0246	13.3330	14.0069	14.1154	14.5255	14.8882	15.2170	15.3802	16.0239	16.2906	16.5970	17.0171	17.3439	17.6673	18.0067	18.3129	18.6346	19.1553	19.5041	19.9322	20.5966
d-Bo22A1_12_D10F	4.5209	4.5752	5.4848	5.0281	5.5164	5.7670	7.8010	6.9008	7.1203	7.5259	7.8841	8.0853	8.3907	8.3881	8.7243	9.3881	9.3455	9.5799	9.8102	10.0996	10.1817	10.5917	10.9951	11.2200	11.6405	11.7766	12.0493	12.4291	12.6686	12.9046	13.2232	13.6696	13.8335	14.2245	14.5776	14.9316	15.2735	15.6689	16.0067	16.3418	16.5921	17.0289	17.4290	17.5010	18.1206	18.5327	18.9534	19.3528	19.8413
d-Bo22A1_12_D11F	4.1307	3.9366	4.0324	4.0926	4.8797	5.1074	5.2683	5.5781	5.6601	5.7262	6.4311	6.4085	6.3997	6.5436	6.6974	7.0363	7.2122	7.5957	7.6559	7.8263	8.1079	8.4806	8.6399	8.8873	9.0383	9.2873	9.6421	9.7823	10.1013	10.3655	10.8407	10.8952	11.1274	11.5308	11.7801	11.8170	12.2465	12.4542	12.7251	13.1300	13.2994	13.6005	13.7990	14.0475	14.3215	14.7573	15.0440	15.3552	15.8766
d-Bo22A1_12_D12F	4.4538	3.9692	4.4265	4.2489	4.9655	5.4647	6.4048	6.1636	6.5716	6.8267	7.1563	7.6243	7.8859	7.9573	8.4074	8.9536	8.9154	9.4148	9.7212	9.8805	10.0540	10.5760	10.7468	11.0892	11.5182	11.6091	11.8808	12.2495	12.6192	12.9843	13.3457	13.5848	13.8034	14.1890	14.3747	14.8533	15.2232	15.5125	15.8731	16.2012	16.3604	16.8773	17.1047	17.3783	17.7310	18.1345	18.5535	18.9793	19.4288
d-Bo22A1_12_E01F	3.0974	3.5492	4.0501	4.5748	4.0808	4.2639	4.9957	4.8279	4.8480	5.4029	5.3795	5.4086	5.8545	5.9913	6.1265	6.3061	6.5120	6.7210	7.2227	7.2423	7.5879	7.7899	8.0739	8.4345	8.6301	8.9448	9.0910	9.4408	9.7350	9.9759	10.2790	10.5616	10.9229	11.2123	11.4567	11.7515	12.2033	12.4231	12.6672	12.9978	13.0491	13.6575	14.0002	14.1951	14.5381	15.0586	15.3393	15.6382	16.1052
d-Bo22A1_12_E02F	6.2188	6.6513	8.1522	8.4018	8.6910	9.5744	10.0963	10.8072	10.7319	11.3338	11.9011	11.9513	12.8214	12.8217	13.4847	13.7986	13.8964	14.6267	14.9630	15.0699	15.5912	16.1011	16.3189	16.6597	17.0035	17.5460	17.7884	18.0952	18.4688	18.7942	19.1348	19.4817	19.7655	20.2662	20.7057	21.2761	21.6269	21.9948	22.3206	22.8165	23.0959	23.4635	23.7248	24.1414	24.5201	25.0032	25.4453	25.7485	26.2072
d-Bo22A1_12_E03F	5.3101	5.3223	6.1822	7.1008	5.9138	7.5750	8.3533	8.3511	9.3483	9.5934	9.6465	10.2067	10.7463	10.6760	11.2427	11.5416	11.9096	12.2312	12.7643	12.9892	13.3420	13.7393	14.1635	14.3780	14.8058	15.1889	15.4262	15.8206	16.1550	16.4186	16.8727	17.1987	17.6843	18.0597	18.3092	18.7710	19.1049	19.4262	19.7617	19.9948	20.3961	20.7220	21.1401	21.3837	21.7005	22.1088	22.4393	22.8987	23.4493
d-Bo22A1_12_E04F	4.6769	5.3727	6.1357	5.9599	5.8251	6.2520	7.0788	7.5413	7.4291	7.5514	8.1489	8.4853	8.5541	8.6220	9.2524	9.5051	9.7822	10.0848	10.3585	10.4827	10.8778	11.2227	11.5268	11.7732	12.0307	12.4339	12.7275	12.8935	13.2347	13.5235	13.8881	14.1087	14.4022	14.6649	15.0599	15.3769	15.7852	16.0703	16.4155	16.7889	17.1546	17.5407	17.8553	18.2051	18.5782	18.9686	19.4162	19.7271	20.1941
d-Bo22A1_12_E05F	5.4209	4.7893	5.5126	5.3135	4.4302	5.9340	6.2952	6.2337	6.6569	6.9081	6.9988	7.3782	7.6194	7.6695	8.0321	8.1167	8.4704	8.6028	8.9901	8.9918	9.3056	9.6163	9.7479	10.0091	10.3415	10.5797	10.7001	10.9993	11.2870	11.5059	11.7761	12.0984	12.2954	12.5600	12.8093	13.0977	13.4311	13.6243	13.7911	14.0719	14.2781	14.6580	14.9632	15.1538	15.3614	15.7491	16.0180	16.3394	16.8146
d-Bo22A1_12_E06F	3.4716	4.3425	4.6957	6.0931	5.7265	6.3541	6.8674	7.1098	7.2845	7.9458	8.3170	8.6530	8.9899	9.0688	9.4088	9.8999	10.5661	10.9831	11.0912	11.5662	11.9079	12.2588	12.5921	12.9054	13.4643	13.8398	14.0889	14.5046	14.6895	15.0732	15.4972	15.8737	16.2415	16.6695	16.9083	17.3660	17.7270	17.7879	18.3447	18.7004	19.0262	19.4588	19.6702	19.9924	20.3394	20.7058	21.0148	21.5713	22.0202
d-Bo22A1_12_E07F	3.2678	3.6629	4.0892	4.4372	3.9720	4.8800	4.8324	5.1954	5.2233	5.2820	6.2692	5.9721	6.7908	6.5852	6.9741	7.3619	7.7408	8.0106	8.5765	8.4801	8.9110	9.2845	9.4979	9.9017	10.2944	10.5992	10.8329	11.2088	11.5687	11.9572	12.2107	12.6563	12.9929	13.3227	13.5787	13.9611	14.3474	14.6794	14.9547	15.1866	15.3737	15.8834	16.1859	16.6245	16.8882	17.2896	17.5907	18.0301	18.5713
d-Bo22A1_12_E08F	4.1736	4.5185	5.0210	5.7737	4.9436	5.9161	6.2399	6.6794	6.7097	7.0678	7.5160	7.6079	8.1250	8.2161	8.3627	8.8107	9.2195	9.4897	10.0648	9.8846	10.4602	10.8387	11.1088	11.3429	11.8472	12.1826	12.5387	12.7635	13.1076	13.3613	13.7330	14.1344	14.4776	14.8055	15.0207	15.4324	15.7907	16.0959	16.3323	16.6399	16.9677	17.3863	17.6689	18.0337	18.3625	18.7715	19.0536	19.5154	20.0014
d-Bo22A1_12_E09F	4.2741	4.6332	4.7335	5.3145	5.2600	4.8283	5.2489	6.1586	5.9868	6.3408	6.9492	6.9399	7.5074	7.4650	7.7728	7.9795	8.2571	8.6609	8.9857	8.9191	9.4681	9.8120	10.0558	10.4041	10.6160	11.0672	11.3695	11.7064	11.9792	12.3427	12.6564	12.9730	13.2522	13.6797	14.0103	14.4287	14.7703	15.0927	15.3753	15.7857	16.0758	16.4909	16.8000	17.2459	17.5918	18.0517	18.4864	18.6967	19.3129
d-Bo22A1_12_E10F	4.1389	4.5251	4.3791	5.1221	4.7083	5.3315	5.4698	5.6995	5.7261	5.9283	6.5264	6.3499	6.8664	6.8863	6.8958	7.1602	7.4616	7.5438	8.0643	7.8827	8.5020	8.6741	8.7124	9.0229	9.3247	9.5951	9.7549	10.0117	10.2466	10.5436	10.8246	11.1069	11.4322	11.5455	11.8354	12.1405	12.4671	12.8005	13.0161	13.2378	13.2982	13.9160	14.0833	14.5056	14.8204	15.2869	15.5202	15.9350	16.3191
d-Bo22A1_12_E11F	3.1530	3.9257	4.1936	3.9818	4.3817	4.6682	5.0769	5.5276	5.5643	5.4961	6.3350	6.2821	6.7255	6.8204	6.9229	7.0677	7.5129	7.7495	8.2167	7.8736	8.6400	8.8969	8.9778	9.1943	9.5921	9.8760	10.0881	10.3973	10.5657	10.8852	11.3330	11.5630	11.8312	11.9995	12.3854	12.7726	13.0765	13.3353	13.6494	13.9016	14.1789	14.5484	14.8742	15.2000	15.6007	15.9816	16.2504	16.5442	17.0465
d-Bo22A1_12_E12F	3.8087	3.4808	3.5902	4.5558	4.1024	3.8749	4.7384	5.2643	4.6024	5.1584	5.5341	5.1583	5.4901	5.8504	5.7622	5.9868	6.2936	6.4819	6.6349	6.5843	7.1184	7.2488	7.3626	7.6266	7.8282	8.0878	8.3062	8.5204	8.7434	8.9245	9.2311	9.4548	9.5941	9.8912	10.1714	10.4532	10.6869	10.8399	11.1094	11.3750	11.6095	11.8343	12.0540	12.3658	12.6369	12.9832	13.3252	13.5959	13.7097
d-Bo22A1_12_F01F	3.2595	3.3978	3.9252	4.2680	5.5741	4.7861	4.6666	4.7309	5.2785	5.5040	5.3831	5.6002	5.8792	5.9766	6.3829	6.6905	6.8976	7.1454	7.3789	7.6418	7.7476	8.0223	8.3612	8.3142	8.8375	8.9445	9.1340	9.2936	9.7007	10.0197	10.2325	10.5222	10.7059	11.0831	11.2463	11.6062	11.8444	12.0627	12.3472	12.5618	12.7832	13.0930	13.2884	13.6451	13.9298	14.2691	14.5734	14.9190	15.1581
d-Bo22A1_12_F02F	5.0172	3.6820	4.2125	5.3164	5.3731	5.1096	5.1318	5.3699	5.2768	5.8674	5.8111	5.9055	6.1545	6.3699	6.4946	6.9939	7.0905	7.3426	7.5518	7.8321	8.0469	8.3141	8.5663	8.7303	9.2068	9.3645	9.6160	9.7397	10.2293	10.4691	10.7431	11.1917	11.3712	11.6102	11.9451	12.2607	12.5516	12.8190	13.1371	13.3340	13.6577	13.9484	14.2070	14.6148	14.9049	15.2532	15.6372	15.9996	16.4396
d-Bo22A1_12_F03F	3.5311	4.4113	3.8003	4.3021	4.9794	4.2613	4.5303	4.3703	4.7599	5.1937	4.9276	5.2336	5.7437	5.2772	5.9751	6.0755	6.1532	6.3324	6.6455	6.7705	6.9288	7.2128	7.2788	7.3936	7.8374	8.0294	8.1310	8.4326	8.6359	8.9091	9.0578	9.4104	9.5234	9.8189	10.0586	10.3187	10.5442	10.7132	11.0307	11.2267	11.4316	11.6505	11.9030	12.1835	12.4126	12.6724	12.9717	13.2118	13.3603
d-Bo22A1_12_F04F	3.9623	3.3426	4.1133	3.9168	4.2662	4.1937	4.5839	4.7379	4.8519	5.1306	5.3136	5.1405	5.2764	5.6360	5.8194	6.0304	6.2004	6.4655	6.6266	6.8747	7.1060	7.2934	7.4157	7.5731	8.0427	7.9229	8.1739	8.0876	8.5743	8.7777	9.1204	9.3456	9.5361	9.8065	10.0407	10.3783	10.5613	10.8228	11.1681	11.3379	11.5667	11.8791	12.0785	12.3914	12.7072	12.9947	13.4504	13.6994	14.0403
d-Bo22A1_12_F05F	4.1961	4.8830	5.1678	5.6400	5.6497	5.8019	6.5820	6.3211	6.9630	7.4524	7.7984	7.9546	8.2046	8.4631	8.9755	9.1819	9.7595	9.9271	10.1517	10.5604	10.9259	11.2522	11.5115	11.7922	12.2514	12.3734	12.8098	12.9744	13.3478	13.7314	14.1623	14.6864	14.8649	15.3536	15.6432	16.0022	16.3271	16.7387	17.0857	17.3321	17.7713	18.0934	18.3876	18.7987	19.1207	19.4707	19.9539	20.1232	20.8332
d-Bo22A1_12_F06F	4.5341	4.8551	5.6857	6.2140	6.1113	6.0668	7.1999	6.8868	7.3803	8.1192	8.2975	8.5500	8.5971	9.0032	9.3105	9.6200	10.0938	10.3203	10.5213	10.8646	11.1595	11.5195	11.8288	12.0354	12.5264	12.3625	13.0204	13.2739	13.6705	13.9562	14.2185	14.6370	14.9414	15.3048	15.6207	16.0283	16.3662	16.7585	17.1961	17.4347	17.8773	18.2455	18.5891	18.9720	19.3468	19.7007	20.1444	20.4634	21.0886
d-Bo22A1_12_F07F	5.2062	5.5477	6.0129	6.9659	7.0479	7.4531	7.8133	8.6070	8.8004	9.6218	10.2327	10.1854	10.5897	11.1159	11.4479	11.8549	12.5365	12.8959	13.2075	13.6213	13.9679	14.5010	14.7533	15.2545	15.7786	15.9747	16.4867	16.8258	17.1335	17.3713	18.0436	18.5021	18.8717	19.3376	19.8078	20.3696	20.7602	21.2070	21.6521	21.8516	22.2820	22.7005	22.9840	23.4137	23.7390	24.1070	24.5226	25.0735	25.3286
d-Bo22A1_12_F08F	3.5600	3.4149	3.7075	4.1989	4.5457	4.2645	4.6989	4.4926	4.8987	4.9635	5.0594	5.1279	5.2766	5.4599	5.7572	5.8977	6.1638	6.4430	6.6249	6.6722	6.8562	7.1415	7.2494	7.5324	7.9880	8.0179	8.0529	7.8318	8.7750	8.9550	9.1625	9.4148	9.7537	10.0290	10.3838	10.6585	10.9083	11.2418	11.5396	11.8270	12.1090	12.3956	12.6096	12.9506	13.3170	13.7351	14.1044	14.4378	14.7142
d-Bo22A1_12_F09F	4.1254	3.8212	3.8971	4.2433	5.2019	4.2890	5.3962	5.6252	5.6172	5.8870	6.3671	6.2156	6.5412	6.8107	7.4119	7.5985	7.8542	8.2377	8.3005	8.7765	8.9525	9.4495	9.8306	10.0487	10.4911	10.5581	10.9585	11.2575	11.6138	11.8611	12.2475	12.6758	12.9745	13.2771	13.6587	14.0596	14.3441	14.6710	15.0365	15.2808	15.5855	15.9798	16.4161	16.7279	17.0538	17.4069	17.9019	18.3377	18.9030
d-Bo22A1_12_F10F	3.8877	3.4653	4.2459	4.3348	4.6249	4.5476	5.2018	5.6616	6.3790	6.2294	6.1203	6.3181	6.5994	6.9265	7.0564	7.5704	8.0390	8.0438	8.2257	8.6398	8.9533	9.2611	9.4950	9.9172	10.3246	10.3237	10.7844	11.0200	11.5692	11.7976	12.0807	12.5886	12.8935	13.2648	13.6132	14.0009	14.2965	14.7290	15.1005	15.3113	15.7677	16.1785	16.5854	16.9192	17.3148	17.6908	18.1108	18.1959	19.1056
d-Bo22A1_12_F11F	3.7397	3.5350	3.5119	3.7582	4.8193	4.3316	4.4864	5.1225	5.5423	5.2425	5.4072	5.3483	5.5328	6.0149	6.2989	6.5636	6.6698	7.0350	7.2995	7.4692	7.6678	8.0476	8.2767	8.5244	8.9630	9.0973	9.4119	9.5836	10.1151	10.3405	10.5396	11.0195	11.2687	11.5989	11.8746	12.2611	12.4913	12.8677	13.1953	13.3427	13.6917	13.9933	14.2951	14.6534	14.9779	15.3291	15.7241	16.1592	16.6399
d-Bo22A1_12_F12F	4.7354	4.7568	5.0364	5.2218	6.1952	6.3245	6.8903	7.1895	7.7810	7.8204	7.9772	7.9271	8.2291	8.6896	8.8085	9.1615	9.5604	9.7658	9.9884	10.1910	10.5369	10.8881	11.1084	11.3916	11.8734	11.9348	12.1215	12.5751	12.8758	12.8084	13.4103	13.7047	14.0692	14.4065	14.7250	15.1075	15.3956	15.8818	16.2667	16.4935	16.8967	17.2697	17.5983	18.0514	18.3754	18.7494	19.2072	19.6962	20.1381
d-Bo22A1_12_G01F	3.7027	4.0970	4.6098	4.4709	4.7159	5.0039	5.4520	5.9172	5.7203	6.1446	6.2883	6.5483	6.9004	6.9085	7.1772	7.3336	7.6239	7.8723	8.1428	8.2591	8.5515	8.7788	9.0002	9.3068	9.5978	9.7930	10.0145	10.3324	10.6000	10.7881	11.0983	11.3399	11.6057	11.9529	12.1964	12.4294	12.8417	13.0814	13.2241	13.5672	13.8883	14.2223	14.4610	14.6880	15.1433	15.2489	15.8488	16.2874	16.6319
d-Bo22A1_12_G02F	4.6984	4.8519	4.6461	4.8764	5.2580	5.3945	5.8763	6.0926	6.2052	6.4698	6.4626	6.9767	7.3131	7.5074	7.7130	7.8398	8.1196	8.4992	8.6141	8.9782	9.2771	9.4841	9.7249	10.1427	10.3179	10.5116	10.8079	11.1271	11.4851	11.7746	11.9849	12.3171	12.6407	12.9115	13.2257	13.4551	13.9381	14.1226	14.3258	14.7789	15.1191	15.4511	15.7697	16.1097	16.5452	16.2057	17.2727	17.6664	18.0059
d-Bo22A1_12_G03F	4.5555	4.5518	5.0607	5.2639	5.2236	6.0455	6.1956	6.1998	6.6879	6.9726	7.0011	7.2606	7.6336	7.6824	8.2243	8.4241	8.7808	8.8231	9.1775	9.4964	9.8329	10.0193	10.4364	10.7043	11.0191	11.3587	11.6451	11.8903	12.1730	12.5613	12.8544	13.0952	13.5361	13.8491	14.2140	14.5837	14.9103	15.2326	15.5573	15.9013	16.2889	16.5102	16.9590	17.3268	17.6759	18.1793	18.5143	19.0086	19.3884
d-Bo22A1_12_G04F	3.5013	3.8557	4.2027	4.3718	4.5728	4.4348	4.6453	5.4316	5.4075	5.6597	5.8060	6.0438	6.1953	6.2564	6.7678	6.8009	7.1343	7.4910	7.5893	7.9511	8.2121	8.4431	8.5744	9.0365	9.2209	9.5251	9.7927	10.0760	10.3453	10.6613	10.8716	11.1808	11.4434	11.8013	12.1113	12.3807	12.7870	12.9731	13.2284	13.5342	13.8976	14.2315	14.4984	14.7346	15.1530	15.3067	15.8462	16.3174	16.7296
d-Bo22A1_12_G05F	3.6214	3.8123	4.2852	4.3848	3.9290	4.6742	4.7463	5.0674	5.1407	5.2401	5.5905	5.5644	5.9353	6.1599	6.6463	6.7714	7.0178	7.1689	7.6676	7.9297	8.0158	8.4230	8.6965	8.8763	9.2079	9.4878	9.8195	10.1241	10.3340	10.7904	11.0806	11.2581	11.7139	11.9701	12.3602	12.6415	12.9776	13.1121	13.5619	13.8382	14.2363	14.1628	14.8688	15.2714	15.5565	15.9947	16.3742	16.7675	17.2212
d-Bo22A1_12_G06F	4.4808	4.5585	4.9630	5.4273	5.8022	5.9172	6.0616	6.4141	6.8199	7.3515	7.3847	7.9420	8.1204	8.4645	8.7172	9.1268	9.4959	9.6915	10.0811	10.3434	10.7445	11.1200	11.2453	11.7400	12.0232	12.2854	12.5754	12.9366	13.3050	13.6730	13.8551	14.2372	14.5882	14.9143	15.2087	15.4205	15.8713	16.1447	16.3304	16.6179	17.0730	17.3231	17.5916	17.7964	18.1766	18.1450	18.8313	19.2609	19.7085
d-Bo22A1_12_G07F	4.2815	4.7931	4.2319	5.5604	5.3117	6.3206	6.1235	6.4155	6.5112	7.2133	7.4389	7.7504	8.1038	8.2042	8.5406	8.8323	9.0936	9.4908	9.4769	9.8869	10.2553	10.5135	10.5879	11.0975	11.4353	11.5960	11.8187	12.2982	12.5113	12.8986	13.1598	13.4462	13.6951	14.0840	14.3151	14.5973	15.0333	15.2654	15.4443	15.7884	16.1300	16.4416	16.6532	16.8940	17.3526	17.4265	17.9549	18.4114	18.8011
d-Bo22A1_12_G08F	3.8203	3.5934	3.4189	4.3541	4.6268	4.9484	4.9238	5.5246	5.6754	5.7387	5.9731	6.3810	6.6738	6.7095	7.1961	7.3341	7.6241	7.9012	8.1239	8.3481	8.4852	8.8980	9.0100	9.4098	9.4343	9.9840	10.1499	10.4417	10.7773	11.1862	11.3780	11.6450	11.8708	12.2177	12.5778	12.7526	13.1627	13.3704	13.5220	13.8366	14.1779	14.4402	14.7102	14.8961	15.2975	15.6175	15.9773	16.3930	16.8373
d-Bo22A1_12_G09F	4.4482	4.7974	5.4577	5.9213	6.3993	6.2766	6.7021	7.2227	7.2520	7.4270	7.9612	8.1567	8.5374	8.3969	8.9386	9.1063	9.5363	9.5962	9.9868	10.1775	10.4483	10.6604	10.9669	11.2563	11.4606	11.7938	12.0223	12.1973	12.5019	12.8371	13.0581	13.3669	13.6406	13.9465	14.1869	14.4339	14.9497	15.1469	15.2915	15.6999	16.0451	16.3544	16.5837	16.8714	17.2909	17.6123	17.9662	18.3590	18.7569
d-Bo22A1_12_G10F	4.3249	4.4828	4.6191	5.4630	5.9186	6.1321	6.3982	7.1803	7.2908	7.4334	7.7102	7.8848	8.4769	8.8521	9.0049	9.3149	9.7788	9.8462	10.2811	10.6501	10.9842	11.2439	11.4892	11.8633	12.3231	12.5152	12.8481	13.1526	13.2730	13.7563	14.1416	14.3423	14.6512	15.1470	15.3447	15.7293	16.0428	16.0180	16.8238	17.0575	17.4492	17.8179	18.0370	18.3820	18.7672	19.0946	19.4922	19.9638	20.3014
d-Bo22A1_12_G11F	3.7859	4.3981	4.5334	4.3965	4.4652	4.4984	5.1753	5.8865	5.3643	5.9386	5.7709	6.3976	6.2805	6.4498	7.0702	7.0057	7.1294	7.5128	7.8842	7.9654	8.2366	8.3003	8.6944	8.9010	9.0811	9.3442	9.5638	9.9018	10.1090	10.2278	10.6018	10.7645	11.1619	11.4779	11.6903	11.9757	12.2672	12.5130	12.7675	13.0611	13.3604	13.7155	13.9723	14.3306	14.6225	14.9468	15.3669	15.7360	16.2076
d-Bo22A1_12_G12F	3.2947	3.6188	4.1757	3.9847	4.5960	5.0034	5.3133	5.3021	5.2318	5.4896	6.0561	6.0832	6.3532	6.4492	6.7018	6.9133	7.3356	7.4747	7.6426	7.9195	8.0091	8.3703	8.4103	8.8123	8.9726	9.2554	9.4287	9.6992	9.9626	10.2249	10.3619	10.6507	11.0134	11.2456	11.4519	11.6830	12.1082	12.2024	12.3753	12.6828	13.0240	13.2242	13.5132	13.7102	14.0118	14.0373	14.7106	14.9706	15.3642
d-Bo22A1_12_H01F	3.7209	4.3764	3.7012	3.9660	5.0703	5.0647	5.6048	5.0771	5.8037	5.7262	5.8639	6.0729	6.2626	6.4804	6.6137	6.8905	6.9601	7.0772	7.4884	7.5847	7.8090	8.0279	8.2323	8.4097	8.5890	8.8187	9.1185	9.3534	9.3394	9.7789	10.0950	10.2781	10.4612	10.7519	10.8819	11.2557	11.4802	11.7506	11.9888	12.2085	12.4675	12.7500	13.0015	13.1721	13.5152	13.8688	14.1342	14.5226	14.8659
d-Bo22A1_12_H02F	4.0785	4.6478	5.8041	4.9250	5.4453	5.7229	6.4027	6.2912	6.9527	7.0636	7.7995	7.7623	8.0715	8.3368	8.6698	8.8974	9.3497	9.3725	10.0033	10.0998	10.4144	10.8293	11.0654	11.4907	11.7739	11.9868	12.3752	12.6851	12.5494	13.3511	13.6335	14.0220	14.3368	14.8035	15.0677	15.3340	15.7540	15.9537	16.2969	16.6950	16.9894	17.3689	17.7197	18.0326	18.3953	18.7383	19.1504	19.6109	20.1094
d-Bo22A1_12_H03F	4.2247	5.8208	4.9448	4.5347	5.4644	6.0870	6.3619	5.9397	6.9834	7.2052	7.5292	7.4576	8.0074	7.7488	8.2851	8.7260	8.9724	9.1410	9.4743	9.6507	10.1855	10.4157	10.6613	10.8763	11.2394	11.4248	11.8006	12.1183	12.4417	12.6985	12.9941	13.2277	13.7190	13.9578	14.1519	14.5658	14.9302	15.1349	15.4397	15.7571	15.9388	16.4520	16.7124	17.1271	17.3907	17.7724	18.1543	18.5792	18.9785
d-Bo22A1_12_H04F	3.8540	5.2075	4.9927	4.3098	5.2417	5.0207	5.8848	5.5529	6.2254	6.2897	6.8599	6.9135	7.0080	6.9682	7.3360	7.6925	7.9771	8.1083	8.3568	8.5779	8.9036	9.2549	9.3751	9.6432	9.9816	9.9851	10.4048	10.6587	10.9413	11.2015	11.3931	11.7554	12.0502	12.3605	12.5305	12.8406	13.1017	13.3316	13.6218	13.8178	14.1225	14.4365	14.6713	15.0068	15.3486	15.6286	16.0286	16.4085	16.8245
d-Bo22A1_12_H05F	4.6874	5.4162	4.3251	4.7408	5.6212	5.3354	5.8097	5.3887	6.8587	6.7330	6.6470	6.8869	7.2435	7.4547	7.7302	8.1535	8.2911	8.4478	8.7876	8.9927	9.2268	9.5356	9.7664	10.0528	10.3163	10.5189	10.8312	11.1163	11.3078	11.6188	12.0101	12.2679	12.5890	12.7753	13.0668	13.4170	13.7133	14.0187	14.2960	14.5089	14.8130	15.1888	15.4522	15.7789	16.0791	16.4896	16.6674	17.1661	17.6173
d-Bo22A1_12_H06F	4.1469	4.8887	5.0878	4.4982	5.0656	5.5588	5.7223	5.6230	6.9114	6.7720	6.7130	7.1421	7.3118	7.3916	7.6486	8.0669	8.2562	8.4046	8.8131	9.0448	9.3026	9.6785	9.8405	10.1242	10.4485	10.6495	10.9217	11.2318	11.5367	11.8085	12.0042	12.3309	12.6330	12.9605	13.1801	13.5385	13.8464	14.0471	14.3483	14.6449	14.8519	15.2515	15.5311	15.8829	16.1534	16.4833	16.8118	17.2365	17.6563
d-Bo22A1_12_H07F	2.9740	3.3108	4.5629	3.9876	4.7042	4.9413	5.0928	5.6653	5.7576	6.1537	6.4108	6.4217	6.6208	6.6760	7.2160	7.4475	7.8163	7.9895	8.4082	8.5577	8.9166	9.1547	9.5247	9.8968	10.0895	10.3822	10.7582	10.9641	11.3487	11.5828	11.9251	12.3320	12.6750	13.0869	13.3019	13.6905	14.0213	14.3712	14.7156	15.1476	15.4742	15.7865	16.1901	16.5458	16.9637	17.3331	17.7205	18.1578	18.6545
d-Bo22A1_12_H08F	4.3033	5.0347	5.0068	5.2482	5.7874	6.2308	6.5221	6.7216	7.2258	7.2327	7.1271	7.7972	7.8954	8.0121	8.4721	8.8269	9.1287	9.4008	9.6404	9.8125	10.2482	10.5450	10.8285	11.1152	11.3539	11.6221	11.9789	12.2690	12.5819	12.9701	13.2587	13.5522	13.9720	14.3077	14.6158	14.9978	15.4041	15.7308	16.1079	16.4785	16.8641	17.2767	17.6703	18.1272	18.5015	18.9524	19.3526	19.8948	20.3501
d-Bo22A1_12_H09F	4.1482	4.5886	5.6696	5.6035	6.4515	6.7724	7.0734	7.6394	7.7857	8.2578	8.5432	9.1767	9.3255	9.3658	10.1272	10.4031	10.9134	11.2743	11.8255	12.0133	12.4979	12.9443	13.2046	13.6916	14.1146	14.5651	14.7895	15.0660	15.7335	15.9682	16.2845	16.8672	17.2270	17.6358	18.0635	18.4790	18.8557	19.2515	19.6671	20.0106	20.4125	20.7848	21.1559	21.4991	21.6657	22.2496	22.6682	23.1891	23.7976
d-Bo22A1_12_H10F	4.8046	4.8002	4.5789	5.7003	5.5633	5.4526	6.8482	6.2109	7.0543	7.2878	6.8685	7.3088	7.8165	7.8167	8.0044	8.4528	8.7497	8.9843	9.0080	9.4015	9.8201	10.0393	10.1873	10.3992	10.6849	11.0047	11.1992	11.5347	11.6358	11.9759	12.3123	12.5776	12.8368	13.0668	13.2885	13.7044	13.9678	14.2282	14.5636	14.8019	15.1084	15.4757	15.7330	16.1113	16.4479	16.8103	17.0532	17.5352	17.8548
d-Bo22A1_12_H11F	4.6297	6.1135	4.9541	5.4654	6.0800	5.8030	7.0578	7.0025	8.0296	7.8404	7.7531	8.1953	8.3992	8.6392	9.2908	9.4017	9.6357	10.0059	10.3235	10.5862	10.8957	11.2635	11.5843	11.8733	12.1915	12.3515	12.8099	13.1258	13.0632	13.8226	14.2111	14.4007	14.6886	15.0981	15.3316	15.7135	16.1466	16.3952	16.8421	17.1253	17.4660	17.8523	18.1280	18.5071	18.8387	19.3089	19.5124	20.1466	20.5019
d-Bo22A1_12_H12F	3.9479	5.3559	4.8313	4.2851	4.5411	5.1155	5.2050	5.5767	5.7486	5.9757	6.2690	6.3745	6.7107	6.3749	7.0031	7.3753	7.6591	7.6937	8.1221	8.2821	8.4818	8.8914	9.0899	9.4202	9.6865	9.9334	10.1241	10.5117	10.7393	11.0113	11.1768	11.5108	11.9450	12.2044	12.3874	12.8051	13.0686	13.3064	13.6048	13.8762	14.2153	14.5269	14.8961	15.1916	15.5746	15.9803	16.3717	16.6713	17.2402
d-Bo22A1_13_A01F	4.5516	3.5981	3.8327	3.9472	4.7594	4.5232	5.0371	5.0076	5.0833	5.5493	5.9007	5.8116	5.8253	6.2339	6.1633	6.6539	6.7107	6.9215	7.1640	7.4442	7.5955	7.8495	8.0889	8.3225	8.5179	8.8776	9.0266	9.3203	9.6121	9.8340	10.1771	10.3507	10.6568	11.0565	11.3404	11.6973	11.9616	12.3267	12.6033	12.8890	13.2257	13.5990	13.9360	14.2655	14.6235	15.0317	15.4456	15.8400	16.3194
d-Bo22A1_13_A02F	3.6318	3.5757	4.5555	4.2310	4.6118	5.0877	5.2499	5.2377	5.6432	5.7005	5.8532	6.2184	6.2232	6.5458	6.6139	6.8953	7.0259	7.1022	7.3951	7.6252	7.7762	8.0244	8.1990	8.5005	8.7568	8.9141	9.1436	9.3492	9.6330	9.8421	10.1156	10.2493	10.4908	10.8799	11.0124	11.4688	11.6707	11.9305	12.1127	12.3629	12.5893	12.9416	13.1562	13.4701	13.7473	14.1268	14.4290	14.7731	15.1893
d-Bo22A1_13_A03F	5.0173	3.9682	3.9978	4.7281	5.2386	4.9522	5.4239	5.7656	5.9270	6.3413	6.7102	6.5087	6.7403	7.1752	7.3980	7.5468	7.7936	8.2709	8.4265	8.5841	8.8676	9.1412	9.3511	9.5586	9.7671	10.0678	10.3138	10.6178	10.8632	11.1053	11.3221	11.5914	11.9413	12.2050	12.4861	12.7688	13.0249	13.2915	13.5965	13.8390	14.0571	14.3765	14.7150	15.0159	15.3594	15.6231	15.9984	16.3758	16.8017
d-Bo22A1_13_A04F	3.1862	3.7994	4.4182	4.1563	4.1522	4.8840	5.0281	5.5524	5.9019	6.0638	5.8580	6.3490	6.9154	7.3109	7.4213	7.6252	8.0806	8.4337	8.4469	8.9256	9.0784	9.5917	9.8024	10.1295	10.3969	10.7405	11.1889	11.5102	11.8618	12.1437	12.5241	12.9063	13.2606	13.6057	14.0127	14.4331	14.7068	15.1709	15.5450	15.9414	16.3241	16.7402	17.1822	17.5715	17.9051	18.4259	18.7753	19.3280	19.7966
d-Bo22A1_13_A05F	3.8954	4.2844	4.1424	4.8710	4.7530	4.6882	5.2885	5.1579	5.6122	5.5258	6.0772	5.9699	6.7586	6.4721	6.5672	6.9828	7.1631	7.4991	7.7334	7.8533	8.2182	8.5308	8.6294	8.9724	9.2236	9.4638	9.7927	10.0495	10.2941	10.7303	10.8745	11.1992	11.4999	11.8553	12.1529	12.4181	12.6934	13.0041	13.2772	13.4867	13.8059	14.1783	14.4109	14.7887	15.1092	15.4289	15.7564	16.1749	16.6719
d-Bo22A1_13_A06F	4.2980	4.6873	4.7602	4.5175	5.2357	5.8392	5.9359	6.2943	7.2745	7.0503	7.7054	7.5636	8.0967	8.1297	8.7712	8.9500	9.0996	9.6990	10.1424	10.3121	10.8546	11.0749	11.3426	11.7425	12.1676	12.4164	12.8205	13.1387	13.4564	13.8694	14.1812	14.2401	14.9629	15.3307	15.7297	16.0842	16.5028	16.8750	17.2852	17.6321	17.9128	18.2491	18.6292	19.0344	19.3729	19.7193	20.1350	20.5858	21.0759
d-Bo22A1_13_A07F	3.7793	2.9107	4.3230	3.8331	4.5882	4.9221	5.2156	5.2616	5.8706	6.0032	5.6941	6.4203	6.5747	6.8665	7.2471	7.4484	7.6715	7.8643	8.0973	8.4355	8.4868	8.9565	9.1481	9.4270	9.7864	10.0042	10.2200	10.6061	10.8469	11.1210	11.3953	11.7167	11.9851	12.3480	12.6486	13.0386	13.3324	13.7612	13.9160	14.2639	14.5427	15.0179	15.3015	15.7039	16.0795	16.4554	16.9086	17.3167	17.7685
d-Bo22A1_13_A08F	3.6177	2.6298	3.5651	3.2105	4.1669	4.2951	4.9598	4.5293	5.0538	5.2246	5.0678	5.7457	5.9658	6.1545	6.3215	6.4651	6.6860	7.0858	7.2615	7.5837	7.7192	8.1333	8.1682	8.5575	8.9506	9.2366	9.3296	9.7055	9.9205	10.1933	10.4866	10.9045	11.1132	11.4936	11.7968	12.1249	12.4108	12.7481	12.9226	13.2036	13.4805	13.8639	14.1298	14.4727	14.7577	15.0653	15.4836	15.8295	16.2737
d-Bo22A1_13_A09F	4.3046	4.4201	3.2756	4.1141	5.4111	5.1445	5.4523	5.8591	5.9447	6.8378	7.1960	6.9548	7.4710	7.7334	7.5968	8.2944	8.4936	8.8178	9.0082	9.2110	9.4797	9.8140	10.0495	10.3978	10.6860	10.8735	11.1384	11.3803	11.7339	12.0818	12.2694	12.1766	12.8357	13.1391	13.4369	13.7454	14.0024	14.2427	14.5836	14.8465	15.1262	15.4715	15.7505	16.1201	16.3964	16.6876	17.0470	17.4478	17.7969
d-Bo22A1_13_A10F	3.9851	3.5314	3.5763	3.6365	4.5001	4.6140	4.7178	4.9641	5.4093	5.7565	6.1435	6.2665	6.6149	6.3311	6.9546	7.1934	7.5111	7.8097	8.1045	8.3211	8.5413	8.9228	9.1560	9.5515	9.7379	10.1589	10.4691	10.7331	11.0001	11.3653	11.6309	11.9946	12.3128	12.7443	13.0533	13.3564	13.6934	13.9354	14.3653	14.6685	15.0614	15.4429	15.7610	16.2212	16.5573	16.9180	17.3805	17.8052	18.2624
d-Bo22A1_13_A11F	4.1658	3.8118	4.3864	3.4860	4.8886	4.9709	5.4231	6.0841	6.0283	6.5631	6.7431	6.9618	7.4744	7.6994	8.0168	8.3339	8.7262	8.5413	9.2825	9.6188	9.7822	10.3370	10.5517	10.9036	11.2085	11.5289	11.8149	12.1180	12.5092	12.8729	13.0953	13.3758	13.8250	14.2734	14.5933	14.9809	15.2688	15.6545	15.9983	16.2357	16.6077	17.0464	17.3198	17.6354	17.9569	18.3397	18.7670	19.1684	19.6317
d-Bo22A1_13_A12F	4.3353	3.3644	4.5077	4.6174	4.8267	5.3814	5.6525	5.7590	5.8443	6.4646	6.4441	6.8722	7.2622	7.4598	7.7334	7.8872	8.0466	7.8690	8.5731	8.9550	8.9003	9.3915	9.4686	9.8617	10.2065	10.5405	10.5951	10.9658	11.2647	11.5118	11.7849	12.1412	12.3452	12.6625	12.9700	13.3519	13.5838	13.9647	14.1825	14.4773	14.7579	15.1293	15.4347	15.7599	16.0818	16.4205	16.7561	17.1855	17.6640
d-Bo22A1_13_B01F	3.5152	4.0144	3.9912	4.4690	5.0212	4.6750	4.9415	5.2656	5.5717	5.7009	6.0468	6.4236	6.5652	6.7753	7.0568	7.3688	7.6860	7.8569	8.2649	8.5029	8.7505	9.1509	9.1743	9.5798	9.8910	10.1781	10.5118	10.8372	11.0615	11.4320	11.8151	12.0790	12.4811	12.8039	13.1709	13.5533	13.8191	14.1560	14.3192	14.7644	15.1907	15.6119	15.9856	16.2421	16.7591	17.1341	17.4912	18.0227	18.4528
d-Bo22A1_13_B02F	3.8122	3.4740	4.0671	4.5739	4.9574	4.9302	5.7206	5.8110	5.8329	6.4972	6.7848	7.0132	7.1276	7.4865	7.7088	8.0725	8.3411	8.4519	8.8914	9.0764	9.4093	9.7330	9.7786	10.2019	10.4718	10.7183	11.0264	11.3234	11.6745	11.8988	12.2279	12.4465	12.7553	13.1029	13.4109	13.6980	13.9708	14.2381	14.4008	14.7826	15.0912	15.4587	15.7305	16.0493	16.3909	16.8316	17.1002	17.4700	17.8703
d-Bo22A1_13_B03F	4.0125	3.9579	4.1381	5.0548	5.3213	5.2440	5.6592	6.0170	5.9110	5.9674	5.9660	6.6419	6.7490	7.3755	7.3903	7.5732	7.9074	8.1698	8.4968	8.5592	8.8305	9.2826	9.4732	9.5522	9.8301	10.2326	10.4475	10.5534	11.0379	11.2142	11.4888	11.7484	12.0830	12.3684	12.6447	12.8922	13.1601	13.4059	13.5981	13.8930	14.1456	14.4755	14.7999	15.0491	15.4220	15.8015	16.1151	16.4633	16.8539
d-Bo22A1_13_B04F	4.0025	3.7387	4.2913	4.8401	4.8902	5.0651	6.2265	5.9574	6.5104	6.7388	6.7969	7.2403	7.5799	7.6482	8.0960	8.3558	8.6887	9.0162	9.2700	9.4979	9.7567	10.1141	10.1886	10.5415	10.8451	11.1175	11.5017	11.4487	11.9357	12.2312	12.5683	12.8072	13.0491	13.5363	13.7163	14.1293	14.3636	14.5662	14.6736	15.0662	15.3748	15.6337	15.9013	16.1417	16.5396	16.8250	17.1609	17.4730	17.8857
d-Bo22A1_13_B05F	3.2620	4.1299	4.5258	4.2757	4.4445	5.0989	5.1515	5.8326	5.8063	5.9503	6.4155	6.6209	6.8948	7.0277	7.3570	7.3923	7.7804	7.9754	8.1509	8.4362	8.6049	8.9046	9.1047	9.2873	9.6415	9.9216	10.1208	10.3032	10.6107	10.9192	11.1370	11.5077	11.7901	12.0143	12.3792	12.5477	12.8449	13.1797	13.2222	13.7231	14.0899	14.4352	14.7319	15.0689	15.3622	15.7501	16.0498	16.4327	16.9021
d-Bo22A1_13_B06F	3.9332	3.4856	3.8885	4.1560	5.1124	5.1955	5.0970	5.2579	5.6372	5.6321	5.7278	6.1230	6.0415	6.3919	6.9251	6.9273	7.1816	7.3013	7.6536	7.7133	8.1690	8.3629	8.3999	8.8553	8.9716	9.2537	9.5810	9.8034	9.9384	10.3550	10.6222	10.7811	11.1310	11.4094	11.7005	11.9721	12.2567	12.4664	12.5706	12.9819	13.2259	13.6137	13.8398	14.1279	14.4520	14.9161	15.1758	15.5937	15.9493
d-Bo22A1_13_B07F	2.8670	3.0376	4.9209	4.7328	5.3938	5.4491	5.9219	6.0942	6.1424	6.7660	7.3544	7.7126	7.8915	8.2628	8.5225	8.8940	9.1858	9.6278	9.9491	10.2479	10.6633	11.0806	11.2799	11.6810	11.4605	12.3420	12.6216	13.0573	13.3818	13.7502	14.0382	14.3512	14.7890	15.0632	15.5575	15.7769	16.1986	16.4979	16.8911	17.2830	17.5375	17.9301	18.2107	18.6352	18.9391	19.6239	19.6762	20.0388	20.6229
d-Bo22A1_13_B08F	3.3575	3.6099	4.4724	4.1227	4.6725	4.9919	5.4662	5.6309	5.9596	6.0206	6.3325	6.9064	6.9803	7.2570	7.7798	7.8090	8.0613	8.3894	8.8408	8.8602	9.3655	9.6277	9.6968	10.1454	10.5286	10.7479	11.0578	11.3396	11.6436	11.9800	12.3272	12.5589	12.9073	13.2834	13.6419	13.9085	14.2449	14.5785	14.7155	15.1376	15.4997	15.8969	16.1985	16.5195	16.8192	17.2257	17.5914	18.0887	18.4240
d-Bo22A1_13_B09F	3.8612	4.4196	4.4881	5.1241	4.8906	5.5738	5.9952	6.4264	6.2830	6.9187	7.0148	7.4675	7.3726	7.9774	8.2031	8.5109	8.8884	9.1171	9.3955	9.4885	10.0190	10.2550	10.4605	10.8256	11.1495	11.4051	11.7550	11.9328	12.2552	12.6385	12.9961	13.0691	13.5165	13.9058	14.2132	14.4600	14.7839	15.1140	15.2269	15.6065	15.9602	16.3428	16.5842	16.8476	17.2577	17.6695	17.9451	18.3620	18.7681
d-Bo22A1_13_B10F	4.9314	4.5334	5.2826	5.6689	5.7985	6.7823	6.7169	7.4363	7.6948	8.2076	8.2654	8.8908	9.1426	9.1972	9.8332	10.0944	10.3721	10.8289	11.1058	11.2271	11.6232	12.0013	12.1629	12.4890	12.8115	13.1002	13.4051	13.5108	13.8861	14.2353	14.6380	14.7315	15.0673	15.5646	15.7989	16.1227	16.5276	16.7920	16.8827	17.2623	17.6046	17.8701	18.1740	18.4478	18.7822	19.0670	19.3957	19.8124	20.1784
d-Bo22A1_13_B11F	3.3093	2.9844	4.0353	4.3878	4.9985	4.8989	5.6378	5.6388	5.6452	6.4216	6.2454	6.9084	7.1934	7.2614	8.0114	8.1370	8.1476	8.6597	9.0320	9.1558	9.6817	9.9490	10.2430	10.5812	10.7959	11.2534	11.5654	11.9018	12.2707	12.6252	12.9257	13.2394	13.7243	13.9624	14.4376	14.7211	15.1416	15.3592	15.7126	16.1105	16.4411	16.8407	17.1866	17.4632	17.8695	18.6045	18.6729	19.1449	19.6661
d-Bo22A1_13_B12F	4.1909	3.9640	4.7132	4.5288	6.0579	5.5761	6.6992	6.5791	7.0173	7.3979	7.4769	8.3158	8.2645	8.3727	8.7773	9.2571	9.5772	9.9346	10.2599	10.4198	10.7748	11.1278	11.1944	11.6736	12.0294	12.4075	12.5962	12.7042	13.3615	13.6145	13.9436	14.1532	14.6793	14.9831	15.3264	15.6259	15.9870	16.2610	16.4722	16.8658	17.2060	17.6056	17.8722	18.1437	18.5846	19.2377	19.3758	19.6731	20.2010
d-Bo22A1_13_C01F	4.3039	4.4435	4.4554	5.2587	5.7865	5.2371	6.4896	5.9761	6.4064	6.5294	6.9826	7.0079	6.9919	7.3608	7.5328	7.8835	8.0619	8.3325	8.4451	8.6864	8.8405	9.2272	9.3155	9.5805	9.7903	10.0132	10.2673	10.5055	10.7497	11.0367	11.2981	11.5399	11.8202	12.0953	12.3892	12.6855	12.9213	13.1406	13.2333	13.7014	13.9860	14.3117	14.5766	14.8654	15.3487	15.6137	15.9774	16.3128	16.7144
d-Bo22A1_13_C02F	4.8070	5.0017	5.4568	6.6842	6.8333	7.4040	8.7050	8.5394	8.9710	9.2937	9.8112	10.2358	10.4155	10.7244	10.9548	11.7400	11.8656	12.2581	12.5722	12.6858	13.1559	13.5874	13.8627	14.1888	14.5115	14.8282	15.0520	15.5367	15.7565	16.0019	16.4574	16.8570	17.2065	17.5881	17.9759	18.3106	18.8225	19.1403	19.5700	19.7315	20.1670	19.4576	20.8937	21.4026	21.7260	22.1190	22.4137	22.9241	23.4401
d-Bo22A1_13_C03F	3.5652	3.9167	4.2275	4.9420	5.2442	4.9989	5.1966	5.8427	5.6566	6.0831	6.2888	6.6259	6.7451	6.7281	7.2324	7.5391	7.7097	8.1340	8.3544	8.4209	8.7349	9.2503	9.1428	9.6916	10.0980	10.3597	10.5246	10.8783	11.1738	11.4436	11.7837	12.1221	12.3579	12.7063	13.0461	13.4052	13.7208	14.0079	14.3296	14.6126	15.0247	15.2787	15.6764	16.0900	16.5020	16.7960	17.1602	17.6374	18.0908
d-Bo22A1_13_C04F	2.9716	3.2097	3.6939	3.6564	4.3314	4.7595	4.8095	4.8602	5.8700	5.9682	6.2026	6.2957	6.6322	6.8785	7.1675	7.4491	7.6233	7.8995	8.2740	8.5427	8.8744	9.3089	9.4352	9.7095	10.0307	10.3337	10.6319	11.0604	11.2429	11.6559	11.9649	12.2478	12.5725	12.9753	13.2351	13.5290	13.8778	14.1089	14.1932	14.7601	15.1045	15.2766	15.7307	16.0529	16.5534	16.8329	17.1287	17.5521	17.9920
d-Bo22A1_13_C05F	3.3390	3.1407	3.3829	3.8007	4.0334	4.0519	4.5750	4.5053	4.9519	5.1539	5.2651	5.5253	5.7300	5.8790	6.0016	6.3291	6.2917	6.7007	7.0163	6.9708	7.2573	7.5961	7.6432	7.9217	8.2276	8.4597	8.5818	9.0296	9.1890	9.4699	9.6457	9.9406	10.2235	10.5185	10.7768	10.9802	11.2833	11.4754	11.7205	11.9799	12.2172	12.0206	12.7298	12.9486	13.3503	13.5991	13.8258	14.2478	14.6567
d-Bo22A1_13_C06F	4.2182	4.3671	4.6715	4.8899	5.8726	5.6408	5.9853	6.1415	6.7810	6.9057	7.1711	7.4469	7.6285	7.9642	8.0933	8.4809	8.7431	9.0301	9.3503	9.4861	9.8195	10.2094	10.5338	10.9334	11.1613	11.5467	11.8190	12.1495	12.4333	12.7097	13.0669	13.4535	13.7691	14.0914	14.4957	14.8515	15.2292	15.4661	15.8291	16.1290	16.6306	16.9849	17.2233	17.6028	17.9654	18.3534	18.7357	19.1802	19.7710
d-Bo22A1_13_C07F	2.8909	2.7316	3.4797	3.5795	3.8040	3.8058	4.5003	4.3482	4.4464	4.3160	4.7962	4.8164	4.9704	5.2434	5.2230	5.5199	5.8805	6.2411	6.3048	6.5663	6.7327	6.9180	7.2097	7.5284	7.8265	8.0176	8.1805	8.6173	8.7101	9.0190	9.2044	9.5897	9.7843	10.1054	10.4017	10.6605	10.9507	11.2034	11.3884	11.7648	12.0239	12.0934	12.6301	12.9117	13.3606	13.5769	13.9288	14.3200	14.7320
d-Bo22A1_13_C08F	3.2339	3.3490	3.3380	3.3336	4.3185	4.5966	4.7886	4.9072	5.4992	5.6435	5.9124	6.5670	6.1575	6.5673	6.6385	7.0477	7.2722	7.5924	8.0486	8.0198	8.4185	8.6866	8.9499	9.0503	9.3898	9.7797	10.0163	10.3147	10.7269	11.0168	11.2774	11.6902	11.9531	12.2361	12.6959	12.9761	13.3286	13.5924	13.9070	14.2370	14.5955	14.9014	15.2044	15.6029	16.0276	16.3767	16.8193	17.2609	17.6893
d-Bo22A1_13_C09F	3.2273	3.4522	3.9299	4.8389	4.8402	5.2600	5.6229	5.8192	6.4452	6.6390	6.8324	7.2213	7.5270	7.4616	8.1624	8.6633	8.7583	9.1377	9.3499	9.7215	9.9234	10.3835	10.3366	11.1725	11.3345	11.7326	12.0872	12.5113	12.7023	13.1018	13.4542	13.8352	14.2075	14.6505	14.9404	15.3002	15.7358	16.0735	16.4219	16.7959	17.1334	17.5276	17.9113	18.2678	18.7672	19.0453	19.5289	19.9412	20.4794
d-Bo22A1_13_C10F	3.9833	4.0570	4.8347	4.5454	5.1752	5.3983	5.6338	6.1512	6.4950	6.7599	7.3033	7.3394	7.5019	8.0308	8.1181	8.6352	9.0153	9.3490	9.6400	9.8765	10.3512	10.3823	10.9773	11.1559	11.5552	11.9436	12.1459	12.5100	12.8550	13.2033	13.4375	13.9954	14.2688	14.6379	15.0145	15.3317	15.7918	16.0647	16.4509	16.8086	17.1974	17.5669	17.8861	18.1870	18.6337	19.0301	19.4864	19.9421	20.3925
d-Bo22A1_13_C11F	3.5955	3.9578	4.2190	4.2358	4.8871	5.1837	5.1216	5.8331	5.9478	5.8913	6.7058	6.9130	6.9534	7.2534	7.5761	8.0152	7.9577	8.4465	8.7644	9.0852	9.3401	9.6784	10.0129	10.2466	10.5617	10.9378	11.1568	11.6274	11.8836	12.1207	12.4708	12.8772	13.2081	13.5117	13.8855	14.2090	14.5251	14.7629	14.9675	15.4172	15.7804	15.8053	16.3735	16.7133	17.0981	17.3983	17.7670	18.1808	18.6770
d-Bo22A1_13_C12F	3.2945	2.9180	3.9026	4.3426	4.6681	4.9236	5.7555	5.9848	5.7278	6.6162	6.9286	7.1996	7.6097	7.8281	7.8519	8.3548	8.6246	8.7260	9.1687	9.3757	9.9244	10.2617	10.3441	10.4958	11.0270	11.1068	11.6275	12.0860	12.2569	12.5336	12.7588	13.0787	13.5496	13.8999	14.0938	14.5420	14.6938	15.1166	15.3844	15.7493	16.0501	16.3315	16.6837	16.5978	17.4446	17.6756	18.0043	18.4855	18.8444
d-Bo22A1_13_D01F	4.8720	4.2145	6.0907	4.7951	6.4792	5.8259	6.8546	7.3133	7.5537	8.0675	8.6080	8.6379	8.8149	9.4876	9.6142	9.9852	10.4710	10.6626	10.9892	11.0704	11.7339	11.9413	12.2115	12.5436	13.1382	13.3006	13.6998	13.9534	14.2919	14.4840	15.0024	15.2512	15.7132	15.9865	16.3965	16.6449	16.9801	17.3062	17.5869	17.8852	18.2061	18.5322	18.8790	19.0972	19.4205	19.8032	20.1511	20.5917	21.1761
d-Bo22A1_13_D02F	3.2602	3.4872	3.8879	3.8831	4.6127	4.5251	4.7080	4.9160	5.2481	5.3919	5.9469	5.9526	6.2472	6.5264	6.9401	7.2111	7.4160	7.6383	7.9946	8.2639	8.4090	8.9255	9.0940	9.3304	9.7262	10.0587	10.3768	10.7795	11.0902	11.3596	11.8854	12.0394	12.4551	12.8399	13.1286	13.0770	13.7544	14.1384	14.4485	14.8152	15.2280	15.6314	15.9602	16.2483	16.6852	17.0702	17.4965	17.8749	18.4394
d-Bo22A1_13_D03F	3.9481	4.8253	5.1520	3.8682	4.8437	4.8469	5.0151	5.4547	5.5837	5.7603	6.3841	5.7024	6.2797	6.3820	6.3486	7.0845	7.0987	7.3600	7.5590	7.6002	7.8903	8.3689	8.3591	8.7111	8.8898	9.1475	9.2615	9.6077	9.8035	10.1290	10.3658	10.7357	10.8669	11.2637	11.4856	11.7723	12.0370	12.4057	12.7404	13.0288	13.1839	13.6117	13.9251	14.0500	14.6020	15.0379	15.3269	15.6811	16.1251
d-Bo22A1_13_D04F	4.2838	4.9658	4.8873	4.4095	6.0671	6.1067	6.2032	6.9532	7.3276	7.7222	8.0213	7.8947	8.3660	8.6019	8.5348	9.4339	9.6832	10.0244	10.1887	10.5324	10.8031	11.2443	11.4394	11.8879	12.0271	12.4193	12.7561	13.1806	13.4609	13.8693	14.2420	14.4649	14.7951	15.2331	15.0165	15.7873	16.1374	16.4411	16.7383	17.1723	17.3735	17.8160	18.1184	18.3898	18.7292	19.0985	19.3537	19.7666	20.2529
d-Bo22A1_13_D05F	4.5442	3.6660	4.6854	3.8554	5.4286	5.9458	6.1835	6.4983	6.8751	7.1417	7.8476	7.6952	7.7375	8.0034	8.0557	8.5796	8.9998	9.2724	9.5939	9.8322	10.0519	10.4567	10.7019	11.0985	11.4439	11.8083	12.0364	12.4833	12.7471	13.0180	13.4253	13.7129	14.1430	14.4931	14.8175	15.1361	15.4507	15.8217	16.2152	16.5379	16.9526	17.3835	17.6972	18.1141	18.4948	18.9230	19.3097	19.7226	20.3081
d-Bo22A1_13_D06F	2.8605	3.9324	4.3402	3.8770	4.3922	4.6351	4.5892	5.3657	5.6689	5.8997	5.8439	6.2892	6.5232	6.7903	6.6757	7.2148	7.5805	7.9836	8.3193	8.5201	8.8216	9.2754	9.3447	9.7685	10.1535	10.2852	10.5719	10.9227	11.2576	11.5694	11.8777	12.2710	12.5740	12.8132	13.1225	13.4953	13.8154	14.1336	14.5707	14.8822	15.0976	15.5991	15.9479	16.2919	16.6433	17.1557	17.4857	17.8595	18.3103
d-Bo22A1_13_D07F	3.2329	4.1597	3.6272	4.0620	4.2772	4.2319	4.8955	5.1883	5.1124	5.4105	5.8065	5.8817	6.2675	6.6284	6.7475	7.0274	7.2208	7.5997	7.8148	7.9418	8.3636	8.6563	8.8514	9.2625	9.5402	9.6217	9.9924	10.3292	10.5595	10.9806	11.2361	11.6224	11.8556	12.1868	12.5284	12.7563	13.1553	13.4868	13.7352	14.0456	14.2847	14.6999	14.9555	15.2769	15.6806	16.1208	16.5019	16.8634	17.3061
d-Bo22A1_13_D08F	4.3466	4.4030	4.0768	4.4899	5.1708	5.6362	6.4022	6.7972	6.9243	7.6585	7.9247	7.9768	8.1043	8.6984	8.9217	9.4380	9.4915	9.8411	10.1280	10.3353	10.9021	11.0619	11.3818	11.7405	12.0777	12.2832	12.6129	12.9509	13.3505	13.4199	13.9002	14.2352	14.5043	14.8179	15.2305	15.2642	15.9393	16.0277	16.3395	16.6488	17.0083	17.2707	17.6686	17.8104	18.1786	18.4690	18.8667	19.1680	19.8137
d-Bo22A1_13_D09F	4.1915	4.5339	4.9610	4.6495	5.9533	6.0091	6.9407	7.3291	7.6303	7.9466	8.5792	8.4889	8.8222	9.2839	9.7075	10.0746	10.3514	10.7002	11.0662	11.3730	11.6938	12.1092	12.3437	12.7489	12.9681	13.4073	13.7084	14.0215	14.3919	14.6796	15.1799	15.3922	15.7841	16.0329	16.3361	16.6910	16.9964	17.3352	17.7056	18.0466	18.3403	18.6837	18.9915	19.3184	19.5798	19.9733	20.2703	20.6906	21.1194
d-Bo22A1_13_D10F	4.6248	6.2195	6.2745	6.9640	7.4821	7.3534	8.0875	8.3730	8.6368	9.2061	9.6287	9.6224	10.1680	10.4667	11.0397	11.2095	11.5072	11.8923	12.1616	12.3893	12.8299	13.1555	13.4783	13.9216	14.1463	14.4511	14.7446	15.1055	15.2929	15.7111	15.9002	16.2816	16.5520	17.0802	17.3455	17.7453	18.0630	18.4937	18.9641	19.2696	19.4473	19.8317	20.1221	20.4848	20.9213	21.3041	21.7597	22.0904	22.5084
d-Bo22A1_13_D11F	3.6740	5.1090	4.7438	5.0467	5.7566	5.9296	6.2985	6.7889	7.3570	7.1396	7.9315	8.0986	8.3345	8.6097	9.0415	9.4031	9.7613	10.0271	10.4092	10.5875	11.0164	11.4486	11.5969	12.0187	12.2487	12.5803	12.8327	13.3045	13.6117	13.9036	14.2352	14.6194	14.9009	15.1869	15.4782	15.8587	16.0713	16.4276	16.6766	17.0130	17.2246	17.6499	17.8944	18.2519	18.4195	18.8587	19.1658	19.5905	19.9655
d-Bo22A1_13_D12F	3.4987	4.1722	4.6524	4.1201	4.5271	4.7739	5.1989	5.2858	5.2625	5.4985	5.7276	6.5336	5.9419	6.3267	6.4281	7.0067	6.9917	7.4085	7.5218	7.7356	7.9247	8.3340	8.4145	8.7961	9.0814	9.2684	9.5260	9.9436	10.1637	10.3030	10.7686	11.0165	11.2932	11.5991	11.7762	12.0911	12.4052	12.7167	12.9489	13.1931	13.4863	13.8290	14.0744	14.3802	14.7169	14.9846	15.3631	15.7307	16.2151
d-Bo22A1_13_E01F	3.8786	4.4436	4.7956	5.0137	5.8791	6.4869	5.9593	6.9085	6.5905	6.9822	7.5919	7.7042	7.7354	8.1740	8.4276	8.7540	8.8529	9.0727	9.4707	9.7221	9.8912	10.3061	10.4196	10.6387	10.8773	11.2908	11.3841	11.7443	12.0892	12.2267	12.5452	12.7613	13.0823	13.3061	13.5331	13.8698	14.0939	14.4054	14.6868	14.8347	14.8532	15.4453	15.7126	16.0665	16.2626	16.6393	16.9735	17.3037	17.6824
d-Bo22A1_13_E02F	4.3713	5.6015	5.2374	6.3034	6.0494	7.0599	6.6048	7.0922	7.4681	8.2447	8.3693	8.5779	8.8383	9.0855	9.1853	9.5003	9.9172	10.4858	10.6395	11.0779	11.3826	11.6759	11.9638	12.4443	12.7887	12.9052	13.3560	13.6384	14.0213	14.3479	14.7233	15.0193	15.2945	15.7039	16.1513	16.4817	16.8478	17.1521	17.4942	17.7974	18.2216	18.4882	18.8705	19.1815	19.5082	19.9524	20.2760	20.7042	21.2579
d-Bo22A1_13_E03F	3.1831	4.0185	3.6629	4.7187	4.4301	4.7736	4.9261	5.2777	5.4094	5.4846	5.7599	5.8015	5.7866	5.9032	6.4669	6.5512	6.6708	7.0896	7.4032	7.4617	7.5330	7.9569	8.0270	8.2151	8.3702	8.8388	8.9716	9.2380	9.5265	9.7156	9.9504	10.2932	10.4168	10.7182	10.9444	11.3123	11.4936	11.7861	12.0672	12.2927	12.4681	12.8060	13.1134	13.3999	13.6925	13.9898	14.3314	14.6843	15.1495
d-Bo22A1_13_E04F	3.3084	3.7790	3.6287	4.1539	5.0740	4.6767	5.1630	5.4228	4.8239	5.5773	5.8946	5.9827	6.2395	6.3085	6.5051	6.8321	7.3273	7.2500	7.7852	8.1584	8.2289	8.5126	8.8938	9.2073	9.2594	9.8319	10.0110	10.2488	10.5932	10.8355	11.1382	11.4406	11.7805	12.1076	12.2967	12.6669	12.9458	13.2669	13.5695	13.8545	13.9836	14.4736	14.8192	15.1540	15.3899	15.7522	16.0391	16.4328	16.9593
d-Bo22A1_13_E05F	4.6460	5.1211	5.0437	5.1318	6.1272	5.7915	5.9551	6.7480	6.4401	6.9083	7.4672	7.5696	7.6997	7.8303	8.3700	8.5210	8.9866	9.1498	9.3642	9.8271	10.0905	10.4829	10.5869	10.8738	11.2365	11.5862	11.8309	12.1483	12.4107	12.6721	13.0019	13.3618	13.6544	13.9294	14.2593	14.5439	14.8109	15.1847	15.4765	15.6862	16.0080	16.3514	16.7047	17.0487	17.2426	17.5982	17.9202	18.3349	18.7823
d-Bo22A1_13_E06F	3.7699	3.7836	3.6955	3.8515	4.6360	4.8495	5.0452	5.5877	5.7226	5.5636	6.2449	6.7130	6.6842	6.7194	7.5379	7.4472	7.7715	7.9674	8.3768	8.5131	8.8998	9.2829	9.4358	9.7082	9.7391	10.4233	10.8477	10.8271	11.1533	11.3910	11.6508	11.9909	12.3612	12.5736	12.7601	13.1978	13.4417	13.7827	14.0539	14.2465	14.4978	14.8775	15.2014	15.4507	15.7403	16.0871	16.3487	16.7433	17.2995
d-Bo22A1_13_E07F	4.5851	3.7649	4.4750	4.5756	5.3097	5.0193	5.5655	6.1852	5.7983	6.4190	6.6913	6.9484	7.2812	7.4004	7.5876	7.7549	8.0957	8.3438	8.5241	8.7418	9.0641	9.3606	9.4148	9.6688	9.9474	10.3197	10.6405	10.7444	11.0083	11.1881	11.5372	11.7905	12.0408	12.2661	12.5488	12.8638	13.1200	13.4800	13.5922	13.8130	14.0619	14.4094	14.5732	14.8281	15.1373	15.4296	15.7735	16.1342	16.5426
d-Bo22A1_13_E08F	3.9947	3.7770	4.7230	4.8469	5.1103	6.1190	5.8158	6.3163	6.7178	6.5997	7.1877	7.5113	8.1890	8.0392	8.6530	8.5560	8.8100	9.2314	9.5251	9.6085	10.0261	10.3768	10.5597	10.8427	11.0601	11.5114	11.7041	11.9942	12.4402	12.5963	12.9337	13.2716	13.6277	13.8900	14.0990	14.5082	14.7944	15.1655	15.4868	15.7327	15.1374	16.4398	16.7177	17.0859	17.4442	17.7962	18.1190	18.4948	18.9877
d-Bo22A1_13_E09F	3.7518	4.9355	4.6876	5.2627	4.8751	6.1260	6.0216	6.2851	6.9757	6.6609	7.0890	7.4442	7.9037	7.3309	8.0069	8.2053	8.1361	8.6079	8.8681	8.9719	9.2912	9.6601	9.6826	9.9849	10.2204	10.5742	10.7313	10.9308	11.2621	11.4057	11.7682	12.0630	12.1959	12.5544	12.8008	13.0944	13.3733	13.7021	13.9569	14.1629	14.5578	14.7784	15.0661	15.4511	15.7979	16.1498	16.4518	16.8023	17.3195
d-Bo22A1_13_E10F	2.7088	3.5343	3.0894	3.5140	3.7008	4.6678	4.6327	5.3172	5.5132	5.0704	5.9853	6.2007	6.5789	6.6990	7.0395	7.1735	7.5861	7.6571	8.1191	8.4384	8.8463	9.0982	9.3406	9.6217	9.8278	10.4235	10.6957	11.0370	11.4297	11.6898	12.0606	12.3953	12.7646	13.1356	13.2689	13.7240	14.1209	14.4375	14.7368	15.0163	14.9793	15.8554	16.1630	16.4628	16.8363	17.2809	17.5774	17.9681	18.6021
d-Bo22A1_13_E11F	3.9154	3.6148	3.3734	3.5085	3.8898	4.6088	4.0041	4.8469	5.0557	4.7947	5.3482	5.3506	5.4733	5.6590	5.9049	6.1489	5.9307	6.5408	6.7269	6.7712	7.0106	7.3747	7.5015	7.6763	7.7697	8.1803	8.3862	8.3951	8.7752	8.8948	9.1456	9.3516	9.5315	9.8828	10.0512	10.3209	10.5131	10.7879	11.0490	11.3298	11.4288	11.7489	12.0040	12.2871	12.5107	12.8194	13.1371	13.4018	13.7409
d-Bo22A1_13_E12F	3.6519	4.0696	4.3480	5.0864	5.3662	5.6406	5.5886	6.0493	6.4118	6.8750	6.7519	7.2695	7.5241	7.6733	7.8486	8.1778	8.5776	9.0436	9.2383	9.5398	9.8644	10.1718	10.4308	10.8084	11.2229	11.4354	11.8319	12.0657	12.5417	12.7242	13.1595	13.4283	13.7331	14.1223	14.5144	14.8530	15.2373	15.4659	15.8744	16.1527	16.5428	16.8303	17.1472	17.5179	17.8559	18.2045	18.5892	19.0124	19.5629
d-Bo22A1_13_F01F	4.8204	4.3892	5.0516	5.4439	6.7636	6.0795	6.4556	6.5996	6.9705	7.4127	7.5076	8.0314	8.3034	8.5685	8.8193	9.0439	9.3899	9.6397	9.9376	10.1862	10.5905	10.9175	11.0825	11.3547	11.6832	11.9846	12.4112	12.3478	12.9670	13.1867	13.4249	13.8960	14.0452	14.4592	14.7624	15.1217	15.4207	15.6596	15.9853	16.3057	16.6782	16.9996	17.1685	17.4977	17.8255	18.2189	18.5290	18.9090	18.9427
d-Bo22A1_13_F02F	3.9443	4.0908	4.8112	5.5247	5.3218	5.7239	6.3557	6.0876	6.9136	7.4145	7.3567	7.5575	8.3091	8.5492	8.7195	8.8950	9.3732	9.6709	9.9583	10.1824	10.6587	10.8377	11.1022	11.4114	11.8255	12.1408	12.5357	12.6060	13.0761	13.3717	13.5993	14.0258	14.2350	14.6579	14.8565	15.2800	15.5999	15.9198	16.2132	16.5160	16.9200	17.1608	17.3933	17.7683	18.0181	18.3843	18.7510	19.1705	19.4777
d-Bo22A1_13_F03F	5.1594	5.3673	5.3417	6.6232	6.6302	6.8793	7.8818	8.3021	8.8034	9.3623	9.4639	10.1911	10.7866	11.0546	11.5815	11.7657	12.2562	12.8394	13.0377	13.5521	13.8078	14.2847	14.7528	15.0209	15.3627	15.8927	16.2123	16.2458	16.9960	17.2777	17.5782	18.3127	18.5822	18.9740	19.2892	19.7971	20.1117	20.5486	20.8460	21.1769	21.6222	21.9492	22.2436	22.5857	22.8438	23.3092	23.6478	24.0967	24.8811
d-Bo22A1_13_F04F	3.9981	4.5227	4.8429	4.8782	5.5854	5.2788	5.6989	5.6317	5.8162	6.2226	6.2107	6.7746	6.9459	7.2257	7.4179	7.6656	7.9536	8.1680	8.3716	8.7975	8.8556	9.2310	9.4443	9.8305	10.1333	10.4305	10.8387	10.9695	11.1655	11.5949	11.6917	12.2314	12.4941	12.8381	12.9860	13.4469	13.7228	14.0731	14.2766	14.6462	14.9852	15.2368	15.5809	15.9611	16.2256	16.5703	16.9318	17.2785	17.7383
d-Bo22A1_13_F05F	4.2091	4.6033	5.1033	6.0371	5.7073	5.6348	6.1134	6.4882	7.1104	7.3768	7.4808	7.8080	8.0576	8.2713	8.7071	9.0613	9.4517	9.6987	10.1037	10.3619	10.7336	11.1690	11.5326	11.7536	12.1605	12.4296	12.7753	13.2419	13.4897	13.6603	14.0911	14.6277	14.9820	15.3307	15.6973	16.0542	16.4796	16.8714	17.2394	17.4086	18.0144	18.2563	18.8454	19.1674	19.5845	19.9997	20.3209	20.6042	21.4294
d-Bo22A1_13_F06F	3.2208	3.1695	3.7927	3.7586	5.1244	3.1692	4.4239	3.8172	4.6200	4.7349	5.1160	5.0621	5.4955	5.3502	5.5792	5.7496	5.9995	6.3590	6.3585	6.5772	6.7741	7.0547	7.1867	7.4777	7.6289	7.9687	8.2071	8.2381	8.6659	8.8293	8.9888	9.5008	9.6485	9.8978	10.0925	10.4912	10.6726	10.9200	11.2406	11.3840	11.6692	11.9493	12.1073	12.4787	12.6896	13.0354	13.3852	13.8137	14.1816
d-Bo22A1_13_F07F	4.1186	4.5963	5.5625	5.6771	6.9339	5.8734	7.1582	6.9841	7.6366	8.0713	8.4153	8.0172	8.9711	9.2167	9.4875	9.8241	10.0518	10.4519	10.6810	11.0578	11.4271	11.7710	12.0204	12.3186	12.8363	13.0395	13.4469	13.6685	14.0037	13.8755	14.5836	15.1104	15.3769	15.6963	16.0723	16.4198	16.7172	17.0806	17.4083	17.6528	18.1042	18.4054	18.6847	19.1142	19.3587	19.7542	20.1867	20.6309	20.9677
d-Bo22A1_13_F08F	3.8419	4.3063	3.9479	4.5730	6.0458	5.0919	5.2767	5.4230	5.6250	5.9459	6.0137	6.1592	6.6230	6.6954	7.0084	7.0193	7.3268	7.6269	7.6966	7.9088	8.0868	8.4588	8.5767	8.7804	8.9268	9.3011	9.5455	9.8681	10.0157	10.0672	10.4262	10.8970	11.0600	11.2847	11.5505	11.9176	12.1588	12.4121	12.7367	12.8932	13.2660	13.4599	13.7549	14.1071	14.3282	14.6245	15.1191	15.4221	15.8552
d-Bo22A1_13_F09F	4.2052	4.2026	4.9284	5.9590	6.9168	5.5132	6.7682	6.6814	6.9137	7.4500	7.3880	7.8628	8.2643	8.5746	8.8289	9.2967	9.5385	10.0180	10.0862	10.4789	10.6786	11.0470	11.3238	11.5887	11.8867	12.1860	12.5508	12.6836	12.9230	13.1492	13.5015	13.9424	14.1865	14.4589	14.7365	15.1257	15.3790	15.7026	16.0472	16.2415	16.6014	16.8902	17.1700	17.4862	17.7387	18.0608	18.5003	18.6401	19.2084
d-Bo22A1_13_F10F	3.3355	4.5019	4.9081	5.5923	6.1939	5.2333	5.7793	5.4216	6.1281	6.3510	6.5325	6.6296	7.1401	7.1266	7.4702	7.6305	7.8672	8.1729	8.1541	8.4239	8.8384	9.0351	9.3013	9.4251	9.7496	9.8477	10.2468	10.3522	10.7010	10.5119	11.1836	11.4690	11.7130	12.0270	12.2465	12.5753	12.8102	13.1846	13.5129	13.6735	13.9354	14.2044	14.4851	14.8790	15.1124	15.3654	15.7899	16.3148	16.5939
d-Bo22A1_13_F11F	3.3942	3.5915	4.0190	4.3282	4.7983	4.5954	5.0938	5.0328	5.3788	5.5429	5.7162	5.9404	6.1618	6.2520	6.4521	6.7689	6.7294	7.2533	7.3654	7.6864	7.7938	8.1506	8.3829	8.3737	8.5949	8.7778	9.0508	9.3096	9.5571	9.5617	9.8642	10.2441	10.5138	10.7691	11.0254	11.1535	11.4424	11.6875	12.0083	12.1979	12.3927	12.5623	12.9405	13.1778	13.4907	13.7947	14.2311	14.5690	14.8456
d-Bo22A1_13_F12F	3.1868	2.7049	3.2418	3.8149	4.7351	4.6257	4.4959	5.2540	5.8544	5.7991	6.1338	6.2198	6.3627	7.0119	7.1495	7.4425	7.7699	8.2716	8.5107	8.5387	9.0021	9.4526	9.5879	10.1083	10.2994	10.7212	10.9606	11.2508	11.5838	11.8935	12.2044	12.0568	12.9108	13.2601	13.5976	13.9424	14.2193	14.6064	14.8032	15.1587	15.5096	15.8407	16.2293	16.6138	16.9743	17.3313	17.6950	18.1578	18.6346
d-Bo22A1_13_G01F	3.7796	4.1162	4.3718	3.9877	4.3552	4.2417	4.6719	4.8838	5.1857	5.5667	5.4253	5.7929	5.9632	6.2220	6.4682	6.6247	6.8155	7.2419	7.3700	7.6671	8.0302	8.2282	8.4980	8.7555	9.1007	9.3271	9.4198	9.9110	10.2236	10.4068	10.7158	11.1497	11.4504	11.7766	12.0196	12.3169	12.6769	12.8845	13.1617	13.4438	13.7819	14.0832	14.2876	14.6243	15.1457	15.2612	15.8351	16.2053	16.6468
d-Bo22A1_13_G02F	3.5128	4.3728	4.0695	4.4839	4.6838	5.0311	5.4962	5.6399	6.2188	6.4711	6.6547	6.8027	7.2032	7.6387	7.6483	8.0145	8.1591	8.4823	8.7465	9.0816	9.2725	9.5572	9.7961	10.0070	10.4880	10.7042	10.8303	11.1879	11.5112	11.8527	12.1701	12.4220	12.7266	12.9867	13.3588	13.6630	14.0282	14.3551	14.6317	14.9341	15.2393	15.6276	15.8431	16.2025	16.6410	16.9812	17.3380	17.8318	18.2058
d-Bo22A1_13_G03F	3.8175	4.7165	4.8151	5.2840	4.9808	5.3133	5.8451	6.3969	6.2770	6.8649	7.4398	7.2929	7.6933	8.0246	8.2644	8.4080	8.7156	9.1480	9.3489	9.5596	9.9971	10.2893	10.4144	10.7122	11.0560	11.3027	11.3193	11.8725	12.1979	12.3805	12.6677	13.0524	13.2982	13.6351	13.8849	14.0710	14.5056	14.7342	14.9771	15.2666	15.6023	15.8452	16.0833	16.3217	16.7618	16.5075	17.3371	17.7037	18.0958
d-Bo22A1_13_G04F	4.2856	4.3282	5.0187	4.5626	5.2376	5.4390	6.0077	6.5069	6.2275	7.2556	7.2154	7.4672	7.9233	7.9879	8.2304	8.7600	9.0027	9.3698	9.5220	9.8802	10.1834	10.5037	10.8070	11.1062	11.3569	11.6531	11.8424	12.3107	12.5556	12.8926	13.1543	13.4159	13.7883	14.0308	14.3836	14.6057	15.0292	15.2209	15.4933	15.8700	16.2124	16.5237	16.8295	17.0468	17.4592	17.3580	18.0737	18.5268	18.9755
d-Bo22A1_13_G05F	4.2118	4.9915	5.6200	6.0563	6.4085	6.8554	7.2153	7.2471	8.1314	8.2717	8.6949	9.1172	9.2286	9.4489	9.9208	10.1976	10.5242	10.7919	11.1361	11.5769	11.8043	12.1308	12.5038	12.6593	13.1189	13.4050	13.6146	13.8893	14.2305	14.4250	14.8835	15.0751	15.6413	15.7693	16.1559	16.5803	16.9372	17.0578	17.4995	17.8128	18.2029	18.6868	18.8726	19.2264	19.4477	19.8964	20.2721	20.6627	21.1034
d-Bo22A1_13_G06F	4.1253	4.4534	3.9327	4.5185	4.9044	4.7742	5.2332	5.6286	5.7329	5.6969	6.3128	6.4953	6.6263	6.6681	7.1853	7.2053	7.4773	7.7532	8.0645	8.1384	8.4739	8.5949	8.9043	9.1088	9.3470	9.5860	9.8319	10.0878	10.2680	10.4916	10.7683	11.0176	11.5142	11.6355	11.9483	12.2644	12.4682	12.5541	12.9232	13.1896	13.5058	13.7226	14.1107	14.4366	14.6468	15.0782	15.4242	15.7190	16.1455
d-Bo22A1_13_G07F	2.7628	3.7275	4.4753	4.1105	4.8203	5.2788	5.6226	5.6279	6.4463	6.8095	6.9341	7.0157	7.7333	7.7337	8.3923	8.6906	8.9033	9.2638	9.6274	9.8425	10.3663	10.6053	10.9192	11.1697	11.6531	11.8583	12.1524	12.6169	12.8600	13.0269	13.5375	13.8106	14.3639	14.5936	14.9474	15.2910	15.6358	15.8595	16.1413	16.5408	16.8776	17.2129	17.5317	17.8555	18.1189	18.5627	18.8941	19.2754	19.8314
d-Bo22A1_13_G08F	2.9480	3.0345	3.8380	3.9714	3.8048	4.0723	4.6305	4.7446	4.8412	5.1716	5.2054	5.5628	5.6869	5.9288	6.2837	6.5843	6.5628	6.8555	7.1493	7.2416	7.5190	7.7411	7.8543	8.2385	8.5249	8.6367	8.7402	9.2193	9.4240	9.6516	9.9838	10.1933	10.4942	10.7271	11.0744	11.3335	11.6990	11.9748	12.1585	12.4599	12.8009	13.0466	13.3508	13.6534	14.0397	14.3752	14.7391	15.1597	15.5000
d-Bo22A1_13_G09F	3.7103	3.4113	3.3246	4.2993	4.1761	4.0811	4.7269	4.8258	5.1139	5.6842	5.7407	5.5986	5.8710	6.1348	6.3161	6.5733	6.8390	7.0496	7.2387	7.2970	7.5705	7.7788	8.0893	8.3083	8.5245	8.7292	8.8089	9.1833	9.4309	9.5638	9.8834	10.1846	10.5087	10.7239	10.9810	11.2180	11.5954	11.7956	12.0264	12.3120	12.6438	12.9111	13.1771	13.4088	13.8037	13.8849	14.4147	14.7996	15.1785
d-Bo22A1_13_G10F	3.2633	4.5983	4.0059	4.2913	4.4381	4.2446	4.8286	4.8875	5.0596	5.1419	5.3796	5.2824	5.5354	5.9061	6.0097	6.2213	6.4055	6.6253	6.6427	6.7229	7.0432	7.2063	7.7171	7.5886	7.7328	7.9325	7.9794	8.4511	8.6846	8.7044	9.0904	9.3017	9.5483	9.8445	10.0644	10.4001	10.6505	10.7959	11.0169	11.2653	11.4995	11.8046	12.0444	12.2918	12.5952	12.4518	13.2506	13.5347	13.9550
d-Bo22A1_13_G11F	4.2313	3.9233	3.8669	5.1235	4.7161	5.2037	5.7615	5.6000	6.0167	6.1281	6.5383	6.6381	7.0730	7.3636	7.3900	7.8019	8.0233	8.1297	8.6109	8.9374	9.1828	9.4892	9.7303	9.8973	10.2604	10.5224	10.6683	11.0562	11.3538	11.6557	11.8692	12.1479	12.5940	12.8358	13.1701	13.4590	13.7442	14.1015	14.3402	14.5739	14.9681	15.2782	15.4884	15.7990	16.1323	16.4760	16.8397	17.2626	17.6737
d-Bo22A1_13_G12F	3.2790	3.3391	3.8451	4.5147	4.4824	4.9383	5.0118	5.0891	5.5594	5.8883	6.0621	6.1000	6.5108	6.8261	7.0706	7.3525	7.4967	7.6660	8.0885	8.2383	8.5063	8.8684	9.0419	9.1445	9.5489	9.7304	9.8261	10.3489	10.4957	10.7686	11.0880	11.3421	11.6292	11.9520	12.1979	12.5457	12.8902	13.1171	13.4198	13.6804	14.0743	14.3430	14.5888	14.9582	15.2616	15.6530	16.0701	16.4482	16.8251
d-Bo22A1_13_H01F	4.0455	3.5906	5.2802	3.7417	3.9968	4.7588	4.6673	5.2054	5.5664	5.5608	5.6606	6.0817	6.3759	6.3313	6.4404	6.8412	7.1555	7.5200	7.6213	7.7774	8.2343	8.5834	8.8159	8.9740	9.3617	9.6217	9.8982	10.2516	10.5509	10.8275	11.2374	11.4156	11.7661	12.0230	12.3518	12.6783	12.9592	13.3379	13.6488	13.9773	14.3703	14.7110	15.1299	15.4091	15.7983	16.2443	16.5550	16.9448	17.3725
d-Bo22A1_13_H02F	3.5580	3.5691	4.3836	5.3416	5.0587	5.6064	5.5141	5.9383	6.1634	6.5395	6.9790	7.1767	7.8111	7.7561	8.1852	8.4524	8.7793	9.0012	9.2705	9.6161	9.9051	10.1540	10.5019	10.7959	11.0580	11.4333	11.6701	12.0195	12.2463	12.5573	12.9250	13.1360	13.4782	13.7596	13.9906	14.3757	14.6776	14.9465	15.2273	15.4421	15.8272	16.1443	16.4909	16.6979	17.0270	17.4225	17.7339	18.1083	18.5993
d-Bo22A1_13_H03F	3.3506	4.2589	4.3031	4.0084	4.5313	5.0301	4.9692	5.0269	5.4354	5.7429	6.1935	6.4483	6.6270	6.6028	7.0526	7.0883	7.5048	7.5710	8.0756	8.1043	8.3894	8.7807	8.9909	9.1192	9.4043	9.7423	9.9139	10.2674	10.4664	10.8019	11.1103	11.3923	11.6140	11.9562	12.2116	12.4813	12.7528	13.0288	13.3450	13.5946	13.8511	14.2559	14.5494	14.9141	15.1641	15.5522	15.8343	16.3075	16.7463
d-Bo22A1_13_H04F	3.5166	4.0039	4.9024	4.4828	4.9153	5.2922	5.8142	6.0450	6.1513	6.3789	6.8261	7.2339	7.5078	7.7151	8.0671	8.3095	8.6598	8.7967	9.2229	9.5306	9.8878	10.1511	10.5299	10.7419	11.1279	11.5962	11.8274	12.1381	12.3301	12.7231	13.1874	13.3281	13.7435	14.0850	14.2878	14.7022	15.0202	15.3318	15.6409	15.9295	16.2878	16.6886	16.9781	17.2646	17.6282	18.0327	18.3382	18.7596	19.2011
d-Bo22A1_13_H05F	2.9386	3.7303	4.1722	3.5916	3.8768	4.7318	4.3746	5.0494	4.8542	4.9144	5.2898	5.2736	5.4328	5.5815	5.8858	5.9341	6.2959	6.2071	6.4321	6.5838	6.9790	7.2360	7.4174	7.5730	7.8740	8.1722	8.2975	8.5560	8.7277	9.0027	9.2992	9.5120	9.8093	10.0799	10.2951	10.5612	10.7966	11.0622	11.3326	11.5639	11.7874	12.1673	12.4528	12.7599	13.0269	13.3904	13.6647	14.1152	14.4643
d-Bo22A1_13_H06F	4.1332	4.3539	5.0096	5.0166	5.2197	5.3777	5.6521	6.4415	6.7724	6.5709	6.7667	7.0496	7.2665	7.4061	7.7969	7.8985	8.4350	8.5914	8.8260	8.9682	9.2165	9.5618	9.8563	10.1233	10.3698	10.6518	10.9641	11.2538	11.4978	11.7973	12.1892	12.3865	12.7388	12.9960	13.2948	13.5520	13.9988	14.1397	14.4329	14.7144	15.0755	15.4039	15.7547	16.0014	16.3284	16.7056	16.9683	17.4151	17.8478
d-Bo22A1_13_H07F	3.7344	3.6235	4.5017	4.7541	4.5409	5.0633	5.8318	6.0001	5.9988	6.6597	6.8736	6.9634	7.3587	7.6604	7.9473	8.0900	8.4605	8.5283	9.0761	9.2968	9.6019	9.8962	10.1037	10.4934	10.8572	11.0142	11.3514	11.7591	12.0476	12.3297	12.6316	12.9161	13.2380	13.6077	13.9176	14.2005	14.5405	14.8627	15.1773	15.4929	15.7839	16.2495	16.5369	16.9359	17.2255	17.6624	17.9973	18.4560	18.8820
d-Bo22A1_13_H08F	3.7577	3.9295	4.6320	5.1190	5.1145	5.4637	5.7991	5.9715	6.4740	6.4728	7.0475	7.0892	7.3778	7.7268	8.0303	8.2236	8.6347	8.9057	9.4022	9.4775	9.8375	10.1116	10.3139	10.6314	11.0582	11.3028	11.5780	11.9782	12.1315	12.4062	12.7774	13.0595	13.3045	13.6060	13.8563	14.2608	14.5995	14.8300	15.0976	15.4373	15.7921	16.1093	16.3983	16.6832	16.9879	17.3474	17.6153	18.0749	18.4630
d-Bo22A1_13_H09F	2.7128	2.8023	3.6955	3.1459	4.4239	4.5055	4.2962	5.2388	5.2098	5.2705	5.8420	5.7683	6.2377	6.4080	6.6269	6.8736	7.2169	7.2635	7.7990	7.9928	8.2159	8.4159	8.7250	8.8830	9.2999	9.4635	9.7393	10.0439	10.1900	10.5884	10.9714	11.1722	11.4761	11.7284	11.9128	12.2885	12.5957	12.8275	13.0382	13.3925	13.5739	14.0035	14.2939	14.6356	14.8741	15.2514	15.6328	16.0255	16.3871
d-Bo22A1_13_H10F	3.3295	3.3316	3.8739	4.1693	4.4200	5.0072	4.6980	5.3630	5.2394	5.6793	6.0822	6.3083	6.4603	6.8458	7.2236	7.4267	7.7405	7.9734	8.5076	8.7263	9.1372	9.4131	9.7592	10.0517	10.4915	10.8525	11.1426	11.4952	11.7995	12.2382	12.6837	13.0116	13.4241	13.8275	14.1537	14.5864	14.9934	15.3600	15.6818	16.1615	16.4142	17.0037	17.4182	17.8442	18.2263	18.7003	19.1724	19.6320	20.2085
d-Bo22A1_13_H11F	3.2829	3.9592	4.1442	4.3155	4.5501	5.1289	5.1470	5.8879	6.6147	6.3992	6.4876	6.9309	7.1472	7.3898	7.5546	7.8883	8.2142	8.1444	8.8978	9.1370	9.3452	9.6754	9.7900	10.1000	10.4744	10.8482	10.9867	11.3162	11.6273	11.9575	12.2319	12.5098	12.9131	13.1705	13.4435	13.7909	14.1229	14.3447	14.6386	14.9063	15.1551	15.6232	15.9033	16.3200	16.5824	16.9124	17.3200	17.7256	18.1609
d-Bo22A1_13_H12F	4.2433	4.1066	4.3415	4.3899	5.0634	4.8543	5.4836	5.7634	6.2139	6.3719	6.1435	6.8974	7.3375	7.4517	7.7581	7.9687	8.2656	8.3737	8.8353	9.0099	9.3581	9.6209	9.8906	10.2326	10.5398	10.7326	11.0504	11.2728	11.5345	11.8560	12.1310	12.4274	12.7782	13.0983	13.3247	13.6562	13.9396	14.2685	14.4476	14.7304	15.1416	15.4282	15.7062	16.0585	16.3079	16.7692	17.1205	17.4902	17.9037
d-Bo22A1_14_A01F	3.3105	4.6131	4.2771	5.3309	4.5756	5.1969	5.5320	5.9731	6.6730	6.5311	6.7069	7.0001	7.4099	7.5509	7.8068	8.0788	8.4008	8.7527	9.2358	9.3845	9.5604	9.8761	10.2689	10.6132	10.9818	11.2830	11.5780	11.8334	12.2303	12.4759	12.8177	13.2111	13.4903	13.9177	14.2848	14.6197	14.8993	15.2825	15.7035	15.9186	16.3439	16.7560	17.0539	17.4622	17.8285	18.2243	18.5982	19.0649	19.6369
d-Bo22A1_14_A02F	3.1198	4.6184	4.3208	4.8958	4.2756	4.9751	4.9254	5.0999	5.7484	5.9628	5.9450	6.3372	6.6898	6.6048	6.8447	7.3842	7.5949	7.7891	8.2101	8.3459	8.6741	8.8224	9.1639	9.5070	9.8047	10.0846	10.3579	10.6173	10.9758	11.3062	11.5573	11.9979	12.2100	12.6757	12.9153	13.2983	13.5443	13.7950	14.2580	14.5660	14.8930	15.2327	15.6015	15.9590	16.3353	16.6848	17.0329	17.4736	17.9664
d-Bo22A1_14_A03F	4.5284	4.7101	4.3245	4.9337	4.9617	5.2178	5.2853	5.9601	6.1282	6.4146	6.4109	6.9189	7.1553	7.2245	7.5194	7.6794	7.8376	8.4269	8.3727	8.5370	8.6742	8.7898	9.1894	9.4964	9.6359	9.8547	10.0697	10.3004	10.5382	10.7720	11.0872	11.3049	11.5331	11.8350	12.0484	12.4077	12.5705	12.8705	13.1688	13.3505	13.6696	13.9373	14.2225	14.5982	14.7969	15.1622	15.5014	15.8754	16.2110
d-Bo22A1_14_A04F	5.0815	5.2083	5.3845	5.2505	4.6703	5.5747	6.1772	6.2722	6.2801	7.1733	7.0640	7.3905	7.7175	7.8976	8.0228	8.5408	8.8035	9.3585	9.3569	9.6073	9.8250	10.0531	10.2723	10.6101	10.8954	11.1768	11.3610	11.6495	11.9132	12.1821	12.5024	12.7437	13.0194	13.2960	13.5565	13.9565	14.2117	14.5043	14.8179	15.0413	15.3504	15.6376	15.9322	16.3516	16.6395	17.0153	17.3660	17.6938	18.0850
d-Bo22A1_14_A05F	4.2937	4.6541	3.8484	5.2346	4.0579	4.8269	5.1163	5.4782	5.2538	5.8401	6.3356	6.4455	6.6153	6.6601	6.8108	7.1094	7.4142	7.6429	7.9353	8.1873	8.4315	8.5531	8.8252	9.1324	9.3421	9.5902	9.7910	10.0631	10.3149	10.5843	10.7918	11.0520	11.2787	11.6487	11.8913	12.1095	12.2943	12.5019	12.8813	12.9978	13.2274	13.5531	13.7840	14.1342	14.4347	14.7368	15.0331	15.3498	15.6831
d-Bo22A1_14_A06F	3.6122	5.2469	4.4669	4.3411	3.9458	4.5174	5.0875	5.0701	5.6741	6.0265	6.2855	6.4156	6.6906	6.7724	7.0861	7.4131	7.6722	7.9190	8.3113	8.3460	8.6103	8.9118	9.0267	9.4803	9.7350	9.8849	10.1036	10.5079	10.7361	10.9247	11.3689	11.5604	11.8796	12.1841	12.4104	12.7874	13.0772	13.3495	13.5995	13.8788	14.1767	14.4446	14.7183	15.1226	15.3084	15.6630	15.9628	16.3599	16.7674
d-Bo22A1_14_A07F	4.2089	3.4471	3.8968	4.6547	4.4296	3.9411	4.4092	4.8518	5.1773	5.1823	5.7362	5.2987	5.9584	5.9797	6.0103	6.3491	6.6147	6.7942	6.9927	7.1643	7.4407	7.5934	7.9054	8.1418	8.2873	8.6202	8.8286	9.0941	9.4064	9.6988	10.0196	10.1567	10.4840	10.7760	11.0237	11.4102	11.6513	11.8967	12.1523	12.4095	12.6617	13.0499	13.2614	13.6227	13.8599	14.2118	14.5965	14.9503	15.3479
d-Bo22A1_14_A08F	3.7454	4.0019	3.5102	3.8158	3.8180	4.0805	4.3069	4.7160	5.3434	4.9882	5.3687	5.5331	5.8991	6.0362	6.0014	6.3831	6.6087	6.8710	7.2123	7.3437	7.5904	7.8008	8.0969	8.4231	8.5893	8.8163	9.0994	9.4012	9.6654	9.9404	10.2060	10.2619	10.6921	11.0573	11.2997	11.6673	11.8535	12.1571	12.4503	12.6074	12.9348	13.2203	13.4801	13.7907	14.0008	14.4002	14.7460	15.1047	15.4820
d-Bo22A1_14_A09F	4.2214	5.2141	5.0316	5.7487	5.3765	5.6494	5.6181	5.9312	6.7334	6.3988	6.6439	7.1378	7.3966	7.3507	7.8503	8.0279	8.0886	8.6249	8.8918	9.0047	9.2387	9.4286	9.8022	10.0788	10.3035	10.5961	10.8715	11.1223	11.4081	11.7413	12.0535	12.0083	12.4688	12.8639	13.1618	13.5476	13.8207	14.1303	14.4406	14.7018	15.0289	15.3803	15.6500	15.9689	16.2321	16.6231	17.0173	17.3673	17.8319
d-Bo22A1_14_A10F	5.2561	5.9972	5.8942	6.5224	6.4242	7.0829	7.3601	8.1497	8.6128	8.8766	9.2210	9.5359	10.0085	10.3936	10.4972	11.1368	11.4696	11.7809	12.4112	12.6100	12.8574	13.2738	13.5894	14.0324	14.3857	14.7720	15.0534	15.3850	15.7546	16.1223	16.5541	16.8560	17.2088	17.5722	17.9482	18.4972	18.8487	19.1858	19.5111	19.8966	20.1763	20.5549	20.8781	21.1950	21.5305	21.9160	22.2612	22.6383	23.1800
d-Bo22A1_14_A11F	5.3678	3.6944	4.2308	4.4252	4.1429	4.6248	4.6035	5.0131	5.5316	5.6949	5.7094	5.6399	6.0831	6.2622	6.4858	6.7108	7.0328	7.3757	7.5715	7.7511	8.1270	8.2768	8.5911	8.9916	9.1916	9.5034	9.8243	10.0947	10.4829	10.7618	11.0707	11.3457	11.6971	12.0711	12.4054	12.7210	12.9855	13.3603	13.6589	14.0058	14.2917	14.6847	15.0040	15.3570	15.6613	16.0692	16.5244	16.9676	17.3754
d-Bo22A1_14_A12F	4.5994	3.5826	4.5261	4.8321	5.0157	4.8842	5.4943	5.8605	6.1705	6.2795	6.4194	6.6430	6.9718	7.1444	7.3017	7.9068	8.0551	8.3358	8.9827	9.0671	9.4563	9.5466	9.8012	10.1057	10.5716	10.7153	11.0065	11.3527	11.7746	12.1059	12.4025	12.7519	13.1103	13.3573	13.7505	14.0766	14.3632	14.6747	15.0395	15.3530	15.6992	16.0148	16.3399	16.7337	17.0826	17.4377	17.7955	18.2201	18.7159
d-Bo22A1_14_B01F	3.8953	4.6696	5.1397	5.6455	5.8287	6.2182	6.5326	6.9686	7.5615	7.6306	8.2233	8.0211	8.1552	8.1711	8.7008	9.1174	9.3821	9.4221	9.9091	10.0017	10.3969	10.5600	10.6331	10.9725	11.3475	11.5216	11.7676	11.9541	12.4551	12.5594	12.9225	13.1762	13.4451	13.7881	14.1231	14.3880	14.6695	15.0225	15.2122	15.5733	15.8858	16.1828	16.4879	16.7799	17.1270	17.4804	17.8683	18.2434	18.6501
d-Bo22A1_14_B02F	3.0496	3.4851	4.0132	3.9212	4.0078	4.4140	4.7152	4.7623	5.2811	5.6945	6.0091	6.0006	6.0723	6.0118	6.4852	6.8545	7.0155	7.2556	7.5001	7.8006	8.0266	8.2041	8.3236	8.7248	8.9183	9.2421	9.4339	9.6869	10.0538	10.3379	10.6334	10.7320	11.1705	11.4344	11.7408	12.0599	12.3355	12.5269	12.8448	13.1535	13.4585	13.8198	14.0322	14.3103	14.7333	15.2484	15.4146	15.8087	16.2321
d-Bo22A1_14_B03F	4.7466	4.6703	4.7156	5.1008	4.9538	5.4540	5.6839	5.8891	6.1821	6.4892	6.5686	6.7745	7.0413	7.0268	7.5346	7.5937	7.8031	8.0673	8.3487	8.5247	8.8233	9.0529	9.2350	9.6471	9.7430	10.0756	10.2979	10.5135	10.7257	11.0635	11.3691	11.6389	11.9096	12.2151	12.5267	12.8856	12.9608	13.3303	13.6027	13.9656	14.2638	14.6198	14.9404	15.2189	15.5331	16.0055	16.2570	16.5245	17.0753
d-Bo22A1_14_B04F	3.8605	3.7484	4.7621	5.4643	4.5637	5.8322	5.5495	5.5909	5.8876	6.8503	7.0942	7.1484	7.2577	7.1356	7.4193	7.9365	8.2227	8.3650	8.7723	8.9435	9.2319	9.4958	9.7547	9.9958	10.3045	10.5650	10.8529	11.1509	11.4441	11.7231	12.1346	12.2556	12.5819	13.0119	13.3352	13.6357	13.9850	14.3066	14.4906	14.8746	15.1779	15.5303	15.8537	16.1472	16.4721	16.9284	17.2178	17.6026	18.0198
d-Bo22A1_14_B05F	2.9350	3.8955	3.5499	3.6261	3.7586	3.9720	4.1548	4.4665	5.0141	5.1246	5.2234	5.7854	5.9051	5.8186	5.9607	6.4570	6.4297	6.9067	7.2011	7.3770	7.7919	8.0559	8.1808	8.5638	8.7742	9.1774	9.4632	9.6876	10.1520	10.4744	10.7692	11.1045	11.4868	11.7878	12.2113	12.4417	12.7864	13.0689	13.3788	13.6883	13.9603	14.3362	14.6825	15.0134	15.3800	15.9845	16.1567	16.6053	17.1075
d-Bo22A1_14_B06F	3.6429	4.3447	5.0886	5.3257	4.9717	5.5423	5.7179	6.2080	6.6027	7.3959	7.5471	8.2923	8.2588	8.3637	8.7601	9.4023	9.5896	10.1536	10.5403	10.8786	11.3227	11.7444	11.8854	12.4686	12.7410	13.1692	13.4559	13.9344	14.3611	14.7562	15.0010	15.4697	15.9534	16.2686	16.8231	17.0986	17.5934	17.9766	18.2835	18.7312	19.0252	19.5126	19.8295	20.2021	20.5958	21.2651	21.3170	21.8626	22.4904
d-Bo22A1_14_B07F	4.3436	3.3466	4.4123	5.0246	4.2938	5.3202	4.9498	5.7026	5.8485	6.3738	6.5756	6.9556	6.9374	7.3417	7.5575	7.7872	7.9272	8.3244	8.7440	8.8606	9.1344	9.3969	9.6857	9.9970	10.3036	10.5276	10.7252	10.9690	11.3618	11.5653	11.7935	12.2017	12.5349	12.8270	13.2421	13.4762	13.6862	13.9144	14.1043	14.5863	14.8997	15.2426	15.5955	15.8770	16.2055	16.7548	16.9165	17.2124	17.7562
d-Bo22A1_14_B08F	5.2370	4.9131	5.0610	5.3742	4.6304	5.6272	5.9813	6.6621	6.7913	7.4918	7.4433	7.7688	7.9694	8.2731	8.8198	8.8132	9.1124	9.3144	9.7231	9.8548	10.1546	10.4247	10.7102	10.8243	11.0940	11.4719	11.7410	11.8211	12.2165	12.4930	12.7163	13.0935	13.2468	13.6526	14.0291	14.3573	14.5406	14.7740	15.0009	15.3860	15.7057	15.9961	16.2808	16.6393	16.8890	17.2416	17.6066	17.9315	18.4164
d-Bo22A1_14_B09F	4.1605	4.4314	5.8249	6.0599	6.2404	7.3699	7.2239	7.4547	7.9630	8.3240	8.9373	9.2455	9.3183	9.4324	9.9725	10.3032	10.5975	11.0087	11.2421	11.5981	12.0527	12.1210	12.5360	12.8474	12.9877	13.4492	13.7062	13.8764	14.4184	14.6380	14.8780	15.2349	15.6255	15.9696	16.3055	16.5121	16.8680	17.0649	17.3456	17.6732	17.9396	18.2421	18.5331	18.7399	19.0198	19.6193	19.7077	20.1119	20.5764
d-Bo22A1_14_B10F	3.6741	3.8938	4.2914	4.7102	4.6363	5.4534	5.1968	5.3110	5.5758	5.8527	6.1347	6.6035	6.4636	6.7809	7.0727	7.2866	7.5001	7.6732	7.9358	8.1501	8.5373	8.6503	8.7705	9.1249	9.3511	9.7076	9.7919	10.0002	10.5112	10.6188	11.0048	11.1412	11.4429	11.7836	12.0542	12.3902	12.6677	12.8366	13.0803	13.4095	13.6722	13.9504	14.3120	14.5870	14.9262	15.4287	15.5938	15.9702	16.3914
d-Bo22A1_14_B11F	3.7277	3.9884	4.4535	5.6908	5.6598	5.4935	5.8019	6.5162	6.7489	6.8084	7.6705	7.6263	7.6161	8.0122	8.1120	8.6338	8.8736	9.2446	9.4845	9.5117	10.0269	10.2637	10.6382	10.7900	11.0614	11.3409	11.5432	11.8314	12.1988	12.4968	12.8249	13.0182	13.3272	13.6950	14.0407	14.2522	14.5841	14.8446	15.1296	15.5132	15.7309	16.1273	16.3980	16.6786	16.9625	17.4612	17.7024	18.1124	18.4878
d-Bo22A1_14_B12F	5.1904	6.6420	7.9074	8.0287	8.4685	8.9864	9.8962	10.3893	11.0944	11.8227	12.4522	12.9107	13.1687	13.4359	13.9369	14.6253	14.8897	15.6046	16.1590	16.3826	16.9043	17.3366	17.7343	18.2459	18.6540	19.0612	19.3411	19.6200	20.3507	20.7480	21.2890	21.6596	22.2949	22.7963	23.2502	23.7976	24.1574	24.4738	24.8482	25.2728	25.5258	25.9330	26.2335	26.5925	26.9977	27.6330	27.7348	28.2987	28.9443
d-Bo22A1_14_C01F	3.4072	3.4977	3.4733	4.6551	4.3833	4.7972	5.7245	5.5087	5.2415	5.9342	6.2172	6.6427	6.5513	6.8028	7.1380	7.4586	7.6794	8.1286	8.2790	8.4595	8.7757	9.1689	9.3903	9.8159	9.9518	10.3413	10.6081	10.9161	11.2498	11.5817	11.6941	12.1183	12.5489	12.8977	13.2305	13.6162	13.7252	14.2682	14.6513	14.9463	15.3157	15.7066	16.0957	16.3827	16.9339	17.3745	17.6902	18.2030	18.6691
d-Bo22A1_14_C02F	4.0181	3.6318	4.3241	4.3856	4.8982	4.4911	4.7770	5.0148	5.1631	5.1505	5.3787	5.7258	5.6340	5.7518	6.0317	6.3490	6.1814	6.5592	6.5889	6.9205	6.8610	7.1236	7.2089	7.5787	7.7574	7.8513	8.0479	8.2908	8.4571	8.6337	8.9583	9.1062	9.3085	9.6293	9.8486	10.0869	10.3685	10.5276	10.8500	11.0655	11.3612	11.5232	11.8114	12.1114	12.4164	12.7158	12.9507	13.3130	13.6323
d-Bo22A1_14_C03F	4.8004	5.7648	5.6529	6.2387	7.1665	6.7968	7.0575	7.8542	8.2192	9.2645	9.1403	9.7833	9.6407	10.4143	10.4500	11.3150	11.4310	11.8806	12.2856	12.7932	12.8605	13.3921	13.4704	14.2121	14.4477	14.8552	15.1856	15.5648	15.9462	16.2799	16.7281	17.0500	17.5131	17.9234	18.3082	18.6829	19.1898	19.4844	19.8667	20.2036	20.6152	20.7541	21.2661	21.6216	22.0548	22.4157	22.7565	23.2289	23.8651
d-Bo22A1_14_C04F	3.6972	4.2545	3.9080	4.4160	5.0944	5.0441	4.9326	5.6099	5.7379	6.4531	6.1997	6.7444	6.6935	6.8884	7.1093	7.6477	7.6355	8.2232	8.3508	8.7739	8.7815	9.0109	9.3514	9.6499	9.9252	10.2230	10.4321	10.8056	10.9742	11.1828	11.6035	11.8693	12.2698	12.4749	12.8207	13.1091	13.4592	13.6269	13.9452	14.2340	14.5520	14.7916	15.1376	15.5019	15.8357	16.1551	16.4697	16.8675	17.3137
d-Bo22A1_14_C05F	4.4237	5.2707	5.9293	5.7344	6.8463	7.4651	6.7081	8.0474	8.3173	8.7337	9.7546	10.2177	10.0366	10.6852	11.1977	11.5617	11.8453	12.4266	12.8434	13.0915	13.3418	13.5092	13.9872	14.3773	14.9416	15.1133	15.4447	15.8249	16.2922	16.6837	17.0003	17.3449	17.7499	18.0931	18.5208	18.9407	19.3054	19.5312	19.8304	20.2308	20.5946	20.7661	21.0583	21.3378	21.7829	21.9423	22.4407	22.7512	23.2349
d-Bo22A1_14_C06F	4.3241	4.9139	4.9322	5.1479	5.8112	5.6114	5.5336	6.1157	6.3369	6.6780	7.0492	7.0754	7.3427	7.6802	7.9380	8.3527	8.1971	8.8159	9.0787	9.2712	9.5638	9.8741	10.1204	10.4053	10.7241	11.0178	11.2358	11.6152	11.8227	12.0904	12.4358	12.7444	13.0539	13.3254	13.7120	13.9826	14.2832	14.5352	14.8160	15.1095	15.4230	15.6283	15.9941	16.3475	16.6952	16.9602	17.2601	17.6190	18.1557
d-Bo22A1_14_C07F	4.6029	4.7058	5.0709	5.6394	6.9487	6.4984	6.9429	7.4497	7.5666	8.2019	8.6282	8.8252	9.1383	9.4367	10.0367	10.4208	10.3718	11.0239	11.2909	11.7320	11.9728	12.0393	12.6019	12.9673	13.2297	13.6740	13.9352	14.1671	14.5650	14.8723	15.2363	15.4701	15.7818	16.1658	16.4779	16.8449	17.1174	17.4254	17.6666	17.9361	18.2159	18.5874	18.8313	19.1395	19.4225	19.6796	19.9407	20.3479	20.8303
d-Bo22A1_14_C08F	3.4517	3.9285	3.9531	4.2942	4.4467	4.3817	4.0618	4.9547	5.1002	5.1716	5.5113	5.8140	5.7051	5.8702	6.2562	6.7381	6.3965	6.9873	7.2105	7.4066	7.7275	7.7595	7.9791	8.3873	8.4785	8.8646	9.0849	9.2662	9.4652	9.7516	10.0643	10.3377	10.6784	10.8900	11.1925	11.4796	11.7626	11.8865	12.2510	12.4745	12.6913	12.9460	13.2606	13.5779	13.8986	14.1861	14.4132	14.8317	15.3611
d-Bo22A1_14_C09F	4.2333	5.0432	4.6198	5.6474	5.8519	6.0939	6.4170	6.6510	7.0029	7.2348	7.5124	8.1058	7.9296	8.2693	8.7113	8.9433	8.9932	9.5605	9.9583	10.3587	10.4468	10.9116	11.0679	11.3009	11.7222	12.1851	12.4872	12.7959	13.1181	13.3394	13.7569	14.0733	14.4427	14.7877	15.1469	15.5056	15.8325	16.1587	16.5080	16.8583	17.1938	17.4912	17.8403	18.1813	18.5750	18.8854	19.2162	19.6986	20.2465
d-Bo22A1_14_C10F	4.2012	5.0764	4.8559	4.9746	5.4946	5.5961	5.8618	6.0531	6.4390	6.6740	6.9701	7.2209	7.0924	7.2320	7.6404	8.0583	7.9559	8.3287	8.5328	8.6355	8.9094	9.1745	9.1786	9.5448	9.7517	10.0096	10.1315	10.4504	10.7246	10.8948	11.1113	11.3965	11.7101	11.9460	12.1134	12.3927	12.6477	12.8407	13.1609	13.3269	13.5647	13.7523	14.0488	14.3472	14.6954	14.9125	15.2290	15.5470	15.9279
d-Bo22A1_14_C11F	3.6246	4.1465	4.2627	4.5708	5.8229	5.5194	5.4487	6.4486	6.4926	7.0760	7.3634	7.5060	7.7343	7.9539	8.4169	8.9020	8.8283	9.4340	9.7294	10.0100	10.2331	10.8145	10.8054	11.1918	11.3956	11.8616	12.0643	12.4217	12.7905	13.0177	13.4001	13.7440	14.1497	14.3896	14.7235	14.9966	15.3673	15.6780	16.0042	16.2940	16.6179	16.8592	17.2410	17.5889	17.9846	18.2802	18.6441	18.9845	19.5518
d-Bo22A1_14_C12F	4.0842	4.7804	5.1367	5.0366	5.7522	5.7321	5.5575	6.3495	6.6339	6.8711	7.0941	7.4123	7.3960	7.6010	7.9280	8.4087	8.5822	8.9181	9.2282	9.3750	9.6746	10.1621	9.9791	10.4852	10.6697	11.0490	11.2953	11.5169	11.8840	12.0895	12.4203	12.7515	12.9990	13.3301	13.6757	13.9592	14.3635	14.5911	14.9941	15.1871	15.5794	15.5712	16.1895	16.6441	17.0023	17.2992	17.6600	18.0555	18.5366
d-Bo22A1_14_D01F	4.2489	4.4417	4.0406	5.4952	5.7377	5.2912	6.1336	6.4432	6.6579	6.9344	7.2348	7.7676	7.9184	8.1943	8.5352	9.0098	9.1398	9.4894	9.9140	10.1623	10.3199	10.9395	11.1309	11.4068	11.8871	12.1329	12.5101	12.8812	13.2930	13.5573	14.1208	14.3624	14.6146	14.9945	15.3780	15.8393	16.1312	16.6300	16.9171	17.3279	17.6732	18.1356	18.5050	18.8415	19.2680	19.6075	20.0147	20.4051	20.9657
d-Bo22A1_14_D02F	3.6138	3.8835	4.6017	4.3351	5.3287	5.1630	5.4441	5.5748	6.1517	6.7334	6.7713	6.7416	7.2354	7.4578	7.7284	7.9029	8.2307	8.4325	8.8031	8.8972	9.1083	9.3251	9.5729	9.8226	10.2285	10.3094	10.5603	10.8903	11.1042	11.2511	11.6187	11.8189	12.0135	12.3358	12.6677	12.6577	13.1660	13.4244	13.6888	13.9454	14.2443	14.5361	14.8474	15.1689	15.4751	15.8189	16.1615	16.4730	16.8455
d-Bo22A1_14_D03F	3.9644	4.2021	4.8225	4.9800	5.6365	5.3677	5.9868	5.9219	7.0018	7.3394	7.4880	7.4382	8.0593	8.4108	8.4569	9.0044	9.1533	9.6132	9.7530	10.1455	10.3914	10.6155	11.1098	11.3422	11.7415	12.1022	12.4251	12.7218	13.0961	13.4284	13.8773	14.0979	14.5496	14.9304	15.2760	15.2339	15.9594	16.3887	16.7988	17.1249	17.5258	17.9723	18.3135	18.6417	19.0759	19.4674	19.9003	20.3244	20.9445
d-Bo22A1_14_D04F	4.3261	4.0726	5.6047	6.0568	6.7848	7.1368	7.4869	8.2100	8.9690	9.5582	10.0185	9.8024	10.5482	10.9324	11.0158	11.7930	12.0236	12.4856	12.7943	13.1993	13.4903	13.7765	14.2139	14.5130	14.9667	15.1982	15.5830	15.9351	16.3124	16.6437	17.0394	17.2026	17.6835	18.1761	18.5421	18.7979	19.2952	19.6420	20.0275	20.3519	20.6875	21.0777	21.4087	21.6977	22.0385	22.4850	22.7963	23.2024	23.8419
d-Bo22A1_14_D05F	3.4105	3.6239	4.4146	4.3706	4.7022	4.2861	4.5002	4.9464	5.6614	5.6062	5.9647	6.0199	6.4393	6.6677	6.8597	7.1734	7.4577	7.7787	7.7877	8.1520	8.4227	8.8489	9.0188	9.1624	9.6829	9.8410	10.0873	10.4749	10.7807	10.9974	11.4212	11.6243	11.9383	12.2729	12.5203	12.7533	13.1112	13.3916	13.7123	14.0204	14.3436	14.6648	15.0062	15.2400	15.6193	16.0272	16.3236	16.7089	17.2886
d-Bo22A1_14_D06F	4.2872	5.4415	5.1384	4.6199	5.5771	5.0570	5.4763	6.2297	6.3108	6.7911	6.7367	7.2176	7.5787	7.7619	7.7542	8.2188	8.5026	8.7392	9.1171	9.3461	9.6766	10.0186	10.2583	10.5338	10.9799	11.1355	11.4835	11.8868	12.1690	12.4575	12.9326	13.1363	13.3787	13.8351	14.0801	14.5056	14.8164	15.2335	15.5933	15.9431	16.2679	16.6643	16.9911	17.3661	17.6925	18.1315	18.4803	18.8969	19.3915
d-Bo22A1_14_D07F	3.7288	3.6433	4.5090	4.0079	5.0447	4.5948	5.2314	5.2763	5.5288	6.0593	5.9821	6.2299	6.4586	6.8873	6.9242	7.1199	7.4647	7.7207	7.9733	8.2480	8.4171	8.5925	8.9457	9.0429	9.3828	9.6413	9.9356	10.2232	10.5236	10.6113	11.0755	11.2221	11.5104	11.8362	12.1464	12.3411	12.5380	12.8191	13.1148	13.3028	13.5969	13.9789	14.1007	14.3671	14.6464	15.0302	15.2751	15.6435	16.0595
d-Bo22A1_14_D08F	3.7054	4.2364	4.3751	4.7254	5.3400	5.3314	5.5366	5.7690	6.5016	6.9034	6.7379	7.2554	7.4591	7.5571	7.9328	8.4128	8.6019	8.8954	8.9300	9.4101	9.5743	9.9854	10.2827	10.3912	10.8959	11.0265	11.3472	11.6334	11.9898	12.2493	12.7067	12.8202	13.1606	13.5089	13.7946	14.0293	14.3429	14.6395	14.9399	15.2123	15.5006	15.9390	16.1159	16.3680	16.7008	17.0978	17.3847	17.7989	18.2605
d-Bo22A1_14_D09F	4.2170	5.3984	4.6119	5.2574	5.8193	5.2945	5.7438	6.2274	7.0380	7.2513	7.2288	7.7916	7.9442	8.1237	8.4265	8.5715	8.9294	9.3128	9.5472	9.7572	9.8074	10.3007	10.5259	10.7326	10.8716	11.1949	11.5078	11.7298	12.0070	12.3864	12.5983	12.8580	13.1431	13.4231	13.5010	14.0567	14.3056	14.5753	14.9130	15.1952	15.3584	15.8238	16.0404	16.5129	16.6080	17.0337	17.4024	17.7325	18.0981
d-Bo22A1_14_D10F	4.3000	4.6750	4.0793	4.5696	4.7317	4.6906	5.2561	4.7598	5.6289	5.8004	5.8381	5.9342	6.5282	6.5193	6.7401	7.0143	7.2834	7.5324	7.6463	8.0617	8.1505	8.4484	8.7049	8.8838	9.1613	9.5266	9.7383	9.9707	10.3239	10.5993	10.9920	11.1700	11.5845	11.7955	12.2048	12.2732	12.7020	13.0058	13.2644	13.4850	13.8210	14.1694	14.3970	14.6996	15.0480	15.4289	15.7598	16.1310	16.6671
d-Bo22A1_14_D11F	3.4956	4.3772	4.2541	4.7507	4.7144	4.2492	4.6080	4.7140	5.0837	5.7637	5.3939	5.7001	6.1250	6.3384	6.3412	6.7595	6.9509	7.0127	7.3035	7.4501	7.7296	7.9183	8.1504	8.5312	8.8289	9.0432	9.2285	9.5490	9.8340	10.1659	10.5030	10.7244	10.9403	11.3019	11.6582	11.8948	12.2083	12.5041	12.7938	13.1040	13.3036	13.7740	14.0055	14.1057	14.6303	15.0560	15.4002	15.7687	16.2273
d-Bo22A1_14_D12F	4.1233	4.7033	5.0722	5.9410	6.3804	6.3530	6.6151	7.5342	7.9975	8.3140	8.5882	9.0375	9.4014	9.5716	9.8914	10.4897	10.6839	11.2717	11.5002	11.5475	12.1814	12.4864	12.7004	13.1559	13.4318	13.6810	14.0031	14.4687	14.7075	15.0394	15.4911	15.8220	16.0666	16.5368	16.8925	17.3133	17.6840	18.0587	18.4468	18.7620	19.0134	19.4253	19.7369	19.9175	20.5294	20.9038	21.2311	21.6108	22.1432
d-Bo22A1_14_E01F	4.1573	4.0424	4.4346	4.5905	4.7850	5.8320	5.7642	6.3056	6.6709	6.9393	7.4321	7.6834	8.0098	8.1001	8.5701	8.8052	9.2836	9.4291	9.8548	10.0658	10.4647	10.9021	11.1412	11.4048	11.8349	12.2561	12.3461	12.8327	13.3494	13.4615	13.9537	14.2757	14.6195	14.9351	15.3881	15.7876	16.1435	16.5518	16.9229	17.1654	17.2511	18.0934	18.4089	18.8352	19.1910	19.6367	20.0822	20.4716	21.0175
d-Bo22A1_14_E02F	3.8030	2.9759	4.6187	4.0965	4.1964	4.7813	4.9986	5.0122	5.1644	5.1077	5.3435	5.6283	5.6745	5.5797	6.2501	6.3785	6.5027	6.5635	6.9057	6.9838	7.1774	7.5271	7.5245	7.7434	7.9697	8.2237	8.2896	8.6161	8.9481	9.1519	9.3085	9.6098	9.8247	10.0656	10.2450	10.5910	10.8389	11.1931	11.3335	11.3787	11.6232	12.1396	12.3100	12.6393	12.9104	13.3099	13.6062	13.9309	14.3279
d-Bo22A1_14_E03F	5.0472	4.7620	4.7912	5.4775	5.7518	6.2241	6.7449	7.2874	7.4796	7.7649	8.2784	8.5359	8.2873	9.1949	9.3560	9.9294	10.1785	10.3568	10.9446	11.2291	11.5321	12.0473	12.1751	12.5176	12.8496	13.2493	13.3663	13.8320	14.2216	14.4019	14.8453	15.1324	15.4916	15.8395	16.0769	16.5254	16.7721	17.2075	17.4696	17.5773	17.9989	18.4513	18.6450	19.1076	19.2774	19.6665	19.9779	20.4000	20.8772
d-Bo22A1_14_E04F	3.1215	3.7015	4.1430	3.9627	4.2973	4.7298	4.9454	4.8455	5.3019	5.6513	5.8687	6.0077	6.1429	6.2540	6.3835	6.6903	7.2233	7.2289	7.3469	7.6263	7.7149	8.1884	8.3374	8.6155	8.8452	9.1469	9.3154	9.5633	9.9031	10.1041	10.4956	10.6371	10.8457	11.2784	11.5342	11.8124	12.1333	12.3547	12.6599	12.9203	13.2079	13.5235	13.8038	14.1321	14.4066	14.8180	15.2041	15.5646	16.0022
d-Bo22A1_14_E05F	3.4681	3.5100	3.6208	3.9625	4.5529	4.3174	5.1507	5.2381	5.3260	5.7001	6.0979	6.4375	6.6954	6.2006	7.1884	7.4080	7.9115	8.0855	8.4697	8.8754	9.1026	9.4281	9.7493	10.1939	10.5616	10.8661	10.9489	11.4658	11.8564	12.0565	12.4271	12.9124	13.1440	13.5664	13.8489	14.2328	14.4710	14.8915	15.1538	15.3345	15.5775	16.1126	16.4390	16.8617	17.1754	17.6008	17.9233	18.3564	18.9081
d-Bo22A1_14_E06F	2.6976	4.1719	3.2796	3.6710	4.4317	4.1204	4.4423	4.7549	4.9738	4.8567	5.4629	5.7074	5.6376	5.8782	6.2616	6.4656	6.6323	6.8537	7.2315	7.3160	7.6441	7.9785	8.0682	8.4102	8.6437	9.0203	9.1452	9.5131	9.8009	9.9431	10.2763	10.4931	10.7654	11.1204	11.4308	11.7952	12.0352	12.3119	12.5948	12.8036	13.1906	13.4823	13.7679	14.1166	14.4173	14.7902	15.2209	15.5474	16.0326
d-Bo22A1_14_E07F	3.1738	3.3204	3.7559	4.1698	4.4020	4.5780	5.0926	5.4425	4.9507	5.7376	5.7971	5.8307	6.2313	6.5114	6.4546	6.5712	7.0074	7.1605	7.6236	7.8843	7.8746	8.1575	8.4535	8.6160	8.7764	9.1117	9.2825	9.5719	9.9365	10.0073	10.2805	10.6567	10.8385	11.1463	11.2531	11.7058	11.8388	12.1929	12.4031	12.4458	12.4907	13.2568	13.4917	13.7595	14.0462	14.3657	14.6684	15.0474	15.4597
d-Bo22A1_14_E08F	3.4455	4.1340	3.2785	4.0464	4.1652	4.6805	4.6205	5.2903	5.0968	5.1762	5.4507	5.9953	5.7192	5.9108	6.6591	6.7680	7.1347	7.2612	7.9236	8.0588	8.1424	8.6611	8.6749	9.0340	9.3764	9.7161	9.9294	10.1417	10.6833	10.7035	11.0410	11.3436	11.6576	11.9073	12.1509	12.5503	12.7691	13.2515	13.5011	13.8087	13.8183	14.4653	14.7068	15.1429	15.4455	15.7951	16.1382	16.5715	16.9648
d-Bo22A1_14_E09F	3.1763	3.6004	3.4740	3.9557	4.3616	4.2169	4.3036	4.8039	4.6854	5.1487	5.5816	5.7414	5.5709	5.6849	6.2737	6.4104	6.7894	6.6605	7.2040	7.3308	7.5690	7.9896	7.9995	8.2853	8.5391	8.9421	9.1228	9.3848	9.7681	9.9054	10.1987	10.4974	10.7415	11.1014	11.3713	11.7483	11.9441	12.3012	12.6109	12.9337	13.2193	13.5481	13.8436	14.2500	14.5176	14.9610	15.3828	15.6531	16.1781
d-Bo22A1_14_E10F	4.6768	5.1187	5.7468	6.1397	6.0520	6.7559	7.1520	7.5949	7.3347	7.9444	8.4128	8.9278	9.0846	9.0439	9.9363	9.9908	10.0250	10.4556	11.0406	11.3721	11.4194	11.9727	12.0887	12.4051	12.6375	13.0741	13.3177	13.5859	14.0917	14.2205	14.5785	14.9010	15.2348	15.5381	15.7149	16.0881	16.3776	16.7689	16.9532	17.0390	17.3261	17.7525	18.0644	18.2931	18.5609	18.8606	19.1657	19.5308	20.0451
d-Bo22A1_14_E11F	2.8056	3.4592	3.8051	3.6983	4.6743	4.5711	4.8797	5.2269	5.4740	5.8800	6.0136	6.0928	6.1003	6.4947	6.6821	6.8465	7.3011	7.3418	7.7198	7.7319	8.0951	8.3540	8.6092	8.9396	9.1429	9.3910	9.6363	9.9360	10.2113	10.4310	10.7663	10.9560	11.2208	11.6541	11.9324	12.1595	12.4520	12.7351	13.0034	13.3505	13.6058	13.8946	14.2439	14.6169	14.9157	15.3250	15.6999	16.0075	16.3898
d-Bo22A1_14_E12F	3.7675	3.0247	3.3378	3.6023	3.6751	4.0756	4.5826	4.9655	4.6928	5.0277	5.1617	5.6834	5.7413	5.8243	6.3252	6.6371	6.8351	7.0088	7.6301	7.7386	7.9434	8.3234	8.6402	8.9023	9.0060	9.4936	9.8400	10.1073	10.4668	10.6237	10.9868	11.3544	11.6636	11.9340	12.1266	12.5780	12.8341	13.2291	13.4726	13.6658	13.8994	14.3695	14.7722	15.0701	15.3455	15.7273	16.1061	16.4728	17.0106
d-Bo22A1_14_F01F	3.0863	2.8300	3.4938	3.2206	4.4339	3.8354	4.0301	3.9905	4.5982	4.7823	5.0381	5.0184	4.9076	5.1792	5.4988	5.5871	5.7819	5.9816	6.1956	6.2722	6.5811	6.5996	6.8943	7.0902	7.3029	7.5391	7.6479	7.6261	8.0217	8.2174	8.3334	8.7568	8.8678	9.1367	9.2903	9.6237	9.7875	10.0413	10.2643	10.4170	10.7078	10.8396	10.9858	11.3138	11.5259	11.7662	12.0996	12.4205	12.5829
d-Bo22A1_14_F02F	3.3113	4.9588	4.9664	4.6974	6.0210	5.8505	6.1874	6.3373	6.8804	7.1895	7.6376	7.9336	8.0308	8.2136	8.7325	9.0940	9.3463	9.5900	9.9857	10.2215	10.6274	10.9485	11.2596	11.4407	11.9078	12.2908	12.5907	12.6168	13.2748	13.5664	13.8658	14.4779	14.7036	15.1145	15.3218	15.8316	16.2132	16.5559	16.9590	17.2909	17.7286	18.0812	18.3909	18.8228	19.1747	19.6361	20.0702	20.4939	20.9424
d-Bo22A1_14_F03F	3.6556	3.5849	4.0690	3.8782	5.0093	4.7340	5.3448	5.3901	5.8289	6.0453	6.3088	6.7055	6.6535	7.0531	7.3022	7.5500	7.6867	8.1253	8.1872	8.5930	8.8312	9.1779	9.4728	9.8620	9.9847	9.9861	10.4786	10.8418	11.0671	11.1650	11.5831	11.9708	12.2745	12.5909	12.9041	13.1268	13.4141	13.7275	13.9522	14.2450	14.6053	14.7854	15.2103	15.4558	15.8709	16.1700	16.5588	17.0684	17.4542
d-Bo22A1_14_F04F	3.1959	4.0873	4.4681	4.0241	4.4150	5.0024	5.3073	5.4694	5.8297	5.7964	6.4585	6.5954	6.6214	7.0208	7.4225	7.4498	7.6944	8.0017	8.1934	8.4721	8.6906	9.1058	9.3227	9.5482	9.7930	10.0780	10.2627	10.6255	10.8519	11.0867	11.2760	11.6935	12.0268	12.2706	12.6372	12.9131	13.1272	13.4189	13.7615	13.8016	14.3795	14.5086	14.9708	15.2738	15.6134	15.9660	16.2996	16.6766	17.1872
d-Bo22A1_14_F05F	3.2874	4.9279	5.0141	4.6790	5.5993	5.6368	6.2559	6.5735	6.9486	7.0632	7.4140	7.8371	7.8794	8.2952	8.7326	8.9356	9.1874	9.5926	9.5992	10.1201	10.2275	10.6312	11.0884	11.2601	11.4516	11.6483	12.0001	12.3311	12.5827	12.8194	13.1073	13.5974	13.7942	14.0853	14.3786	14.6563	14.9831	15.2494	15.5569	15.8412	16.1305	16.4147	16.7720	17.0244	17.3795	17.7250	18.0314	18.1741	18.8874
d-Bo22A1_14_F06F	4.9054	5.5500	5.7466	6.0846	6.7851	7.0148	7.3059	7.8542	8.3140	8.5999	8.9877	9.3249	9.5210	10.0420	10.3238	10.4453	10.7991	11.1959	11.5011	11.9643	12.3244	12.5286	12.8097	13.2147	13.6197	13.8273	14.2243	14.5935	14.8616	15.1772	15.4611	15.6342	16.2963	16.6630	17.0757	17.4707	17.9517	18.3503	18.6824	19.0765	19.5115	19.7465	20.2149	20.5709	21.0360	21.3470	21.7880	22.0388	22.7618
d-Bo22A1_14_F07F	3.5948	3.9670	4.5338	5.1728	4.8566	4.6843	6.0041	5.6946	5.8928	6.4440	6.8066	7.0443	6.9256	7.3898	7.5887	7.9683	8.3094	8.3513	8.5890	9.0484	9.3620	9.6283	9.9195	10.2675	10.3473	10.5676	10.9991	11.1048	11.6248	11.6921	12.0445	12.4455	12.7250	13.0437	13.2475	13.5856	13.8763	14.1360	14.4970	14.6107	14.9820	15.2742	15.5072	15.7791	16.0756	16.3571	16.8201	16.9333	17.5793
d-Bo22A1_14_F08F	3.8756	4.0048	4.0907	3.9247	4.4055	4.3819	5.2047	5.4861	5.7886	5.8635	6.6132	6.4569	6.4934	6.6472	7.0445	7.1291	7.4940	7.6709	7.7738	8.0257	8.2883	8.5440	8.7554	8.9519	9.1934	9.4041	9.6430	9.7342	10.1341	10.1471	10.4704	10.9085	11.0273	11.3060	11.5147	11.8414	12.0656	12.3529	12.6557	12.7924	13.1050	13.3698	13.6196	13.9943	14.2228	14.4924	14.8921	15.2079	15.3692
d-Bo22A1_14_F09F	4.7139	4.9152	4.7082	4.7785	5.7056	5.0905	5.6874	6.0364	6.4711	6.4295	6.7292	7.1512	7.0469	7.3143	7.6609	7.8349	8.0362	8.3357	8.5340	8.9473	9.1281	9.3603	9.8491	10.0341	10.2070	10.3000	10.8742	11.1115	11.3667	11.3621	11.8956	12.3482	12.6498	12.9079	13.2169	13.6013	13.8742	14.2238	14.5242	14.7647	15.0435	15.3675	15.7160	16.0226	16.3419	16.6864	17.0967	17.4556	17.9202
d-Bo22A1_14_F10F	4.2995	4.4581	4.2339	4.3760	5.1711	5.0504	5.6133	5.6025	6.2932	6.1433	6.5044	7.0216	6.6548	7.0205	7.3438	7.6184	7.8141	8.0319	8.1764	8.5337	8.6669	8.9759	9.3194	9.6840	9.8017	9.8152	10.1476	10.2604	10.6371	10.8215	11.0933	11.5326	11.6726	11.9711	12.1608	12.4939	12.7327	13.0125	13.3303	13.4430	13.7400	14.0331	14.3278	14.6083	14.8907	15.1864	15.5760	15.6477	16.2848
d-Bo22A1_14_F11F	4.4089	4.1713	4.2179	4.1270	4.6768	5.0031	5.6100	5.7933	5.7283	6.4071	6.5086	7.0289	7.0216	7.3476	7.7649	8.0234	8.6630	8.5875	8.7738	9.2817	9.5642	9.9353	10.3378	10.8318	10.9333	11.2014	11.6156	11.3275	12.3412	12.6241	13.0000	13.5277	13.7200	14.1524	14.4494	14.8834	15.2443	15.5159	15.8657	16.1672	16.5912	16.9555	17.2323	17.6203	17.9665	18.4247	18.8599	18.8292	19.8253
d-Bo22A1_14_F12F	3.4219	4.2538	4.1041	4.3449	5.2040	4.4563	4.9792	4.6324	5.3404	5.6031	6.0200	6.0996	6.2560	6.1797	6.3312	6.4237	6.6595	6.8507	7.0950	7.2194	7.4561	7.6902	7.8889	8.0940	8.4773	8.6041	8.8947	8.8919	9.2815	9.5000	9.6810	9.9429	10.1960	10.4314	10.6515	11.0359	11.2549	11.4133	11.6669	11.8987	12.0948	12.3338	12.5983	12.8052	13.0243	13.3273	13.6780	14.0304	14.3578
d-Bo22A1_14_G01F	3.4437	4.0054	4.2007	4.5848	4.4790	4.8750	4.9680	5.0612	5.0668	5.4817	5.5628	6.3111	5.9806	6.2227	6.4587	6.6264	6.8598	7.0778	7.3066	7.4477	7.7840	7.9089	8.1145	8.3710	8.6862	8.8579	9.0982	9.3185	9.5229	9.8000	10.1074	10.3145	10.6614	10.8844	11.2491	11.5107	11.7954	12.0623	12.2924	12.5409	12.8774	13.2041	13.4214	13.7195	14.1357	14.2940	14.8090	15.2512	15.6168
d-Bo22A1_14_G02F	3.4155	4.2593	4.0485	4.3447	3.9594	4.3514	5.2955	5.0567	5.3273	5.4938	5.6371	5.7903	6.1249	6.1325	6.4621	6.6215	6.6073	7.0394	7.3079	7.3801	7.7047	7.7862	7.9940	8.1470	8.3892	8.6033	8.8348	9.0162	9.2641	9.4254	9.6242	9.8653	10.1278	10.3290	10.5840	10.7657	11.0170	10.9967	11.4929	11.7778	11.9675	12.2153	12.4805	12.7724	13.0400	13.4507	13.6999	14.0819	14.3175
d-Bo22A1_14_G03F	3.9797	3.9184	5.2417	4.6240	5.2465	5.4387	5.5844	5.3401	6.0340	5.9777	6.4121	6.7979	6.6715	6.6701	6.9191	7.1798	7.2482	7.5488	7.7090	7.8745	8.1104	8.3884	8.5330	8.8750	9.1597	9.2611	9.4877	9.7713	10.0711	10.2503	10.5234	10.7862	11.0163	11.3708	11.6081	11.8807	12.2364	12.4379	12.6643	12.9585	13.2744	13.5670	13.8551	14.0572	14.4910	14.3043	15.1692	15.5387	15.9506
d-Bo22A1_14_G04F	3.9818	3.6954	4.6228	4.2611	5.0129	5.4558	5.2050	5.1574	5.6701	5.8964	6.4196	6.4973	6.5368	6.7097	6.9427	7.2488	7.3526	7.7327	7.9455	8.2842	8.5503	8.8035	9.2019	9.3335	9.6833	9.8776	10.1137	10.4844	10.8538	11.1063	11.4231	11.6392	11.9953	12.2935	12.6422	12.8684	13.2142	13.4892	13.6468	14.0172	14.3897	14.6383	15.0892	15.1867	15.5428	15.6834	16.3619	16.6851	17.0830
d-Bo22A1_14_G05F	4.1868	4.5592	5.3782	5.9907	5.9601	6.1938	6.4707	6.9304	7.3394	7.3472	7.7996	7.6185	8.3487	8.8657	9.1557	9.2885	9.6192	9.7677	10.3505	10.5008	10.8276	11.1581	11.4704	11.6158	12.1707	12.3038	12.5735	12.8664	13.0910	13.3835	13.6853	13.9545	14.1621	14.6214	14.9387	15.3513	15.6730	15.9666	16.1439	16.5624	16.8825	16.7376	17.5298	17.8868	18.1182	18.5797	18.9406	19.2887	19.6449
d-Bo22A1_14_G06F	4.7811	4.3344	4.4092	4.9924	4.8099	5.2177	5.4878	5.8557	6.1850	6.2620	6.3715	6.5932	6.9273	6.9155	7.2257	7.5083	7.7850	7.9944	8.1850	8.3206	8.6550	8.9300	9.0909	9.2484	9.6631	9.8607	10.0104	10.3329	10.5773	10.6365	11.0444	11.2508	11.4925	11.8199	12.0739	12.2854	12.5417	12.8348	13.0519	13.3654	13.5946	13.7978	14.2162	14.4468	14.7715	15.1188	15.4258	15.7750	16.1346
d-Bo22A1_14_G07F	4.0804	4.2439	3.9962	4.5910	4.7330	5.7146	5.5832	5.9805	5.9072	6.5623	6.6184	7.0926	7.3439	7.6596	7.8364	8.1504	8.3914	8.6743	9.0972	9.2837	9.6432	9.9483	10.2473	10.4990	10.8119	11.1055	11.3008	11.6563	11.9475	12.1778	12.4693	12.7109	12.9817	13.3946	13.6967	14.0307	14.3643	14.6789	14.8854	15.1746	15.5568	15.8469	16.0755	16.4024	16.7845	17.0279	17.4827	17.9699	18.3278
d-Bo22A1_14_G08F	3.2719	3.6936	3.8625	4.5159	5.0830	5.3754	5.9235	6.0740	6.2852	6.8054	7.0211	6.9253	7.6659	7.9030	8.4320	8.6617	9.1078	9.2633	9.8957	9.9528	10.4805	10.8831	11.0674	11.4946	11.7578	12.1693	12.4052	12.7676	13.1970	13.3392	13.8946	14.2053	14.4217	14.9307	15.3279	15.7323	16.1684	16.5660	16.9519	17.2132	17.7385	18.0376	18.2269	18.6558	19.0721	19.5371	19.9347	20.4066	20.9145
d-Bo22A1_14_G09F	4.2665	4.9185	5.5286	5.8931	6.1089	6.2090	6.3415	6.9784	7.0164	7.3879	7.8714	8.0533	8.5065	8.6526	8.9846	9.2798	9.5861	9.8511	10.1752	10.5045	10.9259	11.2052	11.5287	11.9585	12.2474	12.5838	12.8297	13.2545	13.5721	13.8453	14.2590	14.6333	14.9313	15.3570	15.7268	16.1303	16.3523	16.7307	17.0112	17.3673	17.7334	18.1312	18.3196	18.6131	19.0594	19.3410	19.8170	20.3493	20.8756
d-Bo22A1_14_G10F	3.6252	4.0558	3.8181	4.0869	3.9645	4.8770	4.7966	4.7357	4.8442	5.6285	5.3958	5.9852	5.8580	5.8190	5.9667	6.3669	6.4637	6.7015	6.9804	7.1772	7.5190	7.7888	7.9257	8.2212	8.4611	8.7521	8.9187	9.3367	9.6966	9.8773	10.2194	10.4531	10.7735	11.0746	11.4477	11.7548	12.0766	12.3848	12.5654	12.8457	13.2121	13.5292	13.7976	14.1048	14.5157	14.7163	15.2429	15.7006	16.1331
d-Bo22A1_14_G11F	3.5907	4.1704	3.6424	4.0045	4.7208	4.0897	4.6900	4.6394	4.7997	5.3146	5.6411	5.6133	5.5145	5.8586	6.0701	6.2071	6.5135	6.3842	6.6627	6.8125	7.1774	7.4761	7.6383	7.9353	8.0101	8.3753	8.4340	8.7356	9.0695	9.2157	9.4616	9.7160	9.7737	10.2368	10.5900	10.7880	11.1108	11.3884	11.4898	11.7925	12.0637	12.2988	12.4027	12.7369	13.1003	13.4331	13.7430	14.1877	14.5703
d-Bo22A1_14_G12F	3.4836	3.8307	3.9789	3.8399	4.6327	4.9691	4.9677	4.8303	5.1373	5.1571	5.3686	6.1176	6.0498	6.1268	6.4845	6.6218	6.6191	6.9904	7.4324	7.4119	7.7232	7.9955	8.1794	8.4284	8.8504	9.0473	9.2043	9.5454	9.9210	10.0491	10.4225	10.6581	10.9765	11.2933	11.5449	11.8114	12.1691	12.3808	12.5497	12.8861	13.1651	13.4972	13.7182	13.9928	14.3473	14.4107	15.0300	15.3743	15.8584
d-Bo22A1_14_H01F	3.4243	3.7831	3.6392	4.5332	4.5056	4.4094	4.9566	5.5560	5.3987	5.6673	5.7933	6.1335	6.4776	6.4505	6.9104	6.8397	7.1862	7.4004	7.8357	7.8819	8.1173	8.4625	8.6325	8.9830	9.3021	9.5159	9.7228	10.0707	10.3731	10.5092	10.8674	11.2344	11.5496	11.9607	12.2313	12.5160	12.8490	13.1830	13.4448	13.7882	14.1686	14.5026	14.8573	15.2518	15.3767	16.0123	16.3833	16.8630	17.3541
d-Bo22A1_14_H02F	4.2471	3.4645	4.2721	4.5124	5.1384	5.5662	5.5636	5.7683	6.3534	6.0098	6.3835	7.0624	6.8820	7.0631	7.7920	7.8028	8.0888	8.2648	8.7353	8.7579	9.0546	9.3917	9.6680	9.8000	10.1349	10.2679	10.6929	10.9597	11.0509	11.4693	11.7514	12.0271	12.2494	12.5705	12.8695	13.0661	13.4490	13.5737	14.0260	14.1204	14.4262	14.7547	14.9452	15.2414	15.5208	15.8595	16.2419	16.6275	16.9888
d-Bo22A1_14_H03F	3.3030	3.9818	4.1417	4.4926	4.6727	4.9422	4.6506	5.0675	5.6406	6.1846	6.5225	6.5549	7.0136	6.9728	7.5969	7.7287	7.9923	8.2078	8.6459	8.8359	9.2109	9.6077	9.8378	10.0444	10.4900	10.5681	10.9486	11.3897	11.3714	11.9692	12.2374	12.5815	12.8919	13.2204	13.5556	13.8469	14.1884	14.4642	14.8428	15.1150	15.4486	15.8361	16.1259	16.5355	16.7818	17.1529	17.5752	18.0656	18.3727
d-Bo22A1_14_H04F	3.6171	4.1129	4.4550	4.7334	4.7093	5.3489	5.1272	5.4724	5.7094	5.8707	6.2615	6.4989	6.5575	6.7681	7.2701	7.4134	7.6127	7.7872	8.3566	8.4862	8.8492	9.1009	9.3696	9.6444	10.0098	10.2489	10.5620	10.9653	11.1955	11.5865	11.9365	12.1436	12.5154	12.8511	13.2131	13.4540	13.7945	14.0870	14.5091	14.7370	15.0998	15.4612	15.8122	16.1406	16.4413	16.8080	17.1104	17.6456	18.1339
d-Bo22A1_14_H05F	3.3076	3.0862	3.8498	3.7311	4.4794	4.4208	4.9546	5.0544	5.4804	5.9080	5.8351	6.1293	6.5373	6.7212	6.8725	7.1225	7.4258	7.7068	7.8933	8.1511	8.4796	8.6826	8.8934	9.2396	9.5983	9.6371	9.9286	10.2354	10.2866	10.8172	11.0589	11.3320	11.7472	12.0449	12.2744	12.5645	12.7983	13.0180	13.3383	13.5709	13.8789	14.2011	14.5697	14.8676	15.1919	15.4630	15.8803	16.2304	16.7045
d-Bo22A1_14_H06F	4.2538	4.6501	4.7747	4.9277	5.5244	5.4510	5.9615	5.9247	6.4091	6.7015	7.1693	6.9905	7.2419	7.3907	7.6407	7.7558	8.1427	8.4162	8.6726	8.9246	9.0660	9.3560	9.4432	9.8357	10.1068	10.2337	10.4560	10.7802	10.9367	11.1981	11.4852	11.8093	12.0967	12.3913	12.6343	12.9328	13.1783	13.4975	13.8382	14.0960	14.3644	14.7418	15.0799	15.4514	15.7878	16.1030	16.5492	16.8830	17.2135
d-Bo22A1_14_H07F	4.6518	4.7296	4.3287	4.5879	5.4276	5.9061	6.1971	6.6501	6.8042	7.3314	8.0786	7.6551	8.5122	9.1795	9.1083	9.4626	9.9706	10.0361	10.6438	10.9768	11.2155	11.4581	11.8348	12.1596	12.4935	12.8394	13.1141	13.4630	13.8312	14.1231	14.4684	14.7416	15.1903	15.4622	15.7493	16.0608	16.3592	16.5679	16.9557	17.0977	17.4252	17.7090	17.9520	18.3040	18.4880	18.7888	19.1737	19.5976	20.1085
d-Bo22A1_14_H08F	2.8979	4.1118	3.4860	3.8698	4.1200	4.3113	4.6116	5.1400	5.2211	5.3361	5.8516	5.9629	5.9637	6.2449	6.6071	6.7771	7.1465	7.3174	7.6535	7.8851	8.2571	8.5422	8.6826	9.1036	9.4105	9.6240	9.9008	10.1962	10.4747	10.7852	11.1048	11.4454	11.7985	12.0865	12.3846	12.7224	12.8759	13.3197	13.4917	13.7674	14.1742	14.4246	14.7938	15.1016	15.3316	15.7552	16.2135	16.5545	17.0926
d-Bo22A1_14_H09F	3.3721	3.7804	3.8691	4.1954	5.0842	4.5343	5.3528	5.6335	5.9449	6.3025	6.9693	6.7984	7.0925	7.4702	7.6717	7.7383	8.1551	8.3832	8.5675	8.7625	9.2536	9.4767	9.7018	10.0952	10.2937	10.3846	10.8351	11.1879	11.4781	11.7438	11.9758	12.3446	12.7460	13.0375	13.2617	13.6042	13.8941	14.2710	14.5911	14.9075	15.2030	15.6045	15.9827	16.3632	16.6563	17.0488	17.4698	17.9004	18.3419
d-Bo22A1_14_H10F	3.0318	3.3903	4.0775	4.6068	4.4448	4.8724	5.2648	4.7745	6.1299	6.2096	6.8492	6.7097	7.0640	7.1411	7.8439	7.9615	8.2249	8.4073	8.6366	9.0525	9.4255	9.6917	10.0709	10.3135	10.5960	10.6211	11.1877	11.4800	11.6516	12.1884	12.4749	12.7946	13.2409	13.4602	13.6618	14.0985	14.4123	14.8060	15.0634	15.3775	15.6023	16.1598	16.4655	16.9229	17.1726	17.5845	18.0910	18.4804	18.8655
d-Bo22A1_14_H11F	2.9435	3.3260	3.2098	3.8462	3.8510	4.3258	4.1189	4.4286	4.9287	4.8169	5.3761	5.2907	5.6961	6.1849	5.9236	6.1269	6.5187	6.5831	7.0410	7.0891	7.5701	7.8468	7.9548	8.2298	8.5863	8.6066	9.0629	9.3515	9.5369	9.9615	10.1724	10.5052	10.8849	11.1241	11.3015	11.6699	11.9334	12.2354	12.5006	12.7012	12.8451	13.2746	13.5567	13.8720	14.1118	14.5363	14.8783	15.2859	15.7032
d-Bo22A1_14_H12F	2.8621	2.7941	3.6139	3.4375	4.0630	4.7974	3.7417	4.6328	5.4097	5.1240	5.2209	5.5374	5.9057	5.9970	6.3226	6.5904	6.7245	6.9750	7.1254	7.4261	7.7421	7.9946	8.2620	8.4613	8.7722	9.1463	9.3813	9.7115	10.0197	10.2067	10.5086	10.8633	11.1727	11.4999	11.8125	12.0636	12.5273	12.6388	13.0412	13.3498	13.6802	14.0565	14.3068	14.6325	15.0613	15.4171	15.7246	16.2167	16.6263
d-Bo22A1_15_A01F	2.7745	3.0290	3.6896	3.3854	4.3081	4.1583	4.5290	4.7658	5.0419	5.3382	5.3334	5.7409	5.7146	6.0728	6.2169	6.4504	6.6687	6.7965	7.0916	7.3471	7.6565	7.8942	8.1015	8.4432	8.6414	8.8301	9.1473	9.3870	9.6459	9.9169	10.2373	10.4806	10.6553	11.1403	11.3794	11.7407	11.9866	12.2356	12.5252	12.7924	13.0720	13.3633	13.6484	14.0409	14.2485	14.6047	14.9880	15.4012	15.7962
d-Bo22A1_15_A02F	3.8025	3.6698	4.2503	4.2750	4.7763	4.7627	5.3694	5.4637	5.6074	5.9610	6.3415	6.2166	6.3754	6.9286	7.0396	7.0951	7.0279	7.6449	7.8801	8.0507	8.3514	8.4740	8.6732	8.9256	9.1397	9.4884	9.6586	9.9190	10.0557	10.4071	10.6647	10.7730	11.1194	11.4526	11.6636	12.0114	12.2791	12.4363	12.7836	13.0609	13.3088	13.5979	13.8586	14.2133	14.5103	14.8164	15.1451	15.4991	15.8837
d-Bo22A1_15_A03F	5.2867	6.1995	6.0162	5.9117	6.8824	7.9253	7.9371	8.1102	8.8080	9.2010	9.3853	10.1736	10.3031	10.7391	11.2087	11.3684	11.6195	12.1770	12.6716	12.8838	13.4388	13.6378	13.9172	14.2775	14.6789	14.9748	15.3525	15.5760	15.9221	16.3093	16.6518	16.9349	17.3687	17.7745	18.1662	18.6080	18.9285	19.1449	19.6533	19.9119	20.2579	20.6626	20.9095	21.2781	21.6103	21.9297	22.2955	22.7072	23.2284
d-Bo22A1_15_A04F	3.0809	4.0931	3.5930	3.2942	4.2581	4.8405	4.9723	4.8632	4.9420	5.3651	5.5878	5.8200	6.1893	6.1757	6.5406	6.6116	6.6772	6.9320	7.2173	7.4375	7.5565	7.8855	7.9158	8.2136	8.4565	8.6909	8.8835	9.1479	9.3337	9.5893	9.8833	10.2517	10.4519	10.7499	10.9610	11.2256	11.4707	11.7282	12.0481	12.2677	12.5333	12.8584	13.0991	13.4805	13.7809	14.1127	14.4442	14.8119	15.1969
d-Bo22A1_15_A05F	2.6124	4.1714	4.3148	3.9215	4.5941	4.3943	5.1038	5.3915	5.4039	5.5437	5.8375	6.0617	6.0999	6.3663	6.8551	6.8242	7.0026	7.4357	7.5753	7.8030	7.9482	8.2921	8.3872	8.7905	8.8681	9.1110	9.4129	9.8249	10.0360	10.2269	10.5437	10.8189	11.1597	11.3429	11.7098	12.0736	12.2391	12.5987	12.8808	13.1786	13.4624	13.7833	14.1410	14.4597	14.8417	15.2876	15.5407	15.9747	16.4784
d-Bo22A1_15_A06F	3.4271	4.7480	4.0223	5.3486	5.0071	5.7461	5.7065	5.9859	5.8324	6.2677	6.3040	6.4082	7.0330	6.9253	7.2287	7.3004	7.3720	7.7270	7.9420	8.0886	8.2156	8.5312	8.5966	8.8548	9.0162	9.3116	9.4789	9.6270	9.7667	10.0729	10.2917	10.4532	10.8133	11.0480	11.3174	11.5343	11.7578	11.8489	12.2615	12.4977	12.6787	12.9761	13.2249	13.5662	13.8222	14.1229	14.4160	14.7851	15.1534
d-Bo22A1_15_A07F	4.5826	4.6579	4.5240	5.4364	5.1269	5.2408	5.5988	6.1641	6.4965	6.6847	6.7188	7.3085	7.4448	7.6509	7.9778	8.2070	8.2507	8.6834	8.8396	9.1828	9.5765	9.8112	10.0107	10.3722	10.7248	10.9451	11.1446	11.6021	11.8567	12.0878	12.4749	12.7711	12.9723	13.2529	13.6331	13.9755	14.2448	14.5786	14.8335	15.1743	15.4559	15.7899	16.0961	16.4331	16.7211	17.0879	17.4303	17.8422	18.2979
d-Bo22A1_15_A08F	3.7142	3.6603	3.7695	4.2748	4.9469	5.2561	5.1863	5.1678	5.6933	5.7708	5.6902	5.9826	6.4369	6.4161	6.6631	6.6620	6.8553	7.1201	7.3793	7.5385	7.8022	7.8712	8.0909	8.4561	8.6087	8.8138	9.0459	9.2942	9.5305	9.7943	10.0660	10.3450	10.5320	10.9024	11.1317	11.4788	11.6913	11.9696	12.2654	12.5127	12.7453	13.1007	13.4214	13.7248	14.0506	14.4185	14.7714	15.1940	15.5788
d-Bo22A1_15_A09F	3.7254	4.2465	4.3066	4.3816	5.3627	4.6698	5.1383	5.7527	6.2525	6.1372	6.5232	6.9094	7.0237	7.0460	7.5503	7.6041	7.7824	8.2015	8.2789	8.7216	8.9501	9.3202	9.4419	9.8671	10.1337	10.2503	10.6033	10.9307	11.2906	11.4474	11.7650	12.0767	12.4121	12.6129	12.9782	13.3517	13.5684	13.8699	14.1155	14.4471	14.7070	15.0366	15.3355	15.6957	16.0099	16.3889	16.7096	17.1385	17.5536
d-Bo22A1_15_A10F	3.4252	3.0518	3.9476	4.3342	4.2793	4.2615	5.0435	4.9149	5.2389	5.3585	5.6461	5.7154	5.7667	5.8529	6.2794	6.3761	6.5459	6.9262	6.7786	7.0597	7.3567	7.4929	7.6205	7.9252	7.9904	8.1250	8.4519	8.7081	8.8961	9.0570	9.2410	9.5179	9.7777	9.8818	10.1855	10.5011	10.6369	10.9590	11.0763	11.3903	11.6715	11.9488	12.0960	12.3771	12.6469	13.0080	13.2563	13.5889	13.9163
d-Bo22A1_15_A11F	4.8152	3.6663	4.7457	5.1108	5.0454	4.9704	6.0629	6.0989	5.9102	6.1880	6.7199	6.7787	6.7282	7.0925	7.3345	7.5052	7.8336	8.0027	8.2459	8.4465	8.6713	8.8348	9.0715	9.3874	9.5866	9.8439	10.1316	10.3327	10.6068	10.8193	11.0248	11.2810	11.6668	12.0228	12.1931	12.5249	12.7638	13.0463	13.2025	13.5321	13.7901	14.0307	14.3813	14.5392	14.9739	15.2714	15.6328	16.0079	16.4555
d-Bo22A1_15_A12F	5.4612	4.8974	4.7269	5.6031	5.5607	5.6287	6.4684	6.4095	6.5632	7.2367	7.3277	7.6331	7.6347	7.6124	8.2303	8.4784	8.4641	9.0044	9.1804	9.4096	9.5468	9.9506	10.0593	10.3845	10.7338	11.0194	11.2937	11.5505	11.9051	12.1138	12.3561	12.6860	13.0309	13.3060	13.6769	14.0369	14.2839	14.6215	14.8842	15.2021	15.6392	15.9742	16.3162	16.4741	17.0260	17.3525	17.7999	18.1845	18.7120
d-Bo22A1_15_B01F	4.0511	4.7978	4.0133	4.8777	5.0410	5.3091	4.4389	5.4089	5.3960	5.3799	5.9581	5.8085	6.1834	6.0691	6.5916	6.7431	6.8056	7.0514	7.3125	7.3339	7.7427	7.8555	7.9172	8.3237	8.4922	8.6517	8.8981	9.1931	9.4763	9.5519	9.7970	10.0572	10.3564	10.6004	10.9187	11.0752	11.3212	11.4974	11.7189	12.0808	12.2386	12.5447	12.7805	13.0350	13.3431	13.7983	14.0049	14.3475	14.7202
d-Bo22A1_15_B02F	3.9059	4.1046	4.2624	4.9844	4.7060	4.8973	4.8903	5.3263	5.8502	5.6709	6.3463	6.4044	6.6621	6.8178	6.9546	7.1489	7.4221	7.6258	8.0239	8.1006	8.4932	8.7218	8.6049	9.0813	9.3293	9.5385	9.8428	10.0801	10.2370	10.5728	10.8352	11.1384	11.3748	11.6853	11.9967	12.2675	12.5264	12.7988	12.9857	13.2715	13.6352	13.9589	14.2014	14.4631	14.8319	15.2355	15.5196	15.9480	16.3005
d-Bo22A1_15_B03F	4.1103	4.3336	4.2381	4.9567	4.9770	5.1925	4.9328	5.7989	5.9542	6.1064	6.2030	6.3893	6.6012	6.6816	7.2169	7.3814	7.6780	7.9623	8.3002	8.3712	8.8579	9.0848	9.0874	9.5597	9.8696	10.2152	10.4461	10.7151	11.1013	11.3754	11.6845	12.0458	12.3720	12.7570	13.0933	13.4585	13.7317	14.0516	14.3809	14.6748	15.0702	15.4412	15.8043	16.1131	16.5398	17.0332	17.3821	17.7489	18.2131
d-Bo22A1_15_B04F	3.4313	3.9256	4.0203	3.5711	4.0658	4.7535	3.9082	4.7060	4.4942	4.6149	4.8021	4.8078	5.1418	5.2295	5.2776	5.3718	5.5213	5.7654	5.7499	5.9220	6.0931	6.2146	6.3038	6.5640	6.7405	6.9102	7.2332	7.3860	7.4881	7.7353	7.8897	8.1718	8.3613	8.6531	8.8228	9.0551	9.2671	9.5523	9.6229	9.8729	10.1734	10.3829	10.6295	10.8700	11.1275	11.4063	11.7511	12.0147	12.3396
d-Bo22A1_15_B05F	4.5100	4.7627	4.4490	5.3143	5.9268	6.2119	5.9801	6.5722	6.9395	7.0749	7.7268	7.7857	8.1312	8.3832	8.6693	8.9275	9.1879	9.5959	9.8512	10.0844	10.3276	10.7362	11.0047	11.1701	11.5899	11.8547	12.0699	12.4396	12.7001	13.0246	13.3505	13.6483	13.9940	14.2988	14.6369	14.9496	15.2823	15.7024	15.9343	16.3971	16.7526	17.1075	17.4712	17.8456	18.1971	18.7587	18.9611	19.2831	19.8841
d-Bo22A1_15_B06F	4.2224	4.3621	4.5644	4.7337	4.7886	5.0741	5.1590	5.7765	6.0095	6.3738	6.4367	6.7038	7.0148	6.8498	7.2362	7.5673	7.6917	8.0745	8.2858	8.3772	8.6067	8.9222	8.8839	9.4434	9.6990	9.9355	10.1361	10.2368	10.6212	10.9315	11.2161	11.3929	11.7235	12.0771	12.3175	12.6690	12.9000	13.0952	13.4015	13.7015	13.9943	14.3266	14.6011	14.8886	15.2137	15.8230	15.8275	16.2904	16.6570
d-Bo22A1_15_B07F	5.2580	5.8686	5.9892	6.3007	7.2531	7.1571	7.9016	8.0729	8.5253	8.5410	9.3415	9.6386	10.0306	10.1276	10.4857	10.8986	11.0570	11.6565	11.9786	12.1065	12.4218	12.8282	13.1555	13.4368	13.8338	14.1588	14.4112	14.7882	15.1154	15.4401	15.7660	16.1462	16.5275	16.7927	17.2420	17.5708	17.9005	18.2473	18.5723	18.9303	19.3003	19.6092	19.9228	20.2452	20.5344	21.1174	21.2603	21.6278	22.2908
d-Bo22A1_15_B08F	4.2598	4.5507	4.7162	5.8705	5.8885	5.9577	6.0019	6.8466	7.0676	7.3292	7.9801	8.0949	8.6041	8.9009	9.0675	9.5415	9.7900	10.1975	10.4557	10.7757	11.0477	11.3954	11.7410	12.1192	12.3895	12.7375	12.9925	13.2005	13.7240	14.1212	14.3733	14.6829	15.1088	15.5216	15.8387	16.2104	16.5956	16.8436	17.2229	17.5616	17.9487	18.3283	18.6234	18.9537	19.3352	19.9373	20.0307	20.4804	21.0015
d-Bo22A1_15_B09F	3.5698	4.0977	3.8704	3.7094	3.8194	4.1618	4.1608	4.4983	4.8328	4.7583	5.1811	5.0051	5.3760	5.4692	5.6377	5.8859	5.9154	6.1279	6.4439	6.3754	6.8103	7.1555	7.0930	7.4818	7.6849	7.9170	8.0680	8.2077	8.5818	8.7802	9.0348	9.3169	9.5298	9.8547	10.0062	10.3574	10.5646	10.6468	11.0069	11.3131	11.5125	11.8295	12.0517	12.2884	12.6294	13.1590	13.1660	13.5660	13.9729
d-Bo22A1_15_B10F	3.0584	4.3212	5.0234	5.0714	6.3875	6.0715	6.3605	6.0221	6.4465	6.6901	6.8823	7.0568	7.5536	7.7642	7.8726	8.1582	8.4796	8.7359	8.9116	9.3077	9.3556	9.7292	9.9579	10.2232	10.6042	10.7962	11.0883	11.3473	11.6126	11.8836	12.2194	12.5069	12.7790	13.1864	13.5186	13.7030	13.3963	14.3795	14.6556	14.9965	15.3030	15.7377	16.0326	16.4270	16.7773	17.1903	17.5569	17.8485	18.4135
d-Bo22A1_15_B11F	3.5394	4.8307	4.7742	5.0731	5.9834	5.7207	6.0885	6.2217	6.7371	6.9572	7.5123	7.7301	8.1912	8.4695	8.6532	9.1138	9.5506	9.9977	10.3607	10.7339	10.8228	11.4682	11.8297	12.3590	12.7918	13.0844	13.5223	14.0700	14.4146	14.8905	15.1945	15.6309	15.9881	16.5257	17.0148	17.5716	17.9321	18.3932	18.5856	19.2237	19.6195	20.0664	20.4670	21.0149	21.4217	21.9030	22.3599	22.9173	23.4973
d-Bo22A1_15_B12F	2.7770	3.6529	3.7449	4.7985	4.4673	4.4857	4.4950	4.7017	5.0611	5.1974	5.2889	5.4157	5.8656	5.9861	6.0858	6.2261	6.3944	6.8164	6.7796	7.1108	7.2620	7.6781	7.8721	8.0393	8.3449	8.3932	8.8184	9.0220	9.2920	9.3046	9.7846	10.0425	10.3047	10.6285	10.8327	11.1027	11.2956	11.5972	11.6656	11.9680	12.2503	12.5460	12.7168	13.0052	13.2365	13.6265	13.8787	14.3139	14.7204
d-Bo22A1_15_C01F	4.0493	3.1297	4.2161	4.5772	4.8734	4.9048	5.3450	5.6756	6.2317	5.9178	6.4501	6.4932	6.4842	6.9218	7.3223	7.5553	7.5000	7.9117	8.1383	8.2834	8.6526	8.7912	9.1872	9.3039	9.5737	9.9003	10.0522	10.4591	10.5828	10.8212	11.0928	11.3695	11.6689	11.8965	12.1935	12.3804	12.7328	12.9210	13.1141	13.5289	13.8388	14.0692	14.4018	14.7103	15.0846	15.3172	15.6660	15.9397	16.3276
d-Bo22A1_15_C02F	4.4831	3.7493	4.7551	5.0475	4.8649	5.5422	6.0610	6.2864	6.8011	6.6509	7.3555	7.6419	7.2702	7.8070	8.1932	8.3389	8.4998	9.0142	8.9159	9.3617	9.5626	9.7545	10.1424	10.3554	10.7565	10.9526	11.1923	11.4365	11.6540	11.9076	12.0924	12.4398	12.7790	13.1108	13.3156	13.6683	13.9373	14.1860	14.0909	14.8329	15.1754	15.4110	15.7058	16.0435	16.5162	16.7228	17.0831	17.4077	17.7527
d-Bo22A1_15_C03F	3.9035	3.7402	4.0828	4.7245	5.1531	5.6515	6.0856	6.1592	6.9361	7.0638	7.1392	7.6447	7.6822	8.1301	8.3251	8.8110	9.0572	9.5429	9.7156	10.1705	10.5129	10.8063	11.1523	11.6325	11.9108	12.1894	12.5670	13.0258	13.2377	13.5853	13.9280	14.3559	14.6455	15.0613	15.4684	15.7507	16.2627	16.5082	16.4286	17.2337	17.6448	17.8192	18.3310	18.7292	19.1570	19.4211	19.8510	20.2718	20.7739
d-Bo22A1_15_C04F	3.4127	3.7217	4.0095	3.8677	4.5165	4.2308	5.5138	5.4630	5.7811	6.0124	6.2659	6.5642	6.5455	6.7360	7.3026	7.3032	7.4382	8.0705	8.2768	8.5272	8.8445	9.1371	9.5659	9.8800	10.0742	10.5253	10.6878	11.1494	11.3676	11.6767	11.9737	12.3350	12.6243	12.9754	13.3578	13.6055	13.9731	14.2751	14.6671	14.9621	15.3147	15.5792	16.0044	16.3699	16.7942	17.1248	17.4599	17.8580	18.3661
d-Bo22A1_15_C05F	3.2972	3.7745	4.7357	4.6145	5.0293	5.0175	5.3311	5.7880	6.2502	6.2414	6.3650	6.8981	7.1379	7.4311	8.0015	8.2305	8.4204	9.0230	9.2022	9.5254	9.8187	10.3294	10.5224	10.7868	11.1767	11.4989	11.8529	12.2806	12.5268	12.8516	13.1691	13.5091	13.9384	14.2504	14.5769	14.9457	15.2862	15.5887	15.8126	16.2161	16.5855	16.9004	17.2369	17.5527	18.0998	18.2845	18.6734	19.1002	19.4942
d-Bo22A1_15_C06F	3.6611	3.7191	4.3407	4.1940	4.6900	4.2501	5.1277	4.8435	5.1232	5.3279	5.6934	5.7737	5.7130	5.7203	6.1696	6.3199	6.4282	6.7275	7.0059	7.1897	7.3947	7.3620	7.6287	8.0779	8.1327	8.3897	8.5662	8.8748	9.0574	9.3366	9.5688	9.8132	10.0628	10.3370	10.6281	10.8066	11.1472	11.3145	11.6394	11.8900	12.1487	12.4120	12.7133	13.0087	13.3819	13.6429	14.0148	14.3621	14.7496
d-Bo22A1_15_C07F	3.9202	4.2719	4.2747	4.8323	4.8821	4.7014	5.7517	5.3908	5.4907	5.5977	5.9011	5.9099	5.9012	6.5638	6.6064	6.8274	6.7716	7.3268	7.3676	7.5733	7.7658	7.9274	8.1549	8.4297	8.6136	8.8475	9.0677	9.4446	9.5018	9.7570	10.0605	10.3226	10.5692	10.7552	11.1074	11.2806	11.6158	11.7973	12.0440	12.2516	12.4762	12.7982	13.0156	13.2705	13.6199	13.8785	14.1143	14.4489	14.8350
d-Bo22A1_15_C08F	5.7645	4.9719	5.8044	5.2323	5.9008	6.0903	6.5684	6.6251	7.2146	7.3765	7.8266	7.9379	8.1287	8.5772	8.9480	9.2235	9.5735	9.9153	10.0179	10.7305	10.7299	11.1248	11.2777	11.4738	12.1279	12.4762	12.7712	13.1213	13.5095	13.7609	14.1610	14.5543	14.9552	15.1761	15.6467	15.9553	16.2875	16.6267	16.9542	17.2669	17.7914	17.6072	18.2971	18.6641	19.0089	19.3553	19.6872	20.1745	20.6117
d-Bo22A1_15_C09F	3.6251	4.1887	5.0178	4.5957	5.0938	4.6974	6.2458	5.9706	6.1663	6.4069	6.7100	6.8168	6.8434	7.2749	7.4736	7.8690	8.0271	8.2740	8.4476	8.7809	8.9730	9.3521	9.5917	9.5431	10.0762	10.4053	10.5754	10.9122	11.1697	11.3971	11.7644	12.0094	12.2849	12.5626	12.9070	13.1893	13.4853	13.6635	13.9463	14.2266	14.4520	14.7774	14.9981	15.3285	15.5765	15.9007	16.2398	16.5582	17.1026
d-Bo22A1_15_C10F	3.8094	5.5062	5.4118	5.8055	6.3161	5.9885	7.4090	7.6345	8.1513	8.7291	8.7634	9.2001	9.4590	9.7227	10.1337	10.4610	10.9060	11.3029	11.4518	11.7069	12.2186	12.4562	12.8834	12.9183	13.7008	13.9296	14.1876	14.6320	14.9281	15.3245	15.4889	16.0373	16.4134	16.8293	17.2452	17.6036	18.0869	18.4068	18.8770	19.2136	19.6496	20.0446	20.2999	20.6146	21.1081	21.4515	22.0158	22.4578	22.9401
d-Bo22A1_15_C11F	4.1240	4.1548	4.3117	4.1575	4.9066	4.5059	5.6906	5.5814	5.7650	5.9682	6.3104	6.5715	6.4003	6.8115	7.0021	7.3604	7.2984	7.8311	7.9144	8.2928	8.4147	8.5450	8.4933	9.2149	9.2901	9.6116	9.8692	10.0947	10.3350	10.6280	10.8847	11.1893	11.4788	11.7117	12.0279	12.2700	12.5478	12.7380	13.0781	13.3247	13.5843	13.8628	14.2014	14.5506	14.9264	15.1854	15.5235	15.8515	16.2761
d-Bo22A1_15_C12F	4.7450	5.2609	5.5253	5.4226	6.3193	6.4228	7.2152	7.8032	8.0613	8.3054	8.6311	8.8787	9.1089	9.4480	9.8512	10.0843	10.2913	10.8582	10.8156	11.2092	11.6871	11.7734	12.0881	12.3767	12.8595	13.0247	13.3570	13.7720	13.9995	14.3582	14.4252	14.8993	15.3263	15.6789	16.0921	16.4308	16.7967	17.1791	17.5657	17.9160	18.3317	18.6912	19.0612	19.2662	19.7989	20.1483	20.6167	20.9895	21.5964
d-Bo22A1_15_D01F	3.9542	5.3932	4.8181	4.6370	5.8571	5.7653	6.2746	6.3121	6.8279	7.2954	7.3326	7.9284	8.1334	8.3669	8.6571	8.9665	9.6271	9.9545	10.2391	10.4219	10.9980	11.2629	11.5591	11.8437	12.2927	12.5589	12.9267	13.2128	13.5898	13.8985	14.3105	14.5841	15.0678	15.3651	15.7275	15.3992	16.3800	16.7024	17.0562	17.3690	17.6669	18.0453	18.3653	18.6604	18.9875	19.3421	19.7572	20.1426	20.7319
d-Bo22A1_15_D02F	4.9577	5.7972	5.0640	5.9611	5.4973	6.0662	6.8792	7.2375	7.4282	7.8700	8.2353	8.5596	9.1347	9.3300	9.9185	9.9858	10.5367	10.8466	11.0648	11.4280	11.8284	12.2808	12.5415	12.8236	13.2589	13.5449	13.9355	14.2279	14.6017	14.9109	15.3340	15.5625	16.0716	16.4376	16.8500	17.2184	17.5279	17.9440	18.4002	18.7822	19.1305	19.5646	19.8156	20.2573	20.5041	20.9401	21.2533	21.6519	22.1876
d-Bo22A1_15_D03F	4.5200	5.0611	5.0679	5.4738	5.5498	4.6449	6.0419	5.6610	6.0626	6.5613	6.8536	6.9207	6.9555	8.0975	7.5071	7.8646	8.2490	8.3947	8.6601	8.7101	9.1803	9.4970	9.5711	9.9601	10.2348	10.5655	10.7526	11.0047	11.3738	11.4593	11.9401	12.1250	12.4745	12.7310	13.0586	13.2321	13.4737	13.7112	14.0019	14.2641	14.4925	14.8843	15.1029	15.2883	15.5648	15.9176	16.2737	16.5975	17.1170
d-Bo22A1_15_D04F	3.9728	4.3058	4.8278	4.7604	4.7747	4.9109	5.6245	5.3402	5.7237	5.6786	6.3408	6.2741	6.8357	7.0064	6.7729	6.9173	7.4533	7.8904	7.9995	8.0878	8.5212	8.8283	8.8505	9.2680	9.4607	9.9921	10.2668	10.5825	10.8411	11.0278	11.3189	11.6639	12.0366	12.3735	12.7216	13.0311	13.3171	13.5647	13.9799	14.1767	14.4691	14.8133	15.2370	15.5906	15.8883	16.1722	16.6221	16.9830	17.6552
d-Bo22A1_15_D05F	2.9121	4.4181	4.2687	4.9955	4.9401	4.9569	5.1273	5.8511	6.0082	6.0064	6.3890	6.7402	6.9669	7.5535	7.3388	7.5408	7.9103	8.1054	8.3333	8.6525	8.9343	9.2577	9.4428	9.7575	10.0441	10.2409	10.5124	10.7160	11.1034	11.3516	11.7043	11.8896	12.2578	12.5502	12.8374	13.1632	13.4076	13.6423	13.9561	14.2846	14.6172	14.9361	15.2226	15.4733	15.8150	16.1807	16.4613	16.8690	17.3290
d-Bo22A1_15_D06F	4.5882	5.1923	5.5602	4.8938	6.3204	5.7694	6.2459	6.5486	6.6600	6.6766	7.0825	7.4820	7.5713	8.0231	7.8563	7.9837	8.3189	8.5111	8.9676	8.8730	9.1927	9.5423	9.7407	10.0778	10.1912	10.4444	10.6739	10.9845	11.3125	11.4915	11.9169	12.0065	12.3793	12.7354	12.9829	12.9926	13.5331	13.7238	14.0793	14.3358	14.7230	15.0568	15.2985	15.5748	15.8937	16.3112	16.6180	16.9656	17.5377
d-Bo22A1_15_D07F	3.5035	5.0677	4.5201	4.1263	4.6521	5.0229	5.7001	6.2044	5.8573	6.3136	6.6512	6.6735	6.8921	7.4346	7.0145	7.4900	7.8091	8.0395	8.2881	8.5384	8.7526	9.0614	9.2495	9.5557	9.9029	10.0613	10.3953	10.5974	10.9775	11.1549	11.5574	11.7129	12.1393	12.4664	12.6925	13.0527	13.2495	13.6583	13.9484	14.2477	14.6634	15.0726	15.3143	15.6254	16.0237	16.4534	16.7289	17.1634	17.5875
d-Bo22A1_15_D08F	5.0848	5.2580	6.2004	6.0313	6.5719	7.4365	7.6259	7.9024	8.2591	8.5710	9.0207	9.1503	9.6087	9.9674	9.6190	10.5033	10.6674	10.8888	11.2191	11.6209	11.7277	12.1951	12.4456	12.7930	12.9772	13.4161	13.6266	14.0159	14.3026	14.5614	14.9575	15.1772	15.5755	15.9272	15.9243	16.4087	16.8625	17.2490	17.6222	17.9011	18.2666	18.6374	18.8741	19.2036	19.5080	19.8727	20.2149	20.5625	21.0686
d-Bo22A1_15_D09F	3.7035	5.0252	4.1129	4.4683	4.6029	5.1450	5.4843	5.5792	5.7387	5.7930	6.4440	6.4195	6.5284	6.9592	6.6896	7.1330	7.4641	7.7280	8.0989	8.0945	8.5031	8.8350	9.0429	9.3695	9.6842	9.8822	10.1926	10.4668	10.7831	11.0004	11.3882	11.6894	12.0097	12.2879	12.4975	12.6622	13.0960	13.4357	13.7383	14.0237	14.3730	14.7227	15.0534	15.3039	15.6096	16.0334	16.3683	16.7372	17.2332
d-Bo22A1_15_D10F	3.7732	3.9607	4.4208	3.8726	4.3687	4.4039	4.9512	5.0429	5.1008	4.9071	5.5145	5.7977	6.0383	5.8974	6.4378	6.5084	6.9101	7.0968	7.3227	7.3954	7.7349	8.0399	8.2452	8.6120	8.8285	9.0310	9.3405	9.7761	9.9268	10.2204	10.5009	10.8274	11.0281	11.3362	11.7862	12.0132	12.2326	12.6532	12.8909	13.0887	13.4880	13.7581	14.1216	14.4466	14.7209	15.0615	15.3804	15.8996	16.3222
d-Bo22A1_15_D11F	3.6245	4.0799	4.7082	4.0549	4.8212	4.9039	5.7047	5.9167	6.3043	6.3130	6.5906	7.1226	7.1094	7.2816	7.3853	7.9472	8.1034	8.5126	8.6000	8.9411	9.2988	9.6453	9.9009	10.1508	10.4955	10.8824	11.0820	11.4648	11.7746	12.1357	12.4564	12.7623	13.1169	13.4664	13.4485	14.1987	14.5375	14.7899	15.2447	15.7207	15.9428	16.5203	16.8585	17.2677	17.6087	18.0385	18.4756	18.9350	19.3749
d-Bo22A1_15_D12F	5.1255	6.4044	6.1071	6.7577	7.5544	7.9356	8.6565	9.1791	9.3197	9.4977	9.9896	10.4092	10.6286	11.2031	11.7861	11.9911	12.4003	12.7738	13.1094	13.4887	13.9211	14.2419	14.6005	14.9632	15.3760	15.7442	16.0841	16.6285	16.8347	17.1834	17.6270	17.9874	18.3874	18.9135	19.4172	19.8321	20.1474	20.6320	20.9563	21.4055	21.7800	22.2070	22.6117	22.9853	23.3804	23.7556	24.2208	24.7066	25.2724
d-Bo22A1_15_E01F	4.0486	4.2096	4.2324	5.1748	4.2636	4.7985	5.6391	5.4653	6.2995	6.1538	6.4629	6.8021	6.8246	7.2146	7.1263	7.6912	7.9395	8.1652	8.4453	8.7847	8.9003	9.1932	9.4112	9.6855	9.9530	10.3323	10.3021	10.7860	11.0614	11.2663	11.5581	11.8033	12.0965	12.3520	12.6268	12.8571	13.2291	13.4909	13.7488	13.9533	14.1845	14.5477	14.7945	15.1494	15.3380	15.6953	15.9968	16.2767	16.7488
d-Bo22A1_15_E02F	4.8159	4.6276	4.6630	4.7819	5.2866	5.9085	6.5296	6.3358	7.3239	7.1816	7.2356	7.8874	8.0898	8.4541	8.5052	9.0388	9.3136	9.5204	9.8696	10.3025	10.4515	10.7824	11.2014	11.4919	11.7409	12.1482	12.4715	12.7194	13.0617	13.2550	13.6814	14.0112	14.2818	14.5616	14.8875	15.1908	15.5363	15.8933	16.1602	16.2956	16.7312	17.0635	17.3290	17.6801	17.9945	18.2940	18.6414	19.0263	19.5532
d-Bo22A1_15_E03F	4.2067	4.5766	4.3815	5.0553	4.8044	5.3877	5.7715	6.0924	6.7782	6.5747	6.8587	7.1967	7.5195	7.5609	7.8743	8.0788	8.3858	8.8524	8.9598	9.1019	9.5305	9.9979	10.1799	10.3373	10.8445	11.0015	11.3797	11.6287	11.9633	12.1543	12.5757	12.8350	13.2046	13.5751	13.8981	14.2937	14.4532	14.4487	15.1607	15.4529	15.8487	16.1440	16.5218	16.8945	17.1899	17.5531	17.8718	18.3156	18.6851
d-Bo22A1_15_E04F	4.3047	4.7345	4.9933	5.2586	5.4378	5.6172	6.1066	6.3087	7.0142	7.5213	7.3763	7.9469	7.7235	8.5092	8.6415	9.4369	9.6455	9.7735	10.2470	10.5118	10.8502	11.1772	11.5531	11.8646	12.2533	12.8029	12.8555	13.4203	13.6907	14.0156	14.3763	14.8015	15.2542	15.6019	15.9198	16.2976	16.7505	17.1231	17.3687	17.6147	17.9570	18.4985	18.9385	19.2035	19.5526	19.9205	20.3383	20.7730	21.3512
d-Bo22A1_15_E05F	3.7331	4.6953	4.8417	5.0222	5.2738	5.6196	5.6202	5.9014	6.1756	6.4230	6.5052	7.1375	6.9296	7.2864	7.7299	8.0609	8.3194	8.7089	9.0681	9.0116	9.6923	10.0495	10.2033	10.5712	10.8906	11.3718	11.5811	11.9255	12.2123	12.5112	12.9805	13.2864	13.5578	13.9033	14.3315	14.7114	15.0251	15.4040	15.7293	16.1257	16.5217	16.7854	17.2075	17.6023	18.0269	18.3373	18.8094	19.1589	19.7476
d-Bo22A1_15_E06F	4.1912	4.7442	5.3557	5.4104	6.4916	6.2356	6.2634	7.2449	7.3248	7.3487	7.8378	8.3471	8.5736	8.3494	8.7487	9.4484	9.9029	9.9632	10.5899	10.6848	11.2401	11.5638	11.8220	12.2580	12.5303	12.9775	13.2700	13.5600	13.9757	14.2984	14.7164	15.1254	15.5125	15.8256	16.3295	16.7884	17.1405	17.5386	17.8955	18.3219	18.7294	19.0407	19.4393	19.8294	20.2911	20.6555	21.0671	21.5511	22.2087
d-Bo22A1_15_E07F	5.7044	5.4143	5.7831	6.4556	6.9011	6.7443	7.3739	7.6527	7.9493	8.0776	8.3126	8.6935	8.9761	8.5723	9.2296	9.6224	10.1455	10.1852	10.5776	10.5807	11.1646	11.4617	11.5361	11.9205	12.1455	12.6595	12.7581	13.1226	13.4080	13.6530	14.1351	14.3553	14.6643	14.8985	15.3024	15.6649	16.0915	16.3908	16.7441	17.0482	16.9163	17.6637	17.9295	18.3809	18.6612	19.0930	19.4122	19.7907	20.4308
d-Bo22A1_15_E08F	4.9179	4.6208	4.8367	5.5346	5.7291	5.7252	6.7184	6.6503	6.7698	7.2147	7.1662	7.5841	7.4039	7.9562	8.0163	8.3605	8.9523	9.0271	9.4851	9.5916	9.9552	10.3432	10.5033	10.8617	11.0830	11.5066	11.6628	12.0190	12.2956	12.5927	12.9728	13.3146	13.5419	13.7799	14.1306	14.4583	14.8316	15.1386	15.4327	15.7439	15.6571	16.3916	16.6284	17.0730	17.4131	17.7496	18.0637	18.5186	19.0337
d-Bo22A1_15_E09F	4.7955	5.1476	4.7858	5.5228	5.8940	5.9714	6.8311	6.5742	7.1195	7.4128	7.6114	8.3015	8.5116	8.5328	8.6488	9.0023	9.3647	9.6533	10.0796	10.1380	10.5146	10.8424	11.1047	11.4784	11.6663	12.0399	12.2390	12.5459	12.8351	13.0911	13.4703	13.7549	14.1043	14.2374	14.6999	15.1050	15.4097	15.7594	16.1386	16.4164	16.7592	17.1881	17.4706	17.8277	18.2011	18.5707	18.9850	19.2975	19.7879
d-Bo22A1_15_E10F	3.3152	3.8121	4.0712	4.3170	4.4483	4.5505	4.6595	4.8888	4.9448	5.1980	5.5467	5.8911	6.0122	5.8748	6.1866	6.2799	6.2458	6.8096	6.9714	7.0684	7.3940	7.5576	7.7492	8.0641	8.1735	8.4429	8.6531	8.8420	9.1075	9.2042	9.6169	9.9014	10.0271	10.3124	10.6665	10.8920	11.1916	11.3983	11.6618	11.8896	12.1251	12.3734	12.6545	12.9135	13.1989	13.4820	13.8476	14.1151	14.3273
d-Bo22A1_15_E11F	4.3466	4.0015	3.7837	3.9116	4.3073	4.8359	4.8542	5.3789	5.6773	5.7635	6.0791	6.2928	6.5318	6.6730	7.0675	7.3897	7.4691	7.9412	8.4792	8.3565	8.6375	9.0194	9.2556	9.3871	9.6718	9.9703	10.2553	10.4965	10.6811	10.9530	11.1907	11.4673	11.8356	12.0531	12.2273	12.6169	12.9357	12.8243	13.3836	13.7773	13.9599	14.4186	14.5656	14.8480	15.1971	15.5125	15.8308	16.2890	16.6300
d-Bo22A1_15_E12F	4.7154	5.2231	5.3337	6.2982	6.1289	6.8606	7.5780	7.6654	8.2777	8.4677	8.9464	9.6075	9.8572	10.0189	10.4820	11.0001	11.3452	11.8922	12.4760	12.4806	13.2232	13.7347	14.0334	14.5085	15.0005	15.5981	15.8908	16.2755	16.7416	17.1688	17.7624	18.2415	18.7265	19.2222	19.8676	20.3855	20.9010	21.3963	21.8810	22.3261	22.9321	23.2852	23.7294	24.2624	24.8529	25.3490	25.8239	26.4294	27.2452
d-Bo22A1_15_F01F	3.9896	3.7251	3.6179	4.6499	4.5118	3.9689	4.6804	4.3654	5.2522	5.2992	5.7360	5.8114	5.9730	6.2083	6.1843	6.5432	6.8010	6.9675	7.1693	7.3804	7.5707	7.9125	8.1704	8.2263	8.4141	8.5926	8.8645	9.0618	9.3059	9.5564	9.7790	10.1863	10.2675	10.5495	10.7501	11.0372	11.2789	11.5758	11.8483	11.9843	12.2975	12.5554	12.8729	13.0998	13.4059	13.7253	14.0544	14.2444	14.7912
d-Bo22A1_15_F02F	3.8704	3.8262	4.0179	4.3582	4.5351	4.8847	5.0719	5.0231	5.5273	5.9016	5.9513	6.1257	6.3672	6.4405	6.6876	7.0395	7.2664	7.4658	7.6497	7.8953	8.1926	8.3569	8.6715	8.7637	8.9350	9.1054	9.3195	9.7030	9.7878	9.9322	10.2622	10.5397	10.7019	10.9949	11.2060	11.5098	11.7472	12.0190	12.2762	12.4800	12.7098	13.0010	13.3414	13.5787	13.8611	14.0601	14.4646	14.8032	15.1677
d-Bo22A1_15_F03F	4.0419	4.0393	4.1757	4.6455	4.8554	4.8819	4.9158	4.7268	5.3161	5.7808	5.7739	6.1940	6.4845	6.5597	6.8473	7.0224	7.3013	7.4093	7.6823	7.9051	8.1859	8.4207	8.7864	8.8572	9.1711	9.4791	9.6089	9.8122	10.1035	10.3639	10.5856	10.9516	11.1242	11.4351	11.6484	11.9244	12.1635	12.4462	12.6944	12.8894	13.2545	13.4940	13.7561	14.0596	14.3297	14.6366	14.9883	15.3008	15.6024
d-Bo22A1_15_F04F	4.1197	4.6352	5.1814	5.3765	5.5933	5.7723	6.3229	6.5685	7.3670	7.5923	7.6924	8.1822	8.8265	8.8317	9.3694	9.5461	10.0760	10.4051	10.8259	11.0088	11.4609	11.6609	12.2787	12.2694	12.8551	13.2931	13.4173	13.8577	14.1970	14.6420	14.8566	15.4561	15.7339	16.0830	16.3630	16.8422	17.1172	17.5565	17.9152	18.1134	18.6897	18.9634	19.4381	19.7190	19.9380	20.3964	20.7152	21.0818	21.7993
d-Bo22A1_15_F05F	2.9560	3.7463	3.8737	4.5498	4.0487	4.4144	4.9359	5.1851	5.7880	5.6973	6.0444	6.0833	6.3952	6.5712	7.0017	7.4970	7.6242	7.9327	8.3224	8.4275	8.6643	9.0305	9.2712	9.6340	9.9218	10.1408	10.3503	10.6684	10.9754	11.1797	11.5237	11.8707	12.1731	12.5054	12.7916	13.1649	13.4034	13.7524	14.0465	14.2828	14.6262	14.9315	15.2400	15.6165	15.8877	16.2017	16.6207	16.9717	17.4076
d-Bo22A1_15_F06F	3.8581	4.0386	4.2239	4.4984	4.4556	4.3044	4.4409	4.7173	5.1272	5.1687	4.9692	5.5048	5.3802	5.8611	5.9114	5.9858	6.2403	6.4600	6.5939	6.7553	7.0543	7.2112	7.3690	7.5869	7.8053	8.0544	8.2871	8.3210	8.6210	8.9527	9.0773	9.4436	9.6878	9.9687	10.1957	10.5653	10.8073	11.0538	11.2798	11.5727	11.9180	12.1104	12.4094	12.7228	13.0702	13.3758	13.7843	14.0693	14.2419
d-Bo22A1_15_F07F	4.1030	4.8428	4.9127	5.3695	5.3487	4.9922	5.7408	5.9304	6.0580	6.1929	6.3311	6.6233	6.6945	6.7627	7.1196	7.1800	7.5689	7.7129	7.9263	8.0830	8.4374	8.5742	8.7530	8.9148	9.2141	9.2726	9.6786	9.8543	10.0381	10.3230	10.5132	10.8321	11.0659	11.3531	11.5952	11.8793	12.0910	12.4210	12.6875	12.8806	13.1788	13.4601	13.7646	14.0747	14.3882	14.7234	15.1050	15.3792	15.7949
d-Bo22A1_15_F08F	4.7922	4.7191	4.9355	5.1502	5.0683	4.6726	5.2821	5.5761	5.9597	6.0922	6.6056	6.6199	6.8234	6.9218	7.2863	7.7401	8.1521	8.3394	8.6109	8.8192	9.1858	9.4993	9.7186	10.0929	10.3573	10.5352	10.9516	11.2905	11.5735	11.9621	12.3164	12.6406	12.9634	13.3438	13.7250	13.9669	14.3278	14.6908	15.0887	15.2766	15.6723	16.0141	16.3982	16.6992	17.0816	17.4555	17.8538	18.1416	18.7688
d-Bo22A1_15_F09F	4.6020	4.6797	4.0528	5.5914	5.3720	5.3035	5.6259	6.4406	6.5826	6.8511	6.8496	7.2714	7.2187	7.5542	7.8401	8.0968	8.6331	8.7085	9.2767	9.1840	9.5421	9.8240	10.0894	10.3360	10.5887	10.7863	11.1185	11.2993	11.5507	11.7906	12.1499	12.5633	12.7853	13.0618	13.3119	13.6551	13.8677	14.1964	14.5411	14.6148	14.9594	15.2944	15.5618	15.8906	16.1580	16.4864	16.8368	16.7777	17.6228
d-Bo22A1_15_F10F	4.8602	5.3150	6.0240	6.4333	6.3128	6.7730	7.1495	7.4876	7.6921	8.2159	8.2414	8.7065	8.7759	8.6745	9.2309	9.5030	9.8680	9.9782	10.3905	10.4980	10.6856	11.0250	11.2426	11.5684	11.8281	12.0608	12.2425	12.6635	12.8490	13.0398	13.3865	13.8528	14.1029	14.3833	14.7231	14.9238	15.2672	15.6409	15.8792	16.1927	16.5367	16.7368	17.2066	17.5116	17.8739	18.1543	18.5393	18.8448	19.3840
d-Bo22A1_15_F11F	4.1602	4.1023	4.1081	5.2200	4.0356	4.4262	4.7798	4.8971	5.2092	5.3311	5.6635	5.4576	5.8730	5.9070	6.3235	6.9493	6.9095	6.9753	7.1702	7.4747	7.5415	7.9463	8.2743	8.5391	8.7211	8.9989	9.3500	9.4982	9.9288	10.2344	10.3810	10.7600	11.0631	11.3897	11.7464	12.0711	12.3519	12.6242	12.8554	13.1115	13.5212	13.8464	14.1137	14.5112	14.8264	15.2435	15.5687	15.9451	16.5060
d-Bo22A1_15_F12F	5.2994	4.5907	4.5972	5.9061	5.2249	6.2428	6.6406	7.0501	7.6232	7.3805	7.9410	8.2761	8.5881	8.3956	9.1550	9.3696	9.9478	10.2872	10.6808	10.9229	11.2512	11.6771	12.0635	12.3946	12.7251	12.7320	13.3603	13.7338	14.0444	14.1513	14.7700	15.2262	15.4531	15.9280	16.2606	16.5111	16.9588	17.3022	17.5949	17.8146	18.2888	18.5719	18.9228	19.1662	19.5482	19.8085	20.1953	20.2489	21.1762
d-Bo22A1_15_G01F	5.7071	6.2749	5.9167	6.4396	7.0650	7.2252	7.7058	8.2943	8.2852	8.6921	8.8438	9.7214	9.8532	10.3319	10.4972	10.9702	11.0851	11.4189	11.8094	12.1694	12.5781	12.7876	13.1178	13.5543	13.8061	14.1148	14.4300	14.8117	15.1618	15.5890	15.8565	16.0949	16.4808	16.8354	17.2370	17.6243	18.0382	18.3752	18.7777	19.0994	19.5610	19.9111	20.2603	20.6006	20.9563	20.6971	21.7726	22.2719	22.7078
d-Bo22A1_15_G02F	3.7972	4.0600	3.7685	4.4137	4.6050	4.7090	4.6995	5.3043	5.3339	5.3101	5.9691	6.3343	6.3096	6.5997	6.8833	7.2445	7.5887	7.7099	8.1527	8.2486	8.6118	8.7120	9.1613	9.4320	9.8094	9.9748	10.2572	10.6070	10.9745	11.2814	11.6109	11.8860	12.3052	12.5878	12.9231	13.2410	13.6707	13.9205	14.1610	14.5272	14.9073	15.2279	15.5734	15.8462	16.2646	16.4666	16.9739	17.4337	17.9533
d-Bo22A1_15_G03F	3.8306	4.3785	4.3313	4.8866	5.3611	5.0283	5.4127	6.0372	6.0393	6.1888	6.8931	7.3207	7.1255	7.5653	7.8904	8.2531	8.3841	8.8231	9.1125	9.4466	9.7400	9.9509	10.3717	10.6686	11.0746	11.1674	11.4425	11.9097	12.2863	12.7157	12.8449	13.1663	13.5404	13.8941	14.2794	14.5798	15.0214	15.3158	15.5195	15.9087	16.3417	16.6386	17.1206	17.2565	17.6626	17.8397	18.4527	18.7959	19.2888
d-Bo22A1_15_G04F	4.3755	4.9962	4.6583	5.1185	5.7733	5.6831	6.0978	6.5220	6.5299	7.0428	7.5271	7.8470	7.8924	8.4819	8.5715	8.8792	9.2546	9.6351	9.9601	10.3316	10.6753	10.9235	11.4790	11.8488	12.1642	12.4341	12.7064	13.1379	13.6037	13.9783	14.2542	14.5903	15.0107	15.3664	15.7574	16.1756	16.7121	17.0144	17.3640	17.7531	18.1959	18.5419	18.9782	19.1845	19.6709	19.6342	20.3998	20.8445	21.4236
d-Bo22A1_15_G05F	4.3045	4.8050	4.6184	4.5128	4.9067	5.6250	5.4362	6.3621	6.4300	6.3390	6.8130	7.0882	7.1228	7.6729	7.8178	8.1248	8.2478	8.7139	8.7277	9.0940	9.3632	9.6276	9.9435	10.1715	10.5657	10.7260	10.9452	11.2242	11.6056	11.7587	12.2515	12.4760	12.8486	13.1176	13.4629	13.7798	14.1628	14.4494	14.7426	15.0139	15.4448	15.7610	16.1905	16.3742	16.8165	16.9094	17.6490	18.0379	18.4732
d-Bo22A1_15_G06F	3.8184	4.9121	4.9492	4.4283	4.7443	5.1397	5.1119	5.6948	5.4825	5.7536	6.2378	6.3107	6.3813	6.6777	6.8496	6.9586	7.1966	7.3853	7.6068	7.7349	8.0319	8.1493	8.5196	8.6501	8.8511	9.0468	9.1025	9.4065	9.7209	9.7993	10.2077	10.2954	10.6331	10.8715	11.0692	11.2992	11.6441	11.6929	12.1073	12.2981	12.5748	12.7969	13.1445	13.2865	13.6385	13.7648	14.2689	14.6293	14.9841
d-Bo22A1_15_G07F	4.3509	5.0099	5.2136	5.3058	6.1146	6.0048	6.6873	6.9287	7.5354	7.8701	7.9970	8.5676	8.6548	8.9016	9.1955	9.5758	9.5457	10.0537	10.4081	10.6207	11.0425	11.2300	11.6548	11.9239	12.1161	12.3764	12.6663	13.0594	13.3525	13.6106	13.9528	14.2000	14.4879	14.9160	15.2232	15.4515	15.8969	16.1350	16.4603	16.7762	17.0854	17.4354	17.6998	18.0781	18.3905	17.8306	19.0090	19.4107	19.9102
d-Bo22A1_15_G08F	4.3652	4.7029	5.2951	4.6817	4.6483	5.0661	6.1374	5.5792	5.7321	6.0394	6.8618	6.7720	7.0051	7.5765	7.5966	7.8082	8.0499	8.3009	8.5776	8.9672	9.3569	9.5069	9.8946	10.2192	10.5847	10.8815	11.3525	11.5825	11.8171	12.3036	12.6040	12.9298	13.3781	13.6692	14.0842	14.4736	14.8206	14.9100	15.5222	15.8882	16.3460	16.5934	17.1509	17.5634	17.9028	18.4052	18.8472	19.3068	19.8119
d-Bo22A1_15_G09F	4.2375	4.4311	4.1815	4.4658	4.9543	4.6027	4.9130	5.5519	5.7555	5.9504	6.1851	6.3783	6.3657	6.7224	6.8880	7.0687	7.2510	7.6188	7.8128	8.0243	8.2222	8.4469	8.7512	8.9501	9.2931	9.4242	9.6656	10.0110	10.3251	10.6522	10.8813	11.0788	11.4463	11.6889	12.0035	12.2659	12.6614	12.9228	13.0928	13.4913	13.8152	14.0984	14.3466	14.6871	15.0993	15.3380	15.8449	16.2390	16.7044
d-Bo22A1_15_G10F	4.0022	4.8705	4.3242	4.3471	4.3786	4.6418	4.9839	5.2335	6.0353	5.9953	6.0980	6.5021	6.6083	6.7102	7.0482	7.1632	7.3843	7.7674	7.9516	8.2328	8.3526	8.6090	9.0074	9.2071	9.4058	9.6172	9.8514	10.0880	10.4240	10.6420	10.9404	11.1171	11.5267	11.6935	12.0647	12.2845	12.6854	12.8611	13.0845	13.4003	13.7805	14.0194	14.3027	14.5680	14.9167	14.8342	15.6740	15.9741	16.3414
d-Bo22A1_15_G11F	4.3491	5.0568	5.5691	5.6362	6.2212	6.5100	7.2759	7.1136	7.1870	7.7597	7.9892	8.2354	8.1048	8.5799	8.5899	8.9564	9.0118	9.6867	9.6506	10.1085	10.2770	10.3497	10.6286	10.8649	11.2767	11.3448	11.6484	11.9011	12.1543	12.3666	12.7503	12.9686	13.2427	13.5548	13.8217	14.1573	14.3295	14.4793	14.9560	15.1283	15.3638	15.8553	16.0239	16.3439	16.7654	17.0393	17.3894	17.7994	18.3247
d-Bo22A1_15_G12F	4.3088	4.5453	4.7215	4.4726	5.4572	5.5742	6.4435	6.2545	6.6422	6.8280	7.1872	7.5409	7.7831	8.2356	8.5151	8.8734	8.9810	9.4053	9.6217	10.0315	10.5040	10.5926	11.0226	11.3461	11.6490	12.0092	12.3863	12.6842	12.8550	13.1112	13.6599	13.9362	14.3920	14.7511	15.0790	15.3825	15.8354	15.9612	16.4276	16.7887	17.1879	17.2080	17.8903	18.2325	18.4965	18.9286	19.3510	19.7641	20.2716
d-Bo22A1_15_H01F	4.7081	4.7291	6.0618	5.7712	5.8377	6.6067	6.5698	7.1785	7.5916	7.5842	8.0927	8.4698	8.7668	8.9342	9.6418	9.9183	10.1563	10.1696	10.9041	11.1532	11.5698	11.9229	12.2589	12.5253	12.9472	13.2445	13.5947	13.9798	14.2492	14.5865	15.0871	15.2816	15.6965	16.0335	16.3467	16.6986	17.0213	17.4100	17.6539	17.9660	18.3711	18.7112	18.9020	19.1998	19.5177	19.9412	20.2536	20.7042	21.0455
d-Bo22A1_15_H02F	3.1683	2.9469	4.0196	4.8519	4.2251	3.9908	4.6819	4.8940	4.6913	4.9912	5.2888	5.2627	5.6815	5.6066	5.7920	5.9446	6.2082	6.5408	6.2613	6.6760	6.8451	6.9524	7.1724	7.3207	7.5064	7.8070	7.8512	8.0209	7.6016	8.4430	8.7045	8.8413	8.9863	9.2243	9.3248	9.6217	9.7881	10.0301	10.2882	10.4362	10.5814	10.9260	11.0732	11.3446	11.4892	11.7672	11.9443	12.3895	12.5561
d-Bo22A1_15_H03F	3.3496	3.6292	4.7712	4.4192	4.7992	4.7143	5.0737	5.4983	5.3855	5.6477	5.7424	6.3740	6.4881	6.3384	6.7041	6.8745	7.1578	7.3094	7.4640	7.7058	7.8391	8.1769	8.4761	8.6231	8.9177	9.1201	9.3383	9.5960	9.8526	10.0988	10.5312	10.6346	10.9365	11.1341	11.4851	11.6637	12.0425	12.2099	12.4631	12.6750	12.9882	13.2810	13.5843	13.8193	14.0794	14.5112	14.7807	15.1881	15.5110
d-Bo22A1_15_H04F	3.7446	3.8592	4.6447	4.6708	4.6583	4.6056	4.8599	5.1531	5.3268	6.1743	5.8589	6.1304	6.4158	6.5781	6.7852	7.3029	7.4811	7.9402	7.9345	8.2841	8.4374	8.8226	9.1278	9.4113	9.6670	9.9464	10.3180	10.5544	10.7852	11.2294	11.5808	11.8042	12.1537	12.4078	12.7979	13.0101	13.4294	13.6671	13.8152	14.0660	14.4491	14.7368	15.1027	15.3279	15.6560	15.9991	16.3589	16.7516	17.1601
d-Bo22A1_15_H05F	4.1428	5.6804	6.7975	6.2638	6.4124	6.9694	7.4487	8.0723	8.4950	8.6149	9.0833	9.6761	9.9215	10.1731	10.6434	11.1806	11.4176	11.8479	12.2021	12.3449	12.8276	13.1771	13.4480	13.7833	14.1517	14.5112	14.7551	15.1419	15.1118	15.7857	16.2589	16.4274	16.7792	17.1433	17.5348	17.8509	18.2433	18.5371	18.8828	19.1491	19.4721	19.8834	20.1554	20.4629	20.7592	21.1346	21.4645	21.9465	22.3817
d-Bo22A1_15_H06F	4.0172	4.0749	4.5055	4.8848	5.2105	4.8828	4.8153	5.1310	5.6749	5.8917	5.9051	6.2496	6.5835	6.9071	6.8992	7.2105	7.5188	7.7010	7.8248	8.2920	8.4660	8.5916	8.8974	9.1398	9.3860	9.6630	9.9567	10.2755	10.5507	10.7982	11.0859	11.2983	11.6323	11.9270	12.2028	12.4782	12.6947	12.9772	13.2919	13.5014	13.8147	14.1690	14.3977	14.7876	15.0526	15.3718	15.7188	16.1371	16.5464
d-Bo22A1_15_H07F	4.3087	4.0552	5.0100	5.0484	4.9108	5.1862	5.5343	5.5356	5.3108	6.0770	6.2923	6.3975	6.9076	6.9097	7.1042	7.5063	7.8157	8.0199	8.0574	8.4987	8.8385	9.0576	9.2956	9.5704	9.8228	10.2661	10.4640	10.7681	10.7978	11.2979	11.7327	11.8681	12.1626	12.5239	12.8332	13.0882	13.3887	13.7332	14.1103	14.2883	14.6727	15.0686	15.3443	15.7428	16.0140	16.4171	16.8258	17.2450	17.6497
d-Bo22A1_15_H08F	4.9732	4.7144	5.2298	5.2483	5.6014	5.5698	5.7866	6.4434	6.2065	6.8524	7.5160	7.7518	7.6785	7.9536	8.2422	8.3838	8.8171	9.1019	9.0408	9.4741	9.8595	10.1122	10.3800	10.7137	10.9889	11.2308	11.5498	11.9235	11.8876	12.4683	12.9321	13.1106	13.3794	13.7005	14.0993	14.3767	14.6518	15.0370	15.4432	15.6689	16.0223	16.4527	16.6943	17.0998	17.4214	17.7996	18.2295	18.6867	19.0393
d-Bo22A1_15_H09F	4.2542	3.9124	4.6376	4.5308	4.9948	4.6003	5.5392	5.6994	5.3895	6.1663	6.6014	6.8406	7.2546	7.3540	7.6297	7.8634	8.1639	8.3959	8.6693	9.0901	9.2810	9.5734	9.7963	10.2297	10.5006	10.6046	11.0465	11.3468	11.5363	11.9499	12.2451	12.4599	12.8265	13.2175	13.3854	13.7519	14.0735	14.3684	14.7017	15.0379	15.2739	15.6258	16.0219	16.3320	16.6690	17.0210	17.3318	17.7968	18.1883
d-Bo22A1_15_H10F	3.0215	3.5587	3.9519	4.7897	4.7138	4.7176	4.7358	5.6638	5.6398	5.6843	6.4709	6.5207	6.7037	7.0968	7.2345	7.5191	7.9661	8.1966	8.3557	8.8327	8.9636	9.3654	9.6933	9.9555	10.1767	10.6227	10.8941	11.1690	11.2292	11.8298	12.1727	12.5090	12.7578	13.1543	13.4479	13.7781	14.0995	14.4114	14.8859	15.0448	15.4793	15.8797	16.1694	16.5511	16.8789	17.2534	17.6052	18.1444	18.6149
d-Bo22A1_15_H11F	3.7011	3.2281	4.5362	4.2265	4.9409	5.0035	5.3738	5.8842	6.0059	6.2156	6.4103	6.4958	6.6011	7.0746	7.2220	7.6204	7.8230	7.9129	8.4059	8.5700	8.9299	9.2101	9.3861	9.7057	9.9256	10.1115	10.5264	10.8536	11.0737	11.5622	11.7458	12.0864	12.3320	12.5343	12.9593	13.2609	13.5212	13.8172	14.0315	14.3649	14.5827	14.9197	15.2731	15.5276	15.8233	16.2063	16.5503	16.9695	17.4070
d-Bo22A1_15_H12F	6.2543	5.9511	6.7779	7.5354	7.2440	7.6413	8.6729	8.8820	9.2917	9.5548	9.8302	10.5977	10.8114	11.0444	11.2274	11.6327	11.9658	12.2544	12.6602	12.8467	13.3099	13.5149	13.8349	14.2268	14.5921	14.6312	15.0596	15.3992	15.7012	15.9791	16.2897	16.5794	16.9827	17.4511	17.6126	18.0610	18.3711	18.6797	19.0138	19.4070	19.7273	19.9318	20.2939	20.6085	20.8584	21.2270	21.6411	22.0035	22.5922
[truncated: 207 more columns]
