# Supplementary material for: Last-percent improvement in eligibility rates of crop seeds based on quality evaluation using near-infrared imaging spectrometry
Source: PLoS One. 2023 Sep 20;18(9):e0291105. doi: 10.1371/journal.pone.0291105 (PMC10511137; doi:10.1371/journal.pone.0291105)
Supplement: S1 File — (ZIP) [file pone.0291105.s005.zip › data/00_X-dBo22A1R.csv]

Label	929.98	936.12	942.26	948.40	954.54	960.68	966.82	972.96	979.10	985.24	991.38	997.52	1003.66	1009.80	1015.94	1022.07	1028.21	1034.35	1040.48	1046.62	1052.76	1058.89	1065.02	1071.16	1077.29	1083.43	1089.56	1095.69	1101.83	1107.96	1114.09	1120.22	1126.35	1132.48	1138.61	1144.74	1150.87	1157.00	1163.13	1169.26	1175.39	1181.51	1187.64	1193.77	1199.90	1206.02	1212.15	1218.27	1224.40
d-Bo22A1_11_A01R	5.0547	4.1800	4.8490	5.6611	5.0810	5.6528	5.8058	6.3602	6.2643	6.6390	6.9018	7.2037	7.3506	7.6309	8.0157	8.1293	8.6019	8.9334	9.0585	9.3974	9.6971	9.9946	10.3300	10.5780	10.9764	11.0413	11.5303	11.9492	12.1310	12.5256	13.0353	13.2373	13.6555	13.9611	14.2845	14.6312	14.9441	15.2737	15.6926	15.9910	16.3036	16.8188	17.1067	17.5195	17.8422	18.2411	18.6668	19.1668	19.4985
d-Bo22A1_11_A02R	3.9352	3.8712	4.2064	5.2184	5.2177	5.7326	5.4520	6.2097	6.4738	6.4939	7.2692	7.3191	7.1962	7.4240	7.7231	7.8941	8.0889	8.3665	8.6876	8.6129	9.0698	9.2039	9.4357	9.5484	9.8886	9.9607	10.3240	10.6046	10.7346	11.0995	11.2809	11.4912	11.7710	12.1357	12.2747	12.5932	12.8154	13.1142	13.3786	13.6431	13.8810	14.1759	14.4698	14.8015	14.8970	15.4381	15.7190	16.1549	16.5034
d-Bo22A1_11_A03R	3.4685	3.6873	3.7923	4.4811	5.0813	5.2833	5.1866	5.6523	5.9069	6.2478	6.3449	6.4793	6.6450	6.7967	7.1671	7.3051	7.5419	7.7535	8.1769	8.2387	8.5106	8.7394	9.2262	9.2413	9.6007	9.9791	10.1286	10.3553	10.6569	11.0202	11.2052	11.5309	11.9364	12.2448	12.3773	12.7507	12.9934	13.2365	13.5653	13.8033	14.1022	14.4455	14.6781	15.0000	15.2311	15.6799	15.9845	16.4157	16.8576
d-Bo22A1_11_A04R	3.6381	3.8376	3.5772	4.3202	3.7748	5.0506	4.7399	4.8943	5.0725	5.9442	5.9390	6.0464	5.9616	6.5190	6.5417	6.9311	7.0112	7.3394	7.7791	7.4907	7.9987	8.3293	8.7143	8.7180	9.1386	9.2495	9.6005	9.8606	10.0699	10.5061	10.6879	10.7675	11.1462	11.5080	11.7519	12.0875	12.2964	12.5896	12.9245	13.0895	13.3384	13.6605	13.9693	14.1976	14.5489	14.8535	15.1681	15.5767	15.9363
d-Bo22A1_11_A05R	3.8625	4.0094	4.1216	4.1869	4.7479	4.7114	5.0715	4.9593	5.4869	5.7726	6.6202	6.5056	6.5937	6.8468	6.9543	7.3538	7.5592	7.6536	8.1949	8.4211	8.6006	9.0602	9.1686	9.5647	9.9263	10.0741	10.4680	10.6015	11.0260	11.3228	11.5412	11.9437	12.3109	12.6992	12.9573	13.2857	13.5720	13.8288	14.1900	14.5208	14.8036	15.1307	15.5018	15.7887	15.8965	16.5873	16.9398	17.2824	17.9282
d-Bo22A1_11_A06R	4.3300	4.6038	4.2780	5.3681	5.2321	5.3113	5.3803	5.7030	5.9985	6.3065	6.9679	6.7428	6.7884	7.2559	7.7890	7.8050	8.1357	8.3045	8.8517	9.0087	9.2136	9.6188	9.7094	10.1221	10.4318	10.5646	10.8877	11.1258	11.4514	11.6404	12.0373	12.3721	12.6968	13.0417	13.1882	13.5216	13.7493	14.1147	14.3038	14.6011	14.8988	15.1348	15.4005	15.7900	15.8660	16.4005	16.7424	17.0710	17.5688
d-Bo22A1_11_A07R	5.1279	6.2415	7.1188	7.6113	8.2072	8.3944	9.3207	9.7518	10.2641	10.7829	11.1709	11.5375	11.6324	12.0504	12.5542	12.6619	13.0575	13.2666	13.6679	13.9315	14.3434	14.3657	14.7794	14.9035	15.3279	15.5939	15.7356	16.0470	16.1726	16.7470	16.7853	16.8254	17.3814	17.6618	17.9036	18.2153	18.4800	18.7176	18.9396	19.0310	19.2507	19.4849	19.6489	19.8928	19.5147	20.4330	20.6436	21.0883	21.4275
d-Bo22A1_11_A08R	4.1245	5.1094	4.9363	5.1961	5.8013	6.2085	6.5794	7.0220	7.3749	7.6979	8.0406	8.4394	8.4768	9.1899	9.5000	9.6280	10.0424	10.2676	10.8499	11.1126	11.3700	11.6976	11.9017	12.3304	12.7031	12.9648	13.3603	13.6114	13.8878	14.3292	14.5398	14.9392	15.3426	15.6637	15.8961	16.2656	16.5123	17.0305	17.2659	17.6160	18.0008	18.3292	18.6110	18.9389	18.2657	19.6419	20.0088	20.3571	20.9753
d-Bo22A1_11_A09R	4.4170	4.5304	4.3018	5.0500	5.6163	5.4292	5.8932	6.1403	6.4124	6.7214	6.9858	7.3636	7.1925	7.5021	7.7580	8.1089	8.2757	8.7845	8.9406	8.8865	9.3176	9.5162	9.6362	9.9904	10.2412	10.5001	10.7183	10.9906	11.2524	11.5136	11.7765	12.0486	12.3940	12.6837	12.8481	13.1683	13.3909	13.6545	13.9546	14.1971	14.4427	14.8792	15.1045	15.4925	15.7287	16.0644	16.3572	16.8117	17.1523
d-Bo22A1_11_A10R	3.4346	4.3910	5.9650	5.7357	5.7451	6.6966	7.1229	7.6275	7.8383	8.5567	8.7653	9.2265	9.5180	9.7828	10.3260	10.7107	11.0251	11.2373	11.6929	11.9973	12.5603	12.9285	13.3005	13.5172	14.1112	14.3855	14.8154	15.1557	15.5286	16.0578	16.3120	16.5446	17.2049	17.6232	18.0104	18.6019	18.9599	19.4431	19.8299	20.2233	20.6084	21.0696	21.4079	21.7628	22.0198	22.6608	23.0370	23.6772	24.1750
d-Bo22A1_11_A11R	2.5082	2.6741	2.9500	3.9992	3.5379	4.0941	4.5415	4.6399	4.9405	5.3874	5.3161	5.6693	5.7858	6.1627	6.4526	6.5567	6.7273	6.9478	7.2736	7.3707	7.7826	7.9413	8.1385	8.3890	8.7254	9.0230	9.2061	9.5693	9.6733	10.0004	10.2693	10.3546	10.8283	11.0614	11.3508	11.6142	11.8303	12.1465	12.3851	12.6133	12.8757	13.1818	13.4540	13.7217	13.6163	14.3264	14.6542	15.0433	15.4255
d-Bo22A1_11_A12R	3.5113	4.3905	4.1336	4.3276	4.5446	4.9012	5.1587	5.3942	5.7128	5.7001	6.4588	6.5327	6.4901	6.8634	7.1696	7.2466	7.5959	7.7430	8.2469	8.3485	8.6385	8.8965	9.1679	9.5175	9.7605	9.9760	10.2734	10.5392	10.7870	11.1230	11.3968	11.5349	12.0254	12.3231	12.6131	12.8535	13.1318	13.3689	13.5682	13.8715	14.1090	14.3945	14.6623	15.0273	15.2255	15.6331	15.9651	16.3399	16.7777
d-Bo22A1_11_B01R	3.9075	2.5186	3.4672	3.7450	3.8769	4.1490	4.5881	4.6376	4.7908	5.1099	5.3333	6.0712	5.5653	5.7861	5.8244	5.9238	6.1932	6.5075	6.6027	6.8039	7.1644	7.2726	7.5237	7.5790	7.9401	8.1069	8.3289	8.5592	8.8727	9.0205	9.4406	9.6324	9.8097	10.0240	10.2808	10.5524	10.8032	10.9412	11.3719	11.5327	11.7909	12.1538	12.3213	12.6601	12.9190	13.2598	13.5906	13.8696	14.3203
d-Bo22A1_11_B02R	4.0563	3.8488	3.6689	3.9550	4.6515	4.7370	4.5955	5.7207	5.7005	5.6445	6.1698	7.1047	6.3669	6.6040	6.9843	7.0151	7.4599	7.6269	7.7418	7.8569	8.3658	8.4501	8.6227	8.8013	9.1852	9.2198	9.5237	9.8085	10.0203	10.1794	10.4790	10.7495	10.9205	11.1697	11.3902	11.7163	11.9357	12.2126	12.5072	12.7131	12.9704	13.2794	13.4599	13.7913	14.0783	14.3894	14.6731	14.9632	15.3890
d-Bo22A1_11_B03R	3.3761	3.1639	4.2356	4.5511	4.4099	4.6688	5.3965	5.7737	5.8387	5.9344	6.3791	7.4698	6.9569	7.1781	7.5196	7.6034	8.4161	8.4965	8.5920	8.9260	9.2156	9.5117	9.8438	10.0702	10.4457	10.7184	11.0787	11.3441	11.7178	11.9609	12.3996	12.6346	12.9803	13.1771	13.5326	13.8938	14.1147	14.4866	14.8984	15.0641	15.3210	15.7533	15.9650	16.2801	16.6427	16.9365	17.2640	17.6864	18.1747
d-Bo22A1_11_B04R	4.1821	4.3923	4.5725	4.8497	6.1979	5.5376	5.7955	6.5524	6.4137	6.7655	7.3737	7.9514	7.4965	7.7342	8.2061	8.3544	8.8414	9.2123	9.4223	9.5728	10.0650	10.1592	10.5183	10.8242	11.2917	11.4402	11.6611	12.0712	12.3654	12.4302	12.8785	13.1945	13.3976	13.7661	14.0614	14.3032	14.5902	14.8563	15.0927	15.3785	15.6653	15.9823	16.1569	16.4459	16.7299	17.0621	17.4266	17.7963	18.2936
d-Bo22A1_11_B05R	3.5721	4.0953	4.4526	4.0320	4.8394	5.1569	5.0401	5.3578	5.9477	5.8641	6.5021	6.9803	6.7174	6.9280	7.2650	7.5599	7.8004	8.2237	8.4056	8.5766	8.9384	9.1600	9.4978	9.8319	10.2000	10.3475	10.6345	11.0301	11.1987	11.4183	11.8333	12.1537	12.3909	12.7972	13.0329	13.3367	13.7367	13.9539	14.2616	14.5852	14.8966	15.2490	15.5827	15.9200	16.2623	16.6740	17.0666	17.3983	17.8441
d-Bo22A1_11_B06R	3.9024	5.0084	5.1818	4.8564	5.9478	5.4720	5.6332	5.8891	6.1792	6.2103	7.2223	6.9541	6.8779	7.0579	7.5553	7.5755	7.8306	8.0411	8.3177	8.4795	8.7987	8.9352	9.1833	9.4530	9.7700	9.8495	10.0883	10.3673	10.5749	10.7277	11.0892	11.4421	11.5433	11.8561	12.0608	12.3980	12.6611	12.8010	13.0131	13.3068	13.5346	13.8056	14.0259	14.2583	14.5596	14.8434	15.2250	15.5276	15.9420
d-Bo22A1_11_B07R	3.5114	5.4877	4.5158	4.3977	5.1917	5.7350	5.5899	6.0161	5.9674	6.7169	6.8884	7.3621	7.3839	7.6779	8.1004	8.2107	8.6149	9.0317	9.4119	9.5464	9.7645	10.0384	10.3169	10.7589	11.0240	11.2591	11.5438	11.9111	11.9884	12.2666	12.6688	13.0136	13.2624	13.5900	13.8771	14.2580	14.5330	14.7976	15.1432	15.4172	15.7289	16.0292	16.3036	16.7159	17.0270	17.3553	17.7747	18.1147	18.6317
d-Bo22A1_11_B08R	4.0421	4.0991	4.7638	5.3240	5.4934	5.7581	6.1924	6.7391	7.2885	7.7496	7.9279	8.5576	8.4660	8.9398	9.1468	9.4494	9.9155	10.2776	10.4753	10.7787	11.3434	11.5379	11.8979	12.2157	12.6616	12.9234	13.3046	13.6213	13.8823	14.1828	14.5583	14.8095	15.3283	15.6863	15.9655	16.4294	16.8020	16.6502	17.3007	17.7635	18.0979	17.9860	18.8346	19.1530	19.4923	19.9513	20.2732	20.6474	21.1363
d-Bo22A1_11_B09R	4.5452	4.8312	4.6370	5.8047	6.1231	6.6571	6.8784	7.4618	7.7551	8.3769	8.9905	8.8998	8.9540	9.3768	9.9428	10.0660	10.2786	10.7188	11.1557	11.1849	11.7870	12.0735	12.3606	12.6353	13.0656	13.2944	13.5496	13.8961	14.2353	14.4196	14.8154	15.1968	15.4772	15.8419	16.1112	16.4621	16.8054	17.0786	17.3855	17.7121	17.9917	18.3416	18.5932	18.9127	19.2755	19.5801	19.9594	20.3183	20.8315
d-Bo22A1_11_B10R	3.2319	4.0625	4.1687	4.6777	4.5442	4.6430	5.1787	5.3980	5.1663	5.5421	5.8784	5.8250	6.0304	6.0475	6.4105	6.5225	6.8941	6.9374	7.1920	7.1770	7.5901	7.7385	7.9253	8.1328	8.3060	8.5044	8.6958	8.9793	9.1584	9.3744	9.6419	9.7980	10.1975	10.4329	10.6367	10.9264	11.1106	11.1887	11.4785	11.8186	12.0736	12.3038	12.6047	12.9283	13.1789	13.5753	13.8791	14.1929	14.5657
d-Bo22A1_11_B11R	3.6057	3.5266	4.5865	4.0531	5.2103	6.1173	5.9606	6.0904	6.8047	6.9415	7.0331	7.6977	8.0044	8.0787	8.6672	8.8829	9.6240	9.5433	10.2234	10.2545	10.8300	11.0266	11.5541	11.8576	12.2913	12.5975	12.9445	13.2955	13.8244	14.0710	14.5583	14.9420	15.3145	15.7059	16.1236	16.4808	16.8634	16.9135	17.8776	18.1986	18.5690	19.0841	19.3793	19.7989	20.2642	20.6822	21.2068	21.6801	22.2194
d-Bo22A1_11_B12R	3.1312	3.4296	3.8062	3.9936	3.9145	4.7662	5.1141	5.0154	5.5231	5.8627	5.7168	6.1642	6.5471	6.7029	6.8932	7.1384	7.6401	7.6069	7.9357	8.0505	8.3958	8.5178	8.9312	8.8958	9.3974	9.5523	9.7220	9.9812	10.3436	10.4697	10.7666	11.1050	11.2688	11.5390	11.7874	12.0347	12.3037	12.5390	12.9125	13.1174	13.3779	13.6065	13.9085	14.1789	14.5310	14.8823	15.2209	15.5325	15.9282
d-Bo22A1_11_C01R	4.1855	4.0306	4.1647	5.6409	5.3528	5.3824	6.4747	6.1869	6.3369	6.8330	7.0642	7.3015	7.5424	8.0594	8.0319	8.3202	8.5282	8.7978	9.0545	9.3267	9.5941	9.7889	10.0461	10.3066	10.7431	10.9678	11.1150	11.3711	11.7628	11.8970	12.2558	12.0606	12.7422	13.0235	13.3573	13.6821	13.9373	14.2030	14.5228	14.2581	15.0631	15.3414	15.6210	15.9634	16.4077	16.6745	17.0861	17.4340	17.7511
d-Bo22A1_11_C02R	3.0634	3.0644	3.5618	4.1710	4.5812	4.1673	4.9601	5.1486	4.8117	5.4495	5.7596	5.9403	6.1233	6.5692	6.5938	6.9066	7.0195	7.3424	7.4752	7.6147	7.8769	8.2025	8.3688	8.5218	9.0215	9.1276	9.2768	9.6504	9.9243	10.0403	10.3407	10.3882	10.8710	11.0686	11.4149	11.6938	11.9176	12.1993	12.4048	12.5371	12.9126	13.1275	13.3649	13.6729	14.0091	14.2711	14.5872	14.9236	15.3117
d-Bo22A1_11_C03R	3.3666	3.1944	3.7806	3.0547	3.7623	3.8274	4.8523	4.2905	4.5650	4.9812	4.9624	5.3081	5.5769	5.4404	5.7731	5.6474	6.2029	6.3611	6.4619	6.8235	7.0453	7.4048	7.6237	7.9447	8.3263	8.3272	8.6690	8.9288	9.2614	9.5502	9.8503	10.1390	10.3268	10.7073	11.0650	11.4361	11.6118	11.8810	12.1998	12.4474	12.7558	13.0556	13.3938	13.7316	14.0304	14.4258	14.8302	15.1703	15.6057
d-Bo22A1_11_C04R	3.2530	3.5420	4.4607	4.0259	4.8997	4.7894	5.7801	5.5541	5.7964	6.2720	6.7421	6.5315	6.8716	7.2657	7.5071	7.1541	8.0041	8.1829	8.1410	8.5580	8.7203	8.9092	9.1508	9.5888	9.8443	9.9446	10.2293	10.3936	10.6737	10.9718	11.2232	11.4915	11.6538	11.9141	12.2496	12.5605	12.7680	12.9958	13.2344	13.3899	13.7402	13.9645	14.1675	14.6042	14.8967	15.1850	15.6226	15.8887	16.2834
d-Bo22A1_11_C05R	3.4270	2.8407	3.6285	3.6301	4.2840	4.3276	5.0091	4.7033	5.4555	5.7262	5.8026	6.0409	6.1547	6.4439	6.7600	6.9704	7.1450	7.5753	7.7313	7.9982	8.3401	8.5647	8.6420	9.0357	9.4287	9.6161	9.8143	10.0780	10.3999	10.6449	11.0205	11.0096	11.4711	11.8333	12.1360	12.5621	12.7487	13.0266	13.3075	13.4227	13.9386	14.1565	14.5170	14.8228	15.2514	15.5633	15.9770	16.3443	16.7205
d-Bo22A1_11_C06R	4.1267	3.7082	5.1304	4.6098	5.4010	5.3666	6.6968	6.1223	6.7133	7.1395	7.4756	7.6831	8.0217	8.1949	8.5480	8.8928	9.3866	9.7471	10.0804	10.1944	10.5134	10.9348	11.1206	11.6280	12.0283	12.1878	12.5110	12.8194	13.1852	13.5492	13.9224	14.1901	14.4314	14.8015	15.1658	15.5659	15.8146	16.1536	16.4632	16.7415	17.0597	17.3937	17.6755	18.0514	18.3195	18.6996	19.0933	19.3567	19.9419
d-Bo22A1_11_C07R	3.4423	4.8060	5.1775	6.0393	6.1605	6.1899	7.2417	7.0015	7.7681	8.0840	8.5969	8.9629	8.9947	9.3234	9.6971	10.0587	10.3675	10.6675	10.8378	11.3298	11.5678	11.9623	12.4483	12.6586	12.9226	13.1348	13.6623	13.7313	14.1498	14.4484	14.8198	15.2968	15.6198	15.9459	16.2920	16.6996	17.0216	17.4074	17.7328	17.9899	18.3841	18.8007	19.1113	19.3695	19.8406	20.0942	20.5125	20.9282	21.4688
d-Bo22A1_11_C08R	4.0039	4.3271	4.5610	4.7313	5.2575	4.8039	5.6770	6.1159	6.3085	6.5237	6.7938	7.0189	7.2629	7.7896	7.8302	8.1713	8.5254	9.0910	9.1399	9.3185	9.9594	10.2514	10.4936	10.7064	11.2147	11.4692	11.7875	12.1884	12.6027	12.7732	13.1944	13.3853	13.9288	14.3059	14.6561	15.0147	15.3884	15.7403	16.0845	16.3818	16.7733	17.1028	17.4823	17.8189	18.2851	18.5462	18.9673	19.4686	19.8693
d-Bo22A1_11_C09R	3.6684	4.0754	5.1419	5.0007	6.1590	6.2228	6.5725	7.1937	7.5621	7.9779	8.1635	8.9274	8.8580	9.4736	9.9267	10.2247	10.6973	11.0952	11.4145	11.8641	12.1754	12.7853	13.0631	13.5813	13.9516	13.9704	14.5999	15.0924	15.3731	15.8115	16.2899	16.2498	16.9046	17.3470	17.8533	18.2356	18.6189	19.0079	19.3175	19.6118	20.0505	20.3232	20.7056	21.0282	21.3998	21.7773	22.0622	22.6441	23.2011
d-Bo22A1_11_C10R	3.3397	3.5276	3.7236	4.0755	4.6463	4.6171	5.2512	5.4545	6.0820	5.9660	6.2154	6.6163	6.4986	6.9100	7.1619	7.2941	7.4242	7.8316	8.1903	8.2614	8.3792	8.8825	9.1304	9.3635	9.6373	9.9392	10.2195	10.4985	10.7009	10.9824	11.4832	10.6966	11.8105	12.1510	12.4170	12.7304	13.0631	13.3770	13.6511	13.6605	14.2718	14.6042	14.9187	15.3474	15.7124	15.9816	16.3908	16.7389	17.0943
d-Bo22A1_11_C11R	4.6148	5.2466	5.8923	5.9982	7.0809	7.0613	7.4871	7.7559	8.3639	8.7435	8.9884	9.5019	9.7504	9.8955	10.4746	10.6727	11.1266	11.5474	11.7157	12.0104	12.4261	12.9053	13.0990	13.6172	13.8654	14.3583	14.5307	14.9041	15.3330	15.6089	16.0227	16.0727	16.6814	17.0696	17.5831	17.8861	18.2313	18.5383	18.8017	18.9411	19.3818	19.6617	20.0037	20.2475	20.5676	20.8788	21.2025	21.6942	22.2135
d-Bo22A1_11_C12R	3.3673	2.9156	3.5292	4.2463	4.3050	4.1856	4.5436	4.5051	4.5755	4.9612	5.0872	5.2229	5.4561	5.3517	5.7355	5.7808	6.2255	6.2378	6.3822	6.7101	6.8453	7.0517	7.1785	7.5552	7.7123	7.9019	8.1833	8.4025	8.6004	8.8352	9.2981	9.2102	9.6745	9.9369	10.3032	10.4959	10.7974	11.0361	11.3393	11.4383	11.9099	12.1411	12.4717	12.8197	13.1819	13.4999	13.8813	14.2295	14.6760
d-Bo22A1_11_D01R	4.7883	4.2550	4.9505	4.9051	4.8750	5.4764	6.2634	6.6270	6.7659	7.0075	7.4657	7.8994	7.8256	8.0139	8.4795	8.8698	9.1410	9.5490	9.7093	10.0215	10.3114	10.6703	10.9652	11.4696	11.7997	12.0079	12.3123	12.7139	12.8982	13.2953	13.6553	14.0477	14.2546	14.6662	14.8804	15.2603	15.5930	15.6086	16.2436	16.6808	17.0012	17.4158	17.6572	17.9304	18.2709	18.6683	19.1262	19.5509	19.9647
d-Bo22A1_11_D02R	3.8900	4.0049	4.1119	4.4123	4.2584	4.3068	5.4897	5.1964	5.5718	5.9116	5.6780	6.2135	6.3724	6.4791	6.8676	7.1159	7.0323	7.4920	7.6742	7.9308	8.1881	8.4992	8.5599	8.8780	9.1579	9.2553	9.4947	9.9214	10.0952	10.3912	10.6971	10.9560	11.2607	11.6142	11.7758	12.1238	12.3624	12.6481	12.8928	13.2520	13.4571	13.8801	13.6655	14.4384	14.7540	15.1653	15.5097	15.9065	16.3573
d-Bo22A1_11_D03R	3.3968	5.2397	4.5363	4.7817	5.5250	6.0666	6.5640	6.9672	7.2448	7.4885	8.1363	8.2001	8.3786	8.5568	9.1715	9.3005	9.6974	10.2897	10.4013	10.6365	11.0613	11.5133	11.7137	12.2752	12.6565	12.9218	13.2710	13.5940	13.9396	14.3052	14.6582	15.0539	15.4163	15.8239	16.1431	16.6133	16.9889	17.1763	17.7518	18.1922	18.6165	19.0706	19.4294	19.7160	20.1852	20.5384	20.8992	21.4384	21.9836
d-Bo22A1_11_D04R	3.6554	3.4282	3.5280	4.1255	4.5424	4.7610	4.8906	5.5376	5.6016	5.8061	5.6357	6.2008	6.2870	6.7500	6.8689	7.1814	7.1340	7.5775	7.6776	7.9439	8.2728	8.6382	8.7696	9.1527	9.2914	9.4983	9.7961	10.1268	10.3379	10.5726	10.7715	11.0913	11.4172	11.8024	11.9430	12.3205	12.4578	12.7459	13.0046	13.2808	13.1507	13.8484	13.9328	14.2941	14.6402	14.8817	15.2771	15.5894	16.0061
d-Bo22A1_11_D05R	4.4217	4.4188	4.0601	4.0943	5.3293	5.3795	5.9562	6.2771	6.6411	6.5996	7.0177	7.4339	7.9480	7.9651	8.5664	8.7217	8.8527	9.4034	9.6409	10.0206	10.3386	10.6566	10.8965	11.4466	11.7046	11.8986	12.2043	12.7517	12.9933	13.2517	13.6259	13.9285	14.3561	14.7907	15.0406	15.4576	15.8491	16.1213	16.5045	16.8706	16.9787	17.5385	17.9001	18.2289	18.5487	18.9666	19.4441	19.8319	20.3140
d-Bo22A1_11_D06R	3.5021	3.5357	3.8276	3.7557	3.9319	4.4950	4.7164	4.6413	4.9252	5.4039	5.7087	5.6127	6.0291	6.1136	6.1942	6.2268	6.6391	6.9092	7.0779	7.1701	7.3664	7.5545	7.8774	8.0687	8.4033	8.4735	8.6960	8.9437	9.2054	9.3469	9.5673	9.8175	9.9846	10.2484	10.5494	10.8324	11.0852	11.1962	11.5358	11.7687	12.0467	12.2961	12.5850	12.9371	13.1537	13.5041	13.8404	14.1291	14.3347
d-Bo22A1_11_D07R	4.0668	3.4067	3.5186	4.1947	3.4519	4.3400	4.5972	4.4294	4.8214	4.8051	4.8726	5.2873	5.3899	5.2772	5.8011	5.9548	5.7624	6.1685	6.3756	6.4659	6.7259	6.9896	7.1720	7.4310	7.6245	7.7211	7.9140	8.2419	8.4004	8.6149	8.8086	9.0356	9.3585	9.6300	9.7528	10.0564	10.2539	10.4889	10.7032	10.9466	10.8820	11.3506	11.4343	11.9184	12.1757	12.4191	12.7711	13.0847	13.4167
d-Bo22A1_11_D08R	3.5989	3.5376	4.1630	5.5304	4.9168	5.1254	6.0273	5.9704	6.2776	6.2896	6.8744	7.2240	7.5029	7.8029	8.0190	8.3709	8.6595	9.0123	9.2428	9.4293	9.9680	10.3949	10.5947	10.9059	11.2459	11.4365	11.8284	12.2661	12.4604	12.7157	13.0442	13.3749	13.7787	14.2066	14.4599	14.8314	15.1056	15.4726	15.7690	16.0819	16.0270	16.7219	16.8203	17.4367	17.7657	18.0970	18.4554	18.8098	19.3028
d-Bo22A1_11_D09R	4.5306	6.0236	5.6700	6.4335	7.0768	7.6035	8.5645	9.1791	9.5739	9.8586	10.5469	11.1805	11.7076	11.7270	12.4494	12.8211	13.3621	13.8991	14.5034	14.1414	15.0177	15.5146	15.8273	16.2386	16.7969	17.0501	17.4188	17.8162	18.3099	18.5807	19.1152	19.6062	19.8035	20.3103	20.8793	21.2659	21.5651	21.9133	22.3352	22.6172	22.8628	23.2652	23.4755	23.7822	24.1887	24.5684	25.0177	25.3168	25.1778
d-Bo22A1_11_D10R	3.7722	2.5405	3.0656	3.5353	3.3596	3.5477	4.5229	4.3526	4.4810	4.7587	4.9381	4.9201	4.9799	5.3972	5.6392	5.9682	6.0304	6.4451	6.6418	6.5871	7.1047	7.2414	7.3492	7.8297	7.9536	8.3113	8.5993	8.8043	9.0751	9.2914	9.5421	9.8394	10.0688	10.4714	10.6660	11.0831	11.3527	11.4887	11.8742	12.2225	12.5099	12.8140	13.1101	13.3966	13.7433	14.0408	14.4174	14.8174	14.8594
d-Bo22A1_11_D11R	3.6155	4.0677	3.8746	4.6371	3.8321	5.0408	5.0149	5.0356	5.7910	5.6878	6.0054	6.3550	6.4499	6.5739	6.9812	7.2149	7.3670	7.6285	8.0244	8.1985	8.6492	8.8137	9.1022	9.4165	9.6771	9.8918	10.1454	10.5250	10.7478	11.0564	11.3752	11.6155	11.9960	12.3373	12.5658	12.9324	13.2130	13.4338	13.7168	14.0598	14.0819	14.6835	14.7528	15.3029	15.5283	15.9304	16.2872	16.5781	17.0803
d-Bo22A1_11_D12R	3.2479	4.4212	3.9456	4.2362	3.9986	3.9679	4.8852	5.0183	5.0315	5.3051	5.3332	5.6664	5.9128	5.9012	6.1497	6.2884	6.6666	6.7528	7.0283	7.0123	7.3925	7.5303	7.6989	8.1205	8.3116	8.4707	8.7174	8.9517	9.1753	9.4347	9.8005	9.8383	10.1724	10.4883	10.7562	11.1545	11.3439	11.3945	11.8759	12.1972	12.4816	12.7359	13.0804	13.4300	13.7022	14.0246	14.4533	14.7817	15.2337
d-Bo22A1_11_E01R	4.9687	5.2677	6.8320	6.2202	6.6229	6.5722	7.0228	7.6386	8.1447	8.2098	8.8680	9.1461	9.6273	9.7407	10.2331	10.1464	10.7738	11.0997	11.4487	11.5544	12.3244	12.4148	12.7869	13.0803	13.4297	13.7019	14.1418	14.4016	14.6839	14.9759	15.4332	15.7244	15.9876	16.5101	16.7669	17.0640	17.4567	17.8869	18.1680	18.3999	18.7241	19.1244	19.3971	19.6526	19.9857	20.2314	20.6556	21.1573	21.7055
d-Bo22A1_11_E02R	4.7624	4.7268	4.9808	4.8853	5.3396	5.0575	5.4164	5.8453	6.3107	6.6591	6.7017	6.9135	7.1265	7.2773	7.9274	7.8684	8.2327	8.5087	8.8399	8.9256	9.2899	9.5942	9.6834	9.9094	10.2902	10.5744	10.7380	11.0734	11.2588	11.3956	11.7316	12.0122	12.2921	12.5291	12.7886	13.0704	13.2930	13.7061	13.9277	14.2027	14.4768	14.8013	15.1272	15.4126	15.6272	15.9529	16.2990	16.6855	16.9190
d-Bo22A1_11_E03R	4.0543	3.2355	4.7317	4.0451	4.4773	4.2720	4.5727	5.1887	4.7310	5.4031	5.4846	5.5016	5.5957	5.7739	6.1670	6.3153	6.4948	6.7071	6.8849	7.1486	7.2954	7.3532	7.6932	7.8630	8.1187	8.4051	8.5391	8.6495	8.9228	9.0249	9.3283	9.5947	9.7970	9.9604	10.2678	10.5736	10.7986	11.0606	11.2399	11.5776	11.7695	12.0757	12.3272	12.6334	12.7163	13.1862	13.3844	13.6392	14.0771
d-Bo22A1_11_E04R	4.2844	4.1266	5.1987	4.7042	5.1789	5.1148	5.1978	5.5773	5.7250	5.8186	6.2500	6.3071	6.6165	6.8254	7.1825	7.1519	7.5168	7.8811	8.0551	8.2315	8.4552	8.6822	9.0648	9.1479	9.5264	9.8042	10.0813	10.3544	10.6159	10.8015	11.2161	11.5242	11.7744	12.0978	12.4770	12.7793	13.1199	13.4189	13.7722	14.0088	14.3436	14.7099	15.0703	15.4372	15.7435	16.1379	16.5644	16.9680	17.4001
d-Bo22A1_11_E05R	3.9339	3.9494	4.5963	4.6310	4.9224	5.6852	5.5059	5.9754	6.3643	6.6956	6.8839	7.5138	7.6556	7.7959	8.0156	8.2877	8.5363	8.9078	9.2327	9.6242	9.9216	10.2053	10.5580	10.7856	11.1822	11.3551	11.7476	12.0009	12.3431	12.4921	12.9183	13.3308	13.5912	13.7999	14.2626	14.5184	14.8758	15.2143	15.5142	15.7519	16.1125	16.3610	16.6987	16.9961	17.2947	17.5599	17.9501	18.4067	18.7646
d-Bo22A1_11_E06R	4.4602	4.4138	4.8574	5.1479	5.1728	5.7781	6.5669	6.8761	6.6745	7.0713	7.3716	7.7770	7.8031	8.1581	8.5198	8.6111	8.9789	9.2763	9.6745	9.7222	10.1821	10.4407	10.7822	11.0683	11.4475	11.5754	11.9534	12.2652	12.6333	12.8505	13.2545	13.6397	13.8841	14.2461	14.5000	14.8741	15.2945	15.5432	15.9272	16.1270	16.4163	16.8123	17.0908	17.2802	17.7114	17.9840	18.4064	18.8742	19.4088
d-Bo22A1_11_E07R	4.2518	3.5542	4.8843	4.1771	4.4725	4.9708	4.8374	5.2914	5.4699	5.9821	5.7609	6.1424	6.1984	6.2091	6.7005	6.8515	6.7978	7.2290	7.4541	7.5050	7.7702	7.9547	8.0769	8.2934	8.5127	8.7470	8.9229	9.1226	9.2820	9.4501	9.7516	9.9785	10.1780	10.4205	10.6867	10.8078	11.0874	11.4398	11.5844	11.8364	12.0890	12.2626	12.5889	12.9240	13.0973	13.3552	13.7063	14.0103	14.3551
d-Bo22A1_11_E08R	4.7730	4.5400	4.5387	4.9940	4.8455	5.5293	5.6349	6.2628	6.3706	6.5525	7.1843	7.4559	7.2845	7.5426	7.7952	7.9203	8.1189	8.3786	8.5507	8.4770	9.0329	9.1468	9.6008	9.6736	10.0812	10.1980	10.4922	10.7183	10.9465	11.0863	11.4109	11.7182	11.9877	12.1882	12.5161	12.8303	13.1209	13.3848	13.7209	13.9352	14.3474	14.5686	14.9157	15.2764	15.5952	15.9243	16.3562	16.6810	17.0404
d-Bo22A1_11_E09R	3.9527	3.8790	5.7520	5.7563	5.7514	6.6409	6.6488	6.8646	7.5387	7.8981	8.5197	8.7652	9.1084	9.0721	9.8866	10.1474	10.5500	11.1188	11.4423	11.8146	12.3548	12.4737	12.9782	13.2677	13.7168	14.1373	14.5063	14.6910	15.1731	15.4721	16.0052	16.3002	16.7005	17.1284	17.5079	17.9951	18.4283	18.8253	19.1391	19.4917	19.8413	20.2838	20.5778	20.9416	21.3263	21.7022	22.0378	22.5300	23.1554
d-Bo22A1_11_E11R	4.5953	4.3768	6.1984	5.3513	5.5821	6.0714	6.4741	6.7971	7.2918	7.5301	7.7652	8.2816	8.3269	8.5734	9.2788	9.1401	9.6231	10.0392	10.3888	10.6804	11.0196	11.2712	11.6259	11.6781	12.1912	12.5304	12.9801	13.1996	13.6482	14.1050	14.3343	14.7753	15.0103	15.4953	15.6487	16.2185	16.6368	16.9887	17.4136	17.7494	18.0635	18.5600	18.8623	19.1631	19.6945	20.0981	20.5290	21.0031	21.5276
d-Bo22A1_11_E12R	4.2436	4.6420	4.8919	4.4560	5.3341	5.8382	6.1715	6.6221	6.4748	6.8485	6.9647	7.6108	7.7572	8.0897	8.3215	8.7099	8.8474	9.2216	9.5071	8.7576	10.0118	10.4008	10.7230	11.1775	11.3980	11.6165	11.9018	12.2687	12.4781	12.9200	13.1198	13.5912	13.8316	14.2233	14.5164	14.7684	15.1727	15.5315	15.8989	16.1131	16.2803	16.6576	16.9880	17.3232	17.6849	18.0378	18.4668	18.9234	19.3831
d-Bo22A1_11_F01R	4.8464	4.9796	5.6499	5.5980	5.7938	6.1013	6.0769	6.4080	6.8286	6.8247	6.8125	7.2668	7.4266	7.6754	7.5871	7.8584	8.1209	8.4905	8.7572	8.6171	9.0193	9.1299	9.3907	9.6823	9.7975	10.0050	10.2100	10.4875	10.7103	10.9218	11.0004	11.4011	11.6854	11.9547	12.2557	12.4595	12.7813	12.9876	13.3400	13.5706	13.8635	14.1744	14.4174	14.7856	15.1775	15.4794	15.7945	16.1775	16.5813
d-Bo22A1_11_F02R	3.6339	3.6230	4.1711	5.1332	5.1284	4.7910	5.1246	5.6861	5.8726	6.1675	6.4591	7.1843	7.0184	7.2543	7.3793	7.6260	7.7546	8.0645	8.4769	8.4948	8.6199	9.1686	9.3919	9.4686	9.8133	10.1362	10.3395	10.4952	10.7417	11.0687	11.1907	11.4242	11.8307	12.0924	12.3977	12.6888	12.8698	13.1183	13.4041	13.6194	13.8517	14.0664	14.3131	14.3297	14.9106	15.2423	15.5442	15.8526	16.2338
d-Bo22A1_11_F03R	3.6994	4.3181	4.1103	4.7307	4.8964	5.1430	4.8771	5.6654	5.8362	6.1053	6.1349	6.6237	6.2592	7.0863	7.0455	7.5117	7.7262	7.9389	8.2448	8.4915	8.3929	8.7887	9.2093	9.2562	9.6527	9.8042	10.1717	10.4009	10.6754	11.0295	11.0047	11.4622	11.8592	12.0895	12.3640	12.6696	12.8999	13.2172	13.5600	13.7322	14.0649	14.3416	14.6345	14.5710	15.1989	15.5768	15.9553	16.2365	16.6983
d-Bo22A1_11_F04R	3.8492	3.3064	4.2886	4.8802	4.9184	5.6198	4.9679	5.8794	5.7223	6.3828	6.5853	6.5795	7.0680	6.8994	7.3471	7.6245	7.8522	8.0554	8.3264	8.3367	8.6041	8.8800	9.0370	9.3582	9.5752	9.8038	10.0628	10.2966	10.6154	10.7477	11.0482	11.1732	11.5273	11.8073	12.0322	12.4374	12.5345	12.9095	13.1182	13.3536	13.6063	13.9452	14.0832	14.2618	14.7617	15.1011	15.4198	15.8572	16.1272
d-Bo22A1_11_F05R	3.8627	3.4621	3.8414	4.1241	4.2875	4.3281	4.2191	4.9801	4.8617	5.0745	5.1664	5.2320	5.5426	5.6168	5.9098	5.9766	6.2691	6.5093	6.5991	6.6040	6.7822	7.1567	7.1226	7.4346	7.7067	7.8009	8.0680	8.2778	8.4692	8.7232	8.7671	9.0287	9.4035	9.6262	9.8220	10.1570	10.2751	10.5550	10.7780	11.0487	11.2689	11.5153	11.7507	11.9608	12.2986	12.6429	12.9402	13.3003	13.6419
d-Bo22A1_11_F06R	2.8186	4.3016	3.3835	4.2861	4.2875	5.1618	5.3301	5.7877	5.3661	6.4831	6.2811	6.8179	6.7446	7.0117	7.4546	7.6334	7.7508	8.2582	8.4834	8.6535	9.0062	9.3306	9.5665	9.6938	10.2423	10.3611	10.6619	11.0048	11.3260	11.6431	11.8326	12.1139	12.5580	12.8221	13.1398	13.5350	13.6496	14.0379	14.3111	14.6358	14.8627	15.1946	15.5294	15.2587	16.0566	16.4486	16.8358	17.1916	17.6543
d-Bo22A1_11_F07R	3.7026	4.5737	3.9443	4.4496	5.2983	5.2576	5.9065	6.1634	6.1546	7.0121	7.2137	7.9039	7.5435	7.8902	8.2898	8.6545	8.9797	9.3121	9.5146	9.8693	10.1357	10.6165	11.0333	11.4207	11.8063	11.9744	12.3476	12.6926	13.0031	13.5199	13.6411	14.0359	14.5709	14.8132	15.2822	15.6847	16.0552	16.4399	16.8608	17.1443	17.5879	17.9896	18.3970	18.5585	19.0859	19.4760	19.8729	20.2728	20.8779
d-Bo22A1_11_F08R	4.8584	3.4343	3.5094	4.1683	4.3846	4.1437	4.0428	4.7306	4.9836	5.0483	5.0933	5.2784	5.2804	5.5183	5.6473	5.6654	6.0729	6.2480	6.3928	6.4402	6.6901	6.9893	6.9255	7.3231	7.4275	7.6495	7.9146	8.1394	8.2793	8.5584	8.8255	9.1442	9.3335	9.5944	9.8505	10.1249	10.3829	10.5514	10.8870	11.1030	11.3838	11.4426	11.8758	12.2381	12.6057	12.8131	13.1593	13.5647	13.9346
d-Bo22A1_11_F09R	4.1077	4.4491	5.1019	5.1847	5.7530	5.9407	6.9544	7.1532	7.8563	8.0166	8.4774	8.9190	9.1277	9.4346	9.7744	10.3685	10.5203	11.2192	11.4175	11.6768	12.2387	12.4911	12.7104	12.9892	13.4877	13.8912	14.4024	14.6257	14.9579	15.2116	15.6885	15.9857	16.4549	16.7409	17.2053	17.5790	17.9317	18.2070	18.5655	18.8813	19.3352	19.2798	19.8793	20.2113	20.5339	20.9035	21.1771	21.6747	22.2979
d-Bo22A1_11_F10R	4.5108	5.1358	5.4347	6.1454	6.6768	7.0745	7.2999	7.7914	8.2329	8.6935	9.0300	9.5487	9.4455	9.9901	10.3807	10.6201	10.9860	11.4418	11.6715	12.0007	12.3126	12.6603	13.1024	13.0907	13.7618	13.9555	14.3612	14.7231	15.0475	15.4831	15.5613	16.0664	16.5233	16.8236	17.3463	17.6966	18.0602	18.3722	18.7669	19.1292	19.5262	19.8671	20.2512	20.2156	20.9191	21.2118	21.6503	22.0190	22.7053
d-Bo22A1_11_F11R	3.6842	3.3943	5.4397	4.8286	4.8617	5.4717	5.7791	5.4537	5.7980	6.2060	6.1215	6.2909	6.4700	6.8732	7.0549	7.3324	7.4232	7.8119	8.0575	8.0930	8.3308	8.6408	8.9028	9.0507	9.4525	9.6146	9.7941	10.1016	10.3505	10.5024	10.6187	11.1375	11.3762	11.6249	11.9438	12.2400	12.4456	12.7229	13.0165	13.2540	13.5813	13.8752	14.1544	14.2836	14.8161	15.1040	15.4653	15.8252	16.2741
d-Bo22A1_11_F12R	3.9313	4.5379	4.1989	4.3552	4.3145	4.5311	5.1519	5.2071	5.3989	5.6752	5.9789	6.0900	6.3452	6.4796	6.8211	7.0113	7.2053	7.5406	7.8358	7.8877	8.0951	8.5515	8.6385	9.1177	9.4175	9.5600	9.8586	10.1524	10.4364	10.6884	10.9844	11.3695	11.6727	11.9902	12.3612	12.6835	13.0284	13.2954	13.6136	13.9495	14.3438	14.8390	15.0532	15.4896	15.8900	16.2303	16.5937	17.0804	17.5543
d-Bo22A1_11_G01R	4.1560	4.4785	5.5209	4.9639	5.3984	6.2246	6.6094	7.0075	6.4246	7.0919	7.4280	7.5675	8.0048	8.3005	8.4584	8.6672	9.1415	9.3880	9.7463	10.0336	10.1071	10.6371	10.7141	11.1712	11.4823	11.7180	11.9613	12.1688	12.6579	12.8016	13.1732	13.5266	13.7383	14.1675	14.4814	14.8230	15.1757	15.5674	15.6642	16.2250	16.5461	16.8913	17.1969	17.6659	18.0394	18.4134	18.7364	19.1857	19.5722
d-Bo22A1_11_G02R	3.5481	4.1905	5.9213	4.8179	5.7747	6.0794	7.3631	7.2414	7.4540	8.0710	8.3705	8.5429	8.3678	9.1489	9.6627	9.9016	10.2685	10.7550	10.8741	11.1219	11.2978	11.7540	12.0856	12.3623	12.9222	13.0143	13.2987	13.2961	14.0547	13.7981	14.5925	15.0162	15.3367	15.6135	15.9490	16.3826	16.7449	17.1229	17.4738	17.7946	18.1126	18.4283	18.9261	19.2805	19.6699	19.9982	20.3852	20.8220	21.4238
d-Bo22A1_11_G03R	3.5161	3.9981	4.2437	4.7324	4.7675	4.9528	5.8781	6.0530	5.7438	5.8723	6.1556	6.7760	6.5977	6.7452	7.0532	7.1437	7.5290	7.7910	8.0968	8.3747	8.4352	8.7906	8.9990	9.3205	9.5411	9.7433	10.0412	10.3060	10.6112	10.9044	11.1769	11.4831	11.6682	12.0449	12.3850	12.6744	12.9687	13.2339	13.4549	13.8279	14.1300	14.4663	14.7885	15.2422	15.5290	15.9382	16.3169	16.7085	17.1552
d-Bo22A1_11_G04R	3.4542	3.7344	4.0615	3.5329	4.5386	4.3555	4.9566	5.3975	5.0936	5.4286	5.8098	5.7915	5.9316	6.2584	6.5110	6.6526	6.9358	7.1875	7.1653	7.4767	7.4656	7.7743	8.0973	8.3620	8.6801	8.7273	8.9408	8.8862	9.5354	9.6643	9.9285	10.2006	10.3873	10.6916	10.9495	11.2518	11.4545	11.6389	11.9577	12.1487	12.4029	12.5254	12.8773	13.1776	13.4678	13.6746	14.0076	14.4169	14.7960
d-Bo22A1_11_G05R	3.5134	4.1811	3.4990	3.8145	4.7472	4.5075	5.1763	5.1369	5.6485	5.6932	5.9378	6.1117	6.2837	6.2554	6.8299	7.0183	7.1452	7.3894	7.6889	7.8597	8.0525	8.2421	8.5111	8.7069	9.1433	9.1775	9.4358	9.4224	10.0556	10.2003	10.5420	10.7614	10.9957	11.2523	11.5263	11.8427	12.1474	12.2647	12.6134	12.9150	13.0989	13.2580	13.7579	13.9961	14.2877	14.5972	14.8868	15.3263	15.7016
d-Bo22A1_11_G06R	4.0200	3.0983	2.9260	3.9999	4.1441	4.4584	4.7721	5.0195	5.8226	5.4571	5.7115	5.9650	6.0577	6.2502	6.3205	6.8974	6.8973	7.1529	7.4206	7.6952	7.9509	8.0378	8.1994	8.4681	8.9603	8.9603	9.3445	9.3548	9.8381	10.0778	10.5201	10.6580	10.8968	11.1811	11.3219	11.8094	11.9837	12.2535	12.5019	12.7552	12.9946	13.2283	13.6012	13.8538	14.1367	14.4382	14.7567	15.1513	15.6157
d-Bo22A1_11_G07R	2.9394	2.9375	3.2983	3.4745	4.2969	4.0774	4.9488	4.8553	5.0027	5.1648	5.2959	5.7145	5.9204	5.8419	6.1682	6.3768	6.5399	6.8731	6.8630	7.2352	7.4383	7.6427	7.8504	8.1200	8.3395	8.5076	8.7477	8.7362	9.2356	9.3105	9.6665	9.9131	10.1175	10.4661	10.6661	10.9791	11.2215	11.4661	11.6545	11.9077	12.1630	12.3759	12.6834	13.0443	13.3533	13.5849	13.8561	14.2410	14.6327
d-Bo22A1_11_G08R	4.4359	3.6839	4.5860	4.3722	5.2633	5.4191	5.9964	6.1450	6.0544	5.5655	6.5701	6.9056	6.9296	7.2829	7.6371	7.6084	7.9786	8.2515	8.5449	8.7509	8.9764	9.2925	9.5347	9.8026	10.2206	10.3453	10.7319	11.0041	11.2012	11.5479	11.8829	12.2082	12.4666	12.8281	13.2388	13.5364	13.8260	14.1203	14.4110	14.8151	15.1438	15.5365	15.8194	16.2181	16.5970	16.9610	17.3242	17.8139	18.2778
d-Bo22A1_11_G09R	3.5033	2.8409	3.5802	3.8446	3.9244	4.5659	4.6613	4.6859	5.2917	5.2661	5.2969	4.9789	5.3999	5.7814	5.8307	6.1176	6.2669	6.4174	6.8055	6.9386	7.0956	7.2513	7.4543	7.6743	8.0608	8.0515	8.3152	8.3749	8.7969	8.9997	9.3729	9.5240	9.7897	10.0363	10.2327	10.6389	10.7970	11.0069	11.3396	11.4848	11.7136	11.9667	12.3481	12.4744	12.8257	13.0689	13.4351	13.8269	14.3115
d-Bo22A1_11_G10R	3.9286	3.2358	4.4171	4.9204	5.1676	4.5682	6.3981	5.8621	5.9570	6.3731	6.6348	6.6756	7.0051	7.1441	7.5015	7.4866	7.8017	8.0770	8.2938	8.5537	8.4856	9.0880	9.0580	9.4488	9.7491	9.8406	10.1935	10.3315	10.6619	10.9426	11.1356	11.5058	11.5192	12.0088	12.3242	12.6166	12.9345	13.2149	13.4445	13.6539	13.9994	14.3947	14.6860	15.0734	15.4033	15.7679	16.1466	16.5294	16.9174
d-Bo22A1_11_G11R	3.6152	4.1223	4.7507	4.8616	5.0894	5.2545	5.8356	5.7812	6.1894	6.4335	6.5303	6.9229	6.9412	7.2233	7.4993	7.6469	7.8060	8.1231	8.5408	8.6622	8.9262	9.1790	9.5110	9.6716	10.0311	10.2412	10.5465	10.7493	11.1262	11.3113	11.5418	11.8976	12.2144	12.4561	12.7269	12.9689	13.3305	13.4164	13.7753	14.0218	14.3441	14.6470	14.9714	15.2622	15.5638	15.9651	16.2549	16.4982	17.0354
d-Bo22A1_11_G12R	3.7769	4.0223	5.5036	5.7442	6.0293	6.2747	7.1635	6.9503	7.0713	7.5216	7.6728	8.3341	8.3217	8.7184	8.9589	9.2533	9.4456	9.7602	10.1377	10.4747	10.5584	10.9137	10.9902	11.2833	11.6092	11.8482	12.2031	12.3142	12.7098	12.7236	13.2094	13.5127	13.7184	14.0973	14.4337	14.6895	14.7517	15.1942	15.4138	15.8489	16.1244	16.4910	16.7968	17.1519	17.4854	17.8802	18.1518	18.5413	18.9569
d-Bo22A1_11_H01R	4.5493	5.4141	5.5130	5.7428	5.3674	5.1235	6.3297	6.9537	6.6356	7.2515	7.2319	7.4241	7.8682	8.0523	8.4325	8.4317	8.6314	8.7654	9.2221	9.4321	9.7622	9.9475	10.0751	10.4225	10.6235	10.8774	11.1796	11.3930	11.7601	11.9041	12.2355	12.4741	12.8346	13.1267	13.3828	13.7747	14.0399	14.3901	14.6213	14.9320	15.2234	15.4748	15.8386	16.2151	16.4490	16.8545	17.2586	17.5845	18.0366
d-Bo22A1_11_H02R	3.5295	3.1855	4.4002	4.0693	4.8337	4.4114	5.0972	5.6143	5.7196	5.9315	5.7436	6.3174	6.8365	6.9646	7.1997	7.5436	7.6614	7.6980	8.1606	8.3528	8.7102	8.8430	8.9797	9.4280	9.5725	9.7226	10.0569	10.2871	10.5330	10.8138	11.0966	11.4021	11.6234	11.8360	12.1632	12.5201	12.6794	13.0016	13.2520	13.5278	13.8544	14.2057	14.4810	14.8120	15.0829	15.4959	15.8248	16.1765	16.5842
d-Bo22A1_11_H03R	3.5511	4.0564	4.3895	4.8586	5.2120	4.9775	5.6790	5.9572	6.5467	6.4420	6.6875	7.3523	7.2577	7.6215	8.1453	8.2568	8.3425	8.8082	9.0490	9.1999	9.6882	9.7941	9.9766	10.3911	10.6156	10.8427	11.1350	11.4626	11.7317	11.9310	12.2083	12.4934	12.8600	13.0511	13.4031	13.7987	14.0182	14.3669	14.6390	14.9849	15.3206	15.5882	15.9642	16.3143	16.6197	17.0144	17.4120	17.8126	18.1637
d-Bo22A1_11_H04R	3.8153	4.9503	5.4775	5.6114	5.2656	5.9678	6.3946	7.2407	7.0836	7.6309	7.9746	7.8813	8.3892	8.7525	9.0758	9.2009	9.6492	10.1054	10.2131	10.4227	10.8763	11.0155	11.2215	11.6265	11.9375	12.2166	12.4876	12.8206	13.0399	13.3096	13.5647	13.8297	14.2220	14.5279	14.7301	15.1188	15.3815	15.8158	16.1293	16.3838	16.6765	17.0738	17.3563	17.6067	18.0256	18.3325	18.7598	19.0946	19.5332
d-Bo22A1_11_H05R	3.3204	3.5783	3.7933	3.7117	3.4595	3.9066	4.1030	4.6668	4.4467	4.6200	5.0628	5.1075	5.2598	5.2476	5.4281	5.6821	5.6775	5.9830	6.2442	6.2290	6.6820	6.7073	6.8074	7.1548	7.3555	7.4984	7.7619	7.8955	8.1082	8.3647	8.5567	8.7758	9.1296	9.3302	9.5695	9.8455	10.0421	10.3805	10.6018	10.8582	11.0913	11.3936	11.6859	11.9844	12.3059	12.5772	12.9828	13.3169	13.6966
d-Bo22A1_11_H06R	4.9137	4.5430	5.5137	5.8794	4.1316	5.5483	6.3194	6.1323	6.5324	6.6912	7.0549	7.1795	7.3305	7.6521	7.7637	7.9969	8.3465	8.6497	8.8091	8.9325	9.3398	9.4988	9.7148	10.1390	10.4104	10.5891	10.8464	11.1744	11.3441	11.5601	11.8578	12.2317	12.4358	12.7651	13.1386	13.3387	13.5700	13.9772	14.1469	14.5081	14.7037	15.0602	15.3747	15.9921	16.0285	16.3659	16.8470	17.1400	17.5600
d-Bo22A1_11_H07R	3.3964	4.9830	5.1419	4.5291	5.4970	5.3185	6.0150	6.5839	6.6734	6.9619	7.1812	7.3815	7.8009	8.0816	8.5318	8.9062	8.8933	9.2956	9.6367	9.9186	10.4900	10.6553	10.9020	11.2651	11.5180	11.8773	12.2826	12.5843	12.9066	13.1759	13.5223	13.8540	14.2440	14.6125	14.9333	15.4242	15.7423	16.1797	16.4802	16.8598	17.3172	17.6715	18.0668	18.5024	18.8486	19.2975	19.8018	20.1625	20.6921
d-Bo22A1_11_H08R	3.6462	3.9909	4.6639	4.9925	4.7013	5.3667	6.3074	6.2961	6.4695	7.1549	7.1647	7.3829	7.9114	8.1631	8.4778	8.8522	8.9876	9.5230	9.8195	9.9707	10.5062	10.9541	11.0420	11.5844	11.8699	12.1911	12.5974	12.9440	13.2988	13.5706	14.0246	14.3623	14.6728	15.0719	15.4482	15.9023	16.2424	16.6528	16.9841	17.3669	17.8270	18.2105	18.6027	18.3406	19.3332	19.7358	20.2674	20.6902	21.1961
d-Bo22A1_11_H09R	3.9949	3.4591	3.7526	3.2340	4.2156	4.2212	4.9369	4.6791	5.1333	5.2754	5.4691	5.6684	6.0185	5.8654	6.3263	6.6336	6.8104	6.9132	7.3414	7.4498	7.7660	7.9585	8.2485	8.6213	8.8324	9.0915	9.3595	9.5934	9.9494	10.2017	10.5672	10.6641	11.0768	11.4523	11.8405	12.0952	12.3493	12.6517	12.9940	13.2707	13.5651	13.8981	14.2173	14.6044	14.9440	15.2579	15.6678	16.1249	16.5297
d-Bo22A1_11_H10R	3.5463	4.0135	4.7621	4.9889	5.7903	5.5524	6.2193	6.5252	6.3462	6.6799	7.0422	7.4749	7.6687	7.9315	8.3207	8.5475	8.7330	9.2072	9.3975	9.6677	10.1258	10.3639	10.4991	10.9246	11.2348	11.5616	11.9194	12.1405	12.4923	12.7418	13.0504	13.3579	13.7603	14.0210	14.4084	14.7812	15.0465	15.3851	15.6724	16.0425	16.3711	16.7168	17.0750	17.2709	17.6943	18.0549	18.4829	18.8852	19.3762
d-Bo22A1_11_H11R	2.9535	3.4741	3.5270	3.6788	4.2366	4.0500	4.3485	4.5121	4.5375	5.0975	4.8409	5.6094	5.5103	5.6578	5.8550	6.1938	6.2857	6.5679	6.7451	7.0627	7.3402	7.4607	7.6851	7.9676	8.1206	8.2957	8.5870	8.7739	9.1140	9.2588	9.5766	9.8221	10.1062	10.3381	10.6279	10.9760	11.1336	11.4484	11.7165	12.0209	12.2675	12.5652	12.9028	13.2280	13.5669	13.9302	14.2529	14.6052	15.0045
d-Bo22A1_11_H12R	4.5298	3.2954	4.4673	4.8086	5.1363	4.7950	5.5757	5.5507	5.6714	5.9155	6.0958	6.5184	6.5623	6.5748	7.0653	7.1789	7.5490	7.8512	7.7681	8.1441	8.0665	8.4904	8.7149	8.9938	9.2799	9.4315	9.5197	9.9424	10.1992	10.4340	10.7712	11.0288	11.3161	11.4365	11.8679	12.1199	12.3807	12.6495	12.9005	13.1946	13.3884	13.7686	14.0691	14.3796	14.7043	15.0230	15.3521	15.7598	16.2094
d-Bo22A1_12_A01R	3.9789	3.9182	4.0891	4.5712	4.3867	5.1479	5.4640	5.5322	5.9761	6.1650	6.4919	6.7795	6.6441	7.2280	7.3756	7.6070	7.9303	8.3001	8.5474	9.0330	9.1957	9.3803	9.7419	10.0000	10.3412	10.3969	10.7732	11.1650	11.4252	11.7397	12.0772	12.3425	12.7732	12.8575	13.2714	13.6565	13.9063	14.2448	14.4101	14.6314	14.9474	15.2373	15.5526	15.9319	16.1637	16.4819	16.7990	17.2399	17.7135
d-Bo22A1_12_A02R	4.4404	4.5168	4.9081	6.1011	5.9992	6.8561	7.6535	7.7035	8.2073	8.8118	9.0199	9.7139	9.8842	10.7364	10.9486	11.2965	11.8227	12.2710	12.8921	13.1961	13.6884	14.0643	14.4572	14.7803	15.4334	15.7040	16.1755	16.7185	17.1169	17.6622	18.0386	18.2917	19.0697	19.5286	20.1072	20.6406	21.1820	21.6509	22.0987	22.5542	23.0211	23.4520	23.8823	24.4190	24.7995	25.2893	25.8038	26.3222	26.9514
d-Bo22A1_12_A03R	4.1423	3.8632	4.0726	4.9969	4.3845	5.0426	5.3429	5.4229	5.6287	5.8948	6.2656	6.2878	6.6293	6.9489	7.2003	7.3683	7.7231	7.8117	8.2476	8.4259	8.7291	8.9545	9.3663	9.6656	9.9416	10.2987	10.5562	10.8222	11.1071	11.5824	11.7664	11.7536	12.5416	12.8830	13.1647	13.6169	13.9842	14.3336	14.7031	15.0395	15.4323	15.7815	16.1951	16.5896	16.8386	17.4015	17.7458	18.2673	18.7622
d-Bo22A1_12_A04R	4.7941	4.2530	5.1220	5.2736	4.9692	5.6974	6.0577	6.1608	6.8346	7.1660	7.3267	7.7837	7.5090	8.4043	8.5494	8.8932	9.1945	9.4417	9.7145	10.3701	10.4022	10.6441	10.8515	11.1782	11.5314	11.4940	12.1510	12.4321	12.7650	13.1938	13.3645	13.6786	14.0850	14.3026	14.7508	15.0826	15.4443	15.7024	16.0487	16.3010	16.5697	16.9133	17.2726	17.6396	17.9266	18.2503	18.6578	19.0523	19.5225
d-Bo22A1_12_A05R	3.4969	3.8837	5.1424	4.9519	4.6318	5.9071	5.2465	5.2207	5.1278	5.9798	6.0099	6.1239	6.4969	6.3943	6.5264	6.9139	7.0967	7.1461	7.3387	7.6632	7.6630	7.9905	8.0669	8.3010	8.4662	8.6300	8.8789	9.0599	9.0810	9.4975	9.6473	9.8982	10.2198	10.4450	10.5313	10.8983	11.0831	11.3594	11.5624	11.8269	11.9779	12.3127	12.6322	12.9201	13.1510	13.4718	13.8262	14.1322	14.4831
d-Bo22A1_12_A06R	4.4313	3.6825	3.6218	3.6996	4.0118	4.5461	4.8042	4.8696	5.0684	5.4373	5.5563	5.6983	5.9424	6.4204	6.6882	6.5605	7.0063	7.0185	7.2207	7.5823	7.9018	8.1038	8.2709	8.5252	8.9186	9.1653	9.4931	9.7450	10.1101	10.4379	10.6680	10.8705	11.3479	11.5147	11.9687	12.2856	12.5509	12.8056	13.1223	13.4825	13.7800	14.1207	14.4977	14.8998	15.2424	15.5896	15.9497	16.3683	16.8380
d-Bo22A1_12_A07R	4.6434	4.8998	4.5760	5.1421	5.3428	5.7827	6.0921	6.3309	6.6495	6.9802	7.0784	7.4108	7.7516	8.0258	8.3044	8.3087	8.6917	8.8828	9.1933	9.2206	9.8485	10.1494	10.3477	10.6544	10.8914	11.0666	11.5279	11.8289	12.1502	12.4843	12.8708	13.2187	13.5488	13.7789	14.1575	14.5801	14.9081	15.2258	15.5746	15.9494	16.2852	16.6606	17.0351	17.4237	17.7810	18.1560	18.5175	18.9215	19.4173
d-Bo22A1_12_A08R	3.9280	3.1086	4.5938	4.1134	4.0903	4.9325	4.8954	5.0643	5.0098	5.4665	5.7523	5.6671	6.0800	5.9484	6.3749	6.4463	6.6250	6.7062	6.9348	7.1542	7.5062	7.6402	7.8041	8.1625	8.3690	8.4672	8.8093	9.1028	9.3668	9.7323	9.9320	10.2415	10.5373	10.7819	11.1109	11.4144	11.7097	11.9992	12.1988	12.5194	12.8589	13.1538	13.4804	13.8258	14.0170	14.5226	14.9306	15.3753	15.8338
d-Bo22A1_12_A09R	4.0835	3.7263	4.5051	4.3082	4.1513	4.7803	4.6445	4.6279	5.0540	5.1904	5.2569	5.4671	5.7476	6.0086	6.3984	6.4529	6.4280	6.7302	6.9017	7.0230	7.3931	7.5626	7.7877	8.0903	8.3612	8.6344	8.8529	9.1593	9.4422	9.7640	10.0611	10.2462	10.5437	10.9063	11.2541	11.5727	11.9189	12.1701	12.4131	12.6367	13.0106	13.2717	13.5875	13.9286	14.1289	14.6274	15.0048	15.4250	15.9060
d-Bo22A1_12_A10R	3.3544	2.9378	3.5931	3.6864	4.0281	4.3492	4.6086	4.9141	5.1488	5.3848	5.3590	5.6334	5.8756	6.0601	6.5480	6.5766	6.9006	7.2902	7.2107	7.5390	7.9456	8.1707	8.4041	8.7105	9.0047	9.1492	9.4279	9.8323	10.1015	10.5315	10.7130	10.9220	11.3268	11.7428	12.0445	12.3407	12.6209	12.8768	13.1380	13.4080	13.6941	13.9758	14.3699	14.6748	15.0048	15.3361	15.7459	16.1595	16.6380
d-Bo22A1_12_A11R	4.5462	3.9490	3.8750	5.0648	4.9887	5.2875	5.4932	5.5831	6.2370	6.5744	6.7614	6.8241	7.3400	7.3447	7.6256	7.9855	8.1744	8.5946	8.7154	8.8187	9.3589	9.6172	9.8586	10.0637	10.4849	10.7057	11.0132	11.3828	11.7642	12.1448	12.4048	12.4895	13.1473	13.4707	13.8365	14.2165	14.5544	14.9203	15.1921	15.5998	16.0282	16.3788	16.7246	17.1467	17.6280	17.9738	18.4082	18.8546	19.3872
d-Bo22A1_12_A12R	4.2516	3.4812	4.4346	4.9054	4.7312	5.5284	6.1849	6.0209	6.5457	7.0793	7.1604	7.3002	7.5648	7.8539	8.1690	8.6056	8.7093	8.8294	9.1902	9.3311	9.8708	10.0786	10.3600	10.5442	10.9087	11.1465	11.3902	11.7935	12.0529	12.4941	12.6662	12.9739	13.2916	13.6173	13.9474	14.2749	14.6019	14.8581	15.1683	15.4974	15.8112	16.1499	16.5335	16.8249	17.2150	17.5458	17.9220	18.4113	18.8074
d-Bo22A1_12_B01R	3.9642	4.6108	4.6580	4.2354	4.2439	4.9775	5.5322	5.1761	6.1248	6.1329	5.9123	6.2618	6.6405	6.7518	7.0875	7.1606	7.2021	7.4727	8.0173	8.2270	8.3274	8.6242	8.8585	9.0139	9.4086	9.6087	9.7975	10.1098	10.2962	10.4959	10.8095	11.1876	11.2832	11.4648	11.8553	12.0773	12.3345	12.5653	12.7855	12.9403	13.2396	13.4907	13.6102	13.8977	14.1445	14.3668	14.7665	15.0643	15.5506
d-Bo22A1_12_B02R	4.8099	4.3637	5.2551	4.7006	4.3068	4.8746	5.1948	5.3325	5.4536	6.0513	6.0304	5.8959	5.9980	6.6041	6.8357	6.8775	7.1791	7.4821	7.6552	7.8501	8.1937	8.4123	8.6720	8.9127	9.1866	9.3638	9.6398	9.8926	10.1867	10.3154	10.6799	11.0290	11.2115	11.4857	11.7134	12.0937	12.4191	12.5991	12.8009	13.1047	13.3835	13.6471	13.8784	14.2028	14.4515	14.7839	15.1726	15.4904	15.9908
d-Bo22A1_12_B03R	5.2511	4.0786	4.5807	4.9394	4.8444	4.8686	5.8133	5.6555	5.3234	6.0658	6.6159	5.6570	6.6443	6.9471	7.0249	7.1240	7.4124	7.6642	8.0615	8.2996	8.3741	8.6137	8.8355	9.1059	9.4450	9.5510	9.8413	10.0658	10.4361	10.5552	10.9464	11.2801	11.4280	11.6528	11.9538	12.2038	12.5428	12.7583	13.0904	13.3276	13.5711	13.9128	14.1905	14.5101	14.7663	15.1477	15.5225	15.9081	16.3405
d-Bo22A1_12_B04R	4.8682	4.8668	5.9686	6.1200	6.6380	6.6549	7.2392	7.5336	8.1595	8.7866	8.7173	9.2525	9.4780	10.2187	10.3171	10.4865	11.1390	11.4106	11.6104	11.9257	12.5553	12.7711	13.1053	13.4481	13.7918	14.1873	14.5673	14.8672	15.1863	15.5507	15.9814	16.3434	16.6963	17.2077	17.6057	17.9470	18.3166	18.7171	19.0466	19.4400	19.7624	20.1676	20.5059	20.9292	21.2444	21.5661	21.9922	22.4341	23.0619
d-Bo22A1_12_B05R	4.0299	4.4754	4.5377	4.9721	4.9749	5.2303	5.5308	5.8806	6.2139	7.0740	6.7337	7.1334	7.2412	7.6484	7.9915	7.9813	8.3401	8.4823	8.6766	9.1404	9.3879	9.6068	9.9040	10.1365	10.3443	10.7649	10.9752	11.2663	11.4651	11.7012	12.0877	12.3605	12.5640	12.8806	13.2515	13.5343	13.8131	14.0520	14.3368	14.6359	14.9496	15.2737	15.5432	15.9503	16.2879	16.5890	17.0194	17.3466	17.7927
d-Bo22A1_12_B06R	3.5149	3.1649	4.3286	4.3993	4.2195	4.3306	4.6995	4.7063	4.7732	4.9635	5.3433	4.7459	5.6547	5.7601	5.8771	5.9755	5.8391	6.3058	6.7313	6.9354	7.0153	7.1502	7.4379	7.6486	7.9467	8.2260	8.3398	8.5744	8.9257	9.1288	9.4531	9.7508	9.9421	10.1927	10.4847	10.7673	11.0859	11.3652	11.6966	11.8665	12.1684	12.5500	12.7066	13.1228	13.3612	13.7501	14.1037	14.5559	14.9506
d-Bo22A1_12_B07R	3.6577	3.4776	4.1982	4.1661	4.3056	4.1037	4.4047	4.5916	5.0376	5.0839	4.7871	5.5038	5.2855	5.6146	6.1741	5.6741	6.2815	6.4696	6.6511	7.1071	7.1404	7.2978	7.5472	7.7383	7.9586	8.2579	8.5094	8.7951	9.0041	9.1789	9.4988	9.7859	10.0205	10.2756	10.6482	10.9128	11.1659	11.3795	11.6441	11.9335	12.3019	12.4746	12.7431	13.0714	13.3721	13.7360	14.1221	14.4441	14.8565
d-Bo22A1_12_B08R	4.0612	3.9580	4.0983	4.4507	5.2686	5.1162	5.3523	5.5448	5.6742	6.1088	6.1813	6.3777	6.0831	6.7447	7.0728	7.0608	7.3452	7.6237	7.7536	8.0436	8.3369	8.5970	8.7263	8.9859	9.2350	9.5483	9.7368	10.0814	10.2834	10.4990	10.8577	11.1503	11.3875	11.5749	11.9973	12.1702	12.4346	12.6552	12.9363	13.1651	13.5082	13.7313	14.0247	14.3553	14.6431	14.8960	15.2532	15.5842	16.1054
d-Bo22A1_12_B09R	3.4383	3.7822	3.2916	3.7972	4.3551	3.8233	4.5934	4.0864	4.9587	5.2327	5.4158	5.6178	5.3128	5.9339	5.9869	5.8749	6.4013	6.7148	6.7204	6.9304	7.1543	7.4459	7.6077	7.9282	8.0471	8.2184	8.4616	8.7316	8.8644	9.1729	9.4654	9.7211	9.9253	10.1365	10.6172	10.7437	11.0003	11.2632	11.4783	11.7353	12.0386	12.2927	12.5714	12.8923	13.1789	13.4667	13.8150	14.1050	14.4746
d-Bo22A1_12_B10R	4.3212	4.3277	5.0063	5.5935	4.6912	5.8635	6.0339	6.1440	6.3309	6.6857	6.7281	7.2937	7.4018	7.2320	7.4052	7.6892	7.8993	8.0311	8.3063	8.4425	8.7265	8.8977	9.1270	9.2933	9.5529	9.7607	9.9304	10.2609	10.4864	10.6609	10.9829	11.3138	11.4816	11.7346	12.0404	12.4320	12.7230	12.9438	13.2374	13.5621	13.8533	14.1638	14.4425	14.8652	15.1763	15.5223	15.9471	16.2720	16.7877
d-Bo22A1_12_B11R	5.7725	4.1932	4.7930	5.6008	5.4291	5.9282	6.3090	6.4419	6.5522	7.5320	7.1971	7.7302	8.1189	8.1765	8.2592	8.4520	8.7518	9.0157	9.3470	9.3611	9.7763	9.9280	10.1418	10.5607	10.5872	10.9955	11.1972	11.5599	11.6785	11.9458	12.2390	12.4995	12.7624	13.0982	13.3733	13.5920	13.8847	14.1043	14.3820	14.6773	15.0650	15.2802	15.5837	15.9671	16.2705	16.5728	16.9853	17.2820	17.6931
d-Bo22A1_12_B12R	3.4470	4.2232	4.5994	4.9775	5.0317	5.4483	6.3464	6.0263	6.9642	7.0820	7.0661	7.4379	7.7054	7.9300	8.1043	8.5903	8.7660	9.0348	9.2434	9.7359	10.0445	10.2843	10.6598	10.9579	11.3024	11.6094	11.9575	12.2549	12.6491	12.9793	13.3523	13.6479	14.1290	14.3937	14.7867	15.1439	15.4347	15.6912	16.1200	16.5291	16.8920	17.2589	17.6632	18.0352	18.4860	18.8605	19.1689	19.7629	20.2125
d-Bo22A1_12_C01R	4.6614	4.5182	4.1097	4.2432	4.3637	4.3781	4.5205	4.5435	5.0455	5.2561	5.0469	5.1492	5.1979	5.7282	5.6173	5.9013	6.1667	6.2496	6.3822	6.6181	6.7828	6.9300	7.1677	7.4258	7.5585	7.8495	8.0158	8.2293	8.4715	8.5861	8.9494	9.2806	9.4165	9.6904	9.9441	10.1998	10.3840	10.6653	10.8725	11.0418	11.3730	11.6305	11.8913	12.1226	12.4312	12.6918	13.0531	13.4048	13.7048
d-Bo22A1_12_C02R	4.4587	5.0407	4.4988	4.5425	5.1138	5.0933	4.9726	5.6430	5.5863	5.7790	5.8935	6.3458	6.2950	6.4852	6.6890	6.6400	6.9570	7.1623	7.5029	7.6415	7.6794	7.9332	8.2396	8.4103	8.7559	8.8126	9.1637	9.3588	9.6226	9.9109	10.0936	10.4517	10.5896	10.9209	11.3366	11.5614	11.7968	12.1096	12.3224	12.6446	12.9428	13.2511	13.5236	13.8699	14.2200	14.5859	14.9463	15.3157	15.7658
d-Bo22A1_12_C03R	3.8506	3.7315	4.2692	4.1349	4.3074	4.9009	4.7763	4.9923	5.1379	5.6264	5.7492	5.7795	6.0485	6.4500	6.4948	6.7372	6.9112	7.1566	7.4631	7.6258	7.8408	8.1623	8.2505	8.6387	8.8541	9.0954	9.3623	9.3659	9.9339	10.2335	10.4802	10.8562	11.0722	11.4032	11.6963	11.9709	12.2821	12.5368	12.8332	13.1308	13.3442	13.6807	13.7803	14.2973	14.6134	14.8019	15.3590	15.7200	16.1824
d-Bo22A1_12_C04R	3.3608	3.5436	4.1849	4.5906	4.9335	5.6905	5.8326	6.0094	6.1937	6.7646	6.7320	7.2287	7.4474	7.6500	7.8962	8.1690	8.6333	8.7097	8.9692	9.4174	9.7682	9.8700	10.3041	10.4954	10.7477	11.1926	11.4231	11.5528	12.0250	12.2490	12.5586	12.5073	13.0309	13.3256	13.6410	14.0415	14.3093	14.5892	14.9038	15.1326	15.4736	15.8374	16.0409	16.4367	16.8155	17.0155	17.4182	17.8098	18.1890
d-Bo22A1_12_C05R	4.6647	3.8102	5.0538	4.9299	5.2495	5.6011	5.8641	6.3108	6.8794	7.3046	7.1047	7.6836	7.8641	8.2348	8.3458	8.5275	9.0537	9.1724	9.6058	9.8974	10.1443	10.5028	10.9345	10.9892	11.3210	11.5999	11.9183	12.0929	12.6509	12.8853	13.1952	13.5785	13.8610	14.2102	14.5494	14.8737	15.2098	15.5622	15.7858	16.0707	16.4873	16.7475	16.9830	17.4134	17.7530	17.9839	18.4495	18.8888	19.3524
d-Bo22A1_12_C06R	4.6698	5.2699	5.9284	5.6216	6.7754	7.2287	7.1949	7.6353	8.0431	8.3374	8.6174	8.9496	9.1975	9.5576	9.8029	9.9627	10.3610	10.9203	11.0980	11.2817	11.9389	12.2380	12.5086	12.8704	13.2480	13.7035	13.9738	14.3142	14.6488	14.8760	15.2890	15.6149	16.1045	16.4760	16.8421	17.2683	17.7436	18.0962	18.4778	18.4629	19.1747	19.5573	19.9063	20.1454	20.6508	20.9395	21.3185	21.7931	22.3728
d-Bo22A1_12_C07R	3.5730	4.0554	4.1997	4.3615	4.9095	5.1608	5.1096	5.6137	6.0162	6.0176	6.3538	6.6679	6.7106	7.0376	7.1026	7.0863	7.3099	7.7242	7.8374	8.1458	8.4589	8.6057	8.7538	9.1510	9.3790	9.6390	9.8350	10.0634	10.3837	10.4913	10.7866	10.9166	11.3545	11.6319	11.9822	12.2175	12.5012	12.8100	13.0516	12.9735	13.6193	13.8979	14.1710	14.4933	14.8717	15.1744	15.5314	15.9013	16.2680
d-Bo22A1_12_C08R	3.4910	3.3487	3.8842	3.1420	4.1251	4.4244	4.6070	5.0340	5.2010	5.0335	5.4061	5.8614	5.5965	5.9197	6.3330	6.4606	6.7047	6.7744	6.8057	7.1729	7.3281	7.6094	7.9668	8.0536	8.3504	8.5295	8.7989	8.9241	9.2679	9.5558	9.7781	10.0931	10.2991	10.5618	10.8324	11.1462	11.3082	11.5664	11.7909	11.9935	12.2921	12.5355	12.7667	13.1066	13.3401	13.6452	13.9355	14.3293	14.7001
d-Bo22A1_12_C09R	3.3829	3.6567	4.3418	3.7194	4.9407	4.8043	4.2751	5.0356	5.4144	5.0821	5.6357	5.8822	6.3062	6.3909	6.4333	6.4988	6.8266	6.8838	6.9918	7.3489	7.5150	7.7241	8.0635	8.2832	8.5671	8.6872	8.9260	9.0684	9.5031	9.6889	9.9715	10.2161	10.3898	10.7289	11.0344	11.3612	11.5238	11.8512	12.1353	12.3076	12.5430	12.8598	13.1307	13.4650	13.7477	14.0645	14.3990	14.7916	15.1906
d-Bo22A1_12_C10R	3.6517	3.9761	4.2870	4.9645	5.5123	5.6723	6.0725	6.8600	6.8922	7.2043	7.3419	7.5949	7.7460	8.6200	8.6443	8.8861	9.3891	9.7704	9.9879	10.2853	10.6848	11.0268	11.3725	11.7147	11.8556	12.4517	12.7893	13.0212	13.4940	13.7492	14.1821	14.1234	14.9195	15.3273	15.6978	16.0972	16.5054	16.8757	17.2596	17.5730	17.9908	18.2882	18.6837	19.1186	19.5822	19.8926	20.3861	20.8364	21.2281
d-Bo22A1_12_C11R	4.2119	4.8885	5.6739	5.4838	6.5271	6.7588	6.7898	7.7322	7.9032	8.5789	8.9262	9.3513	9.5701	10.0583	10.3601	10.8475	11.1940	11.5025	11.5789	12.2628	12.5697	12.8843	13.4265	13.7292	14.0121	14.4792	14.7866	14.9836	15.5368	15.8198	16.1267	16.5638	16.7738	17.2174	17.5105	17.9103	18.2442	18.6079	18.8350	19.0770	19.4142	19.6905	19.9467	20.1863	20.5154	20.8202	21.1065	21.5664	22.0830
d-Bo22A1_12_C12R	4.4099	4.5810	5.7428	5.2048	6.2008	6.1462	6.5846	7.1137	7.3205	7.9539	8.0697	8.4976	8.8576	9.1137	9.3736	9.8039	10.2510	10.5619	10.8377	11.1574	11.4092	11.8698	12.2964	12.5682	12.7529	13.1593	13.6032	13.7581	14.3467	14.6458	15.0201	15.4418	15.6926	16.1107	16.4934	16.9347	17.2309	17.6701	17.9715	18.2979	18.6635	18.9960	19.2510	19.6361	20.0196	20.3006	20.7952	21.1891	21.6943
d-Bo22A1_12_D01R	4.7882	5.4670	6.1341	6.6960	7.5060	7.8613	7.8649	8.6536	8.4480	8.9984	9.4546	9.4098	10.1241	10.4547	10.6250	11.0538	11.2802	11.5019	11.9186	12.2538	12.6331	12.8667	13.3320	13.6892	14.1076	14.4997	14.4738	15.1152	15.3709	15.7142	16.0707	16.4495	16.9097	17.3919	17.8117	18.1758	18.5943	19.0694	19.3234	19.7665	19.7740	20.6314	20.8082	21.3048	21.6162	22.1038	22.5332	22.9612	23.3891
d-Bo22A1_12_D02R	5.0580	6.4399	6.4483	6.9269	7.2969	7.5451	7.8177	8.5865	8.3035	8.9027	9.7157	9.3715	10.2527	10.4157	10.4407	10.9733	11.3510	11.6601	11.6983	12.1592	12.4206	12.6930	13.0670	13.4688	13.8061	14.0940	14.1553	14.6462	14.7858	15.1129	15.5872	15.6918	16.2284	16.5570	16.8371	17.1425	17.5055	17.8931	18.0281	18.4198	18.2946	19.0195	19.0989	19.6076	19.7621	20.0501	20.4906	20.8012	21.3140
d-Bo22A1_12_D03R	3.9556	4.1033	4.7079	5.2376	6.1251	5.6571	5.7751	6.0366	6.2284	6.6239	6.8276	6.9585	7.2215	7.4462	7.6683	7.9385	8.3551	8.7060	8.9959	9.3010	9.5589	9.7900	10.1167	10.4818	10.7879	11.0529	11.2956	11.7725	11.9990	12.3032	12.6353	12.9793	13.3963	13.7052	14.0183	14.4586	14.7939	15.0744	15.3698	15.6981	15.8347	16.5213	16.6795	17.1288	17.4417	17.8337	18.3126	18.6532	19.1719
d-Bo22A1_12_D04R	4.2401	4.5607	4.0664	5.0476	5.4123	5.6196	5.5622	6.5062	6.1406	6.3863	6.8969	6.9226	7.2650	7.8035	7.8218	7.7583	8.0894	8.5858	8.6724	9.0817	9.2686	9.4618	9.8121	10.1044	10.4867	10.5329	10.6956	11.1649	11.3218	11.7278	12.0075	12.2449	12.6463	12.9658	13.2066	13.4815	13.7512	14.0877	14.2746	14.5101	14.4471	15.0977	15.2614	15.6610	15.9750	16.2810	16.6479	16.9682	17.4170
d-Bo22A1_12_D05R	5.2637	5.1476	4.6356	6.1569	6.4101	6.4827	6.6621	7.5479	7.5384	7.6296	7.7186	7.7558	8.5012	8.7270	8.8549	9.2527	9.1286	9.3202	9.6235	10.1096	10.3225	10.5735	10.9450	11.2176	11.3847	11.6772	11.7387	12.2309	12.3115	12.6319	12.9789	13.2160	13.6453	13.9906	14.1524	14.4491	14.7975	15.1285	15.3131	15.5996	15.4764	16.2353	16.2947	16.8388	17.1713	17.5441	17.9073	18.1514	18.5273
d-Bo22A1_12_D06R	3.6358	3.7938	3.4251	4.1501	4.3305	4.6870	5.0406	5.5147	5.2490	5.5503	5.9098	6.2365	6.6034	6.9124	7.0552	7.2333	7.6021	7.9107	8.0308	8.6286	8.8079	9.1285	9.4821	9.7405	10.0323	10.3900	10.5911	11.0650	11.2748	11.6176	12.0140	12.3188	12.7013	13.0464	13.3160	13.6578	13.9540	14.2250	14.4871	14.7858	14.8083	15.4773	15.5096	15.9868	16.2255	16.5832	16.9808	17.3317	17.8980
d-Bo22A1_12_D07R	4.7246	4.2210	4.4281	5.0697	5.6113	6.0565	6.3343	6.9560	6.6827	7.4363	7.6403	7.8762	8.1731	8.3535	8.7331	8.9620	9.2693	9.9854	9.8290	10.5745	10.7252	11.0216	11.4726	11.7306	12.2100	12.4790	12.5627	13.1522	13.4749	13.7891	14.1873	14.5315	14.8728	15.2802	15.5754	15.9886	16.3325	16.8191	17.0581	17.4226	17.2696	18.2465	18.3566	18.8641	19.0674	19.4956	19.9205	20.2571	20.7789
d-Bo22A1_12_D08R	3.5076	3.5614	4.0147	4.0287	4.9819	5.0925	5.6967	6.0244	5.9286	6.2494	6.3798	6.5872	6.9596	7.0325	7.4251	7.6309	7.8266	8.2478	8.1892	9.0121	9.1035	9.3770	9.7668	10.0992	10.4242	10.7427	10.8966	11.3790	11.6209	12.0013	12.3446	12.6705	13.0772	13.5028	13.7277	14.0642	14.4923	14.8883	15.2384	15.5287	15.4612	16.3177	16.1237	17.0568	17.4496	17.8202	18.2200	18.5513	19.1443
d-Bo22A1_12_D09R	3.6773	3.7048	3.4754	4.5570	4.7064	4.6210	5.6792	6.1064	6.1323	6.6920	6.8699	6.9908	7.5332	7.8539	8.2330	8.1152	8.7604	9.1128	9.3632	9.8236	10.2662	10.3688	10.9399	11.3055	11.6227	11.9108	12.1805	12.7330	13.0666	13.5052	13.8764	14.1368	14.5826	15.0506	15.3197	15.7203	16.1988	16.4387	16.8283	17.1080	17.1256	17.9483	18.1905	18.6129	18.9299	19.3766	19.8059	20.1177	20.6855
d-Bo22A1_12_D10R	4.3465	4.7274	5.7848	5.4316	5.3829	5.8832	6.9135	6.7272	7.0959	7.6426	7.2391	7.8408	7.8465	8.1132	8.3257	8.6958	9.1309	9.3557	9.4964	9.6678	10.0880	10.4175	10.7331	10.9743	11.2318	11.5317	11.7380	12.1013	12.2099	12.6382	12.9345	13.2732	13.5516	13.9105	14.2358	14.5361	14.9479	15.2223	15.4567	15.9237	16.3281	16.7233	17.0207	17.4210	17.7649	18.1295	18.5488	18.9994	19.2004
d-Bo22A1_12_D11R	3.7983	3.8388	4.0845	4.6711	4.5536	5.2897	5.0828	5.1984	5.8859	5.5343	6.1600	6.1115	6.2678	6.5426	6.7197	6.9134	7.0514	7.2903	7.3827	7.6933	8.0809	8.0732	8.5514	8.7141	9.0182	9.2092	9.3673	9.7984	9.9471	10.2618	10.5128	10.7157	11.1807	11.3934	11.6583	11.9177	12.1312	12.4668	12.6021	12.8888	12.8450	13.5543	13.7078	14.1060	14.3228	14.6718	15.0040	15.2927	15.7446
d-Bo22A1_12_D12R	4.2528	4.5268	4.9684	4.9452	4.7466	6.1638	6.4765	6.6299	7.1440	7.6240	7.5418	8.1139	8.2950	8.3961	8.9886	9.2202	9.7467	10.0296	10.2319	10.6061	10.9558	11.2510	11.5017	11.9382	12.2167	12.4377	12.7440	13.1990	13.2527	13.7108	14.0040	14.3139	14.6670	15.0130	15.2480	15.6702	16.0045	16.3868	16.6221	16.8792	17.3490	17.7390	18.0101	18.3114	18.6254	19.0278	19.3551	19.8300	20.3354
d-Bo22A1_12_E01R	4.1975	4.0246	4.3266	4.1084	4.3202	4.6733	4.3509	4.7087	4.9361	5.2199	5.3013	4.8243	5.7054	5.8773	6.1965	6.1386	6.7300	6.6849	6.8968	7.2673	7.5042	7.7890	7.9250	8.0944	8.5244	8.7478	9.0613	9.3116	9.6177	9.8182	10.0436	10.4750	10.7871	11.0512	11.4451	11.8102	12.1043	12.3922	12.6907	12.9428	13.3445	13.5690	13.9129	14.2276	14.5847	14.8439	15.3335	15.7568	16.0653
d-Bo22A1_12_E02R	5.7451	6.0848	7.3785	8.0538	8.3278	9.0735	9.7305	10.6842	11.1174	11.8376	11.5700	12.1451	12.6534	12.6490	13.2780	13.7442	14.1448	14.5591	14.9146	14.9899	15.3258	15.9076	16.2838	16.6394	17.0465	17.2995	17.6769	17.8894	18.2946	18.7687	19.1330	19.4084	19.7502	20.2294	20.7341	21.0962	21.5715	21.9861	22.2875	22.6715	22.9756	23.5136	23.7305	24.1679	24.4359	24.8217	25.2856	25.6515	26.2478
d-Bo22A1_12_E03R	5.5762	5.1056	6.3806	6.5634	7.1131	8.0849	7.7523	8.3371	8.6595	8.9834	9.3652	9.5791	10.0374	10.4526	10.7817	10.8955	11.4011	11.7476	12.0786	12.3375	12.6874	13.0392	13.2998	13.7085	14.1558	14.1389	14.6652	15.0475	15.3302	15.6506	16.0450	16.4238	16.7261	17.1124	17.4001	17.8027	18.1510	18.4552	18.8602	19.1533	19.5199	19.7905	20.1387	20.5500	20.6662	21.0884	21.4305	21.9263	22.4372
d-Bo22A1_12_E04R	4.4355	3.9730	4.6840	5.3140	5.7097	6.1066	6.0027	6.6665	7.0012	7.6298	7.3175	7.5784	7.9778	8.2866	8.4482	8.5499	8.8442	9.3080	9.3259	9.2784	9.9227	10.2525	10.4420	10.7333	10.9917	11.2936	11.5553	11.7720	12.0465	12.3424	12.6676	12.8961	13.1488	13.4940	13.8265	14.0465	14.3412	14.6934	15.0699	15.3630	15.6157	16.0698	16.3297	16.6026	17.0134	17.2893	17.6570	18.1271	18.5678
d-Bo22A1_12_E05R	4.4798	4.6124	5.0937	5.6966	5.4825	5.9873	6.0246	6.5270	6.7314	6.9408	7.2261	7.6311	7.6803	7.7257	8.1047	8.1739	8.6591	8.6464	9.0710	9.0906	9.4433	9.8325	9.9754	10.1642	10.5632	10.5872	10.9894	11.3339	11.4358	11.7270	12.0384	12.4035	12.5520	12.8732	13.1850	13.5308	13.7606	14.0282	14.2539	14.5777	14.8729	15.1156	15.4030	15.7373	16.0238	16.3228	16.7378	17.0326	17.4923
d-Bo22A1_12_E06R	4.0121	3.1666	4.3124	4.2432	5.1170	5.9032	6.6445	5.7360	6.7292	7.5000	7.4198	7.3527	8.1326	8.1556	8.5797	9.1317	9.4925	9.7103	10.0011	10.5485	10.6022	11.1410	11.4696	11.7039	11.9205	12.4101	12.7209	13.0469	13.4178	13.8487	14.0996	14.5009	14.8291	15.1633	15.3081	15.7522	16.1536	16.4149	16.7062	17.0698	17.1654	17.6484	18.0349	18.3050	18.5967	18.8457	19.3016	19.6936	20.1597
d-Bo22A1_12_E07R	2.3140	2.9499	3.3418	3.7382	4.2984	4.3941	4.1339	4.9075	5.1748	5.6952	5.3286	5.6809	5.6404	5.6141	6.3822	6.5864	6.9017	7.1595	7.4988	7.8878	7.8014	8.3486	8.6327	9.0049	9.2929	9.4156	9.9337	9.9285	10.4478	10.7746	11.1674	11.4107	11.7919	12.0927	12.4228	12.7108	13.0079	13.3879	13.6327	13.8808	14.2355	14.6304	14.8931	15.2719	15.4606	15.8804	16.2503	16.6565	17.2402
d-Bo22A1_12_E08R	3.8576	4.8727	4.8574	6.0047	5.6892	6.5777	6.6325	6.6809	7.4746	8.2842	8.1039	8.7967	8.8965	8.8763	9.6388	10.0155	10.3490	10.4338	11.0584	11.2901	11.5396	12.2190	12.4805	12.7415	13.1742	13.4302	13.7994	14.1862	14.4772	14.9213	15.2144	15.6900	15.9739	16.3942	16.7367	17.1618	17.5636	17.9898	18.3352	18.6323	19.0456	19.4147	19.7815	20.1692	20.4437	20.8468	21.2976	21.6956	22.2183
d-Bo22A1_12_E09R	3.5852	4.2678	4.1152	4.8248	4.8379	5.1600	5.1936	5.9216	6.0786	6.5460	6.3347	6.6728	7.0402	7.0895	7.5332	7.7048	7.9972	8.4327	8.4708	8.6759	9.1141	9.3201	9.6852	10.1971	10.3225	10.6546	10.9626	11.1708	11.5018	11.9019	12.1665	12.4372	12.7566	13.1101	13.5107	13.7410	14.1276	14.4598	14.7377	14.9948	15.3491	15.9290	16.1185	16.4817	16.8583	17.1813	17.5915	18.0009	18.5453
d-Bo22A1_12_E10R	3.9964	3.9698	4.4049	4.6531	4.7318	4.7443	5.3941	5.1156	5.7153	6.0003	6.1697	6.1856	6.6356	6.5383	6.9116	7.1312	7.3053	7.7051	7.8131	7.9258	8.0651	8.4791	8.6585	8.9271	9.2440	9.4146	9.6321	10.0125	10.2196	10.4888	10.6800	10.9637	11.2203	11.5191	11.7391	12.1044	12.4017	12.7253	13.0439	13.2692	13.5674	13.8370	14.2279	14.5600	14.8480	15.1738	15.5869	15.9873	16.4298
d-Bo22A1_12_E11R	3.0389	4.1092	4.2976	4.6046	4.5705	5.9060	5.5492	5.6121	5.9011	6.6950	6.6637	6.8853	7.2004	7.2789	7.8338	8.0516	8.4745	8.6582	8.9681	9.3062	9.3284	9.9670	10.2274	10.4437	10.8972	11.0131	11.5097	11.8685	12.0578	12.4270	12.7557	13.0776	13.3722	13.7457	14.1672	14.5062	14.8886	15.3102	15.6209	16.0379	16.3570	16.8077	17.0848	17.4768	17.8497	18.2444	18.6780	19.0842	19.5441
d-Bo22A1_12_E12R	3.3126	3.8988	4.1159	4.3913	4.2291	5.0261	5.2096	5.1634	5.7882	6.0152	6.2498	6.2116	6.5846	6.5670	6.8039	6.9666	7.3048	7.4298	7.5613	7.5184	7.9747	8.2974	8.6131	8.8851	8.8988	9.2504	9.5881	9.7251	9.9683	10.2618	10.5666	10.7288	11.0083	11.3710	11.6177	11.9249	12.1529	12.4222	12.7615	12.9924	13.2513	13.5417	13.8576	13.9802	14.4613	14.8579	15.1749	15.5894	16.0718
d-Bo22A1_12_F01R	3.7969	3.0698	4.5021	5.0043	4.9987	5.1957	5.9645	5.5176	5.5788	6.3992	6.5167	6.9703	6.8553	7.1361	7.3004	7.5915	7.7182	7.8898	8.3567	8.5003	8.9069	9.2075	9.4506	9.5413	9.8488	10.1276	10.5325	10.6451	11.0166	11.3054	11.5987	11.7712	12.1486	12.4628	12.7330	13.0988	13.2301	13.6482	13.8985	14.2386	14.4653	14.8087	15.0309	15.2198	15.8607	16.1037	16.4663	16.8741	17.3072
d-Bo22A1_12_F02R	4.5511	5.2464	4.8330	5.2683	5.2986	5.8988	6.3612	6.0655	5.9823	6.5812	6.8785	7.5391	7.4156	7.7806	7.8857	8.2836	8.1438	8.6970	9.1525	9.3171	9.7382	10.0862	10.3738	10.6107	10.9356	11.1748	11.6373	11.8108	12.2760	12.5846	12.8984	13.1523	13.5531	13.9348	14.2443	14.6620	14.8502	15.3136	15.6823	16.0326	16.3919	16.7487	17.0759	17.2997	17.9807	18.1989	18.6286	19.1270	19.5483
d-Bo22A1_12_F03R	3.8973	4.3298	4.0833	4.6514	4.4968	4.9056	5.0873	5.2410	4.8540	5.3781	5.5223	5.8592	5.9120	6.1274	5.9478	6.4364	6.6078	6.9378	7.3860	7.3562	7.6965	8.0104	8.1250	8.4419	8.5767	8.9073	9.1503	9.2903	9.5162	9.8040	10.1185	10.2276	10.6256	10.9544	11.0643	11.3292	11.4978	11.8796	12.0994	12.3730	12.6251	12.8751	13.0793	13.3739	13.7900	14.0584	14.3324	14.7528	14.9993
d-Bo22A1_12_F04R	3.2556	3.5888	3.2628	4.1854	3.8752	3.9490	3.9796	3.8734	4.3294	4.2582	4.6478	4.4880	4.5040	4.9405	5.1145	5.1910	5.2379	5.3696	5.5917	5.8326	6.2037	6.3527	6.2786	6.6015	6.7058	6.8557	7.2359	7.3265	7.6143	7.8120	8.1033	8.0691	8.4728	8.7048	8.8474	9.2273	9.3707	9.6675	9.8091	10.0826	10.3201	10.5442	10.7539	10.8545	11.4415	11.6153	11.9356	12.2604	12.5814
d-Bo22A1_12_F05R	4.1564	4.9583	4.3166	5.5294	5.2798	5.9563	5.5152	6.2733	6.4544	6.8389	6.9354	7.6333	7.3604	7.5020	7.8791	8.2903	8.4609	8.6720	9.1915	9.3585	9.6346	10.1576	10.2999	10.7665	10.9042	11.1265	11.4366	11.6966	12.0523	12.3456	12.6231	12.8336	13.3364	13.5861	13.9357	14.3613	14.5818	14.9502	15.2137	15.4243	15.7580	16.0637	16.3645	16.7586	17.0400	17.2771	17.6901	18.0685	18.5742
d-Bo22A1_12_F06R	4.4369	4.3957	5.0961	5.6241	5.5246	6.1573	5.6728	5.9882	6.8442	7.0360	7.2083	7.3218	7.3715	7.6934	8.0950	8.1785	8.5201	8.7867	9.0784	9.2868	9.6793	9.9605	10.2674	10.4664	10.7142	11.0861	11.2299	11.5366	11.9123	12.1617	12.3985	12.7281	13.1391	13.4500	13.7420	14.0923	14.3161	14.7012	14.9893	15.3222	15.6407	16.0015	16.3892	16.6662	17.0778	17.4778	17.8311	18.2491	18.6998
d-Bo22A1_12_F07R	4.4752	4.7696	6.0259	6.3158	6.8136	7.0814	7.0622	7.2435	7.6553	8.5203	8.9060	9.4301	9.3098	10.0076	10.3403	10.7232	10.9286	11.4261	11.8118	12.1344	12.6142	13.0048	13.3198	13.7269	14.0702	14.4157	14.8256	15.1302	15.5645	15.9335	16.2050	16.6073	17.1670	17.5124	17.8652	18.3713	18.6380	19.1674	19.4743	19.8382	20.2479	20.5223	20.8789	21.0825	21.5740	21.9869	22.2779	22.8403	23.3377
d-Bo22A1_12_F08R	3.4174	2.5964	3.5396	3.7635	4.3229	4.4499	4.4597	4.1305	4.4127	4.4227	5.0534	5.0675	4.9220	5.2448	5.2822	5.4623	5.4503	5.6694	6.1227	6.0906	6.4143	6.5723	6.8761	7.1595	7.1836	7.5258	7.7626	7.8133	8.1762	8.4768	8.6829	8.7855	9.1834	9.4825	9.7272	10.0861	10.1604	10.6027	10.8428	11.1422	11.4389	11.6716	11.9360	12.2854	12.5836	12.9963	13.2551	13.6640	14.0574
d-Bo22A1_12_F09R	3.7992	4.5744	4.0137	4.9182	5.1574	4.8098	5.2946	5.6380	5.6346	6.0748	6.3612	6.5586	6.7027	7.1125	7.1946	7.5968	7.8918	8.0766	8.5630	8.8298	9.2242	9.5631	9.7058	10.1434	10.3050	10.7782	11.0480	11.3094	11.6533	12.0198	12.3673	12.6597	13.1464	13.4023	13.7291	14.1377	14.3279	14.8043	15.0462	15.4058	15.7208	16.0249	16.4066	16.3835	17.0234	17.4337	17.8286	18.2611	18.7494
d-Bo22A1_12_F10R	3.6187	3.6301	4.3813	5.3375	5.1282	5.3305	4.9208	5.8312	5.8182	6.3144	6.6436	6.6042	6.6613	7.2748	7.2410	7.5946	8.2211	8.4055	8.7020	9.0420	9.4262	9.6202	9.8348	10.0434	10.4940	10.7815	11.1506	11.3929	11.8708	12.2515	12.5009	12.8802	13.3291	13.6783	14.0988	14.4619	14.7797	15.1920	15.5674	16.0027	16.4256	16.7864	17.1839	17.4113	18.0058	18.3427	18.7859	19.2177	19.8294
d-Bo22A1_12_F11R	3.2333	3.0556	4.3948	4.0027	4.1957	4.0725	3.6326	4.6621	4.8903	5.0816	5.5182	5.5061	5.7275	6.0535	6.2868	6.3669	6.5273	6.8960	7.2425	7.2842	7.7580	7.9623	8.2236	8.5788	8.8506	9.1284	9.3830	9.5821	9.9983	10.2876	10.6047	10.8151	11.2730	11.6133	11.8546	12.2433	12.3202	12.7680	13.0602	13.3166	13.6562	13.9451	14.2175	14.3186	15.0077	15.2999	15.6651	16.1528	16.5927
d-Bo22A1_12_F12R	4.2180	4.8969	4.9681	5.9996	5.9830	6.5210	6.5873	7.3555	7.3257	8.1087	8.2444	8.1566	8.1535	8.6697	8.9709	9.1085	9.5999	9.7939	9.9145	10.3212	10.6107	10.9990	11.1211	11.5775	11.7149	12.0258	12.3072	12.5579	12.8589	13.2224	13.4755	13.7691	14.1836	14.5450	14.8299	15.3228	15.4119	15.9831	16.2671	16.6468	17.0415	17.3592	17.8224	17.8963	18.7231	19.0129	19.3703	19.8643	20.3322
d-Bo22A1_12_G01R	4.3449	4.6120	4.6910	6.0510	5.4319	5.5887	5.9614	6.2712	6.6524	6.8788	6.8273	7.2049	7.3926	7.6172	7.9581	8.2615	8.4050	8.6391	9.0002	9.2197	9.4486	9.7137	9.9556	10.2679	10.4536	10.7367	10.9670	11.3154	11.5673	11.4675	12.0731	12.4423	12.5986	12.9550	13.2571	13.5767	13.8524	14.2494	14.4865	14.7654	15.0781	15.4180	15.7829	16.1707	16.4820	16.8488	17.2168	17.6891	18.0880
d-Bo22A1_12_G02R	4.2707	4.8027	4.1810	5.0631	4.9310	4.6076	4.9096	5.2353	5.5691	5.6849	5.7185	6.2373	6.1727	6.5231	6.9412	6.8744	7.1045	7.2436	7.5317	7.7679	7.9451	8.1158	8.5133	8.6474	8.9290	9.1028	9.2782	9.7184	9.8947	10.0881	10.4386	10.6490	10.8444	11.1822	11.4141	11.7629	12.0271	12.3292	12.5279	12.7977	13.0446	13.2663	13.6656	13.9800	14.2842	14.5898	14.9775	15.3398	15.6915
d-Bo22A1_12_G03R	4.2165	4.5946	4.3811	5.2731	5.0171	5.0086	5.3729	6.0545	6.2345	6.3013	6.5645	6.9530	7.0221	7.3126	7.7199	7.7217	8.0738	8.2160	8.5857	8.8979	9.1882	9.4267	9.5941	10.0883	10.1540	10.5844	10.9224	11.0950	11.3881	11.6353	12.0165	12.2977	12.6753	12.9771	13.3231	13.6462	13.8126	14.2522	14.5113	14.9510	15.3146	15.6814	15.9990	16.4206	16.7785	17.1496	17.5755	17.9299	18.4335
d-Bo22A1_12_G04R	2.8415	3.3870	3.5523	5.1487	3.9967	4.5881	4.7943	5.2962	5.4984	5.6903	5.9464	5.8817	6.1892	6.3717	6.5227	6.8602	7.2099	7.2678	7.7333	7.9554	8.1090	8.4460	8.6731	8.8104	9.1734	9.5940	9.7667	10.1645	10.3585	10.3357	10.9357	11.1846	11.4731	11.7634	12.0778	12.4144	12.7344	13.0124	13.2791	13.6290	13.8748	14.1002	14.5713	14.8881	15.1708	15.5237	15.8588	16.3381	16.7825
d-Bo22A1_12_G05R	4.2584	3.4874	3.6444	4.0123	4.0905	4.6099	5.0693	4.7385	5.2945	5.5485	5.5146	6.0741	6.0897	6.2087	6.5829	6.7443	6.9610	7.2603	7.6360	7.8644	8.1233	8.3256	8.5917	8.8870	9.1128	9.3732	9.7551	10.0269	10.3473	10.4700	10.8495	11.1966	11.4993	11.8346	12.2150	12.5026	12.7568	13.1476	13.1527	13.6968	14.0304	14.4308	14.6708	15.0428	15.3479	15.7379	16.1001	16.5532	16.9594
d-Bo22A1_12_G06R	5.2488	4.9170	5.1939	6.3767	6.4732	6.5890	7.1642	7.3788	8.0406	8.4075	8.6724	9.0032	9.4230	9.7049	10.0998	10.3185	10.8475	11.0776	11.6771	12.0409	12.3235	12.6358	13.0038	13.4512	13.6939	14.0565	14.3610	14.4758	15.1554	15.1896	15.7576	16.1301	16.4386	16.8428	17.1753	17.6395	18.0088	18.3436	18.5921	18.9327	19.1508	19.4401	19.9010	20.1665	20.4531	20.8163	21.1502	21.6215	22.1270
d-Bo22A1_12_G07R	4.5309	4.9850	4.5778	5.9756	5.3352	5.4646	6.1888	6.3273	6.5138	6.6182	6.9940	7.2005	7.7177	8.0388	8.0954	8.4851	8.6646	9.1229	9.4340	9.5225	9.8014	9.9743	10.3357	10.5779	10.8864	11.1747	11.3981	11.4253	12.0284	12.2393	12.5413	12.7871	13.0372	13.3067	13.5778	13.9953	14.1859	14.4781	14.7567	14.9786	15.2051	15.3886	15.8394	16.1410	16.3648	16.6774	17.0368	17.4666	17.8439
d-Bo22A1_12_G08R	3.6179	4.0871	4.4188	5.2020	5.1135	4.4359	5.5583	6.1080	5.9043	6.2213	6.4280	6.8653	7.1151	7.4066	7.6036	7.8915	8.1874	8.3955	8.6501	8.9252	9.2408	9.4820	9.7019	9.8085	10.2158	10.4946	10.7362	10.9158	11.3995	11.4896	11.8411	12.1973	12.4130	12.7128	12.9935	13.3406	13.6759	13.8834	14.1687	14.3895	14.6333	14.8570	15.3257	15.5419	15.7992	16.1062	16.3919	16.8220	17.3006
d-Bo22A1_12_G09R	5.5528	5.5424	5.0422	6.6925	7.1340	6.7341	7.7077	7.8551	8.1249	8.3125	9.0673	9.2946	9.2441	9.7881	10.0551	10.1571	10.6540	10.9194	11.2110	11.3802	11.8993	11.9511	12.1929	12.4054	12.8187	13.0317	13.3965	13.4935	13.9678	13.9530	14.5228	14.8736	15.1048	15.4147	15.7843	16.1542	16.4856	16.8175	17.1931	17.4804	17.7809	18.1085	18.5328	18.9124	19.2248	19.5875	19.9024	20.3211	20.7667
d-Bo22A1_12_G10R	4.4737	4.4298	5.2443	5.7460	5.7197	5.7175	6.9784	6.6043	7.1917	7.5675	7.6861	8.1458	8.3762	8.6046	8.8737	9.1215	9.5030	9.7571	10.2023	10.5344	10.8994	11.0661	11.3802	11.7071	11.9500	12.2801	12.5352	12.8465	13.2272	13.5244	13.7819	14.1131	14.3559	14.7461	15.1088	15.4470	15.7802	16.0487	16.1446	16.7329	17.0583	17.4267	17.7004	18.1156	18.4478	18.7789	19.1544	19.5710	20.0382
d-Bo22A1_12_G11R	3.9416	4.0368	4.3474	4.1688	4.7211	4.9107	5.0488	5.3913	5.4188	5.5873	5.9162	5.8541	6.1055	6.3564	6.5592	6.5652	6.6280	7.1146	7.3086	7.5287	7.5700	7.8395	7.9799	8.2738	8.4416	8.7220	8.7968	8.7696	9.3692	9.6090	9.7674	10.0075	10.3882	10.6404	10.8153	11.1075	11.3885	11.6553	11.7855	12.1143	12.3457	12.6644	12.9090	13.1839	13.5458	14.0549	13.9863	14.4405	14.9291
d-Bo22A1_12_G12R	4.4863	5.2149	5.3522	5.3136	5.7325	5.4458	5.8452	5.9714	6.2634	6.6252	6.8851	7.2067	7.3633	7.6253	7.8884	8.0906	8.3584	8.5269	8.8562	9.1164	9.2686	9.4086	9.8396	10.0265	10.3623	10.6120	10.7820	10.8891	11.3141	11.6317	11.8582	12.1682	12.3383	12.7091	12.9245	13.2303	13.5215	13.8475	14.1153	14.3546	14.6032	14.9080	15.2165	15.6035	15.8704	16.1555	16.4425	16.8653	17.3036
d-Bo22A1_12_H01R	3.9870	4.2388	5.2715	5.1298	5.4886	5.6245	5.9027	6.2030	6.2748	6.7256	6.9946	7.2815	7.2759	7.6400	7.6408	7.9561	8.3633	8.4552	8.7135	8.8779	9.2686	9.4125	9.6498	9.8724	10.2361	10.4972	10.6396	10.9874	11.2302	11.4728	11.7272	12.2374	12.3720	12.6293	12.9291	13.2744	13.3724	13.9035	14.1205	14.3583	14.7495	15.0349	15.4242	15.5574	16.0622	16.4225	16.8410	17.1723	17.6361
d-Bo22A1_12_H02R	4.1472	3.9550	4.5346	5.1958	5.8547	5.7688	6.1182	6.3285	7.1640	6.7565	7.1759	7.2398	7.8064	7.7173	8.2361	8.6522	8.7924	9.1520	9.5126	9.6495	9.9146	10.3350	10.4801	10.8956	11.1119	11.4163	11.7959	12.0846	12.4904	12.6909	13.0270	13.3244	13.6652	13.9511	14.2132	14.7153	14.8814	15.2920	15.5871	15.8690	16.2983	16.6102	16.8761	17.2626	17.5208	17.9179	18.4093	18.7502	19.2451
d-Bo22A1_12_H03R	4.2012	3.9795	5.8786	5.4204	5.7576	5.8975	6.3400	6.6624	6.7823	7.3620	7.2648	7.9448	8.1111	8.2655	8.3918	8.9054	9.0251	9.4653	9.7006	9.7978	10.1714	10.4410	10.5622	11.1085	11.3472	11.6155	12.0254	12.2290	12.5079	12.7727	13.0677	13.4629	13.8449	14.0666	14.2897	14.7405	14.9663	15.3350	15.5851	15.8759	16.3558	16.7100	17.0209	17.1283	17.7097	17.9641	18.4788	18.8652	19.3250
d-Bo22A1_12_H04R	4.7287	4.6843	5.6969	6.0781	6.8120	6.7331	7.1459	7.0538	7.5056	7.7437	8.0969	8.2183	8.4867	8.7812	8.9608	9.2377	9.3387	9.9156	10.0757	10.1808	10.6455	10.9616	11.0472	11.4898	11.7291	11.9846	12.2629	12.6178	12.8724	13.1723	13.4628	13.7340	14.0302	14.3676	14.6724	15.0977	15.3299	15.7409	16.0033	16.3600	16.7320	17.0926	17.4039	17.3892	18.1092	18.4286	18.8415	19.2312	19.7180
d-Bo22A1_12_H05R	5.3326	4.7284	6.2734	5.8761	6.4376	6.8278	6.7888	7.4391	7.7091	8.0986	8.6206	8.2844	8.5893	9.0927	9.3017	9.6679	9.8432	10.2576	10.5691	10.6211	10.9491	11.3227	11.5843	11.8783	12.2519	12.4550	12.7299	13.0550	13.3599	13.5760	13.9101	14.3895	14.6879	14.9106	15.1897	15.5967	15.8441	16.2877	16.5733	16.8565	17.2392	17.6548	17.9879	18.2481	18.6713	19.0107	19.4501	19.7919	20.2795
d-Bo22A1_12_H06R	4.6981	4.8281	5.9210	6.1633	6.0496	6.3661	7.1763	7.1000	7.2511	7.7016	8.1804	8.1583	8.4455	8.7173	9.1212	9.3486	9.5899	10.1303	10.3165	10.4412	10.7183	11.0779	11.2173	11.6267	11.9061	12.2553	12.4965	12.7578	13.1049	13.3517	13.7026	13.9675	14.3577	14.6287	14.9240	15.3894	15.6512	15.9617	16.2401	16.6379	17.0251	17.3605	17.6994	17.8349	18.4126	18.7289	19.1755	19.4805	19.9996
d-Bo22A1_12_H07R	2.6304	2.7591	3.7257	3.8774	4.1866	4.1697	4.8422	4.7788	4.6624	5.2879	5.5414	5.2769	5.7891	5.6173	5.7049	6.2850	6.5776	6.7837	6.9768	7.2916	7.4652	7.7035	7.9808	8.3121	8.4740	8.7179	9.0053	9.2845	9.6061	9.7860	10.0803	10.3997	10.6696	10.8737	11.2334	11.6134	11.7453	12.1344	12.4280	12.6811	12.9934	13.3283	13.6086	13.9049	14.1914	14.6220	14.9713	15.3126	15.7188
d-Bo22A1_12_H08R	3.9550	4.2711	5.3641	5.4332	6.1150	6.1427	5.9644	6.2188	6.1741	6.5267	7.0256	7.0889	7.3072	7.4916	7.8612	8.1977	8.2886	8.6567	8.9222	9.0461	9.2965	9.6322	9.7884	10.1983	10.3967	10.7717	11.0339	11.2338	11.5897	11.8802	12.1742	12.4405	12.8813	13.1904	13.4799	13.9020	14.0467	14.5851	14.7943	15.1661	15.6335	15.9836	16.3464	16.7585	17.1384	17.5152	18.0284	18.4290	18.8840
d-Bo22A1_12_H09R	3.5013	3.4301	5.0279	4.6320	4.3598	5.4546	5.9613	5.8364	6.0023	6.9012	7.0869	7.1408	7.4092	7.8930	7.9943	8.3171	8.6674	9.2221	9.4244	9.8944	10.1566	10.4507	10.6058	11.1713	11.3772	11.7208	12.0953	12.4806	12.7594	13.1167	13.4735	13.8352	14.1903	14.5069	14.9065	15.3109	15.5454	15.9671	16.1845	16.5295	16.8886	17.2836	17.5605	17.8239	18.2115	18.5553	18.9253	19.3774	19.8777
d-Bo22A1_12_H10R	3.6503	3.4190	4.7521	4.5669	4.8148	5.1999	5.6286	5.5783	5.8504	6.1552	6.6337	6.4284	6.7321	7.0441	6.9768	7.1859	7.4960	7.7889	8.0548	8.1518	8.3261	8.6485	8.7534	9.0616	9.2347	9.4882	9.7255	9.9080	10.1963	10.2840	10.6127	10.9053	11.1230	11.4367	11.6115	11.8864	12.1371	12.3847	12.5679	12.8197	13.1050	13.3572	13.5685	13.7244	14.2100	14.4627	14.8750	15.1840	15.5520
d-Bo22A1_12_H11R	3.9960	4.3948	6.6420	5.5026	5.8751	6.0553	6.4727	6.5917	7.0585	7.4782	7.7172	7.8098	8.0551	8.5197	8.8311	9.1554	9.2880	9.8183	10.1170	10.1935	10.5299	10.9465	11.2140	11.5113	11.8834	12.1408	12.4680	12.7226	13.0147	13.2263	13.6233	14.0638	14.2462	14.6343	14.9491	15.2701	15.5751	16.0063	16.2770	16.5684	16.9341	17.2899	17.6151	17.8517	18.3720	18.6775	19.1252	19.4539	19.9152
d-Bo22A1_12_H12R	3.2704	3.9025	4.0866	4.5698	4.5673	3.5973	5.1688	5.1671	5.4888	5.7986	6.0794	6.4199	6.3679	6.4479	6.8450	6.9371	7.2942	7.2722	7.6373	7.8049	8.0554	8.3026	8.5643	8.8774	8.9476	9.2740	9.5699	9.8823	10.1259	10.3806	10.6579	10.8786	11.2053	11.4821	11.6741	12.1272	12.2614	12.5611	12.8732	13.1694	13.5011	13.7471	14.1227	14.4650	14.8224	15.1209	15.6232	15.9448	16.3891
d-Bo22A1_13_A01R	4.0842	4.1157	4.8371	4.4099	3.7748	4.8183	5.0361	5.0908	5.3160	5.5461	5.6605	5.7697	5.9846	6.0021	6.2517	6.7927	6.6397	6.6849	7.0026	7.1752	7.4372	7.6845	8.0135	8.1170	8.4300	8.6478	8.9469	9.1915	9.4607	9.8080	9.9796	10.1869	10.6122	10.8314	11.2141	11.5567	11.8382	12.1660	12.4404	12.6873	12.9893	13.3469	13.6735	14.0310	14.2945	14.8277	15.2054	15.6417	16.0965
d-Bo22A1_13_A02R	4.4496	5.2761	6.1148	5.8027	5.4888	6.5501	6.5569	6.7879	7.0279	7.1200	7.5830	7.6759	7.4992	8.0502	8.1577	8.5898	8.6414	8.6261	8.9682	9.1360	9.5900	9.8633	9.9739	10.2730	10.6140	10.7993	11.0692	11.3251	11.5689	11.9810	12.1348	12.2787	12.6742	13.0748	13.3360	13.6514	13.9212	14.1770	14.5668	14.7679	15.0950	15.4611	15.7567	16.0799	16.1685	16.8518	17.1698	17.6345	18.0199
d-Bo22A1_13_A03R	4.5511	4.4395	4.1556	5.0610	4.8949	5.3529	5.0284	5.6477	6.0457	6.0079	6.2172	6.5575	6.3291	6.7767	7.1908	7.4404	7.4164	7.7725	7.9324	8.2184	8.4491	8.7583	8.9231	9.1497	9.3354	9.5934	9.9671	10.2013	10.4824	10.6884	10.9069	11.3248	11.6658	11.9081	12.1368	12.4014	12.6599	12.8674	13.2222	13.3272	13.6309	13.9438	14.1783	14.5094	14.8073	15.0913	15.4136	15.8094	16.2458
d-Bo22A1_13_A04R	3.3937	3.4550	3.5220	4.4644	4.3954	4.4123	4.5473	5.6741	5.2581	5.6518	5.7023	6.2618	6.0399	6.7081	6.9706	7.5714	7.4776	7.9292	8.2706	8.4941	8.7497	9.0710	9.4911	9.7820	10.1537	10.4190	10.7790	10.8993	11.4582	11.7885	12.1128	12.5943	12.8991	13.2633	13.5990	14.0331	14.2824	14.7394	15.0808	15.5168	15.9198	16.2704	16.7313	17.1062	17.2048	18.0450	18.3742	18.8391	19.5039
d-Bo22A1_13_A05R	3.6925	4.1882	4.1289	3.9800	4.7108	4.4930	5.0464	5.1922	5.1304	5.5128	5.6534	5.7692	6.2505	6.3361	6.4338	6.8317	6.8905	7.1753	7.3092	7.7992	7.9723	8.2647	8.5876	8.7599	9.0314	9.1010	9.5937	9.9063	10.0929	10.4181	10.7756	10.9590	11.3747	11.6457	11.9720	12.3371	12.5431	12.7524	13.0290	13.2760	13.6008	13.8911	14.1685	14.5169	14.7978	15.1018	15.4541	15.8699	16.3704
d-Bo22A1_13_A06R	4.5184	4.5331	4.0643	5.0084	5.1589	5.3472	5.5992	5.5479	6.1464	6.3371	6.8414	7.0999	7.0681	7.4541	7.8360	8.0441	8.3846	8.7671	9.1449	9.4901	9.8545	10.0223	10.1576	10.6429	11.0253	11.2459	11.6813	12.0908	12.3747	12.7006	13.0512	13.4764	13.9304	14.1181	14.4191	14.8091	15.1228	15.4719	15.7740	16.0180	16.3877	16.7842	17.0744	17.4527	17.7050	18.0713	18.4403	18.8563	19.3699
d-Bo22A1_13_A07R	3.2604	3.6836	4.3470	4.5671	4.6973	4.9803	5.4511	5.6811	5.9329	6.2398	6.4026	6.6250	6.9823	6.9555	7.4000	7.9259	7.8466	7.7984	8.2918	8.3104	8.8126	9.1177	9.4010	9.5907	9.8401	10.1324	10.3906	10.5696	10.8918	11.3076	11.4885	11.7253	12.0503	12.2913	12.7108	12.9980	13.2437	13.6343	13.9053	14.1469	14.5212	14.8922	15.1769	15.4696	15.0865	16.2955	16.6209	17.0831	17.4524
d-Bo22A1_13_A08R	3.6359	3.6699	3.7648	4.3583	4.1040	4.5526	4.6149	5.2177	5.3395	5.5759	5.5946	6.0684	6.0698	6.1708	6.4710	6.9719	7.0446	6.9212	7.6194	7.7772	7.9820	8.3830	8.5834	8.7853	9.0935	9.3535	9.6762	9.8658	10.2405	10.5294	10.7787	11.0480	11.3595	11.6085	11.9959	12.3682	12.6130	12.8885	13.1483	13.4086	13.7322	14.0482	14.3487	14.5786	14.8663	15.3815	15.6473	16.1002	16.5797
d-Bo22A1_13_A09R	2.8873	4.2172	3.8215	4.7039	4.7511	4.4257	4.6979	5.2717	5.3180	5.5758	5.8839	6.2963	6.4880	6.6816	6.8526	7.2571	7.5877	7.6329	7.9829	7.8228	8.4581	8.8404	8.9224	9.2984	9.4563	9.6601	9.9727	10.3047	10.4901	10.8808	11.0526	11.3774	11.7450	12.0084	12.1494	12.5179	12.7289	12.9820	13.2357	13.3593	13.6838	13.9807	14.2512	14.5370	14.8325	15.0931	15.4561	15.7739	16.2527
d-Bo22A1_13_A10R	2.6811	3.8441	3.7705	4.2177	4.6696	4.7769	4.9507	5.2881	5.7461	5.5685	6.0567	6.1202	6.5286	6.6633	6.7680	7.3301	7.5456	7.7103	7.7459	8.3124	8.6187	8.8070	9.2160	9.4537	9.6952	9.8916	10.3691	10.6486	10.9361	11.3482	11.6094	11.7860	12.3733	12.6291	12.9207	13.3489	13.6476	13.9341	14.2548	14.5930	14.9224	15.2688	15.6223	16.0224	16.4065	16.7582	17.1765	17.5640	18.0199
d-Bo22A1_13_A11R	3.3222	4.7922	4.0733	4.6297	4.5229	4.9264	5.8110	6.4702	6.0164	6.5821	7.0230	6.9665	7.4728	7.5904	7.7761	8.2160	8.4620	8.5265	9.1829	9.4914	9.8017	10.1400	10.3619	10.7058	11.0889	11.3039	11.7819	12.1302	12.4327	12.8952	13.1511	13.3759	13.8079	14.1749	14.5280	14.8568	15.2011	15.5169	15.8051	16.1346	16.5077	16.8364	17.2042	17.5061	17.8125	18.1922	18.5868	19.0547	19.5290
d-Bo22A1_13_A12R	4.1661	4.1777	4.7948	4.5531	5.2215	5.3451	5.1732	6.0117	5.9873	6.3632	6.5118	6.6945	6.6214	7.2114	7.6959	7.5856	7.7929	8.0163	8.3836	8.4835	8.7280	9.1362	9.2689	9.3842	9.8632	10.0711	10.3848	10.5469	10.8833	11.1627	11.4452	11.5612	11.9897	12.3245	12.6232	12.8935	13.2015	13.4602	13.7182	13.9736	14.2374	14.5311	14.8443	15.1996	15.4365	15.9538	16.2750	16.6343	17.1038
d-Bo22A1_13_B01R	3.4148	2.9918	3.3053	3.9629	4.4243	4.8216	4.6817	4.3565	4.9490	5.4341	5.3456	5.5468	5.7353	5.5265	6.2056	6.6875	6.7357	6.8596	7.0658	7.4892	7.6912	7.9777	8.2785	8.4757	8.7104	8.9811	9.2518	9.5409	9.9226	10.0947	10.3591	10.6363	11.0102	11.3148	11.6290	11.9974	12.3072	12.5523	12.8946	13.2005	13.4837	13.8384	14.1400	14.5324	14.9024	15.2286	15.6384	16.0485	16.5379
d-Bo22A1_13_B02R	3.0224	4.0591	4.1882	5.1828	5.4430	6.2180	6.4035	6.5380	6.5023	7.1957	7.8728	7.8445	7.9240	8.1802	8.7729	9.1753	9.4829	9.7788	10.2522	10.2483	10.6683	11.1944	11.3369	11.5566	12.0394	12.1467	12.4295	12.8755	13.1771	13.3615	13.6887	14.0684	14.2926	14.6754	15.0079	15.3275	15.6984	15.9632	16.3861	16.7043	17.0363	17.4165	17.6965	17.9860	18.3304	18.7233	19.1594	19.4800	19.9459
d-Bo22A1_13_B03R	4.3454	4.3486	5.2280	5.6229	5.7530	5.8792	6.2134	6.4118	6.5517	7.0853	7.1726	7.5020	7.5053	8.1881	8.2181	8.6883	8.8341	9.0959	9.2641	9.6048	9.9211	10.2626	10.5483	11.0132	11.0217	11.2959	11.6465	11.9442	12.2018	12.4033	12.7810	13.0966	13.3222	13.7353	13.9493	14.2681	14.5823	14.8559	15.2271	15.5823	15.8728	16.1445	16.4885	16.8373	17.1392	17.5163	17.9032	18.2482	18.6752
d-Bo22A1_13_B04R	4.4310	5.0529	5.0671	5.3223	5.8602	5.8955	6.3298	6.7040	6.7311	7.3243	7.4616	7.8175	7.7309	8.4044	8.6938	8.9771	9.3656	9.5970	10.0933	10.0734	10.5793	10.8831	11.2561	11.5415	11.7766	12.0840	12.3751	12.7535	13.0187	13.2112	13.5360	13.8806	14.1934	14.5823	14.8339	15.1607	15.5231	15.7996	16.0813	16.3725	16.6684	16.9337	17.1947	17.5813	17.9513	18.1745	18.5236	18.9565	19.3998
d-Bo22A1_13_B05R	4.0057	2.9559	3.0756	4.5317	4.3014	4.4856	4.6795	5.0848	5.3375	5.3562	5.2492	5.5745	5.7445	5.8358	5.8506	6.2935	6.6625	6.6148	6.6811	6.9120	7.2870	7.4159	7.6762	7.8217	8.2028	8.3065	8.5709	8.7599	9.0226	9.1930	9.4877	9.6881	10.0048	10.2445	10.5236	10.7434	10.9510	10.9724	11.4965	11.7009	11.8921	12.1416	12.4705	12.7208	13.0914	13.4083	13.6904	14.0753	14.4749
d-Bo22A1_13_B06R	3.3958	4.2778	3.9944	4.7636	4.9001	5.1486	5.4269	5.5220	5.8143	5.8878	6.3956	6.5650	6.2933	6.9393	7.0858	7.4397	7.6209	8.0374	8.3672	8.4403	8.8106	9.0120	9.2307	9.4676	9.8889	10.0218	10.2539	10.5449	10.8238	11.0861	11.3471	11.6277	11.9580	12.3264	12.6090	12.9654	13.1775	13.4351	13.7562	14.1242	14.4090	14.7265	15.0296	15.3967	15.6990	16.0426	16.4874	16.8236	17.3800
d-Bo22A1_13_B07R	3.4041	2.6920	4.3017	4.9254	5.3554	5.2410	5.7622	5.9292	5.8232	6.5384	6.9321	7.3006	7.6799	7.8835	8.1999	8.6187	9.1006	9.3154	9.7029	9.9110	10.3308	10.5655	11.0089	11.3118	11.6934	11.9372	12.3474	12.7355	13.0857	13.3605	13.7983	14.0829	14.3887	14.8237	15.2365	15.5405	15.9587	16.2768	16.6881	17.0089	17.3409	17.7851	18.1235	18.3251	18.6897	19.1598	19.5544	20.0081	20.5775
d-Bo22A1_13_B08R	3.3705	3.9257	3.3647	3.9334	4.6443	4.5518	4.7842	5.3772	5.0320	5.8034	6.0296	6.3551	6.7781	6.8000	6.9355	7.1025	7.4623	8.1265	8.3411	8.4136	8.7773	9.0871	9.4216	9.6665	10.0859	10.3122	10.6442	11.0271	11.2184	11.4907	11.8358	12.1764	12.5304	12.8553	13.2315	13.5786	13.9020	14.1436	14.5058	14.8855	15.1675	15.5468	15.8087	16.2466	16.5542	16.9049	17.3073	17.7100	18.2867
d-Bo22A1_13_B09R	3.5197	4.7025	4.0479	5.0333	5.2266	5.7852	6.0289	5.9572	6.1482	6.4854	6.7651	7.4877	7.3539	7.6952	7.7844	8.1753	8.5051	8.8168	9.2019	9.3449	9.6255	9.8736	10.0015	10.4982	10.9156	10.9798	11.3385	11.6743	11.8735	12.1187	12.4306	12.7769	13.0603	13.4560	13.6656	14.0154	14.3290	14.5726	14.8955	15.1746	15.4296	15.8161	16.0776	16.4210	16.7455	17.0807	17.4732	17.8182	18.3458
d-Bo22A1_13_B10R	3.6987	4.5451	4.6050	5.0525	5.1400	5.6172	5.7443	6.0791	6.0137	6.5322	7.0106	7.2412	7.0991	7.4516	7.7978	8.0258	8.3718	8.6450	8.8169	8.9667	9.3610	9.6900	10.0170	10.1352	10.5663	10.6899	10.8969	11.2085	11.4585	11.6893	11.9437	12.2673	12.4585	12.7936	13.0367	13.2890	13.5054	13.7362	13.9804	14.2197	14.4645	14.7225	14.9560	15.2780	15.5023	15.7466	16.0843	16.4001	16.8227
d-Bo22A1_13_B11R	4.1441	3.0537	3.7997	3.9529	4.3683	4.8527	5.2265	5.4176	5.2794	6.0265	6.5011	6.3190	6.8927	7.2409	7.2299	7.4054	8.0920	8.2269	8.4047	8.8232	9.0906	9.3467	9.6451	9.9761	10.3906	10.5823	10.9055	11.1487	11.5793	11.8331	12.2036	12.5305	12.7708	13.1744	13.4898	13.8131	14.1331	14.3292	14.8384	15.0964	15.4306	15.7910	16.1657	16.4348	16.7964	17.2365	17.6072	17.9843	18.6191
d-Bo22A1_13_B12R	4.7912	4.0484	4.4355	4.7637	5.7947	5.9720	6.0680	6.1794	6.8139	6.6919	6.7735	7.5190	7.5409	7.8739	8.2544	8.2648	8.6560	9.1004	9.5279	9.5334	9.9001	10.0914	10.3391	10.6722	11.1269	11.2936	11.4928	11.9270	12.3110	12.4618	12.8469	13.1892	13.3653	13.7201	14.0667	14.3071	14.7466	15.0226	15.3152	15.5295	15.8774	16.1659	16.4890	16.8289	17.0921	17.4512	17.9259	18.3249	18.7330
d-Bo22A1_13_C01R	4.8917	4.2072	4.5462	5.0448	5.3590	5.2469	5.5159	5.9673	6.2447	6.5351	6.8379	6.8122	7.1645	7.3010	7.6150	7.5444	7.9510	8.2538	8.2345	8.7339	8.8064	9.0967	9.2940	9.5220	9.7815	10.0132	10.3036	10.4932	10.7643	11.0772	11.2877	11.6219	11.8527	12.0466	12.3506	12.6273	12.9835	13.2062	13.4530	13.7831	14.0698	14.3180	14.5455	14.9277	15.2626	15.5472	16.0365	16.3305	16.7152
d-Bo22A1_13_C02R	4.5392	4.8508	5.2442	6.6137	6.7177	6.8494	7.2851	8.0718	8.0603	8.8988	9.1845	9.4345	9.2851	10.1844	10.3346	10.8932	10.7059	11.5477	11.8424	12.0783	12.4018	12.6149	12.8622	13.0991	13.3996	13.8453	14.1725	14.4259	14.8469	14.9534	15.3309	15.6031	16.0968	16.4205	16.6549	17.0525	17.4582	17.7615	18.2515	18.4565	18.8277	19.0587	19.4542	19.8376	20.2888	20.5388	20.9485	21.3726	21.7859
d-Bo22A1_13_C03R	4.6255	4.2388	4.3451	5.3849	5.1409	5.6415	5.1570	5.7047	6.0113	6.3627	6.3913	6.6071	6.5568	7.1865	7.2898	7.7685	7.8638	8.1563	8.6260	8.6796	9.0188	9.1315	9.5328	9.7695	10.0405	10.4205	10.7157	10.9434	11.2829	11.5498	11.8477	12.0748	12.5021	12.8327	13.0691	13.5069	13.8555	14.0369	14.4105	14.6830	15.0712	15.4196	15.7742	16.1004	16.5676	16.8800	17.2479	17.6761	18.1082
d-Bo22A1_13_C04R	3.6128	3.7890	4.2354	5.0336	5.0868	4.4912	5.1371	5.6443	5.8804	6.4547	6.3704	6.6411	6.8963	6.9572	7.5621	7.2734	8.0553	8.3429	8.5785	8.8527	9.1222	9.5907	9.6782	10.0373	10.5479	10.8037	11.0606	11.1206	11.6734	12.0289	12.3635	12.6838	12.9088	13.2633	13.5899	13.9226	14.2427	14.5377	14.8275	15.1261	15.4700	15.8152	15.7109	16.3749	16.7390	16.7560	17.5309	17.8403	18.3205
d-Bo22A1_13_C05R	5.0792	4.3697	4.9034	5.5152	5.3721	5.4907	5.5771	5.9731	5.9711	6.5460	6.6433	7.0285	6.9274	7.3059	7.6798	7.4309	7.9847	8.3377	8.4758	8.5906	9.1414	9.1760	9.3452	9.6642	10.0234	10.3078	10.5340	10.7235	11.1439	11.3810	11.7674	11.9762	12.1574	12.5085	12.7324	13.1186	13.4449	13.7072	13.9536	14.2114	14.5543	14.8426	14.9200	15.4306	15.7763	15.9464	16.4808	16.8291	17.2588
d-Bo22A1_13_C06R	4.3140	4.6398	4.6475	5.4675	5.3975	6.0916	6.2985	6.5497	6.9874	7.1729	7.4205	7.5635	7.6068	8.2437	8.3600	8.7938	8.8335	9.4524	9.7180	9.9591	10.3630	10.6288	10.8370	11.1545	11.6113	11.9675	12.2560	12.5509	12.9476	13.2055	13.5506	13.7299	14.2525	14.6318	14.9630	15.4469	15.7065	16.1241	16.4925	16.5994	17.2389	17.5981	17.8733	18.2432	18.7426	19.0381	19.4459	19.8996	20.4670
d-Bo22A1_13_C07R	4.4744	3.8779	4.4451	4.8227	4.7429	4.6008	4.8241	4.8599	5.5135	5.3317	5.6654	5.8838	5.8066	6.2024	6.5072	6.6073	6.9500	7.0796	7.4157	7.5659	7.9643	8.0392	8.2907	8.5402	8.9429	9.1502	9.4246	9.5750	10.0044	10.2828	10.6529	10.9116	11.1157	11.4570	11.8273	12.0922	12.3376	12.7004	12.9801	13.2565	13.6334	13.9478	13.9971	14.5598	14.9597	15.1421	15.7103	16.0700	16.4983
d-Bo22A1_13_C08R	3.9414	4.0918	4.8736	4.9149	4.6737	5.4581	5.6421	5.8602	6.1253	6.5091	6.7588	6.6650	7.4683	7.5239	7.9812	8.1242	8.3457	8.8020	8.9903	9.2136	9.5429	9.9474	10.2506	10.6208	11.0431	11.1857	11.5637	11.8637	12.1546	12.5619	12.8163	12.9940	13.5906	13.9455	14.2751	14.7722	15.0328	15.4419	15.7745	16.1244	16.6027	17.0188	17.3493	17.7608	18.1341	18.5516	18.9617	19.0041	19.9690
d-Bo22A1_13_C09R	4.6874	4.3585	4.5394	4.7007	4.8414	4.8493	5.2434	5.6880	5.9859	6.3388	6.2925	6.6857	6.6279	7.1436	7.3582	7.3646	7.9407	8.0739	8.4101	8.7615	9.0038	9.3130	9.5670	9.7819	10.1422	10.4034	10.8056	11.1089	11.4237	11.6684	11.9471	12.3656	12.6315	12.8997	13.3026	13.6152	13.9123	14.1864	14.5570	14.7857	15.1202	15.4550	15.7600	16.0361	16.4314	16.8287	17.2250	17.5775	18.0843
d-Bo22A1_13_C10R	4.8025	4.3105	4.7890	5.1174	5.4162	5.6383	5.8658	6.0878	6.7287	6.8990	7.0015	7.4490	7.6791	7.9771	8.2810	8.5459	8.8808	9.2888	9.5062	9.7924	10.1939	10.5649	11.0137	11.3002	11.5692	11.8554	12.1942	12.7354	12.9813	13.1981	13.6402	14.0731	14.4508	14.7719	15.1015	15.5068	15.9059	16.2684	16.6166	17.0060	17.3892	17.7868	18.1131	18.4053	18.8952	19.2071	19.6149	20.0549	20.7187
d-Bo22A1_13_C11R	5.3048	4.6949	4.5153	5.6083	4.8050	5.1641	5.3199	5.4173	5.9852	6.0682	6.1219	6.4718	6.5073	6.9579	7.2362	7.2173	7.6746	7.8500	8.2304	8.3873	8.5572	9.0140	9.2420	9.4869	9.7534	10.1250	10.4033	10.6759	11.0999	11.2942	11.5519	11.9237	12.2557	12.5109	12.8717	13.1422	13.4725	13.7026	14.0324	14.2202	14.5873	14.8394	15.0061	15.4667	15.7714	16.0296	16.4630	16.8481	17.3379
d-Bo22A1_13_C12R	3.6357	3.3163	4.7013	3.8824	3.5995	4.8834	4.6159	4.8513	5.0263	5.4347	5.3735	5.7271	6.0817	6.0708	6.6321	6.7444	6.8660	7.4200	7.5033	7.7543	8.0898	8.3479	8.5286	8.8892	9.1270	9.3454	9.6822	9.6333	10.0682	10.1814	10.5757	10.9327	11.1994	11.5281	11.7032	12.0594	12.3159	12.6583	12.8392	13.0388	13.3253	13.6206	13.9154	14.2119	14.4350	14.7415	15.1409	15.4116	15.8937
d-Bo22A1_13_D01R	3.9795	4.7678	5.4460	5.9749	6.0475	6.5273	6.8027	7.0744	7.3295	7.4926	7.7296	8.1315	8.6370	9.0336	9.2345	9.4563	9.8552	10.4218	10.3939	10.8799	11.0941	11.4110	11.7880	12.0719	12.3843	12.8239	12.8661	13.3486	13.5855	13.9322	14.2913	14.5036	14.9552	15.3332	15.6299	15.8918	16.2245	16.5369	16.8260	17.1642	17.0550	17.8251	18.0170	18.3612	18.6106	18.9300	19.4237	19.6629	20.1935
d-Bo22A1_13_D02R	3.9101	3.2812	3.2963	4.0225	4.8041	3.6156	4.6032	4.9266	4.7815	5.2716	5.2715	5.9198	5.8851	6.1823	6.4737	6.6176	6.9443	7.1729	7.4191	7.8452	8.0564	8.1710	8.5743	8.7815	9.1721	9.4705	9.6723	10.0804	10.3106	10.6741	10.9755	11.2919	11.7317	12.0624	12.3409	12.7366	13.0018	13.2897	13.5573	13.9898	14.0174	14.7137	14.9598	15.3455	15.7691	16.1697	16.5598	16.9054	17.4722
d-Bo22A1_13_D03R	4.2558	4.0334	4.4825	5.0856	4.5205	4.3476	5.0145	5.0253	5.4381	5.6036	5.6800	5.7262	5.6922	6.0221	6.0733	6.3791	6.5588	6.7534	6.8513	6.8551	7.2613	7.4297	7.6513	7.9053	8.1957	8.4255	8.6344	8.8973	9.0083	9.3964	9.6977	9.9251	10.2079	10.5204	10.7348	11.0974	11.3341	11.5466	11.7866	12.2254	12.4239	12.7382	13.0623	13.3598	13.6597	14.0412	14.4253	14.8101	14.9409
d-Bo22A1_13_D04R	4.2974	4.2902	5.2171	6.0401	5.9611	5.7495	6.1127	6.7217	6.5811	7.2523	7.6435	8.0001	8.0017	8.5166	8.6209	8.9946	9.2702	9.6756	9.9049	10.3408	10.5340	10.7546	11.2499	11.4865	11.9522	12.2434	12.4774	12.8210	13.0620	13.4726	13.8248	14.2052	14.5738	14.8619	15.1035	15.5257	15.9137	15.2124	16.4184	16.8839	17.1073	17.5876	17.7507	18.0452	18.4630	18.8195	19.1565	19.5753	20.0767
d-Bo22A1_13_D05R	4.2299	4.9397	5.3841	5.3900	6.3958	6.2554	6.3241	6.7838	6.6819	7.3061	7.6690	8.3144	8.2503	8.8449	8.7587	9.2995	9.5772	9.9842	10.0901	10.5443	10.8299	11.0443	11.4367	11.6361	12.1121	12.4919	12.6755	13.0529	13.2908	13.7436	14.0846	14.4329	14.9080	15.2317	15.6331	15.9902	16.3148	16.4760	17.0450	17.5404	17.8924	18.3558	18.4256	18.9971	19.4147	19.8159	20.2840	20.7184	21.2788
d-Bo22A1_13_D06R	3.8455	3.4032	3.5040	3.9911	4.8909	4.5996	4.8217	5.1149	5.4108	5.3836	5.9916	6.3343	6.2250	6.6497	6.8242	7.3065	7.5294	7.7141	7.9920	8.2926	8.5515	8.8649	9.1554	9.4734	9.8284	10.0794	10.3581	10.7416	10.9187	11.2799	11.6018	11.8593	12.2293	12.6045	12.8750	13.2474	13.5681	13.8425	14.1838	14.5681	14.8649	15.3119	15.6275	15.9135	16.3143	16.6851	17.0723	17.5447	17.9292
d-Bo22A1_13_D07R	3.6276	3.5760	4.2893	5.2089	4.9648	5.3166	4.8304	5.6270	6.0952	5.9383	6.1522	6.4517	6.5142	7.1182	7.1994	7.4274	7.8659	8.1759	8.1345	8.5546	8.9170	9.0684	9.4445	9.7844	10.0510	10.3303	10.6950	10.9513	11.0991	11.5764	11.8361	12.1605	12.4936	12.8240	13.1592	13.4828	13.8432	14.0541	14.3993	14.7844	15.1166	15.5247	15.8749	16.2244	16.5561	16.9325	17.2896	17.7767	18.0923
d-Bo22A1_13_D08R	4.0831	4.9275	4.5463	4.6679	6.0153	5.8316	6.6883	6.2887	6.6786	7.3635	8.0399	8.2031	8.4528	8.9329	9.1351	9.1725	9.6798	10.3128	10.3059	10.7475	11.1522	11.2310	11.6094	12.0584	12.2584	12.6838	12.8388	13.3168	13.5382	13.8014	14.2114	14.5449	14.9431	15.2186	15.5369	15.9227	16.1762	16.4859	16.8321	17.2095	16.9889	17.9686	17.9387	18.4088	18.6881	19.1356	19.4446	19.6837	20.3431
d-Bo22A1_13_D09R	3.6379	4.5846	5.0701	5.7563	6.3691	6.4109	6.6998	7.2161	7.3834	7.6950	8.1945	9.4389	9.1424	9.4340	9.7892	10.2173	10.5035	10.9233	11.1733	11.6780	11.9451	11.9435	12.6489	13.0319	13.4863	13.7840	14.0001	14.4814	14.6441	15.0763	15.4880	15.8080	16.2443	16.6277	16.8518	17.2503	17.6342	17.8920	18.2324	18.5991	18.9282	19.3357	18.6690	19.9354	20.3535	20.6317	21.0200	21.3563	21.9874
d-Bo22A1_13_D10R	5.1479	5.5533	6.0764	6.8993	7.0661	7.3822	7.4854	7.9841	8.8738	8.9573	8.9863	9.3862	9.6845	10.2430	10.3215	10.7028	10.9652	11.3859	11.4622	11.8123	12.1914	12.3491	12.7706	13.1745	13.5062	13.6570	14.0387	14.2542	14.4549	14.7787	15.1422	15.4467	15.7226	16.0972	16.3687	16.7241	17.0398	17.3315	17.7397	18.0243	18.3714	18.7323	19.0404	19.3861	19.7709	20.0457	20.3700	20.8301	21.1649
d-Bo22A1_13_D11R	5.8078	5.6221	7.2552	7.9551	7.3475	7.6595	8.1803	8.5173	9.2237	9.5869	9.8549	10.5670	10.7767	11.2649	11.5282	11.8829	12.2254	12.7932	13.0124	13.4953	13.7782	14.0497	14.5423	14.8712	15.3907	15.7401	16.0179	16.3995	16.6348	17.0752	17.3503	17.7655	18.1838	18.6599	19.0666	19.5026	19.8420	20.1865	20.4607	20.8091	21.2575	21.6101	21.8555	22.1975	22.5237	22.8736	23.1880	23.7189	24.2252
d-Bo22A1_13_D12R	4.1635	4.5972	4.9818	4.5904	5.1929	4.5562	5.0663	5.4453	5.2185	5.6269	6.0025	6.2315	6.2966	6.5685	6.8835	6.9889	7.1201	7.5968	7.6405	7.8356	8.2539	8.4019	8.7146	8.8935	9.2675	9.5573	9.6454	10.0282	10.2145	10.5222	10.8425	11.1369	11.5074	11.7782	12.0360	12.3638	12.5685	12.7235	13.0486	13.3947	13.4980	13.9795	14.1281	14.5529	14.8700	15.1979	15.5847	15.9174	16.4244
d-Bo22A1_13_E01R	4.6418	4.8399	5.0206	5.8670	6.1477	6.7430	7.2347	7.1141	7.7066	8.6167	8.5601	8.7648	9.5893	9.7281	9.8931	10.0553	10.4290	10.8428	11.1399	11.4075	11.5968	12.0570	12.3120	12.6830	12.9253	13.1290	13.5404	13.9301	14.0425	14.3168	14.7513	15.0662	15.3412	15.6850	15.9987	16.3286	16.6829	16.9911	17.4125	17.6933	18.1082	18.4017	18.8097	19.1395	19.4432	19.8049	20.1887	20.5891	21.0442
d-Bo22A1_13_E02R	3.9566	3.8867	4.1339	4.7452	4.9407	5.0568	5.5328	5.8752	6.1601	6.2175	6.9345	7.0828	7.1213	7.3305	7.5647	8.0830	8.1126	8.5897	8.7637	9.2099	9.3337	9.6549	9.9189	10.1843	10.4387	10.7380	11.1540	11.3529	11.7508	12.1361	12.3127	12.7080	12.8628	13.2630	13.2989	13.8151	14.1407	14.4578	14.8007	14.9987	15.1738	15.5839	15.8536	16.1479	16.4915	16.8412	17.2447	17.6741	18.1342
d-Bo22A1_13_E03R	4.5567	4.9709	4.3465	5.0330	4.6030	4.8789	4.9335	5.2145	5.7199	5.5596	5.8827	6.0961	6.4626	6.2557	6.8327	6.6718	6.9479	7.2692	7.3359	7.4827	7.8814	8.0716	8.2418	8.5168	8.7957	8.8817	9.2223	9.5153	9.6625	9.8675	10.1644	10.3678	10.6249	10.9619	11.2088	11.4271	11.7652	12.0397	12.2365	12.4717	12.7787	13.0714	13.4134	13.6523	13.9520	14.2579	14.6071	14.9375	15.3348
d-Bo22A1_13_E04R	4.7237	4.0055	3.5374	4.1872	4.0290	4.6062	4.4419	5.0798	5.1249	4.9100	5.4277	5.7453	5.9954	5.5004	6.5066	6.5993	7.1748	7.0515	7.3573	7.5322	8.0129	8.1836	8.5373	8.6616	8.9389	9.2786	9.5591	9.6687	10.0167	10.1848	10.5570	10.9484	11.1281	11.3528	11.6213	12.0495	12.2864	12.6051	12.8911	13.1092	13.5086	13.7233	14.0256	14.3712	14.5808	15.0134	15.3008	15.6933	16.0372
d-Bo22A1_13_E05R	4.6491	4.9229	4.8108	5.7309	5.7684	6.2270	6.4268	6.6751	7.4429	7.6965	7.9774	8.1235	8.4437	8.5865	9.0721	9.2351	9.5498	9.9237	10.1472	10.3439	10.9001	11.2344	11.4887	11.6624	12.0684	12.2935	12.6287	12.8586	13.0893	13.3414	13.7934	14.1026	14.3263	14.5930	14.9526	15.3360	15.6878	15.9170	16.2076	16.5143	16.8794	17.0990	17.5127	17.7194	18.1074	18.4286	18.7576	19.1703	19.5937
d-Bo22A1_13_E06R	2.6824	3.8953	3.1663	3.8779	3.8891	3.7093	4.2635	4.7268	5.3835	5.4309	5.6287	5.7111	6.5654	6.0965	6.9286	6.9583	6.8711	7.3919	7.5762	7.9490	8.1841	8.5225	8.6668	8.9374	9.2219	9.5051	9.7351	9.9544	10.2058	10.4608	10.8089	11.0963	11.3391	11.6802	11.8769	12.1978	12.4986	12.7664	13.0146	13.2398	13.6225	13.7627	14.1595	14.2830	14.5950	14.9122	15.2548	15.5861	15.9914
d-Bo22A1_13_E07R	5.1453	4.1253	5.1122	5.1097	5.4266	5.5651	6.2284	6.1761	6.3754	6.9485	6.8306	7.1585	7.4038	7.3439	7.9225	8.0498	8.1818	8.4950	8.7389	8.9774	9.2285	9.5686	9.7309	9.9253	10.2015	10.4564	10.6727	10.8526	11.1955	11.3796	11.6916	12.0340	12.1557	12.4321	12.7294	13.0706	13.3054	13.5714	13.9117	14.0726	14.4063	14.6213	14.9158	15.1538	15.4830	15.7877	16.1222	16.5158	16.8594
d-Bo22A1_13_E08R	4.0880	3.7739	4.4293	4.6207	5.1443	5.1356	5.4946	5.3598	5.7303	6.2152	6.4304	6.2582	7.0007	6.6736	7.3419	7.4981	7.9191	8.0500	8.3008	8.3978	8.6339	9.1730	9.3454	9.5606	9.8818	10.0726	10.2881	10.6831	10.8395	11.2174	11.4330	11.6872	12.0082	12.2118	12.5863	12.7437	13.0137	13.4122	13.6427	13.8109	14.1524	14.4739	14.8160	15.0800	15.2923	15.7216	15.9566	16.4598	16.7796
d-Bo22A1_13_E09R	4.3533	4.7732	4.4447	4.7893	5.2061	5.4694	5.5259	5.8816	6.1158	6.0334	6.3516	6.6462	6.5207	7.1311	7.3904	7.3803	7.6708	7.8580	8.1959	8.1155	8.5067	8.6886	8.8610	9.0920	9.3545	9.5583	9.7989	10.0657	10.3028	10.5046	10.7753	11.0510	11.2955	11.6269	11.8977	12.1854	12.3876	12.7358	13.0038	13.2001	13.4859	13.8999	14.1016	14.3195	14.7482	15.0485	15.3538	15.7352	16.2078
d-Bo22A1_13_E10R	3.4290	3.6331	4.3766	4.1741	4.4664	4.3665	4.7758	5.0670	5.2815	5.6557	5.8903	6.0487	6.4635	6.6925	6.9581	6.9783	7.5875	7.6694	8.0203	8.2642	8.5117	8.9630	9.0625	9.3681	9.8240	9.9947	10.3497	10.6448	10.9515	11.2831	11.6579	11.9898	12.2869	12.6672	12.9627	13.2625	13.7354	13.9739	14.3585	14.5584	14.9736	15.2945	15.7514	15.9428	16.3414	16.7174	17.0605	17.5358	18.0067
d-Bo22A1_13_E11R	4.1870	3.5630	3.8786	4.4005	4.1780	4.8996	4.5410	4.8056	5.1168	5.1096	5.5078	5.5483	5.9249	6.0408	6.1369	6.1494	6.5607	6.5950	6.9099	6.9297	7.1705	7.3875	7.6690	7.8719	8.0023	8.0872	8.4271	8.5259	8.7653	8.9628	9.2035	9.4534	9.6673	9.9060	10.0992	10.3610	10.6120	10.8964	11.0758	11.3083	11.5858	11.8596	12.1334	12.3398	12.6343	12.9024	13.1404	13.5411	13.8879
d-Bo22A1_13_E12R	4.2311	4.5632	5.1074	5.1832	4.8167	5.4603	6.0969	6.0586	6.3053	6.4866	6.9800	7.0745	7.0808	7.3998	7.8843	8.0193	8.2812	8.6377	8.7997	9.0116	9.5407	9.9519	10.0447	10.4387	10.8520	11.0522	11.4229	11.6465	12.0251	12.4112	12.7017	13.1410	13.3237	13.7024	13.9632	14.4156	14.7218	15.0834	15.4063	15.6873	16.0011	16.4092	16.6676	17.0315	17.4294	17.8017	18.1645	18.6640	19.1713
d-Bo22A1_13_F01R	3.1479	4.9495	4.2046	4.7499	4.6766	5.0836	5.8856	5.8716	6.4765	6.2697	6.7564	6.7585	7.0951	7.1952	7.6438	7.8137	8.2532	8.2836	8.7056	9.0854	9.1714	9.5430	9.8296	10.0506	10.3703	10.4498	10.9732	11.0807	11.4658	11.7920	12.0460	12.2877	12.6655	12.9348	13.2466	13.5861	13.6809	14.1180	14.3722	14.5795	14.8289	15.0901	15.4569	15.6974	15.9723	16.3110	16.5933	17.0362	17.4895
d-Bo22A1_13_F02R	3.6836	4.0424	4.2291	4.7948	5.0108	5.3916	5.0628	5.7083	6.3963	6.9983	6.4669	7.6689	7.5332	7.5718	7.9863	8.3398	8.6189	8.7280	9.1596	9.2771	9.7053	9.9082	10.2437	10.5427	10.8071	11.0806	11.4105	11.7302	12.0618	12.3689	12.6639	12.7069	13.2435	13.4936	13.8594	14.2010	14.2289	14.6626	14.9713	15.2398	15.5292	15.8260	16.0161	16.3077	16.6981	17.0461	17.4153	17.8647	18.2525
d-Bo22A1_13_F03R	5.1633	5.0084	5.9422	5.9424	6.4513	7.3419	7.2900	7.9888	8.6754	9.1272	9.4321	9.5334	10.3620	10.2654	11.0469	11.5665	11.9249	12.0717	12.8593	13.0511	13.5850	13.9583	14.1154	13.6924	14.9597	15.1651	15.6768	16.0729	16.4548	16.9158	17.2252	17.5969	18.0149	18.3076	18.8151	19.2807	19.4480	19.8903	20.1722	20.4397	20.8594	21.1477	21.5000	20.5965	22.0927	22.4769	22.7419	23.2771	23.7928
d-Bo22A1_13_F04R	3.9182	4.7573	4.1186	4.2003	4.3352	4.6560	3.1212	5.0983	5.5920	5.9778	6.0824	6.3654	6.4607	6.5151	6.2904	7.1497	7.4447	7.4097	7.8967	8.1568	8.4084	8.7942	9.0272	9.5723	9.6331	9.5716	10.0528	10.3057	10.6015	10.9333	11.2294	11.3897	11.8279	12.2405	12.3118	12.7821	12.7454	13.2379	13.5168	13.7909	14.1116	14.3990	14.6346	14.9599	15.2902	15.6885	16.0221	16.5220	16.8393
d-Bo22A1_13_F05R	3.5868	4.7212	5.2929	6.1346	5.3813	5.9436	6.3365	6.6280	6.9687	6.6954	7.6200	7.7835	8.3353	8.3713	9.0459	9.0918	9.4769	9.7518	10.0774	10.5072	10.7658	11.0937	11.5248	11.4898	12.1610	12.5224	12.7966	13.1441	13.5186	13.8713	14.0511	14.6433	15.0334	15.3968	15.8158	16.1534	16.5342	16.9249	17.4164	17.7463	18.1883	18.5468	18.9218	19.2908	19.7297	20.1255	20.5650	21.0469	21.6004
d-Bo22A1_13_F06R	3.2276	3.7900	4.5202	3.8951	4.0838	3.7303	4.0770	4.8514	5.5905	5.1033	5.2427	5.1196	5.4999	5.2473	5.8344	6.0833	6.3855	6.4571	6.8262	6.9724	7.0584	7.4391	7.5068	7.7116	8.1169	8.3772	8.6125	8.6500	9.0583	9.3544	9.5574	9.7329	10.2603	10.4244	10.6816	11.0366	11.2484	11.5366	11.7768	11.9958	12.2788	12.5304	12.8280	12.8131	13.4981	13.7458	14.0662	14.5162	14.8784
d-Bo22A1_13_F07R	4.6576	6.6611	6.2620	5.9844	5.9361	7.0588	6.8617	7.7355	8.5285	8.6102	8.8492	8.8259	9.4079	9.4452	10.1986	10.5308	10.8620	11.1511	11.5785	11.7909	12.0953	12.6242	12.8339	13.3901	13.6379	13.9545	14.3093	14.5553	15.0273	15.3066	15.5898	15.8776	16.4723	16.7669	17.1835	17.6039	17.7685	18.2775	18.6510	18.9358	19.3120	19.6605	19.9450	20.0343	20.7163	21.0999	21.4246	21.9243	22.4055
d-Bo22A1_13_F08R	3.9871	5.3693	4.3903	3.8302	4.1622	4.8901	4.6648	5.2232	5.9537	5.9092	6.1827	5.9328	6.1414	6.4316	6.8036	6.9678	7.3194	7.3199	7.5315	7.7470	7.9159	8.3061	8.3916	8.7559	8.9365	9.2023	9.3671	9.5208	9.8847	10.1520	10.3968	10.4604	11.0434	11.1846	11.4928	11.8525	11.8484	12.2566	12.5476	12.8371	13.0435	13.3166	13.6858	13.8815	14.2569	14.5379	14.8538	15.2939	15.6917
d-Bo22A1_13_F09R	4.1525	5.4650	4.6338	5.1130	5.8719	5.8863	5.6208	6.5461	7.0103	7.0763	7.5604	7.3751	8.1204	8.3924	8.7346	8.9927	9.3973	9.6176	9.8457	10.1448	10.5435	10.7727	10.9772	11.4256	11.6130	11.9163	12.2871	12.3859	12.6669	13.0602	13.2574	13.3985	13.9195	14.2207	14.4239	14.8903	15.0242	15.3339	15.6733	15.9651	16.2025	16.4834	16.8748	17.0596	17.4193	17.7599	18.1292	18.4962	18.9315
d-Bo22A1_13_F10R	3.9977	5.1823	5.0090	4.8412	5.3434	5.9649	5.8570	6.0255	6.2797	6.3594	6.4186	6.1333	6.6866	7.0837	7.4079	7.6461	7.8114	8.0371	8.1819	8.3555	8.6241	8.9474	8.9786	9.2528	9.6595	9.9543	10.1011	10.2313	10.5865	10.8641	11.0433	11.2285	11.7160	11.9083	12.3506	12.5964	12.8249	13.0557	13.4085	13.5429	13.8850	14.1545	14.4657	14.6640	15.0805	15.3876	15.7504	16.1289	16.5525
d-Bo22A1_13_F11R	4.3063	4.4285	4.6920	5.3351	5.3845	5.8758	5.8885	5.8970	6.2749	6.3077	6.6125	6.5624	7.2064	7.2343	7.4506	7.6229	7.9442	7.9904	8.2273	8.5405	8.7110	8.8603	9.3219	9.5505	9.6586	9.8880	10.1325	10.2564	10.6067	10.8291	10.8444	11.1509	11.5518	11.8133	12.0988	12.3522	12.5622	12.7854	13.1781	13.2998	13.7043	13.9980	14.2760	14.5726	14.8541	15.1559	15.5338	15.8620	16.2836
d-Bo22A1_13_F12R	4.3141	4.1159	3.9253	5.1745	5.0073	5.9813	5.8538	6.4078	6.3833	7.0325	7.0804	7.2210	7.8300	8.1604	8.2697	8.8002	9.0725	9.5924	9.9189	10.1929	10.5218	10.8876	11.2487	11.4871	11.8536	12.1770	12.5884	12.9329	13.3580	13.5890	13.9716	14.3440	14.7636	14.9785	15.4977	15.8347	16.2845	16.6307	16.9930	17.4086	17.8114	18.0632	18.4294	18.8656	19.2895	19.7317	20.0377	20.5883	21.0573
d-Bo22A1_13_G01R	3.8842	3.8538	4.5273	3.9986	5.1358	5.5069	5.5048	5.5015	5.5477	6.1500	6.1381	6.8258	6.7600	7.1449	7.3976	7.6261	7.8922	8.1565	8.5140	8.7653	8.9255	9.3248	9.5853	9.7798	10.2760	10.4581	10.8521	11.1267	11.5467	11.3709	12.0888	12.4602	12.8284	13.1277	13.4601	13.8725	14.2254	14.5529	14.8338	15.1241	15.4265	15.7627	16.2321	16.6479	16.9851	17.3544	17.7824	18.2225	18.7160
d-Bo22A1_13_G02R	3.5118	3.9961	5.1184	4.2424	4.9399	5.1910	5.2147	5.6976	5.8674	5.8744	6.3845	6.7905	6.8649	7.0820	7.3082	7.4467	7.6637	7.9969	8.3152	8.4954	8.7683	8.9900	9.1839	9.3829	9.7464	10.0491	10.2686	10.4961	10.7808	10.8975	11.3527	11.6155	11.8916	12.1095	12.4501	12.8037	13.0772	13.3960	13.6119	13.8767	14.1467	14.5159	14.7999	15.1842	15.4521	15.8170	16.1719	16.5432	16.9924
d-Bo22A1_13_G03R	4.4057	4.5444	5.2730	5.7702	6.4837	6.6443	6.9902	7.2700	7.7874	8.1398	8.1939	9.2631	9.0284	9.5881	10.1810	10.2267	10.6565	11.1179	11.2254	11.5496	11.7776	12.1551	12.6573	12.7922	13.3436	13.5140	13.8784	14.1254	14.5776	14.8930	15.1595	15.5009	15.9118	16.2128	16.5157	17.0199	17.3432	17.6442	18.0909	18.4192	18.7013	19.0029	19.4113	19.7891	20.1236	20.4274	20.8382	21.2638	21.7667
d-Bo22A1_13_G04R	4.7901	5.6336	6.1494	6.6880	7.0358	7.2364	7.8232	7.8651	8.5642	9.2670	9.2806	9.7656	10.1549	10.3172	10.8088	10.8862	11.3746	11.9959	12.1456	12.4179	12.5007	12.9790	13.4100	13.7154	14.1609	14.3165	14.6873	15.0352	15.4337	15.6050	16.0786	16.4385	16.7399	17.0458	17.3735	17.8928	18.2342	18.6511	18.9574	19.3258	19.6071	19.9766	20.3555	20.7151	20.9935	21.3160	21.7020	22.2066	22.7152
d-Bo22A1_13_G05R	3.6242	4.3249	4.8311	4.7324	5.9752	5.7753	6.6763	6.9633	7.4688	7.2710	7.9790	8.2678	8.4233	8.8842	8.7840	9.2389	9.5877	9.9228	10.2294	10.4579	10.7171	11.1879	11.2930	11.6088	12.0008	12.1020	12.4152	12.7021	12.9964	13.1938	13.5420	13.8868	14.1468	14.4854	14.7957	15.1411	15.3965	15.7808	15.8794	16.2736	16.5490	16.8847	17.1665	17.5483	17.8697	18.2380	18.6111	18.9825	19.4152
d-Bo22A1_13_G06R	3.9294	3.6479	4.2114	3.3471	4.4824	4.7920	5.0890	5.0085	5.1588	5.2556	5.7027	5.8976	6.0010	6.2268	6.3165	6.5251	6.7147	7.0211	7.2651	7.3216	7.5924	7.8556	8.0477	8.2949	8.5620	8.6473	8.9504	9.0823	9.3430	9.6112	9.8373	10.0793	10.3500	10.6268	10.9011	11.1333	11.2938	11.7463	11.8331	12.1713	12.3599	12.6694	12.9308	13.1896	13.5006	13.8539	14.1404	14.4337	14.9613
d-Bo22A1_13_G07R	3.5562	4.1587	4.3792	4.2292	5.6941	5.9314	5.6851	5.9699	6.4168	6.5712	7.0788	7.2150	7.6205	7.8728	7.9539	8.3918	8.6419	9.0171	9.3855	9.5110	9.8268	10.2903	10.4914	10.8812	11.2063	11.3651	11.7670	12.0815	12.3594	12.6416	13.0198	13.3864	13.6745	14.0579	14.3869	14.7160	14.9784	15.4083	15.4225	15.8707	16.1871	16.5612	16.7668	17.1555	17.4824	17.8111	18.1599	18.5890	19.0838
d-Bo22A1_13_G08R	3.7447	3.5496	4.3615	3.9722	4.7710	4.5385	4.7283	4.9212	5.1673	5.3314	5.6527	5.5836	6.1972	6.1452	6.3946	6.4458	6.7999	6.9805	7.2893	7.4180	7.6511	7.8906	8.1133	8.2724	8.6095	8.7612	9.0557	9.2863	9.6275	9.7540	10.0917	10.3573	10.6043	10.8705	11.1286	11.5191	11.7897	12.0406	12.3240	12.5875	12.8360	13.1582	13.4260	13.8227	14.1642	14.4757	14.8398	15.1769	15.6123
d-Bo22A1_13_G09R	3.1589	3.6204	4.0717	4.4877	5.5140	5.1153	5.4664	5.4807	5.8181	5.8457	5.9854	6.6581	6.3201	6.6461	6.8937	7.2495	7.4373	7.5861	7.8167	8.0377	8.3439	8.5635	8.8183	9.0168	9.3672	9.4136	9.7700	9.9296	10.3290	10.5753	10.8410	11.1012	11.4381	11.6178	11.8575	12.2810	12.5176	12.8201	13.1268	13.4048	13.6498	13.9247	14.3250	14.6865	15.0140	15.3115	15.6377	16.0880	16.5052
d-Bo22A1_13_G10R	4.2065	4.1888	4.2695	4.0708	5.0471	4.7371	5.0596	5.1890	4.8633	5.5855	5.3432	5.9374	5.6843	6.0550	6.1314	6.2885	6.6883	6.8532	6.9544	7.0048	7.2953	7.3871	7.5850	7.8084	8.2111	8.2286	8.4833	8.6469	8.8818	9.1170	9.4740	9.6926	9.8920	10.1252	10.2984	10.6866	10.8872	11.1613	11.4126	11.5758	11.8239	12.0596	12.3504	12.6372	12.9900	13.1956	13.4857	13.9681	14.3222
d-Bo22A1_13_G11R	4.0331	4.0282	4.3607	4.4478	4.8999	4.4308	5.8266	5.7033	6.0843	5.9493	6.5037	6.6500	6.8051	7.3098	7.1415	7.5275	7.9194	8.3127	8.4548	8.7046	8.8461	9.2514	9.5013	9.6737	10.1038	10.2368	10.5696	10.8605	11.2079	11.3545	11.6815	11.9740	12.2766	12.5753	12.8543	13.2030	13.5623	13.7794	14.0299	14.3329	14.5778	14.8864	15.2470	15.6267	15.9588	16.2500	16.6161	16.9956	17.5443
d-Bo22A1_13_G12R	4.0973	4.3982	4.4162	4.6662	5.3943	5.8053	6.2382	6.1590	6.5828	6.7626	7.1218	7.2918	7.8874	7.9690	8.1201	8.3013	8.7882	8.9997	9.3141	9.6038	9.7051	10.1721	10.4002	10.6444	10.9331	11.1539	11.4042	11.7322	12.0953	12.2414	12.5372	12.8818	13.1844	13.5633	13.8351	14.2573	14.5735	14.9039	15.2392	15.5961	15.8615	16.2239	16.6627	17.0980	17.4943	17.8450	18.2506	18.6598	19.0683
d-Bo22A1_13_H01R	2.9914	4.0035	4.0387	3.9443	4.2211	4.4026	4.3519	4.9977	4.9667	5.4586	5.6144	5.5707	5.9303	6.0388	6.2121	6.4410	6.6808	7.0212	7.2588	7.4023	7.8448	7.9251	8.2732	8.4858	8.8906	9.1674	9.3230	9.5750	9.9158	10.1862	10.5112	10.7769	11.1106	11.4147	11.6486	11.9576	12.2723	12.6554	12.8762	13.2003	13.4288	13.8214	14.1832	14.3317	14.8317	15.1826	15.6004	15.9500	16.4123
d-Bo22A1_13_H02R	3.8790	3.8884	5.7608	5.3149	6.3048	5.5422	6.5342	6.8005	7.1901	7.1848	7.7377	8.0340	8.2325	8.3994	8.6159	9.0542	9.1538	9.9250	10.0203	10.1201	10.4619	10.7426	11.1018	11.3942	11.6948	12.0174	12.2642	12.5854	12.9220	13.1211	13.4407	13.7590	14.0927	14.3691	14.7564	15.0532	15.2266	15.6935	15.9106	16.1961	16.4784	16.8328	17.1404	17.3687	17.7289	18.0547	18.5318	18.8470	19.3155
d-Bo22A1_13_H03R	2.4354	3.6467	5.6483	4.6788	4.9504	5.2568	5.5152	5.8925	5.9063	6.2581	6.8303	6.7741	7.0812	7.3445	7.5029	7.6750	7.9456	8.3292	8.4548	8.6032	8.9261	9.1208	9.4421	9.6979	10.0154	10.2514	10.5132	10.7328	11.0663	11.2959	11.5636	11.9175	12.1873	12.4989	12.7849	13.1142	13.3035	13.6803	13.9010	14.1506	14.5332	14.8980	15.2301	15.3908	15.8067	16.1818	16.5555	16.9659	17.4212
d-Bo22A1_13_H04R	3.6043	4.2491	5.3580	4.3896	5.0860	5.2669	5.6031	5.6525	6.2821	6.5483	7.1367	7.1699	7.3323	7.5478	7.9133	8.1815	8.2352	8.8605	9.1308	9.2162	9.5940	9.9338	10.2431	10.4697	10.8344	11.2830	11.4943	11.7372	12.0776	12.3633	12.6821	13.0296	13.4188	13.7080	13.9903	14.3404	14.5642	14.9573	15.2551	15.5532	15.8431	16.1875	16.5198	16.6124	17.1298	17.4701	17.8760	18.2976	18.7281
d-Bo22A1_13_H05R	3.9512	3.5677	4.3565	4.2238	4.6514	4.7194	5.2010	5.1974	5.3088	5.3676	6.1016	5.9784	5.7682	6.2713	6.4363	6.5145	6.7439	6.9841	7.1770	7.2112	7.5510	7.7824	7.9361	8.1920	8.4405	8.7183	8.8945	9.1212	9.4439	9.5298	9.8246	10.1534	10.3770	10.5945	10.9181	11.2303	11.3924	11.7448	11.9549	12.2476	12.5129	12.8288	13.1534	13.3302	13.7051	14.0463	14.4550	14.7433	15.1360
d-Bo22A1_13_H06R	3.7089	4.5477	5.3818	5.3226	5.4279	6.0307	5.9355	6.6362	6.5900	6.9537	7.2475	7.4691	7.4770	7.7824	8.1258	8.2772	8.5112	8.9132	9.2614	9.3616	9.6234	9.9479	10.2603	10.5115	10.7538	11.1356	11.3706	11.6106	11.9287	12.1346	12.4143	12.8979	13.1761	13.3847	13.7100	14.0285	14.3103	14.7483	14.9925	15.2488	15.6027	15.9435	16.3316	16.4381	16.8778	17.1813	17.6252	17.9351	18.4565
d-Bo22A1_13_H07R	3.6984	3.4420	4.3145	4.2769	5.2461	5.3775	5.4267	6.2155	6.1682	6.4587	7.0906	7.0537	7.4050	7.5840	7.8316	8.0572	8.3919	8.7223	8.9923	9.2149	9.5473	9.7696	10.1326	10.5050	10.6915	11.0808	11.3700	11.5416	11.9267	12.1489	12.4872	12.8131	13.1189	13.4367	13.7980	14.1463	14.4020	14.7588	15.0021	15.3198	15.7355	16.1033	16.4589	16.6398	17.0938	17.4974	17.9903	18.2603	18.7514
d-Bo22A1_13_H08R	3.8706	3.6768	4.4266	4.4415	5.0416	5.4016	5.8331	6.0738	6.2011	6.5916	7.1069	6.8720	7.2724	7.3830	7.7085	7.9515	8.0835	8.5723	8.7782	8.9015	9.2529	9.5425	9.8608	10.0244	10.3445	10.7125	10.9177	11.2246	11.4454	11.5990	11.9768	12.3939	12.6116	12.9105	13.1442	13.5035	13.7196	14.1065	14.3096	14.6059	14.8245	15.1860	15.5086	15.7694	16.0650	16.3666	16.7303	17.0829	17.5276
d-Bo22A1_13_H09R	3.7882	3.7560	5.0039	4.6812	5.7499	5.5830	6.0287	6.4629	6.6410	6.8408	7.1690	7.4817	7.6597	8.0611	8.3930	8.5644	8.7225	9.3969	9.5537	9.6149	10.1441	10.2010	10.5996	11.0362	11.2950	11.6271	11.9229	12.2611	12.5588	12.7907	13.1654	13.5662	13.8663	14.2575	14.5644	14.9496	15.2220	15.6866	15.9713	16.3467	16.6481	17.0645	17.4685	17.7184	18.1887	18.5726	19.1014	19.4009	19.9407
d-Bo22A1_13_H10R	3.3489	2.8692	3.7366	3.5050	4.2819	4.1415	4.1178	4.6942	4.5672	5.0670	5.4699	5.2447	5.7229	5.7620	6.1690	6.3577	6.4629	6.8611	7.2590	7.2925	7.6685	7.8261	8.1396	8.4661	8.7218	9.0349	9.3007	9.7156	9.9917	10.2195	10.5344	10.8604	11.3018	11.5909	11.9160	12.2737	12.5272	12.9180	13.1891	13.4931	13.8086	14.2254	14.5790	14.7151	15.2896	15.6080	16.1015	16.5400	17.0011
d-Bo22A1_13_H11R	3.8154	3.7861	5.0307	4.5906	4.6637	5.3122	5.8014	6.1664	6.2876	6.4620	7.1677	7.3217	7.3638	7.6119	7.6545	8.1900	8.4043	8.6525	9.1630	9.1358	9.3693	9.7331	10.0438	10.2797	10.5919	10.8802	11.1736	11.4115	11.7889	11.9734	12.2653	12.6028	12.8779	13.1414	13.5013	13.8642	14.1455	14.4421	14.7264	15.0219	15.3797	15.7550	16.0793	15.5632	16.7356	17.0047	17.4835	17.8514	18.2892
d-Bo22A1_13_H12R	4.3442	4.8038	4.9412	5.4162	5.1371	6.2056	6.5004	6.6503	6.8455	7.3141	7.3617	7.8230	7.9924	8.1370	8.6962	9.0747	9.1341	9.4563	9.8704	9.9961	10.2516	10.7120	10.8406	11.1514	11.5235	11.8027	11.9819	12.3992	12.6726	12.9202	13.2641	13.5943	13.8792	14.1672	14.5249	14.8476	15.2195	15.5148	15.8186	16.0978	16.4555	16.7266	17.1228	17.4917	17.7623	18.1431	18.4689	18.9492	19.3484
d-Bo22A1_14_A01R	3.7196	4.7770	4.4245	4.7019	4.7075	4.8630	5.2603	5.8192	6.3103	6.4540	6.3937	6.8092	7.2007	7.3282	7.8410	8.0068	8.0974	8.5421	8.7638	8.9581	9.3329	9.6435	9.9614	10.1900	10.6026	10.5537	11.1868	11.5071	11.8382	12.3431	12.5124	12.5898	13.2457	13.4149	13.8663	14.2499	14.5286	14.9180	15.2197	15.5389	15.8362	16.2093	16.6174	16.9990	17.3260	17.6809	18.0851	18.5477	19.0688
d-Bo22A1_14_A02R	4.1975	4.5090	4.9352	4.3883	5.0517	5.1799	5.8159	5.9091	6.1135	6.3889	6.2198	6.5422	6.9331	7.0071	7.4011	7.5628	7.6930	8.1919	8.3441	8.4742	8.8913	9.2066	9.4163	9.6246	10.0020	10.1476	10.5583	10.8783	11.1991	11.5470	11.8517	12.0619	12.4782	12.7246	13.1631	13.5006	13.7979	14.0903	14.3887	14.6821	15.0222	15.3597	15.6942	16.0648	16.3492	16.7640	17.0660	17.5322	18.0633
d-Bo22A1_14_A03R	3.4506	4.7068	5.0954	4.3417	4.1198	4.9880	5.0830	5.2422	5.6260	5.7714	6.0343	6.2134	6.1456	6.5634	6.7619	6.9325	7.2319	7.2137	7.5705	7.8890	8.1173	8.2343	8.4696	8.5200	8.9366	9.0507	9.3429	9.5680	9.7386	10.1759	10.2716	10.1927	10.6894	10.8351	11.2163	11.4898	11.7338	12.0129	12.2316	12.4562	12.6144	12.9270	13.2001	13.4062	13.7050	14.0642	14.3216	14.7221	15.0634
d-Bo22A1_14_A04R	4.3721	5.6140	6.1065	5.1693	5.6923	6.7144	6.7398	7.3430	7.7142	7.7736	8.3575	8.5503	8.6395	9.0474	9.6906	9.8165	9.9795	10.0812	10.5119	10.8099	11.2413	11.5631	11.9131	12.0687	12.5251	12.7572	13.0726	13.3234	13.6480	14.0922	14.2515	14.2722	14.8680	15.1947	15.5211	15.8308	16.1661	16.6193	16.8470	17.1746	17.5070	17.8429	18.2570	18.5303	18.4382	19.2659	19.6307	20.1386	20.5116
d-Bo22A1_14_A05R	4.5744	4.2154	5.6343	5.3281	5.6622	6.0781	6.4166	6.8287	7.2460	7.4887	7.6390	7.9263	8.2593	8.4315	8.6920	9.1488	9.2775	9.6784	9.8948	9.9600	10.5256	10.8179	11.1278	11.2314	11.6071	11.7658	12.1488	12.3392	12.7106	13.0000	13.2523	13.4401	13.8569	14.0137	14.4072	14.7675	15.0582	15.3053	15.5793	15.9073	16.1789	16.4148	16.7875	17.1456	17.4298	17.7316	18.0570	18.4085	18.8693
d-Bo22A1_14_A06R	6.1443	4.0557	4.7749	4.4448	4.7664	4.8083	5.3556	5.6850	5.5940	6.0482	6.2070	6.3819	6.4112	6.6923	7.1990	7.3484	7.5415	7.6167	7.9835	8.3191	8.5459	8.7311	9.1193	9.2645	9.6815	9.9273	10.1406	10.3698	10.6780	11.0973	11.2258	11.2750	11.8856	12.1091	12.4322	12.6636	12.9599	13.2706	13.5013	13.7380	13.9893	14.3783	14.6669	14.8997	14.9764	15.5677	15.8938	16.3120	16.7047
d-Bo22A1_14_A07R	3.9195	4.1617	3.6141	4.0118	3.8807	3.6231	4.5501	4.6658	5.1433	5.2537	5.0901	5.5317	5.6091	5.6035	5.9441	6.3401	6.4346	6.7881	6.5836	7.1301	7.2886	7.5724	7.7367	8.0209	8.2250	8.4569	8.7198	8.9768	9.1937	9.6811	9.7931	9.9783	10.2656	10.6816	10.9357	11.2192	11.5137	11.7223	11.9599	12.2229	12.4424	12.6778	13.0137	13.2484	13.5968	13.9094	14.2404	14.6194	15.0484
d-Bo22A1_14_A08R	4.2861	4.8780	5.1409	4.3641	5.3581	4.7952	5.7975	5.7525	5.8861	6.5137	6.9021	6.9814	7.2098	7.1513	7.8858	7.9550	8.3047	8.7022	8.6742	9.0461	9.5316	9.6491	9.9674	10.3806	10.7030	10.8206	11.2841	11.6044	11.9436	12.4230	12.6287	12.7918	13.2434	13.5580	13.9215	14.3449	14.6161	14.9257	15.2419	15.5631	15.8634	16.2378	16.6201	16.9255	17.3573	17.7190	18.0756	18.5196	19.0145
d-Bo22A1_14_A09R	3.7275	4.7213	5.5821	4.6695	5.4440	5.2575	6.0884	6.2010	6.2695	6.7581	7.0899	7.2874	7.5448	7.6185	7.9824	8.1819	8.3647	8.6710	8.8496	9.2132	9.5062	9.8483	10.0745	10.2701	10.6981	11.0037	11.2083	11.5330	11.8283	12.2466	12.4774	12.1368	13.0022	13.2492	13.6270	14.0042	14.3222	14.6215	15.0326	15.2472	15.4969	15.8381	16.1906	16.5657	16.8917	17.2144	17.5798	17.9991	18.4943
d-Bo22A1_14_A10R	5.8274	5.6779	6.2055	6.0706	7.2125	7.3629	8.1382	8.4468	9.1168	9.5705	9.9646	10.3452	10.4071	11.0201	11.7599	12.0879	12.3246	12.6436	13.1420	13.2437	14.0515	14.3311	14.7419	15.0067	15.6742	15.9570	16.2241	16.6941	17.0953	17.5802	17.8485	18.0168	18.7005	19.0813	19.5437	20.0363	20.3850	20.8717	21.2612	21.5369	21.8915	22.3037	22.6595	22.9463	23.2950	23.7608	24.0599	24.6508	25.1023
d-Bo22A1_14_A11R	3.6317	3.9006	3.8888	4.0068	4.3878	4.3407	4.6139	4.9380	5.0915	5.4088	5.3992	5.7394	5.8347	6.2927	6.4114	6.7419	6.8787	7.1827	7.3367	7.6663	7.9593	8.1971	8.4506	8.6777	9.0857	9.3070	9.5923	9.9060	10.2242	10.6548	10.8821	11.0059	11.4755	11.8169	12.1309	12.5241	12.8036	13.1294	13.3842	13.6870	13.9813	14.2720	14.6374	14.9978	15.3350	15.7424	16.0983	16.5050	17.0132
d-Bo22A1_14_A12R	3.6031	4.0680	4.6579	5.1379	5.0429	5.2379	5.3594	5.8132	6.4149	6.7285	6.8437	7.3223	7.9268	7.9414	8.3977	8.6515	9.0419	9.2785	9.9532	10.0957	10.3690	10.7047	11.0687	11.4830	11.9358	12.1941	12.5588	12.8530	13.1789	13.5358	13.8848	14.3258	14.6491	15.0133	15.2969	15.7171	16.1435	16.5593	16.8516	17.2991	17.6806	18.0039	18.3459	18.7653	18.6580	19.4749	19.9061	20.2850	20.8916
d-Bo22A1_14_B01R	4.5869	4.9115	5.3979	5.8782	5.6846	6.2553	6.7280	7.0210	7.5508	7.7431	7.8349	8.2630	8.2901	8.8198	8.9179	9.1780	9.5658	9.6272	10.0552	10.1636	10.4736	10.9490	11.1479	11.2688	11.4941	11.7555	12.0256	12.3594	12.5823	12.7761	13.1621	13.4441	13.7460	14.0338	14.3568	14.5982	14.9703	15.1952	15.5137	15.8512	16.1605	16.4485	16.8337	17.1535	17.5222	17.8276	18.2600	18.5940	19.0925
d-Bo22A1_14_B02R	3.6967	4.0442	4.1347	4.5904	4.7465	4.8555	4.9048	5.0157	5.5999	5.7021	5.6495	6.2464	6.2140	6.5069	6.6947	6.9723	7.2872	7.4004	7.7373	7.8895	8.1482	8.4417	8.8559	8.8755	9.1594	9.4753	9.5583	9.9573	10.1892	10.4049	10.7245	11.0489	11.2925	11.5438	11.8853	12.1916	12.5603	12.8119	13.0992	13.3942	13.6820	14.0236	14.2633	14.6360	14.9519	15.2624	15.7237	16.0338	16.4789
d-Bo22A1_14_B03R	4.3840	4.1064	4.1897	4.3251	4.7333	4.5088	4.8609	4.7943	5.2739	5.4495	5.5206	5.8080	5.9006	5.9716	6.5665	6.5321	6.7035	7.0122	7.1045	7.2906	7.5983	7.7007	7.8319	8.1733	8.4114	8.5676	8.8252	9.0904	9.2689	9.4805	9.7847	9.9697	10.2570	10.4708	10.7114	11.0102	11.2506	11.1692	11.8151	11.9925	12.1957	12.5580	12.8597	12.9963	13.2801	13.6076	13.9495	14.3558	14.7009
d-Bo22A1_14_B04R	3.6943	3.8510	4.9112	4.4891	5.1044	5.3330	5.3495	5.6810	6.0972	6.0129	6.3137	6.7956	6.4398	6.8658	7.1645	7.5941	7.7986	8.1248	8.4062	8.4533	8.7577	9.1080	9.5615	9.5596	9.9394	10.1463	10.3806	10.6934	11.0329	11.1973	11.5284	11.8449	12.1684	12.4415	12.8066	13.1471	13.4478	13.7062	14.0039	14.3016	14.6454	15.0244	15.2972	15.6433	16.0002	16.3069	16.7875	17.0988	17.5648
d-Bo22A1_14_B05R	3.0048	3.8367	3.8756	4.2176	3.5500	4.3561	4.9529	5.0784	4.9265	5.3518	5.3359	5.6686	6.2311	6.1822	6.5071	6.8416	7.2446	7.3475	7.6880	7.9737	8.1634	8.5110	8.8398	9.0425	9.5900	9.7245	10.0466	10.4089	10.7866	11.0453	11.4259	11.7666	12.0070	12.4375	12.6889	13.0055	13.3831	13.7634	14.1383	14.3621	14.7041	15.1445	15.4695	15.7388	16.1674	16.4852	16.9276	17.4035	17.8963
d-Bo22A1_14_B06R	3.2419	4.2845	4.6902	4.6566	5.1013	5.4531	5.8674	6.4395	6.6452	6.7558	7.4713	8.2993	8.1089	8.2513	8.8756	8.9719	9.4877	9.7439	10.2457	10.7263	10.9290	11.3707	11.7798	12.0686	12.5926	12.8609	13.2787	13.6687	14.1203	14.3531	14.8082	15.1955	15.5607	15.9513	16.4307	16.7540	17.1837	17.5787	17.9921	18.3501	18.6484	19.1600	19.4796	19.7785	20.2013	20.5690	21.1005	21.5836	22.1485
d-Bo22A1_14_B07R	3.8297	3.2823	3.9589	4.3073	4.1086	4.9994	4.5277	4.8728	5.3642	5.4099	5.5471	6.2294	5.9912	6.2731	6.4831	6.7967	6.6666	7.2807	7.5829	7.5981	7.9847	8.0703	8.3545	8.6439	8.8985	9.0900	9.3212	9.5739	9.7735	10.0378	10.3526	10.5780	10.8747	11.1094	11.3629	11.6250	11.9171	12.0336	12.4120	12.6793	12.9026	13.2218	13.5228	13.7795	14.0630	14.4114	14.7556	15.1127	15.4149
d-Bo22A1_14_B08R	4.8535	5.2252	5.2091	6.3972	6.4784	6.5902	6.9067	7.6338	7.8948	7.8885	8.4047	8.5208	8.8658	9.0228	9.7546	9.7006	9.8771	10.4460	10.5878	10.6385	11.3685	11.4591	11.7845	12.0752	12.3346	12.6966	12.9452	13.2038	13.4786	13.6889	14.0163	14.2707	14.7031	14.9573	15.2985	15.6532	15.9353	16.2976	16.6250	16.9174	17.2671	17.6240	17.9742	18.3250	18.6805	19.0330	19.3314	19.8379	20.1754
d-Bo22A1_14_B09R	4.7504	4.7639	5.1731	5.3918	5.6516	6.0711	6.5543	6.9317	7.3003	7.5151	7.5031	8.7732	8.2957	8.6755	9.0356	9.4471	9.7301	10.0013	10.3509	10.5047	10.9715	11.2215	11.5204	11.7640	12.1617	12.3427	12.6957	12.9450	13.3372	13.4317	13.8044	14.1310	14.4054	14.6753	14.9715	15.2561	15.5585	15.8344	16.0754	16.2968	16.5408	16.8979	17.1542	17.4024	17.7351	17.9644	18.3002	18.6644	19.2060
d-Bo22A1_14_B10R	3.6793	5.0726	3.8507	4.8905	5.2974	5.0635	5.2552	5.7314	5.7803	6.2019	5.8976	7.0506	6.4402	6.8641	7.1971	7.0788	7.6141	7.8540	8.0139	8.0363	8.5080	8.7853	9.0301	9.1647	9.5074	9.6500	9.9839	10.2863	10.5456	10.6525	11.0229	11.2920	11.5170	11.7755	12.0979	12.4105	12.7046	12.9613	13.2273	13.4234	13.7785	14.1422	14.3985	14.6842	15.0453	15.3517	15.7437	16.0827	16.5311
d-Bo22A1_14_B11R	4.5327	4.1825	5.4413	5.7197	6.2475	6.4278	6.3159	6.4511	7.2705	7.6677	7.7469	8.1386	7.9947	8.2795	8.7413	9.1636	9.3667	9.7092	10.0950	10.1987	10.6151	11.0203	11.1778	11.4059	11.8101	11.9692	12.3329	12.6637	12.9259	13.0701	13.4602	13.8006	14.1225	14.4291	14.7024	15.1055	15.5001	15.7472	16.0383	16.3473	16.6088	16.9692	17.3187	17.6087	17.9436	18.2495	18.6823	19.0061	19.5462
d-Bo22A1_14_B12R	6.6761	7.1255	8.0566	8.2807	9.6545	10.3195	10.7895	11.5290	12.5083	13.2597	13.5117	14.5177	14.5427	15.0803	15.9857	16.5414	16.7504	17.4261	18.1787	18.5568	19.0680	19.6796	19.9786	20.4748	21.0475	21.2657	21.8919	22.4001	23.0128	23.4983	23.9903	24.5657	25.1111	25.7529	26.1999	26.6723	27.2233	27.6806	28.0476	28.4408	28.8146	29.3142	29.6664	30.0613	30.5143	30.8457	31.5065	32.0086	32.7406
d-Bo22A1_14_C01R	4.2113	4.1865	4.0081	4.8816	4.8776	5.2775	5.7944	5.3721	5.9378	6.0471	6.0981	6.2212	7.0190	6.9546	7.2579	7.5424	7.7788	8.1632	8.2856	8.6803	8.9209	9.2721	9.4564	9.7329	10.0605	10.3883	10.6306	10.7707	11.3182	11.4433	11.7821	12.3516	12.6070	12.9129	13.1637	13.6513	13.9581	14.2743	14.7034	15.0210	15.4079	15.8149	16.1622	16.6316	17.0133	17.3925	17.8795	18.3038	18.7993
d-Bo22A1_14_C02R	4.4954	4.4294	5.8653	5.3714	4.7555	5.7054	5.5349	5.2949	5.8715	5.9364	5.8725	6.0937	6.3011	6.2346	6.6334	6.8487	6.8713	7.0814	7.3079	7.2412	7.4357	7.7908	7.8824	8.1989	8.5856	8.6045	8.7403	9.0047	9.2619	9.4305	9.6409	9.7577	10.2001	10.4119	10.7050	10.9578	11.1490	11.4827	11.7084	12.0466	12.2459	12.4809	12.7303	13.1328	13.4555	13.7589	14.0690	14.4229	14.7642
d-Bo22A1_14_C03R	4.6858	4.9618	5.0742	5.2753	5.7730	6.1523	6.4786	6.9194	7.2247	7.3942	7.9380	8.3076	8.5485	8.8071	8.9481	9.5162	9.6947	10.1060	10.2346	10.5146	11.0990	11.3048	11.6435	12.0507	12.6560	12.7848	13.1246	13.2911	13.7417	13.9641	14.3555	14.2672	15.0088	15.4183	15.6917	16.0805	16.4452	16.7677	17.1518	17.3626	17.6995	17.9858	18.2605	18.6102	19.0423	19.3430	19.6744	20.1121	20.5674
d-Bo22A1_14_C04R	3.6904	3.5958	4.5565	4.5091	4.7115	5.1714	4.7482	5.0831	5.4049	5.5287	5.6866	5.9341	6.2377	6.2120	6.6958	6.8475	6.6930	7.1655	7.4954	7.3072	7.8673	8.1872	8.3076	8.5860	9.0703	9.1874	9.4191	9.6039	9.9335	10.1423	10.4875	10.5572	10.9515	11.2379	11.5077	11.7807	12.0325	12.3005	12.5750	12.5562	13.0651	13.2393	13.4710	13.8293	14.1591	14.4351	14.7537	15.1157	15.4984
d-Bo22A1_14_C05R	4.0301	4.9204	5.0656	6.0513	6.1562	6.3740	7.6803	7.3703	7.9197	8.2290	8.4797	9.3685	9.3408	9.2325	9.8586	10.0161	10.7423	11.0746	11.3482	11.8051	12.2541	12.4763	12.7004	12.9913	13.3876	13.6999	13.9942	14.2448	14.6928	15.0404	15.2526	15.6393	16.0219	16.3632	16.6785	16.9907	17.3627	17.5653	17.8379	18.1136	18.3980	18.6333	18.9452	19.1922	19.5239	19.8504	20.2914	20.4958	21.0885
d-Bo22A1_14_C06R	4.0526	4.3021	4.4793	4.6289	4.7821	5.3542	5.0250	5.0356	5.5780	6.0233	6.0705	6.0753	6.5073	6.4633	6.5547	6.8355	7.1982	7.3930	7.5667	7.6105	8.2785	8.2627	8.6227	8.8336	9.2185	9.3589	9.7035	9.8576	10.1839	10.4820	10.6620	10.8340	11.3206	11.5019	11.7665	12.0752	12.3552	12.5839	12.7609	12.9889	13.3222	13.4870	13.7902	14.0499	14.3723	14.6447	14.9833	15.3522	15.7550
d-Bo22A1_14_C07R	4.6147	5.4114	6.1128	6.4033	6.9990	7.3183	7.7419	8.0777	8.6383	9.1452	9.5214	9.8184	10.0891	10.6035	10.9460	11.3788	11.6519	12.0398	12.3991	12.5438	13.1296	13.4454	13.6990	13.9795	14.3950	14.7288	15.0783	15.3047	15.6756	15.9778	16.2924	16.3519	16.9811	17.4017	17.6991	18.0194	18.5063	18.7199	18.9799	19.2366	19.5640	19.8147	20.0606	20.3423	20.6557	20.9356	21.2962	21.6542	22.1285
d-Bo22A1_14_C08R	4.5863	4.3461	5.0341	5.0554	5.2215	4.9618	5.2790	5.4949	6.0108	5.8856	6.2427	6.2470	6.2642	6.7615	7.1253	7.1022	7.3128	7.4883	7.5997	7.8329	8.2544	8.4109	8.5719	8.8376	9.1099	9.3366	9.5977	9.7870	10.1060	10.3479	10.6293	10.7379	11.1528	11.3952	11.6552	11.9066	12.2670	12.5264	12.8230	13.0539	13.3066	13.5854	13.8446	14.1801	14.4746	14.7293	15.0828	15.5111	15.8872
d-Bo22A1_14_C09R	4.8332	5.0381	5.1246	5.6414	5.9856	6.3796	6.6201	6.9255	7.1832	7.5462	8.0732	8.3208	8.3042	8.6923	9.1215	9.3783	9.5578	10.0139	10.3462	10.6199	10.8791	11.3199	11.6383	11.8975	12.3461	12.6806	13.0178	13.3475	13.7505	13.9498	14.4569	14.5840	15.0302	15.3885	15.8506	16.1249	16.5079	16.8925	17.2034	17.5198	17.9336	18.2180	18.5530	18.9405	19.3244	19.6327	20.0955	20.5319	21.0709
d-Bo22A1_14_C10R	5.2487	6.0834	5.8385	6.2613	6.3406	6.7603	7.0737	7.7360	8.0407	8.0380	8.6826	8.9054	8.5886	9.0870	9.5121	9.6485	9.8739	10.1381	10.3691	10.6461	11.0825	11.1103	11.3880	11.5699	11.9455	12.0968	12.4026	12.6674	12.9547	13.1813	13.4584	13.6550	14.0085	14.3303	14.6277	14.8878	15.2261	15.5551	15.8054	16.0823	16.4425	16.6637	16.9574	17.3366	17.6701	17.9906	18.3193	18.6670	19.0861
d-Bo22A1_14_C11R	3.4532	4.2563	4.5608	4.9395	5.2038	5.4189	5.5415	6.2617	6.5126	7.0311	7.2868	7.7535	7.7674	7.9104	8.4585	8.7033	9.0742	9.3688	9.7607	10.1073	10.4274	10.7000	10.9470	11.2363	11.6645	11.9354	12.3409	12.6095	12.9601	13.2013	13.5500	13.5589	14.1780	14.5323	14.7642	15.2415	15.5250	15.8169	16.1462	16.4604	16.8290	17.0971	17.4147	17.7880	18.1496	18.4828	18.8214	19.2189	19.6830
d-Bo22A1_14_C12R	3.9099	4.2545	5.0588	4.9940	5.3583	5.7727	6.1661	6.3184	6.7258	6.8170	7.0313	7.2458	7.2289	7.6869	7.9618	8.2317	8.4497	8.6522	8.9221	9.3337	9.4827	9.7538	10.1363	10.3645	10.6932	10.9119	11.2171	11.4155	11.8149	11.9819	12.2767	12.5001	12.8508	13.2321	13.4967	13.8363	14.1590	14.4384	14.8194	15.0890	15.4575	15.6572	16.0034	16.4070	16.8122	17.1146	17.5336	17.9011	18.2757
d-Bo22A1_14_D01R	4.3495	3.9027	4.5544	4.6571	4.1300	4.4342	5.0510	5.2891	5.2068	5.6766	5.9652	6.1194	5.9788	6.7727	7.0937	7.2569	7.4906	7.7723	8.2157	8.2695	8.5613	8.9238	9.2062	9.4807	9.7703	10.0708	10.3055	10.6134	10.8461	11.2116	11.5108	11.8129	12.1500	12.4990	12.7032	13.0960	13.3746	13.4719	13.9171	14.3345	14.5164	14.9378	15.1631	15.4613	15.7964	16.1501	16.5662	17.0100	17.4485
d-Bo22A1_14_D02R	5.6360	4.1028	5.0463	5.6946	4.8200	5.1838	5.9701	5.9925	6.1558	6.5915	6.8334	6.8886	7.0034	7.5018	7.7771	7.8871	8.1093	8.3765	8.7493	8.8665	9.0046	9.4180	9.5626	9.8072	10.0782	10.2387	10.3997	10.7593	10.8908	11.1476	11.3494	11.6665	11.9756	12.2168	12.2920	12.7490	12.8803	13.0945	13.3795	13.7391	13.9074	14.3481	14.3260	14.9136	15.2272	15.5619	15.9642	16.2597	16.6335
d-Bo22A1_14_D03R	4.1544	4.1045	3.9568	4.7099	4.6191	5.3918	5.4898	5.8611	5.5388	5.9174	6.2153	6.4024	6.5930	7.2180	7.1916	7.3851	7.4415	8.0400	8.1763	8.4351	8.6761	9.0407	9.2914	9.6213	9.9111	10.0913	10.4787	10.9179	11.1085	11.4550	11.8213	12.0759	12.4439	12.8226	13.0583	13.4631	13.7228	14.0899	14.3102	14.7071	14.7111	15.4485	15.3624	16.1352	16.4641	16.8148	17.2706	17.5965	18.2196
d-Bo22A1_14_D04R	3.8636	4.4205	4.6314	5.1954	5.2106	6.0241	6.5426	6.9585	7.4479	7.6774	7.3242	8.0749	8.3459	8.7363	9.0450	9.4391	9.5133	10.0297	10.3152	10.5456	10.9520	10.9202	11.3846	11.6905	12.0992	12.3974	12.5279	12.9509	13.1411	13.4665	13.8010	14.1085	14.4922	14.6999	14.8485	15.3308	15.5312	15.8198	16.1283	16.5373	16.7735	17.2035	16.8564	17.6997	18.0370	18.3835	18.7328	19.0688	19.5560
d-Bo22A1_14_D05R	4.2125	3.7950	3.7986	4.0854	3.6263	4.9937	5.4083	5.5620	5.5844	6.2125	5.9376	6.1213	6.4043	6.8344	7.0224	7.3456	7.4314	7.7443	8.1797	8.2874	8.5736	8.7175	9.1381	9.3716	9.6777	9.9344	10.2340	10.5757	10.7637	11.1436	11.4084	11.6281	12.0954	12.3827	12.4380	12.9873	13.2638	13.5462	13.7600	14.1891	14.1692	14.8170	14.8534	15.4230	15.7279	16.0584	16.5118	16.7773	17.3273
d-Bo22A1_14_D06R	4.3014	4.2917	5.4462	5.3867	4.6646	5.7011	5.8362	5.7854	5.9210	6.7080	6.4885	6.8129	6.9712	7.4068	7.5359	7.8977	8.1400	8.5863	8.6848	8.8730	9.1483	9.3940	9.7666	9.9939	10.3883	10.6705	10.9048	11.3052	11.5702	11.9275	12.1709	12.4791	12.8595	13.1309	13.3430	13.8180	14.0670	14.3392	14.6763	15.1317	15.4133	15.8434	16.0956	16.4541	16.7946	17.1504	17.5771	17.9347	18.4236
d-Bo22A1_14_D07R	4.3089	4.1119	5.7293	5.1538	4.0228	6.0668	5.8723	5.9025	6.2362	6.7057	6.5996	7.1782	7.2615	7.2138	7.6583	7.9634	8.0777	8.3726	8.6080	8.8188	9.0456	9.0456	9.5291	9.7825	10.0950	10.2766	10.5550	10.8246	11.0045	11.3588	11.6595	11.9221	12.2151	12.5461	12.6416	13.0625	13.2795	13.3777	13.6916	14.1336	14.3341	14.6597	14.9051	15.1615	15.3785	15.6956	16.0903	16.4126	16.8451
d-Bo22A1_14_D08R	3.6948	4.6890	5.7332	5.4724	5.0956	6.4503	6.6517	7.2915	7.3554	8.2126	7.9938	8.3667	8.7380	8.9707	9.3015	9.5579	9.7952	10.4310	10.6624	10.9076	11.3250	11.3036	11.7327	12.2175	12.5865	13.0000	13.1517	13.5623	13.7619	14.1431	14.5201	14.7571	15.2432	15.6105	15.7797	16.3156	16.5850	16.9110	17.1749	17.6999	17.9531	18.3494	18.3963	18.9168	19.2575	19.6580	20.0526	20.3898	21.0215
d-Bo22A1_14_D09R	4.1520	3.9494	4.9640	5.0781	4.2661	5.2715	5.5201	5.6823	6.4201	6.5889	6.7581	7.2636	6.9094	7.2374	7.6323	7.8590	7.9246	8.3026	8.5045	8.6462	8.9740	9.1876	9.4832	9.7835	10.0652	10.2641	10.4567	10.7271	10.8851	11.1619	11.3410	11.5985	11.8993	12.2138	12.3749	12.7404	12.9552	13.1806	13.4229	13.7722	14.0250	14.2811	14.4973	14.8313	15.1200	15.4015	15.7733	16.0824	16.2193
d-Bo22A1_14_D10R	3.8722	4.9988	5.4600	5.2605	4.7253	5.9259	5.5272	6.3006	6.2518	6.5580	7.0315	7.3142	7.1598	7.5129	7.6960	7.9978	8.2513	8.5064	8.7775	8.9590	9.2554	9.5218	9.8012	10.0788	10.4027	10.7513	10.8707	11.3425	11.5259	11.8366	12.1821	12.4552	12.8115	13.2078	13.4149	13.7575	14.0620	14.2730	14.5888	14.9767	15.0457	15.6893	15.9159	16.3081	16.6770	16.9914	17.4032	17.7324	18.2583
d-Bo22A1_14_D11R	4.2815	3.8739	5.1463	4.5628	4.9432	5.3414	5.1215	5.6340	6.0280	6.2224	6.7082	6.7259	6.8926	7.1964	7.2234	7.5710	7.7894	8.1748	8.2676	8.6033	8.9056	9.1124	9.4936	9.7803	10.1162	10.3357	10.6700	10.9462	11.1342	11.5313	11.8081	12.1320	12.4924	12.8123	13.1102	13.5815	13.8502	14.1091	14.3851	14.8801	15.2007	15.5855	15.9691	16.3692	16.7359	17.0946	17.5348	17.9628	18.2048
d-Bo22A1_14_D12R	3.4067	4.4527	6.0122	5.2861	5.7840	5.7801	6.6742	7.3782	7.4938	7.9300	8.2322	8.6589	8.9792	9.1050	9.2077	9.7658	9.9006	10.3954	10.5266	10.8670	11.2069	11.5191	11.8488	12.1608	12.5234	12.7093	13.0839	13.3964	13.5984	13.9303	14.2203	14.6030	14.9231	15.2450	15.5298	15.9207	16.2774	16.5656	16.8037	17.1588	17.4870	17.8008	18.1879	18.5127	18.8484	19.1129	19.5456	19.9621	20.3278
d-Bo22A1_14_E01R	4.2039	5.3805	4.1896	5.1118	5.8032	6.1491	6.5460	6.6216	6.9562	7.7016	7.4249	8.0746	7.9348	8.3955	8.8586	9.0561	9.4052	9.6842	10.0997	10.2563	10.4532	11.0436	11.3414	11.7190	12.0165	12.2427	12.6397	12.8425	13.2589	13.6402	13.9624	14.3495	14.6158	15.0562	15.3714	15.8594	16.1217	16.5825	16.9128	17.2603	17.6595	18.0681	18.4703	18.8353	19.1838	19.6191	20.0080	20.4276	20.9667
d-Bo22A1_14_E02R	4.1698	4.4254	4.3186	4.6601	4.3283	4.9173	4.6784	4.8326	5.1045	5.5630	5.3835	5.5895	5.7907	5.9839	6.1681	6.2338	6.3586	6.4552	6.8800	6.8754	6.9378	7.3258	7.5308	7.7257	7.9319	8.0862	8.3452	8.4828	8.7144	8.9117	9.1480	9.3928	9.6009	9.8634	10.1095	10.3541	10.5565	10.9025	11.1893	11.3817	11.6811	11.8897	12.2031	12.4112	12.6934	12.9888	13.3544	13.7104	14.0795
d-Bo22A1_14_E03R	4.2577	5.5436	4.0715	4.8699	5.5634	5.7053	6.0555	6.4483	6.5345	7.1770	7.2524	7.5060	7.6024	8.0053	8.4514	8.6289	9.0980	9.3076	9.6389	9.8128	9.9608	10.4744	10.7923	11.0239	11.3918	11.6144	11.9551	12.1305	12.4278	12.6899	13.0614	13.3529	13.5193	13.9237	14.1358	14.5128	14.7102	15.0113	15.2102	15.5117	15.8781	16.0714	16.3734	16.5385	16.9492	17.1902	17.5286	17.8615	18.3254
d-Bo22A1_14_E04R	3.4209	3.7817	4.0292	3.4811	4.1825	3.9730	4.1159	4.4518	4.7688	5.3245	4.9703	5.1036	5.4223	5.2256	5.8735	5.7598	5.9427	6.1947	6.4255	6.5508	6.8462	6.9967	7.1958	7.3715	7.6147	7.8325	8.0383	8.1871	8.4491	8.6865	9.0107	9.2377	9.4092	9.6704	9.9573	10.1810	10.4948	10.6784	10.9193	11.0869	11.3608	11.6844	11.9141	12.0858	12.3830	12.6733	13.0105	13.4335	13.8126
d-Bo22A1_14_E05R	4.1322	4.2562	3.8221	4.1721	4.8606	5.6878	5.6663	5.6092	5.9526	6.6962	6.5473	6.9814	7.4898	7.4569	7.8905	8.3185	8.7278	9.0159	9.4347	9.6211	9.7968	10.4154	10.6811	11.0691	11.3800	11.5675	12.0802	12.4717	12.6753	13.0946	13.4033	13.7438	14.1515	14.4936	14.8784	15.2827	15.5325	15.9091	16.2967	16.6013	17.0043	17.2775	17.6719	18.0046	18.3512	18.7674	19.1241	19.6270	20.1544
d-Bo22A1_14_E06R	2.9249	3.0545	3.7730	3.5008	3.8629	4.6291	4.3297	4.7335	5.0893	6.0191	5.3283	5.6006	6.1520	5.9168	6.4245	6.4206	6.6781	6.8951	7.2039	7.4941	7.6087	7.9977	8.2095	8.4213	8.7124	9.0147	9.2589	9.4355	9.7978	10.0726	10.4217	10.6747	10.9627	11.2734	11.5758	11.8862	12.2177	12.4692	12.7304	12.9951	13.2843	13.6576	13.9530	14.1913	14.5936	14.9583	15.2734	15.7194	16.2772
d-Bo22A1_14_E07R	3.5725	4.3692	3.5536	3.6764	4.6997	6.0802	4.8400	4.7435	5.3517	5.2035	5.5500	6.0045	5.9732	6.0061	6.3474	6.2995	6.5237	6.8988	7.0937	7.2900	7.4779	7.7741	7.9503	8.1702	8.4609	8.5524	8.9507	9.1655	9.3084	9.5057	9.8170	10.0370	10.3010	10.5333	10.8355	11.0249	11.2816	11.5958	11.8236	12.0078	12.3922	12.5084	12.9165	13.1253	13.4046	13.6808	14.0473	14.3964	14.7276
d-Bo22A1_14_E08R	4.5187	4.2331	4.4593	4.2491	5.1233	5.9387	5.2336	5.8703	6.0419	6.3601	6.7033	6.7109	7.0788	7.2646	7.9170	7.6762	8.1426	8.6617	8.9348	9.1034	9.4276	9.7820	9.9560	10.4451	10.8184	10.8912	11.4206	11.6503	11.8690	12.2664	12.6337	12.8998	13.2365	13.5920	13.9469	14.3070	14.5718	15.0468	15.4033	15.7238	16.1672	16.4928	16.9188	17.2459	17.6488	18.0497	18.5345	18.9374	19.3676
d-Bo22A1_14_E09R	4.0223	2.5951	4.5863	3.6245	4.1059	4.3752	4.3644	4.9625	4.9311	5.8711	5.2114	5.4099	5.6331	5.6712	6.0331	6.1823	6.3603	6.6763	6.8713	6.9374	7.1021	7.5564	7.7909	7.9591	8.3988	8.5208	8.7525	8.9613	9.2179	9.6040	9.9509	10.1992	10.4430	10.7662	11.0903	11.3501	11.6173	11.9757	12.2626	12.4966	12.8133	13.2082	13.4859	13.7419	14.1967	14.5318	14.8967	15.3752	15.8314
d-Bo22A1_14_E10R	5.7978	6.1145	5.5634	5.8898	7.2156	6.8280	7.5557	8.2314	8.1945	8.3768	9.0295	9.4670	9.4100	10.0288	10.4013	10.4617	10.6643	11.3066	11.5211	11.8046	11.9224	12.4430	12.7228	13.0152	13.4089	13.5115	13.9118	14.2350	14.4719	14.7099	15.1278	15.4475	15.7341	16.1302	16.3909	16.6373	16.9068	17.2399	17.5655	17.7341	18.0590	18.2958	18.5772	18.7147	19.0535	19.3413	19.6919	20.0558	20.5743
d-Bo22A1_14_E11R	4.1059	3.5836	4.3407	3.7250	4.8036	4.6662	5.1032	5.5039	5.6877	5.7212	6.0434	6.3350	6.1651	6.7608	6.8322	7.0206	7.5224	7.6797	7.8733	8.0201	8.4316	8.6043	8.8940	8.9994	9.4191	9.6360	9.9572	10.1404	10.3479	10.7752	10.9662	11.3006	11.5000	11.8818	12.0939	12.4307	12.7377	13.0322	13.3371	13.5947	13.8786	14.2310	14.5473	14.7261	15.2489	15.5887	15.9595	16.3828	16.8358
d-Bo22A1_14_E12R	2.8607	2.8510	3.4693	3.4127	4.2936	4.6392	4.1399	4.5444	4.6666	5.3254	5.4157	5.4308	5.6740	5.8739	6.3018	6.2919	6.6915	6.9969	7.2643	7.3868	7.5868	8.1120	8.3032	8.6132	8.9925	9.1921	9.5117	9.8920	10.0033	10.4594	10.7776	11.0919	11.3526	11.7544	12.0242	12.3881	12.5575	12.9847	13.2273	13.4845	13.8165	14.1632	14.4390	14.7037	15.0760	15.4299	15.8566	16.2684	16.7545
d-Bo22A1_14_F01R	3.6286	4.0238	4.1395	4.0116	4.4852	3.9465	4.0378	4.8872	4.9385	5.3821	5.0318	5.2054	5.5866	5.6105	5.8707	6.0675	6.2301	6.3148	6.7738	6.6716	7.2632	7.2985	7.3572	7.4273	7.6889	7.8106	8.2305	8.3522	8.6566	8.8452	9.1361	9.2356	9.5073	9.6707	9.9830	10.2583	10.4582	10.7348	10.9121	11.1425	11.3864	11.5426	11.7877	11.7113	12.4336	12.5414	12.9364	13.3064	13.5894
d-Bo22A1_14_F02R	4.9927	5.3410	5.9177	5.4341	5.6173	5.7731	5.9631	6.6016	6.8062	7.4983	7.5861	7.6625	8.3085	8.2868	8.4560	8.9518	9.1816	9.6752	9.8657	10.1938	10.5939	10.8788	11.1052	11.2571	11.6857	11.9695	12.4521	12.7687	13.1589	13.4682	13.7337	14.1014	14.6419	14.8718	15.2196	15.6924	15.9050	16.3547	16.7737	17.1118	17.4853	17.8537	18.2349	18.1799	19.0153	19.4332	19.7653	20.2618	20.7257
d-Bo22A1_14_F03R	4.0474	4.0149	4.9481	3.9395	4.9107	5.2114	5.2339	5.4183	5.8769	5.9974	6.3197	6.7159	6.7573	6.9262	7.1347	7.5889	7.7935	8.0739	8.4265	8.4890	8.7153	9.0479	9.3561	9.6663	9.9474	10.1522	10.4397	10.6828	10.9516	11.2577	11.3754	11.8286	12.0665	12.3992	12.6652	13.0070	13.2985	13.5872	13.9115	14.1012	14.4587	14.7655	15.0377	15.3383	15.6934	16.0150	16.4102	16.8490	17.2601
d-Bo22A1_14_F04R	3.4696	4.2998	4.8288	4.5754	5.1506	5.0467	6.2246	6.0689	6.1126	6.5362	6.6921	6.8664	7.1381	7.3015	7.4465	7.8919	7.9753	8.1769	8.6253	8.7525	8.9401	9.2519	9.4398	9.5618	10.0947	10.2357	10.5542	10.7771	11.0161	11.3186	11.5692	11.9897	12.1839	12.4519	12.8192	13.0998	13.4264	13.6377	14.0109	14.2427	14.5813	14.8776	15.2067	15.4857	15.9167	16.1464	16.5358	16.9652	17.4220
d-Bo22A1_14_F05R	2.7740	4.2751	5.6827	5.3494	5.7360	6.1737	6.6895	6.8564	7.1197	7.2848	7.5878	7.9227	8.1916	8.4297	8.6633	9.0030	9.2148	9.4125	9.9581	10.0729	10.3023	10.5475	10.9429	11.0707	11.4619	11.6977	11.9549	12.2327	12.4904	12.7787	12.9015	13.4030	13.6725	13.9187	14.2222	14.5205	14.8304	15.0368	15.4030	15.6768	15.9464	16.3183	16.4981	16.7981	17.1306	17.4289	17.7879	18.2070	18.5574
d-Bo22A1_14_F06R	4.1990	4.3386	4.6905	5.4820	5.3513	5.5311	6.6115	6.5330	6.8142	7.4210	7.3991	7.6590	7.8253	7.9470	8.1421	8.7854	8.7519	9.1009	9.6241	9.7097	9.9283	10.3044	10.2969	10.6632	11.1378	11.4110	11.7103	12.0038	12.3379	12.5391	12.8782	13.2293	13.5684	13.7927	14.2125	14.4902	14.8317	15.0840	15.4659	15.7898	16.1605	16.3609	16.7776	17.0927	17.5105	17.8706	18.2274	18.6746	19.1262
d-Bo22A1_14_F07R	4.1659	4.9813	5.5727	5.4392	6.1450	6.3939	7.3921	7.1105	7.6284	8.0874	8.1739	8.1954	8.7145	8.8121	9.2213	9.7433	9.9210	10.2092	10.6755	10.8298	11.2345	11.4191	11.6995	11.8475	12.4202	12.7159	13.0452	13.3969	13.6447	14.0149	14.1315	14.5643	14.9867	15.3017	15.6107	16.0549	16.3979	16.6389	16.9397	17.3136	17.6800	17.9451	18.1874	18.2583	18.7660	19.0760	19.4508	19.7973	20.3485
d-Bo22A1_14_F08R	3.9178	3.6447	4.2210	4.0740	4.9456	4.7660	4.7949	5.3433	5.3939	5.5269	6.0010	6.1376	6.3783	6.3808	6.6412	6.7249	7.1383	7.1761	7.2222	7.5935	7.8344	8.1246	8.2423	8.3930	8.6189	8.6479	9.1437	9.3022	9.5282	9.8065	9.8603	10.1206	10.5063	10.6656	10.8888	11.2524	11.3533	11.7264	11.9771	12.2333	12.4717	12.6994	12.9614	13.0955	13.5420	13.7799	14.1970	14.5117	14.8453
d-Bo22A1_14_F09R	3.9780	4.6107	5.0660	4.7269	5.0310	5.1756	5.1391	5.8043	6.2470	5.8548	6.2814	6.7645	6.7818	6.9062	7.2284	7.5271	7.6446	7.9102	8.3276	8.2719	8.8067	8.9677	9.2833	9.6486	9.7502	10.0019	10.2957	10.6071	10.8886	11.1962	11.3697	11.7741	12.0750	12.4559	12.7582	13.1434	13.4459	13.7489	14.0358	14.3591	14.6861	14.9738	15.2587	15.6004	15.9770	16.2626	16.7185	17.1086	17.5558
d-Bo22A1_14_F10R	4.0345	5.0420	5.0914	4.9299	5.6798	5.6039	6.0164	6.4212	6.6145	6.7715	6.8984	7.3877	7.5871	7.8058	8.0764	8.2134	8.5673	8.8799	9.2439	9.2795	9.7802	9.8777	10.1735	9.9590	10.6101	10.7913	11.0547	11.4476	11.6576	11.9564	12.0017	12.4844	12.7590	13.0762	13.2933	13.6498	13.9048	14.1732	14.4699	14.7734	15.0969	15.3077	15.6411	15.7692	16.2850	16.5233	16.9730	17.3061	17.7595
d-Bo22A1_14_F11R	4.2481	5.1924	4.4158	4.7342	4.9397	5.4900	5.7693	6.2855	6.5468	6.7740	7.1654	7.6126	8.0696	8.1477	8.4405	8.7168	9.0800	9.5420	9.6169	10.0439	10.4568	10.6796	11.1331	10.6285	11.7230	12.0943	12.4638	12.8243	13.1089	13.6109	13.6603	14.2680	14.7209	14.9686	15.4027	15.8747	16.2469	16.5465	16.9136	17.2591	17.7277	18.0171	18.4305	18.0021	19.2050	19.4983	19.9666	20.3648	21.0038
d-Bo22A1_14_F12R	3.5928	3.8486	4.1691	4.1648	4.3691	4.5299	4.7690	4.8511	5.1815	5.4003	5.5464	5.4572	5.8610	6.0531	5.9657	6.3394	6.3860	6.7915	6.7729	7.0326	7.4662	7.5751	7.5705	7.5484	8.0366	8.1637	8.5332	8.7585	9.0043	9.2487	9.4284	9.6630	10.0339	10.1964	10.4120	10.7598	11.0294	11.2137	11.3319	11.5726	11.8021	12.0128	12.3084	12.0844	12.8371	13.0181	13.3756	13.7424	14.1319
d-Bo22A1_14_G01R	4.1467	3.7554	4.8333	4.6899	5.3698	5.3710	5.5624	5.5851	5.8484	6.0986	6.1058	6.1278	6.4937	6.6839	6.9688	7.1776	7.3010	7.5505	7.8423	7.9328	8.0708	8.4134	8.6815	8.9418	9.1536	9.2875	9.5945	9.7725	10.1142	10.2064	10.5112	10.9618	11.2027	11.3682	11.6670	12.0783	12.3170	12.5394	12.8653	13.1581	13.3544	13.6659	14.0268	14.4125	14.7241	15.0877	15.3959	15.8360	16.2938
d-Bo22A1_14_G02R	2.9344	3.7552	3.8648	4.0121	3.9984	4.3885	5.0259	5.0217	5.1051	5.3298	5.5885	5.7677	5.8780	5.9976	6.3003	6.5452	6.6452	6.9010	7.0417	7.0910	7.3893	7.5860	7.6582	7.9151	8.1692	8.4005	8.6360	8.6859	9.0076	9.2145	9.4170	9.6366	9.9205	10.1092	10.5683	10.5259	10.6551	11.0982	11.3698	11.6203	11.9435	12.1565	12.4547	12.7224	12.9947	13.4578	13.6544	13.8871	14.2981
d-Bo22A1_14_G03R	3.5265	3.9679	4.0843	4.4382	4.8499	5.1567	5.2896	5.6965	5.9784	6.4189	6.1790	5.7548	6.4815	6.6738	7.1171	7.0249	7.3934	7.7879	7.8943	8.0754	8.0195	8.4257	8.6620	8.9104	9.2298	9.3698	9.7341	9.5300	10.2481	10.4089	10.7166	11.0136	11.1832	11.5520	11.8216	12.1312	12.3759	12.6399	12.9748	13.1897	13.4861	13.6498	14.0757	14.4041	14.6983	15.0123	15.3766	15.8144	16.2657
d-Bo22A1_14_G04R	4.2756	4.1242	3.7578	4.2027	4.6162	4.7005	5.2873	5.2466	5.7558	6.1458	5.9047	6.2002	6.4866	6.6115	6.9990	7.1207	7.3170	7.6955	8.0445	8.0874	8.3620	8.7452	9.0007	9.4938	9.6252	9.6623	9.9796	9.9039	10.7074	10.9746	11.2201	11.6133	11.8207	12.1511	12.5471	12.8821	13.1258	13.3374	13.7777	13.9378	14.2491	14.4608	14.8710	15.1814	15.4767	15.7675	16.1476	16.5972	17.0189
d-Bo22A1_14_G05R	4.7329	4.1461	4.7635	5.3934	4.7140	5.5406	6.5265	6.2309	6.1225	6.8580	6.9337	7.0428	7.5981	7.5727	7.8906	8.1595	8.6054	8.6561	9.0902	9.1699	9.4094	9.7839	9.9209	10.2749	10.5099	10.7658	11.0529	11.2961	11.5020	11.6459	12.0299	12.3343	12.5538	12.8547	13.1301	13.4306	13.6007	13.8906	13.9995	14.4589	14.6998	15.0251	15.2295	15.5943	15.8970	16.2355	16.5513	16.9251	17.2924
d-Bo22A1_14_G06R	4.0850	3.8290	4.9795	5.4351	5.1013	6.0386	6.2971	6.0883	6.4711	6.7731	7.4057	7.0799	7.5859	7.4781	7.8472	8.1598	8.4830	8.6747	8.8695	8.9688	9.2846	9.5765	9.8034	9.9733	10.1668	10.5226	10.7318	10.9463	11.1284	11.4091	11.6975	11.8953	12.2416	12.4215	12.7485	12.8643	13.2402	13.4657	13.7507	14.0266	14.2492	14.6189	14.9247	15.1524	15.4821	16.0035	16.1524	16.4045	16.8903
d-Bo22A1_14_G07R	3.4715	3.6532	3.6940	4.8926	4.8099	5.2488	5.6147	5.5896	6.1458	6.8202	6.6987	6.6083	7.1717	7.3343	7.7205	8.0021	8.1346	8.5691	8.7790	9.0820	9.1709	9.6331	9.7682	10.1253	10.3456	10.5859	10.8593	10.8803	11.4168	11.5970	11.9629	12.2975	12.5185	12.8145	13.0815	13.3347	13.7023	13.9691	14.2364	14.4960	14.7759	15.0273	15.3502	15.7247	16.0047	16.3061	16.6675	17.0701	17.4595
d-Bo22A1_14_G08R	3.3480	4.0203	5.0354	4.7713	5.3047	5.8094	6.1772	6.0987	6.4159	6.9090	7.3852	7.7172	7.6495	8.0858	8.3841	8.6006	8.9156	9.1548	9.4142	9.8741	10.2545	10.7167	10.8032	11.2413	11.5050	11.8307	12.2042	12.3359	12.9480	13.0862	13.5235	14.0600	14.3102	14.6651	15.0713	15.4422	15.8756	16.2348	16.5904	16.9125	17.2592	17.6647	17.9740	18.4734	18.8012	19.1898	19.6404	20.1034	20.5660
d-Bo22A1_14_G09R	4.2040	4.5428	5.8247	5.8226	6.3145	7.2270	7.4012	7.8181	8.7499	8.6887	8.8024	9.1455	9.4193	9.6920	10.1618	10.5694	10.7339	11.3505	11.6297	11.9298	12.1589	12.6853	12.9022	13.3046	13.6686	13.8937	14.3391	14.4231	15.1099	15.3917	15.7404	16.1976	16.4907	16.8767	17.3339	17.6927	18.1273	18.5191	18.8408	19.1220	19.4886	19.8854	20.1735	20.5612	20.8843	21.2103	21.6289	22.0800	22.7071
d-Bo22A1_14_G10R	3.1570	3.3769	3.4700	3.8089	3.7855	4.3979	4.0599	4.4101	4.8134	4.8682	4.7180	5.0822	5.1788	5.2035	5.3647	5.7764	5.7898	6.0018	6.2919	6.3532	6.6259	6.9251	7.0152	7.2730	7.4891	7.7604	8.0205	7.9740	8.5850	8.4099	9.0440	9.3788	9.5518	9.8565	10.1185	10.4413	10.7396	11.0016	11.2728	11.4395	11.6970	11.9912	12.2605	12.5667	12.8698	13.2106	13.5135	13.9061	14.3640
d-Bo22A1_14_G11R	3.6398	3.2898	4.4135	4.0618	4.3297	4.7287	4.9561	5.2586	5.0871	5.6312	5.5927	5.5653	6.0793	6.0609	6.0706	6.3722	6.5986	6.6758	6.9630	7.1361	7.4898	7.7561	7.8152	8.1588	8.2507	8.3965	8.7383	8.7481	9.2730	9.3437	9.7555	10.0293	10.2818	10.5308	10.8038	11.0687	11.3839	11.6196	11.8246	12.0890	12.2879	12.6279	12.8438	13.1567	13.4534	13.7881	14.1083	14.5195	14.9460
d-Bo22A1_14_G12R	3.6410	3.6442	4.2144	4.4637	4.6943	4.2224	5.3604	5.0239	5.7783	5.9102	5.8279	5.9648	6.1025	6.4877	6.5217	6.7477	6.9851	7.2344	7.5966	7.7817	7.9914	8.2761	8.4615	8.7789	9.0816	9.1734	9.5884	9.4823	10.1660	10.5024	10.7341	11.0950	11.3028	11.5644	11.8409	12.1903	12.5073	12.7115	13.0296	13.3105	13.5857	13.8587	14.1767	14.5381	14.8045	15.1115	15.5151	15.8914	16.3609
d-Bo22A1_14_H01R	3.2491	3.7799	3.8817	4.0260	4.7057	4.6136	4.6048	5.0090	5.2643	5.5082	5.9902	5.9990	5.8245	6.0856	6.0820	6.7133	6.6349	7.1028	7.3010	7.4833	7.7508	7.9607	8.1597	8.4069	8.7583	8.9608	9.1701	9.4643	9.7269	10.0085	10.2963	10.6647	10.9736	11.0806	11.5720	11.8988	12.1108	12.4558	12.7599	13.0634	13.3729	13.6966	14.0378	14.4193	14.7546	15.1671	15.4719	15.9917	16.4490
d-Bo22A1_14_H02R	4.8983	4.4690	4.8521	5.5446	5.5921	6.2916	6.6992	6.5435	6.7573	7.2471	7.3428	7.5004	7.9403	8.1432	8.3207	8.6312	8.7477	9.1431	9.3811	9.6798	9.8371	10.1846	10.4966	10.7165	11.0082	11.3145	11.4515	11.9037	12.1409	12.2682	12.5517	12.9743	13.1833	13.4870	13.8694	14.1956	14.3770	14.7534	15.0122	15.2716	15.6204	15.9228	16.2216	16.5061	16.7918	17.1425	17.5652	17.9063	18.3393
d-Bo22A1_14_H03R	4.0545	4.3044	4.2095	5.1561	5.7668	5.8656	6.3027	6.8234	6.7779	6.9783	7.4344	7.7234	8.2907	8.2061	8.6562	9.2071	9.2522	9.7782	10.0744	10.2211	10.7225	11.0545	11.2832	11.5453	12.0016	12.3299	12.6181	12.9636	13.2910	13.4471	13.8836	14.3481	14.7077	15.0729	15.4546	15.8488	16.1410	16.5761	16.8697	17.3333	17.6901	18.0925	18.4394	18.8300	19.2357	19.5742	20.0486	20.4641	20.9462
d-Bo22A1_14_H04R	4.3366	4.1836	4.3385	4.7280	5.3017	5.2858	5.3919	5.9715	5.9357	6.1166	6.3527	6.6303	6.7936	6.8683	7.4039	7.5819	7.7222	8.2391	8.3816	8.5411	8.7671	9.0156	9.2926	9.7906	9.9351	10.2480	10.4724	10.8256	11.0834	11.2455	11.5519	11.9269	12.2699	12.6582	12.9019	13.2522	13.4858	13.9971	14.2065	14.5598	14.8385	15.1265	15.5067	15.6981	16.1671	16.4850	16.8910	17.2290	17.7338
d-Bo22A1_14_H05R	4.1354	4.3060	4.9085	5.3468	5.5624	6.1690	5.8967	6.2984	6.7064	6.7480	7.2466	7.7349	7.8242	7.8773	8.1992	8.6932	8.6727	9.1061	9.5959	9.6550	9.9884	10.3722	10.6251	10.9018	11.2421	11.5549	11.7988	12.1595	12.4631	12.6511	13.0452	13.3530	13.7326	13.9808	14.3224	14.8129	14.9934	15.4332	15.7302	16.0816	16.4826	16.7978	17.1883	17.6355	17.8873	18.3239	18.6837	19.0573	19.5868
d-Bo22A1_14_H06R	4.4438	3.6034	4.2566	5.2888	4.3920	5.2444	4.7556	5.2499	5.5408	5.6591	6.0838	6.0114	6.2561	6.1393	6.7506	6.7965	6.9235	7.1423	7.3770	7.5694	7.8032	7.9608	8.1817	8.3802	8.5793	8.7884	8.9488	9.1479	9.4501	9.5220	9.8259	10.0493	10.3533	10.5272	10.7558	11.1279	11.2924	11.5737	11.7835	12.1113	12.3255	12.5774	12.8692	13.2000	13.4379	13.7297	14.0804	14.3971	14.7248
d-Bo22A1_14_H07R	4.0913	5.5242	4.7078	5.2683	5.9928	5.9630	5.9942	6.4297	7.3106	7.0998	7.6810	7.8306	8.1807	8.4458	8.6489	9.1999	9.2238	9.6530	10.1801	10.4879	10.7419	11.0849	11.2991	11.7603	11.9716	12.3396	12.7089	12.9647	13.2962	13.5208	13.8939	14.1523	14.5653	14.8551	15.0502	15.4454	15.6946	16.0805	16.1752	16.5147	16.7872	17.0315	17.3356	17.5046	17.8866	18.1692	18.5942	18.9787	19.4473
d-Bo22A1_14_H08R	3.7738	3.7789	3.6591	3.9148	4.3159	5.0786	4.5861	5.2260	5.7797	5.5197	5.8993	6.3310	6.5663	6.4768	6.8429	7.2411	7.4571	7.9830	8.0655	8.2564	8.4714	8.9293	9.1932	9.4134	9.7656	9.9151	10.1913	10.5862	10.8573	11.0576	11.3690	11.7494	12.0364	12.3338	12.7021	13.0763	13.1543	13.5925	13.8912	14.1971	14.5328	14.8703	15.2132	15.4935	15.8362	16.2496	16.5149	16.9491	17.4797
d-Bo22A1_14_H09R	3.8848	3.9727	4.3193	4.7792	5.2492	4.9853	5.6107	5.5119	5.9010	5.6194	6.3486	6.5660	6.5924	6.7562	6.9434	7.5249	7.7197	7.9397	8.1716	8.4476	8.7020	8.8898	9.1417	9.3888	9.7220	9.9472	10.2408	10.4527	10.8141	11.0205	11.3701	11.6218	11.9555	12.2117	12.4780	12.9279	13.0897	13.4482	13.7152	14.0696	14.3497	14.6843	15.0820	15.4529	15.7734	16.1948	16.5929	16.9955	17.4614
d-Bo22A1_14_H10R	4.3387	3.6016	4.3168	5.3923	6.1240	5.0279	5.9178	5.8519	6.1970	6.2009	6.6795	6.8943	7.0587	6.9725	7.4714	7.8086	7.9433	8.3190	8.7330	8.8284	9.2207	9.2836	9.6263	9.9281	10.1549	10.3384	10.7638	11.0529	11.3713	11.4958	11.9762	12.0662	12.4965	12.7430	13.0618	13.4302	13.7041	14.1005	14.2821	14.6486	15.0701	15.3408	15.6715	16.0533	16.3440	16.7206	17.2104	17.5065	17.9979
d-Bo22A1_14_H11R	3.5373	3.5265	3.9064	3.9786	4.3345	4.2549	4.4293	4.9906	5.2507	5.2187	5.6007	6.0128	5.9602	5.9711	6.5094	6.8052	6.8026	7.1817	7.6947	7.7605	8.0506	8.3367	8.5948	8.8867	9.1553	9.3996	9.6869	10.0656	10.3104	10.5201	10.9427	11.1464	11.5077	11.8311	12.0607	12.5188	12.7928	13.0786	13.3595	13.6925	13.9872	14.3027	14.6122	14.8753	15.2528	15.6251	16.1082	16.4261	16.8848
d-Bo22A1_14_H12R	3.7005	3.7025	4.1163	4.3109	4.8943	4.7718	4.5104	5.0855	5.1565	5.3611	5.5849	5.6498	6.2013	6.1974	6.7006	6.8807	7.1225	7.2684	7.7171	7.8128	8.1138	8.3776	8.6196	9.0341	9.2318	9.4951	9.8033	10.1456	10.4422	10.5623	10.9318	11.3294	11.5091	11.9066	12.2490	12.5967	12.8396	13.3081	13.5530	13.8336	14.0994	14.5323	14.8861	14.9558	15.5921	15.8848	16.3482	16.7574	17.1182
d-Bo22A1_15_A01R	3.2691	3.0202	3.2947	4.3754	4.7768	4.5236	5.1583	5.2187	5.4659	5.9737	6.0695	6.2641	6.6408	6.7158	6.8034	7.4023	7.5514	7.9120	7.9349	8.4984	8.6558	8.9509	9.0081	9.3558	9.7743	9.4874	10.2430	10.6104	10.8824	11.4093	11.5219	11.7196	12.0965	12.3885	12.8137	13.1719	13.4718	13.7676	14.0453	14.2517	14.6361	14.9889	15.3352	15.6824	16.0538	16.4858	16.8296	17.3152	17.7549
d-Bo22A1_15_A02R	2.9477	3.2150	3.6980	3.8779	4.5631	4.3591	4.7707	5.1422	5.1695	5.7913	5.9505	6.1167	6.3042	6.3496	6.5538	7.0433	7.2148	7.3720	7.4860	7.8408	8.0146	8.2895	8.3532	8.6155	9.0131	9.1531	9.3766	9.6891	9.8418	10.1868	10.4648	10.7360	11.0557	11.3308	11.4807	11.8623	12.0747	12.3151	12.5696	12.8131	13.0702	13.3627	13.6197	13.9714	14.2813	14.6063	14.8002	15.2632	15.6588
d-Bo22A1_15_A03R	4.3580	4.1946	4.3657	5.1833	6.3768	5.8081	6.5081	6.6907	7.2640	7.7446	8.1586	8.5348	8.7059	8.8756	9.5038	9.7736	10.0803	10.3475	10.5002	11.1020	11.4095	11.6764	11.8386	12.3183	12.7137	12.9431	13.2413	13.6580	13.9066	14.2772	14.6187	14.9476	15.2691	15.5791	15.8411	16.2461	16.5359	16.8160	17.0642	17.3520	17.6589	18.0551	18.3225	18.6138	18.9225	19.2504	19.5371	19.9160	20.4052
d-Bo22A1_15_A04R	3.0439	3.2962	3.4953	4.3890	3.9192	4.5760	4.8480	4.9489	4.8390	5.3871	5.3940	5.7272	5.8275	5.8450	6.0747	6.3103	6.5599	6.7141	6.9631	6.8030	7.3937	7.6451	7.7052	8.0142	8.2961	8.3564	8.6382	8.9562	9.1062	9.5037	9.6886	9.9321	10.2277	10.4093	10.7899	11.1126	11.2952	11.5692	11.7607	12.1415	12.3117	12.6258	12.8815	13.1725	13.5140	13.8347	14.1229	14.4701	14.9147
d-Bo22A1_15_A05R	3.1439	3.4379	3.6243	3.7566	4.1713	4.8508	4.7615	5.2906	5.5966	5.8638	6.0350	6.3844	6.7194	6.5226	7.0463	7.3817	7.5410	7.8118	8.1576	8.2333	8.6180	9.0351	9.4137	9.5273	9.7713	10.0363	10.2646	10.4833	10.8473	11.2212	11.4065	11.7213	12.1607	12.4812	12.7445	13.1066	13.3865	13.6900	14.0276	14.4386	14.7476	15.0258	15.4798	15.8398	16.2146	16.5890	17.0245	17.4226	17.9487
d-Bo22A1_15_A06R	4.3898	5.2390	5.3164	5.2249	5.7529	5.8375	6.2960	6.6616	6.8335	6.7201	7.3278	7.4617	7.6502	7.7678	7.8177	8.3083	8.4877	8.6538	8.5676	9.0698	9.2798	9.5001	9.5110	9.8661	10.1411	10.0341	10.5614	10.8173	10.9899	11.3590	11.5889	11.7731	12.1385	12.3716	12.5323	12.9652	13.1607	13.4100	13.6559	13.9004	14.2164	14.4897	14.8156	15.1435	15.5108	15.8691	16.1008	16.4577	16.8713
d-Bo22A1_15_A07R	3.7902	3.9888	4.2638	4.8675	5.1033	5.3809	5.4988	5.7434	6.1117	6.6603	6.8787	7.0279	7.3542	7.4823	7.4849	8.0527	8.3301	8.5374	8.8214	9.0619	9.4406	9.6179	9.9750	10.2501	10.6192	10.8607	11.1043	11.4339	11.6718	12.0315	12.2113	12.3869	12.8537	13.1840	13.5148	13.8035	14.0290	14.4055	14.6737	14.8962	15.1846	15.4746	15.8832	16.1254	16.3411	16.7935	17.1067	17.6177	18.0091
d-Bo22A1_15_A08R	4.1223	4.4856	4.0856	4.7472	5.0427	5.5189	5.0792	5.7538	5.8358	6.1331	6.2583	6.5748	6.6486	6.7068	6.9384	7.2615	7.3607	7.7205	7.7908	8.0025	8.2907	8.6201	8.7187	8.9671	9.2976	9.4840	9.7429	10.0250	10.2344	10.6188	10.8373	10.9763	11.3333	11.7475	11.9783	12.2629	12.5392	12.8689	13.0849	13.4238	13.6874	13.9869	14.2923	14.6239	15.0214	15.4080	15.6948	16.1337	16.5531
d-Bo22A1_15_A09R	4.0161	3.7296	4.1420	5.0479	5.6321	5.8425	5.5678	6.1152	6.4622	6.8888	7.1056	7.3185	7.4295	7.6361	7.9442	8.1255	8.5173	8.6929	9.1278	9.2300	9.5529	9.8782	10.1367	10.3914	10.8444	11.0211	11.2273	11.5202	11.8589	12.1647	12.3625	12.5501	13.0808	13.4251	13.6861	13.9831	14.2660	14.5893	14.8580	15.1631	15.4525	15.7683	16.1375	16.4837	16.8360	17.1585	17.5202	17.9412	18.3803
d-Bo22A1_15_A10R	4.3321	3.9564	4.2000	4.4494	4.9717	4.9503	4.9781	5.4519	5.3958	5.5219	6.1736	6.1463	6.3343	6.2265	6.5548	6.7363	7.0666	7.2834	7.5443	7.5739	7.8695	8.0863	8.5686	8.5042	8.7674	8.9289	9.0453	9.2796	9.5121	9.7780	10.0057	10.1843	10.5756	10.7811	10.8946	11.2596	11.4632	11.7299	11.9513	12.2049	12.4287	12.6799	13.0094	13.3101	13.4001	13.8591	14.2191	14.4913	14.9228
d-Bo22A1_15_A11R	3.7073	3.8211	4.1209	4.8690	5.0440	5.1213	5.3563	5.5029	5.5646	6.2826	6.3832	6.5661	7.0624	6.9237	7.1997	7.6075	7.7438	7.9016	8.3193	8.2553	8.6426	8.8608	9.2314	9.2413	9.4930	9.7304	9.9227	10.2091	10.5032	10.7132	10.9776	11.2090	11.5694	11.7063	11.8398	12.2524	12.4518	12.6715	12.9411	13.1279	13.3296	13.7004	13.9139	14.2282	14.4297	14.7306	15.1206	15.4722	15.8730
d-Bo22A1_15_A12R	3.9112	4.1296	4.0704	4.6056	4.7282	5.4968	4.9770	5.5551	5.2974	5.7187	5.9264	6.3826	6.4194	6.4203	6.8025	7.0033	7.2877	7.4454	7.5913	7.7374	8.1893	8.3896	8.9653	8.9377	9.1663	9.2230	9.5888	9.8988	10.1788	10.4099	10.6456	10.8978	11.3170	11.5983	11.6834	12.0584	12.3029	12.5104	12.8235	13.0954	13.2593	13.6680	13.9084	14.2117	14.5128	14.8916	15.2058	15.5819	16.0392
d-Bo22A1_15_B01R	3.6899	3.5107	3.6703	4.3497	4.7119	4.9266	5.0324	5.7306	5.3482	5.8970	5.9219	6.2549	5.8955	6.7079	6.6981	6.8594	7.2384	7.2554	7.6690	7.5441	8.1362	8.2906	8.4609	8.7772	9.0653	9.1707	9.3523	9.6915	9.8542	10.0454	10.3832	10.6916	10.8122	11.1200	11.3750	11.7245	11.9133	12.1675	12.4316	12.7020	12.9936	13.2891	13.5693	13.8283	14.1712	14.4861	14.8799	15.1440	15.6238
d-Bo22A1_15_B02R	2.9862	3.8327	3.3797	3.7365	4.3019	4.7458	4.7096	4.9328	5.5001	5.4551	5.5860	5.9498	5.9204	6.3403	6.6335	6.6955	7.1135	7.2817	7.5889	7.2592	8.0476	8.2571	8.3734	8.5454	8.9597	9.0248	9.3371	9.5073	9.8188	9.9864	10.2998	10.6358	10.8065	11.2045	11.3973	11.6851	11.9551	12.1768	12.4456	12.7598	13.0728	13.2946	13.5632	13.8459	14.1505	14.4946	14.8476	15.1607	15.5868
d-Bo22A1_15_B03R	3.5632	3.1328	3.6420	4.2448	4.0962	4.5586	4.3169	4.6005	4.6747	4.9034	5.0735	5.4180	5.2154	5.8595	5.9886	6.0571	6.4243	6.5113	6.8405	6.7637	7.4525	7.5979	7.7836	8.0299	8.3730	8.5385	8.8000	9.0325	9.2393	9.5424	9.8092	10.1667	10.3462	10.7619	10.9785	11.2517	11.5152	11.7938	12.0629	12.3169	12.6726	12.8667	13.1648	13.4699	13.8263	14.1141	14.5070	14.8468	15.2994
d-Bo22A1_15_B04R	3.3152	2.9264	3.1768	3.7849	3.5653	3.8962	4.2570	4.0648	4.4134	4.7003	4.4908	4.4318	4.3514	4.8650	4.8806	5.0575	5.2953	5.4141	5.5642	5.2824	5.8739	5.9987	6.1373	6.3736	6.5029	6.7002	6.8345	7.1009	7.1988	7.3877	7.6158	7.8718	8.0933	8.3425	8.5042	8.7208	8.9202	9.1073	9.3902	9.6301	9.8717	10.0273	10.2458	10.5215	10.7655	11.0263	11.3460	11.5819	11.9259
d-Bo22A1_15_B05R	3.2649	3.2484	3.9509	4.2037	5.0397	5.2472	5.3155	5.7343	5.8498	6.1039	6.2887	6.8977	6.9166	7.0167	7.5133	7.7917	7.8635	8.2973	8.4816	8.8191	9.0329	9.3204	9.6731	9.8047	10.1998	10.4171	10.7578	11.0348	11.2902	11.6103	11.8568	12.1983	12.4605	12.7609	13.0797	13.3613	13.6581	13.8558	14.2713	14.6091	14.8764	15.1462	15.5932	15.8639	16.2438	16.6347	16.9887	17.3275	17.7730
d-Bo22A1_15_B06R	4.3088	4.2138	4.7020	4.8043	5.0344	5.3625	5.3296	5.6746	5.6093	6.4591	6.4817	6.8116	6.7731	6.9417	7.2404	7.4098	7.7769	8.0341	8.1998	8.2749	8.6325	8.9306	9.1199	9.2324	9.6647	9.8561	10.1123	10.4248	10.6574	10.7866	11.1182	11.5019	11.5946	11.9472	12.1870	12.5218	12.8012	13.0047	13.3330	13.5883	13.8448	14.1571	14.5098	14.7761	15.1030	15.3790	15.8080	16.1633	16.5783
d-Bo22A1_15_B07R	4.2197	4.4975	5.1026	5.5916	5.6548	6.5726	6.3013	6.7791	7.5512	7.2832	7.7165	8.2141	8.2523	8.3281	8.7701	9.0977	9.4021	9.6063	9.8219	10.2288	10.5185	10.8812	11.1316	11.3365	11.7302	11.9692	12.2665	12.6089	12.8280	13.1333	13.4519	13.7942	14.0721	14.3276	14.6496	14.9834	15.2318	15.4761	15.8358	16.0708	16.3568	16.6301	16.9892	17.2157	17.5552	17.8996	18.2570	18.6169	19.1502
d-Bo22A1_15_B08R	4.4223	3.7781	4.9391	5.1879	5.3798	5.8142	5.9343	6.6583	7.1368	7.5611	8.1578	8.4278	8.1544	8.8562	9.2654	9.4194	9.9555	10.2267	10.5494	10.6984	11.4232	11.6223	11.9251	12.2496	12.7076	12.9298	13.2971	13.6811	14.0045	14.3073	14.7721	15.0988	15.3835	15.8736	16.1531	16.6384	17.0439	17.3458	17.6945	18.0746	18.4678	18.8129	19.1806	19.5144	19.9025	20.2896	20.8094	21.1372	21.7480
d-Bo22A1_15_B09R	3.2467	3.4148	3.6078	3.5746	4.0540	4.1864	4.4983	4.5919	5.1818	4.8672	5.8035	5.4759	5.3683	5.6749	6.0429	6.0604	6.2922	6.5253	6.6501	6.8288	7.0951	7.1613	7.5558	7.6804	7.9928	8.0848	8.3443	8.6206	8.9101	9.0674	9.3869	9.7007	9.8378	10.0739	10.3927	10.6774	10.9439	11.1351	11.4723	11.6806	11.9727	12.2253	12.5238	12.7519	13.1223	13.3867	13.7890	14.1300	14.5325
d-Bo22A1_15_B10R	3.2044	4.0302	4.6831	3.3798	4.8570	4.9299	4.5036	5.0770	5.7337	5.4964	5.9784	5.9044	6.2613	6.3574	6.8230	6.7622	7.1422	7.2877	7.4700	7.6365	8.0413	8.1579	8.3891	8.6360	8.9075	9.2021	9.4130	9.6719	9.8171	10.0366	10.3905	10.6253	11.0080	11.2301	11.5270	11.7972	12.0418	11.5190	12.4339	12.7596	13.0890	13.4046	13.6855	14.0366	14.3194	14.6908	15.0207	15.3960	15.7443
d-Bo22A1_15_B11R	3.2288	4.1986	4.4679	4.1744	4.8353	5.1503	5.3087	5.8048	5.6615	6.0334	6.4773	6.6120	7.1512	7.0857	7.7274	8.0100	8.3270	8.4851	9.1012	9.3041	9.7101	9.9827	10.4029	10.6461	11.1618	11.5152	11.7401	12.1672	12.4302	12.8464	13.3769	13.6892	14.1304	14.5098	14.9368	15.3307	15.7213	15.8398	16.4692	16.7818	17.1225	17.5234	17.9231	18.3317	18.6537	19.1260	19.5645	20.0627	20.5779
d-Bo22A1_15_B12R	3.6797	3.5953	4.3554	4.4903	4.5073	4.4958	4.5785	4.5750	5.1734	5.1203	5.5706	5.7741	5.9413	5.5953	6.3638	6.5225	6.6220	6.6701	7.1736	7.2766	7.5004	7.7684	8.0224	8.2339	8.3961	8.7315	9.0225	9.1888	9.2702	9.7253	10.0299	10.1863	10.5901	10.8384	11.0750	11.4277	11.5995	11.7385	11.9796	12.2696	12.5073	12.8481	13.0917	13.3722	13.4698	13.9198	14.2330	14.5720	14.9397
d-Bo22A1_15_C01R	2.8771	3.4937	3.5759	2.7556	4.1363	4.2500	4.3058	4.5812	5.0632	5.1139	5.3281	5.2504	5.6573	5.8664	6.4210	5.9004	6.5479	6.7282	7.0429	7.1748	7.3933	7.7237	7.7848	7.9951	8.2519	8.4226	8.7107	8.7411	9.2234	9.4148	9.6746	10.0180	10.1547	10.4034	10.7282	10.9292	11.1064	11.3884	11.6253	11.8493	12.0480	12.3536	12.2524	12.8039	13.1151	13.0768	13.7329	13.9873	14.3414
d-Bo22A1_15_C02R	2.5861	3.2569	4.0982	3.4335	4.3372	4.8124	5.0405	5.1042	5.4428	6.1458	6.1291	6.0864	6.3084	6.6962	7.2029	6.2778	7.3052	7.5933	7.6937	8.0067	8.1086	8.5802	8.6997	8.9432	9.3079	9.4122	9.6655	9.6523	10.1630	10.4800	10.6897	11.0225	11.1897	11.5011	11.7814	11.9735	12.2291	12.5384	12.7582	13.0111	13.2282	13.5240	13.3780	14.0583	14.4390	14.2875	15.0807	15.3161	15.7478
d-Bo22A1_15_C03R	2.3933	3.0718	3.5103	2.9312	4.4837	4.3476	4.4415	4.9687	5.3610	5.7790	5.9212	5.8867	6.2620	6.4302	7.2275	6.6678	7.4398	7.6603	8.3240	8.3203	8.6027	9.0901	9.2762	9.4432	9.7703	10.0226	10.3834	10.3836	11.0228	11.3250	11.5556	11.9259	12.2347	12.5702	12.8920	13.2386	13.4580	13.7425	14.0302	14.2585	14.5688	14.8799	14.7524	15.4756	15.7934	15.7125	16.5335	16.8811	17.3426
d-Bo22A1_15_C04R	2.9743	2.9315	3.4599	4.2325	4.0847	3.8391	4.9155	5.3243	5.5287	5.5601	6.1278	6.0919	6.3678	6.4585	7.3984	7.0218	7.5931	7.7875	8.1902	8.4158	8.7170	9.0009	9.2819	9.5476	9.8394	10.1540	10.5796	10.7435	11.1649	11.4195	11.7022	12.0148	12.4063	12.6889	13.0425	13.3709	13.6583	13.9754	14.3144	14.5957	14.9316	15.2514	15.5891	15.8638	16.2712	16.5939	16.8989	17.3636	17.7700
d-Bo22A1_15_C05R	2.8684	3.5407	4.2098	3.7141	5.0105	5.4296	5.7798	6.1518	6.6521	6.7776	7.1779	7.5339	7.6705	8.1131	8.9503	7.9862	9.3016	9.6283	9.5245	10.2550	10.6480	11.1928	11.3523	11.6608	12.2278	12.4229	12.7595	13.0875	13.5207	13.8892	14.2033	14.6538	14.9587	15.4562	15.7938	16.1514	16.5496	16.8608	17.2137	17.4766	17.8717	18.2210	18.4215	18.8610	19.2262	19.5201	20.0987	20.4711	20.9520
d-Bo22A1_15_C06R	3.5994	3.9211	4.4766	5.2726	5.0006	4.8684	6.2886	5.7118	6.3950	6.4894	6.7376	6.5768	6.8263	7.0488	7.7013	7.2952	7.8818	8.0106	8.4952	8.3017	8.6072	8.8310	9.2069	9.3246	9.6263	9.7831	10.0554	10.2484	10.4940	10.7491	10.9566	11.1131	11.5147	11.7601	12.0291	12.3544	12.6192	12.8607	13.1589	13.3969	13.6440	14.0463	14.3287	14.5811	14.9389	15.2185	15.5868	15.9589	16.3371
d-Bo22A1_15_C07R	3.6616	3.8406	4.0696	4.6007	4.6279	4.7497	4.7091	4.9068	5.3864	5.8461	5.6987	5.5827	5.7103	5.7537	6.4844	6.1845	6.6638	6.8576	6.8625	7.2373	7.5398	7.7963	7.9513	8.0107	8.3650	8.5098	8.7712	9.0612	9.2935	9.5878	9.7759	10.0627	10.2662	10.5817	10.8509	11.0810	11.3307	11.5510	11.8441	12.0287	12.2098	12.4809	12.7696	12.9895	13.2939	13.6350	13.9219	14.2058	14.6283
d-Bo22A1_15_C08R	3.8151	3.6228	3.9845	4.7730	4.9410	5.0037	5.6327	5.7795	5.9940	6.3334	6.4881	6.9286	7.0825	7.3120	8.1138	7.8595	8.0015	8.5544	8.7891	9.0654	9.2962	9.6645	9.9549	10.3785	10.5573	11.0068	11.1752	11.4699	11.7971	12.0199	12.1787	12.5989	13.0321	13.2710	13.6737	13.9544	14.1058	14.5435	14.8047	14.7117	15.3836	15.6644	16.0158	16.2507	16.6166	16.9383	17.2191	17.6688	18.1307
d-Bo22A1_15_C09R	4.3302	4.1810	4.8192	5.6204	6.1473	5.9525	6.4781	7.1052	7.2432	7.3431	8.0004	8.0621	8.2732	8.6883	9.3235	9.1866	9.4986	9.7380	9.8997	10.4447	10.6750	11.0428	11.3606	11.6194	11.9274	12.3089	12.6248	12.8516	13.2780	13.5143	13.7961	13.9884	14.5096	14.8388	15.1759	15.5790	15.8468	16.2460	16.5592	16.8598	17.2129	17.5486	17.8951	18.1759	18.5933	18.8872	19.2935	19.7207	20.1918
d-Bo22A1_15_C10R	4.9056	5.6808	5.8093	6.9327	7.5240	7.4251	7.6841	8.5161	8.9322	9.0772	9.5639	9.9407	10.1710	10.4765	10.9042	11.3348	11.5347	11.9743	12.2514	12.6920	13.0845	13.5348	14.0168	14.3293	14.6564	14.8468	15.2000	15.8332	16.1178	16.2327	16.7709	17.3072	17.7007	18.0769	18.5933	18.9759	19.3314	19.9316	20.3019	20.5450	21.1072	21.5490	21.8546	22.1726	22.7062	23.0933	23.5198	23.9020	24.6409
d-Bo22A1_15_C11R	3.6187	3.8812	3.9596	4.4332	4.9763	5.0533	5.4859	5.6066	5.7161	6.1884	6.2813	6.5661	6.7371	6.9878	7.2583	7.0711	7.6109	7.8599	8.2365	8.4312	8.4452	8.7492	9.0955	9.1474	9.5960	9.8478	10.0772	10.2740	10.5855	10.8072	10.9981	11.2672	11.5998	11.8226	12.1466	12.4757	12.6872	12.9660	13.2997	13.5426	13.8134	14.1219	14.4570	14.6530	15.0161	15.3466	15.7130	16.1307	16.4570
d-Bo22A1_15_C12R	3.8310	4.8376	4.5142	4.9256	5.7256	5.8331	5.8439	6.5555	6.2450	6.9931	7.5768	7.5326	7.8433	7.9619	8.1739	8.4384	8.6349	9.0287	9.1702	9.6067	9.8682	10.1929	10.2524	10.6536	10.9771	10.7837	11.4902	11.7519	12.0389	12.2491	12.6784	12.9991	13.3006	13.6266	13.8856	14.2471	14.4775	14.8449	15.1769	15.4143	15.8538	16.2156	16.5636	16.8217	17.2449	17.5670	17.9903	18.0167	18.8805
d-Bo22A1_15_D01R	3.7054	4.1916	3.9261	5.5504	6.2754	5.9287	6.6823	6.5977	7.8155	7.7919	8.3026	8.8178	8.9482	9.4305	10.0459	10.3722	10.3976	11.1287	11.4746	11.8455	12.3747	12.4331	12.9735	13.3683	13.7966	14.1747	14.3559	14.9360	15.2698	15.5861	16.0299	16.4205	16.8836	17.3413	17.6979	18.1863	18.4987	18.8397	19.2242	19.5833	19.7142	20.2811	19.6466	21.0346	21.4619	21.7033	22.2035	22.5375	23.1924
d-Bo22A1_15_D02R	3.5695	4.4792	4.3552	5.0908	5.5653	5.4737	6.4385	6.5083	7.2643	7.7411	7.9347	8.3886	8.6638	9.1503	9.5101	9.9394	10.2722	10.8230	11.0971	11.4966	11.7649	12.0893	12.4771	12.7987	13.2437	13.6571	13.7981	14.3007	14.5625	14.9464	15.3003	15.7245	16.0790	16.4867	16.8246	17.3341	17.6576	17.8592	18.4451	18.8545	19.1582	19.5733	19.8806	20.1372	20.5762	20.9326	21.3510	21.7566	22.2682
d-Bo22A1_15_D03R	4.4251	4.4616	4.2704	5.0773	5.5051	5.8116	6.2747	6.3669	7.0448	7.4263	7.7357	7.7932	8.1523	8.4540	8.8387	9.1757	9.2304	9.8495	10.0463	10.4342	10.7922	10.9408	11.2653	11.5821	11.9637	12.2521	12.3704	12.8966	13.1213	13.4020	13.7894	14.0708	14.3978	14.7457	14.9808	15.3984	15.6841	15.9888	16.2825	16.5758	16.5425	17.2259	17.3597	17.8085	18.0290	18.3590	18.8154	19.0725	19.5756
d-Bo22A1_15_D04R	3.5488	3.7634	3.7246	3.9009	4.6631	5.1247	5.0275	4.9541	5.7023	6.1503	6.2493	6.2899	6.7105	7.2535	7.1342	7.2126	7.6961	8.3551	8.4495	8.6627	9.0358	9.1026	9.4557	9.9085	10.0245	10.4312	10.5832	10.9887	11.3098	11.5631	11.8590	12.0679	12.6104	12.9866	13.2627	13.6951	13.9322	14.3354	14.6428	14.9588	14.8875	15.6923	15.5865	16.3773	16.7595	16.9674	17.4480	17.7510	18.3503
d-Bo22A1_15_D05R	3.4275	3.7007	3.4285	3.8996	4.3447	4.2205	4.9462	5.2902	5.5338	5.7456	6.1053	6.5956	6.5258	6.6736	7.0693	7.4844	7.4390	7.8656	8.1293	8.4246	8.6635	9.0110	9.1107	9.5275	9.8507	10.0497	10.2468	10.6765	10.8028	11.1469	11.4932	11.7780	11.9944	12.4210	12.5502	12.9513	13.2716	13.5274	13.7917	14.1375	14.4342	14.7783	14.6570	15.3352	15.6954	16.0499	16.4035	16.7983	17.2437
d-Bo22A1_15_D06R	3.7500	4.1962	3.6321	4.9052	4.6901	4.8967	5.1379	5.2060	5.1480	5.8408	6.2949	6.3297	6.3057	6.7116	6.8211	7.0510	7.1705	7.4211	7.6487	7.9077	8.2581	8.2733	8.5784	8.8091	8.9819	9.2102	9.4170	9.7675	9.9277	10.2410	10.4701	10.6820	11.0033	11.3047	11.4863	11.7691	12.0429	12.2444	12.4139	12.7294	12.7403	13.2570	13.4591	13.7833	14.1422	14.3628	14.7483	15.0071	15.4068
d-Bo22A1_15_D07R	3.6174	3.9414	4.4449	4.6432	4.8813	4.6568	5.4151	5.4001	5.8660	6.0381	6.0393	6.3603	6.4331	6.7606	7.0151	7.2206	7.4023	7.9472	7.9241	8.1967	8.5055	8.7078	8.9348	9.2779	9.4984	9.7053	10.0156	10.3020	10.4089	10.8400	11.0726	11.3933	11.6668	11.9738	12.2501	12.6328	12.8469	13.1216	13.4218	13.8700	13.9985	14.4887	14.5972	15.0391	15.4317	15.7629	16.1591	16.4921	16.9781
d-Bo22A1_15_D08R	4.3127	5.0747	5.3114	5.4027	6.0006	5.6519	6.3404	7.0638	7.3727	7.6519	7.9840	8.3651	8.0827	8.7563	9.1620	9.3514	9.6955	9.9953	10.2310	10.5823	10.9708	11.0550	11.3932	11.7339	12.0670	12.4023	12.5468	12.9996	13.0478	13.5132	13.8197	14.1098	14.3985	14.8054	15.0475	15.3736	15.6804	15.7920	16.2225	16.6373	16.8576	17.3457	17.4543	17.8670	18.2013	18.4629	18.8737	19.2817	19.7254
d-Bo22A1_15_D09R	4.0908	4.7458	4.7390	4.5249	5.7666	5.5882	6.2034	6.5220	7.4133	6.8840	7.7325	8.1738	7.8510	8.4766	8.7065	9.1182	9.3286	9.8773	10.0976	10.3255	10.8433	11.1083	11.3700	11.7891	12.0976	12.3663	12.6279	13.1173	13.2828	13.6903	14.0707	14.4123	14.7864	15.1920	15.5079	15.9582	16.3163	16.4995	17.0231	17.4123	17.5874	18.2199	18.3661	18.8293	19.2935	19.6392	20.0369	20.4764	21.0381
d-Bo22A1_15_D10R	3.5368	4.8519	4.0642	4.3893	4.8113	4.8204	5.0292	5.1106	5.2465	5.5437	5.7558	6.0247	6.3263	6.2908	6.7653	6.8679	7.3309	7.4156	7.7680	7.7774	8.1300	8.4313	8.6393	8.9196	9.1074	9.5929	9.6903	10.0417	10.4448	10.6048	10.9859	11.3353	11.5788	11.8629	12.1564	12.5941	12.8382	13.1624	13.4570	13.6392	13.7884	14.4088	14.7055	15.0350	15.3585	15.6997	16.0310	16.4332	16.9741
d-Bo22A1_15_D11R	2.6890	3.4686	3.7661	3.9978	4.4107	4.4293	4.8378	5.0915	5.6250	5.7474	5.9135	6.1541	6.1731	6.7104	6.9700	7.3811	7.4919	7.8152	8.1284	8.4264	8.6340	9.0585	9.1532	9.5088	9.7692	10.0893	10.3371	10.7024	10.7417	11.2545	11.5887	11.8498	12.2049	12.5207	12.7671	13.1312	13.5186	13.4555	14.1482	14.5979	14.8608	15.2682	15.2967	15.9411	16.3290	16.7867	17.1767	17.5960	18.0076
d-Bo22A1_15_D12R	4.3442	5.2432	5.1213	5.7708	5.5177	6.3386	6.6896	6.8947	7.6104	7.8412	8.0977	8.5346	8.7657	9.0170	9.0284	9.7985	9.9923	10.2183	10.6500	10.8590	11.2406	11.6402	11.9191	12.2801	12.5030	12.9708	13.1962	13.4243	13.7432	14.0403	14.5094	14.7738	15.1133	15.4808	15.8080	16.2017	16.5600	16.8725	17.1938	17.5272	17.8683	18.1980	18.5637	18.9745	19.2722	19.6200	20.0314	20.3535	20.8971
d-Bo22A1_15_E01R	3.3144	4.2664	4.2428	4.4661	4.4676	6.3164	5.0487	5.6058	5.7862	6.2557	6.5424	6.5871	6.7820	7.1640	7.5346	7.4209	8.0214	8.2356	8.4599	8.6938	8.9450	9.2473	9.4669	9.6532	10.0146	10.2949	10.5322	10.7928	10.9610	11.2464	11.4926	11.8326	12.0573	12.3396	12.6374	12.9410	13.2549	13.5531	13.7961	13.9998	14.3718	14.6128	14.9186	15.1721	15.5096	15.8086	16.1903	16.4899	16.8635
d-Bo22A1_15_E02R	2.5657	3.8472	4.0816	4.1318	4.3327	4.4834	5.2221	5.4061	5.6236	5.9774	6.3660	6.7696	6.9950	7.2440	7.5593	7.7460	8.0946	8.4556	8.5533	8.7938	9.1377	9.6058	9.6593	9.9635	10.3244	10.6463	10.8974	11.2197	11.3791	11.6281	11.9325	12.3063	12.5272	12.8482	13.0526	13.3069	13.6519	13.8807	14.0937	14.3692	14.7484	14.9360	15.2711	15.5058	15.7692	16.1543	16.4314	16.7966	17.2443
d-Bo22A1_15_E03R	3.8942	4.3263	4.5348	4.7169	5.0025	5.3068	5.6007	6.4301	6.6268	6.9417	7.3339	7.6729	7.6470	8.0541	8.4821	8.6471	9.0456	9.3869	9.6446	9.7782	10.1772	10.5097	10.8055	11.0014	11.4248	11.6369	12.0706	12.3440	12.6911	13.0844	13.3052	13.7566	14.0325	14.3960	14.5866	15.0613	15.3866	15.7824	16.1311	16.4343	16.6609	17.1586	17.4972	17.8300	18.2341	18.5433	19.0306	19.4922	19.9122
d-Bo22A1_15_E04R	2.7981	3.8406	4.5649	4.9288	5.0884	6.0397	6.0249	7.0938	7.0757	7.4950	7.8096	7.8249	8.4970	8.9458	9.2871	9.2509	10.0154	10.3174	10.7426	10.9259	11.4687	11.9174	12.2075	12.6016	12.9982	13.4650	13.7858	14.2130	14.3958	14.7526	15.2212	15.6705	16.0438	16.3795	16.7859	17.2040	17.7043	17.9805	18.5338	18.7887	19.2335	19.5807	20.0835	20.3092	20.7496	21.2145	21.6068	22.0148	22.5846
d-Bo22A1_15_E05R	2.7812	2.9173	4.2160	4.2194	3.7322	4.4424	4.6609	5.1763	5.5367	5.8788	6.0458	6.2700	6.5449	6.6780	7.1506	7.3316	7.6416	8.0195	8.2947	8.3171	8.7797	9.2199	9.4731	9.7191	10.1366	10.4287	10.7063	10.7184	11.2240	11.5906	11.9882	12.3107	12.5876	12.9446	13.2882	13.7108	14.0033	14.2978	14.5710	14.9212	15.2865	15.6564	15.9991	16.3684	16.6699	17.1643	17.5445	17.9369	18.4941
d-Bo22A1_15_E06R	3.5683	4.2726	4.3011	4.6901	4.8820	5.1643	5.8230	6.2018	6.6038	6.8258	7.0524	7.4277	7.7384	7.9756	8.3687	8.6059	9.0345	9.4154	9.6303	9.6309	10.3036	10.6435	10.9709	11.3023	11.6574	12.1926	12.3466	12.2684	12.9157	13.3336	13.8144	14.0218	14.3196	14.8512	15.2220	15.7154	15.9576	16.4093	16.6571	17.1034	17.4651	17.9153	18.1893	18.5474	18.9494	19.3148	19.7405	20.1806	20.7679
d-Bo22A1_15_E07R	3.5110	3.7979	5.1747	4.7457	5.2669	5.9350	5.7448	5.9970	6.0762	6.6407	6.6093	6.8733	7.0822	7.4540	7.7477	7.9908	8.0965	8.4342	8.7072	8.6799	9.0985	9.4588	9.6317	9.8755	10.2223	10.5691	10.7385	10.7928	11.2613	11.4648	11.8641	12.1294	12.4651	12.7740	13.0602	13.3572	13.6018	13.9334	14.1297	14.4059	14.6988	15.0527	15.3882	15.6348	15.9494	16.3248	16.6390	17.1081	17.6021
d-Bo22A1_15_E08R	4.3977	5.0018	3.3096	4.7053	5.3841	4.9536	5.9774	6.2036	6.3883	6.8150	6.8966	7.2513	7.4300	7.5609	7.8848	8.1066	8.5397	8.7060	9.0030	9.1846	9.6030	9.8991	10.0015	10.5245	10.8045	11.1258	11.3691	11.4752	11.8286	12.0976	12.5305	12.8522	13.0414	13.4984	13.7554	14.1342	14.4321	14.7469	14.9518	15.2796	15.6061	15.9412	16.2442	16.5740	16.8976	17.2750	17.6617	18.0793	18.5674
d-Bo22A1_15_E09R	2.9160	3.6448	3.8239	4.1532	4.8917	5.3028	5.6864	5.7336	6.5041	6.5252	6.7526	6.9362	7.2250	7.5144	7.7981	7.9195	8.2535	8.6434	8.8399	8.8407	9.4138	9.6810	9.9131	9.8949	10.4663	10.8298	10.8975	11.1073	11.5072	11.6544	12.0620	12.3552	12.5626	12.9339	13.1870	13.5085	13.8395	14.0940	14.4138	14.6412	15.0199	15.3596	15.7177	15.9766	16.3737	16.6852	17.0638	17.4298	17.8375
d-Bo22A1_15_E10R	3.6178	4.8411	4.5918	4.6544	5.0851	5.0527	5.4639	5.6334	6.2102	5.9879	6.5821	6.5843	7.0789	7.3741	7.3504	7.6270	7.9634	8.2188	8.2277	8.3812	8.9672	9.1044	9.3559	9.3619	9.7300	10.1314	10.3531	10.4962	10.8904	11.1583	11.4917	11.7397	11.9614	12.2978	12.5809	12.8973	13.2809	13.4734	13.8573	14.0057	14.3926	14.6928	15.0114	15.1110	15.6980	15.9613	16.3347	16.7995	17.2446
d-Bo22A1_15_E11R	3.3032	3.5047	3.8454	3.4058	4.5575	4.3291	4.3284	4.7638	5.1011	5.4752	5.8584	5.4489	6.1274	6.2760	6.4472	6.4933	6.9033	7.3524	7.6299	7.7159	7.9790	8.1632	8.3722	8.5219	8.7928	9.1757	9.3860	9.6298	9.8928	10.1199	10.3734	10.6622	10.8028	11.0789	11.2809	11.6418	12.0046	12.0912	12.3944	12.6120	12.7581	13.1395	13.4137	13.7601	13.9102	14.2864	14.6146	14.9255	15.2474
d-Bo22A1_15_E12R	4.2796	4.9015	4.5709	5.4984	5.6163	6.3245	6.9692	7.1031	7.5352	7.6392	8.4135	8.8375	9.5560	9.3259	10.1740	10.4520	10.8885	11.4514	11.8829	12.1385	12.6608	13.0267	13.5245	13.7962	14.3691	14.7819	15.3194	15.5816	16.0200	16.5977	17.1030	17.4625	17.9119	18.5224	19.0204	19.5255	20.0992	20.6585	21.0171	21.5409	22.0589	22.6397	23.0276	23.3981	23.8652	24.4248	24.9574	25.4731	26.1793
d-Bo22A1_15_F01R	3.0639	3.3089	3.3480	3.3959	3.6377	4.4487	3.9910	4.5666	4.6547	5.3521	5.3508	6.0136	5.7843	5.7401	5.7935	6.5004	6.5090	6.7352	7.1366	7.2727	7.3380	7.7592	7.9542	8.0886	8.5248	8.5360	8.9005	9.1602	9.4413	9.6934	9.8041	10.1077	10.4859	10.6154	10.9500	11.2247	11.3557	11.7279	12.0887	12.2418	12.5484	12.8489	13.1999	13.2504	13.7286	14.0036	14.2885	14.6187	14.9923
d-Bo22A1_15_F02R	3.1264	4.9983	4.1239	4.4908	5.1330	5.6218	5.1904	6.3923	6.2734	6.7747	7.2604	7.5768	7.6679	7.8229	8.2781	8.5238	8.6931	8.9837	9.2792	9.3703	9.7789	10.0029	10.1946	10.3842	10.7474	10.8883	11.3318	11.4716	11.7608	12.0556	12.2599	12.4681	12.9841	13.1983	13.4737	13.8434	13.9618	14.3824	14.6955	14.9795	15.2963	15.6103	15.9489	16.1275	16.6287	16.9634	17.3807	17.7559	18.1787
d-Bo22A1_15_F03R	3.9161	5.1952	3.9438	4.1250	4.9855	5.3069	5.9378	5.7022	5.7540	6.0773	6.7985	6.9877	7.0488	7.4526	7.5420	7.6077	8.0886	8.1334	8.5317	8.9353	9.2218	9.7124	9.6701	10.0094	10.3079	10.3929	10.8161	11.0730	11.3731	11.6160	11.7642	12.0736	12.5003	12.8750	13.0849	13.3908	13.4705	13.9587	14.2603	14.5580	14.8400	15.1271	15.3139	15.6962	15.9938	16.3118	16.6821	17.1049	17.4024
d-Bo22A1_15_F04R	3.1421	4.3313	4.2640	4.0616	4.6110	5.4228	5.7715	6.1615	6.3376	6.5447	7.2015	7.2459	7.8538	8.0349	8.0715	8.6731	8.9892	9.2183	9.9542	10.1874	10.3989	11.2295	11.1756	11.5777	11.9470	12.1530	12.4960	12.9394	13.2662	13.5737	13.8396	14.1669	14.7014	15.0931	15.3530	15.8135	15.8734	16.4474	16.7468	17.0717	17.4407	17.7773	17.9903	18.3597	18.6902	19.2504	19.5280	19.9968	20.4126
d-Bo22A1_15_F05R	3.3037	4.2703	3.1082	3.8369	4.3601	4.4687	4.5981	5.0799	5.2170	5.3531	5.9929	5.8334	6.2566	6.7338	6.8997	7.2206	7.5034	7.6143	7.8617	8.2215	8.5401	8.7905	9.1410	9.3980	9.6727	9.7800	10.1968	10.4284	10.6954	11.0898	11.2516	11.5806	12.0361	12.3043	12.5506	12.9157	13.0841	13.4266	13.7117	14.0156	14.3223	14.6452	14.9351	15.1445	15.5920	15.8977	16.2754	16.6703	17.1044
d-Bo22A1_15_F06R	3.3675	4.6036	2.8392	3.6505	3.5476	3.7025	4.1178	4.1354	4.3560	4.0283	4.6773	4.5677	4.9449	4.7445	5.3787	5.2775	5.3303	5.5843	5.9715	6.1279	6.2840	6.5550	6.7807	6.9009	7.1314	7.2956	7.5942	7.7888	8.0640	8.2385	8.4153	8.6252	8.9675	9.2803	9.3921	9.8269	9.7801	10.2785	10.4848	10.7295	11.0049	11.2393	11.4600	11.5080	11.9988	12.4376	12.7436	13.1701	13.5016
d-Bo22A1_15_F07R	3.3741	4.4587	3.5779	3.9242	4.2876	4.6947	4.4045	4.5247	4.9023	4.6527	5.0633	5.1241	5.4426	5.5846	5.7724	5.9784	6.0940	6.2363	6.6245	6.6669	6.9037	6.9938	7.2364	7.4074	7.5263	7.6693	8.0709	8.2095	8.4342	8.6720	8.7566	8.9994	9.4005	9.5733	9.7942	10.1443	10.2929	10.4611	10.7475	10.9654	11.2058	11.4560	11.6916	11.7853	12.2059	12.4778	12.7381	13.1376	13.4767
d-Bo22A1_15_F08R	3.8228	3.3717	4.0073	4.6896	4.3825	5.1941	4.6459	5.5058	5.8856	6.1496	6.3379	6.4157	6.9821	7.1825	7.4692	7.7490	8.0681	8.2164	8.5788	8.8752	9.1477	9.4502	9.8431	9.9394	10.5799	10.8078	11.1289	11.4387	11.8228	12.0767	12.2967	12.8111	13.1886	13.4443	13.9089	14.2246	14.5355	14.8000	15.1984	15.5112	15.9608	16.3085	16.6612	16.5762	17.3625	17.6222	18.1114	18.5471	19.0400
d-Bo22A1_15_F09R	3.9778	5.3409	5.6584	5.9068	5.6973	6.9634	6.1505	6.9292	7.6677	8.0847	8.3132	8.3730	8.9732	9.1807	9.6358	9.9677	10.1224	10.4316	10.9560	11.1809	11.3554	11.7158	12.1259	12.1558	12.6896	12.9113	13.2198	13.6131	13.8820	14.2234	14.3727	14.7649	15.2033	15.4423	15.8668	16.2070	16.4846	16.8501	17.2671	17.4891	17.9024	18.2369	18.5246	18.6498	19.1566	19.4600	19.7994	20.1776	20.7513
d-Bo22A1_15_F10R	4.5671	4.3400	4.6737	5.3672	5.6223	6.0660	5.9471	6.5251	7.0485	6.9162	7.1500	7.2702	7.6251	7.9934	8.1473	8.3393	8.4507	8.7449	8.9374	9.1566	9.4075	9.5627	9.9366	9.9940	10.3614	10.5941	10.8484	11.0874	11.3720	11.5294	11.7505	12.1311	12.3957	12.6338	12.9766	13.1668	13.5056	13.6703	14.0163	14.1729	14.5026	14.8379	15.0917	15.2118	15.6641	15.9332	16.2967	16.7180	17.0706
d-Bo22A1_15_F11R	3.0471	2.9500	3.5522	4.0759	4.2936	4.4895	4.6525	4.7629	4.9267	5.1039	5.3146	5.7122	5.8693	6.2283	6.2542	6.5334	6.7321	6.9289	7.2980	7.3423	7.6539	7.7274	8.1468	8.3341	8.6365	9.0061	9.1404	9.4912	9.8504	10.0658	10.3336	10.7021	11.0273	11.2873	11.5910	11.9136	12.2566	12.4529	12.7204	13.0768	13.3501	13.5181	14.0247	14.3354	14.7737	15.0143	15.3532	15.7956	16.1672
d-Bo22A1_15_F12R	3.9131	4.5579	4.1637	4.7181	5.5955	5.8006	5.9183	6.9468	7.1650	7.0022	7.8574	8.2989	8.2199	8.7949	9.0245	9.5504	9.8760	10.2774	10.5337	10.8179	11.2099	11.5102	12.0483	12.1753	12.7829	13.0531	13.5362	13.7942	14.1273	14.4771	14.6797	15.1966	15.5932	15.9901	16.3547	16.7816	17.0727	17.4532	17.8565	18.0992	18.5373	18.9060	19.2034	19.3069	19.7597	20.0610	20.5141	20.9190	21.5056
d-Bo22A1_15_G01R	4.0391	4.5253	5.5640	4.8690	5.9039	5.7188	6.9889	7.1016	7.4339	7.8414	8.0988	8.3648	8.4944	8.9872	9.2135	9.6254	9.8852	10.1620	10.4485	10.8775	10.9989	11.4948	11.6746	11.9922	12.3340	12.5766	12.8734	13.1749	13.5344	13.6369	14.0656	14.4847	14.6031	14.9755	15.2356	15.7478	16.0288	16.4096	16.7742	17.0426	17.3186	17.7004	18.0730	18.4409	18.7968	19.1176	19.4931	19.9159	20.3849
d-Bo22A1_15_G02R	2.8545	3.1231	3.5606	3.6431	4.0121	3.8410	4.5518	5.0990	5.6092	6.0706	5.5786	5.9344	6.3118	6.8462	7.3006	7.3328	7.6176	8.0687	8.2444	8.5517	8.7272	8.9945	9.4070	9.7330	10.1446	10.3622	10.6339	11.0152	11.3758	11.6088	11.9487	12.3608	12.5946	12.9155	13.2365	13.6535	13.9608	14.3200	14.6118	14.9290	15.2743	15.5513	15.9211	16.1950	16.5978	16.8789	17.3223	17.7141	18.2720
d-Bo22A1_15_G03R	2.9441	3.6600	3.3555	3.2758	4.5300	4.3949	5.0786	5.8353	5.7200	6.6402	6.4316	6.7380	7.2840	7.4588	8.0676	8.0034	8.4506	8.7282	8.9141	9.4552	9.5200	9.7876	10.3323	10.6672	11.0409	11.1715	11.5903	11.7652	12.2480	12.5636	12.8746	13.2535	13.5471	13.8460	14.1084	14.6331	14.9572	15.2558	15.6808	15.9192	16.2724	16.5910	16.9370	17.2639	17.5768	17.9306	18.3267	18.7509	19.2407
d-Bo22A1_15_G04R	2.8374	3.2941	3.0581	4.1133	4.2772	5.0454	5.5558	5.4925	5.5100	6.4163	6.3809	6.8696	6.9931	7.2207	7.9377	7.9064	8.3077	8.6796	8.9282	9.4114	9.4142	9.8445	10.2742	10.7606	10.9872	11.2769	11.5854	11.9545	12.3281	12.6790	12.9814	13.4092	13.6869	14.0792	14.3207	14.8477	15.1503	15.4806	15.8789	16.1918	16.5451	16.8568	17.2286	17.5626	17.9629	18.2958	18.6985	19.1578	19.6900
d-Bo22A1_15_G05R	3.1972	3.3881	5.0325	3.5375	4.2026	4.3436	4.8526	5.1751	5.2423	5.5852	5.6661	6.0491	6.1320	6.0808	6.6716	6.8379	7.0570	7.2485	7.6040	7.8234	7.8958	8.3909	8.5475	8.7637	9.1866	9.2630	9.5561	9.8429	10.0635	10.3231	10.6075	10.9354	11.1259	11.4547	11.7280	12.0486	12.3131	12.6110	12.9081	13.1050	13.3852	13.6391	13.9886	14.3807	14.7380	15.0156	15.3605	15.7851	16.2254
d-Bo22A1_15_G06R	3.8650	4.1070	4.3753	5.0614	5.1191	4.9760	5.9930	5.9619	6.2145	6.5125	6.4853	6.6986	6.9583	7.2396	7.5792	7.6817	7.9415	7.9334	8.3319	8.5943	8.6862	8.8774	9.2702	9.3755	9.7348	9.8187	10.1268	10.3024	10.5583	10.7372	11.0086	11.3223	11.4834	11.7294	11.9605	12.2963	12.5299	12.8254	12.9487	13.2228	13.4674	13.7637	14.0344	14.3488	14.6882	14.9834	15.3016	15.6711	16.0669
d-Bo22A1_15_G07R	3.0167	4.0215	4.8731	5.2468	5.0022	5.4774	5.8186	5.5483	6.0963	7.3697	6.5801	7.1632	7.3513	7.7394	8.5695	8.4033	8.6025	8.8354	9.1945	9.6404	9.6545	9.8102	10.2681	10.4612	10.8309	11.1990	11.3563	11.5280	11.9201	12.1551	12.5301	12.8360	13.0822	13.2776	13.5569	13.9978	14.2218	14.5933	14.8827	15.1217	15.3708	15.6107	15.9660	16.2106	16.5136	16.8496	17.1956	17.6182	18.0985
d-Bo22A1_15_G08R	3.6772	3.8855	3.5431	3.6971	3.9028	4.0781	4.8454	4.5254	5.0290	5.2468	5.4615	5.3802	5.4658	5.9760	6.5856	6.6630	6.7155	7.0451	7.2766	7.5926	7.6825	8.1410	8.3195	8.6371	8.9955	9.2284	9.6171	9.8028	10.1970	10.1687	10.7702	11.1176	11.3941	11.7546	12.0691	12.3884	12.5900	13.0155	13.1775	13.5910	13.8878	14.3072	14.5670	15.0042	15.3795	15.7479	16.0818	16.5305	17.0368
d-Bo22A1_15_G09R	3.7792	4.4437	4.1404	4.3887	4.2714	4.1822	4.7901	5.2483	5.2771	5.6025	5.5161	5.8005	6.0626	6.2410	6.5640	6.6501	6.8223	6.9518	7.2567	7.4592	7.6691	7.8784	8.1656	8.3014	8.6333	8.7824	9.0622	9.3798	9.6022	9.6835	10.0990	10.4268	10.6366	10.8527	11.1803	11.5221	11.7971	12.0233	12.3854	12.5936	12.8447	13.1595	13.4588	13.8289	14.1697	14.4141	14.7900	15.2285	15.6631
d-Bo22A1_15_G10R	3.3278	4.4733	4.2359	3.8429	3.8555	4.9981	4.7304	5.1010	5.7140	5.7542	5.4865	6.1045	6.1167	6.0518	6.8434	6.8450	7.1800	7.2646	7.6350	7.7362	8.0031	8.1771	8.4902	8.6098	9.1035	9.2148	9.4607	9.7223	9.9662	10.1625	10.4521	10.7771	11.0154	11.2437	11.5165	11.8390	12.0606	12.3981	12.6456	12.9340	13.1089	13.4501	13.7342	14.0567	14.3793	14.6903	14.9906	15.3936	15.8199
d-Bo22A1_15_G11R	3.0373	4.9568	4.6183	4.6888	4.9818	5.3577	5.2906	5.9079	6.3433	6.4636	6.3470	6.8610	7.0445	7.0467	7.1734	7.7056	7.7417	7.9611	8.2708	8.2754	8.5505	8.7712	8.8956	9.2515	9.4505	9.6929	9.8622	10.0653	10.2748	10.5377	10.7751	10.9532	11.2959	11.4919	11.7895	12.0270	12.0898	12.4471	12.6808	12.8957	13.1474	13.3404	13.6680	13.8713	14.1521	14.6901	14.7631	15.0987	15.5563
d-Bo22A1_15_G12R	4.3580	4.2123	5.3645	5.0312	5.7095	5.9908	6.3366	6.5672	6.8318	7.1310	7.5206	7.9315	7.9850	8.5802	8.8824	9.1703	9.4003	9.8233	10.1204	10.3573	10.8110	11.1000	11.4124	11.7326	12.0827	12.3331	12.8511	13.0228	13.4575	13.5900	14.1224	14.5318	14.8135	15.2285	15.6246	16.0277	16.3632	16.7712	17.0481	17.3890	17.8248	18.2875	18.5843	18.9633	19.3952	19.7411	20.1463	20.5842	21.1264
d-Bo22A1_15_H01R	3.8286	5.0315	4.1884	5.3002	5.6193	6.0487	6.3908	7.0166	7.5369	7.7697	8.2991	8.6345	8.9111	9.1532	9.4867	9.8233	10.2466	10.4776	11.0224	11.1802	11.6361	12.1519	12.2941	12.6084	12.9106	13.3823	13.5365	14.1014	14.3338	14.6091	14.9200	15.3380	15.7654	15.9920	16.3422	16.6959	17.0215	17.3434	17.6621	17.8775	18.2739	18.5691	18.8077	19.0964	19.4231	19.6852	20.1324	20.4952	21.0304
d-Bo22A1_15_H02R	3.3958	5.5365	4.7700	4.2159	5.2662	4.8524	5.4803	5.8399	5.8642	5.8848	6.5962	6.6251	6.5693	6.9749	7.3312	7.1293	7.2952	7.9035	7.8927	8.1080	8.2887	8.4137	8.5203	8.9145	9.0524	9.2387	9.4983	9.6589	9.9335	10.1004	10.3145	10.4724	10.7878	11.1606	11.2907	11.6073	11.7844	12.0541	12.2688	12.5042	12.7903	13.0421	13.3407	13.4682	13.8386	14.1359	14.5502	14.8512	15.2208
d-Bo22A1_15_H03R	3.3097	4.7522	4.0822	4.1991	4.8322	4.9521	4.9433	5.3365	5.6254	5.8272	6.0646	6.4885	6.6288	6.6373	6.9662	7.1850	7.3451	7.7055	8.0327	8.0468	8.2540	8.6755	8.7726	9.1815	9.2478	9.5664	9.8313	10.1511	10.3215	10.4727	10.7649	11.1619	11.4138	11.7060	11.9819	12.2240	12.3930	12.7947	13.0914	13.3057	13.6045	13.9353	14.2747	14.0550	14.8636	15.1387	15.5371	15.8774	16.3111
d-Bo22A1_15_H04R	2.8670	4.0964	3.5665	3.4465	3.6860	4.8108	4.3803	4.6930	5.0619	5.2361	5.5310	5.9660	6.1047	6.3666	6.6008	6.8849	7.0133	7.4184	7.7018	7.7882	7.9866	8.3148	8.6395	8.9102	9.2631	9.5820	9.7669	10.1108	10.3626	10.5413	10.9449	11.3530	11.5992	11.8946	12.0771	12.4055	12.6004	12.9776	13.1897	13.4038	13.7323	14.0045	14.3539	14.6146	14.8904	15.2442	15.5695	15.9802	16.4464
d-Bo22A1_15_H05R	3.7934	4.4415	5.7663	4.8543	5.6571	6.4474	6.3271	6.4362	7.2411	7.6040	8.1104	8.2687	8.1857	8.7061	9.0288	9.2801	9.3615	9.8671	10.3224	10.3199	10.7452	11.1170	11.3813	11.7591	11.9440	12.2616	12.5100	12.8183	13.1277	13.3637	13.6931	13.9360	14.3489	14.6225	14.8813	15.2031	15.4716	15.7969	15.9559	16.3463	16.5996	16.9246	17.1934	17.1653	17.7141	18.0134	18.4357	18.7734	19.2341
d-Bo22A1_15_H06R	3.8795	4.6000	5.1508	4.4547	4.9714	5.1494	5.4354	5.8742	6.2699	6.4875	6.9104	7.1791	7.2835	7.4555	7.7475	7.9318	8.2404	8.5891	8.8178	8.9216	9.3373	9.5111	9.7482	10.2118	10.4649	10.6413	11.0795	11.3571	11.5927	11.8205	12.2523	12.4356	12.8643	13.1764	13.4647	13.8471	14.0740	14.5415	14.7343	15.1002	15.4501	15.7862	16.1737	16.4424	16.7881	17.1913	17.6411	18.0394	18.5190
d-Bo22A1_15_H07R	3.8738	4.3849	4.8688	4.4574	4.8070	4.9978	5.2677	5.3991	6.0498	5.9526	6.3141	6.5579	6.7101	6.9270	7.2220	7.4040	7.4612	7.7471	8.2597	8.3507	8.4730	8.8332	9.0326	9.5488	9.6328	9.9726	10.2134	10.4439	10.7790	11.0131	11.2515	11.5841	11.9301	12.2601	12.5706	12.8537	13.0794	13.4286	13.6896	13.9879	14.3204	14.6970	15.0319	15.1853	15.6737	16.0255	16.4460	16.8017	17.3148
d-Bo22A1_15_H08R	4.0017	4.4934	3.6205	4.5063	5.1905	5.4364	5.6455	5.9216	5.8289	6.3412	6.9491	7.2241	6.9378	7.2632	7.6044	7.9329	7.8141	8.4181	8.7729	8.8772	9.0679	9.4296	9.5648	10.1093	10.2318	10.4928	10.7637	11.1058	11.3835	11.4759	11.8766	12.1745	12.5105	12.9220	13.1680	13.5080	13.6893	14.1493	14.3277	14.6804	14.9890	15.4189	15.6636	15.9529	16.3411	16.6709	17.1371	17.4683	17.8977
d-Bo22A1_15_H09R	3.6923	4.6719	4.2620	4.9909	5.1639	5.3599	5.5233	6.0506	6.4345	6.4787	7.1549	7.3085	7.2154	7.7621	8.0818	8.2037	8.4967	9.0236	9.1735	9.5689	9.7834	10.1296	10.3472	10.8240	11.0760	11.3009	11.6828	12.0162	12.3432	12.5890	12.8942	13.1517	13.5740	13.8977	14.2211	14.7170	14.9605	15.3511	15.6654	15.9889	16.3747	16.7362	17.0471	17.3258	17.7869	18.1960	18.6306	18.9926	19.5189
d-Bo22A1_15_H10R	3.3436	3.5499	4.1459	4.1712	4.8998	5.3443	5.2058	5.6770	5.7447	6.2903	6.8167	6.8009	7.1542	7.3164	7.4700	7.7343	7.9063	8.4378	8.7053	8.8518	9.2814	9.4979	9.7519	10.2318	10.4495	10.6575	11.0308	11.3122	11.5996	11.8017	12.1359	12.5389	12.8021	13.2318	13.5760	13.8613	14.1147	14.5466	14.7459	15.1612	15.4814	15.7764	16.1828	16.3565	16.8423	17.1532	17.5815	17.9622	18.4666
d-Bo22A1_15_H11R	3.4803	4.2565	4.6120	4.9190	4.4088	5.5751	5.4138	5.5324	6.0731	6.3082	6.6353	6.9456	7.1003	7.3178	7.5901	7.8601	8.0045	8.5395	8.6253	8.8849	9.1444	9.4704	9.7078	10.0920	10.3380	10.5347	10.8550	11.1519	11.4990	11.6057	12.1002	12.2651	12.6370	12.9418	13.2463	13.6299	13.8830	14.2276	14.4763	14.7196	15.0520	15.3522	15.6892	16.0075	16.2450	16.6093	16.9420	17.3227	17.8050
d-Bo22A1_15_H12R	5.3488	6.0575	6.4726	6.2335	7.6739	7.7829	8.9518	9.2272	9.6315	9.9412	10.0669	10.6356	10.9534	11.1740	11.3234	11.7603	12.1723	12.5666	12.6846	13.0842	13.2382	13.7915	14.0482	14.3399	14.6330	14.9208	15.2929	15.5361	15.8690	16.2268	16.5009	16.8516	17.2242	17.5919	17.9025	18.2796	18.6424	18.8932	19.2566	19.5631	19.8507	20.1315	20.4863	20.8293	21.0766	21.5022	21.7753	22.3023	22.8314
[truncated: 207 more columns]
