# Supplementary material for: Last-percent improvement in eligibility rates of crop seeds based on quality evaluation using near-infrared imaging spectrometry
Source: PLoS One. 2023 Sep 20;18(9):e0291105. doi: 10.1371/journal.pone.0291105 (PMC10511137; doi:10.1371/journal.pone.0291105)
Supplement: S1 File — (ZIP) [file pone.0291105.s005.zip › data/00_X-dBo22A2.csv]

Label	929.98	936.12	942.26	948.40	954.54	960.68	966.82	972.96	979.10	985.24	991.38	997.52	1003.66	1009.80	1015.94	1022.07	1028.21	1034.35	1040.48	1046.62	1052.76	1058.89	1065.02	1071.16	1077.29	1083.43	1089.56	1095.69	1101.83	1107.96	1114.09	1120.22	1126.35	1132.48	1138.61	1144.74	1150.87	1157.00	1163.13	1169.26	1175.39	1181.51	1187.64	1193.77	1199.90	1206.02	1212.15	1218.27	1224.40
d-Bo22A2_01_A04F	3.2385	3.0968	3.9051	4.8195	5.5376	4.7303	4.9847	4.9977	5.6760	5.8580	6.2388	6.0140	6.5637	6.7481	6.8256	7.1733	7.3179	7.3644	7.8036	7.9465	8.1384	8.3236	8.5654	8.7975	9.0610	9.2553	9.4509	9.6827	9.9401	10.1190	10.4438	10.5457	10.8251	11.0762	11.2726	11.6673	11.9173	12.1692	12.4810	12.6707	12.9239	13.2126	13.4974	13.8189	13.9980	14.3343	14.7065	14.9680	15.3044
d-Bo22A2_01_A05F	4.8669	4.5611	5.9365	5.5904	5.9768	6.3854	6.9782	7.0206	7.2757	7.6143	8.0197	8.3381	8.6793	8.5427	9.0629	9.3937	9.6301	10.0443	10.4082	10.6149	10.7214	11.2158	11.4603	11.8264	12.1697	12.4418	12.6582	13.0094	13.4242	13.6064	13.9371	14.3792	14.6869	15.0210	15.3273	15.7327	16.0268	16.4297	16.6978	17.0360	17.4086	17.7349	18.0728	18.3794	18.6971	19.1405	19.3930	19.8773	20.3835
d-Bo22A2_01_A07F	3.7839	4.4815	4.3144	4.9807	5.0347	5.5166	6.0736	6.4213	6.4714	6.8275	7.2684	7.5616	7.7502	7.9886	8.3716	8.6305	8.9270	9.1921	9.6904	9.9755	10.2425	10.5546	10.8374	11.2759	11.6650	11.9416	12.2897	12.5938	12.9988	13.2899	13.7249	14.0580	14.4672	14.8414	15.2415	15.6717	16.1362	16.5431	16.9028	17.3101	17.7038	18.1650	18.5333	18.9426	19.3071	19.7266	20.1426	20.7020	21.1726
d-Bo22A2_01_A12F	3.7557	3.6043	4.0903	3.9534	4.7322	4.5012	4.5492	5.3851	5.6450	5.9142	6.0026	6.1867	6.3913	6.7297	6.9295	7.1759	7.5942	7.6216	8.0430	8.3329	8.5470	8.8930	9.0457	9.5009	9.8629	10.0561	10.3784	10.7599	11.0958	11.3652	11.6954	12.1013	12.4542	12.7664	13.0782	13.5398	13.8287	14.3003	14.5520	14.9432	15.3721	15.7217	16.1171	16.5476	16.9151	17.4010	17.8281	18.2683	18.7559
d-Bo22A2_01_B03F	3.4318	4.0347	4.2598	4.0922	4.9883	5.4137	5.4019	5.4093	6.1835	6.2636	6.7736	6.7542	7.2709	7.5537	7.7641	7.9414	8.3747	8.7114	8.9871	9.2982	9.5807	9.8502	10.2063	10.3735	10.7410	11.1623	11.4594	11.6309	12.0710	12.4421	12.7402	13.1746	13.3742	13.7604	14.1527	14.3778	14.7464	15.1632	15.4247	15.8415	16.2744	16.6154	16.8923	17.2669	17.6168	17.9922	18.3897	18.6903	19.2417
d-Bo22A2_01_B05F	4.1022	4.8553	5.4845	5.3706	6.3068	6.4966	6.4772	6.7532	7.2431	7.6905	7.8460	8.3145	8.7000	8.8667	9.0884	9.5238	9.9012	10.2913	10.5576	10.8508	11.2228	11.5479	11.9555	12.0453	12.3736	12.9167	13.2453	13.5517	13.8653	14.2401	14.5617	14.9154	15.2361	15.6881	16.0931	16.4070	16.7025	17.0414	17.1797	17.7698	18.1388	18.4408	18.7343	19.0569	19.3683	19.7671	20.1928	20.5516	21.1476
d-Bo22A2_01_B06F	4.2676	4.3751	4.3757	5.4742	6.1672	5.9517	6.2030	6.2353	6.3648	6.9886	7.2816	7.3166	7.8594	8.1465	8.1583	8.3868	8.6947	8.9670	9.2469	9.4597	9.6731	9.9853	10.1948	10.4396	10.6682	10.9064	11.2395	11.4220	11.6647	11.8907	12.1605	12.5525	12.6813	13.0041	13.3541	13.6482	13.8618	14.2436	14.4237	14.7780	15.1085	15.4146	15.7012	16.1195	16.4375	16.7382	17.1024	17.5152	17.7843
d-Bo22A2_01_B07F	4.1474	3.5465	4.7746	5.0927	5.6049	5.5921	5.5341	5.9159	6.3276	6.6847	7.0248	7.2321	7.5391	7.6811	7.7275	8.2674	8.4748	8.8334	9.1870	9.1101	9.6193	9.8356	10.1615	10.4308	10.8593	11.1069	11.4491	11.6031	11.9899	12.2986	12.6091	12.9998	13.2263	13.6035	14.0476	14.3254	14.4053	14.9651	15.2110	15.6720	16.0581	16.3973	16.7339	17.0901	17.4309	17.7914	18.1810	18.5395	19.1008
d-Bo22A2_01_C05F	3.9534	4.6040	4.7350	5.8862	5.4654	6.1336	6.6823	6.1346	6.7338	6.9111	7.0974	7.4385	7.5021	7.7938	7.7999	8.1915	8.4229	8.7677	9.1935	9.2182	9.6214	9.8920	10.0337	10.5375	10.7929	11.0636	11.2748	11.5910	11.8687	12.1896	12.5938	12.8415	13.1688	13.5206	13.8246	14.1148	14.4810	14.7319	15.1223	15.3310	15.7501	15.8277	16.3772	16.7588	17.1218	17.4039	17.7233	18.1914	18.7349
d-Bo22A2_01_C06F	3.8551	3.7001	4.6859	5.4355	4.7658	4.7373	5.4583	5.4266	5.5557	6.1906	6.2190	6.4005	6.4194	6.8532	6.8858	7.0699	7.3268	7.5516	7.9268	8.0092	8.2149	8.3341	8.9071	9.0217	9.2535	9.6125	9.6895	9.9275	10.2110	10.4810	10.8407	11.0864	11.3194	11.6516	11.8526	12.1547	12.3911	12.6263	12.9274	13.0861	13.3925	13.5059	13.9532	14.3051	14.6590	14.8430	15.1975	15.5835	15.9674
d-Bo22A2_01_C07F	3.3965	4.1488	4.0803	4.9340	4.7047	5.0597	5.5756	6.1579	6.2184	6.7032	7.0341	6.9645	7.5154	7.9325	8.1258	8.5030	8.8188	9.2171	9.5350	9.6829	10.0712	10.5046	10.8544	11.2827	11.4444	11.9329	12.2805	12.5572	12.9318	13.3237	13.6411	14.0253	14.4113	14.7001	15.2202	15.6178	16.0025	16.4190	16.8839	17.2164	17.7328	17.9470	18.4753	18.9648	19.3869	19.8081	20.1620	20.8101	21.2336
d-Bo22A2_01_C12F	3.1053	3.5005	3.6829	4.4041	4.9946	5.1396	5.3960	5.4721	6.0902	6.3868	6.5538	7.1558	7.0274	7.5855	7.9439	8.1761	8.2769	8.7282	9.2694	9.4245	9.6756	10.1568	10.4397	10.8302	11.1032	11.3708	11.7747	12.1687	12.5018	12.8910	13.2057	13.5822	14.0205	14.3084	14.7990	15.1406	15.5192	15.9262	16.3702	16.7688	17.1759	17.5190	17.9457	18.1787	18.7164	19.1177	19.5193	19.9624	20.5856
d-Bo22A2_01_D09F	3.9995	5.2182	4.6935	5.0614	5.9651	6.2883	6.7818	7.0397	7.2536	7.7789	8.2455	8.3374	8.5415	8.8750	9.0874	9.4415	9.6201	10.0189	10.1663	10.5191	10.7256	11.0959	11.2831	11.5731	11.8951	12.0036	12.3139	12.6215	12.8655	13.2212	13.5147	13.7988	14.0761	14.3175	14.4619	15.0150	15.2849	15.5898	15.9215	16.2019	16.4531	16.8792	17.1506	17.3481	17.8042	18.2415	18.5024	18.9175	19.2776
d-Bo22A2_01_E04F	3.8968	4.6530	4.3534	5.1151	5.5156	5.6131	5.9996	6.0096	6.8025	7.1235	7.1774	7.2678	8.0436	8.1322	8.5103	8.6416	9.0894	9.3076	9.6538	9.9611	10.1568	10.4225	10.7157	11.0382	11.2063	11.5716	11.9673	12.1913	12.5845	12.8041	13.1908	13.4078	13.7186	14.1090	14.3835	14.6671	14.9525	15.2768	15.5218	15.7936	16.1264	16.4123	16.6769	16.9582	17.2514	17.5229	17.8522	18.2227	18.7429
d-Bo22A2_01_E06F	3.2156	3.1017	3.6294	3.9480	4.1924	4.1237	4.1238	4.2426	4.4296	4.5789	4.7445	4.8075	5.2465	5.0777	5.2523	5.5139	5.8260	5.8625	6.2186	6.3530	6.4585	6.6722	6.8923	7.1097	7.3513	7.5435	7.7307	8.0206	8.3855	8.4653	8.8231	9.0276	9.2540	9.5658	9.8931	10.1375	10.3906	10.7353	11.0232	11.2649	11.5803	11.8729	12.1233	12.5641	12.8581	13.2265	13.5787	13.9004	14.3547
d-Bo22A2_01_E08F	3.2490	3.4707	4.0308	3.6623	3.9601	4.2812	4.7146	4.5530	4.9037	5.4508	5.3199	5.4107	5.6275	5.9022	6.1373	6.3313	6.5003	6.7991	7.1409	7.2441	7.4393	7.7178	7.9452	8.1760	8.4353	8.6674	8.8537	9.1683	9.4497	9.6957	10.0393	10.2351	10.4066	10.8285	11.1648	11.3418	11.6244	11.9220	12.2328	12.5405	12.8313	13.1158	13.4588	13.8175	14.1625	14.5153	14.9468	15.2740	15.5849
d-Bo22A2_01_E09F	2.2574	3.0274	3.4481	3.6317	3.7080	4.3087	4.5182	4.6690	5.3638	5.0973	5.5161	5.7121	5.9960	6.0883	6.3878	6.8309	7.1148	7.3724	7.6529	7.8849	8.0992	8.3579	8.6814	8.9749	9.2452	9.5557	9.8560	10.1569	10.5518	10.6402	11.1138	11.3421	11.6183	12.0150	12.4158	12.6678	12.9693	13.2875	13.6391	13.9541	14.2418	14.5267	14.8641	15.1917	15.5260	15.8942	16.2932	16.6267	17.0445
d-Bo22A2_01_F05F	3.5587	4.2790	4.3051	5.2748	5.5526	5.6793	6.0561	6.5077	6.9742	6.9240	7.4263	7.8020	8.0648	8.4053	8.9096	8.9998	9.3733	9.9017	10.0964	10.3233	10.6597	11.1535	11.4742	11.8514	12.1439	12.5596	12.8946	13.1867	13.5475	13.8697	14.2552	14.0581	14.9735	15.2915	15.7296	16.1266	16.4787	16.9368	17.1286	17.7055	17.8572	18.1363	18.5155	18.8720	19.2614	19.5784	19.9097	20.4542	20.9717
d-Bo22A2_01_F07F	3.9711	3.7706	4.4522	5.1100	3.9613	5.1781	5.0966	5.0282	5.4389	5.7077	6.0800	5.8682	6.1605	6.5312	6.7405	6.9358	7.2968	7.4781	7.5868	7.8329	8.1332	8.3027	8.7166	8.9339	9.1855	9.4082	9.6534	9.8125	10.1949	10.4537	10.7366	11.0872	11.3824	11.7378	11.9856	12.2798	12.5829	12.9522	13.2400	13.5656	13.8364	14.1383	14.5469	14.9227	15.2588	15.5573	16.0076	16.4011	16.8466
d-Bo22A2_01_F08F	3.7991	3.8405	4.6612	4.8762	5.6399	6.3003	6.6996	7.3480	7.4613	7.9363	8.4295	8.6638	9.0108	9.2464	9.6024	10.0687	10.3967	10.8722	11.2177	11.4197	11.8802	12.2078	12.5822	12.8357	13.0822	13.4203	13.7929	13.9656	14.3959	14.3834	14.9819	15.4062	15.7294	16.1100	16.4325	16.8202	17.1249	17.5994	18.0559	18.2403	18.5899	18.9995	19.2581	19.6906	19.9935	20.2708	20.7097	21.0864	21.3563
d-Bo22A2_01_G03F	3.2652	3.6203	4.1131	4.2829	4.0102	4.5475	4.5137	4.8876	5.3511	5.3279	5.2437	5.6159	5.8600	5.6524	5.9496	6.3234	6.4674	6.4922	6.7377	6.9733	7.2318	7.3270	7.5680	7.6416	8.0874	8.2932	8.5481	8.6242	8.8739	8.9625	9.4064	9.5250	9.7706	10.1201	10.3022	10.6514	10.8991	11.0384	11.2800	11.4026	11.7363	11.9888	12.2543	12.4352	12.6207	12.9893	13.3013	13.6772	14.0776
d-Bo22A2_01_G04F	3.1393	3.6783	3.9801	3.8934	3.9714	4.5612	4.6611	4.6662	4.1243	5.1236	4.9992	4.8389	5.3115	5.5031	5.6455	5.6766	5.9323	6.2364	6.3663	6.5080	6.8229	6.9460	7.1931	7.3331	7.5250	7.6884	7.8507	8.1663	8.4111	8.5702	8.7788	9.0059	9.2693	9.5547	9.8105	10.0428	10.3590	10.5476	10.8229	11.0689	11.3295	11.5337	11.9319	12.0991	12.4293	12.2645	13.0570	13.3745	13.7402
d-Bo22A2_01_G06F	4.0230	4.6727	4.4478	5.2947	5.3657	5.7718	6.1790	6.7456	6.6629	7.0558	7.2618	7.4126	7.8326	7.8547	8.1020	8.2543	8.6126	8.8483	9.1557	9.3225	9.6871	9.8892	10.2294	10.3947	10.7585	11.0401	11.3389	11.5667	11.7571	12.0142	12.3715	12.6397	12.9718	13.3382	13.6758	14.0308	14.2765	14.5775	14.8199	15.2750	15.7105	15.9388	16.4071	16.8257	17.1177	17.5558	17.9595	18.2783	18.6965
d-Bo22A2_01_G09F	4.2383	4.7136	5.0887	6.2416	5.8510	6.3377	6.6070	6.9635	7.0688	7.6558	7.5151	7.7629	8.3344	8.3285	8.5801	8.8094	9.0802	9.2233	9.6026	9.7251	10.0812	10.1652	10.4360	10.6915	10.9706	11.1878	11.4089	11.6421	11.8644	12.1714	12.4748	12.7003	12.9408	13.3276	13.5676	13.9103	14.1143	14.5178	14.6474	14.9447	15.3501	15.6891	15.9238	16.1772	16.4947	16.9492	17.2333	17.7114	18.0667
d-Bo22A2_01_H04F	4.1866	4.2022	5.0195	4.9658	5.2483	5.5759	5.6170	5.8423	5.7303	6.5318	6.3356	6.9609	7.1021	6.9667	7.0309	7.7956	8.0721	8.2717	8.5061	8.7997	9.0577	9.2407	9.5238	9.7301	9.9576	10.3099	10.5092	10.7406	10.9749	11.2783	11.5509	11.7275	11.9721	12.3313	12.4357	12.8262	13.1864	13.4020	13.7901	13.9819	14.3316	14.6166	14.9075	15.2037	15.5159	15.8846	16.1919	16.5619	16.8472
d-Bo22A2_01_H08F	2.7081	3.3573	3.2095	3.5776	3.6899	4.5973	4.4460	4.4370	4.8037	4.9466	5.1845	5.1632	5.3754	5.2380	5.8472	5.9200	5.9997	6.2335	6.5624	6.5401	6.9302	7.1018	7.2799	7.3488	7.6212	7.8199	8.0212	8.2650	8.4918	8.8128	8.9575	9.1535	9.3535	9.5849	9.8449	10.1510	10.3771	10.6479	10.8196	10.9913	11.2731	11.5570	11.7672	12.0476	12.2531	12.6634	12.9981	13.3423	13.6660
d-Bo22A2_02_A03F	5.1307	4.5040	4.5960	4.9390	5.5980	5.5687	5.8053	5.7592	5.5231	6.3983	6.4268	6.5565	6.8116	6.9671	7.2202	7.4773	7.6099	7.6203	8.1123	8.1557	8.2537	8.5713	8.7871	9.0567	9.1998	9.4165	9.6863	9.9170	10.1970	10.4060	10.6998	10.8334	11.1320	11.4802	11.6928	12.0939	12.3300	12.6605	12.8203	13.1140	13.4309	13.7856	14.0375	14.4477	14.6709	15.1191	15.4901	15.8446	16.2123
d-Bo22A2_02_A04F	3.4209	3.0271	3.9535	4.1133	4.3492	4.3304	4.8280	5.0404	5.2791	5.5940	5.7896	5.9891	6.2224	6.5002	6.5369	6.8254	7.1133	7.0825	7.7192	7.7159	7.9524	8.3279	8.4864	8.8450	8.9540	9.2101	9.4851	9.7915	10.0880	10.2688	10.6012	10.7209	11.0510	11.4196	11.7525	12.1489	12.3528	12.6362	12.9855	13.2586	13.5529	13.9538	14.2593	14.6181	14.9806	15.3975	15.7618	16.1702	16.5669
d-Bo22A2_02_A06F	2.9989	4.1746	4.0941	4.6444	4.7113	5.0225	5.3174	5.7483	6.2253	6.5808	6.5572	6.6414	6.9699	7.0808	7.3167	7.7497	7.9334	8.4243	8.4074	8.7158	8.9358	9.3180	9.5467	9.8493	10.1946	10.4105	10.5662	11.0119	11.1986	11.5120	11.8545	12.1972	12.5143	12.7726	13.0988	13.4150	13.7360	14.0498	14.2492	14.6190	14.9832	15.2503	15.6173	15.9542	16.2707	16.6841	17.0189	17.4443	17.8359
d-Bo22A2_02_A10F	4.7092	3.3325	4.4638	3.9886	4.9282	5.0411	5.0736	5.4108	5.1112	5.7201	5.6196	5.9761	6.1893	6.3217	6.0854	6.5928	6.6225	6.8362	7.1797	7.2634	7.4708	7.7339	7.8710	8.0028	8.1783	8.3694	8.5580	8.6720	8.9828	9.2160	9.3825	9.4241	9.7381	10.0441	10.2995	10.5653	10.7710	10.9446	11.2138	11.4023	11.6328	11.9094	12.1495	12.4535	12.7744	13.0353	13.3167	13.6650	14.0026
d-Bo22A2_02_B01F	3.9386	3.9751	4.2224	4.3698	4.1982	3.9223	4.6680	4.7989	5.0985	5.4306	5.3988	5.5459	5.9399	6.0387	6.2360	6.3892	6.5161	6.8216	6.9294	7.1200	7.4176	7.5014	7.6450	7.9363	8.1527	8.3562	8.5526	8.8125	9.0910	9.3262	9.5613	9.8372	10.0739	10.3867	10.6756	10.9375	11.2244	11.4316	11.6786	12.0291	12.3570	12.6491	12.9405	13.2794	13.5646	14.0319	14.2467	14.6164	14.9876
d-Bo22A2_02_B03F	4.0181	4.5286	4.6509	4.4128	4.9391	5.1774	5.6667	5.6030	5.5763	6.2179	6.4953	6.6324	6.7591	6.9957	7.3967	7.3571	7.5453	7.7971	8.0318	8.1292	8.3965	8.7074	8.8602	9.0405	9.3018	9.6011	9.6641	10.0173	10.2143	10.5093	10.7482	11.0008	11.2883	11.5516	11.8164	11.9956	12.3292	12.5657	12.7948	13.1136	13.4304	13.6781	13.9113	14.3012	14.6183	15.0947	15.2763	15.6318	16.0026
d-Bo22A2_02_B05F	3.6501	4.2049	4.4306	5.2977	5.2867	6.0078	5.8410	6.5118	6.7260	7.2275	7.5471	7.4664	7.9466	8.2366	8.5550	8.8649	8.9193	9.4736	9.7889	10.0353	10.2683	10.6585	10.9319	11.0827	11.3313	11.8839	11.9671	12.3569	12.6995	12.9444	13.1949	13.5936	13.9038	14.2320	14.4179	14.7789	14.7926	15.4963	15.7832	16.1176	16.4137	16.6301	17.1929	17.3756	17.6753	18.2317	18.3711	18.6954	19.2726
d-Bo22A2_02_B06F	3.7110	3.8594	3.6366	4.0016	4.6500	4.0623	4.4493	4.6805	4.9384	4.7299	5.1854	5.2422	5.3321	5.5589	6.0566	5.7718	5.8122	6.1587	6.3307	6.3684	6.6857	6.8980	6.9107	7.1338	7.3295	7.5081	7.6235	7.8802	8.0587	8.2242	8.4557	8.7085	8.8834	9.1478	9.3564	9.5772	9.7848	10.0066	10.2144	10.4713	10.6466	10.8981	11.0606	11.3951	11.6213	12.0815	12.1781	12.4937	12.8321
d-Bo22A2_02_B09F	4.2603	3.7042	4.1880	4.7251	5.3880	5.0837	5.5232	5.8619	6.0578	6.4579	6.6567	6.7565	6.9375	7.1330	7.2627	7.7999	8.0788	8.2171	8.5095	8.7039	8.8452	9.2869	9.3970	9.6803	10.0227	10.3026	10.5836	10.7671	10.9924	11.2907	11.6703	12.0185	12.1663	12.4895	12.8160	13.0783	13.1046	13.8166	13.9813	14.3068	14.6197	14.9912	15.3249	15.7360	15.9869	16.3828	16.6367	16.9699	17.5061
d-Bo22A2_02_C06F	3.9355	4.1012	4.6962	4.9632	4.9149	5.5247	5.7688	6.0151	6.0594	6.4485	6.6863	6.9292	7.0422	7.2299	7.4575	7.7676	7.8529	8.2924	8.5492	8.5069	8.8919	8.8907	9.3656	9.6282	9.8560	10.0737	10.3804	10.6789	10.9288	11.1800	11.6267	11.8029	12.1964	12.3384	12.6830	12.9604	13.3049	13.6240	13.9647	14.2998	14.5966	14.9267	15.3667	15.6483	16.1237	16.4304	16.7773	17.1534	17.5895
d-Bo22A2_02_C07F	3.7459	4.3892	4.7928	4.7451	5.0672	5.2672	5.7267	5.9935	6.1626	6.0396	6.3241	6.4829	6.4625	6.7851	7.0030	7.2882	7.3800	7.8396	8.1370	8.0927	8.3314	8.6174	8.9289	9.0404	9.2927	9.6050	9.7856	10.0659	10.3028	10.5878	10.8961	11.1883	11.5079	11.6953	12.0188	12.3084	12.5821	12.8010	13.1433	13.4014	13.7782	13.9806	14.3754	14.7130	15.0764	15.3738	15.6751	16.1278	16.5787
d-Bo22A2_02_C10F	4.2760	4.0523	4.0873	5.2444	4.9951	4.7292	5.8121	5.5304	5.6407	5.8734	5.8610	6.0821	6.1582	6.4264	6.7257	6.8910	7.1854	7.3607	7.7972	7.6949	8.0116	8.2574	8.3304	8.7653	8.8125	9.2134	9.3783	9.6681	9.8322	10.0051	10.4314	10.6233	10.9464	11.2801	11.5044	11.7172	12.0933	12.1413	12.6084	12.8182	13.1336	13.1217	13.7208	14.0101	14.3662	14.7020	15.0340	15.3780	15.8263
d-Bo22A2_02_D03F	3.9930	4.6857	4.1964	5.1065	4.8207	5.1790	5.0857	5.8450	5.6898	5.8993	6.2147	6.3203	6.3071	6.8852	6.7969	6.9441	7.3288	7.4554	7.8779	7.8675	8.0871	8.3861	8.3947	8.6052	8.8985	9.1292	9.3665	9.5966	9.9345	10.1304	10.4379	10.6059	10.9302	11.1484	11.4491	11.6765	11.9123	12.1619	12.4688	12.6233	12.9916	13.3717	13.6345	13.8276	14.2033	14.4930	14.8513	15.1718	15.6761
d-Bo22A2_02_D06F	3.9457	4.5574	4.1432	4.3099	4.9818	4.7717	4.9252	5.4231	5.8428	5.8299	6.4969	6.2270	6.4278	6.9513	6.9948	7.0117	7.2652	7.6501	7.9311	8.0759	8.5120	8.7481	8.7889	9.1786	9.4570	9.6867	10.0074	10.2261	10.5697	10.7766	11.2306	11.3878	11.7888	11.9970	12.3328	12.6268	12.8296	13.1411	13.4743	13.7888	14.1482	14.5488	14.8263	15.1359	15.5286	15.8611	16.2780	16.6319	17.1657
d-Bo22A2_02_D09F	3.9254	4.6883	3.8243	4.1850	4.2100	4.3058	4.6855	4.8593	4.9298	5.6054	5.8888	5.7718	5.5294	6.2137	6.0293	6.3993	6.7343	6.8994	7.2284	7.1968	7.4952	7.7335	7.7778	8.1380	8.3650	8.6649	8.8396	9.1661	9.4468	9.7439	10.1150	10.3074	10.5680	10.8634	11.2125	11.2349	11.7825	11.9851	12.3234	12.5212	12.9035	13.3485	13.4826	13.7403	14.1704	14.4834	14.8874	15.2405	15.8594
d-Bo22A2_02_D10F	3.1138	4.5136	4.0375	4.0023	4.6817	4.3035	4.5310	5.2105	5.0591	5.5948	6.0304	5.6880	5.7967	6.2353	6.3051	6.6659	6.8415	7.0555	7.1647	7.5208	7.5626	7.8287	8.0299	8.3285	8.5448	8.7362	9.0552	9.3326	9.5451	9.8345	10.1788	10.3030	10.5920	10.8584	11.1539	11.4518	11.7322	11.9348	12.2742	12.4652	12.8192	13.2168	13.3927	13.7364	14.0298	14.3885	14.7540	15.0782	15.5200
d-Bo22A2_02_E09F	5.1222	4.8873	5.5433	5.7822	6.5356	6.8958	7.3648	7.8878	8.1917	8.6857	9.2707	9.2426	9.3917	9.9132	10.3893	10.5822	10.4967	11.2118	11.4133	11.8012	12.0195	12.3986	12.7772	13.0250	13.2909	13.6637	14.0135	14.2687	14.6113	14.8746	15.3529	15.6275	15.9028	16.2188	16.6919	17.0574	17.4717	17.8594	18.2422	18.6273	19.0057	19.3272	19.6742	20.0514	20.4352	20.8098	21.1962	21.5914	22.0838
d-Bo22A2_02_F07F	3.9622	4.3238	4.1950	4.3727	4.5732	4.8270	5.0210	5.3478	5.7419	5.8578	6.2292	6.0246	6.1452	6.5248	6.8846	6.8592	7.3094	7.5627	7.7894	7.9804	8.2320	8.4813	8.6970	9.0051	9.2123	9.5590	9.8849	10.1307	10.4680	10.6518	10.9532	11.1349	11.5150	11.8164	12.1865	12.3568	12.8072	13.0672	13.4043	13.6768	14.0437	14.3098	14.5652	15.0017	15.3212	15.6477	16.0292	16.4054	16.8291
d-Bo22A2_02_G01F	4.9652	4.6597	5.3209	5.4537	5.7444	5.9017	6.1006	6.1160	6.9020	6.7577	6.5682	7.6050	7.3773	7.6392	7.9144	8.1662	8.3727	8.6773	8.7485	9.0133	9.4177	9.5763	9.8593	10.0568	10.4615	10.5803	10.9026	11.2305	11.5498	11.7996	12.0535	12.2990	12.6890	12.9667	13.3105	13.6418	13.9509	14.2826	14.5444	14.8658	15.2123	15.5993	15.8515	16.1287	16.5653	16.3586	17.2405	17.7165	18.2038
d-Bo22A2_02_G02F	3.4116	4.2325	4.5123	5.2144	5.6034	5.3497	5.9326	6.0258	5.6832	6.0445	6.2277	6.8528	6.7867	7.0275	7.3187	7.2520	7.7962	7.8546	8.0389	8.3179	8.6324	8.8111	9.0692	9.3387	9.5471	9.7281	9.9713	10.2101	10.4593	10.8495	11.0727	11.2572	11.4203	11.8459	12.1703	12.4664	12.7999	13.0763	13.3528	13.6011	13.9725	14.2899	14.5679	14.8384	15.2245	15.5897	15.9195	16.4011	16.7441
d-Bo22A2_02_G03F	3.9818	3.4222	4.2407	4.3103	4.6442	4.8430	5.1739	5.4283	5.7363	5.4299	5.9658	6.4021	6.4934	6.4917	6.8809	7.1811	7.2527	7.5588	7.8432	8.0909	8.3248	8.5990	8.7395	9.1209	9.3124	9.5544	9.6541	10.1068	10.3933	10.6716	10.9927	11.1706	11.4244	11.7383	12.0601	12.3237	12.6536	12.8965	13.1059	13.3819	13.6857	13.9576	14.2635	14.4421	14.9600	15.1397	15.6091	16.0075	16.3220
d-Bo22A2_02_G05F	3.5458	4.3996	3.9296	4.1786	4.0890	4.5075	4.7215	4.6008	4.8239	4.9406	4.9075	5.1941	5.0307	5.3164	5.4404	5.8150	5.9343	6.0538	6.4011	6.5574	6.7448	6.8474	7.0305	7.3549	7.5574	7.6653	7.9293	8.1743	8.3137	8.5672	8.8678	9.1808	9.5259	9.7665	9.9697	10.2839	10.5534	10.5933	10.9410	11.2998	11.6418	11.9044	12.2470	12.5336	12.8521	13.2317	13.5587	13.9071	14.3360
d-Bo22A2_02_G08F	4.2244	4.0469	5.7440	5.7362	5.5419	6.0570	6.6212	6.6346	7.1090	7.0982	7.6636	8.0794	8.3136	8.4375	8.9748	9.2734	9.5871	9.9827	10.2201	10.4907	10.9316	11.2670	11.6699	11.9453	12.4070	12.5912	12.8936	13.3496	13.7209	13.9742	14.4041	14.7503	15.1386	15.5879	15.9494	16.3843	16.8723	17.2929	17.6455	18.0537	18.5074	18.9577	19.3096	19.6831	20.1712	20.2357	21.0043	21.5320	22.0135
d-Bo22A2_02_G09F	4.0555	4.4120	5.6633	5.7551	6.5336	5.9421	6.7828	7.5334	7.8232	7.8151	8.2355	8.5280	8.7969	9.1055	9.6545	9.8040	10.1852	10.5062	10.7615	11.1817	11.5757	11.7449	12.0089	12.3191	12.7675	12.9602	13.2297	13.5802	13.9192	14.0290	14.4730	14.8125	15.1012	15.5748	15.8537	16.1438	16.6034	16.9298	17.1604	17.4552	17.8517	18.1214	18.3770	18.7241	19.0104	18.7034	19.6686	20.0329	20.6209
d-Bo22A2_02_H01F	3.9562	4.2125	5.3518	4.4400	5.0309	4.9475	5.5758	5.5393	5.6936	6.1806	5.9686	6.3174	6.9879	6.9050	7.0933	7.3012	7.5819	7.8128	7.7260	7.9605	8.2131	8.5605	8.7126	8.8888	9.2269	9.2964	9.6210	9.8364	10.0868	10.2910	10.5797	10.7541	11.0757	11.3688	11.4922	11.8171	12.2446	12.4066	12.5885	12.9116	13.1838	13.4762	13.7131	13.9908	14.3622	14.7122	15.0398	15.3725	15.6377
d-Bo22A2_02_H02F	3.9870	4.7217	4.9947	4.9440	5.1454	5.5342	6.4780	6.0093	6.1420	6.3967	6.5697	7.0364	7.3004	7.4813	7.5595	7.9454	8.1017	8.3982	8.5749	8.8516	9.1583	9.4239	9.6278	9.9297	10.1731	10.3168	10.6902	10.9851	11.2003	11.4231	11.7813	12.0295	12.3333	12.5714	12.8637	13.1634	13.4412	13.7476	13.9899	14.1980	14.5714	14.8019	15.0218	15.2956	15.6010	15.9442	16.2615	16.6280	16.9640
d-Bo22A2_02_H05F	3.6539	4.8658	4.8951	4.7056	5.6791	6.0248	6.1417	6.0848	6.7233	7.3155	7.4845	7.9696	8.1405	8.3580	8.7114	8.9206	9.3087	9.4040	9.8713	10.1235	10.4022	10.6893	10.9216	11.2591	11.5355	11.8249	12.0667	12.4652	12.6477	12.9499	13.3282	13.5356	13.8660	14.2010	14.4300	14.7208	15.0728	15.3486	15.7063	15.9473	16.2072	16.6905	16.9270	17.3079	17.5883	17.9436	18.3233	18.7231	19.0548
d-Bo22A2_02_H07F	3.6877	4.7095	5.0799	4.7549	5.0008	5.7730	5.9230	5.5851	5.9100	6.5024	6.6234	7.2303	7.1843	7.5704	7.7668	7.9422	8.0684	8.4061	8.5555	8.6634	8.9728	9.2465	9.5641	9.7171	9.9404	10.2519	10.4723	10.8150	10.9149	11.2212	11.6918	11.8350	12.0426	12.3534	12.6296	12.8884	13.2872	13.4218	13.7576	14.0011	14.3522	14.7065	14.8865	15.2186	15.5422	15.9733	16.2550	16.6325	17.0408
d-Bo22A2_02_H08F	4.3871	4.7616	4.9907	4.6304	5.4904	6.5839	6.4981	6.6862	7.1653	7.5780	7.6106	7.9505	8.1630	8.4676	8.5805	9.1093	9.3022	9.6328	9.8799	9.9078	10.3903	10.7067	10.8924	11.2151	11.4857	11.8337	12.0695	12.4748	12.6573	13.0115	13.5271	13.6147	13.9937	14.2567	14.6265	14.9556	15.4138	15.6408	15.9889	16.3239	16.7033	17.0856	17.3798	17.6989	18.0564	18.4546	18.7583	19.1989	19.6911
d-Bo22A2_02_H09F	3.3689	4.2517	4.6788	4.3054	4.8854	5.3791	5.2725	4.8790	5.5230	5.9073	6.0609	6.0701	6.4948	6.5504	6.8975	7.0472	7.3493	7.5451	7.5819	7.8190	8.1416	8.4476	8.6312	8.8010	9.0296	9.1414	9.5320	9.7323	9.9394	10.2984	10.4800	10.7745	11.0577	11.3381	11.5334	11.8410	12.0478	12.3219	12.5003	12.7211	12.9579	13.2917	13.4887	13.8290	13.9821	14.3108	14.6090	14.9754	15.3551
d-Bo22A2_02_H12F	4.2379	4.5946	4.8804	4.3722	5.0078	5.3248	5.9329	5.3612	6.0500	5.8342	6.2361	6.5537	6.9213	7.0995	7.2462	7.5547	7.6661	7.9426	7.9539	8.2757	8.5394	8.7798	9.0819	9.2766	9.5124	9.8977	10.1294	10.3831	10.5156	10.9502	11.2245	11.4473	11.7824	12.0360	12.3178	12.6301	13.0427	13.1964	13.5255	13.7723	14.1253	14.4776	14.7484	15.1260	15.3950	15.8018	16.1414	16.4939	16.9132
d-Bo22A2_03_A02F	4.3153	3.6065	4.3576	4.2362	4.3683	4.4634	4.3547	4.6083	5.1577	4.8689	5.5580	5.8267	5.8294	5.9509	6.2108	6.3316	6.3554	6.5722	6.8228	6.9756	7.0178	7.4544	7.5091	7.7416	8.0734	8.2215	8.4000	8.6209	8.8677	9.0653	9.3318	9.3878	9.7987	10.0208	10.2658	10.5823	10.8550	11.1309	11.3642	11.5848	11.8527	12.1746	12.4808	12.7831	13.0731	13.3927	13.7307	14.0818	14.4306
d-Bo22A2_03_A03F	4.0798	5.3143	4.1843	4.6655	4.8993	4.9243	5.1787	5.6083	5.5607	5.7437	6.2034	6.4664	6.6425	6.6646	7.1503	7.3081	7.3512	7.5908	7.9597	8.0476	8.1889	8.6025	8.7511	9.0299	9.2767	9.4174	9.6727	9.9330	10.2222	10.4488	10.6978	10.8924	11.1348	11.5165	11.7238	12.0105	12.2374	12.5440	12.8612	13.0981	13.3561	13.7238	14.0310	14.3841	14.6421	15.0351	15.3668	15.7485	16.1179
d-Bo22A2_03_A10F	4.9650	4.7339	4.7212	4.7909	5.2163	5.2519	5.3977	5.7410	5.9241	6.1794	6.3127	6.9626	7.0385	7.3855	7.5102	7.7601	7.7829	7.9801	8.3394	8.4783	8.7946	9.0311	9.2409	9.6231	9.7515	9.8722	10.2682	10.4715	10.8140	11.0593	11.2421	11.3709	11.7663	12.2210	12.4199	12.7984	13.0726	13.3562	13.7768	13.9216	14.3063	14.6858	14.9652	15.2528	15.5785	16.0221	16.3230	16.7573	17.1567
d-Bo22A2_03_A11F	3.4620	4.9769	5.0396	4.7719	4.0147	5.4846	5.1832	5.6439	6.0920	6.5711	6.4852	7.0052	6.8703	7.0844	7.1554	7.4207	7.5925	7.8066	8.1599	8.3258	8.5041	8.8289	9.0143	9.2570	9.4122	9.7157	9.9513	10.1599	10.3693	10.6894	10.9919	11.2088	11.4946	11.7565	11.9907	12.3507	12.6566	12.9673	13.2626	13.5575	13.7832	14.1527	14.4701	14.8338	15.1103	15.5249	15.9187	16.2604	16.6328
d-Bo22A2_03_B01F	3.8213	3.8280	4.3336	4.2588	4.3530	4.8679	5.1727	5.2729	5.4922	5.9066	5.8816	6.2991	6.0442	6.3451	6.7219	6.9446	7.1206	7.3205	7.5348	7.8682	7.8634	8.3107	8.3998	8.6865	8.7844	9.1553	9.2568	9.3665	9.8481	10.1183	10.4058	10.5382	10.9704	11.1902	11.4888	11.7655	12.0269	12.2833	12.5643	12.8885	13.1870	13.4659	13.9069	14.0980	14.4122	15.0615	15.1274	15.5328	15.9647
d-Bo22A2_03_B02F	4.0048	3.9498	4.3383	4.8482	4.7794	4.2857	4.6000	4.9522	5.1796	5.5362	5.3432	5.5796	5.8115	6.1089	6.2400	6.4862	6.6354	6.8602	7.0377	7.2548	7.4354	7.7672	7.8778	8.1072	8.3156	8.6771	8.7991	8.8823	9.3582	9.5123	9.7406	10.0821	10.3606	10.7061	10.9055	11.2002	11.4033	11.6624	11.7952	12.1374	12.4290	12.6842	12.9788	13.2089	13.5683	13.8950	14.2269	14.6281	14.9757
d-Bo22A2_03_B03F	3.5609	3.7847	3.8234	4.5504	4.9216	4.7861	5.8154	5.7072	5.8305	6.3197	6.4028	6.5126	6.7610	6.8899	7.4161	7.7078	7.8776	8.2406	8.6673	8.7392	9.1590	9.4567	9.5749	10.0027	10.3749	10.6230	10.9494	11.0892	11.6222	11.8380	12.1921	12.6157	12.8859	13.3695	13.6668	14.0178	14.3400	14.7047	15.0146	15.2316	15.6847	15.9835	16.4227	16.6759	17.1184	17.4918	17.8888	18.2766	18.7248
d-Bo22A2_03_B05F	4.1257	3.8197	4.7868	4.9812	5.6939	5.2988	6.1068	6.2435	6.6623	7.3654	7.3710	7.5010	7.6008	8.0946	8.4768	8.5916	9.0843	9.2644	9.5362	9.8090	10.1254	10.3295	10.5702	10.8769	11.1984	11.4810	11.7252	11.8715	12.3926	12.6610	13.0823	13.3357	13.6441	14.0356	14.3312	14.6683	14.9720	15.2825	15.5147	15.9167	16.3348	16.6686	16.9368	17.2530	17.6040	18.0477	18.2926	18.8040	19.2129
d-Bo22A2_03_B07F	4.6355	4.0140	4.8861	5.2824	5.2120	5.6603	4.9161	6.0465	6.4327	6.6664	7.1591	7.0861	7.1353	7.6363	7.7866	7.9498	8.1497	8.5341	8.7035	8.9477	9.2940	9.5422	9.7143	9.9805	10.1193	10.5079	10.7235	11.1024	11.3232	11.5956	11.9027	12.1761	12.5175	12.7479	13.0695	13.3887	13.4610	13.9742	14.2454	14.5646	14.9867	15.1788	15.7253	15.8828	16.1949	16.7972	16.9576	17.2648	17.8895
d-Bo22A2_03_B12F	4.5017	4.2569	4.3979	4.4250	5.5018	5.6737	5.5934	5.9555	6.4611	6.5857	6.8845	7.0581	7.1822	7.4748	8.0662	8.1578	8.3891	8.8682	9.0488	9.3670	9.6647	9.9815	10.2107	10.5177	11.0065	11.2846	11.6081	11.9249	12.3342	12.6581	12.9360	13.3384	13.7757	14.0875	14.4921	14.8771	15.2488	15.6223	16.0694	16.4504	16.7980	17.2484	17.6906	18.1032	18.5060	19.1854	19.4826	19.8179	20.4851
d-Bo22A2_03_C04F	4.6812	4.9085	4.9470	5.8428	5.1666	6.6754	6.7904	7.4174	7.9171	7.9493	8.0817	8.7057	8.8958	9.3165	9.8399	10.0705	10.1250	10.8024	11.1187	11.4454	11.6258	11.9794	12.4546	12.7391	13.1933	13.4103	13.7595	14.0879	14.5436	14.7891	15.0559	15.4351	15.9339	16.1498	16.5319	16.9917	17.3830	17.5620	17.8168	18.2151	18.6515	18.9053	19.1806	19.4751	19.8651	20.1015	20.4412	20.8224	21.3298
d-Bo22A2_03_D03F	4.3404	3.9134	5.3273	4.4824	4.9893	4.9488	5.4822	5.9982	5.9997	6.2728	6.2732	6.6265	6.7399	7.0888	7.5373	7.5596	7.6980	8.1320	8.3907	8.4045	8.8401	9.0342	9.1286	9.4750	9.8240	9.9329	10.2368	10.4258	10.8045	10.9414	11.3786	11.5846	11.9082	12.1620	12.4874	12.5832	12.9928	13.2087	13.5529	13.8389	14.1134	14.4675	14.7650	15.0147	15.3804	15.6978	16.0507	16.3601	16.8788
d-Bo22A2_03_D04F	4.2058	4.7283	4.8921	5.2322	6.1031	6.2426	6.4049	6.7868	7.3350	7.5477	7.8647	8.1018	8.4452	8.6795	8.9818	9.2666	9.7222	10.0467	10.3660	10.3045	10.9308	11.3764	11.4835	11.7878	12.0558	12.3012	12.6121	12.9851	13.2531	13.6308	13.9016	14.3205	14.5225	14.8907	15.0953	15.7361	15.9647	16.3276	16.8031	17.1614	17.3143	17.8227	18.1522	18.1279	18.9534	19.4157	19.8233	20.2313	20.6515
d-Bo22A2_03_D10F	4.1370	4.6601	4.7044	5.1288	5.2139	5.3684	5.2466	5.9054	6.1506	6.4530	6.5817	6.7872	6.8154	7.2534	7.5671	7.7583	8.1562	8.4621	8.6961	8.8898	9.4139	9.6652	9.9575	10.3343	10.5362	10.8990	11.2683	11.5245	11.9063	12.3102	12.6498	12.9588	13.2612	13.7314	14.0781	14.4366	14.7390	15.0751	15.5005	15.7270	16.1231	16.5355	16.8107	17.1994	17.5835	17.9433	18.3141	18.8088	19.3249
d-Bo22A2_03_E04F	4.7127	4.6345	4.9315	5.5720	5.5129	6.1688	5.8077	5.5891	6.4977	6.8207	7.1111	7.2175	7.4311	7.7849	7.8268	8.0480	8.3393	8.7658	8.9050	9.0739	9.4338	9.5992	9.9668	10.1921	10.4566	10.8066	11.0153	11.2672	11.6575	11.7752	12.1069	12.4748	12.7088	12.9102	13.1633	13.5479	13.8563	14.2131	14.4450	14.6607	14.6240	15.3630	15.7240	16.0281	16.3131	16.7026	16.9871	17.3608	17.7612
d-Bo22A2_03_E10F	5.0906	3.8112	3.7735	4.2633	5.0870	5.5888	4.8694	5.3554	6.1323	5.9979	6.3674	6.4985	6.8701	6.9355	7.1062	7.3968	7.7099	8.0023	8.0850	8.2038	8.6544	8.7052	9.1488	9.3842	9.6507	9.8931	10.0947	10.3228	10.6679	10.8581	11.1227	11.4376	11.7410	11.9022	12.1653	12.4865	12.8486	13.0985	13.3378	13.4579	13.8046	14.2136	14.6247	14.8867	15.1797	15.5523	15.8523	16.2532	16.6303
d-Bo22A2_03_F01F	4.7149	5.8996	6.3603	5.9337	6.8676	7.4535	7.7296	7.7496	8.4676	8.7849	8.7558	9.3702	9.7253	9.7980	10.0727	10.6045	10.8878	11.1070	11.5875	11.7413	12.1928	12.4965	12.6083	13.0681	13.3668	13.7964	13.9375	14.3126	14.7078	14.9076	15.3189	15.6842	15.9235	16.3163	16.6361	17.0120	17.4139	17.8655	18.1402	18.4971	18.9145	19.2241	19.5271	19.9454	20.2585	20.6664	21.0717	21.4887	21.9419
d-Bo22A2_03_F05F	3.7168	3.5867	4.5538	4.5863	4.7466	5.0848	5.1893	5.0075	5.6337	6.1159	5.9715	6.4293	6.5247	6.6829	6.8649	7.0392	7.4581	7.5543	7.7706	8.1118	8.1831	8.5322	8.6546	8.8825	9.2091	9.5296	9.6502	9.4786	10.2372	10.5161	10.7546	11.1753	11.3590	11.7495	11.9960	12.3533	12.5959	12.8753	13.1466	13.4023	13.6779	14.0091	14.2668	14.5840	14.9590	15.3360	15.6932	16.0405	16.2894
d-Bo22A2_03_F08F	5.0649	5.6430	5.6230	6.0711	6.4884	6.7670	7.1115	7.4754	7.9431	7.8883	7.8891	8.5313	8.9525	8.9933	9.3430	9.8194	9.8970	10.1430	10.3504	10.6169	10.8539	11.4105	11.4184	11.6681	12.0276	12.4187	12.5808	12.4104	13.2530	13.5065	13.6914	14.1486	14.3713	14.7941	14.9081	15.3168	15.5569	15.8170	16.0867	16.3883	16.6128	16.9112	17.0437	17.3830	17.6858	17.9911	18.2872	18.5985	18.8929
d-Bo22A2_03_F09F	3.5738	4.1537	4.7442	4.8761	5.4284	5.4630	5.4107	5.9746	6.2193	6.5358	6.9072	6.9226	7.2600	7.4152	7.5696	8.0387	8.3470	8.4508	8.7172	9.1136	9.3987	9.8073	9.8079	10.2092	10.4511	10.9533	11.1716	11.2295	11.7310	12.0127	12.2941	12.7084	12.9738	13.2865	13.5465	13.9009	14.1939	14.4872	14.7891	15.0949	15.3321	15.7110	16.0073	16.3717	16.6790	17.0320	17.3797	17.7083	18.2468
d-Bo22A2_03_G09F	3.6804	3.9428	4.4634	4.0126	4.7986	5.0776	5.4376	5.7834	5.8014	6.0762	6.0970	5.9826	6.6490	6.6831	7.0011	7.1839	7.4458	7.6414	7.7728	8.0868	8.4147	8.3764	8.7733	9.0559	9.2226	9.4957	9.7042	9.9585	10.1239	10.4095	10.7408	10.9563	11.3537	11.6219	11.8607	12.2431	12.5122	12.5467	12.9027	13.2642	13.6130	13.6076	14.2879	14.5986	14.8644	15.2941	15.6520	16.0471	16.4137
d-Bo22A2_03_H02F	4.1931	4.5008	4.0701	4.9544	5.1960	5.4664	6.3446	5.9260	6.0941	6.5419	6.7527	7.0984	7.1652	7.1785	7.5269	8.0860	8.2414	8.4060	8.7523	8.9503	9.1807	9.5298	9.6342	9.9065	10.2776	10.3413	10.6730	10.9811	11.1406	11.4029	11.7235	11.9982	12.1839	12.5804	12.7412	13.0605	13.3877	13.6264	13.9148	14.2210	14.4198	14.8174	15.0735	15.4793	15.7586	16.1306	16.4902	16.8769	17.2112
d-Bo22A2_03_H03F	5.2597	5.2844	6.0481	6.8471	6.3196	6.9909	7.3914	7.8981	8.4249	8.9130	9.0852	9.4531	9.3920	9.6967	10.1004	10.6616	10.9805	11.1122	11.6734	11.8399	12.3282	12.5701	12.7576	13.2144	13.5867	13.8444	14.1520	14.5120	14.7605	15.1624	15.6279	15.7640	16.1979	16.5488	16.9964	17.3680	17.7002	18.0994	18.5119	18.8611	19.2095	19.6180	19.9238	20.2392	20.6090	21.0205	21.3044	21.7918	22.2329
d-Bo22A2_03_H05F	4.0395	4.3109	5.1115	5.2290	5.3168	5.6145	5.9957	6.4983	6.7109	7.1525	7.0801	7.8121	7.8893	7.9949	7.8978	8.7077	9.0549	9.1745	9.6812	9.8749	10.2483	10.5851	10.8193	11.1077	11.4178	11.6496	11.9478	12.2441	12.5461	12.8983	13.2173	13.5161	13.8590	14.1442	14.3640	14.8310	15.1529	15.4701	15.7619	16.0293	16.4123	16.6615	16.9464	17.2351	17.5688	17.8971	18.1741	18.5049	18.9852
d-Bo22A2_03_H07F	3.9287	4.1588	4.5415	4.3561	4.5791	4.4405	5.2908	4.9946	4.2726	5.5209	5.4837	5.8852	5.8093	5.6530	5.9877	6.1797	6.6132	6.8998	6.9795	7.1271	7.3889	7.6259	7.8654	8.0754	8.2728	8.4253	8.7710	8.9937	9.2220	9.5109	9.8512	10.0492	10.2189	10.5914	10.8225	11.1253	11.3335	11.6280	11.9727	12.1928	12.4524	12.7411	12.9809	13.2844	13.6215	13.9998	14.3940	14.7135	15.1410
d-Bo22A2_03_H10F	3.8631	4.6084	4.2454	4.6201	5.3858	6.1023	5.7781	6.4296	6.3542	6.8960	7.0946	6.8527	7.7347	7.8385	7.9075	8.5071	8.5252	8.7361	9.3190	9.5447	9.6159	10.0595	10.2429	10.5299	10.8940	10.9331	11.3270	11.7964	11.7130	12.3250	12.6642	12.9146	13.3152	13.5717	13.8279	14.2252	14.5968	14.7598	15.1226	15.4468	15.6315	16.1011	16.3743	16.7654	16.9552	17.3289	17.7106	18.1429	18.6268
d-Bo22A2_03_H11F	4.0025	4.6238	5.1319	5.0031	5.4531	5.5444	6.7297	6.8200	6.4226	7.6327	7.4080	8.1587	8.0502	8.2778	8.6613	9.0953	9.5128	9.8430	10.1896	10.2442	10.7174	11.0183	11.2772	11.6183	11.9412	12.1642	12.5388	12.8609	12.7670	13.4458	13.8977	14.1424	14.4569	14.8470	15.1690	15.4593	15.8131	16.1885	16.5567	16.8493	17.1837	17.5613	17.8601	18.1971	18.4966	18.8715	19.2420	19.6476	20.1258
d-Bo22A2_04_A03F	3.8996	3.8937	4.5070	4.5146	5.4761	5.3046	5.3656	5.8475	5.6193	5.9230	6.4363	6.5216	6.7187	7.1980	7.3959	7.7015	7.8208	8.2762	8.4923	8.7699	9.1260	9.2188	9.5406	9.9159	10.1423	10.3740	10.7954	11.0505	11.4268	11.6736	12.0823	12.2783	12.6195	13.0090	13.2982	13.7296	13.9901	14.3729	14.7175	15.0194	15.3713	15.7852	16.0650	16.4422	16.6941	17.1573	17.5247	17.9588	18.4975
d-Bo22A2_04_A05F	3.7447	3.8050	3.9004	3.9217	4.7641	4.7802	5.0366	5.3786	5.3428	5.4784	6.0286	6.4518	6.4500	6.6017	7.0254	7.5005	7.5083	7.9297	8.1691	8.3341	8.6104	8.9218	9.1499	9.5915	9.7027	10.1108	10.2954	10.6147	10.9953	11.2683	11.7550	11.8202	12.1486	12.6478	12.8881	13.2604	13.5415	13.8720	14.2576	14.5940	14.8960	15.2676	15.6503	16.0332	16.3468	16.6863	17.1197	17.5371	18.0920
d-Bo22A2_04_A09F	4.4511	5.3784	5.9948	6.3959	7.9447	7.2696	7.1148	7.6113	8.3993	8.3939	8.2810	9.1693	9.6215	9.7557	10.1510	10.6141	10.8622	11.0609	11.6254	11.9231	12.3041	12.7013	12.9702	13.4154	13.7913	14.1446	14.4543	14.8158	15.2372	15.5407	15.9735	16.3514	16.7282	17.1458	17.5741	18.0820	18.5495	18.9012	19.2510	19.5998	20.0078	20.4076	20.6992	21.1365	21.4738	21.8578	22.2873	22.7750	23.2921
d-Bo22A2_04_A12F	3.8805	4.1768	4.3090	5.0885	6.4382	5.6804	5.7991	5.5533	5.9794	6.5070	6.1596	6.8191	7.2640	7.3292	7.4357	7.8310	8.0529	8.3451	8.6613	8.9326	8.9683	9.4438	9.6661	9.9420	10.2453	10.4653	10.6951	11.0077	11.2997	11.6209	11.8729	12.2255	12.4880	12.7997	13.1214	13.5012	13.8106	14.1588	14.4287	14.7400	15.0382	15.4635	15.7714	16.1092	16.4525	16.8168	17.1566	17.5509	18.0157
d-Bo22A2_04_B01F	4.0257	4.0044	3.3832	4.6684	4.6870	4.5307	4.7963	4.9208	5.0994	5.1170	5.3924	5.4153	5.7614	5.8003	5.9379	6.1749	6.3080	6.5297	6.6999	6.9133	7.0556	7.2783	7.5053	7.7325	7.9475	8.2100	8.4621	8.6677	8.9010	9.0841	9.3984	9.5760	9.9114	10.1610	10.5064	10.6527	10.9647	11.1635	11.4166	11.7182	11.9838	12.2679	12.5440	12.8006	13.1040	13.5120	13.7912	14.1861	14.5052
d-Bo22A2_04_B05F	3.4043	3.0231	3.6071	3.5439	3.8658	4.2675	4.0888	4.1911	4.3260	4.6722	4.8847	4.7466	4.8708	5.1371	5.0922	5.2840	5.4997	5.7602	5.7805	5.9816	6.1934	6.2812	6.3830	6.7886	6.9033	7.0843	7.3099	7.4084	7.7632	7.8866	8.1835	8.4364	8.6692	8.9876	9.1932	9.4157	9.6614	9.9518	10.1102	10.3612	10.6105	10.8878	11.1358	11.3746	11.6726	12.1114	12.3524	12.6573	12.9944
d-Bo22A2_04_B12F	3.2815	4.4255	4.5231	4.5702	5.0361	4.8425	5.4958	5.8100	5.9333	5.9763	6.3272	6.7406	6.7450	6.9255	7.2936	7.5840	7.8315	8.0481	8.4727	8.7427	8.9019	9.1520	9.4497	9.7149	9.9153	10.2975	10.6440	10.7312	11.1518	11.3894	11.6307	11.9927	12.2276	12.5479	12.8466	13.1324	13.4654	13.7425	14.0811	14.3985	14.6926	15.0333	15.3882	15.6881	16.0539	16.4448	16.8273	17.0948	17.6209
d-Bo22A2_04_C03F	3.7930	4.5912	4.5776	5.8448	5.8223	6.2751	7.0508	7.4342	7.5168	7.8786	8.3745	8.6839	8.7692	9.2907	9.1218	10.0679	10.6542	11.0117	11.4499	11.6218	12.0480	12.5380	12.8468	13.2686	13.6611	13.8973	14.2742	14.8906	15.2403	15.6233	16.0328	16.4939	16.9514	17.4753	17.8677	18.3695	18.8285	19.2324	19.7177	20.0581	20.4664	20.9925	21.2669	21.6417	22.2148	22.5486	23.0256	23.4563	24.0281
d-Bo22A2_04_C07F	3.6826	4.7052	4.6045	6.1766	6.1938	6.6184	7.5009	8.0107	8.2484	8.6545	9.2085	9.4553	9.8738	9.9512	10.2672	10.6073	11.0809	11.5097	11.8917	11.9846	12.4344	12.8839	12.8023	13.5124	13.6656	14.1553	14.3431	14.7613	15.0580	15.2219	15.6882	16.0432	16.3092	16.6744	16.9906	17.4174	17.8471	18.1398	18.4432	18.6917	19.1114	19.1270	19.7391	19.9885	20.3785	20.7375	21.1232	21.4457	21.9435
d-Bo22A2_04_D01F	4.2616	4.1751	3.9504	4.1739	4.7598	4.9228	5.2946	5.5084	5.6293	5.8238	5.6300	6.2040	6.4698	6.6228	6.4928	7.0338	7.0333	7.2641	7.5455	7.6537	7.7905	8.0058	8.3253	8.4242	8.6530	8.8440	9.0838	9.2630	9.5436	9.6621	10.0163	10.2052	10.4206	10.6516	11.0116	11.0991	11.3527	11.6582	11.8834	12.1097	12.4131	12.6345	12.8996	13.1523	13.4461	13.7275	14.0654	14.3193	14.7130
d-Bo22A2_04_D03F	3.8659	4.8708	4.3974	4.9612	5.6261	5.6430	6.1744	6.4438	6.6503	7.1980	7.1707	6.9549	7.9606	7.9911	8.4427	8.5739	8.7867	9.1567	9.5029	9.4411	9.8979	10.3300	10.5498	10.8483	11.1552	11.3561	11.6667	11.9748	12.2528	12.6457	12.8631	13.2494	13.4356	13.7783	13.9411	14.3851	14.7146	15.0327	15.3663	15.6163	15.7939	16.2584	16.5250	16.8823	17.1994	17.4879	17.9109	18.2892	18.7292
d-Bo22A2_04_D07F	4.1582	4.3503	4.3506	4.0154	4.7221	4.7745	4.9124	5.1948	5.7964	6.1081	6.5881	6.5720	7.5919	7.1574	7.0027	7.4895	7.6652	8.0585	8.0455	8.5067	8.5292	8.9771	9.4318	9.5069	9.7686	10.0582	10.3701	10.6521	10.9043	11.1783	11.3946	11.6889	12.1771	12.3252	12.5623	12.7602	13.2469	13.4242	13.8450	14.0350	14.3930	14.6581	14.9254	15.1510	15.5070	15.8145	16.2506	16.5294	17.0943
d-Bo22A2_04_D10F	4.2036	4.6032	5.0368	5.8959	6.1170	6.9220	7.1706	7.6969	8.3204	8.6632	8.8749	9.1074	9.6013	9.7189	10.4064	10.7811	11.0501	11.6789	11.9986	12.2227	12.7529	12.9779	13.5864	13.8864	14.3800	14.7620	15.1294	15.5645	15.9998	16.4049	16.8717	17.2950	17.7215	18.2646	18.7590	19.2941	19.7250	20.0770	20.4774	20.7350	21.2902	21.6222	21.9705	21.7947	22.7060	23.0955	23.5411	24.0515	24.7622
d-Bo22A2_04_D11F	4.7702	5.3409	4.9488	6.6521	5.6393	5.9233	6.2074	6.1454	6.2193	7.0018	7.1164	6.3348	7.5764	7.6489	8.1494	8.2099	8.5401	8.7105	9.0982	9.2427	9.3379	9.7631	9.9772	10.2112	10.5444	10.7000	11.0738	11.3004	11.5632	11.8175	12.1680	12.3585	12.6526	12.9317	12.9179	13.5451	13.7798	14.1670	14.4104	14.8146	15.0379	15.4412	15.7259	16.1061	16.4641	16.7598	17.1450	17.5073	17.7889
d-Bo22A2_04_E03F	4.6449	5.7556	4.9953	5.3281	5.9262	6.2937	6.4886	6.6732	6.9875	7.5018	7.4344	8.1174	8.0417	8.8377	8.9765	9.0684	9.4724	9.6820	9.9854	10.3174	10.5558	10.9298	11.0378	11.5849	11.7450	12.1112	12.3818	12.7434	12.9873	13.2623	13.6629	13.8978	14.2276	14.4616	14.7663	15.0755	15.4323	15.7315	15.8924	16.1831	16.3928	16.8240	17.1075	17.3873	17.6464	18.0436	18.2818	18.6427	19.1145
d-Bo22A2_04_E04F	4.6430	4.2317	5.4484	5.7181	5.1930	5.5034	6.1049	6.4096	6.4660	6.5807	7.0492	7.0680	7.2523	7.5279	7.5621	7.9340	8.3365	8.3505	8.6351	8.7362	9.0439	9.3952	9.5897	9.8263	10.1495	10.3220	10.5817	10.8252	11.1974	11.3735	11.8005	12.0583	12.3557	12.5811	12.9734	13.3022	13.6328	13.9314	14.2978	14.6087	14.9888	15.3008	15.6353	16.0805	16.4151	16.8167	17.2363	17.5994	17.9827
d-Bo22A2_04_E06F	4.6282	3.4821	4.6556	4.5278	4.6924	4.9204	5.3012	5.3106	5.6614	5.5893	6.0015	6.3555	6.2155	6.5618	7.0569	7.1722	7.5089	7.6151	8.0140	8.1668	8.5836	8.7844	8.9990	9.3632	9.6846	9.9736	10.1727	10.4291	10.8131	11.0937	11.4721	11.7070	12.0434	12.3575	12.6328	13.0463	13.3832	13.7162	13.9762	14.3863	14.6618	15.0339	15.3327	15.7484	16.0591	16.4719	16.8469	17.2284	17.7045
d-Bo22A2_04_E10F	3.3968	3.5498	4.6585	3.6925	5.0622	4.6776	5.3931	5.2195	5.7281	6.1692	5.9955	6.1909	6.7492	6.7353	6.9504	7.1969	7.3511	7.8450	8.1467	8.4705	8.5190	8.9841	9.2312	9.5173	9.7864	10.2213	10.2760	10.6947	10.9290	11.2944	11.5579	11.9432	12.2603	12.5566	12.7180	13.2551	13.5807	13.3546	14.0841	14.5037	14.7310	15.1674	15.1996	15.6847	16.0498	16.4003	16.7740	17.2349	17.6180
d-Bo22A2_04_F06F	4.1460	3.2378	3.6567	4.4832	4.0091	4.2512	4.0816	4.0294	4.3197	4.4359	4.5212	4.7142	4.6672	4.8315	4.8785	5.0409	5.2040	5.3724	5.6443	5.7023	5.8308	6.0492	6.2374	6.3801	6.5397	6.4890	6.8316	7.1086	7.3648	7.5672	7.6234	7.8678	8.1819	8.3420	8.6461	8.9005	9.0389	9.3487	9.5423	9.3837	10.0237	10.2824	10.4706	10.7376	11.0732	11.3500	11.5537	12.0110	12.3815
d-Bo22A2_04_G08F	3.8221	4.0725	4.1948	5.0187	4.5782	4.8858	5.4186	5.5905	5.6985	6.3850	6.2429	6.4568	6.8487	7.0430	7.2040	7.6293	7.9168	7.9133	8.3617	8.6055	8.9415	9.1298	9.3666	9.8551	9.9852	10.2786	10.4859	10.7871	11.0090	11.3286	11.6459	11.9576	12.3451	12.4098	12.7242	13.1460	13.4265	13.0315	13.9255	14.1436	14.5319	14.8537	15.1710	15.5437	15.7868	16.1863	16.5631	16.8731	17.3182
d-Bo22A2_04_H07F	2.7341	4.7675	4.1502	3.4529	4.7427	4.7145	4.6466	4.9353	5.3149	5.3939	5.6104	5.7343	5.9535	6.0208	6.4109	6.5865	6.7633	7.1380	7.4910	7.6104	7.8178	8.2357	8.4782	8.7068	9.0026	9.2921	9.5431	9.7026	10.1208	10.3617	10.6783	10.9766	11.3557	11.6417	11.9400	12.1969	12.5074	12.7864	12.9873	13.3065	13.5964	13.9427	14.1364	14.5675	14.7132	15.1748	15.5525	15.8348	16.4099
d-Bo22A2_04_H11F	3.9685	4.2467	5.1420	4.5765	4.6717	5.2092	5.3349	5.2159	5.4757	5.7623	5.9808	5.9127	6.3562	6.2132	6.6324	6.8623	7.0304	7.0562	7.3304	7.5282	7.8294	7.9366	8.3640	8.4575	8.6431	8.9202	9.1167	9.3740	9.6175	9.9544	10.1140	9.7782	10.6333	10.8908	11.2187	11.4900	11.8388	12.0262	12.3776	12.5374	12.7445	13.0882	13.3922	13.6445	13.8794	14.2175	14.5614	15.1025	15.4290
d-Bo22A2_05_A06F	5.2950	5.6172	6.6233	7.4498	8.0001	8.4732	8.5799	9.3758	9.8784	10.1499	10.4402	11.0664	11.3349	11.4111	11.9569	12.3475	12.5777	12.9832	13.3374	13.5833	13.9690	14.2407	14.5842	14.8947	15.1204	15.4904	15.8479	16.0532	16.3746	16.7434	17.1819	17.5022	17.9124	18.2479	18.6495	19.0871	19.3938	19.8531	20.1938	20.5077	20.9424	21.2596	21.6394	22.0190	22.3968	22.8749	23.2449	23.6955	24.1291
d-Bo22A2_05_A07F	4.0087	3.4168	4.1264	4.9764	4.8268	5.0711	5.0586	5.7201	5.9916	6.0219	6.0495	6.4206	6.7112	6.6490	6.9637	7.3288	7.6118	7.9232	8.0923	8.2142	8.5014	8.7562	8.9072	9.2793	9.4416	9.7537	10.0301	10.2447	10.5433	10.7527	11.1079	11.3020	11.6526	11.9732	12.1948	12.5728	12.6866	13.0983	13.2651	13.6235	13.9878	14.1686	14.5121	14.7989	15.1144	15.4410	15.8132	16.1849	16.6138
d-Bo22A2_05_A08F	3.0739	3.2918	3.5763	3.6960	4.7183	5.2331	4.6366	5.2390	5.6377	5.8311	6.1499	6.2782	6.7470	6.7829	7.1641	7.3116	7.4334	7.8975	8.2939	8.4553	8.7767	8.9982	9.2556	9.8511	10.0299	10.2234	10.5544	10.8823	11.1722	11.4427	11.7519	12.1097	12.5097	12.8620	13.1515	13.5131	13.7622	14.2110	14.5165	14.9490	15.2165	15.6169	16.0321	16.0790	16.7877	17.1732	17.6799	18.0810	18.5917
d-Bo22A2_05_A09F	2.5854	3.5196	4.2483	5.9936	5.7737	6.7160	6.5636	7.0246	7.3838	7.2763	7.7722	8.1627	8.3945	8.5707	8.5614	9.1052	9.1181	9.5580	9.7569	9.9344	10.2037	10.4787	10.7045	10.9595	11.2231	11.4505	11.6321	11.8822	12.1794	12.5512	12.7266	12.6854	13.3200	13.5729	13.8436	14.1114	14.4713	14.5558	14.9213	15.1991	15.4537	15.7814	16.1203	16.4638	16.7201	17.0316	17.4410	17.8382	18.1280
d-Bo22A2_05_B02F	3.5457	3.2715	3.9712	4.6098	4.8870	5.2400	5.4047	5.8482	6.2040	6.6744	6.7372	7.0441	7.1546	7.5975	7.9587	8.3239	8.5209	8.8837	9.2078	9.3397	9.6512	9.9961	10.2103	10.6256	10.8309	11.1320	11.3996	11.7167	12.0399	12.3642	12.7801	12.9774	13.4335	13.7574	14.0619	14.3845	14.6969	14.9182	15.3163	15.5917	15.9073	16.2228	16.5607	16.8568	17.2001	17.7814	17.8520	18.2824	18.7810
d-Bo22A2_05_B08F	3.0101	3.6043	4.5328	5.0877	5.6431	6.0603	6.2908	7.0104	6.9512	7.2373	8.0231	7.9973	8.4087	8.6819	8.8956	9.3371	9.5809	9.9891	10.2431	10.5346	10.8276	11.2160	11.4291	11.6958	12.1258	12.4020	12.6840	12.8696	13.3349	13.7052	14.0453	14.3132	14.6658	15.0086	15.4873	15.7409	15.7386	16.3861	16.2984	17.1859	17.5196	17.8994	18.2549	18.6813	19.0044	19.4650	19.7932	20.1555	20.6830
d-Bo22A2_05_B11F	2.7464	3.9139	3.5441	3.0013	3.6781	3.5932	4.0850	4.4523	4.6698	5.2771	5.2752	5.6326	5.4147	6.0606	5.8778	6.2753	6.6373	6.6774	6.9985	7.0913	7.4032	7.7242	7.9865	8.1728	8.2007	8.7073	8.8000	9.0689	9.4062	9.7546	9.9274	10.2077	10.6245	10.8262	11.1308	11.4938	11.6857	11.9707	12.3143	12.5899	12.8841	13.2854	13.5353	13.8679	14.2102	14.8207	14.8037	15.3196	15.7890
d-Bo22A2_05_C03F	3.8600	4.4172	4.8127	6.0541	5.7298	6.7024	6.3232	7.1237	7.2425	8.0822	7.7105	8.6995	8.5071	9.0082	9.2550	9.7756	9.8476	10.3583	10.7416	10.7159	11.0985	11.5513	11.7201	12.0197	12.4194	12.5261	12.8944	13.2172	13.6228	13.8922	14.2133	14.3855	14.8905	15.2740	15.4993	15.9136	16.2477	16.6528	16.8380	17.2413	17.5508	17.9417	18.2468	18.5786	19.0547	19.2462	19.6252	19.9991	20.4324
d-Bo22A2_05_C11F	3.1914	3.2176	4.1647	4.8418	4.0622	4.5027	4.8174	4.7552	4.9913	5.6918	5.6796	5.7355	6.1325	6.2703	6.1304	6.3519	6.8472	7.0942	7.4182	7.5317	7.7610	8.1884	8.2289	8.5410	8.7651	9.0611	9.2390	9.5952	9.8269	10.0194	10.4515	10.7041	10.8860	11.2281	11.6154	11.9179	12.2516	12.5909	12.8453	13.0360	13.4249	13.3730	14.0865	14.4526	14.9037	15.1508	15.4665	15.9440	16.4386
d-Bo22A2_05_D10F	3.2517	3.5163	4.0226	4.3396	5.0428	4.4412	5.0641	4.7407	5.4065	5.7429	5.8420	5.9984	5.8776	6.2414	6.4828	6.7344	6.9449	7.1450	7.3377	7.5513	7.9701	8.0736	8.2838	8.5881	9.0801	9.0334	9.4317	9.6764	9.9806	10.3222	10.5771	11.0113	11.2363	11.6003	11.8361	12.2600	12.5533	12.9666	13.2989	13.5979	13.9192	14.3076	14.7433	14.8860	15.5497	15.9196	16.3913	16.8752	17.3655
d-Bo22A2_05_D11F	2.9346	2.4521	3.1744	3.3377	3.9696	4.3288	4.8519	4.5286	4.6961	4.8891	5.2166	5.6928	5.5239	5.9646	5.9848	6.3811	6.5362	6.8306	7.0371	7.1236	7.4684	7.6582	7.8928	8.1002	8.3495	8.6134	8.9720	9.1854	9.3990	9.7699	9.9785	10.2491	10.5355	10.7690	11.0421	11.3682	11.6448	11.8966	12.2388	12.4871	12.6731	13.0907	13.3423	13.5700	14.0109	14.3201	14.7044	15.0621	15.4551
d-Bo22A2_05_E03F	4.3138	5.7306	5.9288	6.4911	6.8968	7.7336	7.7886	8.2612	8.3507	9.3295	9.4112	9.8649	9.9114	10.2951	10.5089	11.1153	11.0750	11.6853	12.2259	12.1979	12.6807	13.1182	13.3818	13.7195	13.9750	14.4956	14.6410	15.1445	15.4109	15.6768	16.2184	16.6034	16.9172	17.3034	17.6890	18.1888	18.5967	18.9735	19.3675	19.8278	20.1968	20.5442	20.9597	21.3764	21.8615	22.1624	22.6499	23.0265	23.6404
d-Bo22A2_05_E11F	4.1274	4.1552	5.3593	5.8081	6.0262	6.5384	7.3641	7.5316	7.9715	8.2717	8.4217	9.1115	9.5465	9.8375	9.7921	10.0633	10.6713	10.9554	11.1775	11.3870	11.8327	12.2089	12.4139	12.8951	13.2842	13.5377	13.8068	14.0798	14.4885	14.7384	15.1020	15.4585	15.8628	16.1787	16.4364	16.9763	17.2833	17.5330	18.0039	18.3303	18.7582	19.2254	19.4869	19.8957	20.2498	20.5580	20.8467	21.4008	21.5127
d-Bo22A2_05_E12F	4.4654	5.2766	4.6556	5.1631	5.4822	6.0074	5.9485	6.3193	6.7434	6.7555	7.1556	7.4941	8.1250	8.1164	8.5464	8.6260	8.8638	9.2848	9.5368	9.6098	10.1003	10.5106	10.6716	11.0084	11.2514	11.6446	11.9399	12.2270	12.5417	12.7951	13.2579	13.5294	13.8195	14.1169	14.5046	14.9260	15.2620	15.6034	15.9513	16.3145	16.6661	16.9621	17.2969	17.6828	17.9817	18.3868	18.8226	19.1564	19.4212
d-Bo22A2_05_F02F	3.3604	3.7964	4.5391	4.7140	5.2214	5.5466	5.8051	6.6411	6.6475	6.8660	7.3628	7.4585	7.8441	8.2427	8.4258	8.6757	9.5622	9.4721	9.5339	9.8298	10.3466	10.5036	10.8334	11.1392	11.2749	11.3787	11.8536	12.2502	12.3961	12.0922	12.9434	13.2130	13.4880	13.7603	14.1128	14.2901	14.6139	14.9524	15.2895	15.5087	15.8719	16.0410	16.4653	16.7330	17.1650	17.4635	17.8103	18.0814	18.5223
d-Bo22A2_05_F10F	3.1835	2.8262	3.6419	3.5025	4.1683	4.8047	4.6906	4.8322	4.9983	5.3589	5.6185	5.9900	5.9098	6.1400	6.4063	6.3185	6.9968	6.9511	7.4482	7.6846	7.8923	7.9995	8.1961	8.4472	8.8221	9.1123	9.3172	9.5659	9.8565	9.9856	10.2947	10.2857	10.9397	11.2205	11.4137	11.8295	12.0379	12.3225	12.5262	12.6839	13.1011	13.2837	13.6397	13.8468	14.2250	14.5541	14.8461	15.2288	15.6202
d-Bo22A2_05_G01F	3.8100	4.0666	4.6991	4.8949	5.1349	5.5643	6.1523	5.9435	6.2369	6.3732	7.0902	7.3384	7.2992	7.7254	8.1347	8.2351	8.4607	8.9313	9.1947	9.5104	9.7505	10.0100	10.0605	10.4783	10.8892	11.0390	11.0997	11.6309	11.9887	12.1546	12.4796	12.8168	13.1631	13.3938	13.6785	14.1462	14.4263	14.6836	14.9188	15.3224	15.6624	15.9901	16.1511	16.4613	16.9851	17.2245	17.6806	18.1096	18.4891
d-Bo22A2_05_G04F	3.9103	4.4773	4.7693	5.4029	5.6740	5.7961	6.7578	7.3084	7.7147	7.8967	8.4641	8.8311	9.0477	9.4032	9.7966	10.1808	10.5328	10.7965	11.2219	11.6115	12.0212	12.2504	12.6288	12.8499	13.2691	13.6597	13.9257	14.1417	14.4291	14.7716	15.2282	15.5110	16.0830	16.3016	16.6836	17.2159	17.5990	17.6360	18.2489	18.5611	19.0781	19.4969	19.8090	20.2361	20.4323	20.9682	21.3577	21.8510	22.3666
d-Bo22A2_05_G07F	3.3029	3.4083	3.2629	4.1298	3.8238	3.9584	4.6891	4.6389	4.7465	5.2854	5.2688	5.4521	5.8671	6.0686	6.3978	6.4071	6.3280	7.0660	6.9498	7.1852	7.5777	7.7682	8.0425	8.2274	8.5520	8.7851	9.0364	9.2857	9.6193	9.7554	10.0315	10.3687	10.6758	11.0076	11.1977	11.5323	11.7336	12.0573	12.4160	12.6762	13.0167	13.2325	13.6156	13.9286	14.3152	14.6700	14.9592	15.4229	15.9162
d-Bo22A2_05_G09F	2.4174	3.7697	3.6079	3.6583	4.0168	3.9394	4.6026	5.1299	5.2163	5.2633	5.6080	5.7431	5.9547	6.1774	6.4825	6.4303	6.6343	6.8667	7.1257	7.2529	7.4697	7.8015	7.9989	8.1847	8.5665	8.7283	8.9338	9.1678	9.4258	9.6549	9.9981	10.2328	10.4404	10.7147	10.9743	11.2469	11.5347	11.7096	12.1304	12.3165	12.5738	12.8762	13.1385	13.4112	13.7523	14.0759	14.3667	14.7341	15.1725
d-Bo22A2_05_G10F	3.6241	4.4389	4.9383	5.1628	5.6682	5.9175	6.5159	6.8901	7.1238	7.4225	7.4829	7.6565	7.9511	8.4075	8.7968	8.8149	9.0756	9.4298	9.5419	9.8564	10.2898	10.3831	10.7329	11.0239	11.4095	11.7250	11.8936	12.2496	12.5666	12.7619	13.1553	13.4383	13.7423	14.0201	14.3504	14.6920	15.0022	15.2419	15.6361	16.0590	16.3545	16.4261	16.9657	17.2736	17.7140	18.0676	18.3823	18.7882	19.2990
d-Bo22A2_05_H11F	3.6305	3.6846	4.1665	5.4419	4.6232	5.9852	6.3285	6.3331	6.9472	7.5126	7.7458	7.9863	8.2320	8.7378	9.0833	9.2604	9.8664	10.1258	10.6587	10.4626	11.0989	11.4104	11.7951	12.0732	12.4555	12.6909	13.0786	13.4458	13.7774	14.2740	14.4020	14.7696	15.1690	15.4613	15.8614	16.3280	16.6897	17.0384	17.3918	17.7129	18.1124	18.4743	18.8083	19.1317	18.7503	19.9322	20.2963	20.7167	21.2202
d-Bo22A2_06_A06F	3.3645	3.1808	4.4146	4.1249	4.5982	4.9899	5.1463	5.2271	5.6120	5.8463	6.3910	6.4911	6.8348	6.9749	7.2587	7.4627	7.7026	8.0239	8.2929	8.5372	8.8000	9.0246	9.2954	9.7381	9.9832	10.2197	10.5679	10.7909	11.2400	11.5043	11.8396	11.9764	12.4128	12.8230	13.0686	13.4637	13.7859	14.0748	14.4781	14.6907	15.0447	15.4694	15.7734	16.1079	16.4228	16.8709	17.2556	17.7045	18.1512
d-Bo22A2_06_A07F	4.1268	4.3642	4.3626	4.8630	4.7637	4.9957	5.5193	5.8902	6.0009	6.2640	6.5020	6.7758	6.9409	7.1857	7.5706	7.7155	7.9350	7.9665	8.3719	8.6088	8.8492	9.0593	9.2946	9.6673	9.9003	10.0275	10.3251	10.6139	10.9589	11.1941	11.4704	11.4864	11.9802	12.3155	12.5592	12.9369	13.1965	13.5543	13.8473	14.0713	14.3529	14.7650	15.0296	15.3613	15.5856	16.0158	16.3809	16.7267	17.1365
d-Bo22A2_06_A11F	2.8751	3.3517	3.2251	2.9578	3.4700	3.8497	4.2688	4.3912	4.9291	4.9945	5.0680	5.3285	5.6797	5.5916	6.1141	6.1692	6.4843	6.6341	6.7298	7.1777	7.1974	7.6655	7.8225	8.1402	8.3015	8.5764	8.7550	9.0684	9.3642	9.5852	9.9212	10.1220	10.4202	10.6582	10.9065	11.2485	11.4963	11.7323	11.9665	12.2371	12.4248	12.7677	13.0220	13.3709	13.5991	13.9644	14.3036	14.6339	15.0890
d-Bo22A2_06_B06F	3.8528	3.7566	4.3155	4.4348	4.6953	4.2506	4.7026	5.3188	5.2927	6.0093	5.7334	6.1625	6.3735	6.0583	6.7908	7.0141	7.3556	7.6927	7.8260	8.0577	8.3270	8.5259	8.6538	9.1062	9.2747	9.6657	9.9824	10.3319	10.5421	10.9044	11.1928	11.5336	11.9022	12.2970	12.6124	12.9183	13.3089	13.5564	13.8807	14.3126	14.6978	15.0761	15.4914	15.8491	16.2600	16.7286	17.1423	17.6010	18.0271
d-Bo22A2_06_B07F	3.6696	4.4921	5.2035	5.3126	5.9353	5.7626	5.6321	6.2611	6.9154	7.1553	7.3392	7.7574	7.8531	8.1447	8.6637	8.6416	9.0234	9.3832	9.4999	9.8112	10.0877	10.3584	10.5345	10.8193	11.1154	11.4524	11.7369	12.0259	12.2570	12.5906	12.8810	13.2517	13.5196	13.8655	14.2534	14.5486	14.6435	15.1487	15.5069	15.8048	16.1711	16.4501	16.8342	17.2164	17.5631	18.0313	18.3197	18.6123	19.1442
d-Bo22A2_06_B12F	3.9185	4.5471	4.6077	5.1407	5.3602	5.7158	5.8081	6.0522	6.4762	6.4457	6.7962	7.3322	7.6988	7.8617	8.2599	8.3417	8.4413	8.9133	9.0208	9.2089	9.5638	9.7912	9.9866	10.2937	10.3215	10.8288	10.8379	11.3446	11.4478	11.7407	12.0699	12.2249	12.5457	12.8012	13.0060	13.3918	13.5819	13.8095	14.1069	14.3970	14.7472	14.9292	15.1606	15.5695	15.8777	16.4464	16.4639	16.8387	17.2165
d-Bo22A2_06_C06F	3.9198	4.1917	4.1814	4.0762	4.6617	5.0258	5.3955	5.4868	5.4084	5.8523	5.8864	6.1185	6.2617	6.5966	6.7956	7.0337	7.0366	7.5219	7.7516	7.8565	8.1482	8.2095	8.5453	9.0169	9.1704	9.4212	9.6364	9.8966	10.2518	10.5226	10.8378	11.0777	11.4499	11.7573	12.0162	12.3185	12.6058	12.8395	13.1565	13.5124	13.7748	13.9182	14.4692	14.7687	15.2416	15.4077	15.8637	16.2067	16.6675
d-Bo22A2_06_C08F	2.8588	3.3558	3.7462	4.1327	4.3692	4.4160	5.1178	4.8928	5.0348	5.4041	5.5754	5.7129	5.7361	6.1146	6.3786	6.4622	6.4476	6.9174	7.2139	7.3550	7.6854	7.9065	7.8800	8.3659	8.4346	8.7144	9.0282	9.2055	9.4086	9.7596	10.0210	10.3362	10.6001	10.8824	11.1246	11.3990	11.6694	11.8470	12.1293	12.3539	12.6355	12.8864	13.2158	13.4889	13.8410	14.1032	14.4126	14.7791	15.2442
d-Bo22A2_06_C09F	2.6845	3.0631	3.5570	3.5789	4.3636	4.5519	4.5834	5.0266	5.0315	5.4785	5.6243	5.8120	5.7024	6.0689	6.5253	6.3852	6.5541	6.8725	7.1586	7.2475	7.5216	7.7702	7.8690	8.3031	8.3593	8.7760	8.9354	9.0776	9.3860	9.6604	9.9452	10.2757	10.5274	10.7586	11.0366	11.3307	11.6544	11.8893	12.1390	12.3872	12.6774	12.8848	13.2838	13.5891	13.9659	14.2836	14.6188	15.0130	15.4955
d-Bo22A2_06_D02F	2.6453	2.6363	3.6772	2.4007	3.4816	3.3532	3.7241	3.4479	3.8423	3.8568	4.6083	4.1800	4.5759	4.4680	4.5271	4.3807	4.9950	5.0038	5.1178	5.3800	5.5970	5.7135	5.9136	6.0510	6.1004	6.3238	6.6143	6.7323	6.9236	7.1824	7.4139	7.5687	7.7065	7.9615	8.1806	8.4352	8.5896	8.8516	9.0628	9.2913	9.6261	9.9044	10.0773	10.3142	10.5689	10.8604	11.1443	11.4199	11.7336
d-Bo22A2_06_D04F	3.6900	4.3446	4.8416	5.6775	6.7347	6.0576	6.5362	6.9258	7.2121	7.1615	7.6035	7.7204	7.9931	8.0909	8.5789	8.7176	9.4050	9.5545	9.7563	10.0461	10.3325	10.5090	10.8461	11.1467	11.4795	11.8044	12.0027	12.3140	12.6597	12.8650	13.1074	13.3995	13.9101	14.1095	14.4316	14.9378	15.0352	15.3558	15.6455	15.8919	16.1768	16.5210	16.8884	17.1977	17.4663	17.8328	18.2649	18.5391	19.0588
d-Bo22A2_06_D05F	3.1581	3.7814	4.2896	5.0419	5.1208	4.1681	4.9273	5.0080	4.8861	4.9685	5.2112	5.2213	5.4849	5.5359	5.9568	5.5854	6.2201	6.4308	6.5792	6.7235	6.8727	7.0334	7.1360	7.2640	7.4721	7.6960	7.8245	8.0178	8.2128	8.3600	8.6369	8.7726	9.0140	9.2740	9.3979	9.4386	9.8274	9.9414	10.1722	10.3056	10.5747	10.8361	10.9896	11.1924	11.4365	11.7074	11.8827	12.1198	12.4691
d-Bo22A2_06_D08F	3.4102	3.9345	5.2214	5.0422	5.2034	5.9778	6.4095	6.4681	6.7850	7.1344	7.4311	7.6017	8.0991	7.6079	8.2322	8.0596	8.7214	9.0094	8.9826	9.5683	9.7690	10.2227	10.4570	10.6153	11.0220	11.2924	11.5087	11.6788	12.1057	12.2564	12.7295	13.0058	13.3495	13.6475	13.9633	14.1871	14.5446	14.7813	15.1317	15.3894	15.8291	16.2089	16.4972	16.7984	17.1291	17.5322	17.9641	18.2421	18.8154
d-Bo22A2_06_D12F	3.8826	3.8126	4.2969	4.5759	5.1025	5.0504	4.9737	5.6876	6.0203	6.3327	6.9405	6.9108	7.0255	7.2088	7.5206	7.5880	8.1657	8.4165	8.7305	9.0802	9.2833	9.5541	9.8008	10.0594	10.1979	10.6637	10.9660	11.2126	11.5415	11.8385	12.2054	12.5384	12.7592	13.0921	13.2759	13.7147	14.0306	14.2874	14.6283	14.9150	15.1308	15.5588	15.7621	16.1424	16.4412	16.7963	17.2060	17.6266	18.0239
d-Bo22A2_06_E02F	3.8027	4.2843	4.1932	4.3197	4.9518	5.4996	5.1994	5.1153	5.4800	5.8153	5.7350	5.7350	6.4616	6.3244	6.3520	6.5384	6.8464	7.0165	7.0623	7.2774	7.5711	7.6508	7.8603	8.1483	8.3451	8.4209	8.6843	8.8408	9.0567	9.2472	9.4989	9.7745	9.9600	10.1951	10.4098	10.6967	11.0157	11.0283	11.4223	11.6742	11.9447	12.2177	12.4789	12.8830	13.1288	13.3950	13.7630	14.0731	14.3418
d-Bo22A2_06_E05F	2.6386	2.9974	3.5497	3.4095	3.4829	3.7334	3.6656	3.9077	4.3698	4.3439	4.3942	4.5493	4.9044	4.2097	4.4971	5.0485	5.4749	5.3649	5.7217	5.7509	5.9510	6.2286	6.4302	6.5994	6.7263	7.0899	7.1305	7.3571	7.5390	7.8498	8.0666	8.3416	8.6291	8.8129	9.1047	9.3410	9.7252	9.9714	10.2636	10.5308	10.9813	11.1144	11.4165	11.7459	12.1079	12.4005	12.7040	13.1062	13.5099
d-Bo22A2_06_E11F	3.0173	3.8526	3.8695	3.7976	4.3882	4.8895	5.1699	5.3746	5.6624	6.0451	6.1298	6.0872	6.3805	6.4886	6.9481	6.9819	7.4067	7.6161	7.7673	7.8724	8.1809	8.4969	8.7379	9.0079	9.2203	9.5361	9.7002	9.9515	10.1812	10.4411	10.8109	10.9867	11.2443	11.3583	11.8385	12.1978	12.4423	12.6301	12.9354	13.2134	13.5493	13.8034	14.1637	14.4572	14.8134	15.1051	15.4915	15.7603	16.0467
d-Bo22A2_06_F04F	4.2406	5.1596	5.5365	5.2702	5.6486	5.4007	5.6229	5.5521	6.1124	6.5341	6.3564	6.7838	6.8679	7.1049	7.2854	7.5967	7.6612	7.8465	8.1344	8.4559	8.5235	8.6672	8.9814	9.1718	9.3437	9.6307	9.7545	9.8956	10.2867	10.5058	10.6653	11.1021	11.2148	11.5022	11.6995	12.0104	12.3000	12.5467	12.8117	13.0144	13.3163	13.6059	13.8248	14.1794	14.4148	14.7217	15.1144	15.3267	15.8153
d-Bo22A2_06_F08F	4.0776	3.9149	5.5074	4.7237	5.1248	5.4284	5.4115	5.4462	5.7287	6.1774	5.9119	6.6579	6.4146	6.8648	7.1441	7.4254	7.6365	7.8687	8.0409	8.2202	8.6122	8.8592	9.0361	9.3440	9.5841	9.8642	10.0744	9.9003	10.5893	10.9731	11.1829	11.5274	11.8276	12.1711	12.4041	12.7751	13.1051	13.3355	13.7068	14.0007	14.4093	14.7526	15.0201	15.4250	15.8064	16.2595	16.6125	16.9603	17.0670
d-Bo22A2_06_F12F	3.7862	4.1057	3.6153	4.2553	4.6227	4.8145	4.9388	5.3081	5.8248	5.3453	5.9189	6.1264	5.7355	6.2784	6.8028	6.7981	6.8219	7.0355	7.5846	7.6458	7.6600	8.1109	8.2682	8.5223	8.7589	8.7957	9.0800	9.5087	9.6732	9.7513	10.0941	10.3706	10.6796	10.9464	11.1612	11.3713	11.6675	11.9270	12.1697	12.2632	12.7093	12.8227	13.1666	13.4375	13.7900	14.0919	14.4465	14.7901	15.1906
d-Bo22A2_06_G02F	3.5827	3.3557	3.3943	3.9145	3.6384	4.1448	4.1467	4.1411	4.5879	4.2972	4.5509	4.7733	4.9609	5.2455	5.3480	5.4730	5.6303	5.8527	6.1377	6.2088	6.5387	6.7322	6.8749	7.0355	7.5093	7.6749	7.8146	8.0148	8.2766	8.5056	8.8699	9.1002	9.3576	9.6221	9.8752	10.1496	10.4684	10.6512	10.9603	11.1579	11.4808	11.7464	12.0039	12.2607	12.5920	12.9710	13.3046	13.7214	14.0562
d-Bo22A2_06_G10F	2.8880	2.5914	3.8498	3.4473	3.3662	3.4903	3.9274	3.8372	4.0897	4.1094	4.6612	4.6296	4.8368	4.8784	5.0379	5.3172	5.4468	5.5542	5.6256	5.9275	6.1034	6.3382	6.4834	6.7388	6.9397	7.1125	7.2443	7.5139	7.7585	7.9331	8.2228	8.4101	8.6701	8.9445	9.2107	9.4317	9.6807	9.9052	10.2212	10.4317	10.6932	10.9278	11.0939	11.3745	11.7329	11.5007	12.3888	12.7514	13.0825
d-Bo22A2_06_H01F	4.5019	6.3988	6.7180	7.1639	7.4216	8.1968	8.7264	9.3593	8.8447	9.2754	10.0403	10.4204	10.6077	11.1725	11.3335	11.8725	12.1917	12.6840	12.9227	13.2580	13.7312	14.1219	14.4279	14.7476	15.1461	15.5951	15.9003	16.2855	16.5514	16.9936	17.4486	17.6892	18.1730	18.5736	19.0455	19.5762	20.0907	20.3429	20.7419	21.0195	21.5081	21.8451	22.2235	22.5349	22.9160	23.3667	23.7175	24.2666	24.7394
d-Bo22A2_06_H04F	4.6731	4.9421	5.7466	5.9706	6.0724	6.4633	7.0034	7.0284	6.6795	7.8408	7.9866	8.0142	8.5157	8.6646	8.7254	9.1388	9.4993	9.7022	9.9271	10.1779	10.4460	10.6749	11.0077	11.3045	11.5045	11.7859	12.0222	12.3220	12.6186	12.9683	13.2062	13.4361	13.8237	14.1563	14.2687	14.7492	15.0781	15.2434	15.6125	15.9591	16.2292	16.6087	16.9512	17.2712	17.4342	17.8746	18.2242	18.5973	19.0335
d-Bo22A2_06_H10F	2.8219	3.7159	4.6125	4.5307	4.7381	5.4119	5.6412	6.1498	5.2803	6.7627	6.7538	7.4566	7.5296	7.6900	7.6446	8.3007	8.6080	8.9987	9.1696	9.5452	9.9029	10.2337	10.6194	10.8378	11.1978	11.5439	11.7667	12.1007	12.2903	12.7582	12.9820	13.3824	13.7114	13.9891	14.2911	14.6657	15.0538	15.3062	15.6747	15.9841	16.3154	16.7016	17.0225	17.4131	17.7050	18.0502	18.4703	18.9028	19.2815
d-Bo22A2_06_H12F	4.7145	4.5829	5.5291	6.6999	7.2689	7.6061	7.4930	8.1030	8.1837	9.3906	9.4387	10.3092	10.2885	10.3315	10.8747	11.5413	11.7507	12.0775	12.4237	12.5481	13.0794	13.4330	13.6506	13.8927	14.2025	14.5287	14.7802	15.1086	15.3247	15.5812	15.9421	16.1706	16.4862	16.7623	17.0779	17.4431	17.7919	18.0326	18.4282	18.6152	18.9806	19.2370	19.5055	19.7789	20.1436	20.4784	20.6918	21.0984	21.5029
d-Bo22A2_07_A01F	4.8471	4.9588	5.2130	6.2634	6.2922	6.3843	6.8871	7.2829	7.9292	8.0970	8.2986	8.5626	8.8571	9.1755	9.6004	9.9129	10.0831	10.4841	10.8834	11.1064	11.4238	11.6531	12.1410	12.4411	12.6238	13.0781	13.4011	13.6135	13.8815	14.2763	14.6226	14.9312	15.2903	15.7231	16.0928	16.4723	16.8470	17.1570	17.5836	17.9438	18.2336	18.6134	18.9614	19.4109	19.7386	20.1498	20.5471	21.0793	21.5680
d-Bo22A2_07_A03F	4.0006	3.8834	3.6319	5.1634	4.1415	3.5811	4.4920	4.6804	4.3138	5.0256	4.7932	5.2310	5.4264	5.5563	5.5309	5.8146	6.1176	6.3476	6.5232	6.6927	6.9132	7.0377	7.3639	7.6703	7.8482	7.9643	8.3566	8.5137	8.7706	9.0410	9.3782	9.4968	9.7800	10.2348	10.4526	10.7137	10.9738	11.2395	11.5093	11.7566	12.0782	12.3579	12.6785	12.9927	13.2439	13.5602	13.9492	14.3801	14.7899
d-Bo22A2_07_A05F	3.6577	3.4880	4.2291	4.9528	4.6535	5.1653	5.3911	5.7491	6.0959	6.4019	6.5311	6.9170	7.1531	7.3344	7.7068	7.8470	8.1388	8.6777	8.7737	8.9585	9.3717	9.3926	9.7880	10.0820	10.3281	10.4766	10.8087	11.0071	11.3252	11.5837	12.0176	12.0875	12.3741	12.7414	13.0121	13.3446	13.6144	13.9350	14.2164	14.4879	14.7436	15.1187	15.4153	15.7384	16.0464	16.3844	16.7727	17.1405	17.5603
d-Bo22A2_07_A10F	4.5563	5.0431	5.1096	4.9978	4.9431	5.4698	5.3401	6.0213	5.8715	5.8928	6.5969	6.7763	6.8278	7.1559	7.1653	7.5200	7.8824	7.9855	8.5057	8.4659	8.7947	9.0436	9.3058	9.5182	9.6858	10.0910	10.1725	10.5171	10.8379	10.9964	11.3465	11.5537	11.8530	12.1440	12.3798	12.7422	12.9260	13.2121	13.4654	13.7617	14.0621	14.2962	14.5724	14.5563	15.2272	15.4022	15.9320	16.1971	16.6071
d-Bo22A2_07_A12F	5.3312	5.2032	4.9315	5.8124	5.5572	6.3262	6.3210	7.3014	7.5381	7.5725	8.0310	8.3724	8.5937	8.7889	9.1704	9.5450	9.8905	10.3454	10.6589	10.9011	11.2433	11.6310	11.8917	12.3504	12.7133	12.9756	13.3413	13.7429	14.0587	14.4324	14.8896	15.2337	15.5925	16.0522	16.4181	16.8130	17.2925	17.7285	18.0017	18.4751	18.8711	19.2383	19.6602	20.0633	20.4117	20.8850	21.2757	21.7884	22.3177
d-Bo22A2_07_B01F	3.8604	4.6639	4.8326	4.9789	5.4099	5.8603	6.6321	6.6222	7.3750	6.9398	7.4413	7.8299	8.1221	8.3339	8.4130	9.1464	9.3608	9.7982	10.1093	10.3052	10.6010	11.0064	11.2368	11.7337	12.0238	12.3889	12.6448	12.5279	13.4252	13.7398	14.1626	14.4349	14.8487	15.2161	15.6491	16.0030	16.3835	16.6864	17.0816	17.4579	17.7836	18.2259	18.4734	18.8243	19.2367	19.8676	20.0232	20.5399	21.0225
d-Bo22A2_07_B02F	3.6324	4.5052	4.0433	4.2846	4.5113	4.9988	4.7367	4.9604	5.5473	5.5873	5.8286	5.9658	6.0573	6.0869	6.4329	6.8073	7.0473	7.0455	7.4039	7.5454	7.7936	7.9870	8.1228	8.4513	8.7415	8.9114	9.1810	9.2729	9.6634	9.9219	10.1519	10.5069	10.7083	11.0337	11.3521	11.6563	11.8796	12.2210	12.3586	12.6809	13.0358	13.2996	13.6126	13.9009	14.2792	14.6958	15.0091	15.3934	15.7473
d-Bo22A2_07_B10F	4.3810	4.3589	4.8519	5.0885	5.3760	5.4017	5.5494	5.9796	6.1946	6.0966	6.7298	6.6069	6.5740	7.0155	7.2568	7.4772	7.5646	7.6396	7.9720	8.1494	8.2138	8.4765	8.6722	8.9350	9.1735	9.2529	9.5883	9.6544	9.9469	10.1087	10.3644	10.5943	10.7726	11.0712	11.2889	11.6118	11.8474	12.0366	12.3037	12.6212	12.7990	13.1065	13.3876	13.7575	14.0036	14.3309	14.6670	14.9568	15.2733
d-Bo22A2_07_B11F	3.4241	3.1585	3.3645	3.7560	4.3808	3.9611	4.6849	5.0112	4.5524	4.9412	5.5247	5.3033	5.5645	6.1505	6.3286	6.3014	6.7382	6.9252	7.1017	7.5489	7.6695	7.8261	8.1949	8.3731	8.6444	8.7856	9.2466	9.3862	9.6916	9.9215	10.2318	10.5088	10.8381	11.1218	11.3663	11.6931	11.9948	12.2754	12.6180	12.8800	13.1343	13.4286	13.7528	14.1620	14.4973	14.7975	15.1738	15.6131	16.0129
d-Bo22A2_07_C03F	4.9373	4.4610	5.3016	5.7127	5.2435	5.7720	6.5389	6.6988	7.0426	7.4078	7.2874	7.4903	7.7583	8.1985	8.3549	8.7382	8.8035	9.1387	9.6457	9.7583	10.0286	10.1925	10.3768	10.9293	11.0714	11.4107	11.7198	11.9217	12.2708	12.5876	12.8700	13.2267	13.6020	13.9507	14.2164	14.5982	14.9839	15.2903	15.6393	15.9789	16.3654	16.4659	17.0831	17.5052	17.8826	18.1149	18.5401	18.9836	19.4814
d-Bo22A2_07_C04F	4.2156	3.6719	4.7381	5.2380	4.5626	4.6260	5.0012	5.1111	5.0932	5.2274	5.3038	5.6301	5.4457	5.7351	5.7643	6.0598	6.0500	6.2585	6.5980	6.6924	6.8211	6.6852	7.0168	7.3276	7.4332	7.6843	7.8926	7.9875	8.1847	8.4991	8.7069	8.9380	9.2383	9.4446	9.6983	9.9160	10.2165	10.3900	10.7140	10.9465	11.2167	11.4518	11.7298	12.0100	12.4444	12.6346	13.0046	13.3952	13.7444
d-Bo22A2_07_C05F	4.9144	4.3540	5.0389	5.2514	5.5467	6.1201	6.8223	7.0654	7.3741	7.2197	7.3603	7.9404	7.7893	8.3870	8.2870	8.6782	8.8411	9.3113	9.6730	9.8689	10.0879	10.3775	10.6028	10.7686	11.1221	11.4115	11.6728	11.9159	12.2336	12.4699	12.7472	13.0740	13.4400	13.7375	14.0235	14.2567	14.6142	14.8924	15.1580	15.4377	15.7028	15.9527	16.3314	16.6632	17.0286	17.2266	17.5881	17.9954	18.4156
d-Bo22A2_07_C08F	5.4055	6.1010	5.2569	5.8513	6.1656	6.5521	6.6703	7.2650	7.6094	8.0567	7.7726	7.7792	8.0818	8.2454	8.6734	9.0469	9.3399	9.4159	9.6332	9.9064	10.2836	10.6361	10.7842	10.8814	11.2936	11.4430	11.7801	11.9434	12.2649	12.5157	12.7408	13.1581	13.3516	13.6416	13.9576	14.1887	14.5606	14.7749	15.2423	15.4489	15.7519	16.0373	16.3966	16.7090	17.1119	17.4577	17.8107	18.2484	18.5645
d-Bo22A2_07_D01F	3.2291	3.3606	4.4139	5.0818	5.0512	5.0718	6.1546	5.7671	6.1275	6.8012	7.1324	7.1337	7.8641	8.1856	8.2151	8.9475	9.1256	9.3954	9.7666	10.2026	10.5746	10.8239	11.0655	11.4831	11.8134	12.1671	12.5185	12.9301	13.1761	13.4609	14.0734	14.3693	14.7246	15.0784	15.5240	15.8473	16.2896	16.6476	16.9695	17.3761	17.7744	18.1245	18.4980	18.8742	19.2119	19.6656	20.0108	20.4691	21.0240
d-Bo22A2_07_D08F	3.7820	3.8846	4.7779	5.0116	5.3284	5.9062	6.2354	6.6668	6.9296	7.5185	7.4555	7.9466	8.1350	8.4194	8.6213	9.2661	9.6900	10.0140	10.3851	10.6987	10.9906	11.4249	11.7210	12.1133	12.6127	12.6641	13.1853	13.5875	13.9213	14.3117	14.6728	15.1183	15.3544	15.7283	16.1331	16.5433	16.9655	17.2619	17.6256	17.9422	18.2020	18.6968	18.9375	19.0820	19.6291	20.1000	20.4491	20.9374	21.4685
d-Bo22A2_07_E03F	3.4317	4.1496	4.3937	4.6189	4.5348	4.9961	5.5869	5.2570	5.4879	5.8262	5.8547	6.0565	6.3259	6.5735	6.2643	7.0210	7.3493	7.3276	7.6641	7.6818	8.2828	8.3680	8.6341	8.8522	9.1878	9.5599	9.6228	10.0390	10.2416	10.4996	10.7866	11.1151	11.4644	11.5229	11.8467	12.2354	12.4454	12.8438	13.0570	13.3244	13.6384	13.9514	14.1966	14.5267	14.8148	15.1667	15.4385	15.8253	16.2489
d-Bo22A2_07_E05F	4.2361	5.3247	4.4556	5.3184	5.1669	5.3912	5.7668	6.5222	6.3877	7.1545	7.1864	7.3644	7.7526	8.0002	8.2138	8.5023	8.8597	9.1196	9.4777	9.6976	10.0851	10.3403	10.6675	10.9585	11.3183	11.7596	11.9405	12.2839	12.6656	12.9378	13.2916	13.5833	13.9947	14.3222	14.5901	14.9987	15.3284	15.7163	16.0451	16.4762	16.5299	17.1183	17.5318	17.9226	18.2310	18.6329	19.0091	19.3927	19.8258
d-Bo22A2_07_E08F	4.3318	4.4662	4.6043	4.9288	5.7453	6.0085	6.5157	6.7638	6.7896	7.8423	7.8442	8.1344	8.2828	8.5510	8.8221	9.0912	9.4703	9.8566	9.9566	9.9956	10.3861	10.8540	11.1283	11.4179	11.6797	11.9008	12.1759	12.3670	12.8241	13.0216	13.4020	13.5706	13.8757	14.1941	14.5911	14.8832	15.1761	15.4991	15.8076	16.2178	16.4445	16.7785	17.0870	17.4099	17.7371	18.0419	18.4271	18.7167	18.8154
d-Bo22A2_07_E09F	3.9515	3.4009	4.3330	4.0025	3.9897	4.5286	4.3945	4.9263	4.9296	5.1703	5.2448	5.4605	5.4890	5.4457	6.0250	5.9878	6.1927	6.5636	6.5620	6.4926	7.0010	7.3030	7.4646	7.6790	8.0027	8.0835	8.3305	8.5752	8.8445	8.9435	9.3358	9.4831	9.7074	10.0251	10.3337	10.6240	10.8649	11.0602	11.3807	11.6563	11.8973	12.1426	12.4211	12.7016	12.9770	13.3071	13.7085	13.9794	14.2290
d-Bo22A2_07_E10F	5.1483	5.2658	6.7140	6.4551	7.0593	7.3801	7.6423	8.0081	8.5282	9.2178	9.4257	9.6301	10.1535	10.1184	10.8330	11.0780	11.5616	11.9435	12.2810	12.6554	12.9618	13.2641	13.5976	13.9435	14.3349	14.8060	15.0563	15.3456	15.7045	15.9521	16.4395	16.7735	17.2322	17.6292	17.9458	18.3954	18.7304	19.1917	19.4347	19.7246	19.8473	20.4350	20.6922	21.0692	21.3349	21.7269	22.0736	22.5081	23.0675
d-Bo22A2_07_F07F	4.8516	4.8544	5.2367	6.5609	6.5487	6.1450	6.7249	7.1262	7.7544	7.6646	8.2366	8.2927	8.3432	8.8765	9.0490	9.5502	9.6900	10.1274	10.3967	10.7037	10.8771	11.4249	11.6175	12.0928	12.3720	12.4687	12.9465	13.3086	13.5675	13.4480	14.2558	14.6576	15.0475	15.3868	15.7998	16.1337	16.4015	16.9136	17.1803	17.5330	17.9433	18.2854	18.6933	19.0143	19.4259	19.7960	20.1459	20.6500	21.1847
d-Bo22A2_07_G11F	4.2104	4.2886	4.9186	5.2497	5.1252	4.8770	5.6154	5.8724	5.6506	5.9713	6.3317	6.6871	6.7099	6.9972	7.2692	7.4295	7.6799	7.9763	8.1490	8.3787	8.6328	8.8637	9.1164	9.3853	9.7104	10.0044	10.1381	10.4971	10.7564	11.0966	11.4230	11.7147	12.0587	12.3072	12.6982	13.0637	13.3762	13.7033	13.9688	14.2163	14.6688	14.9825	15.2742	15.6482	16.0446	16.4078	16.8303	17.3153	17.7651
d-Bo22A2_07_H06F	4.2824	4.4119	4.0754	4.2740	4.8316	5.4818	5.2449	4.5928	5.5868	5.6955	6.0582	6.0316	6.1673	6.3749	6.3538	6.8711	7.1258	7.1787	7.5426	7.5641	7.8801	8.3291	8.4511	8.7716	9.0313	9.3162	9.4840	9.8184	9.9633	10.3564	10.5691	11.0927	11.3500	11.5307	11.7354	12.1035	12.3288	12.6731	13.0051	13.2188	13.4352	13.8746	14.1303	14.4576	14.7725	15.1332	15.4623	15.9421	16.3150
d-Bo22A2_08_A07F	4.1477	4.5182	4.7321	4.9247	5.3366	5.8505	6.2290	6.3583	6.8482	7.3692	7.3981	7.7551	8.1587	8.5055	8.6991	9.2054	9.4787	9.5133	10.2168	10.5712	10.7514	11.2490	11.5420	11.9612	12.4055	12.6227	13.0217	13.4015	13.7138	14.0480	14.5040	14.8390	15.1689	15.5775	16.0337	16.3833	16.8473	17.3264	17.6299	18.0217	18.4350	18.8962	19.1886	19.6137	19.9551	20.3909	20.8172	21.3967	21.7886
d-Bo22A2_08_A08F	3.8019	4.1123	4.5302	5.3273	4.9670	5.1465	5.8778	6.2431	6.5762	6.8899	7.1934	7.1626	7.6450	8.1029	8.5442	8.5720	8.7692	9.3146	9.6254	9.7811	10.0690	10.5213	10.7846	11.2030	11.4431	11.7887	12.1466	12.4704	12.8314	13.1553	13.4569	13.8247	14.1947	14.4968	14.8470	15.3319	15.6671	16.1767	16.3843	16.8764	17.2435	17.6189	17.9726	18.3785	18.7346	19.2633	19.6936	20.1696	20.6556
d-Bo22A2_08_A10F	2.0439	3.2397	3.5813	3.4821	3.9136	3.8585	4.3381	4.1903	4.4711	5.0643	4.9437	4.8544	5.0135	5.4758	5.6997	5.9563	6.0173	6.1995	6.5788	6.6506	6.8458	7.0979	7.2132	7.5336	7.7137	8.0347	8.1965	8.5199	8.7036	8.9697	9.2333	9.5579	9.7391	10.0815	10.3325	10.6573	10.8424	11.1231	11.3791	11.6441	11.8901	12.2234	12.5010	12.8526	13.1042	13.4728	13.7711	14.2166	14.6141
d-Bo22A2_08_B01F	5.0916	5.0397	6.2700	7.0726	7.5793	8.0310	8.7099	9.4045	9.2786	10.1535	10.4454	10.7858	11.2402	11.5731	12.1187	12.4601	13.1046	13.2546	13.6039	13.9476	14.3112	14.6328	14.9280	15.3442	15.7947	16.0543	16.2245	16.6721	16.9553	17.3819	17.7132	18.0477	18.4511	18.8121	19.3322	19.6976	19.9074	20.2551	20.5405	20.8392	21.1907	21.4811	21.7313	21.9375	22.2406	22.8368	22.9217	23.2180	23.9444
d-Bo22A2_08_B02F	4.1243	4.3606	4.8132	4.1978	4.7493	5.5408	4.9646	5.6489	5.9684	6.1454	6.2613	6.4793	6.8114	6.8406	7.1965	7.4241	7.6798	8.0234	8.2996	8.4967	8.8107	9.0392	9.2648	9.5486	9.9340	10.2538	10.4262	10.7551	10.9985	11.3727	11.6111	11.9357	12.3338	12.6402	13.0238	13.3776	13.7324	13.9070	14.1434	14.6195	14.9573	15.3081	15.4805	16.0010	16.4029	16.9585	17.1731	17.5140	18.0464
d-Bo22A2_08_B06F	3.5498	3.5070	3.6500	3.8539	4.4705	4.2714	4.3579	5.0059	4.7564	5.2063	5.2477	5.6631	5.8362	6.2186	6.3273	6.5556	6.8502	7.0632	7.2314	7.4726	7.7736	8.0402	8.2263	8.5911	8.8341	9.1254	9.3089	9.7277	10.0099	10.3293	10.6407	10.8951	11.2760	11.5174	11.8557	12.1770	12.4249	12.5997	12.9478	13.2910	13.5546	13.8848	14.1815	14.4714	14.8288	15.3452	15.4979	15.8987	16.3539
d-Bo22A2_08_C01F	4.8536	4.7010	5.7178	6.1333	6.4699	7.2643	8.2267	8.0845	8.7827	9.3495	9.6331	10.1982	10.1053	10.8543	10.9582	11.4035	11.8680	12.2958	12.7944	12.8003	13.3611	13.7055	13.9136	14.5131	14.8512	15.2437	15.5269	15.9513	16.3001	16.4956	16.9404	17.3803	17.8282	18.1898	18.6958	19.0700	19.5588	19.7929	20.2301	20.5406	20.8965	21.0500	21.5886	21.9327	22.3231	22.7038	23.0481	23.5783	24.1104
d-Bo22A2_08_C06F	3.9409	3.2728	4.1893	3.7657	4.5371	4.0600	4.8476	5.2155	5.1119	5.6451	5.8675	6.2420	6.2139	6.4079	6.6965	6.9572	7.2677	7.5144	7.7134	8.1481	8.2204	8.4221	8.7042	8.6818	9.2152	9.5488	9.7570	9.9459	10.2427	10.5501	10.8488	11.2111	11.4215	11.6584	12.0671	12.3081	12.6020	12.8826	13.1192	13.4416	13.7612	13.9397	14.3063	14.6542	14.9699	15.3239	15.6461	16.0065	16.4933
d-Bo22A2_08_C11F	3.6365	3.4506	3.5328	3.9482	4.2754	4.2281	4.7916	5.0890	5.1514	5.3213	5.8264	5.9556	5.9382	6.1768	6.1010	6.3945	6.7449	6.8765	7.1863	7.2367	7.5094	7.6533	7.7923	7.7956	8.4415	8.4597	8.6643	8.9097	9.1742	9.4113	9.6017	9.9568	10.1774	10.3709	10.6723	10.9096	11.1898	11.3905	11.7435	11.9423	12.2804	12.5878	12.8746	13.1683	13.5338	13.8395	14.1997	14.6325	15.0320
d-Bo22A2_08_D01F	4.1300	4.3151	4.6064	4.1775	4.4593	4.8939	5.2919	5.5013	5.8662	6.0049	6.1956	6.0049	6.0853	6.5698	6.8132	6.9696	7.2635	7.4926	7.6052	7.9445	8.1611	8.2812	8.5664	8.8101	9.0804	9.3835	9.5307	9.6976	10.1522	10.3265	10.6098	10.8876	11.2361	11.4225	11.8162	11.9520	12.2391	12.5751	12.7918	12.9952	13.3321	13.6596	14.0231	14.2813	14.5777	14.9527	15.3751	15.6617	16.2190
d-Bo22A2_08_D02F	3.4216	4.3079	4.8080	4.3889	4.6784	5.1198	5.2271	5.6333	6.0546	6.1215	6.7187	6.1142	7.0575	7.0620	7.2816	7.7729	8.0124	8.3236	8.5979	8.8569	9.1377	9.4457	9.6604	9.9903	10.3117	10.4775	10.9347	11.2400	11.5244	11.8409	12.2240	12.4627	12.8030	13.0803	13.2394	13.8365	14.1533	14.3601	14.6555	15.0609	15.3245	15.7176	16.0042	16.3015	16.6609	17.0083	17.3841	17.8199	18.2266
d-Bo22A2_08_D04F	3.5237	4.4024	4.3964	3.8745	4.8649	4.5997	5.3451	5.3325	5.7146	5.6694	5.3536	5.9222	6.2738	6.6249	6.4406	7.1600	7.2095	7.4330	7.5975	8.0507	8.1562	8.5571	8.5715	8.8524	9.1700	9.4059	9.6642	10.0090	10.1730	10.4909	10.8068	11.0328	11.2777	11.6746	11.9934	12.1858	12.5211	12.8729	13.1033	13.4483	13.8289	14.1892	14.4678	14.8266	15.1705	15.5728	15.9493	16.2737	16.7373
d-Bo22A2_08_D06F	4.5288	4.4107	4.6027	4.5091	5.5513	4.9377	5.7290	6.2470	6.3861	6.3314	6.7316	7.0160	6.5578	7.1789	7.4751	7.6718	7.9347	8.3681	8.4702	8.6837	8.8674	9.2442	9.3555	9.5500	9.8530	10.0519	10.2103	10.4452	10.8403	10.9710	11.2523	11.4626	11.7606	12.0650	12.3011	12.5167	12.8330	13.0785	13.3751	13.6863	13.9636	14.3437	14.6473	14.8974	15.2433	15.6275	15.9898	16.2657	16.7644
d-Bo22A2_08_D07F	4.2301	3.7289	4.2534	4.2750	4.7002	5.3771	5.3966	5.1829	5.6392	5.8323	6.1589	6.1638	6.2368	6.5387	6.8233	6.9668	7.2324	7.3767	7.6942	7.7984	7.9794	8.2637	8.5447	8.7630	9.0636	9.3497	9.5821	9.8099	10.0568	10.2733	10.6768	11.0055	11.2347	11.5645	11.8854	12.1954	12.3905	12.7341	13.0090	13.2417	13.5694	13.9043	14.2015	14.4495	14.8637	15.1175	15.4626	15.9474	16.4191
d-Bo22A2_08_D08F	4.7510	5.1026	4.7901	6.9528	7.1720	7.7685	8.9211	9.0753	9.4904	10.4145	10.6375	10.8961	11.1054	11.8151	12.1992	12.5070	13.1172	13.5071	13.7962	14.1276	14.7396	15.0268	15.4524	15.7618	16.1338	16.5365	16.9483	17.1864	17.6588	17.9298	18.3041	18.8399	19.1729	19.6079	20.0230	20.5631	20.8418	21.1839	21.6247	21.8208	22.1094	22.4698	22.7271	22.7029	23.3947	23.7242	24.1144	24.5953	25.1487
d-Bo22A2_08_D10F	3.4629	4.2432	4.0548	5.1883	4.4793	4.5934	5.1681	5.0687	5.2296	5.5921	5.2544	5.3269	6.0774	6.2608	6.2432	6.5873	6.7746	7.1167	7.0895	7.3001	7.5675	7.7629	7.8336	7.9976	8.2715	8.4070	8.6707	8.7427	9.0062	9.1893	9.4906	9.6668	9.8137	10.1488	10.3067	10.4375	10.6878	10.9733	11.1102	11.3976	11.6173	11.9926	12.1073	12.2856	12.6089	12.8880	13.0211	13.4185	13.6062
d-Bo22A2_08_D12F	4.1196	4.0459	3.3038	4.9797	5.4253	5.0360	5.4857	5.8536	5.7554	5.8880	6.6049	6.5284	7.0182	7.1833	7.3620	7.5193	7.8719	8.1851	8.4770	8.5460	8.8365	9.1116	9.5189	9.8062	10.0680	10.2953	10.5683	10.8779	11.1417	11.4716	11.7013	12.1400	12.3842	12.7253	12.9539	13.5090	13.7484	14.0661	14.4069	14.6567	15.0240	15.4573	15.7955	15.9804	16.4915	16.8808	17.2917	17.7078	18.2394
d-Bo22A2_08_E03F	3.8104	4.4845	4.2334	5.4533	4.4005	5.3387	5.5728	5.8451	6.0683	6.3636	6.4418	6.7091	6.8691	6.9380	7.0624	7.1977	7.4391	7.8079	8.0383	8.1253	8.4163	8.6191	8.8522	9.1353	9.3914	9.5291	9.7913	10.0535	10.3615	10.5124	10.6878	11.0607	11.3224	11.5754	11.9270	12.2059	12.4005	12.6537	12.8983	13.1667	13.3997	13.7419	13.9774	14.2909	14.6073	14.9266	15.2401	15.5926	15.8440
d-Bo22A2_08_E04F	3.4232	4.3630	3.7183	4.8201	5.2015	5.2153	5.5851	6.3227	6.2747	7.0610	7.0173	7.0693	7.4263	7.2180	7.8735	8.2393	8.5751	8.7166	9.1051	9.2532	9.5632	9.9375	10.0776	10.4720	10.6037	11.1720	11.3740	11.6861	12.0082	12.1749	12.5276	12.8412	13.2052	13.4944	13.8185	14.1393	14.4801	14.7588	15.0832	15.4317	15.8311	16.1887	16.4700	16.8438	17.1910	17.5030	17.9861	18.2793	18.7715
d-Bo22A2_08_E06F	3.3803	4.5819	4.0522	4.5441	4.4609	4.9078	5.0942	5.6063	5.6911	6.3306	6.3818	6.4798	6.7572	6.2348	6.9217	7.3212	7.3757	7.6331	7.8286	8.1329	8.3477	8.2775	8.6881	8.9359	9.0768	9.4466	9.5391	9.8176	10.1123	10.2485	10.5269	10.8515	11.0509	11.1749	11.4332	11.7518	11.9778	12.2703	12.4877	12.7133	12.9166	13.1922	13.4973	13.7222	14.0350	14.3752	14.6819	14.9644	15.3765
d-Bo22A2_08_E07F	3.0046	3.5115	3.6973	3.9063	4.0901	4.2585	4.3413	4.5448	4.8266	4.9889	5.0884	5.6875	5.8132	5.4724	5.9099	6.2976	6.4405	6.5429	6.9761	7.1940	7.4660	7.3995	7.8205	8.0073	8.1699	8.6059	8.7369	9.0577	9.3748	9.5502	9.8124	10.1518	10.3974	10.5572	10.7933	11.0733	11.4236	11.7361	11.9770	12.1967	12.3078	12.8754	13.1195	13.4479	13.8108	14.1922	14.5049	14.8701	15.2147
d-Bo22A2_08_E08F	3.8297	4.1768	3.6248	3.4535	4.4428	4.5369	4.6219	4.8782	4.8971	4.9146	5.0293	4.9288	5.4104	5.3493	5.8023	5.5830	5.9330	6.2689	6.1608	6.5435	6.7184	6.7748	7.0279	7.3460	7.4685	7.6212	7.8582	8.0358	8.2096	8.3985	8.6188	8.8837	9.1507	9.3687	9.5691	9.8404	10.0885	10.2574	10.6042	10.8193	11.1003	11.4293	11.6922	11.9381	12.2500	12.4915	12.8289	13.1733	13.6057
d-Bo22A2_08_E09F	6.6410	7.6523	8.3944	9.2826	10.4937	10.9293	11.3569	12.1588	12.3484	13.4571	13.3385	14.0194	14.0130	14.1956	14.3507	14.9459	15.4051	15.4506	15.8832	16.0004	16.1708	16.1590	16.5427	16.7579	16.8543	17.1810	17.2920	17.5807	17.8729	17.9601	18.2279	18.5781	18.9483	19.1687	19.2302	19.6516	19.9252	20.1874	20.3215	20.5370	20.4580	21.1586	21.3357	21.4995	21.7553	22.0945	22.2514	22.4403	22.9016
d-Bo22A2_08_E10F	3.4462	3.9696	3.6176	3.7005	4.5003	4.4196	4.2468	4.6000	4.7526	4.9386	5.0145	5.4125	5.0631	5.3747	5.6999	5.7674	5.9251	6.1143	6.4004	6.6756	6.7119	6.8478	6.9960	7.1843	7.4071	7.6094	7.7883	8.0248	8.1555	8.3602	8.5846	8.8256	9.1173	9.2311	9.4801	9.8224	10.0442	10.2631	10.5695	10.8168	11.0064	11.2958	11.5220	11.8376	12.0976	12.4857	12.8410	13.0772	13.4136
d-Bo22A2_08_E12F	3.8170	4.0881	3.5347	4.4199	4.5205	4.0816	5.1700	5.3062	5.4499	5.6633	5.6701	6.0521	6.4674	6.5331	6.9268	7.1822	7.5335	7.6857	7.9107	7.8352	8.4680	8.9334	9.1622	9.4333	9.6360	9.9537	10.1918	10.5222	10.8567	11.0901	11.5659	11.8649	12.0985	12.3607	12.8242	13.0669	13.4623	13.7145	14.0973	14.4508	14.8058	15.0891	15.4483	15.8455	16.2209	16.5797	17.0920	17.4202	17.3300
d-Bo22A2_08_F08F	5.7964	5.7834	6.2993	6.7309	7.6158	7.6145	7.9749	8.5764	8.9029	8.9171	9.3239	9.6136	9.4480	10.0442	10.1739	10.3579	10.7174	11.0435	11.0580	11.0495	11.5298	11.7638	11.9201	12.1905	12.4425	12.8089	12.9266	13.0569	13.3468	13.5275	13.7389	14.1505	14.3085	14.6297	14.9287	15.2227	15.5054	15.8254	16.0456	16.1335	16.6277	16.8008	17.2351	17.5275	17.8856	18.2712	18.5360	18.9072	19.3406
d-Bo22A2_08_F09F	3.4974	3.2781	3.4483	3.5954	4.1503	4.9515	4.7962	5.2822	5.0944	5.4221	5.6049	6.0686	5.7890	6.3211	6.5145	6.7876	7.0966	7.4413	7.7163	7.8310	8.2047	8.4757	8.7442	8.8929	9.3059	9.6956	9.9268	10.1471	10.5915	10.8450	11.0403	11.3236	11.7171	12.0145	12.3736	12.6815	12.9446	13.3268	13.5962	13.4786	14.2425	14.5023	14.8196	15.0788	15.5145	15.8730	16.2450	16.6043	17.0229
d-Bo22A2_08_F10F	4.0296	4.0890	3.9006	3.6961	4.9534	5.1363	5.7114	5.7487	6.0036	6.2672	6.5865	6.8372	6.6539	7.2115	7.5056	7.5467	7.9827	8.4539	8.5369	8.5912	9.0130	9.3405	9.4594	9.7909	10.1998	10.4475	10.7393	10.9647	11.3762	11.6079	11.8889	12.0967	12.5340	12.9086	13.2780	13.5288	13.8686	14.2404	14.4444	14.6380	15.1590	15.4499	15.7779	16.1305	16.4858	16.8379	17.1960	17.5617	18.0674
d-Bo22A2_08_G04F	3.3583	3.7747	4.0833	3.6586	4.2396	3.9835	4.1588	4.8183	4.9770	4.6430	5.1822	5.4093	5.1657	5.3510	5.7926	5.9341	6.1848	6.4881	6.4992	6.7828	6.9969	7.0492	7.3567	7.6899	8.0043	8.0480	8.3239	8.6337	8.8447	8.9402	9.3404	9.5773	9.7455	10.0639	10.3684	10.6150	10.8914	11.2016	11.4146	11.6426	11.9353	12.1868	12.4506	12.7878	13.0515	13.3847	13.7448	14.0757	14.5028
d-Bo22A2_08_G12F	3.5982	3.9820	3.7938	4.2613	4.3319	4.8650	4.8045	5.1981	4.9265	5.5240	5.6137	5.9686	6.1240	6.2969	6.4309	6.7918	7.1177	7.2039	7.6128	7.9098	8.3024	8.4006	8.7505	8.9906	9.4326	9.7139	9.9922	10.3632	10.6269	10.8985	11.3533	11.7014	12.0009	12.3612	12.6902	13.0211	13.3939	13.8126	14.2499	14.5230	14.9214	15.3513	15.6855	16.1335	16.4230	16.9370	17.3942	17.8202	18.3860
d-Bo22A2_08_H03F	3.9303	3.9159	3.7858	4.7328	4.7800	5.5257	5.6491	5.9327	6.6369	6.8135	7.1497	7.3051	7.3433	7.9882	8.0783	8.3559	8.5943	8.9127	8.9522	9.2332	9.7020	10.0296	10.2621	10.4478	10.7972	10.9493	11.2969	11.5978	11.8227	12.1913	12.3878	12.5084	12.8863	13.0817	13.5115	13.8211	14.0357	14.3379	14.6975	14.8983	15.1835	15.4630	15.8049	16.0750	16.3483	16.7998	17.1187	17.5398	17.9149
d-Bo22A2_08_H05F	3.5328	3.9327	4.0943	4.1863	4.8206	4.6223	5.6147	5.5486	5.5108	5.7132	5.8394	6.1036	6.3106	6.4292	6.2779	6.7090	7.0190	7.1810	7.3201	7.4529	7.7190	7.9860	8.1654	8.3731	8.5959	8.5965	8.9720	9.2111	9.4327	9.6621	9.9463	10.1483	10.3545	10.6796	10.8589	11.1965	11.4447	11.6951	11.9539	12.2059	12.4452	12.8127	13.0552	13.4261	13.6003	13.9871	14.3754	14.7523	15.1263
d-Bo22A2_09_A06F	3.7170	4.1964	4.9753	4.6452	5.2372	5.6230	5.6504	6.0599	6.5815	6.5321	6.9016	7.1344	7.2845	7.3227	7.7002	8.0844	8.1238	8.3725	8.8957	9.0604	9.4089	9.6327	9.8709	10.2353	10.4983	10.7107	11.1053	11.3705	11.6285	11.9306	12.2778	12.6713	12.8882	13.2905	13.5948	13.9754	14.3312	14.6706	15.0297	15.3166	15.6904	16.0379	16.3769	16.7886	17.1490	17.5140	17.9472	18.3711	18.8283
d-Bo22A2_09_A11F	3.7317	4.1393	4.5262	5.5864	5.2913	5.7980	6.0571	6.1738	6.6451	7.0670	6.7986	7.5723	7.5357	7.5269	7.8696	8.1398	8.4373	8.7350	8.9841	9.1529	9.3900	9.5643	9.8473	10.1029	10.2583	10.5236	10.7366	11.0422	11.3161	11.5816	11.7772	12.1485	12.3996	12.6279	12.9457	13.2326	13.5209	13.8204	13.9827	14.2905	14.5308	14.9030	15.1731	15.3408	15.8481	16.0890	16.4942	16.8367	17.2548
d-Bo22A2_09_A12F	2.9480	3.9912	4.2006	4.4788	4.3732	4.6240	5.6286	5.1749	5.4939	5.6533	5.9295	5.9793	6.4306	6.3459	6.4856	6.9732	6.9969	7.3276	7.2812	7.6078	7.8753	8.2173	8.3364	8.6371	8.8901	9.0451	9.2481	9.5706	9.7427	9.9980	10.3367	10.5981	10.8251	11.1306	11.4278	11.7227	12.0426	12.3240	12.5102	12.9107	13.2491	13.5574	13.8686	14.2809	14.6081	14.9541	15.2460	15.7276	16.1009
d-Bo22A2_09_B02F	4.1206	3.5275	5.0679	4.2998	4.9558	5.8653	5.5693	5.7068	6.1841	6.1593	6.4999	7.0145	7.2066	7.3572	7.5363	7.8691	7.9656	8.3322	8.5481	8.8360	9.0120	9.3728	9.6059	9.8551	10.0433	10.4845	10.6728	11.0141	11.1453	11.4971	11.8248	12.1372	12.3970	12.6483	12.9345	13.2332	13.3591	13.9074	14.2762	14.5102	14.8602	15.1293	15.5586	15.7730	16.1562	16.6947	16.8681	17.0820	17.6851
d-Bo22A2_09_B12F	3.4463	3.6269	4.2764	4.9219	5.0658	5.7423	6.1097	6.2095	6.6121	6.9536	7.0604	7.5101	7.6370	7.7508	7.8236	8.3043	8.5639	8.9203	9.1361	9.3472	9.6743	9.8804	10.2013	10.4662	10.6392	10.8568	11.1913	11.4397	11.7534	11.9818	12.1199	12.4197	12.6586	12.9653	13.3286	13.6267	13.8996	14.2186	14.3356	14.7855	15.0562	15.3966	15.7147	16.0793	16.3645	16.7365	17.1133	17.5150	17.7717
d-Bo22A2_09_C07F	3.8660	4.7518	5.2273	5.0763	5.0398	5.1915	5.4884	5.5242	5.9376	5.8962	5.9050	6.2805	6.3449	6.4297	6.8377	7.0513	6.9251	7.3510	7.5568	7.6834	7.9778	8.0953	8.2976	8.6546	8.7731	9.1151	9.2799	9.4697	9.8371	9.9311	10.2000	10.4801	10.7155	10.9636	11.2881	11.5471	11.8042	12.0154	12.2767	12.5650	12.8349	12.9547	13.3942	13.7289	14.0881	14.4017	14.7125	15.0515	15.4456
d-Bo22A2_09_C08F	3.6615	5.1463	5.4073	5.7243	5.9349	5.6050	6.8423	6.7337	6.8509	6.9922	7.4247	7.5480	7.7699	8.0012	8.2080	8.5179	8.7846	9.1888	9.4571	9.5059	9.8214	10.2334	10.3832	10.7311	10.8983	11.2971	11.5131	11.7559	12.1122	12.2795	12.5853	12.9236	13.2563	13.6422	13.8822	14.2292	14.5473	14.8712	15.1141	15.5003	15.8303	15.9463	16.5286	16.8643	17.3499	17.6549	17.9655	18.3551	18.8356
d-Bo22A2_09_C10F	3.7994	3.7608	5.2517	4.9296	5.2428	5.6498	5.7609	6.3390	6.7715	6.7132	7.2118	7.6484	7.8809	8.0792	8.4489	8.5304	9.0082	9.6195	9.9658	10.0905	10.5894	10.8770	11.1640	11.6185	11.9451	12.2915	12.6304	12.9404	13.2912	13.5894	14.0129	14.3748	14.7224	15.0702	15.4967	15.8568	16.3189	16.6911	16.8939	17.2584	17.6701	17.8722	18.2695	18.6304	18.9598	19.3025	19.6056	20.1712	20.7629
d-Bo22A2_09_D01F	4.1420	4.7654	5.3264	5.7992	6.8894	7.0556	7.0091	8.1920	8.8235	8.9534	9.6055	9.9672	10.1985	10.6002	10.8320	11.4694	11.9135	12.5692	12.9973	13.1482	13.5950	14.1728	14.4403	14.9726	15.2426	15.5876	16.0091	16.3522	16.7360	17.3409	17.5269	18.0280	18.4127	18.9596	19.3077	19.7911	20.1620	20.5997	20.9427	21.3227	21.4112	21.9837	22.1049	22.4561	22.9225	23.3945	23.9271	24.4099	24.8493
d-Bo22A2_09_D02F	4.1602	5.1874	5.8434	6.3480	6.8873	6.9147	6.4608	7.4584	8.0546	8.2288	8.6015	8.8047	9.2315	9.5505	9.7305	10.3499	10.5111	11.1011	11.2814	11.5301	11.9311	12.1640	12.4027	12.8665	13.0077	13.4339	13.7999	14.0934	14.5270	14.7996	15.1110	15.5046	15.7875	16.0715	16.3636	16.8605	17.2985	17.6068	17.9429	18.2630	18.4614	18.9729	19.1824	19.5850	19.8567	20.2756	20.6676	21.0998	21.5086
d-Bo22A2_09_D03F	2.5451	2.8660	3.7474	4.2550	4.5510	4.1502	4.3106	4.8063	5.0562	4.6994	5.4781	5.4735	5.5703	5.9015	5.8957	6.4302	6.3542	6.5828	6.9107	7.0665	7.2281	7.4665	7.5945	7.7397	7.9950	8.1854	8.4447	8.6268	8.7667	8.9869	9.2748	9.4993	9.6604	9.9471	10.2114	10.4590	10.6539	10.9998	11.2738	11.4877	11.6960	12.0120	12.2937	12.5512	12.8361	13.0942	13.4400	13.7944	14.1339
d-Bo22A2_09_D04F	3.5015	3.7367	3.3379	4.0720	4.5756	4.7771	4.6394	5.0312	5.4270	5.6758	5.7276	6.1171	6.2329	6.6911	6.8106	7.1266	7.3196	7.5515	7.6894	7.9569	8.2162	8.5251	8.7885	9.0965	9.2728	9.6479	9.8994	10.0793	10.2619	10.5415	10.8218	11.0782	11.4606	11.6675	11.8785	12.1583	12.5085	12.7771	13.1462	13.3844	13.6510	14.0450	14.2952	14.6343	14.9242	15.3445	15.7053	16.0554	16.4571
d-Bo22A2_09_D07F	4.7971	5.3963	5.9279	5.1096	5.3869	5.6880	5.6703	6.3401	6.5278	5.8446	6.6509	6.9840	7.1061	7.0966	7.4861	7.8813	7.8860	8.2246	8.6070	8.7275	8.9173	9.2141	9.5622	9.8782	10.1381	10.4220	10.7317	10.9149	11.2668	11.6247	11.9291	12.2097	12.5137	12.9245	13.2024	13.6505	13.9448	14.3412	14.6460	14.9537	15.3488	15.6525	16.0270	16.1859	16.7216	17.0474	17.4742	17.9739	18.4432
d-Bo22A2_09_D08F	4.1905	4.3975	4.8884	4.9747	5.0606	5.0796	5.1647	5.5375	6.0334	6.3240	6.2351	6.3622	6.7508	6.9102	7.1019	7.4046	7.7025	8.0238	8.0181	8.2780	8.5744	8.8342	9.0078	9.3154	9.5068	9.9301	10.1973	10.4476	10.7663	11.0084	11.2917	11.6182	11.8659	12.1740	12.5499	12.8148	13.1893	13.4481	13.8050	14.0990	14.3970	14.8558	15.1034	15.4893	15.8595	16.2254	16.5890	16.9990	17.4957
d-Bo22A2_09_F01F	4.4333	4.8133	4.4364	5.4314	6.1164	5.7959	5.9996	6.4756	6.7141	6.5853	7.0391	7.2179	7.7646	7.6966	7.9399	8.2977	8.5925	8.8974	9.0032	9.3611	9.5527	9.9437	10.2279	10.6050	10.8153	10.9179	11.3807	11.7385	11.9384	12.2000	12.5623	12.8644	13.2307	13.6103	13.9182	14.1990	14.6464	14.9883	15.3268	15.6826	16.0809	16.3895	16.8493	17.1592	17.6485	17.9846	18.4568	18.8781	19.4477
d-Bo22A2_09_F02F	3.7447	3.9010	4.6960	4.6339	5.3138	4.8566	5.2328	5.4670	5.5798	6.0715	6.1223	6.3537	6.3125	6.6536	7.1281	7.2985	7.5115	7.8074	8.1014	8.2845	8.4619	8.6849	8.9056	9.2028	9.3812	9.6991	9.9448	10.0988	10.3552	10.6917	10.7735	11.2224	11.3866	11.7815	11.8971	12.2257	12.5316	12.7625	13.0282	13.2563	13.5931	13.8508	14.1043	14.4122	14.7166	14.9967	15.3665	15.6895	15.6054
d-Bo22A2_09_F06F	4.7540	5.0298	5.3422	5.8154	5.8035	5.6843	6.6014	6.6311	7.0755	7.5417	7.9256	8.0441	8.0649	8.1997	8.5540	8.9343	9.2069	9.4862	9.6241	9.9031	10.1863	10.3622	10.6598	10.8582	11.1506	11.4351	11.6671	11.8838	12.1494	12.2475	12.5774	12.8462	13.1668	13.5080	13.7311	14.1032	14.3655	14.6308	14.9096	15.1407	15.4941	15.7963	16.0716	16.3826	16.6472	16.9619	17.2958	17.6231	17.7570
d-Bo22A2_09_F09F	4.5211	4.6061	4.7486	5.0208	4.6207	4.6217	5.4465	5.5886	5.7926	5.8036	6.2343	6.4712	6.6304	6.9503	7.0582	7.2274	7.5151	7.7165	7.9287	8.0906	8.4252	8.7066	9.0744	9.2816	9.5736	9.4870	9.9356	10.3064	10.4869	10.7323	11.0285	11.3016	11.7148	12.0783	12.2980	12.6293	12.9234	13.1749	13.4692	13.6404	14.0139	14.3950	14.6864	14.9196	15.2396	15.5423	16.0116	15.8852	16.7444
d-Bo22A2_09_G01F	3.7954	4.4148	5.1418	5.0011	5.1646	4.7976	5.2786	5.7506	6.4120	6.1991	6.4589	6.9207	7.1139	7.2530	7.3750	7.5905	7.8068	8.0300	8.1148	8.4546	8.7152	8.9257	9.0943	9.3068	9.5364	9.7667	9.9954	10.2830	10.4777	10.6664	10.9226	11.1783	11.4171	11.6775	11.9334	12.1285	12.5150	12.7051	12.9679	13.2460	13.5927	13.8552	14.1487	14.3566	14.8124	14.6999	15.4440	15.7349	16.1276
d-Bo22A2_09_G06F	4.4212	4.3769	5.0244	5.0025	4.8220	5.1945	6.2326	6.1552	6.6602	6.4845	6.9190	7.1516	7.3008	7.6433	7.8466	8.2681	8.4533	8.6175	8.9496	9.2250	9.4992	9.7220	10.0220	10.2255	10.5002	10.8622	11.1429	11.3926	11.6389	11.9582	12.2724	12.4686	12.9297	13.1644	13.5063	13.7930	14.2003	14.4187	14.7142	14.9428	15.3535	15.6628	15.9475	16.2245	16.6546	17.0325	17.3646	17.8274	18.1526
d-Bo22A2_09_G08F	4.3726	5.1769	4.2438	4.3331	5.1655	4.8157	5.2727	5.3658	5.5927	5.6370	5.9994	6.1915	6.5491	6.4888	7.1371	7.1260	7.5740	7.6551	7.9999	8.2362	8.4857	8.6557	9.1027	9.2985	9.6848	9.9262	10.2218	10.4033	10.8737	11.0763	11.4938	11.8544	12.1497	12.4463	12.8518	13.1704	13.5053	13.7770	14.2451	14.5505	14.9672	15.3499	15.6866	16.0546	16.4959	16.8651	17.3127	17.7559	18.3057
d-Bo22A2_09_G09F	5.1808	6.6842	6.5057	7.1886	7.8431	8.2852	8.5837	9.2130	9.6570	9.9210	10.8327	10.8942	11.1511	11.3573	12.2978	12.4630	12.7149	13.3498	13.7860	14.0270	14.5813	14.7429	15.2914	15.7161	16.1435	16.4905	16.8374	17.2234	17.7290	18.0156	18.4950	18.9332	19.3386	19.8052	20.1673	20.7362	21.0534	21.3555	21.8059	22.0687	22.4208	22.8030	23.1376	23.3746	23.7937	24.1209	24.6266	25.0986	25.7850
d-Bo22A2_09_H01F	5.2940	5.6208	4.9698	6.0589	6.9529	7.1883	7.0595	8.0089	8.2293	8.7523	9.0306	9.4149	9.6274	9.9223	10.2509	10.5565	10.6770	11.2330	11.4066	11.6363	12.0421	12.3507	12.5626	12.7556	13.1670	13.4704	13.7608	14.0619	14.2371	14.5717	14.9486	15.1739	15.4592	15.7840	16.1244	16.4986	16.7979	17.1890	17.4665	17.7466	18.1442	18.4260	18.7310	19.0902	19.3865	19.7540	20.1407	20.5287	20.8787
d-Bo22A2_09_H02F	3.5154	4.5456	5.1578	5.2552	5.6156	5.6895	6.5856	7.0220	7.0602	7.6518	7.9620	8.1725	8.6110	8.6476	9.0369	9.2429	9.6132	10.0221	10.2466	10.3674	10.7660	11.1150	11.3592	11.4613	11.8361	12.2464	12.4351	12.7916	12.9944	13.4157	13.7668	13.9038	14.1489	14.5141	14.8596	15.0990	15.4645	15.7828	15.9980	16.2765	16.6804	16.9385	17.2977	17.5414	17.7912	18.1922	18.4416	18.8026	19.1229
d-Bo22A2_09_H05F	3.8563	4.2751	4.5244	4.7762	4.9784	5.4380	5.4316	5.4896	5.8831	6.4275	6.2354	6.5547	6.8027	6.9412	7.4357	7.4431	7.7014	7.9523	8.1758	8.3674	8.5194	8.7951	8.9299	9.1296	9.3527	9.6006	9.8929	10.0908	10.1994	10.5986	10.9162	11.1679	11.3518	11.6693	11.9029	12.2245	12.5478	12.8561	13.1251	13.3607	13.7376	14.0327	14.2749	14.6183	14.9596	15.3024	15.4907	16.0131	16.4090
d-Bo22A2_09_H07F	4.3469	5.5837	6.2329	5.6210	6.5768	7.0784	7.3020	7.4932	8.2535	8.2558	8.6270	8.9692	9.1198	9.3556	9.7525	10.0447	10.3786	10.7194	11.0301	11.3623	11.5971	11.8872	12.1444	12.5272	12.9433	13.0887	13.4232	13.8544	13.9660	14.3563	14.6617	15.0109	15.4987	15.7673	16.1110	16.5221	16.9175	17.2866	17.6464	18.1437	18.3962	18.7538	19.1920	19.5564	19.9253	20.2904	20.7938	21.1765	21.6898
d-Bo22A2_10_A02F	3.5883	4.8095	3.5597	3.7796	3.6567	4.4377	4.6991	4.8968	5.2167	5.2428	5.5283	6.0834	6.0741	6.2994	6.7141	6.8202	7.1786	7.4215	7.6687	7.8859	8.2238	8.5312	8.8230	9.0867	9.3651	9.6505	9.9440	10.2456	10.4845	10.8495	11.1217	11.1912	11.6961	12.1433	12.3231	12.6122	12.9319	13.2632	13.4958	13.8481	14.0726	14.4195	14.7378	15.1277	15.3848	15.7650	16.1054	16.4860	17.0282
d-Bo22A2_10_A09F	5.1483	4.8792	5.0273	5.4724	5.7107	6.0549	6.1352	6.1916	6.8497	7.1143	7.1212	7.2336	7.6099	7.9144	8.1260	8.4109	8.6420	8.6675	9.2762	9.4223	9.5496	9.7537	10.2690	10.4874	10.7279	11.1414	11.3193	11.5081	11.9186	12.2093	12.5588	12.6776	13.0860	13.4608	13.7671	14.1830	14.5110	14.8833	15.3036	15.6294	15.9310	16.2879	16.6381	17.0883	17.4109	17.8393	18.2337	18.6756	19.0745
d-Bo22A2_10_A11F	3.5172	3.7057	3.9841	4.7241	4.6112	4.7234	5.2460	5.0610	5.2536	5.6746	5.7797	5.9314	6.0928	6.1245	6.8528	6.8161	7.2792	7.3237	7.6846	7.8382	8.2830	8.4341	8.6489	9.0599	9.2263	9.6780	9.7533	10.1418	10.3775	10.6787	10.8797	11.1582	11.5291	11.9015	12.1587	12.4199	12.6270	13.0131	13.2311	13.5376	13.7866	14.1177	14.4176	14.6810	15.0420	15.3495	15.7637	16.1571	16.6060
d-Bo22A2_10_B03F	4.9108	5.6834	5.9548	6.3223	6.3001	6.2208	7.3877	7.6530	7.6758	8.1239	8.5999	8.7280	9.3808	9.4809	9.7193	10.1763	10.5128	10.6918	11.0815	11.2807	11.7463	11.9592	12.2598	12.5265	12.8490	13.1411	13.5421	13.7639	14.1172	14.4459	14.7875	15.1137	15.4393	15.9489	16.1603	16.5155	16.9352	17.1963	17.4658	17.7994	18.1209	18.4090	18.7541	18.9691	19.3448	19.6791	20.0201	20.4028	20.8690
d-Bo22A2_10_B06F	3.0309	4.0206	4.2688	3.9477	4.1188	4.7713	4.7914	4.4638	4.6373	4.7697	5.0654	5.3610	5.3136	5.5164	5.5405	5.9654	6.1423	6.2906	6.5657	6.6296	6.7843	7.0887	7.3245	7.5100	7.7812	7.9653	8.2503	8.4250	8.6781	8.9895	9.2354	9.4730	9.7410	10.0814	10.4199	10.5511	10.8679	11.1619	11.3815	11.7064	12.0265	12.3231	12.6557	12.9690	13.2569	13.7057	14.0565	14.3925	14.7363
d-Bo22A2_10_B07F	4.7324	4.6241	5.3685	6.0768	5.4072	6.1922	6.7065	6.4239	6.7163	6.9485	7.2058	7.3375	7.5117	7.5118	7.9574	8.2950	8.5427	8.7910	8.9335	9.0753	9.4501	9.6579	9.8407	10.1748	10.5858	10.6871	11.0348	11.1051	11.6234	11.8495	12.2061	12.4007	12.7017	13.0151	13.3811	13.5881	13.8568	14.1121	14.3898	14.6356	15.0190	15.3093	15.5592	15.8274	16.1844	16.5693	16.9184	17.2567	17.6748
d-Bo22A2_10_B11F	4.1980	4.0857	4.3978	4.5260	4.9528	5.3623	5.3497	5.7556	6.1178	6.1959	6.2885	6.1861	6.8179	7.0123	7.2944	7.3922	7.5911	7.6964	7.9875	8.1533	8.4322	8.6028	8.9047	9.0089	9.4032	9.6620	9.7494	9.9732	10.3962	10.6043	10.8935	11.1039	11.4842	11.7488	12.0759	12.3425	12.5094	12.8302	13.0264	13.3880	13.6235	13.9965	14.2891	14.5874	14.8986	15.2305	15.5056	15.7909	16.3449
d-Bo22A2_10_C02F	4.2692	4.1011	4.1907	3.9914	4.5991	4.9045	5.5458	5.3895	5.7722	5.6048	5.9375	6.1962	6.1308	6.3540	6.4745	6.6750	6.8864	7.2310	7.5995	7.5906	7.8500	8.0679	8.1387	8.5197	8.9013	9.1429	9.2908	9.5871	9.8671	10.1512	10.4618	10.7173	11.0722	11.2989	11.6427	11.9163	12.2334	12.4562	12.7131	13.0643	13.3872	13.6821	14.0738	14.3552	14.7393	15.0612	15.3656	15.7604	16.2063
d-Bo22A2_10_C09F	5.0702	5.1931	5.2451	5.9653	6.2245	6.3167	6.6408	6.9935	6.9362	7.4539	7.5134	7.8636	8.1418	8.1411	8.4495	8.6833	8.7789	9.1297	9.8093	9.7070	9.8582	10.1148	10.2230	10.6933	10.8773	11.1459	11.3737	11.5522	11.8514	11.9957	12.3470	12.6170	12.9336	13.1530	13.4215	13.7791	14.0025	14.3386	14.5311	14.8728	15.1800	15.3437	15.8384	16.0751	16.5276	16.7815	17.1310	17.4506	17.9145
d-Bo22A2_10_D04F	3.5374	2.9845	3.5769	3.4782	4.2807	3.3052	3.8834	3.9881	3.8892	4.4151	4.7133	4.4665	4.8230	4.8068	4.7228	4.7583	5.1025	5.0797	5.5016	5.4062	5.5106	5.7387	5.7988	6.0288	6.2501	6.3846	6.5067	6.7146	6.9078	6.9807	7.2156	7.4227	7.6220	7.8668	8.0832	8.2129	8.3711	8.7066	8.7986	9.0450	9.3447	9.5523	9.7584	9.9140	10.1919	10.4147	10.7649	10.9876	11.3291
d-Bo22A2_10_D07F	4.1788	4.6331	5.1853	4.5091	4.7495	5.5780	5.6409	5.2378	5.4621	5.8596	6.0566	6.4548	6.9455	6.2909	6.8569	7.0169	7.2233	7.6856	7.8395	7.8261	8.3678	8.5488	8.9405	9.1457	9.5071	9.9797	10.1026	10.3582	10.8057	10.9361	11.3578	11.6600	12.0949	12.4244	12.7323	12.9484	13.3512	13.6375	14.0406	14.4136	14.6773	15.1271	15.4711	15.7668	16.1876	16.5538	17.0419	17.3778	18.0431
d-Bo22A2_10_E01F	3.7815	4.3592	5.6831	4.8412	4.5728	4.7643	5.0536	5.5778	5.5933	5.9315	5.8208	6.2497	6.3065	6.9529	6.9062	6.9770	7.1421	7.6765	7.9092	7.8931	8.1923	8.5234	8.8884	9.0235	9.2120	9.5116	9.6885	9.9814	10.2699	10.4288	10.8141	10.9593	11.2223	11.4337	11.7213	11.9177	12.1992	12.5041	12.7010	12.8916	12.6619	13.3956	13.7194	14.0100	14.1988	14.5179	14.7649	15.0914	15.4571
d-Bo22A2_10_E07F	4.4338	4.7815	5.8307	4.0800	4.1746	4.6282	4.5196	4.8006	4.7118	4.6892	5.0950	5.1617	5.4454	5.2601	5.6631	5.7213	5.7921	6.0341	6.1823	6.1758	6.3962	6.4056	6.9294	7.0672	7.2372	7.5065	7.4069	7.8331	8.0182	8.1345	8.4197	8.6642	8.9108	9.0219	9.2456	9.4861	9.7976	10.0163	10.2047	10.4215	10.6453	10.8932	11.2315	11.3661	11.6574	11.9409	12.1872	12.4765	12.8386
d-Bo22A2_10_E09F	5.3679	4.8757	4.1009	4.8912	5.0408	5.6043	5.9768	5.9229	5.8286	6.0902	6.3431	6.5378	6.5149	6.5353	6.7524	7.0172	7.1441	7.3137	7.6305	7.7260	7.7333	8.3214	8.2253	8.3745	8.5678	8.8934	8.9705	9.1907	9.3776	9.6393	9.8302	10.2310	10.3204	10.5945	10.7899	11.0661	11.2921	11.3362	11.7576	12.1051	12.3494	12.6514	12.8760	13.2384	13.4339	13.7518	14.1705	14.4701	14.8589
d-Bo22A2_10_E12F	5.5391	5.3681	4.2290	5.2808	6.2268	5.9703	6.3709	6.8526	7.1551	7.4763	7.9282	8.1801	8.1646	8.8250	8.8850	9.2436	9.8327	10.0977	10.5188	10.6298	11.0465	11.7535	11.7272	12.1692	12.6695	13.0245	13.4115	13.7056	14.0809	14.5051	14.8205	15.2826	15.7814	16.2194	16.5729	17.1575	17.5058	18.1724	18.5270	18.9803	19.4331	19.9547	20.3518	20.7942	21.3086	21.7607	22.1978	22.8992	23.2578
d-Bo22A2_10_F02F	3.4843	4.3637	4.7756	4.3908	4.5308	5.1506	5.2467	5.7792	5.8487	5.7019	6.2103	6.2792	6.3421	6.6929	6.9963	7.1013	7.4702	7.5690	7.9328	8.1023	8.3873	8.6157	8.9303	9.1509	9.2547	9.5661	9.8386	9.7324	10.3128	10.6094	10.8569	11.2108	11.3913	11.7212	11.9743	12.2929	12.5051	12.8203	13.1027	13.3490	13.6412	13.9377	14.2141	14.5033	14.7260	15.0794	15.4333	15.7410	16.2341
d-Bo22A2_10_F03F	4.2322	4.7916	4.9095	5.0411	4.5296	5.2369	5.6489	5.8811	6.0256	6.2408	6.4051	6.3506	6.7685	7.0403	7.1737	7.5385	7.8684	8.1008	8.3019	8.5524	8.6453	9.0716	9.3054	9.5160	9.8323	10.1552	10.3775	10.8188	11.0009	11.3890	11.6274	12.1408	12.3042	12.6783	12.9409	13.3589	13.6368	13.9942	14.2681	14.5272	14.9887	15.3326	15.7314	16.0676	16.3454	16.7217	17.0910	17.4640	17.9124
d-Bo22A2_10_F05F	4.0192	4.0286	4.7244	5.5055	5.2312	5.9153	5.6751	6.3682	6.7076	6.5649	6.6529	7.0904	7.0845	7.6204	7.7175	8.1579	8.3486	8.7352	9.0733	9.2640	9.4631	9.8597	10.2043	10.4359	10.7758	11.0338	11.3463	11.7269	11.9764	12.2746	12.4899	12.9346	13.0848	13.4845	13.8413	14.0499	14.3423	14.6682	14.8819	15.1396	15.4737	15.7605	15.9596	16.2465	16.4890	16.8269	17.1293	17.5314	17.9411
d-Bo22A2_10_F10F	4.8311	4.4771	4.8362	5.2935	5.3639	5.6949	6.0908	6.1747	5.9790	6.6406	6.7052	7.0675	6.9947	7.5671	7.7252	7.8793	8.1502	8.4100	8.6932	8.9563	9.0967	9.4052	9.7864	9.8577	10.1281	10.4358	10.6611	10.9816	11.2711	11.4039	11.7900	12.0363	12.3502	12.6154	12.9433	13.3881	13.5865	13.9643	14.2926	14.2781	14.8704	15.1665	15.4246	15.8355	16.2677	16.5535	16.9300	17.3230	17.6777
d-Bo22A2_10_F11F	5.5315	5.7115	6.1897	5.8433	6.1023	7.1462	7.0743	7.6172	7.6695	8.3387	8.1532	8.6983	8.8731	9.0679	9.4924	9.6661	10.1092	10.2909	10.3447	10.7714	11.0536	11.3749	11.6096	11.8864	12.2140	12.3415	12.6691	12.9279	13.2701	13.5100	13.9173	14.1996	14.4424	14.7740	15.0690	15.4570	15.8147	16.1495	16.4534	16.8071	17.0813	17.4060	17.7479	18.0672	18.4435	18.7570	19.1975	19.7002	19.9859
d-Bo22A2_10_F12F	3.9222	4.2711	4.3539	4.5628	4.5991	4.5661	4.9750	5.0645	5.0847	5.2676	5.3238	5.6911	5.6010	6.0872	6.1896	6.1985	6.3887	6.5869	6.4147	6.8935	7.1913	7.3402	7.5161	7.6684	7.9014	8.2430	8.4179	8.5853	8.8694	8.9664	9.2842	9.2118	9.7096	9.9543	10.1973	10.3898	10.7252	10.9784	11.2086	11.0115	11.7166	11.9547	12.1664	12.5031	12.7962	13.0825	13.4438	13.7613	14.0601
d-Bo22A2_10_H01F	3.6900	3.3886	4.9103	4.6165	4.0644	4.1524	5.0246	4.7565	4.9035	5.4282	5.4651	5.3562	5.5818	5.7571	5.7705	6.3071	6.2740	6.6601	6.8737	7.2028	7.2312	7.6003	7.7911	7.9757	8.2090	8.5090	8.6962	8.9943	9.2352	9.4781	9.8711	10.0625	10.3218	10.5700	10.8206	11.0800	11.5262	11.7307	11.8711	12.1435	12.4681	12.7255	13.0279	13.3553	13.6417	13.9365	14.3125	14.6563	14.9910
d-Bo22A2_10_H06F	5.3861	4.8200	5.4863	5.9341	5.9053	6.5063	7.5477	7.4771	7.3792	7.7445	8.0418	8.2779	8.3598	8.4793	9.1990	9.2106	9.4068	9.9486	10.1223	10.3991	10.7083	10.9836	11.3028	11.5801	11.8657	12.1476	12.3915	12.6710	12.9704	13.3870	13.6809	13.9224	14.2575	14.5083	14.9508	15.2621	15.8347	15.9443	16.2591	16.6017	17.0042	17.3028	17.6229	17.9135	18.2821	18.6410	18.9555	19.3714	19.7982
d-Bo22A2_10_H07F	5.2030	5.4734	5.6105	6.0359	5.6875	5.7711	7.3679	6.7013	7.3653	6.9873	7.5084	7.8759	7.8097	8.1101	8.3939	8.5648	8.6703	9.2377	9.3093	9.7383	9.8729	10.2063	10.4239	10.6695	10.9983	11.2401	11.5021	11.8441	12.0321	12.3719	12.7539	12.9730	13.2717	13.4868	13.8113	14.1662	14.6636	14.7385	15.0098	15.2432	15.6464	15.9137	16.2382	16.5333	16.8300	17.1326	17.3922	17.8513	18.2591
d-Bo22A2_11_A07F	3.3345	3.6697	4.6493	5.1460	4.9524	5.3947	6.1090	6.4925	7.0118	7.1647	7.1146	7.2001	7.6925	7.8770	8.2669	8.6462	8.6079	9.0463	9.3036	9.5183	9.8242	10.2140	10.4363	10.7250	10.9350	11.1438	11.4220	11.7357	12.0437	12.2280	12.6120	12.8488	13.2325	13.6212	13.8839	14.2223	14.4406	14.8434	15.0772	15.4194	15.7401	15.9572	16.2614	16.3015	16.7763	17.1422	17.5572	17.9146	18.3790
d-Bo22A2_11_B02F	5.2585	6.1743	6.0274	6.3349	6.6582	6.6647	6.9679	7.8792	8.0921	8.3494	8.6128	8.8890	8.9229	8.9965	9.4040	9.8217	9.9556	10.2719	10.4596	10.6682	10.9760	11.0014	11.3597	11.5791	11.8482	12.1553	12.3089	11.9942	12.8818	13.1182	13.5103	13.7747	13.9206	14.3874	14.7281	14.9840	15.2821	15.6323	15.8674	16.1484	16.5798	16.8827	17.1649	17.4535	17.8130	18.2159	18.5923	18.9947	19.3292
d-Bo22A2_11_B07F	3.2021	3.6016	4.0751	4.8598	4.5806	4.6783	5.2380	5.4735	5.8199	5.9288	6.4747	6.6824	6.9274	7.0936	7.4087	7.6990	7.9923	8.2719	8.5158	8.7661	9.1297	9.4434	9.5958	9.9449	10.2435	10.4521	10.7329	11.1164	11.3981	11.6350	11.9995	12.3785	12.6400	13.0351	13.3493	13.6393	13.9739	14.2204	14.5783	14.9149	15.2383	15.5789	15.8229	16.1591	16.6286	17.0624	17.3470	17.7527	18.1390
d-Bo22A2_11_B10F	3.0640	3.3713	3.4991	3.6244	4.0191	4.0639	3.9766	4.0956	4.7074	4.5367	5.0772	5.2183	5.3818	5.3934	5.6761	5.9893	6.0420	6.4183	6.5702	6.7055	6.9862	7.2647	7.5675	7.7975	7.9538	8.1804	8.4990	8.8064	9.1501	9.4276	9.7396	10.0104	10.4373	10.6997	11.0194	11.3961	11.7044	11.9528	12.3382	12.7234	12.9685	13.3703	13.7573	14.0598	14.4765	15.0119	15.1737	15.6240	16.1462
d-Bo22A2_11_B11F	2.8329	4.4677	3.5706	3.8026	4.2372	3.8886	4.5740	4.5516	4.8296	4.4287	5.3887	5.0726	5.2316	5.3985	5.5603	5.6967	5.8913	6.0523	6.1753	6.2761	6.6318	6.6267	6.9790	7.0498	7.2072	7.3799	7.6427	7.8995	8.1383	8.3168	8.6199	8.8296	9.0941	9.3309	9.5690	9.7700	10.0690	10.2047	10.4721	10.6601	10.9877	11.2519	11.5012	11.7043	12.0328	12.4476	12.6452	13.0169	13.3669
d-Bo22A2_11_B12F	2.6662	3.0254	3.0320	3.2406	3.7809	3.9674	3.9949	4.2188	4.8454	4.9281	5.0757	5.2997	5.5152	5.9532	6.0157	6.3172	6.4245	6.7367	7.0262	7.1831	7.5407	7.6979	7.9229	8.2682	8.6554	8.8259	9.1414	9.3784	9.6775	9.8879	10.2638	10.5611	10.9186	11.2255	11.6139	11.8989	12.1296	12.4634	12.6249	13.0088	13.4152	13.7087	13.9932	14.3577	14.7073	15.1048	15.4462	15.8193	16.3456
d-Bo22A2_11_C01F	3.8746	5.6463	5.2794	5.1293	6.1366	6.4519	6.8751	7.2454	7.0544	7.5780	8.2824	8.5361	8.3781	9.1222	9.6013	9.7662	10.0163	10.6552	10.8592	11.2135	11.6077	11.9579	12.2861	12.7869	13.2623	13.5104	13.9045	14.3698	14.8083	15.2063	15.6093	16.0139	16.4734	16.9744	17.4243	17.9728	18.3941	18.8733	19.1342	19.7223	20.2515	20.6422	21.0496	21.5028	22.0315	22.4126	22.9378	23.4049	23.8985
d-Bo22A2_11_C06F	4.4354	4.3019	4.2445	4.2398	4.9645	5.5303	5.4273	5.7808	6.2446	6.2093	6.6363	6.8525	6.8894	6.9650	7.5975	7.7511	7.8259	8.3845	8.6121	8.7445	9.0773	9.4376	9.6133	9.9058	10.2078	10.5809	10.7081	10.9687	11.3372	11.5249	11.8966	12.3138	12.4903	12.8594	13.1993	13.5119	13.8264	14.0870	14.4194	14.8071	15.1593	15.0172	15.7352	15.9748	16.5414	16.9035	17.2242	17.6715	18.1403
d-Bo22A2_11_C08F	3.4758	3.5690	4.4717	3.7053	5.6127	4.7818	5.0657	5.3626	5.4896	5.8321	5.9387	6.1053	6.1602	6.5501	6.7367	6.9084	6.9413	7.4647	7.6926	7.7911	8.0545	8.1320	8.4301	8.7945	8.7820	9.1823	9.3984	9.6449	9.9126	10.2542	10.4148	10.7436	10.9313	11.3220	11.5200	11.8213	12.1868	12.3501	12.6102	12.9748	13.1568	13.4292	13.7775	13.9966	14.3825	14.7698	14.9936	15.3315	15.8810
d-Bo22A2_11_C09F	3.1055	3.4552	3.5310	3.5753	3.9971	4.3201	4.6690	5.0302	4.8589	5.4027	5.4416	5.8805	5.8026	6.1318	6.2355	6.5571	6.5994	6.7809	7.1813	7.2627	7.5745	7.6486	7.9383	8.2198	8.1717	8.5629	8.7144	8.9179	9.2351	9.3841	9.6491	9.9638	10.1108	10.4116	10.7207	10.9773	11.2120	11.4594	11.7084	11.9785	12.2326	12.4921	12.7487	12.9835	13.4297	13.7921	14.0315	14.4126	14.8143
d-Bo22A2_11_C11F	3.1197	4.6348	3.8101	4.1472	4.0851	4.4368	4.0460	4.5607	4.7699	5.0544	5.3100	5.1571	5.5074	5.6612	5.8694	6.1330	6.1252	6.3508	6.4890	6.6820	7.0706	7.1545	7.3145	7.4179	7.8107	8.0510	8.1746	8.4714	8.6958	8.9110	9.0890	9.3268	9.7169	9.9449	10.2271	10.5719	10.6581	11.0868	11.3031	11.5024	11.9218	12.1354	12.4660	12.4924	13.0360	13.4161	13.7546	14.1759	14.5596
d-Bo22A2_11_C12F	4.3512	5.2393	5.4307	4.9582	4.6967	6.1240	6.6357	6.5979	6.7536	7.1878	7.4420	7.9476	7.9638	8.1242	8.4795	8.9052	8.8732	9.3779	9.7107	9.7526	10.1295	10.3800	10.5766	11.0584	11.2479	11.6614	11.8392	12.3058	12.6134	12.8370	13.1843	13.5341	13.9125	14.2092	14.5103	14.8662	15.3088	15.6718	15.9721	16.3026	16.5471	16.5619	17.2566	17.6191	18.0664	18.3496	18.6293	19.0695	19.6668
d-Bo22A2_11_D01F	3.9587	4.5553	5.0565	4.6567	5.0782	5.0365	5.4310	5.6735	5.7324	6.0675	6.0322	6.3508	7.0873	6.8569	7.2882	7.4141	7.8189	8.1928	8.2282	8.6586	9.0606	9.1629	9.4709	9.8587	10.0438	10.2470	10.7119	10.9709	11.3086	11.6819	11.8894	12.2700	12.5445	12.9311	13.2628	13.5826	13.9831	14.3507	14.6603	15.0222	15.3690	15.8407	16.1237	16.5180	16.8602	17.3755	17.7372	18.0915	18.6168
d-Bo22A2_11_D03F	3.6321	3.7611	4.2074	4.1941	4.3596	4.2206	5.0140	4.6372	5.1198	5.4179	5.7287	5.5767	6.0885	5.9215	6.4190	6.4413	6.6375	6.9093	7.2050	7.3380	7.6980	7.8633	7.9959	8.3153	8.4180	8.6530	9.0089	9.2396	9.4925	9.7119	10.0449	10.3330	10.4701	10.8238	11.1736	11.3207	11.7238	11.9230	12.2320	12.5008	12.7971	13.1514	13.3988	13.6618	13.9658	14.3106	14.7301	15.0258	15.5484
d-Bo22A2_11_D06F	4.9572	4.4405	4.4374	3.7447	5.2310	6.3350	5.8898	6.2214	6.5420	6.7453	7.3658	7.1392	7.5433	7.8811	8.2343	8.5386	8.6682	9.0125	9.2969	9.5003	9.6869	10.0577	10.1667	10.4283	10.5672	10.8394	11.2276	11.5651	11.7569	12.0903	12.4429	12.6839	12.8484	13.1195	13.5008	13.7955	13.9925	14.3980	14.6808	15.0061	15.3213	15.7114	15.9930	16.3285	16.6420	17.0231	17.3542	17.6860	18.1385
d-Bo22A2_11_D08F	4.4252	4.2517	4.4742	4.4667	4.8489	5.3179	5.3479	5.7269	5.8642	6.1569	6.0897	6.4775	6.5173	6.6089	7.1030	7.0849	7.4431	7.6858	7.9267	8.0325	8.2159	8.6038	8.8858	9.1369	9.3541	9.6239	9.8854	10.1108	10.2996	10.6143	10.9676	11.1520	11.4120	11.7164	12.0431	12.3472	12.6622	12.9473	13.2742	13.5307	13.8479	14.2610	14.5137	14.7885	15.1357	15.4883	15.8779	16.3015	16.7160
d-Bo22A2_11_D10F	3.5366	4.0140	3.8522	4.9991	5.5255	5.2268	5.3136	5.6598	5.7010	6.0329	6.3875	6.1528	7.0655	7.2374	7.3625	7.5465	7.8717	8.1824	8.3460	8.5051	8.8183	8.9844	9.2869	9.5173	9.7234	9.8998	10.3107	10.6057	10.8973	11.2500	11.5800	11.8260	12.0767	12.3967	12.5819	12.9675	13.2594	13.6035	13.8822	14.2090	14.5788	14.9004	15.1818	15.4944	15.7743	16.1595	16.5449	16.9628	17.4752
d-Bo22A2_11_D11F	3.5457	4.4689	4.0536	4.0437	4.6749	4.7087	5.0187	5.6704	5.5613	6.0593	6.1563	6.1859	6.7043	6.5379	6.8216	7.0545	7.2722	7.5519	7.7233	7.9629	8.0079	8.3640	8.7165	8.9888	9.1346	9.3757	9.6016	9.8345	9.9804	10.1766	10.5310	10.7214	10.9065	11.2094	11.5425	11.7082	11.9803	12.2470	12.4765	12.6569	12.9738	13.2919	13.5036	13.6587	14.0987	14.3513	14.6929	14.9940	15.4011
d-Bo22A2_11_E02F	3.6423	3.9958	3.6679	4.4619	4.5138	4.8949	3.6789	4.9125	5.1940	5.2532	5.6226	5.8482	5.7699	5.8660	6.1577	6.3270	6.6170	6.9143	7.1405	7.1662	7.5138	7.6494	7.8692	8.1415	8.3611	8.7101	8.7931	9.0950	9.3429	9.5293	9.8611	10.1160	10.4184	10.5814	10.8497	11.1306	11.3646	11.6390	11.8798	11.9591	12.3683	12.5644	12.7849	13.1748	13.3659	13.6641	13.8725	14.2289	14.6875
d-Bo22A2_11_E05F	2.7646	3.8138	3.8309	3.9189	4.2045	4.3577	4.4646	5.0349	5.1837	4.8565	5.6922	5.9566	5.9273	6.1880	6.8181	6.6763	6.9910	7.2374	7.3978	7.6937	8.0144	8.3205	8.5196	8.8312	9.1010	9.4970	9.6300	9.9719	10.3258	10.3804	10.8463	11.1688	11.4295	11.6149	12.0530	12.3378	12.6896	12.9758	13.2332	13.4785	13.5238	14.1540	14.4599	14.8514	15.0789	15.4725	15.8190	16.1857	16.6076
d-Bo22A2_11_E06F	4.3533	4.2876	4.6193	4.8486	4.9419	5.4453	5.5548	6.2315	6.2032	6.5538	6.5924	6.7011	6.8481	6.8277	7.4166	7.4727	7.6096	7.8527	8.1476	8.1912	8.4115	8.6390	8.8630	9.1332	9.3577	9.5106	9.6774	9.9874	10.2175	10.3250	10.7502	10.9821	11.1063	11.4554	11.7701	12.1096	12.3783	12.6253	12.9599	13.2452	13.5923	13.8307	14.2069	14.5626	14.9138	15.2247	15.6338	15.9277	16.2702
d-Bo22A2_11_E09F	4.4352	4.2296	4.1328	4.7577	4.8452	5.6587	5.9520	6.1748	6.0630	6.6118	6.6870	6.9672	7.1681	7.2618	7.7136	8.1036	8.0920	8.6166	8.9023	8.9125	9.1624	9.5056	9.6815	10.1249	10.3832	10.5366	10.8392	11.0946	11.4120	11.5948	11.9996	12.2452	12.5275	12.8915	13.1918	13.4893	13.7005	13.7015	14.3453	14.6576	15.0040	15.3842	15.6805	16.0827	16.3467	16.6680	17.0392	17.4440	17.7959
d-Bo22A2_11_F07F	2.2236	2.7483	2.9861	2.8277	3.5767	3.5554	3.8103	3.8985	4.3252	4.2499	4.5376	4.9618	5.0858	5.0955	5.2447	5.5714	5.6598	6.2206	6.2738	6.4636	6.8716	7.1508	7.3689	7.7135	7.8703	7.9787	8.4375	8.6330	8.9758	9.1573	9.7285	10.1102	10.3650	10.6981	11.0123	11.3616	11.6126	11.9939	12.2991	12.4759	12.8781	13.2227	13.5887	13.9533	14.2712	14.6631	15.1158	15.4663	16.0811
d-Bo22A2_11_F09F	3.3513	3.4342	3.6354	3.7315	4.3373	4.3675	4.5136	4.9466	5.1691	5.3118	5.7103	5.8811	6.0830	6.1633	6.4441	6.8628	6.8678	7.3073	7.5994	7.8495	8.1155	8.4342	8.6908	9.0130	9.2909	9.4298	9.8266	10.1995	10.4735	10.7065	11.0127	11.2059	11.7844	12.1192	12.4704	12.7744	13.1035	13.4691	13.7767	13.9294	14.4938	14.7563	15.1472	15.5603	15.9792	16.3186	16.7397	17.2190	17.6906
d-Bo22A2_11_F12F	4.2247	4.6054	4.3640	4.2211	4.8145	5.1813	5.6264	5.3279	5.8050	5.9149	6.1714	6.1433	6.2471	6.6983	6.8827	6.8482	7.0475	7.2550	7.5010	7.7193	7.7715	8.0186	8.5711	8.5960	8.6800	8.9648	9.2054	9.3802	9.6883	9.8159	10.0762	10.1334	10.5828	10.8483	11.0715	11.3606	11.5419	11.8435	12.1513	12.3554	12.6420	12.9075	13.2349	13.5222	13.8660	14.1652	14.5977	14.8720	15.2440
d-Bo22A2_11_G08F	3.8063	4.3377	4.4944	4.4405	5.0994	5.1114	5.7559	5.8482	6.1781	6.1883	6.6323	7.1513	6.9991	7.4742	7.6507	7.9479	8.0333	8.4731	8.6139	8.9686	9.1910	9.3354	9.6105	9.8612	10.1458	10.3815	10.5378	10.8883	11.0840	11.4525	11.7295	11.9187	12.1885	12.4676	12.8173	13.1022	13.4379	13.4249	13.9041	14.2095	14.5784	14.8762	15.1848	15.4523	15.8048	16.2172	16.5466	16.9314	17.3189
d-Bo22A2_11_G09F	2.6322	3.0674	3.6031	3.5191	4.2630	4.4489	4.4381	4.5211	4.3128	4.7588	4.7973	5.2295	5.6539	5.7671	5.9676	6.1391	6.2376	6.4081	6.7570	7.0970	7.0380	7.3532	7.5270	7.5888	7.9174	8.2599	8.2941	8.5284	8.8119	9.1884	9.3606	9.4991	9.8144	10.0517	10.3639	10.6556	10.8869	11.0821	11.4379	11.6024	11.9480	12.2456	12.4769	12.7645	13.1255	13.4816	13.8645	14.2513	14.5938
d-Bo22A2_11_G10F	3.8749	2.9639	2.7298	3.4462	4.0577	3.6243	3.5964	3.7693	3.9983	4.1181	4.1992	4.5253	4.7854	4.9161	4.7312	5.0156	5.2998	5.4224	5.6777	5.8764	6.1451	6.3109	6.4898	6.6311	6.9437	7.1308	7.3909	7.7565	7.8414	8.0751	8.4522	8.6520	8.9443	9.2192	9.4924	9.7542	9.9863	10.3896	10.7504	10.8951	11.2051	11.5949	11.8589	12.1751	12.6202	12.9234	13.2105	13.6134	14.0205
d-Bo22A2_11_G12F	6.0175	6.3057	6.1691	6.8885	7.2807	7.6460	7.9642	8.5142	8.7752	9.1050	9.2505	9.7833	9.9062	10.1851	10.8229	11.0238	11.4740	11.8903	12.1361	12.3436	12.8148	13.1458	13.3870	13.7736	14.1271	14.4314	14.7732	15.0859	15.4784	15.7253	16.1105	16.4610	16.8100	17.2052	17.6356	17.9904	18.3980	18.6913	19.1607	19.4530	19.8332	20.0207	20.4461	20.7638	21.1839	21.5319	21.9870	22.3994	22.9244
d-Bo22A2_11_H01F	3.7892	4.4113	4.7077	5.3925	5.0770	5.6448	5.6176	6.5836	6.2889	6.7874	7.0809	7.2989	7.4913	7.8865	7.9601	8.3861	8.4311	8.7828	9.0525	9.1674	9.7141	9.9570	10.2185	10.3762	10.8175	11.0518	11.2770	11.6032	11.8474	12.2882	12.4753	12.7405	13.0186	13.3673	13.6735	14.0089	14.3044	14.6734	14.8319	15.1279	15.5021	15.8388	16.1099	16.3776	16.5116	16.9883	17.3593	17.7831	18.2127
d-Bo22A2_11_H05F	3.6470	4.1080	4.3000	4.5471	5.0682	5.0417	5.8788	5.0933	5.8249	6.1613	6.2821	6.3761	6.5094	6.7967	7.1696	7.0401	7.2941	7.5568	7.7113	7.7621	8.0133	8.3114	8.4324	8.6563	8.9096	9.1755	9.2229	9.4418	9.6953	9.9006	10.2188	10.4170	10.6996	10.9094	11.0664	11.4042	11.7045	11.9182	12.2513	12.4868	12.7130	13.0223	13.3371	13.6621	13.9434	14.2629	14.6746	14.9596	15.2724
d-Bo22A2_11_H12F	4.8009	6.0260	6.2587	6.3093	6.5309	7.0753	7.2922	7.5723	8.2477	8.1866	8.7402	9.1222	9.2448	9.7141	10.2249	10.4323	10.7831	10.9684	11.4214	11.7477	11.8977	12.3694	12.7530	13.0436	13.4776	13.7965	13.9797	14.3603	14.7498	15.1537	15.4262	15.7878	16.2640	16.5878	17.0046	17.4560	17.8644	18.2488	18.5356	18.9957	19.2883	19.7125	20.0211	20.3168	20.7450	21.0942	21.4753	21.8988	22.5296
d-Bo22A2_12_A04F	4.2361	5.1339	5.7900	5.8874	6.3145	7.0571	6.7827	7.1698	7.6620	7.8272	7.8481	8.4810	8.7122	8.8665	9.1504	9.5083	9.5329	10.0695	10.3679	10.4032	10.7704	11.0395	11.3854	11.7966	12.0205	12.3061	12.6347	12.9144	13.2904	13.5338	13.8261	14.2350	14.5549	14.8873	15.2826	15.7383	16.1098	16.3876	16.7144	17.1031	17.4713	17.8436	18.1960	18.3645	18.9032	19.2460	19.7458	20.0991	20.6689
d-Bo22A2_12_A07F	4.5985	4.3891	5.4209	5.4516	6.1748	6.1312	6.3494	6.7054	6.8714	7.2246	6.8434	7.4994	7.9073	7.9183	8.4084	8.6727	8.8347	9.2818	9.3205	9.6847	9.9455	10.2149	10.5180	10.7812	11.0924	11.3474	11.5448	11.8128	12.0980	12.3895	12.7528	12.9637	13.2321	13.5052	13.8381	14.1709	14.5452	14.9446	15.1649	15.5140	15.8397	16.1891	16.5658	16.8231	17.1234	17.5438	17.8398	18.2947	18.6943
d-Bo22A2_12_A11F	4.5152	4.8335	4.5496	5.2638	6.2364	6.1565	6.8644	6.9619	7.3873	7.3510	7.8820	8.2141	8.6235	8.8396	9.1111	9.4474	9.6757	10.1711	10.3879	10.6140	11.0170	11.2585	11.5364	11.9068	12.1829	12.4016	12.6331	13.0502	13.4059	13.6550	13.8984	14.2552	14.5839	14.8725	15.2166	15.6339	15.9555	16.3162	16.6311	16.9782	17.3338	17.6476	18.0243	18.3349	18.6856	19.0458	19.5364	19.8704	20.2861
d-Bo22A2_12_B02F	4.4278	4.3430	5.2810	4.3729	5.5566	5.5423	5.7576	6.3379	6.6670	6.7803	6.9653	7.1497	7.2275	7.6117	8.0932	8.2226	8.4460	8.7149	9.1045	9.2980	9.6431	9.8651	10.1666	10.4945	10.7716	11.0417	11.4145	11.7224	12.1181	12.3637	12.6916	13.0535	13.3024	13.7981	14.1055	14.5448	14.8838	15.2608	15.5600	15.9629	16.2855	16.7017	17.0475	17.4744	17.8422	18.1963	18.6152	19.1140	19.6362
d-Bo22A2_12_B07F	3.2110	3.9475	3.3795	4.8550	5.2489	4.9947	5.7840	5.8880	6.0558	6.3231	6.5708	6.8883	7.0370	7.1942	7.4853	7.6268	7.9667	8.2327	8.6066	8.7160	9.0195	9.2800	9.5537	9.8475	10.0255	10.3724	10.6491	10.9018	11.0670	11.5107	11.6477	12.0273	12.3304	12.6780	13.0176	13.2690	13.5498	13.9405	14.3143	14.5486	14.8937	15.2887	15.6191	15.9333	16.2285	16.6516	17.0265	17.2834	17.8541
d-Bo22A2_12_B09F	3.1285	4.0768	4.1180	4.3981	4.6397	5.1657	5.6448	5.7329	5.9810	6.1885	6.3645	7.0418	6.9117	7.0225	7.5956	7.7089	7.9901	8.3143	8.5513	8.8794	9.1657	9.3419	9.7584	10.0771	10.1839	10.5778	11.0020	11.3183	11.5354	11.9009	12.1929	12.6315	12.9451	13.3858	13.7468	14.1025	14.4672	14.8639	15.2428	15.6759	16.0719	16.4478	16.8383	17.2336	17.6348	18.1095	18.5446	18.9514	19.5338
d-Bo22A2_12_C05F	4.7413	5.0784	6.0115	6.5426	6.6157	7.5715	8.1303	8.4705	9.0076	9.4293	9.8574	10.4469	10.6182	11.1454	11.3741	11.8178	12.5337	12.9625	13.1543	13.6548	14.0951	14.5498	14.9723	15.3230	15.7840	16.1929	16.5552	17.0131	17.3466	17.6713	18.2453	18.7255	19.1859	19.6370	20.2596	20.6618	21.2321	21.6337	22.1065	22.5207	22.9654	23.3189	23.8284	24.2114	24.7222	25.2471	25.6217	26.2545	26.7915
d-Bo22A2_12_C06F	3.7427	3.4422	4.1638	4.6514	4.6405	5.2344	5.4953	6.0298	6.5613	6.5307	6.8155	6.9806	7.4724	7.5551	7.5983	8.2101	8.4801	8.7472	9.0909	9.4210	9.6955	10.0503	10.4643	10.5171	11.0323	11.3744	11.6903	12.0170	12.3498	12.5422	12.9251	13.2773	13.6564	13.9507	14.3703	14.6660	14.9924	15.2706	15.6567	15.8818	16.2936	16.3373	16.8523	17.4095	17.6183	17.9701	18.2295	18.6597	19.2076
d-Bo22A2_12_C10F	4.4103	3.3194	4.4095	4.6698	4.8461	5.2597	5.2257	5.7970	5.8887	6.3467	6.7800	6.7407	7.0191	7.2285	7.4701	7.7382	8.1241	8.2964	8.4271	8.7693	8.9851	9.1963	9.5394	9.5049	10.0491	10.2874	10.4176	10.6740	11.0418	11.2484	11.4028	11.8214	12.0956	12.1864	12.6175	12.7933	13.0669	13.2409	13.5808	13.8529	14.1180	14.4021	14.6801	14.9415	15.2830	15.5846	15.9163	16.2517	16.5736
d-Bo22A2_12_C12F	3.1363	3.4307	4.1265	3.8885	4.1664	4.3111	4.6472	4.8378	5.1277	5.1767	5.5125	5.1215	5.8029	5.9965	6.1641	6.3339	6.3871	6.7972	6.9910	7.1910	7.3137	7.6610	7.8445	8.1188	8.3833	8.5032	8.8271	9.1165	9.4047	9.7054	9.8118	10.1368	10.5898	10.8211	11.1150	11.4721	11.5887	11.9568	12.1728	12.4137	12.7573	13.0393	13.3111	13.4754	13.9406	14.2326	14.5520	14.9862	15.3998
d-Bo22A2_12_D05F	4.5685	4.4161	5.1499	6.5718	5.2177	5.7462	5.8349	6.3326	6.4182	6.4933	6.8682	6.8412	7.6685	7.9094	7.8868	8.2269	8.4278	8.8189	9.0063	9.4279	9.6522	9.8853	10.1155	10.4504	10.6616	10.8931	11.4167	11.6267	11.9506	12.1941	12.5427	12.8778	13.1670	13.5214	13.7576	14.0221	14.4240	14.7802	15.1064	15.3887	15.7253	16.0909	16.4103	16.6912	17.0208	17.4220	17.7646	18.0696	18.6477
d-Bo22A2_12_D06F	4.2815	4.4564	5.5751	6.0237	5.5143	6.4369	6.7842	6.9796	7.2760	7.5420	8.0782	7.8581	8.4152	8.7101	8.7338	9.0754	9.4782	9.8599	10.1114	10.3892	10.6163	10.7651	11.2882	11.4259	11.6222	11.9625	12.2651	12.5821	12.9183	13.2268	13.5108	13.8229	14.0405	14.3527	14.7167	15.0013	15.3631	15.6886	16.0206	16.3336	16.5531	16.9689	17.2939	17.5722	18.0107	18.3244	18.6745	19.0550	19.4673
d-Bo22A2_12_D07F	5.1164	5.9997	5.8975	7.5668	7.2678	8.1032	8.3953	8.9285	9.1398	10.2960	9.8986	10.6468	10.7978	10.9153	11.3799	11.8302	11.9812	12.5573	12.8259	13.1263	13.2289	13.7537	14.1176	14.5325	14.8787	15.1456	15.5045	15.6864	16.0607	16.5403	16.9332	17.2414	17.5848	18.0349	18.3642	18.7864	19.1925	19.6461	19.9542	20.2969	20.5955	21.1421	21.3387	21.7613	22.0569	22.3913	22.7820	23.2375	23.7639
d-Bo22A2_12_D10F	4.6108	4.9623	5.0917	5.7859	5.6125	6.3180	6.7809	6.7599	6.9590	7.2236	8.1341	7.8129	8.3494	8.6325	8.6485	9.1951	9.4288	9.8090	10.1558	10.3105	10.5980	10.7838	11.1717	11.4621	11.6676	11.8613	12.2608	12.6447	12.8908	13.2205	13.5504	13.8965	14.1605	14.4546	14.6256	15.1871	15.4733	15.7753	16.1111	16.4463	16.7016	17.1962	17.4037	17.1847	18.1538	18.5746	18.9095	19.3022	19.7207
d-Bo22A2_12_E01F	4.0098	4.4797	4.1424	4.9963	4.9956	5.1203	5.6314	5.6697	5.8941	5.9960	6.2207	6.5975	6.7064	6.8900	7.1415	7.3886	7.6592	7.9795	8.1298	8.5068	8.6735	9.0212	9.2254	9.4490	9.6437	10.0430	10.1188	10.4154	10.7536	11.0272	11.3905	11.6583	12.0154	12.1948	12.5129	12.9005	13.2460	13.5318	13.7667	14.1437	14.3887	14.7084	15.0934	15.4603	15.8249	16.1793	16.5344	16.9175	17.4196
d-Bo22A2_12_E04F	4.1516	4.2187	4.4290	5.0380	4.7389	5.5451	5.2167	5.6311	6.2939	5.9528	6.0972	6.6818	7.0652	6.6459	7.3379	7.5907	7.8268	7.8650	8.2750	8.8264	8.7915	9.0700	9.3950	9.5660	9.7177	10.1768	10.4080	10.7079	10.9484	11.2439	11.5671	11.8962	12.3398	12.4711	12.7696	13.1587	13.4483	13.7662	14.0252	14.3206	14.5937	15.0379	15.3833	15.7000	16.0678	16.4783	16.8528	17.2598	17.7084
d-Bo22A2_12_E11F	3.9388	4.6434	4.3676	4.4549	4.8768	5.5373	5.5580	5.5557	6.1092	6.1446	6.3945	6.5804	6.6363	7.0176	7.4535	7.8651	8.0538	8.3126	8.5352	8.7214	9.1217	9.2731	9.6406	10.0073	10.3285	10.5958	10.8161	11.3437	11.5309	11.9259	12.1895	12.5317	12.9915	13.3578	13.5758	14.0796	14.2952	14.4949	14.8992	15.3549	15.4933	16.0067	15.9764	16.5635	16.8939	17.3260	17.7700	18.1474	18.7874
d-Bo22A2_12_F03F	4.1959	4.6715	5.0819	4.4274	5.5957	5.5399	6.2327	6.2723	6.5709	6.9478	7.3272	7.3701	7.4270	7.7384	7.9948	8.3731	8.6866	8.8407	9.1459	9.3154	9.5540	9.8349	10.0622	10.4410	10.5002	10.6220	11.0524	10.9111	11.5599	11.7137	12.0963	12.3808	12.6543	12.9711	13.2762	13.5906	13.8364	14.2258	14.5352	14.7806	15.1294	15.4608	15.7383	16.0749	16.4408	16.7466	17.2188	17.6012	17.8791
d-Bo22A2_12_F08F	3.7055	3.8829	4.1324	4.2424	5.0129	5.2741	5.9444	6.3480	6.4112	6.9602	7.3058	7.7389	7.5897	8.3017	8.4720	8.7480	9.1848	9.6631	9.7737	10.0671	10.6118	11.0586	11.1969	11.8488	12.1052	12.3059	12.8050	13.1661	13.4200	13.7457	14.2496	14.3717	14.8461	15.1686	15.5702	15.8840	16.0838	16.4730	16.6839	16.8506	17.3589	17.5439	17.8651	18.1380	18.4040	18.6743	18.9913	19.0658	20.0466
d-Bo22A2_12_F09F	4.1076	4.5411	4.7624	4.2815	6.2347	5.7480	6.0444	6.4844	6.2236	6.8085	7.2316	7.3558	7.5923	7.8154	8.0581	8.5416	8.8361	9.1635	9.4485	9.4838	10.0502	10.3997	10.6971	11.0076	11.2655	11.4048	11.7896	12.1788	12.5347	12.4816	13.0917	13.5341	13.8611	14.2353	14.5601	14.8344	15.1978	15.5631	15.8754	16.2604	16.6543	16.9591	17.3835	17.5945	18.0197	18.3308	18.7490	19.1569	19.6794
d-Bo22A2_12_F11F	3.9349	3.9539	4.4427	3.3228	4.8594	5.1198	5.2550	5.0691	5.5702	5.9269	5.9092	6.1957	6.2718	6.5090	6.6340	6.9929	7.1975	7.3211	7.6070	7.7435	7.9842	8.2547	8.4804	8.7177	8.8244	8.9612	9.2715	9.4841	9.7593	9.8931	10.2182	10.5993	10.8498	11.1386	11.4189	11.6651	11.9159	12.2247	12.5044	12.6920	13.0078	13.3278	13.6889	13.9256	14.2634	14.5876	14.9282	15.0897	15.7361
d-Bo22A2_12_G10F	4.9707	4.9118	5.0593	6.2805	5.5128	6.3185	6.6270	6.6634	6.7275	7.7585	7.3008	7.8164	8.0507	8.4861	8.7250	8.8721	9.2298	9.4690	9.6906	10.0023	10.3369	10.4608	10.8339	11.0309	11.3829	11.6418	11.9256	12.2183	12.4722	12.6516	13.0321	13.2770	13.6158	13.9268	14.2945	14.6590	14.8618	14.8917	15.3783	15.7808	16.1406	16.3387	16.7639	17.0777	17.3366	17.7912	18.1062	18.4702	18.8591
d-Bo22A2_12_G12F	4.6387	4.4678	4.5945	5.3172	5.7844	6.7370	6.5310	6.3844	6.6527	7.1776	7.1235	7.7260	7.9143	8.1535	8.5775	8.7495	9.0426	9.2797	9.5321	9.5718	10.0719	10.2342	10.4452	10.7895	11.0682	11.1598	11.4255	11.8334	12.0983	12.2933	12.6317	12.8981	13.1370	13.4140	13.7499	14.0741	14.4115	14.7821	15.0655	15.3687	15.7200	15.9981	16.3346	16.6831	17.0010	17.3311	17.7254	18.1060	18.5785
d-Bo22A2_12_H04F	4.9029	4.9741	4.8739	4.8456	4.8097	5.8378	5.6920	6.3503	6.7685	6.6851	6.8637	7.4138	7.8921	7.8777	8.4314	8.6005	8.8848	9.0295	9.5261	9.7902	10.1139	10.4295	10.7744	11.2323	11.4607	11.7044	12.1229	12.4079	12.7240	13.1686	13.4476	13.7325	14.1465	14.4881	14.8421	15.2461	15.5872	16.0785	16.3749	16.6695	17.0598	17.4014	17.7457	18.1438	18.3047	18.9451	19.3026	19.8174	20.2425
d-Bo22A2_13_A07F	2.9199	3.3538	4.3654	4.1487	3.9283	4.5784	4.6839	4.9331	4.9913	5.1435	5.5382	5.6424	5.7994	5.9008	6.1583	6.1327	6.3580	6.6132	7.0923	6.9689	7.1570	7.3360	7.5559	7.6887	7.9768	8.0938	8.2167	8.5545	8.7200	8.9317	9.1319	9.3568	9.6705	9.8070	10.1327	10.3942	10.6648	10.8653	11.0500	11.3481	11.5839	11.8775	12.1579	12.4600	12.7516	13.1130	13.3555	13.6591	14.0619
d-Bo22A2_13_A08F	3.8225	3.5915	3.5002	4.3691	4.7180	4.8916	4.8966	5.4699	5.4331	5.5637	5.7458	6.1304	6.4928	6.6881	6.7372	6.8278	7.1932	7.4715	7.8689	7.8915	8.0101	8.4248	8.6548	8.9251	9.1094	9.3379	9.6555	9.8895	10.2324	10.4772	10.7482	11.0660	11.3897	11.6456	12.0365	12.3554	12.6537	12.8998	13.0973	13.5009	13.8447	14.1907	14.5155	14.9033	15.2221	15.6502	15.9776	16.4485	16.8730
d-Bo22A2_13_A10F	3.9963	3.8466	4.8342	5.1680	5.5929	5.5162	6.0920	6.2382	6.6241	7.0890	7.3119	7.5799	7.9536	8.2519	8.5566	8.8598	9.2095	9.5787	9.9546	10.0381	10.3896	10.7221	11.0988	11.3053	11.6777	11.9811	12.3292	12.6062	12.9914	13.2392	13.6567	13.9719	14.4418	14.8292	15.2574	15.7053	16.1264	16.5269	16.8218	17.2694	17.6883	18.0703	18.4300	18.8509	19.2323	19.7428	20.2318	20.6985	21.1954
d-Bo22A2_13_B01F	3.9405	4.8241	4.9493	5.2626	5.9200	6.1931	6.5685	6.3619	6.7057	6.9913	7.6538	7.8037	7.6001	7.9768	8.1692	8.6269	8.6488	9.0834	9.3407	9.4218	9.7626	9.9731	10.1120	10.6100	10.5899	11.0404	11.1294	11.3002	11.8432	12.0582	12.3954	12.6036	12.9703	13.2222	13.4467	13.7434	13.9766	14.2146	14.4038	14.6674	14.9631	15.2915	15.4805	15.7174	16.0701	16.5548	16.6196	17.0428	17.4660
d-Bo22A2_13_B04F	3.9778	4.4146	4.7283	4.7160	5.3596	5.1989	5.8745	5.4278	6.0219	6.4682	6.3811	6.6899	7.0351	7.5945	7.7379	7.9972	8.3013	8.3971	8.8810	9.1132	9.5238	9.8299	9.9869	10.4280	10.8126	11.0472	11.4326	11.6215	12.0704	12.3578	12.6772	13.0904	13.4649	13.9173	14.2551	14.6082	15.0283	15.3442	15.5973	15.9383	16.3480	16.5797	16.9313	17.2258	17.6417	18.0139	18.3646	18.8354	19.2910
d-Bo22A2_13_B05F	3.6127	4.7375	4.4075	4.6511	5.1070	5.1472	6.5481	6.2833	6.7992	6.8918	7.0271	7.3565	7.4211	7.8109	8.0114	8.4358	8.7521	8.8568	9.2807	9.4929	9.8055	10.0371	10.2424	10.6661	10.8929	11.2207	11.4471	11.6377	12.1122	12.3701	12.7233	12.9313	13.3366	13.6870	13.9979	14.2853	14.6638	14.8902	15.2256	15.6476	16.0986	16.3614	16.6818	17.0414	17.4652	17.9938	18.1492	18.6387	19.0460
d-Bo22A2_13_B07F	3.9454	4.0114	4.4462	4.9459	5.4645	5.0255	6.5473	6.8157	7.0938	7.1734	7.5939	7.9717	8.3579	8.8790	8.9284	9.3159	9.6645	10.0545	10.4149	10.7035	11.0926	11.3865	11.6842	12.2010	12.5502	12.8395	13.2292	13.3680	13.9645	14.0903	14.6787	15.1272	15.4977	16.0134	16.4028	16.8402	17.2349	17.6503	18.0217	18.4621	18.8158	19.3091	19.5731	19.9950	20.4320	20.8182	21.2854	21.7885	22.3316
d-Bo22A2_13_B09F	3.6904	3.4185	3.7602	4.7224	4.3709	4.8220	5.6681	5.6492	5.5644	6.1287	6.2148	6.4421	6.4772	6.6905	6.8101	7.0031	7.2983	7.5770	7.8761	7.9967	7.9262	8.5132	8.6103	8.8538	9.0507	9.3636	9.4478	9.7520	10.0223	10.2081	10.4205	10.7252	10.9331	11.2705	11.4421	11.8623	12.0834	12.3781	12.6214	12.8651	13.1677	13.5683	13.7644	14.1572	14.5047	14.7979	15.1823	15.5622	15.8583
d-Bo22A2_13_B10F	3.4221	3.7049	4.1351	4.0042	4.4481	4.7242	4.8755	5.1552	5.3515	5.9108	5.5766	6.0542	6.4912	6.5766	6.6099	6.8493	7.1901	7.4619	7.6761	7.9289	8.1507	8.4682	8.5610	8.6891	9.1632	9.3949	9.6990	9.8576	10.1211	10.5432	10.7110	10.9777	11.3174	11.6375	11.9042	12.1970	12.3142	12.7553	12.9514	13.3555	13.6876	14.0047	14.3558	14.7098	15.0568	15.4545	15.7825	16.0371	16.6582
d-Bo22A2_13_C02F	4.1513	4.2013	4.0322	5.3235	5.5821	6.0173	6.3490	6.3598	6.9950	6.9898	7.6328	7.9737	7.9597	8.4635	8.6914	9.1440	9.4479	9.6251	9.9779	10.0615	10.5032	10.9093	11.2185	11.4429	11.7022	12.1304	12.2416	12.6342	12.9803	13.3079	13.6158	13.9626	14.3479	14.5717	14.9120	15.3065	15.6211	15.8145	16.1922	16.4946	16.8536	16.8508	17.4895	17.7991	18.1706	18.4462	18.7469	19.1386	19.7044
d-Bo22A2_13_C05F	3.3918	3.5080	4.4085	4.0797	4.2415	3.9264	4.7602	4.8501	5.0133	4.7711	5.4459	5.5393	5.7437	5.9172	6.0615	6.2807	6.4864	6.5405	6.9146	7.1133	7.2543	7.4610	7.7350	7.8022	8.2591	8.4314	8.6428	8.9688	9.1634	9.3669	9.5737	10.0185	10.2361	10.4954	10.7701	11.1084	11.3960	11.6815	12.0098	12.2583	12.6231	12.8504	13.1613	13.4121	13.7828	14.1552	14.4963	14.9213	15.3054
d-Bo22A2_13_C06F	2.5815	3.3267	3.4585	3.9668	4.1712	4.6927	4.7530	4.5319	4.6357	4.9778	5.1049	5.2794	5.1926	5.5773	5.7997	5.8338	6.0897	6.2596	6.5974	6.6035	6.7810	6.9861	7.1919	7.3890	7.6230	7.7637	7.9596	8.1681	8.4511	8.5917	8.8760	9.1287	9.3345	9.4883	9.8416	10.0606	10.3277	10.5189	10.8085	11.0605	11.3080	11.4505	11.8451	12.1236	12.4146	12.7424	13.0198	13.3878	13.7480
d-Bo22A2_13_C08F	4.4335	4.2174	4.4597	3.6136	4.7103	4.6625	5.2761	5.4555	5.6226	5.7539	5.9244	5.6027	6.5187	6.5492	6.6968	6.9534	7.2816	7.5919	7.7833	8.1030	8.3733	8.8511	9.0129	9.0258	9.5083	9.8680	10.1968	10.4691	10.8113	11.1964	11.3361	11.7648	12.2391	12.4562	12.7762	13.2600	13.4525	13.7700	14.2253	14.4667	14.8726	15.2068	15.5947	15.6305	16.2182	16.5362	16.9682	17.3416	17.9343
d-Bo22A2_13_C09F	4.8692	5.2368	6.1442	6.0651	6.2521	6.1717	7.3895	7.5133	7.9736	7.9750	8.5352	8.6718	9.1573	9.4596	9.8245	10.0341	10.3052	10.7242	11.0818	11.2189	11.5916	11.8621	12.2670	12.2265	12.9352	13.1258	13.4417	13.8726	14.1332	14.4939	14.6663	15.2129	15.5580	15.9397	16.3158	16.7023	17.0901	17.4156	17.7731	18.1223	18.5483	18.8193	19.2097	19.3405	19.8411	20.1834	20.6689	21.0443	21.6024
d-Bo22A2_13_C11F	3.0229	4.4463	5.3796	4.6442	5.1158	5.0590	5.4063	5.8122	6.0532	6.4175	6.5307	6.9020	6.8851	7.1945	7.4706	7.6746	7.9304	8.3741	8.6197	8.7277	8.9407	9.2767	9.5614	9.5938	10.0365	10.2738	10.5497	10.8331	11.1915	11.4173	11.7281	12.0337	12.3260	12.6178	13.0051	13.2571	13.5958	13.8558	14.3194	14.5055	14.8166	15.1401	15.4715	15.7758	16.2261	16.5577	16.9206	17.3569	17.7829
d-Bo22A2_13_C12F	3.9567	4.9681	5.1523	4.9080	5.9123	5.9579	6.2118	6.6271	6.6613	7.4001	7.2395	7.4932	7.9963	8.1914	8.4681	8.8073	9.2233	9.5502	9.8690	10.1084	10.4141	10.9273	11.2279	11.4740	11.8498	12.3290	12.5549	12.8261	13.2677	13.5459	13.7989	14.1822	14.7097	15.1277	15.4225	15.9360	16.0933	16.7170	17.1811	17.5048	17.8208	18.2110	18.5631	18.8402	19.4259	19.9001	20.2194	20.7936	21.2690
d-Bo22A2_13_D01F	3.6857	3.9517	3.9868	5.3816	5.3794	4.8628	5.1707	5.6102	6.0200	5.3698	5.9308	5.6503	6.0172	6.5298	6.7186	6.6871	6.8371	7.1057	7.3845	7.6019	7.7779	8.1022	8.2052	8.4332	8.7891	8.8319	9.1152	9.3616	9.5511	9.6943	10.1339	10.3130	10.3933	10.8081	11.1066	11.2751	11.5357	11.7673	12.0365	12.2873	12.5648	12.9586	13.1265	13.3872	13.6300	14.0884	14.3334	14.7231	15.0527
d-Bo22A2_13_D06F	4.0960	3.7985	4.5419	4.8897	4.9812	5.4669	6.2837	5.9087	6.0842	6.3152	6.6067	6.5599	7.0004	7.5773	7.5529	7.8979	8.0884	8.5128	8.8232	8.8901	9.2057	9.6513	9.7990	10.0805	10.4423	10.5893	10.9503	11.2314	11.4926	11.9032	12.1720	12.5303	12.7907	13.1999	13.4667	13.8570	14.2434	14.5071	14.9436	15.2065	15.5044	15.8599	16.2460	16.4072	16.9519	17.3857	17.7987	18.1209	18.6524
d-Bo22A2_13_D08F	4.2615	4.3406	4.4562	4.8320	5.8717	5.6689	6.1556	7.2904	7.0655	7.2636	7.7854	7.9852	8.0050	8.6610	8.9383	8.7940	9.5164	9.9295	10.1595	10.6191	10.7136	11.3089	11.5361	11.7591	12.2238	12.5726	12.9263	13.2780	13.6151	13.9518	14.3146	14.6309	15.0229	15.4603	15.7747	16.1972	16.5735	16.9064	17.2656	17.5602	18.0096	18.2874	18.6716	18.9655	19.2703	19.6654	20.0630	20.5621	21.1605
d-Bo22A2_13_E09F	4.6535	5.0281	5.3639	5.6629	6.1557	7.0180	6.8932	7.1755	7.5253	7.9484	8.1676	8.4152	8.7733	8.7884	9.3454	9.6918	10.0962	10.3632	10.5999	10.7512	11.1721	11.5220	11.7672	12.1325	12.4936	12.7857	13.0907	13.3205	13.7081	13.8669	14.3828	14.6280	14.9530	15.3579	15.6515	16.0336	16.4413	16.4395	17.1695	17.5752	17.9039	18.2624	18.6015	19.0544	19.4143	19.6983	20.1925	20.5351	20.9953
d-Bo22A2_13_F02F	2.9617	3.6817	4.1219	4.1596	4.2258	4.6222	4.4414	4.6597	4.6067	4.7822	5.1874	5.3451	5.5958	5.5305	5.5860	5.9057	6.1154	6.2548	6.4856	6.6780	6.9339	7.1898	7.3298	7.4765	7.6722	7.8667	8.0509	8.2619	8.4748	8.6220	8.8057	9.1301	9.2898	9.5223	9.7692	10.0218	10.1875	10.4919	10.7359	10.8937	11.1546	11.4566	11.6335	11.9155	12.2080	12.4391	12.7683	12.8683	13.2919
d-Bo22A2_13_G01F	4.6747	4.4780	4.4080	3.7061	4.7701	5.0302	5.1954	5.1613	5.1779	5.6231	6.1889	5.8661	5.8835	6.2716	6.3364	6.4412	6.5333	6.9162	6.8373	7.1341	7.3459	7.5099	7.6769	7.8373	8.1073	8.2494	8.4647	8.6828	8.8416	9.1371	9.4161	9.5940	9.8519	10.1032	10.4311	10.6397	10.9488	11.0077	11.4528	11.6196	11.9101	12.1992	12.4478	12.6999	13.0568	13.3797	13.6707	14.0983	14.4486
d-Bo22A2_13_G02F	3.8705	4.2205	4.2084	4.0939	4.7455	4.5290	5.3732	5.2829	5.5908	6.1149	6.2424	6.2454	6.3801	6.7081	6.7589	7.0108	7.1372	7.7060	7.6299	7.7311	8.1302	8.4507	8.5994	8.8485	9.1421	9.3168	9.6031	9.9537	10.1690	10.4259	10.6911	10.9654	11.1666	11.4568	11.7932	12.0602	12.3774	12.6234	12.9279	13.1404	13.4808	13.7416	13.9123	14.1492	14.5636	14.7315	15.1963	15.5911	15.9597
d-Bo22A2_13_G06F	4.1117	4.1446	4.2556	4.2490	4.7098	5.4627	5.3614	5.5143	5.7956	6.0979	6.2774	6.5712	6.9022	7.1217	7.4657	7.8606	7.9690	8.3291	8.5889	8.9312	9.1909	9.5325	9.8672	10.0744	10.4747	10.7829	11.0749	11.4217	11.7327	12.0488	12.4663	12.7535	13.0803	13.4934	13.9012	14.3151	14.6044	14.6353	15.4173	15.6278	16.0578	16.4935	16.8469	17.1471	17.5838	17.9980	18.4257	18.9088	19.4058
d-Bo22A2_13_G09F	4.3058	3.2595	4.5964	4.2452	5.5880	5.0025	5.6471	5.3634	5.5333	6.0284	6.5337	6.0089	6.7656	7.0401	7.2032	7.2461	7.4349	7.7960	8.0672	8.3049	8.5576	8.8019	9.1848	9.3016	9.6307	9.7076	10.1201	10.4207	10.7069	10.9878	11.2840	11.5572	11.8597	12.1473	12.4924	12.6954	13.0559	13.3865	13.7246	13.9368	14.2992	14.7116	14.9130	15.2163	15.5936	15.9732	16.3594	16.7218	17.1765
d-Bo22A2_13_H05F	3.7902	3.6404	4.6906	4.2099	4.7279	5.0634	5.0516	5.4025	5.6462	5.7853	5.8747	6.2473	6.4469	6.3336	6.8557	6.7412	7.2205	7.2571	7.5388	7.7149	7.9209	8.1360	8.4859	8.6044	8.8182	9.1356	9.2979	9.4435	9.5931	9.9336	10.2207	10.4608	10.7636	10.9902	11.2211	11.5467	11.7841	11.9981	12.3016	12.4985	12.7185	13.0868	13.3493	13.6755	13.9375	14.3414	14.6147	14.9824	15.3408
d-Bo22A2_13_H12F	3.9790	3.7561	3.4616	4.8915	5.0212	4.6262	5.3411	5.1410	5.4771	5.9677	6.2490	6.1299	6.3092	6.8652	6.9411	7.1633	7.5703	7.6029	8.0240	8.1799	8.5125	8.7703	9.0423	9.3947	9.6515	9.8623	10.1062	10.3540	10.6769	11.1497	11.3338	11.7022	11.9914	12.2382	12.5900	12.9193	13.2015	13.5826	13.8461	14.2009	14.5702	14.8751	15.2611	15.6168	15.5518	16.4291	16.7851	17.2904	17.6065
d-Bo22A2_14_B04F	4.2292	4.1887	4.7003	4.7562	5.4520	5.8275	5.9840	5.8940	6.3074	6.7528	6.7160	7.0384	7.0386	7.3945	8.0497	8.0817	8.4387	8.7212	8.9014	9.0501	9.5334	9.9099	9.9160	10.5798	10.8079	11.0368	11.2359	11.6694	12.0381	12.3682	12.7819	12.9221	13.4634	13.7442	14.1458	14.4646	14.8619	15.2111	15.4637	15.9206	16.2681	16.6229	17.0218	17.2356	17.6997	18.3048	18.4701	18.9373	19.4186
d-Bo22A2_14_B05F	4.5427	4.5346	4.3777	5.4991	5.4859	5.5482	6.3608	6.0905	7.2145	7.0784	7.2007	7.3209	7.3497	7.6331	7.9454	8.4447	8.4277	8.7550	9.0245	9.1647	9.5382	9.7972	9.7869	10.2526	10.5531	10.7071	10.8911	11.2325	11.5598	11.7851	12.2339	12.2907	12.6709	13.0152	13.3253	13.4461	13.7471	13.9879	14.1548	14.4673	14.7969	15.1098	15.3054	15.5120	15.8234	16.1448	16.4294	16.8835	17.2692
d-Bo22A2_14_B09F	4.4172	4.7167	4.7570	5.9597	5.5814	5.7093	6.5429	6.4821	6.7106	6.8419	7.3264	7.7311	7.6340	7.7857	8.2091	8.3200	8.7204	8.9749	9.2072	9.4257	9.5830	9.8495	10.2363	10.3445	10.7664	10.9447	11.1345	11.3941	11.7283	11.9258	12.2434	12.5639	12.8200	13.1901	13.4623	13.7823	13.8529	14.3130	14.5667	14.8279	15.2290	15.5583	15.8297	16.2005	16.5578	16.9121	17.2437	17.5971	18.0624
d-Bo22A2_14_B10F	3.9997	4.4514	4.4200	4.3778	5.0006	4.9625	5.8251	5.3126	6.0609	5.8429	6.5528	6.9060	6.7298	7.0990	7.2266	7.4752	7.6683	8.0198	8.1735	8.4971	8.6664	8.9584	9.1641	9.3780	9.5944	9.9628	10.2632	10.4969	10.8148	11.1133	11.4211	11.6538	11.9954	12.3699	12.7048	12.9652	13.1621	13.5863	13.7439	14.1665	14.4775	14.7997	15.0900	15.4541	15.7455	16.1257	16.4718	16.7944	17.3428
d-Bo22A2_14_C04F	4.6302	4.7982	5.1069	6.1114	6.5157	6.4490	6.9440	7.3811	7.4313	7.7003	7.9865	8.1589	8.4918	9.0964	9.3068	9.5548	9.8827	10.3916	10.4384	10.9511	11.1384	11.4679	11.7219	12.0492	12.2931	12.7270	12.8132	13.1576	13.4647	13.8439	14.1521	14.3510	14.6491	15.0519	15.3700	15.7533	16.0471	16.3688	16.3816	17.0629	17.4205	17.7355	18.0773	18.3836	18.7992	19.0632	19.4960	19.7944	20.2376
d-Bo22A2_14_C05F	4.2577	5.0556	4.7843	5.3592	5.5262	5.8193	6.6179	6.9361	6.8646	7.1475	7.3609	7.5066	7.8638	8.2436	8.4374	9.0169	8.9484	9.2660	9.7140	9.8267	10.0835	10.3405	10.5353	10.8889	11.1585	11.4855	11.6628	12.0619	12.2838	12.6122	12.9721	13.2303	13.5092	13.8901	14.2495	14.5848	14.9300	15.2328	15.5467	15.7928	16.1694	16.2640	16.7465	17.1709	17.5500	17.7815	18.1678	18.5502	19.0183
d-Bo22A2_14_C08F	3.3714	4.4252	4.6828	3.9983	4.8137	5.5630	5.9624	5.9379	6.4512	6.4847	6.9153	7.3045	7.1939	7.3100	7.8177	8.2137	8.4015	8.8559	9.0597	9.4923	9.5681	10.0124	10.2572	10.3574	10.9260	11.1849	11.5657	11.8602	12.1931	12.3883	12.7388	13.1170	13.5341	13.8444	14.2535	14.6359	15.0337	15.3728	15.7810	16.2084	16.5984	16.5351	17.3188	17.6663	18.1363	18.5161	18.8920	19.3901	19.8967
d-Bo22A2_14_C09F	4.1179	5.2970	5.2104	4.7199	5.6132	6.2338	6.5776	6.6733	7.1742	7.2602	7.3449	7.8387	7.9436	8.2841	8.2799	9.0652	9.0889	9.4494	9.8653	10.0973	10.1834	10.7204	10.7665	11.2533	11.5416	11.8015	12.0545	12.3787	12.6815	12.7994	13.2640	13.5403	13.8089	14.0693	14.4871	14.7802	15.1061	15.4125	15.7050	16.1160	16.4004	16.7283	17.0562	17.4151	17.7323	18.0542	18.3566	18.7560	19.2601
d-Bo22A2_14_C10F	4.5716	4.8380	4.1891	4.6792	5.7568	6.8450	6.4606	6.7596	6.9633	7.1082	7.1291	7.2173	7.7255	7.8862	8.1331	8.4797	8.7365	9.0472	9.0719	9.3182	9.6779	9.8569	10.1235	10.3637	10.6606	10.7916	11.0889	11.3493	11.5595	11.8066	12.1219	12.4596	12.7410	12.9180	13.2824	13.5553	13.8922	14.2169	14.4619	14.8402	15.1231	15.3696	15.7115	16.0432	16.4086	16.7207	17.0412	17.5440	17.8635
d-Bo22A2_14_D02F	5.8759	6.3611	6.8572	8.0987	8.7581	9.2680	10.1965	10.6137	10.9518	11.2967	12.1007	12.4063	12.8888	12.9199	13.7279	14.0600	14.6207	15.2024	15.3728	15.8228	16.2465	16.4576	16.9617	17.3225	17.7384	18.2505	18.4850	18.9840	19.3048	19.6277	20.0776	20.3966	20.9036	21.3448	21.7912	22.0669	22.5745	22.8805	23.1841	23.5365	23.8094	24.0615	24.4396	24.6619	25.0249	25.4151	25.7084	26.1057	26.6312
d-Bo22A2_14_D06F	3.6682	4.7026	3.8235	5.9726	4.9235	5.1541	5.3854	5.5641	5.4186	5.3619	6.2546	5.3110	6.3152	6.2224	6.4990	6.6167	7.0261	7.1817	7.2924	7.4557	7.7343	7.8693	8.1973	8.4184	8.7129	9.0479	9.2039	9.3862	9.7025	9.9255	10.2729	10.4875	10.6978	11.0063	11.3183	11.5747	11.7644	12.0715	12.2797	12.5075	12.8648	13.1312	13.3341	13.5984	13.9360	14.2652	14.5153	14.8903	15.3322
d-Bo22A2_14_D08F	3.2725	4.3524	4.3091	4.4968	4.7021	5.1532	5.0491	5.6618	5.9830	6.0620	6.4285	5.9622	6.9569	7.1037	7.2208	7.5828	7.8136	8.2371	8.4396	8.7203	8.8074	9.2787	9.5227	9.7824	10.1258	10.4570	10.6678	10.9272	11.3349	11.5806	11.9176	12.2829	12.5182	12.8240	13.2119	13.5261	13.8801	14.2203	14.5754	14.9415	15.1707	15.6335	15.9383	16.3680	16.7359	17.2184	17.5925	18.0241	18.4428
d-Bo22A2_14_E02F	4.5675	4.5694	4.7415	4.4780	4.5433	5.0183	5.2647	5.4732	5.6544	5.5803	5.8415	5.9328	6.2671	6.7573	6.5827	6.6323	6.8043	7.1204	7.4242	7.5930	7.8232	8.1644	8.0757	8.3840	8.7388	8.8964	9.0372	9.3300	9.6321	9.7392	10.0450	10.2905	10.4719	10.8652	10.9564	11.2791	11.4819	11.8415	12.0611	12.2323	12.5298	12.8222	13.1627	13.4305	13.7070	14.0593	14.3082	14.6631	15.0391
d-Bo22A2_14_E06F	4.6124	4.9845	5.3879	5.8666	6.1561	6.1315	7.0720	7.4453	7.5511	7.7653	8.1551	8.2789	9.1826	8.5885	9.2045	9.5616	9.9858	10.3747	10.7421	10.7217	11.1781	11.5789	11.8241	12.1707	12.5212	12.9651	13.1688	13.4470	13.9249	14.1371	14.5502	14.9693	15.3037	15.6590	16.0088	16.4447	16.7638	17.1374	17.5036	17.7706	18.3037	18.6313	18.9803	19.3385	19.7751	20.1097	20.4646	20.8990	21.5317
d-Bo22A2_14_E08F	3.5888	5.3326	3.7714	3.9059	3.8848	4.2294	4.4006	4.2219	4.9409	4.7740	4.7102	5.2118	5.1701	5.1243	5.2478	5.8561	5.9543	6.2287	6.3260	6.5472	6.7646	6.9553	7.1973	7.5043	7.6436	7.9454	8.2473	8.3696	8.7071	8.8677	9.1375	9.4224	9.7285	9.9357	10.0979	10.4776	10.7939	11.0874	11.2533	11.4390	11.5992	12.1337	12.4054	12.7092	12.9544	13.4170	13.6935	14.0386	14.4467
d-Bo22A2_14_E11F	4.6445	4.5273	4.7428	6.2188	6.5906	6.4480	6.9896	7.5295	7.8327	8.0515	8.8448	8.8544	8.9914	9.2806	9.3245	9.7694	10.1078	10.4325	10.5422	10.7849	11.2378	11.5115	11.6212	12.1626	12.2822	12.5224	12.8146	13.0518	13.4209	13.6345	13.8994	14.2776	14.5857	14.9065	15.2224	15.5685	15.9080	16.2803	16.5541	16.9553	17.2907	17.6706	17.9265	18.2208	18.6053	18.9779	19.3514	19.8257	20.3128
d-Bo22A2_14_E12F	4.1345	4.7559	4.7453	4.8042	5.8560	5.3172	5.9412	6.3019	6.7268	6.5172	7.2413	7.2998	7.7209	8.0071	8.1997	8.5289	8.8994	9.2875	9.5152	9.7387	10.1643	10.4188	10.7960	11.1701	11.5320	11.7390	12.1095	12.3695	12.8405	13.0686	13.4199	13.8957	14.1865	14.5519	14.9247	15.3293	15.6417	15.8125	16.4560	16.8077	17.2065	17.6086	17.9889	18.4288	18.7311	19.0321	19.4706	19.9239	20.4264
d-Bo22A2_14_F01F	4.8663	4.1645	4.6775	5.5037	5.2926	5.2912	5.9261	6.3417	6.5039	6.9131	7.4862	7.1481	7.3441	7.9533	8.1162	8.3080	8.7490	8.9599	9.2676	9.5661	9.7905	10.0647	10.3359	10.6646	10.9853	11.1643	11.5196	11.5432	12.1187	12.4204	12.7057	13.1537	13.3281	13.7213	13.9536	14.3340	14.6671	14.9445	15.2383	15.5087	15.9144	16.1591	16.4145	16.7753	17.0337	17.3924	17.7002	18.0782	18.0971
d-Bo22A2_14_F05F	3.8499	4.7678	3.4262	4.2277	4.3664	4.9249	5.2350	5.5443	5.5439	5.7161	5.5598	5.8255	6.2512	6.5707	6.6771	6.9963	7.2760	7.4828	7.7651	8.0003	8.0925	8.4980	8.7578	9.0125	9.3726	9.6213	9.9031	9.8318	10.4558	10.7704	10.9506	11.4084	11.6920	11.9596	12.2262	12.6439	12.8878	13.2347	13.4915	13.8259	14.0909	14.4063	14.6121	15.0550	15.3748	15.7398	16.0313	16.4235	16.8448
d-Bo22A2_14_F09F	3.6614	3.6203	3.9622	4.7546	4.8580	4.9615	5.1957	5.2255	5.6907	6.1191	6.1506	6.5328	6.8122	6.8334	7.1763	7.3974	7.5035	7.9322	8.0823	8.3842	8.4715	8.9125	9.1568	9.4221	9.6704	9.7505	10.1120	10.4504	10.6144	10.8890	11.3261	11.4257	11.7102	11.8811	12.2746	12.4749	12.6666	12.9814	13.2803	12.8852	13.8652	14.2718	14.4536	14.7960	15.0658	15.3904	15.7237	15.9258	16.5183
d-Bo22A2_14_F10F	3.5636	4.0756	4.3454	4.4087	4.1305	4.8524	5.0722	4.7121	5.0485	5.3145	5.6696	5.7168	5.9196	6.1792	6.3166	6.4788	6.7034	6.7823	7.2092	7.1636	7.5655	7.6378	7.7796	8.1240	8.3107	8.3102	8.7408	8.9959	9.1913	9.3470	9.6160	9.9562	10.1569	10.4098	10.6601	10.9013	11.1376	11.4032	11.6713	11.8062	12.1299	12.4063	12.6886	12.9117	13.2495	13.5370	13.8869	14.2568	14.6683
d-Bo22A2_14_F11F	4.9998	4.8893	5.5509	5.3898	6.1544	6.2601	6.7993	7.3383	7.8423	8.0681	8.3574	8.9318	9.1016	9.1899	9.6754	9.9088	10.1676	10.5370	10.8832	11.2308	11.5525	11.8019	12.1807	12.4089	12.7576	13.1724	13.4468	13.7653	14.2674	14.5217	14.7874	15.0434	15.5233	15.9562	16.3039	16.7276	17.2033	17.5385	18.0106	18.3046	18.7310	19.0877	19.4746	19.9166	20.3563	20.7310	21.2518	21.6255	22.0754
d-Bo22A2_14_G03F	3.4017	3.7835	4.1296	4.4017	4.5882	5.0527	5.2911	5.4194	5.5100	5.8911	5.9695	6.1147	6.7568	6.9221	7.0990	7.3144	7.5471	7.7717	8.0495	8.2537	8.5174	8.7299	9.0018	9.2226	9.5335	9.6642	9.7869	10.1421	10.4204	10.6163	10.9203	11.1376	11.4478	11.7020	11.9929	12.2242	12.6006	12.7442	12.9691	13.2815	13.5826	13.8558	14.1732	14.4202	14.7229	14.6404	15.4489	15.6428	16.0456
d-Bo22A2_14_G06F	4.8100	4.7136	5.2225	5.4487	6.0856	6.1388	6.8691	7.0953	7.5240	7.6296	7.7502	8.5909	8.7842	8.8863	9.3409	9.8545	10.0468	10.1531	10.7414	10.8595	11.1645	11.4344	11.8174	12.0248	12.3483	12.6874	12.9549	13.2530	13.5170	14.0198	14.1208	14.3944	14.9675	15.1517	15.4796	15.9260	16.2817	16.7264	16.9313	17.2399	17.7231	18.0927	18.3560	18.6587	19.0565	19.5130	19.8280	20.2493	20.7298
d-Bo22A2_14_G11F	4.9185	6.7178	6.1832	5.4049	6.6262	6.8752	7.0285	7.6188	7.8448	7.9499	8.5454	9.0188	9.0021	9.6487	10.1618	10.3193	10.8113	11.1527	11.3787	11.7416	12.1511	12.5121	12.9467	13.2238	13.5959	13.9761	14.2432	14.6340	14.9963	15.2988	15.6608	16.1206	16.4682	17.0146	17.2500	17.7641	18.1929	18.5969	19.0668	19.4836	19.8845	20.2156	20.6354	21.0862	21.5253	21.8626	22.3310	22.7472	23.3290
d-Bo22A2_14_G12F	3.8022	4.7862	4.2359	4.7860	5.4542	5.0232	4.9276	5.2483	5.2708	5.6819	5.6584	6.2711	6.2927	6.6409	6.7116	7.0784	7.4350	7.5438	7.5205	7.7241	8.1645	8.4344	8.7330	8.8994	9.2793	9.5108	9.6626	10.0419	10.4303	10.6326	10.9596	11.2347	11.6380	11.9337	12.2688	12.5563	12.8453	13.1373	13.5519	13.8284	14.1841	14.3166	14.8311	15.1830	15.5457	15.9179	16.3261	16.7355	17.2944
d-Bo22A2_14_H08F	3.1349	3.4083	3.7434	3.5019	3.5581	3.9115	4.2684	4.1622	4.4290	4.8910	5.0520	4.9407	5.3498	5.6060	5.6309	5.8583	5.9307	6.1428	6.2677	6.4929	6.8432	7.0829	7.2411	7.4847	7.7640	7.8954	8.1313	8.4743	8.5814	8.8125	9.1098	9.2762	9.6537	9.9214	10.1805	10.4307	10.6795	10.9127	11.1223	11.3874	11.6543	11.8782	12.2427	12.4994	12.5806	13.0558	13.3667	13.6682	14.0591
d-Bo22A2_14_H10F	4.5357	4.4165	4.3380	5.4337	4.6192	5.4595	5.2062	5.7393	6.1943	6.2087	6.3493	6.4026	6.5494	6.8490	6.7806	7.2237	7.5375	7.5728	7.8047	7.9013	8.2781	8.3828	8.6735	8.8844	9.0730	9.1094	9.5476	9.7954	9.9236	10.2707	10.5241	10.8005	11.0478	11.3729	11.4571	11.8019	12.0235	12.2598	12.5373	12.7232	12.9296	13.3527	13.5419	13.7987	14.0345	14.3848	14.6758	15.0605	15.5100
d-Bo22A2_14_H11F	4.7901	4.3434	5.3052	5.8202	6.1006	6.2605	6.6999	6.9820	7.5655	7.7261	8.1869	8.1905	8.3718	8.9383	9.2674	9.6437	9.7180	10.1309	10.4946	10.7102	11.0815	11.3273	11.6345	11.8798	12.2242	12.4250	12.7410	13.1347	13.3694	13.8066	14.0251	14.0932	14.7440	14.9477	15.3200	15.6845	15.9984	16.3818	16.6146	16.9151	17.2643	17.5543	17.8142	18.1080	18.3891	18.8158	19.1018	19.4265	20.0394
d-Bo22A2_14_H12F	3.3012	3.6651	3.5997	4.0188	3.8636	4.0888	4.7037	5.0075	5.2379	5.6366	6.0565	5.7542	5.8794	6.2923	6.3705	6.9658	6.9080	6.8203	7.1848	7.5811	7.6523	8.1890	8.2591	8.4627	8.7231	8.9542	9.2056	9.3710	9.7317	9.9499	10.2291	10.5651	10.8420	11.1076	11.3167	11.6879	11.9507	12.2340	12.5326	12.8101	13.1089	13.4477	13.6885	14.0923	13.9005	14.7701	15.2393	15.5906	16.0105
d-Bo22A2_15_A02F	3.6335	3.8370	5.5468	5.1566	5.2447	5.5984	6.3978	6.2939	7.1372	7.0952	7.3642	7.5559	7.6541	8.1321	8.2781	8.7152	8.8522	9.1646	9.3846	9.6837	10.0608	10.1557	10.5409	10.8654	11.1155	11.3608	11.6550	11.8549	12.3195	12.4516	12.7767	13.0178	13.4279	13.7185	14.0219	14.4109	14.6562	14.9014	15.3264	15.6314	15.9196	16.2553	16.6181	17.0087	17.3306	17.6181	17.9968	18.4113	18.8316
d-Bo22A2_15_A03F	3.2660	4.3205	4.8019	4.3993	4.6793	4.6704	5.3842	5.5924	5.7114	6.1466	6.3944	6.4224	6.5335	6.7836	7.2163	7.3217	7.5396	7.9100	8.1101	8.3786	8.5774	8.6991	9.0796	9.3429	9.5144	9.8155	10.1520	10.3385	10.6813	10.8591	11.2053	11.5522	11.7228	12.0294	12.1963	12.6251	12.9046	13.1841	13.5425	13.8138	14.0868	14.4309	14.7773	15.1658	15.5676	15.8675	16.2114	16.6038	16.9818
d-Bo22A2_15_A04F	4.5822	4.9052	5.1544	6.3850	6.8174	6.4250	7.5778	7.6889	7.3684	8.4853	9.0009	9.3513	9.2103	9.8799	10.0653	10.5664	10.7308	11.2267	11.4429	11.7126	12.2518	12.2856	12.7112	13.0515	13.2996	13.6282	13.9579	14.2670	14.5089	14.9370	15.2888	14.4052	15.8234	16.3677	16.5800	17.0339	17.3908	17.7225	18.1415	18.4805	18.8183	19.0780	19.4340	19.9090	20.2620	20.6337	21.0334	21.4474	21.8742
d-Bo22A2_15_A12F	4.1049	4.2835	4.3732	5.1709	5.7342	5.7799	5.8198	6.2755	6.5954	6.7989	6.8805	7.2997	7.3506	7.5687	7.7853	8.0212	8.2196	8.7736	8.8240	8.9630	9.3843	9.4100	9.6055	10.0067	10.2825	10.5834	10.7860	11.0737	11.3315	11.5024	11.8441	12.1991	12.4355	12.7476	13.0117	13.3547	13.7146	14.0274	14.2852	14.6281	14.8818	15.2741	15.6346	15.7824	16.2732	16.6682	17.0906	17.4779	17.9652
d-Bo22A2_15_B05F	2.8983	3.3935	3.7297	3.5562	3.8816	4.1447	4.7396	4.4840	5.0495	5.0837	5.2341	5.6741	5.7368	5.9868	6.2909	6.3918	6.6402	7.0187	7.1811	7.2448	7.6871	7.7909	7.9558	8.3446	8.6136	8.7782	9.0566	9.3683	9.6774	9.8410	10.1564	10.5422	10.6837	11.1874	11.4204	11.6670	11.9200	12.2468	12.4294	12.6950	13.0759	13.3948	13.6481	13.8704	14.2896	14.6142	14.9932	15.3521	15.7825
d-Bo22A2_15_B11F	3.4688	3.6993	3.6518	4.2064	4.2847	4.9972	5.1126	5.6217	5.8391	5.9205	6.4378	6.6925	6.6185	6.9819	7.3277	7.5720	7.7656	7.9776	8.2971	8.4980	8.7683	8.9975	9.2374	9.5683	9.8153	10.1408	10.3756	10.5479	10.9469	11.1378	11.4367	11.8385	11.9980	12.3033	12.7216	12.8734	12.9850	13.4388	13.6606	13.8635	14.2462	14.4790	14.8479	15.1163	15.4064	15.7122	16.0252	16.3171	16.9122
d-Bo22A2_15_C05F	3.9948	3.8764	4.1373	3.8086	4.6281	5.0508	4.6751	5.3453	5.5633	5.2897	5.6682	5.7653	5.6573	6.1306	6.4044	6.3660	6.5856	6.9359	7.0124	7.1102	7.3991	7.6422	7.7105	8.0262	8.2620	8.3459	8.6368	8.9196	9.1332	9.3536	9.6754	9.8678	9.9561	10.2131	10.5997	10.8629	11.0291	11.2849	11.2433	11.7461	12.0355	12.2299	12.4744	12.7930	13.1126	13.2711	13.5932	13.8892	14.2806
d-Bo22A2_15_C06F	3.2284	3.8438	5.1964	4.5601	5.4802	5.9157	6.2769	6.5011	6.5254	7.1347	7.5166	7.5935	7.9126	8.6995	9.0667	9.3252	9.6469	10.1372	10.7321	10.7540	11.2353	11.3331	11.9185	12.3621	12.8148	13.2585	13.4958	14.0337	14.3160	14.7751	15.1152	15.4855	15.8472	16.3272	16.8598	17.2945	17.7636	18.0075	18.4672	18.8430	19.2473	19.5442	19.9383	20.2291	20.7697	21.0402	21.5068	21.9546	22.4786
d-Bo22A2_15_D01F	3.6278	4.6471	4.3136	4.3754	4.5850	5.4047	5.6543	5.5564	5.7570	6.1941	6.4078	6.9534	6.6701	7.7332	7.5704	7.4232	7.9701	8.3021	8.4530	8.9354	9.1183	9.0871	9.5824	9.8232	10.0889	10.2913	10.7367	10.8471	11.2482	11.3435	11.7211	11.9509	12.3649	12.5910	12.9365	13.0478	13.4126	13.6788	13.9618	14.1886	14.5554	14.8796	15.2414	15.4962	15.8108	16.0828	16.4545	16.7680	17.3249
d-Bo22A2_15_D05F	3.7177	5.1716	5.1229	5.3220	6.0131	6.4500	6.2095	6.2513	6.9647	6.9314	7.3412	7.5350	7.7003	8.2965	8.5643	8.6608	8.9192	9.3542	9.5381	9.9416	10.2009	10.3740	10.7459	10.9990	11.3872	11.4792	11.9824	12.2705	12.5346	12.7869	13.3182	13.6140	13.8913	14.1856	14.5646	14.6307	15.0705	15.4264	15.6763	15.9122	16.2802	16.6431	16.9321	17.1890	17.5485	17.8561	18.2804	18.6137	19.1569
d-Bo22A2_15_D06F	3.0073	3.3640	3.6257	3.4759	3.5289	4.2255	4.2804	4.1845	4.5941	5.0480	4.6510	5.1099	5.3970	5.3885	5.5641	5.6895	5.8423	5.9532	6.0918	6.3376	6.3554	6.8189	7.0314	7.0361	7.2259	7.4487	7.6764	7.7862	8.0431	8.3005	8.5754	8.7443	8.9270	9.1466	9.2378	9.4395	9.8877	10.0901	10.3261	10.5695	10.8096	11.1476	11.3651	11.6507	11.8788	12.2156	12.5352	12.8677	13.1911
d-Bo22A2_15_E01F	3.6369	3.8571	4.3131	4.5214	4.5608	5.2635	5.1491	5.7741	5.9449	6.3757	6.5799	6.8158	7.0068	7.2543	7.2883	7.9501	7.9683	8.3263	8.5925	8.6717	9.1372	9.4466	9.6706	9.9060	10.2398	10.5430	10.5810	11.0080	11.2824	11.5114	11.8764	12.1099	12.4581	12.7236	12.9777	13.2454	13.5420	13.8686	14.0638	14.3778	14.3488	14.9167	15.1893	15.4468	15.7359	16.0575	16.3625	16.7117	17.1671
d-Bo22A2_15_E04F	2.0710	3.4759	3.2480	3.2732	4.7864	3.7790	4.2070	4.1304	5.1986	5.2756	5.0675	5.3665	5.3780	5.6287	5.8799	5.6354	6.1559	6.3597	6.5199	6.5748	6.9244	7.4398	7.2466	7.6041	7.6920	7.9331	7.9851	8.3410	8.5549	8.7716	9.0650	9.1203	9.4856	9.7421	9.8693	10.1617	10.3901	10.7080	10.7507	11.0240	10.9840	11.7192	12.0935	12.2133	12.5749	12.8269	13.1749	13.5518	13.8659
d-Bo22A2_15_E05F	3.7709	6.3255	5.7255	5.9422	7.0091	7.4037	7.5747	7.9551	8.7666	8.7732	9.2462	9.3807	9.7457	10.3505	10.8907	10.7945	11.1979	11.6763	11.9111	12.2569	12.6805	12.9580	13.3051	13.7086	13.8410	14.2934	14.5100	14.9945	15.2613	15.5227	15.9068	16.2802	16.6892	16.9928	17.2909	17.5941	17.9936	18.3579	18.6110	18.7932	18.9469	19.5248	19.7207	20.0632	20.3026	20.7060	20.9877	21.3873	21.8545
d-Bo22A2_15_F06F	2.8215	3.9556	4.6784	3.9836	4.4585	5.1427	5.4966	5.4178	5.6073	5.7888	6.2566	6.3037	6.3633	6.6374	6.9223	7.2151	7.4024	7.7227	7.8257	7.9831	8.3955	8.5093	8.7934	9.0691	9.2216	9.5691	9.7951	9.9084	10.2524	10.4827	10.8077	11.1356	11.4759	11.8360	12.0248	12.3788	12.6322	12.9676	13.2712	13.5041	13.8560	14.2018	14.4543	14.7677	15.1039	15.4630	15.8538	15.6094	16.7449
d-Bo22A2_15_F07F	4.3958	4.8329	5.3542	5.3974	5.7555	6.6413	6.3375	6.4413	7.1151	7.3424	7.5848	7.7590	8.1050	8.3361	8.4407	8.9079	9.2294	9.3849	9.7590	9.9036	10.2482	10.5435	10.9227	11.0527	11.3639	11.4624	11.9738	12.1688	12.5346	12.8093	13.0398	13.4272	13.7225	14.0947	14.3855	14.7652	15.1097	15.5040	15.8268	16.0998	16.5365	16.8291	17.1231	17.4388	17.7766	18.1435	18.5307	18.8126	19.4565
d-Bo22A2_15_G01F	3.3493	3.2853	3.4294	4.3539	3.7727	3.3568	3.6511	4.1531	4.5853	4.4840	4.4004	4.6018	4.8167	4.8755	5.1133	5.3541	5.2464	5.6576	5.7666	5.8935	6.1050	6.3284	6.4292	6.6956	6.9223	7.1973	7.3157	7.5537	7.8026	7.9581	8.2053	8.4101	8.6416	8.9157	9.2100	9.3834	9.7036	9.9634	10.1452	10.3734	10.6837	10.9635	11.1905	11.4356	11.7809	11.8483	12.3573	12.6805	13.0890
d-Bo22A2_15_G09F	4.2229	4.0176	4.2067	5.6341	5.4228	5.9315	6.3735	7.0611	7.5141	7.8757	7.9102	8.7156	8.6046	9.0045	9.4631	9.9283	10.2214	10.5944	10.8844	11.4516	11.8345	12.2108	12.6629	13.0067	13.3220	13.7382	14.1373	14.4646	15.0270	15.3400	15.8493	16.3162	16.6263	17.1023	17.6514	18.0831	18.5465	18.6411	19.6066	19.9091	20.3617	20.8305	21.2080	21.6422	22.0840	22.5324	23.1411	23.6641	24.1926
d-Bo22A2_15_G10F	3.3174	3.3413	3.4038	4.5891	4.8230	4.9618	5.2126	6.1301	6.3420	6.5353	6.5368	7.0260	7.1813	7.1788	8.0069	7.9710	8.4630	9.0295	8.7587	9.1333	9.6285	9.7999	10.1221	10.4276	10.7372	10.9601	11.4382	11.6506	11.8816	12.2065	12.5065	12.7752	13.2117	13.5460	13.8806	14.2644	14.5457	14.7441	15.0891	15.4554	15.9069	16.2677	16.5396	16.9612	17.2846	17.6514	18.0053	18.4138	18.8971
d-Bo22A2_15_G12F	3.7053	3.7172	4.0773	3.7620	4.1651	4.6363	4.7736	4.8567	5.4140	5.1587	5.6233	6.3080	6.0645	6.3658	6.4962	6.5518	6.9727	7.5141	7.4536	7.5660	7.8269	8.0345	8.2642	8.5210	8.7755	9.0116	9.2729	9.4798	9.6525	10.0190	10.3069	10.5909	10.7432	11.0662	11.3667	11.7259	12.0523	11.9075	12.7367	12.7529	13.2099	13.5410	13.8123	14.1691	14.4943	14.8702	15.2981	15.7352	16.1831
d-Bo22A2_15_H01F	4.4063	4.5084	4.5911	5.2370	5.4055	5.7326	6.1275	6.6058	6.8197	7.1867	7.4583	7.5790	7.8467	8.4346	8.6289	8.8351	9.3159	9.3762	9.7100	9.9935	10.3470	10.6814	11.0072	11.3036	11.6039	11.9030	12.2473	12.5760	12.7073	13.1133	13.6140	13.7239	14.0486	14.3611	14.7157	15.0141	15.4954	15.7347	16.0686	16.3853	16.7175	17.0958	17.3796	17.7339	18.1393	18.5319	18.8987	19.2576	19.7073
d-Bo22A2_15_H05F	3.0549	3.3694	3.9305	3.7543	3.9320	4.4811	4.3537	4.6250	5.1475	5.1768	5.1904	5.6902	5.6625	5.9065	6.3266	6.5064	6.9376	7.0078	7.2136	7.4281	7.8360	7.9994	8.4192	8.6323	8.8333	9.1328	9.3850	9.7260	10.0127	10.3184	10.7590	10.9208	11.2477	11.5061	11.8098	12.0792	12.4427	12.7491	12.9798	13.2483	13.6636	13.9722	14.2499	14.5878	14.9263	15.3390	15.5905	16.0975	16.4376
d-Bo22A2_15_H09F	3.2195	2.4981	3.6803	4.4575	4.0432	4.2645	4.1704	4.8260	4.9792	5.5034	5.5710	5.9383	6.0359	6.6097	6.6863	6.9109	7.2230	7.4193	7.7069	7.9304	8.2373	8.5826	8.8012	9.0632	9.3498	9.7144	9.9516	10.3413	10.5505	10.8454	11.3855	11.5199	11.8135	12.1313	12.4519	12.7740	13.0956	13.3654	13.6707	13.9735	14.3244	14.6633	14.9867	15.2646	15.6281	15.9376	16.2773	16.7363	17.1632
d-Bo22A2_16_A01F	3.8869	3.2410	4.0349	4.3532	4.8363	4.8731	4.8228	5.2623	5.5003	5.6468	5.6138	6.2427	6.4096	6.5126	6.8353	6.9319	7.3779	7.5238	7.9231	8.1902	8.4947	8.6904	9.0244	9.3469	9.6258	9.9014	10.2233	10.4682	10.8009	11.1388	11.5102	11.7286	12.0869	12.5086	12.7589	13.1160	13.4321	13.7936	14.0897	14.3914	14.7269	15.0803	15.4468	15.7886	16.0731	16.4816	16.9089	17.3618	17.7951
d-Bo22A2_16_A03F	4.1695	3.6630	4.0594	3.7496	4.9470	4.6123	4.9001	5.1482	5.5609	5.4800	5.8314	5.8730	6.0632	6.2645	6.5572	6.7916	7.0084	7.2475	7.3512	7.6797	7.8763	8.0575	8.3450	8.5954	8.8814	9.0380	9.2522	9.5653	9.8318	10.0340	10.3135	10.5399	10.8373	11.1219	11.4407	11.6758	11.8941	12.1596	12.4170	12.6279	12.9240	13.2361	13.4588	13.7865	14.0914	14.4403	14.7597	15.1660	15.5143
d-Bo22A2_16_A06F	3.8253	3.8003	4.0813	4.4938	5.4844	4.8555	5.2966	5.7803	5.8842	5.8897	6.1086	6.8189	6.6553	6.8879	7.0507	7.4131	7.6986	7.7818	7.9276	8.1592	8.5154	8.6653	8.8411	9.2136	9.3192	9.5955	9.8194	10.1327	10.3785	10.6337	10.9122	11.0974	11.3854	11.6499	11.8963	12.2683	12.4523	12.8035	13.0262	13.3517	13.7394	13.9796	14.3108	14.6404	15.0074	15.3916	15.7585	16.0374	16.4724
d-Bo22A2_16_A07F	5.9612	6.0021	7.0866	8.0137	8.1887	8.6969	9.1524	9.5961	9.9162	10.8644	11.1088	11.6683	12.2256	12.3911	12.9413	13.4630	13.9103	14.2180	14.8293	15.1534	15.6191	15.8761	16.3985	16.8210	17.0804	17.4988	17.8661	18.3214	18.7108	19.0472	19.5419	19.8592	20.4096	20.9812	21.4265	21.9371	22.2449	22.6719	23.0114	23.3142	23.6338	24.0211	24.3192	24.6904	24.9135	25.4456	25.8180	26.2768	26.8778
d-Bo22A2_16_A12F	4.5630	3.7095	3.8607	5.5083	4.7027	5.4929	5.5131	6.0029	6.0973	6.5374	6.4564	6.6636	6.9535	7.2922	7.4771	7.6147	7.7769	8.0058	8.3775	8.5210	8.6214	8.9716	9.1848	9.4177	9.7579	9.9314	10.1367	10.4189	10.8244	10.8809	11.2643	11.1325	11.7494	12.0760	12.3941	12.6658	12.8868	13.2858	13.5898	13.8562	14.1546	14.4961	14.8217	15.1601	15.4473	15.8738	16.2586	16.6753	17.0632
d-Bo22A2_16_B04F	3.6520	4.3388	3.6307	4.6775	4.2222	4.8826	5.1271	5.0864	5.1504	5.6692	6.0789	5.9822	6.1013	6.4605	7.0899	7.0517	7.3538	7.7171	8.0518	8.2051	8.6631	8.8757	8.9519	9.5354	9.8879	10.1070	10.3357	10.5692	11.0892	11.2303	11.7168	11.9872	12.3713	12.7219	13.1089	13.4174	13.7510	14.0384	14.3749	14.8510	15.1722	15.5620	15.8675	16.1976	16.5993	17.1621	17.4554	17.8584	18.3307
d-Bo22A2_16_B05F	3.8858	4.6537	4.2325	4.8011	4.6666	4.6673	5.1756	4.8643	4.5586	5.3232	5.5402	5.5209	5.4914	5.8693	6.2221	6.3242	6.5302	6.5775	6.7901	6.9918	7.1041	7.2721	7.2804	7.7368	7.8982	7.9918	8.2374	8.3807	8.6472	8.7298	9.0332	9.2053	9.4161	9.6489	9.9426	10.1604	10.3254	10.5402	10.7267	10.9941	11.2114	11.4927	11.7205	11.9216	12.2227	12.5234	12.8009	13.1295	13.3969
d-Bo22A2_16_B06F	3.9235	4.4631	4.4697	4.9754	4.9418	5.0594	5.6278	5.3953	5.4053	5.9145	6.2552	6.4411	6.2600	6.5020	6.9105	6.8667	7.0719	7.3798	7.4703	7.8642	8.0606	8.1835	8.4527	8.6884	8.8828	9.1935	9.3434	9.5489	9.9175	10.0710	10.4129	10.6542	10.9999	11.2644	11.4792	11.7656	12.0361	12.2980	12.5665	12.9008	13.2326	13.5571	14.0065	14.1807	14.5183	14.9828	15.2300	15.6035	15.9781
d-Bo22A2_16_C01F	5.7698	7.1771	7.5653	7.4917	9.2300	9.8580	10.4467	11.4919	12.1325	12.6607	13.2976	13.9985	14.1265	14.9086	15.0884	15.9384	16.2921	16.8011	17.1894	17.5537	17.9802	18.2281	18.7238	19.3510	19.6132	19.9472	20.3706	20.7450	21.1901	21.7490	22.2488	22.6535	23.2337	23.6437	23.9992	24.4975	24.9521	25.2462	25.6106	25.9160	26.1664	25.8589	26.9872	27.2997	27.7464	28.0942	28.4166	28.8512	29.3843
d-Bo22A2_16_C09F	3.7875	3.8095	5.5888	5.9041	5.6425	7.0768	6.5844	6.8384	7.1698	7.6128	7.8699	8.4777	8.4063	8.8345	9.0433	9.2610	9.7518	9.8556	10.2550	10.5103	10.7239	11.1521	11.3212	11.5606	11.9700	12.3745	12.5873	12.8905	13.2392	13.5251	13.8560	14.1583	14.5729	14.7647	15.2637	15.5686	15.9653	16.2650	16.6512	16.9120	17.1774	17.5397	17.8942	18.1840	18.5692	18.9341	19.2301	19.7946	20.2082
d-Bo22A2_16_D04F	4.5386	5.1058	6.1787	5.9380	6.8053	6.9186	7.6117	7.6780	8.1774	8.1476	8.5423	9.2813	9.5370	9.9496	10.3026	10.6270	10.8485	11.4343	11.6261	11.9222	12.1451	12.9785	13.0080	13.3212	13.7181	14.0506	14.2536	14.7382	15.0295	15.3582	15.6283	16.0277	16.4247	16.7577	17.1385	17.6027	17.9414	18.3356	18.6843	19.1174	19.4613	19.8455	20.2063	20.5001	20.8743	21.3360	21.6699	22.0866	22.5812
d-Bo22A2_16_D06F	4.0849	4.1924	4.5151	4.2989	5.1883	4.8789	4.6566	4.9780	5.5593	5.5392	5.7655	5.8662	5.8901	6.0244	6.3265	6.1900	6.5923	6.7895	6.8161	6.8928	7.3972	7.6156	7.5479	7.8644	8.2206	8.1422	8.3550	8.7114	8.8167	9.1095	9.3380	9.6032	9.7551	10.0936	10.2846	10.6358	10.8763	11.0284	11.3475	11.5254	11.7357	12.0282	12.2729	12.5795	12.8024	13.0807	13.5250	13.8104	14.1860
d-Bo22A2_16_D09F	4.5308	4.1445	5.5592	5.6980	6.6359	6.9173	7.3782	7.4487	7.9547	8.9817	8.5609	8.8073	9.3866	9.6907	10.0726	10.4797	10.8505	11.3002	11.7350	11.9482	12.4414	12.8249	13.2057	13.5703	14.0304	14.4490	14.8109	15.1053	15.5251	15.8107	16.3127	16.6702	17.0351	17.5140	17.9014	18.3692	18.8153	19.2602	19.6219	19.9713	20.3723	20.7039	21.0849	21.3962	21.8037	22.1891	22.6759	23.1293	23.7060
d-Bo22A2_16_D11F	3.9403	4.1393	4.5604	3.5725	4.9835	4.9234	5.6274	5.5430	6.2422	6.1524	6.3120	6.9920	6.8636	6.8845	7.6324	7.9416	7.9813	8.2607	8.4948	8.7708	9.1071	9.3643	9.5233	9.9218	10.0317	10.3339	10.5979	11.0299	11.2562	11.6152	11.8385	12.2717	12.4518	12.7520	12.9001	13.4241	13.7111	13.9990	14.3734	14.6759	14.7907	15.1972	15.4900	15.5741	16.1511	16.5217	16.8724	17.3030	17.7005
d-Bo22A2_16_E02F	3.9520	4.3435	4.6445	4.6091	4.2790	5.0120	5.4201	5.6963	5.5075	6.1522	6.5060	6.2367	6.5659	6.8538	6.9277	7.1542	7.4789	7.6929	7.8654	8.1512	8.3124	8.6500	8.8102	9.0202	9.1272	9.5233	9.6332	9.8710	10.1179	10.3493	10.5983	10.7835	11.0761	11.3780	11.4936	11.7852	12.0600	12.3897	12.6131	12.8258	12.9194	13.3405	13.6952	13.9322	14.2609	14.6341	14.8264	15.2632	15.5323
d-Bo22A2_16_E03F	3.7957	6.2296	4.5711	5.0017	5.2606	4.9172	5.2099	5.6444	5.9034	6.2580	6.4913	6.7823	6.4994	7.0236	7.6542	7.3811	7.7077	8.0635	8.2548	8.3648	8.6366	8.8579	9.0681	9.3824	9.5417	9.8163	9.9560	10.1312	10.4076	10.5632	10.9010	11.0559	11.2298	11.5057	11.7156	11.8959	12.2008	12.4648	12.5844	12.7926	12.9812	13.2845	13.5090	13.8055	14.0115	14.3077	14.5142	14.8048	15.1434
d-Bo22A2_16_F02F	4.0615	4.3542	4.6486	4.8969	4.8322	4.7498	5.0885	5.4037	5.4235	5.8282	5.8700	6.0760	6.4579	6.6364	6.8709	7.1664	7.3368	7.5144	7.8054	8.0427	8.2146	8.4603	8.7608	8.8160	9.1237	9.3742	9.6297	9.8518	10.1560	10.3445	10.4892	11.0405	11.1164	11.4442	11.6284	11.9806	12.2531	12.5322	12.7888	13.0323	13.3618	13.6765	13.9615	14.2845	14.6228	14.9475	15.3282	15.6558	15.7810
d-Bo22A2_16_F07F	3.3682	4.0771	4.0784	3.7682	4.2660	4.4948	4.7046	4.9287	5.0580	5.1837	5.2782	5.5116	5.5828	5.8731	5.9841	6.0616	6.5517	6.6289	6.6133	6.6716	6.9964	7.1757	7.4784	7.6155	7.8826	7.9393	8.1384	8.3674	8.6056	8.7674	8.8918	9.1110	9.4383	9.7105	9.9911	10.1507	10.3331	10.6102	10.8424	10.9129	11.3794	11.6097	11.8965	12.1806	12.4536	12.7785	13.0223	13.3592	13.7633
d-Bo22A2_16_G02F	4.1201	4.6301	4.6794	5.2005	4.9821	5.3345	5.4619	5.6275	6.1394	6.1052	6.4476	6.4918	6.8538	7.1305	7.3883	7.6004	7.9592	8.0457	8.2944	8.5942	8.8889	9.2512	9.4139	9.7159	10.0468	10.2663	10.4552	10.8460	11.2111	11.4537	11.7727	12.0558	12.4442	12.8228	13.0950	13.4876	13.8312	14.1529	14.4133	14.7229	15.1050	15.4250	15.7450	16.0548	16.4603	16.0470	17.1622	17.6022	18.1618
d-Bo22A2_16_G05F	3.9944	3.9964	4.4363	4.9975	4.9627	5.4035	5.9706	6.1613	6.0412	6.6837	6.7917	7.2858	7.4722	7.6358	7.9969	8.3794	8.5913	8.8741	9.0720	9.4397	9.7518	10.0875	10.2900	10.5944	10.8956	11.1232	11.4061	11.6650	11.9859	12.3476	12.6382	12.9436	13.2796	13.4984	13.9344	14.2388	14.6536	14.8739	15.1863	15.5274	15.8509	16.1952	16.4737	16.7937	17.1943	17.3119	17.8614	18.2532	18.7445
d-Bo22A2_16_G07F	4.1629	4.1091	4.8688	4.3037	4.6993	4.7994	5.0004	5.3677	5.3559	5.6915	5.9507	6.4096	6.2908	6.4351	6.7540	6.9374	7.2945	7.3942	7.7641	7.9446	8.3309	8.4130	8.6404	8.9310	9.3092	9.5829	9.7612	10.0920	10.4743	10.6913	10.9724	11.2799	11.6303	11.8200	12.1668	12.5121	12.8306	13.0925	13.4641	13.7459	14.0848	14.3975	14.7292	15.0390	15.3542	15.7680	16.1784	16.5303	16.9982
d-Bo22A2_16_H01F	3.8107	3.9425	3.8604	4.5378	5.2869	5.0449	4.9407	5.9993	5.9352	5.7598	6.2521	6.6610	6.8892	7.2330	7.3170	7.5271	7.6647	7.9438	8.3539	8.3742	8.7226	8.9302	9.2601	9.4707	9.7165	10.0310	10.2217	10.5176	10.7300	11.0797	11.4096	11.5747	11.9452	12.1928	12.4158	12.7811	13.2061	13.4199	13.6051	13.8627	14.2666	14.5090	14.9204	15.1803	15.4912	15.8577	16.1070	16.5337	16.8587
d-Bo22A2_16_H02F	4.6797	4.7512	4.5807	4.5933	5.0163	5.5227	4.8096	5.6083	5.6322	5.3660	6.1183	6.4212	6.8164	6.9480	7.0822	7.2381	7.5358	7.8729	8.0965	8.3300	8.5378	8.8729	9.1735	9.3668	9.7734	10.0638	10.2138	10.5502	10.7942	11.1774	11.5305	11.6650	12.0383	12.3402	12.7682	12.9403	13.3588	13.6498	13.8472	14.1570	14.4734	14.8400	15.1761	15.4959	15.7581	16.1711	16.4588	16.9117	17.2860
d-Bo22A2_16_H11F	6.2298	5.3848	6.3552	7.3505	7.1378	7.7877	8.4706	8.7998	9.5039	9.6943	10.3952	10.7073	11.1220	11.5274	11.8929	12.3430	12.9455	13.3479	13.8815	14.0276	14.7265	15.1400	15.5491	15.9973	16.4172	16.8748	17.1934	17.6766	17.8399	18.4915	19.0451	19.3701	19.9546	20.5067	20.8585	21.3928	21.8721	22.2980	22.7272	23.0823	23.4404	23.9877	24.3074	24.7287	25.0681	25.5716	25.9692	26.5851	26.9971
d-Bo22A2_17_A02F	4.4785	4.2109	4.6801	4.9483	4.8597	4.7444	5.2236	5.4426	5.7295	5.7541	6.0549	6.0733	6.2230	6.5397	6.4159	6.5339	6.8264	6.9730	7.1857	7.1921	7.4431	7.6079	7.7760	7.9887	8.0942	8.1897	8.4190	8.7047	8.8247	9.1170	9.3228	9.6007	9.7889	10.0348	10.2906	10.4915	10.7602	10.9253	11.2496	11.4953	11.7210	12.0062	12.3041	12.6397	12.9453	13.2323	13.5630	13.9237	14.3033
d-Bo22A2_17_A04F	3.5850	4.2639	4.8073	4.5272	4.9803	5.2489	5.4287	5.7266	5.8786	6.2215	6.2411	6.6105	6.5491	6.7994	7.0908	7.2854	7.2916	7.6364	7.9117	8.0172	8.2707	8.4273	8.6442	9.0016	9.1350	9.4376	9.6305	9.8762	10.0540	10.3852	10.6044	10.8155	11.1471	11.4833	11.6566	11.9374	12.3227	12.4732	12.8037	13.1459	13.3082	13.6273	13.9693	14.3272	14.7129	15.0523	15.4514	15.8206	16.2064
d-Bo22A2_17_A11F	4.8645	3.9693	5.1984	5.6315	5.9006	7.0130	6.7928	7.0894	6.9685	7.6464	7.6885	8.0130	8.0111	8.5370	8.7847	9.0236	9.2569	9.6962	9.8964	10.0687	10.4205	10.8576	11.0703	11.4320	11.6893	11.9715	12.2766	12.5844	13.0408	13.2061	13.6088	13.9445	14.3189	14.6616	14.9975	15.3548	15.6307	16.0258	16.2411	16.6709	17.0548	17.4786	17.7418	17.6487	18.4733	18.7875	19.3453	19.7212	20.2350
d-Bo22A2_17_C03F	3.2924	3.4980	3.9368	3.7589	3.8665	3.9235	4.4254	4.4271	4.4721	4.6735	4.5233	4.9622	4.7771	5.2553	5.4594	5.5930	5.5795	5.8263	6.1501	6.0624	6.4421	6.6188	6.6204	6.9602	7.2337	7.4951	7.6152	7.8336	8.1466	8.3500	8.6134	8.8440	9.0928	9.3354	9.6536	9.8464	10.1930	10.4724	10.6888	10.9211	11.2561	11.4553	11.7779	12.1314	12.4818	12.7821	13.0979	13.4416	13.8962
d-Bo22A2_17_C04F	3.9455	3.7865	4.3840	4.1542	4.3213	4.8110	5.2168	5.0289	5.2591	5.2961	5.7483	5.6016	5.9224	6.1893	6.1133	6.5785	6.7189	6.8545	7.0158	7.2324	7.3145	7.5010	7.7781	7.9686	8.1182	8.2206	8.4562	8.7056	8.9163	9.1400	9.2673	9.4481	9.7438	9.9372	10.1135	10.3489	10.5904	10.7419	10.8312	11.1765	11.3368	11.5198	11.7811	12.0295	12.3788	12.6103	12.8115	13.1014	13.4448
d-Bo22A2_17_C07F	2.7664	3.7209	3.1946	3.8094	3.7330	3.7957	4.3631	4.5421	4.8102	4.7795	4.9709	4.9238	5.5279	5.6760	6.0684	6.3819	6.4552	6.8378	7.0862	7.1030	7.6370	7.6735	8.0206	7.9806	8.6943	8.9816	9.2566	9.5397	9.8450	10.0912	10.4891	10.7722	11.0947	11.4068	11.7800	12.0327	12.3612	12.6777	12.9512	13.2386	13.6601	13.7446	14.2303	14.6497	14.9593	15.2873	15.5958	16.0439	16.5566
d-Bo22A2_17_C09F	4.2326	4.6944	4.9335	5.5300	6.8083	5.4945	5.7608	6.1175	6.4450	6.6189	6.7188	7.0482	7.2270	7.6860	7.9067	8.1845	8.3937	8.5434	8.8827	9.0806	9.4329	9.7625	9.9816	10.3319	10.5105	10.8447	10.9984	11.4917	11.7652	12.0683	12.4160	12.7144	12.9152	13.3815	13.7100	14.0514	14.3527	14.7040	15.0090	15.3644	15.6045	15.6447	16.3164	16.7567	17.2462	17.5698	17.8822	18.2691	18.8221
d-Bo22A2_17_D01F	3.9729	4.7634	4.4114	4.6854	5.1499	5.1436	5.7833	5.6101	6.0583	6.3772	6.1986	6.6576	7.2234	6.8946	7.2654	7.3148	7.8207	8.0112	8.3640	8.5035	8.7222	8.8755	9.4640	9.4803	9.7530	10.0188	10.2088	10.3348	10.8332	11.0253	11.3182	11.5882	11.9056	12.1730	12.5589	12.7155	13.0652	13.2308	13.5405	13.8255	14.0875	14.3857	14.7832	14.9989	15.3119	15.6152	16.0703	16.2911	16.8539
d-Bo22A2_17_D02F	3.4345	4.1642	4.3197	4.4640	4.5049	4.6638	5.3440	4.9722	5.5125	5.5937	6.0596	5.9777	6.5988	6.7740	6.7170	6.9295	7.2616	7.5453	7.6609	7.8960	8.2951	8.3836	8.7807	9.0582	9.3227	9.5969	9.7700	10.1130	10.4859	10.7290	10.9263	11.3241	11.6787	11.8936	12.2226	12.3842	12.7777	13.0423	13.3445	13.5603	13.9360	14.2832	14.6680	14.9521	15.2043	15.5893	15.9924	16.2823	16.8481
d-Bo22A2_17_D03F	3.7967	4.4936	4.4481	4.1226	4.7128	4.6882	5.2675	5.3606	5.7191	5.8483	6.0545	6.0591	6.4781	6.5223	6.8765	6.9073	7.1167	7.2635	7.4505	7.8479	7.9014	8.1850	8.3924	8.4883	8.8184	8.8171	9.2299	9.5163	9.6864	9.8366	10.1670	10.4400	10.6879	10.9789	11.2298	11.2590	11.5913	11.9388	12.1711	12.3895	12.7333	13.0337	13.2789	13.5355	13.7393	14.1599	14.5138	14.8019	15.2223
d-Bo22A2_17_D07F	3.9613	3.2889	4.2313	4.0203	4.7539	4.7915	5.2365	5.0643	4.8534	5.4126	5.5505	5.6732	5.8710	6.0753	5.9371	6.3580	6.3929	6.5199	6.8141	7.0492	7.0921	7.2575	7.3956	7.6766	7.8415	7.9981	8.3106	8.4412	8.7096	8.9526	9.2519	9.4904	9.6655	9.8748	10.1933	10.4686	10.6154	10.8568	11.1780	11.4003	11.5511	11.9572	12.1154	12.4005	12.6774	12.9851	13.3354	13.6617	14.0922
d-Bo22A2_17_D08F	4.1634	3.7774	3.9210	4.0241	4.1386	4.3360	4.7846	4.6067	4.9863	5.3480	5.4381	5.9205	5.9061	6.3157	6.2680	6.5434	6.6873	6.8646	7.2920	7.4714	7.7673	7.9404	8.1961	8.4882	8.6873	8.8867	9.3572	9.5807	9.8537	10.0936	10.5148	10.8102	11.0328	11.3162	11.6591	11.8060	12.3751	12.6303	12.9380	13.3136	13.5516	14.0337	14.3163	14.7369	15.0969	15.5061	15.9464	16.3507	16.8064
d-Bo22A2_17_D11F	3.5836	4.1684	4.9028	4.5848	5.0167	5.1967	6.0645	6.6370	6.0178	7.5056	6.9231	6.9692	7.1752	7.6619	7.7298	8.2216	8.4372	8.7607	9.0982	9.0488	9.4726	9.6518	10.0478	10.3801	10.6436	10.8327	11.0978	11.5496	11.6189	12.0375	12.2293	12.5564	12.7572	13.0856	13.4687	13.7696	14.1568	14.4455	14.8157	15.0197	15.3304	15.6912	15.9571	16.1633	16.6694	17.0045	17.3657	17.8252	18.2952
d-Bo22A2_17_D12F	3.4045	3.4298	4.5193	3.6259	3.9258	3.8854	4.3985	5.0218	4.9308	5.5930	5.1886	5.3167	5.7729	5.8716	6.0639	6.2041	6.4991	6.6200	6.8255	6.9962	7.1372	7.3459	7.6217	7.9904	8.1391	8.3246	8.5509	8.8625	8.8463	9.3383	9.4676	9.7076	9.9485	10.1974	10.5136	10.7677	10.9909	11.3549	11.5283	11.7770	12.0718	12.3938	12.6533	12.9499	13.2023	13.5883	13.8887	14.2536	14.6046
d-Bo22A2_17_F01F	4.3548	4.8762	3.4841	3.8051	4.5818	4.5332	4.8805	4.8875	4.9899	5.3145	5.2446	5.3762	5.7832	6.1789	6.3164	6.4640	6.5027	6.8504	7.0988	7.2938	7.2685	7.5694	7.8327	8.1410	8.2006	8.5436	8.7465	9.0115	9.2015	9.4180	9.6463	10.0976	10.0767	10.6183	10.7617	10.9040	11.2635	11.5597	11.7820	12.0623	12.3766	12.5569	12.7448	13.1386	13.4222	13.7050	13.9587	14.3474	13.3465
d-Bo22A2_17_F04F	3.4936	4.3056	4.3453	4.4476	4.9028	5.0964	4.8765	4.9510	5.5695	5.9019	5.5620	6.0779	6.2489	6.4908	6.7728	7.0471	7.2442	7.4043	7.6830	7.9492	8.1295	8.4281	8.6178	8.7090	9.0653	9.3494	9.6135	9.6883	10.1526	10.3162	10.5477	11.0554	11.1717	11.5289	11.7655	12.1353	12.3750	12.6759	12.9860	13.2534	13.5055	13.7868	14.1084	14.4211	14.7232	15.0814	15.4466	15.7952	16.1883
d-Bo22A2_17_F12F	4.2955	4.2851	4.1913	5.0859	5.2624	5.1066	5.6959	5.8074	5.8393	6.1226	6.7543	6.6090	6.9185	7.2123	7.5630	7.5170	8.1135	8.3290	8.6910	8.9923	9.1160	9.5639	9.7261	10.0745	10.3246	10.6146	10.9447	11.1591	11.6147	11.9082	12.2173	12.5176	12.8339	13.0948	13.4131	13.6803	14.0801	14.3710	14.6978	14.9657	15.3262	15.6797	15.7949	16.2567	16.6002	16.8059	17.2960	17.6867	18.1737
d-Bo22A2_17_G03F	3.8088	3.1236	3.4157	3.7679	3.5005	4.3058	3.8656	5.0022	5.4065	4.8698	5.2082	5.4678	5.4826	5.6339	5.9574	6.1809	6.3861	6.5762	6.7732	7.0180	7.3216	7.6514	8.0148	8.0098	8.3229	8.5379	8.7465	9.1387	9.3730	9.6421	9.9386	10.1689	10.4627	10.8249	11.1524	11.4363	11.7641	11.9671	12.2406	12.5261	12.7956	13.1263	13.4061	13.6677	13.9766	13.6611	14.6254	14.9360	15.5277
d-Bo22A2_17_G12F	3.4950	3.5259	4.1914	4.1906	4.2382	4.6193	4.7797	5.1826	5.0288	5.3908	5.2455	5.7489	5.6049	6.0282	6.1559	6.3147	6.4949	6.6074	6.8909	7.0476	7.3780	7.3889	7.5715	7.9342	8.0664	8.2154	8.4579	8.6140	8.8238	8.9543	9.2692	9.5278	9.7294	9.9365	10.1943	10.4610	10.7328	10.9063	11.1804	11.4431	11.7300	11.9338	12.2036	12.4934	12.7913	13.0487	13.4235	13.7287	14.0661
d-Bo22A2_17_H08F	3.7520	4.6453	3.9039	3.8260	4.6301	4.0449	4.4994	4.6404	4.9089	4.9573	4.9951	5.3848	5.7137	5.3978	5.7173	6.0454	6.2432	6.4853	6.8100	6.6314	7.0034	7.2473	7.3680	7.6545	7.9066	8.0974	8.2976	8.5706	8.7801	9.0487	9.3060	9.4271	9.8555	10.0531	10.3486	10.6419	10.8627	11.0781	11.2723	11.5469	11.7763	12.0532	12.2067	12.5233	12.6138	13.1051	13.4292	13.7972	14.2414
d-Bo22A2_18_A04F	3.3547	4.5468	4.7432	5.1771	5.6895	5.4476	5.5861	5.5925	5.8550	6.2427	6.1521	6.6834	6.7485	7.0312	7.1118	7.5166	7.6976	7.8908	8.2622	8.3996	8.6481	8.8348	9.1515	9.3204	9.6230	9.7994	10.0366	10.3426	10.6436	10.9608	11.2067	11.4275	11.6997	12.0181	12.2409	12.6251	12.8956	13.1860	13.4336	13.7131	14.0302	14.3236	14.6747	15.0092	15.2765	15.6335	15.9775	16.3832	16.8182
d-Bo22A2_18_A07F	3.1267	4.6830	3.7541	3.8967	5.0161	4.6995	4.6299	4.4745	5.2246	5.5596	5.8873	5.9691	5.9070	6.3409	6.2974	6.7685	6.7485	7.1104	7.2434	7.4232	7.7288	7.9840	8.1547	8.4396	8.6387	8.9016	9.1245	9.2321	9.5881	9.6867	10.0639	10.1975	10.4326	10.6976	11.0533	11.2689	11.4464	11.8110	12.0412	12.3370	12.5934	12.8366	13.2252	13.3734	13.7879	14.1158	14.5478	14.8055	15.1692
d-Bo22A2_18_A10F	4.4312	4.9910	5.1502	5.1011	5.4781	5.8143	5.6653	6.1715	6.1372	6.7443	6.8745	7.2631	7.4194	7.4748	7.6056	8.0716	8.2795	8.4842	8.6965	8.9150	9.0920	9.5219	9.6452	9.9132	10.0610	10.3089	10.5139	10.7867	11.1421	11.2806	11.5139	11.8287	12.1026	12.3421	12.6113	12.8919	13.1242	13.4160	13.6369	13.9441	14.3048	14.5444	14.8524	15.1996	15.4814	15.8718	16.2278	16.5580	16.8648
d-Bo22A2_18_A12F	3.2184	4.2867	4.8005	5.1155	5.2692	5.5347	5.5845	5.8388	5.6416	6.3257	6.2791	6.8364	6.9244	6.9857	7.4143	7.8663	7.9812	8.1771	8.4942	8.8190	8.8512	9.3251	9.4924	9.8660	9.9627	10.2377	10.6031	10.8850	11.1172	11.4518	11.7578	12.1248	12.4110	12.6477	12.9887	13.2550	13.5669	13.8576	14.0986	14.3734	14.6620	14.9973	15.3033	15.6937	15.9764	16.3374	16.6074	17.0706	17.4936
d-Bo22A2_18_B02F	4.1176	3.8946	3.5160	4.2019	4.3155	4.6723	4.8576	5.1658	5.2771	5.3094	5.6237	5.5673	5.8029	6.2034	6.2964	6.5406	6.5441	6.9001	7.1530	7.2332	7.4569	7.6328	7.7268	7.8630	8.1772	8.3142	8.5045	8.7032	9.0140	9.1739	9.4265	9.6181	9.8405	10.0444	10.3372	10.4309	10.7249	10.9154	11.1115	11.3362	11.5465	11.7645	11.9958	12.2198	12.5122	12.8830	13.0341	13.3545	13.6365
d-Bo22A2_18_B03F	3.6093	4.2778	3.8580	4.4073	4.3119	4.4776	5.1195	4.9585	5.2139	5.1909	5.5115	5.7561	5.9053	6.1238	6.3634	6.4023	6.7531	6.7681	7.0857	7.3384	7.6395	7.6987	8.0261	8.1944	8.4994	8.6955	8.9175	9.1229	9.4564	9.7141	9.9419	10.2557	10.4203	10.7514	11.0192	11.3114	11.6089	11.8036	12.0198	12.3355	12.6298	12.9307	13.2098	13.4683	13.7935	14.1832	14.4583	14.8395	15.1989
d-Bo22A2_18_B05F	4.7376	4.3814	5.1949	5.3814	5.9753	6.3099	6.4528	6.6927	7.1950	7.1397	7.3396	7.4871	7.9178	8.1992	8.6064	8.8147	8.8893	9.4115	9.3285	9.6852	9.8924	10.1731	10.3363	10.6217	10.8520	11.1860	11.3282	11.6109	11.8659	12.1592	12.4378	12.6058	12.9604	13.1169	13.4746	13.7628	14.0565	14.2994	14.6883	14.9802	15.2345	15.6095	15.8498	16.1859	16.5446	17.1452	17.1660	17.5548	17.9517
d-Bo22A2_18_B07F	3.7741	4.0448	4.7824	4.7538	5.3264	5.9535	5.9066	6.3461	6.6438	6.6314	7.0775	7.3811	7.6956	7.7887	8.5283	8.7823	8.9487	9.4371	9.6489	9.9277	10.3223	10.6648	10.9469	11.3163	11.4898	12.1228	12.3035	12.5709	13.0649	13.3874	13.8002	14.1024	14.5135	14.8595	15.3724	15.7298	16.1115	16.4098	16.8632	17.2386	17.5857	17.9825	18.3116	18.6628	19.0488	19.7086	19.7556	20.2708	20.8656
d-Bo22A2_18_B08F	3.9942	4.1936	4.2335	4.9855	5.1153	5.3269	5.9040	6.2716	6.0367	6.3291	6.6382	6.7289	7.0710	7.3379	7.5397	7.9279	8.0206	8.2342	8.4754	8.7549	8.9986	9.1952	9.4043	9.7990	10.0667	10.3072	10.3483	10.6525	11.0307	11.3602	11.6221	11.9144	12.2749	12.4895	12.7493	13.0204	13.4435	13.6242	14.0308	14.3582	14.6497	15.0907	15.3324	15.6916	16.0438	16.6349	16.5949	17.0760	17.5748
d-Bo22A2_18_B09F	4.2401	4.0460	3.7806	4.6016	4.7526	5.4636	5.2667	5.5140	5.9299	5.8787	6.3530	6.4614	6.8367	6.9934	7.4291	7.3425	7.6719	8.0019	8.1290	8.4245	8.8111	8.9184	9.0715	9.4299	9.7480	9.8898	10.2704	10.4557	10.8328	10.8715	11.2960	11.6097	11.8509	12.2564	12.6370	12.8657	13.1753	13.5134	13.6658	14.0138	14.3475	14.7807	15.0324	15.4541	15.7923	16.1293	16.4742	16.9640	17.3681
d-Bo22A2_18_B11F	4.3626	4.5889	4.9348	5.2920	5.1839	6.3560	5.8800	6.2772	6.8932	7.0388	7.5282	7.5151	8.0853	8.3001	8.5640	8.7810	9.1583	9.5017	9.7545	10.0524	10.4103	10.6336	10.8752	11.2749	11.5788	11.8172	12.2784	12.5478	12.8878	13.0935	13.4551	13.8802	14.1041	14.6453	15.0311	15.4314	15.7814	16.2198	16.5897	16.9516	17.4075	17.8826	18.2348	18.7384	19.1242	19.5127	19.9379	20.4254	20.9095
d-Bo22A2_18_C01F	4.0901	3.8193	4.5760	4.5973	4.1733	4.8426	5.5952	5.7061	5.6640	6.0694	6.1631	6.6488	6.3993	6.9057	7.0625	7.1796	7.4934	7.9113	7.9334	8.3566	8.5899	8.8514	9.0243	9.3897	9.6252	9.9684	10.2281	10.4447	10.7311	11.0616	11.4351	11.6948	12.0276	12.2676	12.5978	12.8655	13.2848	13.4134	13.8074	14.1465	14.3635	14.5640	15.0776	15.4151	15.7333	16.0086	16.3999	16.7493	17.2452
d-Bo22A2_18_C09F	3.6091	3.9278	3.8745	4.8483	4.4758	5.0140	5.2487	5.5078	5.6706	5.9944	5.7827	5.9646	6.3943	6.4598	6.7230	6.9258	7.2018	7.5624	7.8906	7.7890	8.0830	8.3998	8.7901	8.5418	9.0548	9.3751	9.6382	9.8658	10.1899	10.3368	10.6664	10.9358	11.3325	11.4520	11.8886	12.1821	12.5023	12.8054	13.1111	13.3810	13.7382	13.2996	14.3283	14.7786	15.1140	15.4674	15.7890	16.2315	16.6114
d-Bo22A2_18_D07F	2.8433	4.0640	3.8093	3.7735	4.1553	4.3684	4.9840	5.4355	5.3258	5.3213	6.1818	6.0603	6.4233	6.8136	7.0929	7.2039	7.4270	7.9193	8.0954	8.4455	8.7276	9.0525	9.3814	9.7429	10.0980	10.2204	10.6531	10.9994	11.3513	11.6885	12.1006	12.4830	12.7641	13.1766	13.5569	13.8683	14.2471	14.6499	15.0349	15.3950	15.7193	16.2457	16.6342	17.0833	17.4245	17.8256	18.3602	18.8123	19.2319
d-Bo22A2_18_D10F	4.1901	4.5784	5.8586	5.4051	5.8015	5.8030	6.0510	6.9157	7.1515	7.4813	7.9996	8.0109	8.4547	8.4059	9.2326	9.2124	9.4392	9.9609	10.1509	10.4127	10.7893	11.1274	11.4058	11.7268	12.1869	12.1991	12.6108	12.9011	13.2325	13.5488	13.8966	14.2645	14.4556	14.8976	14.7335	15.5970	15.8975	16.2429	16.6613	16.8414	17.1453	17.5406	17.8031	17.9696	18.5064	18.8724	19.3040	19.8273	20.1866
d-Bo22A2_18_E06F	3.7195	4.3268	3.3000	4.4997	4.7142	4.8326	4.7464	5.1063	5.4047	6.1254	5.9499	6.0664	6.2546	6.5476	6.9028	6.8807	7.2000	7.6106	7.5299	7.7999	8.3040	8.5754	8.7416	9.0406	9.2566	9.6649	9.9334	10.2106	10.5853	10.8239	11.1779	11.5396	11.9646	12.1683	12.4176	12.8092	13.1293	13.5162	13.7391	14.0723	14.1730	14.7857	15.1046	15.4650	15.7636	16.1412	16.4318	16.9037	17.4855
d-Bo22A2_18_E07F	4.5159	4.2516	3.8407	4.9619	5.2505	5.2624	5.6445	6.0571	6.3557	6.5778	6.7045	6.7784	7.4911	7.3086	7.6377	7.7603	8.0130	8.3325	8.4545	8.5729	8.9597	9.2387	9.4707	9.6937	9.8235	10.1900	10.5041	10.6573	10.9983	11.2027	11.5039	11.7940	12.0538	12.2904	12.6453	12.8866	13.1469	13.4432	13.6806	13.9031	14.2430	14.5328	14.8225	15.1570	15.3800	15.7696	16.0617	16.4328	16.9027
d-Bo22A2_18_F01F	3.1888	4.4836	4.0761	5.1881	4.3029	4.8986	5.4576	6.0823	6.2860	6.3056	6.3461	6.5419	6.8778	7.3484	7.3641	7.8911	8.0872	8.5336	8.7281	8.8281	9.2260	9.5502	9.9029	10.1374	10.3548	10.5898	10.8073	11.0969	11.3384	11.8506	11.9978	12.2961	12.5726	12.8895	13.1810	13.4055	13.6836	13.9797	14.2869	14.4623	14.7403	14.9712	15.4055	15.7121	15.9776	16.2956	16.6916	17.1760	17.4730
d-Bo22A2_18_F02F	3.8131	3.8844	4.5605	4.7527	4.9422	5.1917	5.5777	5.4748	5.9406	6.2069	6.0850	6.5651	6.8150	6.9105	7.3186	7.5078	7.8028	8.0511	8.2611	8.5330	8.8048	9.0167	9.2425	9.3852	9.7382	9.9379	10.2372	9.9530	10.8169	11.0550	11.2464	11.7599	11.9872	12.1909	12.5083	12.9137	13.1791	13.4457	13.6791	13.9816	14.2837	14.6010	14.9022	15.2399	15.5996	15.9561	16.3324	16.7249	16.9363
d-Bo22A2_18_F05F	4.1292	4.1541	4.5523	4.5952	4.6506	4.9773	5.2900	5.3776	5.7060	6.0168	6.2230	6.4250	6.4402	6.7922	6.7538	7.1457	7.5085	7.6082	7.9924	8.2260	8.3521	8.6132	8.9421	9.2017	9.3513	9.6271	9.9090	10.1611	10.4436	10.5214	11.0171	11.3146	11.6728	11.8977	12.1879	12.5984	12.8485	13.2403	13.5276	13.8335	14.0997	14.4843	14.8025	15.1663	15.4984	15.8758	16.2986	16.7485	17.1100
d-Bo22A2_18_F07F	4.0802	4.0168	3.7581	4.1951	4.3822	4.5612	5.0533	5.3149	5.6778	5.6726	6.0677	6.0902	6.2595	6.5371	6.4426	6.9157	7.1555	7.5107	7.6156	7.8729	8.1374	8.4226	8.6261	8.9662	9.1802	9.4195	9.5674	9.9813	10.0817	10.0244	10.7004	10.9961	11.3043	11.5425	11.8937	12.0797	12.4094	12.7781	13.0281	13.2490	13.5821	13.8486	14.2763	14.6186	14.9632	15.2765	15.6932	16.1146	16.5026
d-Bo22A2_18_F10F	4.6133	4.6123	5.3835	5.0875	5.2442	5.8355	6.5056	6.5514	7.2699	7.5659	7.6531	7.9050	8.2695	8.5495	8.9820	9.4262	9.6345	10.0020	10.4653	10.5992	10.9743	11.7307	11.7743	11.9171	12.3766	12.5756	12.9796	13.4655	13.7926	14.1183	14.3148	14.8542	15.1915	15.6779	16.0461	16.6516	16.9162	17.2921	17.6691	18.1213	18.5704	19.0206	19.4265	19.9578	20.2596	20.7627	21.2994	21.6145	22.1107
d-Bo22A2_18_F11F	5.0752	4.9560	5.4062	5.4089	6.7212	6.8240	7.1241	7.4529	7.8347	8.0374	8.3529	8.4811	8.9280	9.2012	9.7993	10.2401	10.3806	10.7353	10.8632	11.2545	11.7366	12.0473	12.3176	12.6519	12.9554	13.0860	13.4858	13.7751	14.1078	14.4985	14.6685	15.2208	15.4757	15.8484	16.1497	16.5299	16.8584	17.1847	17.5776	17.8683	18.1771	18.4527	18.7492	19.1567	19.5017	19.7526	20.2113	20.5073	21.1316
d-Bo22A2_18_G01F	4.2798	4.5441	4.9921	4.8404	4.5540	4.9815	5.8121	6.0559	5.6277	6.1563	6.5413	6.5017	6.9145	7.0341	7.0096	7.4335	7.5965	7.9662	8.1970	8.3195	8.5882	8.9139	9.1281	9.3918	9.5187	9.7552	10.0774	10.3437	10.6793	10.8243	11.1680	11.4503	11.6914	11.9893	12.3524	12.5079	12.9552	13.1483	13.3379	13.6363	14.0380	14.3312	14.6583	14.8416	15.1888	15.3018	15.8981	16.1939	16.6663
d-Bo22A2_18_G05F	4.8075	4.3060	5.0671	5.7509	5.7815	6.2075	6.6323	7.1272	7.3908	7.3801	8.0360	8.1839	8.5549	8.9003	9.0162	9.3877	9.7931	9.9747	10.2876	10.7542	10.9595	11.2984	11.5266	11.9440	12.2331	12.4902	12.7513	13.1927	13.5272	13.8097	14.1804	14.4894	14.8444	15.1899	15.5960	16.0123	16.4068	16.8012	17.0992	17.4188	17.8646	18.2256	18.5904	18.8888	19.2775	19.5669	20.0788	20.5704	20.9953
d-Bo22A2_18_G12F	4.7431	5.4549	5.4467	5.4093	5.8094	5.8627	6.4394	6.8073	7.2123	7.5153	7.1261	7.6677	7.9371	8.1593	8.3911	8.6505	8.9149	9.1917	9.2239	9.6483	9.7454	9.9799	10.2991	10.5669	10.8526	11.0594	11.3322	11.4874	11.8750	12.0415	12.4263	12.7280	12.9173	13.2349	13.5014	13.7897	14.1059	14.1487	14.6971	14.9690	15.2786	15.6556	15.8443	16.1520	16.4455	16.8062	17.1791	17.5920	18.0033
d-Bo22A2_18_H04F	3.6345	4.4178	5.0005	5.4253	5.4335	6.1673	6.7043	7.3606	6.6190	7.3825	7.5778	7.9068	8.0873	8.3872	8.6570	8.9216	9.3382	9.5083	9.7656	10.0305	10.4210	10.6988	11.0084	11.2142	11.5191	11.9033	12.0764	12.4173	12.5859	12.9454	13.3018	13.5757	13.8973	14.1180	14.3627	14.7094	15.0509	15.3050	15.5976	15.8614	16.0946	16.5317	16.7362	17.0710	17.3210	17.6481	17.9181	18.3266	18.7210
d-Bo22A2_18_H06F	3.3671	3.3990	4.2096	4.0666	4.2167	3.9857	4.4344	4.1052	4.5347	4.9394	4.7402	5.0551	5.0949	5.1586	5.5159	5.6111	5.7589	5.8359	6.0850	6.1206	6.3201	6.4486	6.6299	6.8714	6.9700	7.0144	7.2801	7.4261	7.7039	7.8500	7.9299	8.2314	8.4511	8.6404	8.7518	9.0329	9.2294	9.3391	9.5954	9.8251	10.0194	10.2023	10.4686	10.7046	10.8910	11.1942	11.4515	11.6057	12.0348
d-Bo22A2_18_H10F	5.6313	4.5327	5.5950	6.2198	5.6544	6.1542	6.4067	6.8827	7.0165	7.5087	7.7290	7.9458	7.9807	8.4851	8.4095	9.0382	9.0503	9.4054	9.4568	9.8494	10.0625	10.3023	10.6485	10.7579	11.0310	11.0731	11.5281	11.8251	12.0858	12.3094	12.5601	12.9271	13.2537	13.4762	13.7223	14.0847	14.3882	14.6356	14.8826	15.2130	15.5158	15.8089	16.1212	16.4734	16.6485	17.0174	17.4133	17.7675	18.2311
d-Bo22A2_19_A02F	3.5098	4.0395	5.0603	5.8180	5.3308	5.8324	6.4673	6.6038	6.8786	7.4547	7.3510	7.6891	8.2288	8.2942	8.9120	9.0363	9.3628	9.6477	10.0611	10.1814	10.5239	10.8483	11.1223	11.5126	11.8740	12.2031	12.4357	12.7685	13.1104	13.4793	13.7430	14.1685	14.4192	14.7821	15.1556	15.5839	15.9504	16.2706	16.5761	16.8979	17.2278	17.6510	17.9408	18.3239	18.6260	19.0074	19.4237	19.8025	20.3029
d-Bo22A2_19_A08F	4.0795	4.5723	4.7511	5.1867	4.7618	5.1798	5.4439	5.5826	5.9872	5.9940	6.3088	6.4704	6.6802	6.8633	7.2814	7.2720	7.5687	7.7369	8.1327	8.2681	8.4796	8.7515	8.8901	9.2721	9.3558	9.6311	9.9360	10.1938	10.5280	10.7915	11.0935	11.0478	11.5133	11.9437	12.1518	12.5121	12.7543	13.0543	13.3364	13.6214	13.9554	14.3173	14.5613	14.9527	15.1671	15.5427	15.9322	16.3505	16.7479
d-Bo22A2_19_C02F	3.9150	3.8497	4.4071	4.8356	4.1610	4.2881	5.3236	4.9784	5.3652	5.2379	5.4886	5.6702	5.8629	6.0896	6.2316	6.5633	6.7886	7.0400	7.3961	7.4786	7.8361	7.9624	8.3868	8.7396	8.8937	9.2279	9.4996	9.8856	10.0612	10.3757	10.6094	11.0045	11.4793	11.6712	12.0547	12.3218	12.6543	12.9270	13.2631	13.6027	13.9271	13.9238	14.6285	14.9884	15.5119	15.7066	16.0812	16.5387	17.0008
d-Bo22A2_19_C04F	3.5486	3.8839	3.7821	4.4019	4.5332	4.2715	5.1472	4.9549	5.1480	5.2399	5.4147	5.7723	5.9051	5.8210	6.1540	6.3787	6.4273	6.7006	6.9385	7.2040	7.2712	7.5177	7.6802	7.9011	8.0204	8.2576	8.3790	8.6985	8.8272	9.0177	9.2015	9.4892	9.7654	9.8801	10.1738	10.3935	10.6277	10.8449	11.1132	11.3096	11.4941	11.0214	11.9936	12.2977	12.6603	12.8011	13.0586	13.4151	13.7389
d-Bo22A2_19_C05F	3.7272	4.0334	4.5006	4.8279	4.2236	5.2081	5.2903	5.4607	5.6519	6.2373	6.2167	6.3862	6.7701	7.0623	7.3401	7.5652	7.7619	7.9820	8.2909	8.6992	8.9743	9.2498	9.6244	9.8375	10.0717	10.4517	10.7650	11.0533	11.3761	11.5754	11.9444	12.2720	12.6253	12.9035	13.2822	13.6389	13.8684	14.2117	14.0711	14.8576	15.1117	15.5079	15.8385	16.1545	16.6163	16.8371	17.2689	17.6398	18.1519
d-Bo22A2_19_D01F	4.1231	4.9963	5.2901	5.5346	5.5296	5.6671	5.7779	6.1747	6.8306	7.0510	7.3940	7.3756	7.9577	8.2230	8.3992	8.6200	9.0146	9.4685	9.6947	9.7257	10.3393	10.6215	10.7889	11.2950	11.5226	11.8877	12.2378	12.5072	12.9190	13.1926	13.6210	13.8788	14.2263	14.6401	15.0182	15.3350	15.6638	16.0043	16.3023	16.6539	16.9617	17.3476	17.7031	17.9426	18.3203	18.6583	19.0155	19.3771	20.0590
d-Bo22A2_19_D04F	3.9274	4.6157	4.8107	5.4957	5.6231	5.5067	5.1761	5.6302	6.5415	6.5247	7.0991	7.1988	7.2882	7.7753	8.2536	8.2823	8.8033	9.2259	9.4029	9.7098	10.0096	10.4157	10.7139	11.1175	11.6295	11.7892	12.1001	12.5460	12.8488	13.1270	13.7097	13.8967	14.3661	14.7827	15.2010	15.2460	15.9538	16.3944	16.7302	17.0446	17.5220	17.9416	18.2914	18.6361	19.0376	19.4882	19.8063	20.3141	20.9560
d-Bo22A2_19_D08F	3.3366	3.5243	3.9489	4.4183	4.3395	4.4039	4.6131	4.9562	5.2434	5.3055	5.5478	5.5643	6.3522	6.1840	6.2325	6.4707	6.5807	6.8895	7.0365	7.3373	7.6875	7.8499	8.0802	8.4536	8.6020	8.8419	9.1934	9.3813	9.6614	9.9578	10.2231	10.5538	10.7313	11.1445	11.4917	11.6847	12.0160	12.2670	12.5815	12.7807	13.1920	13.4466	13.7531	13.8825	14.3932	14.6336	15.0252	15.4985	15.9900
d-Bo22A2_19_D10F	3.3223	3.3273	4.0572	4.1240	4.2561	4.4923	4.4640	4.7314	4.9680	5.2266	5.2112	5.2122	5.6088	5.4470	5.8074	6.1106	6.2825	6.3794	6.6434	6.7300	6.9182	7.0729	7.2288	7.4916	7.6948	7.8601	8.1115	8.2578	8.4824	8.7450	8.9347	9.1667	9.3437	9.6746	9.8420	10.2081	10.4197	10.6757	10.9881	11.1779	11.2817	11.6631	11.9354	12.2182	12.5969	12.8806	13.2022	13.6030	13.9351
d-Bo22A2_19_E08F	3.8991	3.2642	5.5772	4.8294	4.9830	5.0185	5.0420	5.3337	5.5869	5.6540	5.8621	6.2119	6.4164	6.3960	6.7483	6.7741	6.9584	7.2800	7.2953	7.6572	7.9038	7.9541	8.1459	8.4805	8.7364	8.8869	9.2014	9.3158	9.6311	9.9176	10.2019	10.4351	10.7420	10.9813	11.2215	11.6059	11.8282	11.9076	12.3053	12.5970	12.8372	13.1534	13.4272	13.7807	14.0637	14.2996	14.6983	15.0507	15.5479
d-Bo22A2_19_E12F	3.2415	3.5876	4.8278	3.9592	3.8282	4.1746	4.5559	4.7616	5.0099	5.1639	5.2698	5.6320	5.5051	5.7876	5.7232	6.1671	6.4449	6.6306	7.0059	7.0464	7.2088	7.4485	7.7539	8.0550	8.2403	8.5250	8.7794	9.0496	9.2625	9.6001	9.8419	10.0867	10.3715	10.7699	11.0815	11.3900	11.6497	11.7121	12.1389	12.4584	12.7835	13.1781	13.3919	13.7137	14.0509	14.4095	14.8138	15.2443	15.7358
d-Bo22A2_19_F02F	2.8263	3.5896	3.6039	3.4662	4.2672	4.0408	4.7360	5.8174	4.9988	5.0765	5.3864	5.4554	5.7177	5.9853	5.9993	6.3853	6.6629	6.7518	6.8745	7.2908	7.5850	7.8217	7.9559	8.1441	8.5152	8.6715	8.9736	9.1341	9.4599	9.7461	9.9838	10.3387	10.6033	10.9127	11.1015	11.4790	11.7206	12.0315	12.3345	12.5081	12.8787	13.2127	13.4968	13.8308	14.2029	14.5597	14.9387	15.0958	15.7200
d-Bo22A2_19_F03F	3.4659	4.2789	3.7131	3.9134	4.7623	5.0988	4.6515	5.9418	5.6181	5.3064	5.3605	5.9182	5.8709	6.1534	6.3790	6.6625	6.8348	7.0465	7.1562	7.4777	7.6076	7.9636	8.0716	8.2771	8.5408	8.7326	8.8947	9.1455	9.3781	9.5985	9.8990	10.2819	10.4120	10.6976	10.9322	11.3107	11.5069	11.7575	12.0670	12.1719	12.5047	12.8315	13.1545	13.4656	13.7996	14.0553	14.4147	14.7940	15.1270
d-Bo22A2_19_F05F	4.2370	4.3912	5.2542	5.0925	5.5314	5.9816	5.8444	6.2269	6.2218	6.5679	7.0348	7.0358	7.2379	7.1434	7.3640	7.6788	8.0374	8.1900	8.3365	8.5924	8.7856	9.1378	9.3789	9.4490	9.8232	10.0792	10.2682	10.4466	10.8032	10.9980	11.2548	11.6174	11.9033	12.1749	12.4217	12.8228	13.0987	13.3196	13.7092	13.9116	14.3006	14.6332	14.9204	15.3122	15.5760	15.9383	16.3414	16.7128	16.7176
d-Bo22A2_19_F06F	4.0080	3.7333	3.7436	5.0987	5.5824	5.8474	5.4850	6.4429	6.0993	6.2493	6.9273	6.9938	7.1985	7.2346	7.5488	7.7275	8.0992	8.3959	8.7415	8.9392	9.1976	9.5658	9.7664	9.8134	10.3668	10.6300	10.9109	11.1977	11.5093	11.8207	12.0540	12.4898	12.8435	13.1348	13.3720	13.8576	14.1239	14.5024	14.8579	15.2125	15.5932	15.9245	16.2348	16.6427	17.0146	17.4125	17.7768	18.2036	18.1544
d-Bo22A2_19_F07F	5.2009	4.6275	4.9313	5.6254	6.1918	6.2116	6.1475	7.2852	7.1822	7.1219	7.4213	7.4959	8.1152	8.1831	8.5784	9.0857	9.2951	9.4675	9.7714	10.0965	10.3771	10.7808	11.1047	11.3689	11.7284	11.9522	12.2638	12.6958	13.0174	13.2275	13.6219	14.2129	14.4493	14.8210	15.1487	15.5856	15.9703	16.3442	16.7583	17.0196	17.5647	17.9357	18.3182	18.6700	19.0109	19.3250	19.7772	19.5846	20.7176
d-Bo22A2_19_F12F	3.7862	4.6831	4.9756	5.5597	5.6951	6.0475	6.1491	6.8622	7.2779	7.4086	7.6464	8.1633	8.1484	8.8173	9.0138	9.4853	9.5192	10.1066	10.3688	10.8087	11.0602	11.5234	11.8173	12.2235	12.6336	13.0516	13.3824	13.7596	14.1696	14.4846	14.9135	14.8337	15.6620	16.1731	16.5997	17.0492	17.4061	17.8651	18.1747	18.2767	18.9779	19.3196	19.5956	20.0088	20.4501	20.8144	21.2148	21.7003	22.3324
d-Bo22A2_19_G02F	7.5558	8.3993	9.5602	10.2511	11.3386	12.0305	12.6927	13.4751	14.2505	14.7344	15.3153	16.3750	16.9314	17.4783	18.1059	18.6479	19.3767	19.8785	20.3117	20.9234	21.4171	21.9973	22.3060	22.9251	23.3609	23.8173	24.2482	24.8507	25.4473	25.9695	26.4944	27.0931	27.6220	28.1053	28.6189	29.0655	29.4547	29.7487	30.0403	30.3167	30.6830	31.0069	31.1613	31.2941	31.8252	31.9780	32.4181	33.0022	33.5213
d-Bo22A2_19_H02F	4.1177	4.4365	4.2136	4.2876	5.2738	5.0402	5.5973	5.7118	5.7130	5.9752	6.3303	6.5502	6.5783	6.8068	7.0509	7.2708	7.6859	7.9847	8.0358	8.2803	8.6504	8.8005	9.0115	9.4000	9.6387	9.8637	10.1141	10.3134	10.3887	10.8816	11.1759	11.4544	11.6180	12.0435	12.2743	12.5983	12.9677	13.1429	13.5368	13.7155	14.1035	14.4385	14.7603	15.0963	15.4141	15.7720	16.1249	16.6108	16.9937
d-Bo22A2_20_A04F	5.9659	5.6924	6.7061	6.1825	7.1829	7.8884	8.5164	9.0565	9.7225	9.6016	9.9291	10.3953	10.6188	11.0332	11.3445	11.8344	12.2767	12.4772	12.9651	13.3666	13.6996	13.9664	14.4021	14.8419	15.2880	15.4614	15.8490	16.2042	16.6458	17.0282	17.4326	17.5433	18.2008	18.6646	19.1247	19.5715	20.0308	20.4465	20.8027	21.0914	21.4932	21.9048	22.2136	22.5698	22.9455	23.3272	23.7460	24.2039	24.7822
d-Bo22A2_20_A09F	4.1552	3.6390	4.7461	4.7741	4.8643	5.5841	5.6815	6.1285	6.2573	6.4123	6.5368	6.9833	7.0748	7.3863	7.8583	7.8645	8.1909	8.4384	8.6259	8.7994	9.1362	9.3885	9.6264	9.9804	10.1223	10.3302	10.6899	10.9609	11.1903	11.4825	11.7375	12.0222	12.3412	12.5891	12.8979	13.2607	13.5518	13.9152	14.1526	14.5577	14.9271	15.2416	15.5203	15.8854	16.2577	16.5804	17.0056	17.3683	17.8012
d-Bo22A2_20_C03F	3.3876	4.6832	3.9661	4.3376	5.3889	5.1979	5.9803	6.0337	6.1828	6.0622	6.5021	6.8378	6.7933	7.2129	7.3361	7.7482	7.8238	8.2299	8.4271	8.5804	8.7868	8.9059	9.4302	9.5262	9.9486	10.2906	10.3079	10.6562	10.9674	11.3086	11.4777	11.8100	12.1338	12.4376	12.6975	13.0232	13.3144	13.5702	13.9887	14.2517	14.5337	14.9548	15.2246	15.5413	15.9869	16.2481	16.6037	16.9536	17.3408
d-Bo22A2_20_C04F	3.7680	3.9648	4.3606	5.1318	5.4779	5.9249	6.1635	6.4197	7.0464	7.2002	7.4167	7.7436	7.7919	8.1121	8.4617	9.3311	9.3703	9.6699	10.0158	10.1868	10.7300	10.9745	11.3178	11.6838	11.9006	12.3026	12.7054	13.0302	13.3698	13.6007	14.1024	14.4635	14.7317	15.1152	15.5524	15.8976	16.2403	16.6075	16.9534	17.2778	17.6818	17.8900	18.3261	18.6449	18.9885	19.3424	19.6472	20.1979	20.6576
d-Bo22A2_20_C10F	5.0108	4.2494	4.3933	4.9441	5.2061	4.9390	5.4190	5.8816	6.1817	6.3480	6.4670	6.9406	7.0978	7.2593	7.5531	7.8799	8.1638	8.2990	8.5655	8.8035	9.1390	9.2987	9.7630	9.7931	10.2269	10.4752	10.8584	11.1648	11.4781	11.7330	12.0219	12.4432	12.7357	12.9385	13.4644	13.6883	14.0754	14.3971	14.8386	15.1074	15.5262	15.8662	16.1806	16.5285	16.9606	17.3125	17.6908	18.1473	18.6385
d-Bo22A2_20_C12F	4.8674	4.9350	5.1741	7.0913	5.9803	6.5004	6.6542	7.0841	6.9898	7.2402	7.7375	8.6038	8.1393	8.3688	8.5659	9.0671	9.2843	9.3526	9.6170	9.8226	10.0578	10.4572	10.6231	10.8502	11.0962	11.3486	11.6178	11.8305	12.0630	12.3735	12.5198	12.8452	13.1981	13.4423	13.8761	14.1591	14.4565	14.6672	15.1216	15.3442	15.7467	16.0803	16.3779	16.4720	17.0274	17.3320	17.7457	18.0407	18.5518
d-Bo22A2_20_D05F	3.4321	3.7357	4.6015	4.9923	4.6854	5.1215	5.7012	5.6707	6.1432	7.0504	6.7497	6.7148	7.1530	7.3767	7.3815	7.8621	8.1391	8.3805	8.6843	8.6457	9.0693	9.5516	9.5863	9.8648	10.2886	10.3280	10.6565	10.9422	11.2788	11.5174	11.8223	12.1561	12.2803	12.6524	12.8856	13.3293	13.5467	13.8193	14.1193	14.3680	14.6258	15.0561	15.2185	15.1586	15.9576	16.2959	16.6121	16.9988	17.3651
d-Bo22A2_20_D12F	3.2624	3.6212	3.6176	3.8598	3.8303	4.6236	4.3965	4.5648	5.2471	5.6391	5.5297	5.5833	6.0736	6.1212	6.3958	6.4980	6.9544	6.9285	7.1758	7.4668	7.7232	7.8747	8.1125	8.3264	8.6079	8.7777	9.0653	9.3040	9.5489	9.7923	10.1295	10.3499	10.6035	10.9403	11.3061	11.5153	11.8706	12.1621	12.4720	12.7090	12.9981	13.3495	13.6887	13.9534	14.4052	14.6711	15.0677	15.5349	15.8967
d-Bo22A2_20_E03F	4.2853	4.3615	4.4194	5.0532	5.2975	5.1630	5.6378	6.4211	6.1800	6.1548	6.2518	6.2785	6.6334	7.0054	6.9838	7.1271	7.4253	7.6314	7.7481	7.9950	8.2292	8.4646	8.6143	8.8111	8.9911	9.3250	9.4145	9.7290	9.9050	10.1131	10.3451	10.6129	10.9446	11.1357	11.3387	11.5857	11.9027	12.1964	12.3766	12.6453	12.8132	13.2533	13.6093	13.9228	14.1917	14.4558	14.7743	15.0957	15.4846
d-Bo22A2_20_E11F	4.4358	4.9520	4.3837	5.5206	5.3579	5.0990	6.3594	6.5908	6.7837	6.9563	7.4831	7.8081	8.1488	8.4199	8.8790	9.0292	9.5675	9.6724	10.1181	10.2739	10.5756	10.8981	11.2906	11.6553	11.9456	12.4763	12.5738	13.0338	13.3105	13.6133	14.0007	14.2695	14.5436	14.9002	15.3691	15.6978	16.0813	16.4128	16.6922	17.0910	17.4659	17.7206	18.0306	18.3843	18.6834	19.0190	19.3992	19.6847	20.2814
d-Bo22A2_20_F03F	3.1324	2.6159	2.7665	3.6452	3.3938	3.4063	3.6362	3.4694	3.8126	4.0145	4.1957	4.3407	4.4811	4.4281	4.9270	4.8047	5.2275	5.3120	5.5164	5.8348	5.8038	6.0167	6.0995	6.4263	6.5829	6.8626	7.0510	7.1933	7.4796	7.5896	7.8245	7.9257	8.4024	8.6283	8.8992	9.1595	9.3607	9.6960	9.8971	10.0123	10.4073	10.6703	10.9714	11.2394	11.6231	11.8858	12.2249	12.5346	12.9372
d-Bo22A2_20_F05F	3.8384	3.9754	5.2359	4.9592	6.2392	5.4701	6.4445	7.0941	7.1544	7.5170	7.9823	7.9449	8.3567	8.5271	8.9449	9.3325	9.8079	9.9865	10.2207	10.6035	10.9697	11.2202	11.6448	11.8783	12.1764	12.3910	12.8229	13.2304	13.4649	13.9093	14.1892	14.6329	14.8497	15.2470	15.5456	15.9161	16.2323	16.6181	16.8292	17.0297	17.4444	17.7340	17.9493	18.2438	18.6015	18.8870	19.1390	19.5311	19.8789
d-Bo22A2_20_F07F	5.5435	6.2558	5.4605	6.6941	6.6712	7.0033	7.4325	7.8641	7.7190	8.4015	8.4157	8.7766	9.2716	9.7351	9.7799	9.9568	10.5848	10.8985	11.0968	11.5002	11.8364	12.0179	12.4623	12.7297	13.1587	13.3917	13.7709	13.7508	14.3920	14.7069	15.0691	15.4331	15.7333	16.1205	16.5063	16.7698	17.2496	17.5762	17.9299	18.2515	18.6063	18.9240	19.0497	19.4666	19.8105	19.9670	20.5837	20.9567	21.5114
d-Bo22A2_20_F09F	3.2401	3.3332	4.7897	4.7643	4.8013	5.2918	5.7297	6.0644	6.0037	6.2294	7.1318	7.0907	7.0239	7.3655	7.5726	7.7892	8.0819	8.5959	8.8357	8.8996	9.3485	9.4661	9.7920	10.0105	10.3047	10.6228	10.8216	11.0413	11.3978	11.5849	11.8696	11.7782	12.4680	12.7642	13.0339	13.2667	13.7422	14.0530	14.3909	14.6013	14.8728	15.2088	15.5829	15.8380	16.2361	16.5218	16.8643	17.2659	17.6526
d-Bo22A2_20_F10F	4.2455	4.4695	4.5783	4.7445	4.8193	5.0542	5.3945	5.2073	5.3261	5.4209	5.8639	6.1467	6.2080	6.5216	6.8055	6.7382	7.1660	7.4225	7.5103	7.9412	8.3370	8.4175	8.6986	8.8343	9.1916	9.3259	9.6753	9.8495	10.1897	10.5368	10.8886	11.1320	11.3892	11.6618	11.9410	12.1988	12.5072	12.7653	13.0295	13.2800	13.5921	13.8390	13.8929	14.4662	14.7842	14.8199	15.4579	15.7887	16.2940
d-Bo22A2_20_F11F	4.2352	4.5579	4.4977	5.6534	5.3178	5.7175	6.4414	6.5503	6.8152	7.0275	7.2759	7.4415	7.6446	8.0214	8.0368	8.2753	8.7611	9.0846	9.2387	9.2801	9.8440	10.1145	10.3840	10.5253	10.8171	11.0616	11.3338	11.5893	12.0135	12.2766	12.4257	12.9344	13.1222	13.4221	13.7710	13.8899	14.2998	14.6068	14.9171	15.1444	15.4529	15.7593	16.1378	16.4209	16.7202	17.0665	17.3774	17.7678	18.2696
d-Bo22A2_20_F12F	3.3152	3.9487	4.5544	4.3981	4.8127	5.0592	5.1841	5.6810	6.1326	6.0567	5.7090	6.3413	6.5853	6.7543	7.0411	7.2631	7.4354	7.9448	8.0131	7.9326	8.4343	8.7615	9.0365	9.0736	9.4266	9.7279	10.0151	10.1956	10.5733	10.7455	11.0399	11.1271	11.6733	11.9389	12.2017	12.3443	12.8097	13.0627	13.4155	13.6568	13.9543	14.2939	14.5921	14.9213	15.2615	15.5392	15.9735	16.3594	16.7369
d-Bo22A2_20_G06F	5.2033	3.9755	5.6055	4.8127	5.4488	5.5570	5.7496	5.9225	5.8903	6.4871	6.8123	6.8524	7.2084	7.3751	7.5763	7.8611	8.2958	8.4605	8.6264	8.7432	9.2612	9.5126	9.7825	10.0730	10.2776	10.6001	10.9424	11.2172	11.5020	11.6732	12.0573	12.4653	12.7214	13.0414	13.4063	13.6974	13.9376	14.1137	14.4878	15.0061	15.3489	15.6323	16.0410	16.3456	16.7074	17.1646	17.4609	17.8600	18.3196
d-Bo22A2_20_G08F	4.4804	5.3251	5.0099	5.8120	6.1331	6.0283	6.6620	7.0033	7.4654	7.5886	7.2519	8.4150	8.6260	8.7505	9.1810	9.6426	9.7120	9.9291	10.3626	10.5931	11.0062	11.3398	11.5378	11.7102	12.2878	12.5332	12.7895	13.1975	13.4982	13.7836	14.1899	14.4585	14.8687	15.1599	15.5307	15.9381	16.3400	16.7054	17.0386	17.3260	17.7810	18.1503	18.4194	18.7107	19.1182	19.5409	19.8874	20.3875	20.8298
d-Bo22A2_20_G09F	4.5909	2.9045	3.7157	3.7525	4.4375	4.5249	4.7900	4.9506	5.1023	5.2319	5.5386	5.5368	5.8603	6.2323	6.3437	6.6406	6.8667	7.0466	7.1255	7.1809	7.5171	7.7438	8.0927	8.3260	8.4591	8.7284	8.9628	9.3168	9.4746	9.7415	10.0264	10.3036	10.5396	10.8179	11.1691	11.3001	11.6022	11.8621	12.0734	12.3501	12.6142	12.9155	13.1850	13.4591	13.8016	14.1275	14.4594	14.8255	15.1613
d-Bo22A2_20_H08F	4.5650	4.0651	5.3547	5.6449	5.8481	6.5268	6.7861	6.7923	7.6714	7.8226	8.2571	8.9568	9.0761	9.3886	9.9035	10.3003	10.5252	10.9427	11.4774	11.6048	12.1503	12.4781	12.7291	13.1760	13.6513	13.6925	14.2314	14.6374	15.0989	15.5662	15.8225	15.9268	16.5914	17.1562	17.5065	17.9929	18.5130	18.8594	19.2291	19.5841	19.9348	20.3006	20.6660	21.0727	21.3794	21.8606	22.1714	22.7416	23.3064
d-Bo22A2_20_H09F	3.8576	3.7544	5.3189	5.1713	5.0789	5.6483	5.7079	5.7355	6.3631	7.1088	7.1885	7.2867	7.6811	7.9527	8.0770	8.4224	8.6803	8.9301	9.2835	9.5355	9.8042	9.9573	10.3030	10.6416	10.8739	10.9581	11.3287	11.7103	11.8230	12.1869	12.4651	12.7524	13.0965	13.4409	13.6341	13.8919	14.1660	14.4172	14.6687	15.0616	15.2730	15.5851	15.8936	16.1656	16.4207	16.7107	17.0269	17.3958	17.8017
d-Bo22A2_20_H10F	3.4378	2.9802	4.3872	4.9770	4.4761	4.9475	5.1522	5.2759	5.5917	6.0780	6.5259	6.3925	6.6973	7.0284	7.3615	7.5984	7.7924	7.8611	8.3275	8.5655	8.8316	9.1593	9.3564	9.7139	9.9917	10.1654	10.4878	10.7501	11.0200	11.3373	11.6044	11.9528	12.2676	12.6773	12.8908	13.2344	13.5213	13.7844	14.1524	14.5847	14.8653	15.1229	15.4848	15.7727	16.1650	16.4919	16.8733	17.3299	17.6992
d-Bo22A2_01_A04R	3.5609	3.0017	3.9490	3.7452	4.0562	4.7992	4.7934	4.9173	5.1008	5.2905	5.7776	6.1293	6.1478	6.4687	6.6763	6.9202	7.1698	7.1692	7.7614	7.8009	8.0751	8.2890	8.4890	8.7112	8.9649	9.0502	9.3176	9.5025	9.7574	10.1074	10.1979	10.3427	10.7994	10.8292	11.2228	11.5116	11.7471	11.9614	12.2065	12.4132	12.6092	12.9191	13.1927	13.5342	13.7392	14.0529	14.3589	14.7218	15.0577
d-Bo22A2_01_A05R	3.9039	3.6435	4.5931	4.7951	5.5228	5.6070	5.9336	6.2930	6.7811	7.0515	7.6142	7.6601	7.8189	8.1363	8.4637	8.7828	9.0387	9.3925	9.8214	10.0010	10.2379	10.6494	10.8764	11.2491	11.6309	11.8811	12.1201	12.4447	12.7704	13.1008	13.3427	13.7403	14.0613	14.4029	14.6885	15.0107	15.3001	15.6611	15.8771	16.2654	16.6172	16.9225	17.2750	17.5273	17.7175	18.2165	18.5972	19.0394	19.4822
d-Bo22A2_01_A07R	3.0772	3.6952	5.1193	4.2379	4.9456	5.5308	5.0496	5.5230	5.8541	6.1773	6.6636	6.6888	6.9921	7.1947	7.5157	7.9842	8.3129	8.4039	8.8778	9.0785	9.5215	9.8565	10.0523	10.3812	10.8209	10.9966	11.3803	11.7800	12.0781	12.5038	12.7912	13.1178	13.5225	13.8568	14.2723	14.6954	15.0805	15.4609	15.8249	16.1587	16.5886	16.9465	17.3772	17.7200	17.7733	18.5572	18.9497	19.4879	19.9138
d-Bo22A2_01_A12R	3.4878	3.5101	3.8042	3.4692	4.3777	4.5456	4.9611	5.1767	5.4678	5.6210	6.1808	6.2998	6.6431	6.7270	7.0468	7.4921	7.6664	7.9129	8.4234	8.4816	8.9998	9.1276	9.4802	9.9021	10.2090	10.4758	10.8282	10.9820	11.4642	11.8139	12.1751	12.5340	12.9256	13.3105	13.6369	14.0027	14.2952	14.7699	15.0857	15.5354	15.9216	16.2654	16.6879	17.1044	17.1635	17.9359	18.3930	18.7912	19.3627
d-Bo22A2_01_B03R	3.1635	2.6685	3.3114	3.3917	3.7742	4.1938	4.5493	4.7654	5.0925	5.2736	5.6255	5.5652	5.9077	6.5971	6.5619	6.8045	7.3240	7.3280	7.6535	8.0168	8.3749	8.7049	8.9987	9.2832	9.4638	9.8192	10.1360	10.4171	10.6099	10.8905	11.2226	11.5553	11.9631	12.2599	12.5352	12.8972	13.1408	13.3248	13.6459	14.0695	14.3934	14.7983	15.0700	15.3967	15.7808	16.1089	16.4486	16.8547	17.2747
d-Bo22A2_01_B05R	3.6513	4.0235	4.2047	4.4456	5.4446	5.6204	5.9002	6.3965	6.6590	7.3560	7.3102	7.8310	8.0825	8.4583	8.8541	9.2216	9.5876	9.8104	10.2591	10.6605	11.0668	11.3466	11.6513	12.0199	12.3387	12.7744	13.0397	13.2998	13.7399	13.9812	14.3562	14.6839	15.1552	15.4584	15.8770	16.2379	16.5720	16.3773	17.1444	17.6106	17.9998	18.4953	18.6874	18.9740	19.3655	19.7184	20.0217	20.4967	21.0114
d-Bo22A2_01_B06R	4.6115	5.1061	4.9537	5.8009	6.5696	6.8356	7.0323	7.3034	7.5677	7.7630	8.3725	8.6870	8.5601	9.0101	9.3372	9.7253	9.8682	9.9951	10.4283	10.6196	10.9652	11.2466	11.4663	11.7599	12.0965	12.3531	12.6114	12.9550	13.0864	13.4047	13.7154	13.9813	14.3464	14.6452	14.9662	15.3650	15.6830	16.0964	16.2972	16.6385	16.9974	17.0188	17.6359	17.9989	18.3302	18.7518	19.1389	19.5929	19.8495
d-Bo22A2_01_B07R	3.0502	3.3344	3.1693	4.1568	4.7418	5.1726	4.9704	5.6093	5.7461	6.1787	6.2301	6.3728	6.8557	6.9935	7.2556	7.6235	7.9653	8.1548	8.5308	8.7023	9.0188	9.2972	9.5343	9.9634	10.2018	10.4635	10.7702	11.0180	11.2537	11.5032	11.8398	12.1430	12.5557	12.8456	13.2032	13.5155	13.8293	14.0871	14.3117	14.7507	15.1176	15.4670	15.7817	16.1626	16.5539	16.9081	17.2268	17.6687	18.0843
d-Bo22A2_01_C05R	3.3772	3.7819	3.5951	2.9353	4.6713	4.3578	5.0783	5.3168	5.4484	5.5074	5.5472	5.9284	5.8428	6.3297	6.6161	6.6107	6.8983	7.2108	7.4257	7.6408	7.8496	8.1237	8.4794	8.5739	9.0944	9.2016	9.4407	9.4575	9.9922	10.1810	10.4805	10.7772	10.9773	11.2846	11.5235	11.5831	12.0972	12.3735	12.5729	12.7475	13.0993	13.3716	13.6081	13.9342	14.1484	14.4956	14.8472	15.1744	15.5863
d-Bo22A2_01_C06R	5.0928	4.6190	5.8105	5.4413	5.9546	5.9686	6.7209	7.1890	7.1010	7.5938	7.8595	7.6969	8.1507	8.2914	8.7231	8.7897	9.1631	9.4833	9.7478	10.1095	10.3949	10.6375	10.9683	11.0936	11.5464	11.7417	12.0014	12.1979	12.6275	12.9223	13.1858	13.5551	13.8073	14.1471	14.4337	14.6585	15.1545	15.4192	15.7665	15.9963	16.4516	16.7319	17.0309	17.4271	17.7114	18.0252	18.4535	18.7726	19.2790
d-Bo22A2_01_C07R	2.9525	4.2454	3.8716	3.6363	4.7538	4.9576	5.4603	5.7991	5.9059	5.7016	6.1501	6.5947	6.5738	7.0850	7.2866	7.6128	7.9701	8.2106	8.5668	8.9483	9.1546	9.5138	9.7896	9.9751	10.4024	10.8748	11.1397	11.4240	11.8272	12.0385	12.4491	12.1687	13.1221	13.5419	13.9172	14.0921	14.6989	15.1664	15.4929	15.7780	16.1965	16.5855	16.9130	17.4039	17.8645	18.2244	18.6293	19.1183	19.5247
d-Bo22A2_01_C12R	3.5269	3.7973	3.8774	4.4679	4.5925	4.7457	4.8987	5.1081	5.6114	5.7614	6.0157	6.3132	6.6236	6.8040	7.1346	7.4636	7.6028	8.1232	8.2120	8.6226	8.7805	9.3025	9.6005	9.8585	10.1427	10.3195	10.7645	10.9447	11.3569	11.6076	11.9664	12.4136	12.7585	13.1067	13.4240	13.7782	14.1677	14.5339	14.8456	15.1606	15.5975	15.9034	16.2895	16.7053	17.0310	17.3863	17.7885	18.3656	18.7434
d-Bo22A2_01_D09R	3.7916	4.5630	5.2924	6.0787	6.4473	6.0486	7.0276	7.2129	7.7519	7.9340	8.3619	8.7040	8.9519	9.1950	9.5941	9.9044	10.2114	10.4456	10.8073	11.0008	11.2472	11.5167	11.7636	12.2024	12.5130	12.6954	12.9580	13.2602	13.4438	13.8633	14.0342	14.4039	14.6594	15.0132	15.2708	15.7118	15.9894	16.1056	16.6519	16.9580	17.3571	17.7480	18.0096	18.3685	18.7025	19.0540	19.3978	19.8358	20.2043
d-Bo22A2_01_E04R	3.4026	3.6888	4.2354	3.9126	4.2985	4.9597	5.2135	5.6742	5.9228	6.0552	6.6482	6.7545	6.9930	7.1501	7.6854	7.8935	8.1790	8.5712	8.9796	9.0517	9.4141	9.6405	9.9464	10.2741	10.5134	10.8326	11.1696	11.2055	11.6179	12.0353	12.3226	12.5619	12.8321	13.1682	13.4827	13.7695	14.0415	14.3157	14.5364	14.7851	15.0735	15.4669	15.6894	15.9374	16.2450	16.5649	16.7941	17.1891	17.7195
d-Bo22A2_01_E06R	3.0796	3.3343	3.1282	3.5004	3.6654	3.6843	3.8239	3.8220	4.3081	4.3996	4.5220	4.5728	4.9621	4.9711	5.3151	5.2829	5.5169	5.6033	5.9018	5.6696	6.1992	6.3633	6.5738	6.6852	7.0204	7.1824	7.4225	7.6167	7.7252	8.1573	8.4470	8.6175	8.8175	9.0889	9.3793	9.5993	9.9478	10.2229	10.4112	10.7127	10.9823	11.3870	11.6223	11.8932	12.1877	12.5100	12.8099	13.2276	13.6006
d-Bo22A2_01_E08R	3.1137	3.1643	3.9362	3.6858	3.5629	4.1734	4.5492	4.8577	5.0467	4.9671	5.6469	5.6270	5.8077	6.0783	6.4073	6.5631	6.8397	7.0002	7.1720	7.1718	7.5170	8.0015	8.2686	8.4400	8.6351	9.0232	9.2972	9.4035	9.6317	10.0820	10.3059	10.5676	10.8237	11.1085	11.4703	11.7812	12.0506	12.3263	12.6406	12.9301	13.3039	13.6571	13.9479	14.3210	14.6120	15.0302	15.4166	15.8465	16.2850
d-Bo22A2_01_E09R	3.4590	2.8549	3.6963	3.4543	3.9238	4.9727	5.4204	5.8442	5.8582	6.4974	6.7880	6.9741	7.2914	7.6665	8.0339	8.1367	8.6345	8.9038	9.2535	9.4999	9.6126	10.1201	10.7315	10.8570	11.2175	11.6540	12.0124	12.1447	12.5541	13.0013	13.4054	13.6853	14.0506	14.4591	14.8414	15.2204	15.6066	16.0138	16.4468	16.7633	17.1354	17.5863	17.9719	18.1573	18.7051	19.1288	19.5196	19.9739	20.5383
d-Bo22A2_01_F05R	3.0707	2.6174	3.3140	4.4275	3.9383	4.8394	4.7076	5.3545	5.5846	5.9046	6.1080	6.4011	6.6474	6.9042	7.1543	7.7369	7.8798	8.2663	8.4502	8.8133	9.1041	9.3996	9.7019	10.0407	10.5426	10.5450	10.8233	11.2138	11.5685	11.8547	12.1462	12.5569	12.7987	13.0924	13.5239	13.8341	14.1804	14.4669	14.7270	15.0821	15.3177	15.6553	15.9816	16.2858	16.6307	16.9859	17.3390	17.7378	18.2264
d-Bo22A2_01_F07R	3.6122	3.7489	4.0337	4.7900	4.7884	5.2596	4.8989	5.4546	5.5400	5.8266	6.0127	6.5999	6.4247	6.5012	6.6741	7.1084	7.3041	7.5643	7.8081	8.0024	8.2643	8.5295	8.8155	9.0466	9.4247	9.6288	9.9011	10.1793	10.4698	10.8126	11.0231	11.4829	11.6887	12.0305	12.4034	12.7310	13.0266	13.3861	13.7409	14.0229	14.4181	14.8166	15.1819	15.4538	15.9380	16.3182	16.7691	17.1932	17.6643
d-Bo22A2_01_F08R	3.0880	4.4014	4.3140	4.9322	5.6255	5.5581	6.5434	6.6190	7.2282	7.9456	8.1669	8.8689	9.0494	9.2949	9.5810	9.9763	10.1551	10.6305	11.0728	11.3679	11.7848	12.1945	12.3904	12.7655	13.2360	13.2190	13.8746	14.1479	14.4561	14.8379	15.1461	15.4989	15.8649	16.2918	16.6771	17.0312	17.2445	17.7701	18.0619	18.4150	18.7351	19.0636	19.4650	19.7897	20.1608	20.4784	20.8558	21.3208	21.7725
d-Bo22A2_01_G03R	2.5035	3.9514	5.0518	4.2208	4.0394	4.4660	4.7864	4.9760	4.9281	5.3572	5.3269	5.7621	5.9479	6.2060	6.3789	6.5836	6.8583	7.1418	7.2338	7.5385	7.5935	7.9649	8.1874	8.4014	8.5058	8.8282	9.0315	9.2745	9.5219	9.5870	9.9869	10.2455	10.4367	10.7697	11.0068	11.3285	11.6203	11.8584	12.0199	12.2845	12.5199	12.7704	13.0280	13.4343	13.6442	13.9263	14.2295	14.5657	14.9922
d-Bo22A2_01_G04R	2.0683	2.7575	3.6738	3.5336	4.1300	4.3275	3.9018	4.4900	4.5765	5.2467	5.4234	5.5057	5.5910	5.8456	5.8373	6.3300	6.3185	6.7529	6.8512	6.8652	7.0320	7.3300	7.7379	7.8534	8.1167	8.0854	8.4455	8.6049	9.0191	9.1535	9.4557	9.7540	9.9818	10.2728	10.3631	10.8256	11.0839	11.3618	11.6333	11.8987	12.1701	12.3346	12.8013	13.1030	13.3523	13.6998	14.0296	14.4525	14.8489
d-Bo22A2_01_G06R	4.1679	4.3018	4.4375	4.7472	4.4999	5.3799	5.6225	5.3700	6.0192	6.0352	6.1984	6.3086	6.5405	6.6436	6.8257	7.1144	7.4229	7.6821	8.0225	8.0903	8.4096	8.6765	8.8776	9.0476	9.4960	9.6641	9.8602	10.1052	10.3342	10.5578	10.8796	11.1558	11.4173	11.7653	12.0727	12.3165	12.4350	12.9415	13.1703	13.4495	13.8404	14.2058	14.4749	14.8777	15.2327	15.6175	16.0027	16.3794	16.7779
d-Bo22A2_01_G09R	4.2268	5.1555	5.1657	5.7522	6.1395	6.7857	7.0434	7.1630	7.0893	7.8326	8.0718	8.1356	8.4143	8.8400	9.0499	9.2265	9.4979	9.6959	10.0643	10.1730	10.1824	10.7358	10.8236	11.1583	11.4391	11.6115	11.7558	11.9750	12.3292	11.7374	12.6911	13.0522	13.2217	13.5185	13.8855	14.2793	14.5681	14.8610	15.1431	15.4525	15.6575	16.0394	16.2972	16.7256	16.9933	17.3144	17.5658	18.0072	18.3858
d-Bo22A2_01_H04R	2.4851	3.3835	3.0909	3.6729	3.6025	3.8649	4.1691	4.6942	5.2301	5.3081	5.8137	5.6561	5.9096	6.2771	6.3582	6.5549	6.7283	6.7629	7.3573	7.4429	7.6701	7.8897	8.1441	8.2898	8.5654	8.9990	9.0654	9.2255	9.4484	9.5408	9.8177	10.1089	10.4766	10.7081	10.9019	11.1365	11.3176	11.7182	11.8541	12.1755	12.4003	12.5803	12.8235	12.5433	13.3897	13.6572	14.0320	14.3094	14.6410
d-Bo22A2_01_H08R	3.0481	4.3401	3.9108	3.7674	4.5464	4.2791	4.7378	4.9030	5.0127	5.7052	5.3021	5.5327	5.9971	6.0578	6.2244	6.5183	6.6222	6.7554	6.9161	7.2419	7.1278	7.6023	7.8879	8.0449	8.1668	8.5022	8.6649	8.8886	9.1841	9.2961	9.6131	9.8418	10.0463	10.2741	10.5244	10.8160	11.1164	11.3318	11.5545	11.8745	12.0892	12.3680	12.7014	13.0679	13.3038	13.6466	13.9641	14.3260	14.6919
d-Bo22A2_02_A03R	3.5824	3.2730	3.5102	3.9074	4.4133	4.2317	4.8891	4.9154	5.2216	5.3195	5.3585	5.5984	5.6745	6.2789	5.9222	6.1974	6.5410	6.6101	6.8422	6.8370	7.2631	7.3740	7.5872	7.7502	7.9774	7.9456	8.3016	8.5569	8.7595	9.0670	9.2236	9.3163	9.5767	9.8891	10.1339	10.4445	10.6782	10.9104	11.0953	11.3122	11.5345	11.8312	12.0946	12.4302	12.5840	12.9138	13.2077	13.5765	13.9017
d-Bo22A2_02_A04R	3.3693	3.2526	3.2931	3.9648	4.1129	4.2083	4.8885	5.0005	5.2889	5.7796	5.8773	5.9742	6.1817	6.3265	6.5386	6.9493	7.1785	7.3356	7.5363	7.5173	8.2433	8.4188	8.6003	8.9028	9.1998	9.1745	9.6758	9.9205	10.2121	10.5508	10.8321	10.9434	11.3292	11.5590	11.9900	12.3576	12.5973	12.9913	13.2051	13.4951	13.8488	14.1689	14.5519	14.9170	15.1756	15.6160	15.9970	16.3941	16.8504
d-Bo22A2_02_A06R	3.6682	4.4417	4.5406	4.6260	5.4538	5.3884	5.8668	6.3498	6.4156	6.3483	7.1047	7.3830	7.4287	7.6471	7.9537	8.2599	8.6430	8.9282	9.3259	9.4454	9.8344	10.1184	10.4965	10.7844	11.1392	11.3895	11.6201	11.8965	12.2411	12.6093	12.9079	13.1083	13.6316	13.9414	14.2372	14.5426	14.9258	15.2848	15.6392	15.9590	16.3434	16.7096	17.0634	17.4010	17.7375	18.1941	18.5428	19.0135	19.4581
d-Bo22A2_02_A10R	3.6101	3.6947	3.6424	4.3259	3.9138	4.3834	4.3586	4.4589	5.1602	5.4354	5.2986	5.5790	5.7565	5.7891	5.7940	5.9675	6.2086	6.4188	6.4966	6.5650	7.0067	7.1917	7.2366	7.4479	7.6800	7.5959	7.9415	8.2107	8.3784	8.7018	8.8256	9.0415	9.2539	9.4033	9.7391	9.9776	10.1576	10.3573	10.5088	10.8019	10.9944	11.1996	11.4839	11.7449	11.9289	12.2892	12.5471	12.8585	13.1748
d-Bo22A2_02_B01R	3.3557	3.6275	3.6182	3.5131	3.9020	4.2545	4.5276	4.7872	4.5718	5.1663	5.1703	5.7025	5.2231	5.8262	5.8727	6.2540	6.2684	6.6347	6.7616	6.6953	7.2699	7.3657	7.6852	7.9174	8.0167	8.3184	8.5532	8.8153	8.9536	9.1706	9.5234	9.7828	10.0351	10.3129	10.6541	10.8791	11.0998	11.3854	11.7183	11.9821	12.2640	12.5481	12.8439	13.1892	13.5083	13.8646	14.2515	14.5977	15.0158
d-Bo22A2_02_B03R	3.2996	4.2028	3.6370	4.0660	4.3555	4.5262	4.8325	5.2530	5.3991	5.6116	5.4407	6.0349	5.7762	6.2560	6.5201	6.5823	6.7449	6.9883	7.0587	7.3789	7.6225	7.8598	8.0409	8.1695	8.5264	8.6324	8.8965	9.1980	9.3238	9.5472	9.8463	10.1123	10.3434	10.5932	10.8431	11.1029	11.3748	11.5936	11.8973	12.0906	12.4147	12.6509	12.8562	13.1958	13.4629	13.7992	14.1649	14.5168	14.9365
d-Bo22A2_02_B05R	4.9366	4.9630	5.4896	5.9944	5.8717	6.2335	7.1956	7.2668	7.7110	8.3532	8.3478	9.0620	8.7093	9.2685	9.7936	10.0016	10.5737	10.8677	11.0501	11.3312	11.7017	12.0090	12.3975	12.5071	13.0918	13.2167	13.4720	13.9572	14.3989	14.5604	14.9358	15.2988	15.6165	15.9117	16.3635	16.6044	16.9951	17.1079	17.8194	18.0809	18.4447	18.8188	19.0889	19.4527	19.8237	20.2554	20.6382	21.1238	21.5318
d-Bo22A2_02_B06R	4.1415	4.3054	4.3609	4.4741	4.5720	4.6318	5.1741	5.4088	5.1943	5.4864	5.6193	5.9079	6.0052	6.2702	6.4910	6.7601	6.8476	6.9856	7.1262	7.2833	7.4575	7.6852	7.9955	8.0736	8.4203	8.4700	8.6576	8.9756	9.1619	9.2885	9.5861	9.8300	9.9863	10.3129	10.5277	10.7933	11.0691	11.2841	11.5430	11.8291	12.1119	12.3416	12.5868	12.9278	13.1572	13.4740	13.8552	14.1475	14.5415
d-Bo22A2_02_B09R	3.3534	3.7907	3.5944	3.9331	4.5602	4.0546	4.4509	5.2267	5.3332	5.4963	5.7964	5.9245	6.0807	6.3523	6.5488	6.8853	7.1255	7.1959	7.5558	7.6499	7.9583	8.1529	8.3769	8.4655	8.9072	9.0558	9.3951	9.5333	9.7716	10.0327	10.2685	10.4951	10.7865	11.0292	11.2992	11.6520	11.9210	12.1927	12.4089	12.6440	13.0070	13.3522	13.5807	13.8900	14.2034	14.5496	14.8435	15.2310	15.5150
d-Bo22A2_02_C06R	3.3710	4.2452	4.0712	4.3592	4.5570	4.9469	4.7595	5.1100	5.1254	5.4661	5.3532	5.7077	5.9094	6.1174	6.2032	6.6291	6.9167	6.9854	7.1437	7.3789	7.5689	7.6175	8.1039	8.2644	8.4074	8.6645	8.9512	9.0686	9.4445	9.5836	9.8697	10.1328	10.3130	10.5914	10.8538	11.1722	11.3621	11.6670	11.9486	12.1468	12.5122	12.7176	12.9980	13.3330	13.6809	13.9874	14.3092	14.7134	15.0228
d-Bo22A2_02_C07R	3.6805	4.0023	3.9722	4.2025	4.3122	4.4987	4.9427	4.9387	5.1437	5.3021	5.3871	5.5806	5.6163	5.8867	6.1283	6.3989	6.5520	6.6790	6.7532	6.9678	7.1052	7.3572	7.6655	7.7061	8.0528	8.2830	8.4736	8.6514	8.9108	9.1233	9.3915	9.4344	9.8114	10.1296	10.3878	10.7104	10.8473	11.1740	11.4118	11.5211	11.8663	12.0602	12.2696	12.6467	12.9634	13.2587	13.5935	13.9369	14.3119
d-Bo22A2_02_C10R	4.4628	4.8009	4.3035	4.4761	5.0257	5.2150	5.6448	5.4435	5.9747	5.7432	6.1318	6.3985	6.5560	6.6152	6.7775	7.1669	7.2775	7.4666	7.7779	7.9622	8.0322	8.3438	8.7105	8.8569	9.1418	9.3559	9.6735	9.7282	10.2325	10.4043	10.6847	10.9764	11.0844	11.4464	11.7194	12.0881	12.3315	12.6198	12.9162	13.1396	13.4921	13.6823	13.9981	14.3616	14.7092	15.0110	15.4328	15.8072	16.2013
d-Bo22A2_02_D03R	4.1057	4.3857	4.7125	4.2255	4.7899	4.8557	5.2611	5.8069	5.6180	5.7013	6.0866	6.0593	6.0988	6.6069	6.8439	6.7587	6.8774	7.3652	7.5291	7.6443	7.9299	8.1217	8.3432	8.4974	8.8496	9.0176	9.1325	9.5578	9.6191	9.9817	10.1368	10.3797	10.7248	11.0778	11.2768	11.4863	11.7776	12.0082	12.2786	12.5330	12.4724	13.1637	13.2809	13.7195	13.8965	14.2848	14.6550	14.8979	15.3750
d-Bo22A2_02_D06R	4.1472	3.6540	4.3848	4.0982	4.4452	5.0075	5.0797	5.6156	5.3229	5.6140	6.0322	6.0404	6.3338	6.6202	6.8980	7.0208	7.0808	7.2657	7.6087	8.0830	8.1852	8.4124	8.6333	9.0073	9.2323	9.4760	9.6178	9.9802	10.2548	10.5117	10.8827	11.0953	11.4308	11.7626	12.0025	12.2882	12.5821	12.8743	13.1193	13.4473	13.4239	14.0608	14.3113	14.7601	15.0697	15.4003	15.8497	16.1277	16.5775
d-Bo22A2_02_D09R	4.0396	4.2697	4.1825	4.3008	4.3093	5.0675	5.0517	5.4187	4.9118	5.2373	5.8208	6.1772	5.7798	6.2655	6.7923	6.8256	6.8666	7.3788	7.4977	7.4572	7.9063	8.2453	8.2841	8.5583	8.9313	9.1414	9.2848	9.6914	9.8708	10.1869	10.4862	10.6999	11.0725	11.4700	11.7606	12.0378	12.2599	12.6379	12.8665	13.1579	13.0853	13.7958	13.9910	14.4275	14.7307	15.0420	15.4292	15.7622	16.2870
d-Bo22A2_02_D10R	3.5480	4.0793	4.5520	4.1676	4.4310	4.9139	5.5346	5.7484	5.6263	6.1713	5.9384	6.3658	6.5658	6.6615	7.1570	7.2344	7.2846	7.7577	7.9340	8.1570	8.3636	8.7503	8.8783	9.0562	9.3877	9.5551	9.8013	10.1783	10.2962	10.6172	10.8841	11.0936	11.4392	11.7328	12.0613	12.2647	12.5777	12.8503	13.1755	13.5223	13.3123	13.9908	14.4178	14.6323	14.9366	15.2943	15.7200	15.9782	16.3411
d-Bo22A2_02_E09R	3.7313	4.8110	4.7740	4.7650	5.1727	5.7846	6.2510	6.7199	7.0942	7.8019	7.5330	7.8209	7.7528	8.0412	8.4702	8.6801	9.0373	9.2830	9.6014	9.8770	9.9890	10.4258	10.6050	10.7672	11.0957	11.4568	11.7062	12.1199	12.1885	12.5379	12.8264	13.0490	13.3157	13.6210	13.9523	14.2114	14.4952	14.8533	15.0842	15.3881	15.7250	15.9789	16.4062	16.6996	16.9960	17.2915	17.6065	17.9860	18.4261
d-Bo22A2_02_F07R	3.7644	3.7451	4.1248	3.9256	4.5736	4.9090	4.8512	5.3355	5.2175	5.4961	5.9102	6.1338	6.0127	6.5191	6.6921	7.0260	7.0229	7.3837	7.5258	7.7064	8.0532	8.2934	8.5565	8.9522	9.1996	9.4417	9.6424	9.9638	10.2070	10.4652	10.7732	11.0769	11.3778	11.7048	11.9626	12.3149	12.6097	12.9013	13.1855	13.5164	13.8777	14.1670	14.4726	14.7247	15.2213	15.4953	15.8145	16.2158	16.6858
d-Bo22A2_02_G01R	3.7073	4.1573	4.6030	4.8266	4.9000	5.0645	4.9757	5.4239	5.5340	5.8838	6.2570	6.5571	6.6381	6.4211	6.9349	6.9335	7.1872	7.6107	7.7710	7.9434	7.8303	8.3875	8.6599	8.7825	9.1354	9.4165	9.6424	9.7933	10.2046	10.1498	10.7611	11.0257	11.2324	11.5303	11.8210	12.1880	12.4357	12.7368	13.0225	13.2865	13.5410	13.7880	14.1586	14.4944	14.8151	15.1084	15.4704	15.8726	16.3128
d-Bo22A2_02_G02R	3.8511	4.0446	4.0915	4.6426	4.8717	5.3826	5.1619	5.6586	5.8542	6.1773	6.5509	6.5178	6.6275	6.8414	7.2921	7.1866	7.3910	7.9753	7.8833	8.2630	8.1318	8.5492	8.7956	9.0295	9.2351	9.5475	9.7297	9.8729	10.2405	10.1520	10.7306	10.9496	11.1648	11.3933	11.6616	12.0019	12.2467	12.5618	12.8773	13.0411	13.3156	13.5899	13.9199	14.2599	14.5641	14.8942	15.2206	15.5652	15.9786
d-Bo22A2_02_G03R	3.3466	4.1506	4.0358	4.6686	5.4117	5.1315	5.3222	5.6340	6.1415	6.0637	6.8258	7.3657	7.0409	7.4216	7.6885	7.9697	8.1751	8.7338	8.7389	9.0128	9.1177	9.5255	9.8061	9.9620	10.3633	10.6048	10.9089	11.0960	11.5297	11.6902	12.0199	12.4758	12.6129	12.9514	13.1738	13.6225	13.8586	14.2048	14.5036	14.8243	15.0916	15.3656	15.7717	16.1317	16.5074	16.7885	17.1716	17.6309	18.0133
d-Bo22A2_02_G05R	4.0221	3.6963	3.6152	4.8479	4.2267	4.6903	4.6316	4.8806	5.1013	5.1583	5.4170	5.4844	5.4616	5.7484	5.8665	6.1664	6.3937	6.5578	6.7099	6.7951	7.0408	7.3456	7.5075	7.6806	7.8728	8.2574	8.4918	8.5411	8.8892	9.2556	9.4028	9.7065	9.9663	10.2571	10.5733	10.9468	11.0832	11.4840	11.7631	11.9467	12.2113	12.5718	12.8386	13.1801	13.5033	13.8724	14.2395	14.4913	15.0947
d-Bo22A2_02_G08R	3.7639	4.2296	3.0979	3.8789	4.6542	4.9506	4.8939	5.2716	5.6605	6.0838	6.1068	6.6104	6.8756	6.8523	7.3124	7.5030	7.7892	8.1418	8.4663	8.8594	9.0518	9.3078	9.6487	9.8781	10.2175	10.5214	10.8075	11.1008	11.5250	11.6114	12.1433	12.5144	12.7831	13.1349	13.3936	13.8494	14.1834	14.4993	14.9457	15.2101	15.5676	15.8533	16.3095	16.7580	17.1294	17.4917	17.9023	18.3288	18.8111
d-Bo22A2_02_G09R	3.8642	4.7101	4.6837	5.7026	5.8909	6.3239	6.8965	7.2305	8.0047	7.9153	8.6984	8.7445	8.8454	8.6995	9.6400	9.6984	10.1463	10.5494	10.7693	11.2093	11.3739	11.7069	12.1360	12.4361	12.7646	12.9573	13.2731	13.4950	13.9034	14.1849	14.6517	14.9040	15.1850	15.6319	15.8473	16.2965	16.5305	16.8927	17.1875	17.4495	17.6869	18.0621	18.3160	18.6956	18.8845	19.1745	19.5227	20.0220	20.5481
d-Bo22A2_02_H01R	3.2502	4.5972	4.5466	4.3624	5.1003	4.7906	5.4038	6.0068	5.9283	5.8114	6.5130	6.3707	6.7765	6.7858	7.1818	7.3342	7.6140	7.8101	8.3888	8.3027	8.2665	8.6301	8.9245	9.1261	9.2335	9.6308	9.6981	10.0375	10.1896	10.3198	10.6256	10.7337	11.2001	11.3892	11.6940	11.8357	12.2545	12.3967	12.7962	12.8721	13.2951	13.6740	13.8464	14.0887	14.4092	14.7578	14.9864	15.4509	15.7580
d-Bo22A2_02_H02R	3.8410	4.4106	4.4261	4.3378	4.9848	4.7977	4.7647	5.2844	5.7555	5.8945	6.1010	6.5079	6.4254	6.8658	7.0500	7.3424	7.4223	7.6729	7.9679	8.3331	8.3342	8.5706	8.7503	9.0555	9.2539	9.5046	9.6990	10.0674	10.3160	10.3379	10.7021	10.8908	11.2742	11.6152	11.8549	12.0885	12.4023	12.5990	12.8985	13.0017	13.3221	13.5945	13.8799	14.0041	14.3391	14.6855	14.9827	15.3661	15.7647
d-Bo22A2_02_H05R	4.5298	6.1383	5.4015	4.8237	5.1259	6.2433	6.8938	6.8767	7.2670	7.5959	8.1676	8.1563	8.3404	8.7707	9.1694	9.3608	9.5169	10.0500	10.4488	10.5714	10.8697	11.0933	11.3515	11.5959	11.9297	12.3895	12.4918	12.7401	13.0814	13.3118	13.6170	13.9741	14.2569	14.5969	14.9076	15.2274	15.5171	15.8923	16.1247	16.5922	16.8137	17.1504	17.4068	17.6047	18.1332	18.4026	18.8620	19.2563	19.6161
d-Bo22A2_02_H07R	3.9081	4.2537	5.1715	5.3822	5.2880	6.1573	6.1259	6.6340	7.1682	7.0789	7.2904	7.6704	7.9792	8.1505	8.5598	8.6639	8.9587	9.4798	9.5185	9.5496	10.1145	10.3203	10.4494	10.8265	11.1238	11.6221	11.6436	11.8506	12.2297	12.3313	12.7052	13.1377	13.4570	13.7935	13.9863	14.3016	14.5496	14.9897	15.2902	15.5124	15.9889	16.2418	16.6139	15.3112	17.3215	17.5970	18.0770	18.4432	18.8269
d-Bo22A2_02_H08R	3.6153	4.5281	4.1993	4.8054	5.8804	5.4218	5.8782	6.3419	6.6955	6.9468	7.0902	7.3886	7.5220	7.8684	7.9571	8.2645	8.5399	8.7736	9.1838	9.0940	9.5099	9.7048	10.0365	10.3012	10.5942	11.1461	11.0842	11.2995	11.6413	11.7913	12.0960	12.4713	12.8031	13.1000	13.3988	13.6821	13.9401	14.3178	14.6299	14.7735	15.1820	15.4497	15.8284	15.9149	16.4408	16.7796	17.1766	17.4778	18.0018
d-Bo22A2_02_H09R	3.9203	4.3071	4.2766	3.9933	4.5740	5.5581	5.6474	5.4954	5.7759	6.4729	6.2719	6.4701	6.7430	6.6567	7.2200	7.4604	7.6644	7.9221	8.1274	8.2368	8.4384	8.8074	8.8285	9.1337	9.3420	9.6691	9.8875	10.0772	10.3851	10.5502	10.7425	11.1007	11.3827	11.5417	11.8372	12.1373	12.3319	12.6154	12.7807	13.0088	13.3143	13.5620	13.8443	13.6708	14.3767	14.6070	15.0482	15.3666	15.7134
d-Bo22A2_02_H12R	3.8841	4.4593	4.9288	5.2237	6.3112	6.2979	6.4464	6.9404	7.1036	7.3298	7.4394	8.1532	7.9821	8.2154	8.5885	8.8066	9.0722	9.5920	9.7716	9.9510	10.3332	10.5461	10.8001	11.1157	11.4662	11.7916	11.9994	12.3124	12.6235	12.7118	13.1698	13.5884	13.9524	14.3136	14.5831	14.9654	15.2764	15.8055	16.1786	16.4596	16.8680	17.2206	17.6127	17.6538	18.3894	18.7438	19.2147	19.6082	20.1230
d-Bo22A2_03_A02R	3.1886	3.1632	3.8291	4.0505	3.7014	4.2304	4.6093	4.7204	5.1824	5.2111	5.0107	5.5877	5.7933	6.0904	6.0531	6.4494	6.6349	6.6413	7.0520	7.1521	7.4285	7.5780	7.8131	8.0207	8.2412	8.3191	8.6210	8.9260	9.0699	9.4479	9.6951	9.8948	10.1837	10.2824	10.6624	10.9064	11.2005	11.4903	11.7016	11.9267	12.2418	12.4729	12.8215	13.1129	13.1525	13.7573	14.1284	14.4857	14.8591
d-Bo22A2_03_A03R	2.7912	3.9994	5.0078	4.6945	4.7822	4.8848	5.1291	5.8113	6.2801	6.2931	6.5918	6.8061	7.0144	7.3888	7.3927	7.7818	8.0956	8.3723	8.5165	8.9448	9.1403	9.3614	9.5462	9.8429	10.0685	10.1766	10.5800	10.8930	11.1351	11.5419	11.8058	11.6634	12.4111	12.2773	12.9322	13.2754	13.5892	13.9247	14.1416	14.4950	14.7588	15.1315	15.4304	15.8735	16.1488	16.5886	16.9058	17.2877	17.7459
d-Bo22A2_03_A10R	4.1816	4.6206	3.9941	4.4636	4.0933	4.8324	4.6539	5.2543	5.1387	5.6133	5.5522	5.8945	6.1755	6.1822	6.4608	6.7290	6.9451	7.1843	7.3724	7.1782	7.7220	8.0388	8.1627	8.3466	8.6454	8.7937	9.1411	9.3827	9.6341	9.9173	10.1904	10.0372	10.5850	10.8305	11.2197	11.5066	11.7099	12.0234	12.2277	12.4726	12.7321	13.0099	13.2993	13.6348	13.9092	14.2736	14.5666	14.9565	15.3790
d-Bo22A2_03_A11R	3.2184	4.1216	3.0064	3.7730	3.8248	4.6818	4.9422	5.1216	5.3061	5.7952	5.6978	5.9845	6.2057	6.3318	6.7762	6.9373	7.2320	7.1899	7.6393	7.4031	8.0158	8.2107	8.5813	8.7310	8.9654	9.2598	9.4314	9.6563	9.9628	10.2974	10.5393	10.7413	11.1176	11.3250	11.6776	11.9335	12.2238	12.5255	12.7854	13.0254	13.4129	13.6555	14.0457	14.3170	14.7700	15.0796	15.3989	15.8370	16.1994
d-Bo22A2_03_B01R	3.6001	3.5358	4.3256	4.6892	4.8769	4.3257	4.9331	5.2802	5.3594	5.8278	5.7464	6.4074	6.3826	6.6971	6.8187	7.0237	7.2410	7.5107	7.8522	7.8898	8.2203	8.1934	8.6447	8.9345	9.2231	9.3199	9.6354	9.8793	10.1875	10.3674	10.7090	10.8845	11.2891	11.5732	11.7707	12.1351	12.4842	12.7604	13.1241	13.4187	13.7153	14.0446	14.4146	14.7756	15.0557	15.4528	15.8549	16.2153	16.6783
d-Bo22A2_03_B02R	3.1086	4.6296	4.6815	4.3601	4.3391	4.4390	4.7992	4.9382	4.8843	5.4747	5.4199	5.6245	6.1522	6.0661	6.2012	6.4123	6.7009	6.9432	7.2914	7.2791	7.5549	7.7117	7.9837	8.2912	8.5697	8.7648	8.8878	9.1175	9.3730	9.6232	9.8824	10.1608	10.4776	10.7647	10.9765	11.2572	11.4499	11.7514	11.9850	12.2899	12.5421	12.8590	13.0749	13.4461	13.7342	14.0208	14.3676	14.7446	15.1889
d-Bo22A2_03_B03R	4.3761	3.9873	4.2522	4.7333	4.7843	4.6986	5.0980	5.4480	5.7323	6.5412	6.4096	6.5535	6.8759	7.3016	7.1732	7.5689	8.0647	8.5022	8.8467	8.9199	9.4022	9.5077	9.8655	10.2720	10.6839	10.8691	11.2461	11.4921	11.8166	12.1223	12.5490	12.8350	13.2489	13.7110	14.0789	14.2423	14.6766	15.0202	15.3542	15.7663	16.1629	16.5009	16.9073	17.2600	17.6405	18.0539	18.5158	18.9197	19.4213
d-Bo22A2_03_B05R	3.4221	4.2858	4.9231	5.1612	5.5715	5.3648	5.6648	6.5045	6.5282	7.1003	7.0302	7.4839	7.6037	7.8744	8.2699	8.3491	8.6363	9.2028	9.3651	9.6777	9.8530	10.0602	10.4358	10.6713	11.1093	11.2741	11.5821	11.7778	12.0826	12.2971	12.6983	13.0532	13.2923	13.6634	14.0064	14.2452	14.6081	14.8909	15.1565	15.4820	15.8425	16.1327	16.3777	16.7711	17.0665	17.3823	17.8061	18.1536	18.6148
d-Bo22A2_03_B07R	4.4714	4.8612	4.8422	5.3676	5.4679	5.9947	6.3225	6.5320	6.7764	7.4085	7.8602	7.9669	7.7878	8.0277	8.6463	8.8053	9.0495	9.4970	9.7985	9.9999	10.4176	10.4988	10.9746	11.1812	11.5266	11.8608	12.1005	12.3663	12.6841	12.9845	13.3879	13.6582	14.0305	14.3117	14.8195	14.9539	15.3484	15.2802	16.2289	16.4460	16.8061	17.2450	17.5235	17.8447	18.3174	18.6731	19.0746	19.4883	19.9629
d-Bo22A2_03_B12R	3.8468	4.2562	4.1401	4.3882	4.5584	4.8865	5.1584	4.8960	5.9368	6.0379	5.8783	6.4483	6.7018	6.9458	7.2326	7.4647	7.7673	8.0886	8.4361	8.5823	8.9745	9.3116	9.5680	9.8883	10.3324	10.5604	10.8451	11.1880	11.5889	11.8311	12.2516	12.5209	12.9882	13.3389	13.8652	14.0789	14.4286	14.3631	15.1821	15.5706	15.9705	16.3423	16.7777	17.2016	17.6450	18.0782	18.5398	18.9981	19.5098
d-Bo22A2_03_C04R	4.3185	3.9744	4.8759	5.4955	5.4410	5.5333	5.9917	6.7665	6.7653	7.2505	7.7016	8.1257	8.3224	8.5754	9.0068	9.1426	9.5662	9.8938	9.8412	10.6085	10.8223	11.0854	11.5684	11.8607	12.2294	12.4137	12.8302	12.9049	13.4849	13.8738	14.0132	14.6178	14.8565	15.2891	15.6261	15.8891	16.2425	16.5524	16.8609	17.1421	17.4378	17.7829	17.7619	18.2826	18.6352	18.6716	19.2868	19.6334	20.2293
d-Bo22A2_03_D03R	3.2993	3.6488	4.1448	3.7256	4.7174	4.9692	4.9685	5.7342	5.8985	5.8931	6.3718	6.5540	6.6356	7.1650	7.4948	7.5174	7.5461	8.1023	8.2520	8.4568	8.9434	9.0038	9.3745	9.5760	9.9932	10.0942	10.2285	10.6724	10.9490	11.1776	11.4800	11.7265	12.0019	12.3887	12.5558	12.9381	13.2440	13.5213	13.7521	14.1439	14.0370	14.6550	14.7975	15.3145	15.6064	16.0088	16.4177	16.7111	17.1612
d-Bo22A2_03_D04R	4.3442	4.5121	4.1785	5.2570	5.6865	5.4225	6.2161	6.5303	7.1230	7.1371	7.6354	7.7753	7.9738	8.1348	8.8213	8.8860	9.2426	9.6379	9.6862	10.0016	10.5379	10.7255	10.9494	11.3994	11.5550	11.9028	12.2421	12.5487	12.7976	13.1452	13.4087	13.7675	14.0845	14.4096	14.6884	15.1832	15.5512	15.7574	16.1686	16.4907	16.8682	17.2899	17.6254	18.0545	18.4552	18.7201	19.1358	19.5889	19.5100
d-Bo22A2_03_D10R	4.7480	4.9918	4.8179	5.5956	5.7834	5.6324	6.2204	6.8978	7.0039	7.1279	7.9307	7.9012	8.4395	8.6371	9.1308	9.3561	9.7106	10.2080	10.6195	10.8465	11.3500	11.6222	11.9700	12.4331	12.8351	13.1510	13.5382	13.9225	14.3002	14.6716	15.1434	15.5436	15.8730	16.2717	16.8514	17.2542	17.7086	18.1403	18.5436	18.8737	19.3598	19.7245	20.1370	20.5314	20.9537	21.3399	21.7890	22.2803	22.7712
d-Bo22A2_03_E04R	3.2734	4.2939	4.4569	4.6816	5.2647	4.9511	5.1429	5.3605	5.7453	6.5196	6.3911	6.6598	6.6156	7.3962	7.4171	7.6284	7.9719	8.2791	8.4647	8.6529	9.0430	9.3150	9.5597	9.6493	10.0734	10.2367	10.6902	10.8829	11.1425	11.3283	11.6701	11.9679	12.2469	12.5451	12.8686	13.1310	13.3999	13.7175	14.0544	14.3122	14.6865	14.9393	15.3685	15.6204	15.9594	16.3228	16.7207	17.1064	17.4844
d-Bo22A2_03_E10R	4.1625	4.2017	4.4252	4.6057	4.6614	5.1067	5.5767	5.4801	5.8280	6.0277	6.4033	6.5835	6.8057	6.8768	7.4001	7.4738	7.7472	8.1626	8.2930	8.4145	8.7550	9.0977	9.3038	9.3046	9.7899	9.9887	10.4565	10.6246	10.9178	11.0694	11.4205	11.7221	11.9548	12.1852	12.5687	12.8738	13.0014	13.4161	13.7547	13.9947	14.3555	14.6015	14.9737	15.2668	15.5938	15.9898	16.3577	16.6850	17.0395
d-Bo22A2_03_F01R	3.1203	5.1473	5.0154	5.5351	5.9592	5.7390	5.4629	6.5418	6.6291	7.4252	7.1983	7.8732	8.1535	8.3347	8.3666	8.9491	9.0049	9.4517	9.6576	9.7736	10.3299	10.5032	10.8447	11.0569	11.4269	11.5952	11.8735	12.2367	12.5160	12.6956	13.0430	13.2322	13.6180	14.0090	14.2120	14.5937	14.6387	15.1091	15.4705	15.8399	16.1152	16.4071	16.7341	16.9906	17.3919	17.7762	18.1188	18.5098	18.8396
d-Bo22A2_03_F05R	4.1722	4.5990	3.7637	4.7340	4.6487	4.9035	4.6973	5.4949	5.5575	6.0468	6.1378	6.6443	6.4838	6.8297	7.2806	7.3422	7.5751	7.7034	7.9720	8.1468	8.4796	8.6893	8.8628	8.7841	9.3930	9.5409	9.9065	10.2348	10.5143	10.7863	11.0533	11.1895	11.6614	11.9261	12.1889	12.6235	12.6337	13.1358	13.3550	13.6981	13.9399	14.2205	14.5671	14.2657	15.1878	15.6334	15.8564	16.3942	16.7506
d-Bo22A2_03_F08R	5.0507	4.6702	4.9606	6.2089	6.4596	6.3978	6.0903	6.9468	7.6432	8.0311	8.2621	8.4620	8.9039	9.0740	9.5207	9.5899	9.9422	10.5365	10.7893	10.9098	11.2927	11.7152	11.8421	12.0024	12.4437	12.7086	13.1259	13.4603	13.7632	14.0037	14.4793	14.5640	14.9879	15.3406	15.6682	16.0118	16.0828	16.6075	16.9532	17.1713	17.4310	17.7167	17.9171	17.9394	18.6246	18.9481	19.1923	19.7325	20.1268
d-Bo22A2_03_F09R	3.9286	4.7913	5.0685	4.6775	4.7230	4.7234	4.7454	5.4260	5.7153	6.2133	6.3899	7.0071	7.0983	7.2556	7.9551	7.8943	8.3735	8.4182	8.8108	9.0110	9.2706	9.6470	9.9555	10.1484	10.5789	10.8387	11.1307	11.3961	11.7731	12.0533	12.2759	12.5996	12.9503	13.2445	13.5234	13.8730	13.9531	14.5188	14.8064	15.0910	15.3586	15.6732	15.9703	16.1285	16.6426	17.0953	17.2837	17.7685	18.1410
d-Bo22A2_03_G09R	3.9248	4.0710	4.5800	4.8471	5.6528	5.8836	6.2339	6.4137	6.5230	6.8669	6.9019	7.1301	7.5215	7.7921	8.0511	8.2056	8.4917	8.9201	9.1475	9.3040	9.5833	9.9855	10.0854	10.3893	10.6925	10.8687	11.2016	11.3940	11.8003	11.9897	12.2788	12.6649	12.9317	13.3182	13.6831	13.9847	14.2520	14.5791	14.8660	15.2964	15.6326	16.0142	16.3227	16.7847	17.1382	17.5763	17.8944	18.3910	18.7913
d-Bo22A2_03_H02R	3.3773	2.8426	3.9825	4.5069	4.4084	5.0472	5.4188	5.6115	5.6310	6.0183	6.3595	6.2964	6.7415	6.7167	7.3857	7.2744	7.5305	7.8239	7.9844	8.1072	8.4167	8.6200	8.7769	9.1011	9.3062	9.5525	9.7941	10.0093	10.3115	10.4458	10.8553	10.9719	11.2633	11.4544	11.7298	12.0817	12.3210	12.5512	12.8332	13.0220	13.4070	13.7102	13.9699	14.0683	14.6347	14.9330	15.3856	15.6613	15.9891
d-Bo22A2_03_H03R	4.3796	3.7468	4.9696	5.2341	5.7579	6.1503	6.2565	7.1403	7.5080	7.8402	8.2164	8.4291	8.6630	8.8766	9.3829	9.4677	9.7412	10.0759	10.5032	10.5991	11.1718	11.3471	11.6884	11.8824	12.2450	12.7717	12.9297	13.2104	13.4280	13.7659	14.0641	14.4168	14.7164	15.1099	15.3909	15.7277	16.1047	16.5170	16.9079	17.1386	17.4029	17.7981	18.2038	18.5251	18.7902	19.1780	19.5345	19.8322	20.4294
d-Bo22A2_03_H05R	4.6389	3.7906	4.3219	4.9805	4.6994	5.1696	5.2459	5.9040	6.4274	6.4565	6.6176	7.1151	7.0781	7.5395	7.8675	7.9810	8.3637	8.6316	8.8459	8.9550	9.3791	9.8033	10.0016	10.0724	10.5561	10.7699	11.0970	11.4416	11.7225	11.9630	12.1848	12.6223	12.8339	13.1805	13.4337	13.7115	13.9777	14.3335	14.6708	14.8725	15.2630	15.3564	15.8119	16.0309	16.3670	16.6811	17.0016	17.4144	17.8688
d-Bo22A2_03_H07R	3.6405	3.3342	3.3448	3.4605	4.2736	4.2855	4.0036	4.2215	4.4454	4.8013	5.0282	5.2948	5.4229	5.5640	5.9077	6.0670	6.1015	6.4328	6.5851	6.7495	6.8358	7.2026	7.3499	7.5704	7.7976	7.9964	8.2925	8.6151	8.7865	9.0178	9.2730	9.5316	9.7815	10.0231	10.2777	10.5952	10.7852	11.1284	11.2942	11.4080	11.7733	12.1029	12.4061	12.1736	12.8864	13.2095	13.5954	13.9069	14.3822
d-Bo22A2_03_H10R	3.0978	3.3490	4.1470	4.7392	4.6244	5.6020	6.0366	6.1152	6.5144	6.4577	6.7655	7.0970	7.6070	7.4792	7.9208	8.1692	8.3523	8.8730	9.1037	9.1819	9.5641	9.7564	9.9883	10.4150	10.5943	10.8720	11.2816	11.4401	11.8411	11.9975	12.3816	12.6475	13.0388	13.1724	13.5784	13.9722	14.2987	14.6253	14.8012	15.1499	15.5192	15.7451	16.0824	16.3512	16.7175	17.0713	17.5432	17.8432	18.3153
d-Bo22A2_03_H11R	3.8750	3.8608	4.1180	4.5704	4.7807	5.2537	5.0153	5.4892	5.6607	6.0460	6.1156	6.4939	6.6927	6.9144	7.0180	7.4532	7.3592	7.8026	8.2481	8.4914	8.7223	8.9671	9.1637	9.4760	9.7132	10.2410	10.3693	10.6367	10.9072	11.0714	11.3069	11.8157	12.0671	12.4008	12.6802	12.9733	13.2083	13.5049	13.7737	13.9169	14.2294	14.6560	14.9147	15.0153	15.4864	15.7761	16.1572	16.5305	16.9778
d-Bo22A2_04_A03R	3.9148	3.3569	3.4021	4.6376	4.6822	4.9657	5.2233	4.9945	5.6517	5.9720	6.3937	6.3660	6.6695	6.8545	7.1460	7.2632	7.7065	7.7615	8.1812	8.3728	8.8740	9.0853	9.2665	9.6255	9.9146	10.1882	10.5018	10.7894	11.1539	11.5060	11.8256	12.0696	12.5757	12.8590	13.1898	13.5159	13.8445	14.1292	14.4811	14.7901	15.1735	15.5448	15.9132	16.2819	16.5708	17.0692	17.3831	17.8369	18.3426
d-Bo22A2_04_A05R	4.4309	4.4443	3.9139	4.1911	4.8014	5.0764	5.0847	5.0633	5.9320	5.9255	6.4500	6.4817	6.7235	7.1440	7.5936	7.7441	7.8923	8.3222	8.4005	8.6953	9.1530	9.4122	9.5563	9.9407	10.2923	10.3836	10.8135	11.2592	11.4991	11.9169	12.1914	12.5753	12.9738	13.3141	13.5344	13.9222	14.3056	14.6543	14.9114	15.2940	15.6339	16.0650	16.3520	16.7750	17.0073	17.4555	17.8377	18.2488	18.7972
d-Bo22A2_04_A09R	4.4705	5.0151	5.6785	5.8415	6.8904	7.4865	8.1422	8.5491	9.2205	9.4158	10.0618	10.5742	10.6043	11.1775	11.9142	11.9185	12.5621	13.0475	13.3487	13.7224	14.3359	14.7444	15.1805	15.6078	16.1206	16.3485	16.8336	17.2822	17.6329	18.1771	18.6229	18.9335	19.5981	20.0849	20.6373	21.2093	21.6819	22.0819	22.5303	22.9314	23.3134	23.7662	24.1156	24.5619	24.8131	25.4976	25.9443	26.5638	27.0520
d-Bo22A2_04_A12R	3.8388	4.3549	4.0870	4.6359	4.7394	5.2915	5.5159	6.0094	6.1186	6.2278	6.6693	6.6321	6.6575	6.9625	7.6067	7.6165	7.9903	8.0959	8.4754	8.4637	8.9649	9.1537	9.3922	9.7853	10.0203	10.2060	10.5539	10.8505	11.1081	11.4587	11.6284	11.9622	12.2696	12.5255	12.8394	13.2006	13.4665	13.8156	14.0994	14.3956	14.7122	15.0518	15.3099	15.6658	15.9424	16.3931	16.7514	17.1566	17.5967
d-Bo22A2_04_B01R	3.3705	3.5049	4.1696	4.0111	3.5399	4.1701	4.7848	5.5985	5.2921	5.5871	5.7569	5.8414	6.0853	6.1700	6.3800	6.5540	6.9689	7.2438	7.4633	7.6453	7.9610	8.1693	8.5092	8.5264	8.8382	9.1411	9.3981	9.5913	9.8762	10.1145	10.3601	10.7453	11.0269	11.3300	11.6312	11.8788	12.1854	12.4271	12.7369	13.0925	13.4389	13.6703	14.0212	14.4271	14.7609	15.0986	15.4808	15.8493	16.2614
d-Bo22A2_04_B05R	3.0884	4.1006	3.2809	3.9323	3.0993	3.5267	4.0849	4.8108	4.3357	4.5743	4.8446	5.1128	5.1779	5.3105	5.4127	5.5902	5.7970	6.0793	6.2112	6.0415	6.7215	6.9610	6.9203	7.1124	7.5888	7.7235	7.9442	8.1536	8.3833	8.5051	8.7859	9.1308	9.3269	9.6522	9.9181	10.1753	10.4711	10.6774	11.0015	11.2703	11.5737	11.8364	12.0847	12.4679	12.8129	13.0055	13.4099	13.8077	14.1543
d-Bo22A2_04_B12R	3.9313	4.1837	4.0438	4.3404	5.2141	5.4621	5.5548	5.4654	6.0170	6.2561	6.4525	6.5233	7.1588	7.2015	7.5655	8.0194	8.2575	8.4156	8.7943	8.9821	9.2931	9.6039	9.9608	10.1087	10.4318	10.7740	10.9669	11.2622	11.5332	11.8098	12.0969	12.4245	12.7580	13.0070	13.4269	13.6410	13.9413	13.7856	14.5476	14.9283	15.2329	15.5709	15.8876	16.1991	16.5743	16.9302	17.2540	17.6623	17.9677
d-Bo22A2_04_C03R	4.2514	3.8963	4.9351	5.4126	5.6364	5.3357	6.1332	6.8941	7.2322	7.4150	7.8222	7.8624	8.4303	8.7635	9.0475	9.4302	9.7894	10.2242	10.0955	10.9969	11.3891	11.6957	11.9400	12.3924	12.6871	13.0143	13.4777	13.7533	14.2158	14.6645	14.8563	15.5130	15.8384	16.2902	16.6675	17.1665	17.6450	17.9485	18.3309	18.7392	19.1481	19.5181	19.8043	20.3114	20.7031	21.0110	21.6529	22.0039	22.5416
d-Bo22A2_04_C07R	3.7927	4.5665	5.5713	6.1966	6.5120	6.9944	7.5329	7.7922	7.9772	8.7616	9.0813	9.4515	9.7069	10.0312	10.4844	10.9003	11.0728	11.4214	11.8784	12.1786	12.5133	12.9628	13.2492	13.4641	13.8681	14.1855	14.5221	14.9582	15.2347	15.5721	15.8410	16.2730	16.5534	16.8759	17.2275	17.7512	18.0318	18.3637	18.6845	19.0549	19.3634	19.7537	20.0338	20.3782	20.7002	21.1827	21.5287	21.8699	22.3416
d-Bo22A2_04_D01R	3.7626	4.7473	4.8978	4.7453	4.7077	5.6340	5.2248	5.5303	6.0871	6.3173	6.0474	6.5199	6.8019	6.9745	7.1473	7.4486	7.6058	7.9144	8.1105	8.3279	8.3449	8.6032	8.9385	9.2440	9.4903	9.5984	9.7892	10.0753	10.2280	10.4888	10.8622	11.0522	11.3409	11.6365	11.9048	12.1077	12.3959	12.6155	12.9100	13.2217	13.2060	13.6699	13.8644	14.3785	14.6462	14.9562	15.3089	15.5042	15.9823
d-Bo22A2_04_D03R	4.4948	4.0810	5.0661	5.2190	5.0465	5.8197	6.6099	6.5018	6.8415	7.1805	7.6689	7.5346	7.9079	8.1708	8.4281	8.8529	9.0714	9.3558	9.6109	9.9679	10.0641	10.2940	10.6042	10.9983	11.3346	11.5783	11.8170	12.1719	12.4209	12.7775	13.0270	13.3455	13.6078	13.9317	14.2481	14.6261	14.9081	15.2957	15.4338	15.8269	16.1775	16.5089	16.8044	17.1391	17.3892	17.7868	18.1616	18.5668	19.0466
d-Bo22A2_04_D07R	2.8294	3.0456	4.2307	4.4560	4.4195	5.0270	4.3522	4.5567	5.5796	5.8465	5.8041	6.1527	6.7394	6.9342	7.1126	7.3434	8.0938	7.9899	7.9726	8.2445	8.4868	8.8976	9.1055	9.5675	9.6512	9.8634	10.1243	10.4679	10.6569	11.0116	11.4260	11.6210	11.9294	12.2691	12.5002	12.7173	13.0449	13.3305	13.6993	13.9669	13.7634	14.6066	14.4194	15.1075	15.3283	15.7510	16.1554	16.4048	17.0668
d-Bo22A2_04_D10R	3.7243	4.6909	4.9572	5.7122	6.1447	6.7110	6.7407	7.1213	7.9973	8.0894	8.9638	9.1253	9.7710	10.1476	10.3401	10.8213	11.3137	11.9180	12.2468	12.4418	13.0987	13.4318	13.8886	14.3891	14.8852	15.1530	15.6497	16.0244	16.5236	16.9405	17.4535	17.8978	18.3224	18.8264	19.3378	19.8452	20.3277	20.6564	21.1096	21.4308	21.8817	22.2998	22.6382	23.0338	23.3958	23.8018	24.2750	24.7705	25.1670
d-Bo22A2_04_D11R	5.2435	4.6075	5.1613	4.7223	4.8328	5.9422	6.1395	6.8419	6.9046	7.2061	7.2012	7.6827	7.9102	8.1793	8.2327	8.5919	9.0003	9.1244	9.5156	9.6296	9.9190	10.2763	10.4233	10.6547	11.0580	11.2812	11.4992	11.8903	12.0239	12.3275	12.6814	12.8538	13.2850	13.6097	13.8605	14.2143	14.5689	14.8112	15.0920	15.5603	15.8248	16.1421	16.2722	16.7568	17.0694	17.4916	17.9410	18.2565	18.6476
d-Bo22A2_04_E03R	4.4407	4.7174	5.5871	5.8171	5.9193	6.8685	7.2140	7.3839	8.1465	8.4863	8.6083	9.1017	9.1694	9.5657	10.1236	10.3118	10.6737	11.0536	11.3586	11.5416	12.1418	12.2259	12.6406	13.1022	13.3638	13.6227	14.0737	14.3407	14.4244	14.9639	15.1706	15.6026	15.9187	16.1619	16.5954	17.0511	17.3504	17.6933	18.0440	18.2461	18.6947	18.9722	19.2217	19.5578	19.8746	20.1670	20.4857	20.9312	21.4137
d-Bo22A2_04_E04R	3.5322	4.4245	4.3348	4.7654	4.8690	4.9788	5.4425	5.5153	5.8468	6.4795	6.0460	6.3480	6.4380	6.7143	7.0288	7.2325	7.3953	7.7238	7.9220	7.8943	8.3354	8.4879	8.8038	9.1101	9.4465	9.5702	9.8430	10.0120	10.3190	10.5532	10.9098	11.1509	11.4164	11.7189	12.0569	12.3411	12.6059	12.9875	13.2194	13.4892	13.8306	14.1722	14.5918	14.9505	15.2012	15.5643	15.9580	16.3451	16.8381
d-Bo22A2_04_E06R	3.7410	3.7750	3.9072	4.2251	4.2576	4.4401	4.6855	5.1736	5.3613	5.7172	5.8280	5.7085	5.9570	6.4633	6.6652	6.8252	7.1426	7.3564	7.7464	7.8138	8.2265	8.4842	8.7806	9.1850	9.3314	9.5639	9.9267	10.1717	10.3928	10.7073	11.0308	11.3860	11.6142	12.0026	12.3057	12.6464	12.8910	13.2965	13.6038	13.8963	14.3127	14.6424	14.9609	15.3264	15.6589	15.9829	16.3967	16.7941	17.1949
d-Bo22A2_04_E10R	3.0324	2.8549	3.5839	3.8048	3.5911	4.3537	3.9985	4.8707	5.1448	5.7161	5.3334	5.7153	5.8368	5.8494	6.2262	6.6901	6.7927	7.0998	7.4541	7.6849	7.8730	8.0376	8.3398	8.5546	8.9008	9.1053	9.3572	9.6931	10.0435	10.3782	10.5919	10.9274	11.0905	11.3878	11.6495	11.9997	12.3245	12.4983	12.8678	13.1199	13.2684	13.7754	13.8773	14.2457	14.5528	14.8567	15.1944	15.5643	15.9468
d-Bo22A2_04_F06R	3.5529	3.6190	3.0476	4.7371	3.3847	3.9581	3.9115	4.4988	4.3677	4.1457	4.4654	4.3519	4.5073	4.9178	4.8649	5.2735	5.3518	5.4160	5.4256	5.7953	5.9575	6.0827	6.2908	6.4414	6.7125	6.8265	6.8938	7.1490	7.3677	7.5301	7.6894	8.0349	8.2915	8.4317	8.7063	8.9552	9.2561	9.3582	9.6726	9.7884	10.0202	10.2971	10.5259	10.7913	11.0917	11.3993	11.7239	12.0855	12.4431
d-Bo22A2_04_G08R	3.2492	3.2816	3.8399	4.3497	3.6987	5.0426	5.1328	5.0753	5.6552	6.0955	5.9545	6.2008	6.5325	6.8264	6.9697	7.3654	7.7184	7.9011	8.0725	8.5043	8.5347	8.9007	9.1569	9.5030	9.5404	9.9296	10.2647	10.4673	10.7740	10.8239	11.3574	11.6161	11.8226	12.1299	12.4912	12.7318	13.0293	13.3220	13.5877	13.8787	14.1977	14.4775	14.7345	15.1470	15.4507	15.7655	16.1037	16.4475	16.8848
d-Bo22A2_04_H07R	2.7743	2.8401	3.6303	3.7271	3.8869	4.0076	3.7290	4.3926	4.6661	5.0925	5.0284	5.3632	5.5144	5.7396	6.1005	6.2093	6.4836	6.8078	7.3176	7.4104	7.6488	8.0431	8.2117	8.5377	8.7456	9.0971	9.3670	9.7339	10.1082	10.2770	10.5690	10.9232	11.2178	11.4864	11.8719	12.2327	12.4272	12.7176	13.1177	13.3189	13.6419	13.9593	14.3324	14.6571	14.9956	15.4080	15.8115	16.1689	16.6843
d-Bo22A2_04_H11R	2.9833	3.7192	3.4743	3.4034	3.5487	4.2258	4.6299	4.3512	4.7166	4.7949	5.1685	5.4790	5.7155	5.5710	5.9338	6.1996	6.3217	6.5657	6.8129	7.1176	7.1816	7.3500	7.5660	7.7903	8.0558	8.2603	8.3482	8.6829	8.9500	9.2238	9.3995	9.6986	10.0137	10.1457	10.5460	10.7643	11.0263	11.2596	11.4289	11.7536	11.9489	12.2905	12.5558	12.7930	13.1156	13.4487	13.6381	14.0133	14.4667
d-Bo22A2_05_A06R	4.5357	5.6964	6.3079	6.6433	7.4483	7.2376	8.0179	8.5181	8.7559	9.0612	9.6200	9.7865	10.0321	10.2831	10.7151	10.9729	11.3729	11.7481	11.9329	12.1963	12.4873	12.8150	13.0879	13.4239	13.7220	13.9036	14.1396	14.5053	14.7575	15.0878	15.3909	15.7412	16.1777	16.4772	16.7858	17.1925	17.5094	17.8787	18.1131	18.6826	18.8606	19.2092	19.6172	19.9768	20.0861	20.6988	21.0863	21.4503	21.8893
d-Bo22A2_05_A07R	4.1131	3.7899	5.1421	4.8176	5.1305	4.9640	5.2866	5.4428	5.8034	6.1252	6.2631	6.6401	6.9952	7.1206	7.1574	7.5882	7.6688	8.0819	8.1468	8.2587	8.6586	8.9151	9.0947	9.3520	9.6161	9.7868	10.0575	10.4440	10.5405	10.8629	11.1454	11.4819	11.7729	12.0137	12.2885	12.6189	12.8853	13.2450	13.3900	13.7347	13.9857	14.3193	14.6123	14.9361	14.9845	15.5446	15.8907	16.2283	16.6678
d-Bo22A2_05_A08R	3.3523	4.9226	3.8018	4.2663	4.5529	4.8261	4.4955	5.2788	5.5054	5.7047	5.6058	5.9844	6.2148	6.1830	6.6430	6.8397	7.0794	7.1799	7.5479	7.6983	8.0577	8.3370	8.6681	8.8244	9.1410	9.2611	9.6155	10.0021	10.3219	10.5515	10.9347	11.2165	11.4969	11.7688	12.1604	12.3688	12.7110	13.0026	13.3432	13.6287	13.9366	14.3409	14.6223	15.0425	15.2996	15.6800	15.9881	16.5337	16.9365
d-Bo22A2_05_A09R	3.0926	5.2500	5.0631	5.4648	6.1707	5.6393	6.3946	6.2655	7.0695	7.2626	7.4825	7.8370	7.8173	7.9658	8.3546	8.5093	8.9287	9.1197	9.0497	9.5863	9.8429	10.1993	10.2348	10.5157	10.9249	10.8530	11.4440	11.6739	11.9580	12.2750	12.4684	12.7969	13.1048	13.4334	13.7164	14.0320	14.3338	14.5603	14.8263	15.0325	15.3906	15.6912	15.9369	16.2710	16.4978	16.7632	17.2115	17.6438	17.9479
d-Bo22A2_05_B02R	4.5859	3.9473	4.7290	5.3959	5.0663	6.0756	5.5831	6.2760	6.4096	6.7090	6.4474	7.1155	7.1614	7.3193	7.8459	8.0680	8.3880	8.5804	8.9900	9.2087	9.5099	9.8023	9.9610	10.2837	10.6339	10.8825	11.1999	11.5095	11.8529	11.9981	12.3835	12.7147	12.9467	13.3160	13.6049	13.8905	14.2077	14.5299	14.8428	15.1279	15.4213	15.7767	16.0514	16.3564	16.6265	16.9003	17.3441	17.7321	18.2330
d-Bo22A2_05_B08R	4.4959	4.5798	4.9935	5.8573	6.2213	6.0074	6.9372	7.0195	7.2856	8.0678	7.9894	8.6502	8.8491	8.6996	9.4947	9.8850	10.2830	10.5141	11.0031	11.0820	11.6232	11.8216	12.2440	12.4916	12.8649	13.1872	13.5412	13.8811	14.0887	14.4095	14.7298	15.0771	15.5672	15.9580	16.3097	16.7024	17.0895	16.6184	17.5341	18.1861	18.5712	18.7230	19.3124	19.7039	20.1111	20.5223	20.8217	21.3047	21.6393
d-Bo22A2_05_B11R	3.0191	3.5697	4.1155	3.7842	4.6780	4.6238	4.8909	4.8963	5.7266	5.5405	5.6910	5.6175	6.2920	6.5243	6.5342	6.6642	7.1199	7.1932	7.5794	7.7064	7.8952	8.1258	8.5283	8.5884	9.0309	9.2441	9.4419	9.8408	10.0935	10.2461	10.6386	10.9524	11.1686	11.5527	11.8994	12.1470	12.5102	12.8517	13.1454	13.4135	13.8054	14.1795	14.5188	14.8742	15.2193	15.6343	16.0575	16.4482	16.9447
d-Bo22A2_05_C03R	4.8005	4.4115	5.7969	6.3930	6.2627	6.2882	6.9659	7.1330	8.1642	7.9126	8.3313	8.5249	8.6513	9.1269	9.3892	9.5301	9.9958	10.1339	10.1533	10.7719	11.3100	11.6402	11.6550	11.9934	12.3783	12.6508	12.9067	13.1852	13.5153	13.9019	14.2362	14.5065	14.7630	15.1922	15.5527	16.0017	16.1524	16.6445	16.9252	17.2067	17.4985	17.9190	18.2307	18.5591	18.8995	19.3351	19.7437	20.0769	20.5202
d-Bo22A2_05_C11R	3.7312	3.5573	4.0288	4.9407	4.5174	4.7459	5.2125	5.2564	5.6769	5.9215	5.7062	5.9394	6.2436	6.4686	6.5655	6.7340	7.2106	7.2407	7.6236	7.8294	7.9305	8.0415	8.4387	8.7025	8.9290	9.2227	9.4674	9.7770	10.0362	10.2931	10.5239	10.8968	11.0861	11.4920	11.7811	12.2053	12.3768	12.7314	12.9519	13.2783	13.6204	13.8931	14.1700	14.6281	14.9591	15.2791	15.6926	16.1165	16.4268
d-Bo22A2_05_D10R	3.7654	4.0058	4.4483	3.9028	4.1819	5.1022	4.9180	4.8817	5.2028	5.5654	5.7325	5.7322	5.8665	6.1323	6.2000	6.3660	6.7048	6.9756	7.1593	7.1979	7.6308	7.7814	8.0646	8.1526	8.4778	8.7274	8.9691	9.2311	9.5128	9.7881	9.9986	10.3745	10.6028	10.9996	11.3120	11.5918	11.9894	12.2551	12.5523	12.9224	13.2466	13.6071	14.0191	14.4304	14.7589	15.1323	15.5227	16.0182	16.5502
d-Bo22A2_05_D11R	3.4359	4.0438	3.7441	3.7350	4.4113	5.1702	5.3608	5.4166	5.5683	5.7834	6.1534	6.2710	6.5643	6.4010	7.0489	7.2669	7.3787	7.7130	8.0624	7.9071	8.2937	8.6119	8.8869	9.0767	9.4401	9.7374	9.8831	10.2328	10.3931	10.7146	10.9605	11.3125	11.5991	11.9390	12.1394	12.5527	12.7694	13.1443	13.3623	13.7362	14.0103	14.4103	14.7426	15.0697	15.3694	15.7442	16.1532	16.5610	16.6041
d-Bo22A2_05_E03R	5.4782	6.0626	6.0440	5.9333	7.3159	7.3456	7.8047	8.0584	8.5792	8.4685	9.2316	9.6472	9.8032	10.0346	10.6828	10.7403	11.1364	11.6914	11.8397	12.1722	12.5052	12.9137	13.1945	13.5445	13.9773	14.2202	14.5646	14.8100	15.0949	15.6139	16.0797	16.3271	16.5852	17.0894	17.4515	17.9156	18.2528	18.7019	19.0518	19.4086	19.8575	20.3851	20.6238	20.9318	21.4080	21.7839	22.1784	22.7423	23.2633
d-Bo22A2_05_E11R	4.7505	4.1204	4.7402	5.6367	5.5701	5.7469	5.8508	6.6580	6.7369	6.9341	7.2993	8.0848	7.9256	8.1220	8.4572	8.7967	9.1153	9.2183	9.5403	9.6136	9.8662	10.3423	10.6093	10.9449	11.0805	11.3156	11.7109	12.0624	12.2613	12.5886	12.8349	13.2362	13.3503	13.7988	13.9193	14.4415	14.6342	14.9872	15.3454	15.5654	15.7383	16.1633	16.3664	16.5650	17.0188	17.4625	17.8615	18.1537	18.5733
d-Bo22A2_05_E12R	4.9042	6.1328	5.4222	5.9340	6.5080	6.7315	7.1649	7.2749	7.8514	8.2527	8.2954	8.3540	8.6385	9.0053	9.3373	9.5373	10.0061	10.1601	10.4617	10.8856	11.2832	11.4353	11.8203	12.1925	12.4352	12.7722	13.1078	13.2831	13.6478	14.0696	14.3795	14.7323	14.9964	15.4231	15.7900	16.2306	16.5699	16.9613	17.2453	17.5494	17.9499	18.4206	18.6792	18.9961	19.3409	19.6794	20.0672	20.5672	21.1445
d-Bo22A2_05_F02R	4.1686	4.7279	4.9971	5.3327	5.8566	6.5337	6.6084	7.2802	7.7281	7.5853	8.2454	7.9247	8.4900	9.3539	9.4788	9.6958	10.2459	10.3484	10.7375	10.8157	11.3406	11.5244	11.8540	11.9717	12.5956	12.7412	12.9767	13.3363	13.5074	13.7722	14.0223	14.3950	14.6623	14.9852	15.3740	15.6863	15.9828	16.3231	16.7093	17.0066	17.3615	17.6519	17.8604	18.1955	18.6358	18.9323	19.3553	19.7249	20.1257
d-Bo22A2_05_F10R	3.4875	4.1773	3.4200	4.6081	4.6191	4.9767	5.3515	5.1407	5.5661	5.6828	5.6875	6.1426	6.1503	6.5471	6.5887	7.0061	6.8591	7.2400	7.1915	7.7736	7.9319	8.2680	8.1750	8.6544	8.8171	9.0446	9.3702	9.6016	9.9358	10.1099	10.3820	10.6131	10.9643	11.1839	11.5215	11.8406	12.0724	12.2546	12.5607	12.7191	13.1377	13.1189	13.5953	13.9260	14.2473	14.5632	14.8234	15.2705	15.6625
d-Bo22A2_05_G01R	4.8131	4.7354	6.9497	5.7222	5.3664	5.2950	5.1732	5.9762	6.3668	6.3264	6.0527	6.7235	6.6789	7.0350	7.3497	7.5604	7.7952	7.8016	8.2861	8.4578	9.1311	9.1511	9.4131	9.5665	9.7101	10.0787	10.2228	10.6142	10.8662	10.9489	11.3660	11.6145	11.8971	12.1577	12.5202	12.7926	13.0649	13.3595	13.7316	13.8497	14.1171	14.3907	14.7776	15.1665	15.4628	15.7264	16.1638	16.5727	16.9425
d-Bo22A2_05_G04R	3.5216	4.3847	5.1675	5.6970	5.1705	6.1297	6.4011	6.7210	6.8480	7.2763	7.6852	7.9091	8.4808	8.6009	9.0257	9.3282	9.5656	9.5905	10.2585	10.4854	10.9909	11.0430	11.4659	11.7251	12.0439	12.2337	12.6214	12.9089	13.1868	13.2366	13.7858	14.0937	14.4197	14.8035	15.0636	15.4811	15.8054	16.1293	16.2355	16.8297	17.1292	17.5114	17.8101	18.2091	18.6088	18.9288	19.3161	19.7374	20.1802
d-Bo22A2_05_G07R	3.3011	3.5822	3.9418	4.2083	4.1980	4.1511	4.7779	4.8125	4.9951	5.3385	5.3364	5.3191	5.7982	5.6102	6.2855	6.3265	6.5328	6.6438	6.9725	7.0369	7.3674	7.7060	7.8140	7.9160	8.0802	8.4945	8.7357	9.0071	9.1063	9.5507	9.8113	10.1787	10.3504	10.6766	11.0306	11.3306	11.4970	11.7858	11.9843	12.2838	12.6380	12.9574	13.2723	13.6134	13.9015	14.2655	14.6586	14.8741	15.4343
d-Bo22A2_05_G09R	3.5946	3.4437	4.4888	4.4412	4.2982	4.8002	5.0070	4.7319	5.2212	5.0272	5.3658	5.6490	5.8388	5.9195	6.0939	6.3837	6.5815	6.7554	6.9624	7.1733	7.2880	7.5959	7.7267	8.0356	8.2560	8.4818	8.7239	8.9058	9.0992	9.5211	9.6767	9.8613	10.2180	10.4292	10.6846	10.9728	11.1283	11.4025	11.7141	11.9560	12.2412	12.5578	12.7291	13.0325	13.3426	13.7853	13.9805	14.2794	14.7057
d-Bo22A2_05_G10R	4.2888	4.3498	4.9463	4.5599	4.5587	5.2320	5.9001	5.6353	5.9710	5.9481	6.2258	6.6104	6.7787	6.8893	7.2589	7.3053	7.6163	7.7350	8.0055	8.1746	8.4990	8.7418	8.9937	9.2484	9.4936	9.7087	9.9542	10.3233	10.4441	10.7802	10.9971	11.3475	11.6109	11.9057	12.2265	12.4402	12.6175	12.9036	13.1053	13.4897	13.7385	14.0337	14.3053	14.6402	14.9428	15.3666	15.6464	15.8790	16.3722
d-Bo22A2_05_H11R	3.1210	5.1852	5.4267	5.8057	6.1330	6.8664	6.9467	7.5186	7.8838	8.3548	8.4638	8.9245	9.2962	9.5898	9.8908	10.3401	10.6221	10.8100	11.3469	11.6456	11.9284	12.3613	12.7055	13.0696	13.3686	13.6308	14.0455	14.4043	14.7582	15.0382	15.3901	15.8195	16.1236	16.5235	16.9572	17.4187	17.8610	18.2569	18.5709	18.9449	19.3017	19.7377	20.0583	20.4179	20.8113	21.1146	21.5279	22.0176	22.5265
d-Bo22A2_06_A06R	3.3667	3.6642	4.4342	4.7870	4.6948	4.6493	5.5501	5.3881	5.4207	6.1035	6.3736	6.4700	6.8931	7.3237	7.2511	7.5071	7.8247	8.0609	8.4153	8.2313	8.8128	9.1768	9.3476	9.6515	9.9915	10.1441	10.4542	10.8929	11.1850	11.6112	11.8364	11.9447	12.4230	12.6834	13.1308	13.5037	13.8447	14.0853	14.5207	14.7301	15.0453	15.3477	15.7529	16.0794	16.4245	16.7687	17.1353	17.6255	18.0608
d-Bo22A2_06_A07R	3.4917	3.2321	4.5956	4.5885	4.7362	4.3456	4.7923	4.9616	5.2716	5.6767	5.7667	5.6223	5.8709	6.0765	6.5893	6.3756	6.7237	6.9743	7.3585	7.3798	7.6619	7.8080	8.1381	8.2726	8.6074	8.7413	9.0079	9.2413	9.4917	9.8301	10.0458	9.8243	10.5719	10.7256	11.0296	11.3582	11.6303	11.8629	12.0903	12.2845	12.5645	12.7979	13.1030	13.3514	13.6483	13.9568	14.2489	14.5792	14.9980
d-Bo22A2_06_A11R	3.6463	3.0266	3.3932	4.3187	3.7202	4.4039	4.8230	4.7814	5.1837	5.3641	5.5838	5.4724	5.6923	5.8682	6.1840	6.0892	6.6046	6.7057	7.0396	7.1081	7.4589	7.6599	7.8478	8.1544	8.3804	8.5413	8.7863	9.0941	9.2800	9.5962	9.8203	9.9817	10.2907	10.5524	10.8956	11.1222	11.4364	11.7032	11.8662	12.1153	12.4404	12.6674	12.9926	13.2769	13.5897	13.8036	14.2093	14.5162	14.9818
d-Bo22A2_06_B06R	3.1548	3.7844	4.4303	4.0715	4.2888	4.0342	4.7354	5.2325	5.1561	5.3209	5.2003	5.7247	5.8006	6.2501	6.2719	6.4806	6.8323	7.0794	7.4424	7.2104	7.7851	8.1939	8.2599	8.5672	8.9049	9.0960	9.3977	9.7061	9.9439	10.1662	10.5405	10.9124	11.2122	11.6029	11.9744	12.2164	12.5217	12.7801	13.1431	13.5121	13.8780	14.1811	14.5338	14.9867	15.3555	15.6601	16.1117	16.5573	17.0131
d-Bo22A2_06_B07R	3.9317	3.7701	3.7160	4.7070	4.7758	5.4370	5.2379	5.5581	5.9016	6.1130	6.6828	6.4421	6.7323	7.1858	6.9973	7.4589	7.7697	7.9270	8.2219	8.4350	8.6380	8.8664	9.2691	9.3912	9.6711	9.8405	10.1847	10.3590	10.7175	10.8975	11.2411	11.4130	11.7800	11.9708	12.3795	12.5755	12.8453	12.8820	13.5302	13.6790	14.0391	14.3579	14.6270	14.8919	15.2904	15.5686	15.9973	16.3871	16.6901
d-Bo22A2_06_B12R	4.5550	5.2810	4.7871	5.7924	5.6512	6.4002	6.8089	6.7520	6.8564	7.3401	7.7799	7.8173	8.1433	8.5962	8.6549	9.0099	9.2723	9.5057	9.9093	10.0883	10.4369	10.5111	10.8817	10.9502	11.4068	11.5230	11.8695	12.1335	12.5305	12.6134	12.9764	13.2196	13.4251	13.7028	14.0248	14.2170	14.5963	14.9302	15.2489	15.5327	15.8591	16.1935	16.4570	16.7399	17.1151	17.3864	17.8270	18.1524	18.4681
d-Bo22A2_06_C06R	3.8109	3.4585	4.2833	4.2555	4.8922	4.8448	5.0370	5.1885	5.6283	5.6640	6.0454	5.8882	6.0812	6.5407	6.7469	7.0335	7.1037	7.3697	7.5597	7.8182	7.9549	8.1276	8.5288	8.7024	8.9230	9.1431	9.4953	9.8270	10.0188	10.3100	10.6164	10.9386	11.0949	11.3963	11.7175	11.9728	12.3418	12.6360	12.8796	13.1593	13.4959	13.8104	14.0660	14.5082	14.7792	15.0975	15.3784	15.8546	16.2865
d-Bo22A2_06_C08R	3.6561	4.0345	5.0740	5.0649	5.0103	5.4633	5.3963	5.4596	6.0203	6.0874	6.5498	6.6067	6.6923	7.0068	7.2376	7.5517	7.7055	7.7717	8.0082	8.4542	8.5996	8.8443	9.0839	9.3213	9.6083	9.8971	10.1357	10.3756	10.6958	10.9222	11.2067	11.5117	11.7766	12.0698	12.3771	12.6300	12.8921	13.1824	13.5367	13.7401	14.0636	14.3565	14.6536	14.9792	15.3315	15.6157	15.9003	16.3556	16.7579
d-Bo22A2_06_C09R	3.1618	3.5386	3.6287	4.2356	4.7704	5.2656	4.7301	5.3060	5.4360	5.6226	5.9043	5.9554	6.1402	6.5403	6.5115	6.8691	7.0291	7.1549	7.3722	7.6129	7.8852	8.0655	8.2818	8.6295	8.7133	9.0122	9.3528	9.5408	9.7648	10.1082	10.3254	10.6105	10.8480	11.1801	11.4335	11.7092	12.1045	12.2778	12.5768	12.8263	13.1915	13.4049	13.7356	14.1033	14.4449	14.7489	15.1062	15.5391	15.9792
d-Bo22A2_06_D02R	1.9703	3.3892	4.1115	3.3539	3.9288	3.8730	4.2497	4.1656	4.3657	4.6404	4.6953	4.5858	5.0378	5.3720	5.6562	5.6523	5.8698	6.0111	6.2333	6.4409	6.5123	6.8683	6.9038	7.1003	7.2550	7.5575	7.5836	7.8887	8.0834	8.2960	8.4349	8.6980	8.9785	9.2369	9.3972	9.7185	9.9115	10.1503	10.3565	10.7182	10.9768	11.1528	11.5275	11.7279	12.0416	12.3209	12.6796	13.0072	13.3276
d-Bo22A2_06_D04R	4.0217	4.2032	4.3596	4.3149	4.8789	5.4595	5.6128	5.9139	6.1137	6.3282	6.5524	6.5102	6.8888	7.2360	7.5841	7.6060	7.7498	8.2567	8.3140	8.7181	8.9941	9.2961	9.6466	9.6659	10.0841	10.3253	10.3818	10.7649	10.9404	11.2392	11.4664	11.6357	12.0881	12.4005	12.6396	12.9320	13.2115	13.3931	13.6934	13.9933	13.8255	14.5212	14.3551	15.0786	15.3437	15.5839	16.0396	16.1824	16.7385
d-Bo22A2_06_D05R	3.2311	3.3071	4.0744	3.9489	4.0196	4.6764	4.9188	4.8567	4.9989	5.1144	5.6013	5.6337	5.5492	5.9523	6.1097	6.1766	6.4494	6.7476	6.8083	7.1324	7.3099	7.3410	7.6190	7.7619	7.9084	8.0998	8.1913	8.5003	8.6489	8.8210	8.9986	9.1034	9.4002	9.6262	9.7785	10.0687	10.2302	10.4417	10.6037	10.8257	10.7386	11.2371	11.2610	11.6917	11.8272	12.1198	12.4674	12.5758	12.9593
d-Bo22A2_06_D08R	4.8602	5.0004	5.1806	5.0280	5.4920	6.2476	6.6098	7.1556	7.6141	7.3964	7.7057	7.9078	8.1952	8.4457	8.7572	8.7642	9.0042	9.4843	9.7123	10.0248	10.1904	10.5855	10.8115	11.1164	11.4732	11.6633	11.8321	12.2967	12.5088	12.7608	13.2030	13.3872	13.7395	14.1092	14.4215	14.7680	15.0590	15.4403	15.7047	16.1056	16.0015	16.7917	17.0771	17.4725	17.7360	18.1495	18.5182	18.7963	19.4454
d-Bo22A2_06_D12R	4.0749	4.0265	5.0804	4.7918	4.8307	5.1316	5.3685	5.6267	5.5129	5.8137	6.1220	6.5496	6.3464	7.0181	7.1163	7.1365	7.7160	7.9269	8.1396	8.3656	8.5791	8.8956	9.1314	9.4582	9.7610	10.0450	10.1799	10.4666	10.7696	11.0782	11.3681	11.6048	12.0009	12.2849	12.5450	12.8997	13.1219	13.3586	13.6026	13.9666	14.2412	14.6231	14.6418	15.1954	15.4462	15.7483	16.1854	16.5434	17.0005
d-Bo22A2_06_E02R	3.1480	3.4139	4.5465	4.5029	4.1673	4.6717	4.8204	4.9902	5.1899	5.2515	5.3931	5.8612	5.8320	5.9182	6.2148	6.3920	6.4789	6.8655	7.0415	7.0980	7.2356	7.5161	7.6865	7.8020	8.0584	8.0739	8.5393	8.6389	8.8086	9.0753	9.3341	9.5579	9.7267	9.9836	9.9155	10.4276	10.6881	10.8759	11.2532	11.4180	11.5090	11.8974	12.1537	12.2522	12.7018	13.0241	13.3312	13.7272	14.0494
d-Bo22A2_06_E05R	2.9454	3.2760	3.0779	3.5911	3.4416	3.2537	3.7265	4.2533	3.6102	4.0808	4.3623	4.4480	4.3891	4.6116	4.5270	4.6877	4.8968	4.9937	5.1540	5.2018	5.4848	5.7518	5.7436	6.0174	6.2204	6.2768	6.6102	6.6612	6.9879	7.1440	7.3390	7.5613	7.7777	8.0578	8.1302	8.5094	8.6898	8.9611	9.2947	9.5631	9.7860	10.0983	10.3709	10.6584	10.9235	11.1819	11.5473	11.8403	12.1609
d-Bo22A2_06_E11R	3.7357	3.9515	4.8308	5.4001	5.9170	6.0832	6.0676	6.6597	6.7021	6.9391	7.1680	7.4518	7.6509	8.1942	8.3042	8.4489	8.7529	9.1222	9.4011	9.5930	10.0890	10.2222	10.4105	10.7420	11.0515	11.1272	11.6217	11.9069	12.1665	12.3616	12.7530	13.0656	13.2946	13.6706	13.9990	14.2731	14.6061	14.9697	15.2883	15.6023	15.9597	16.3640	16.6827	16.8024	17.3126	17.6846	18.0878	18.5516	18.9651
d-Bo22A2_06_F04R	4.3570	4.2206	4.2958	4.7436	4.8827	5.1842	4.5004	5.7437	5.9740	5.6834	6.4908	6.4490	6.6080	6.7786	6.9768	7.2871	7.1695	7.3873	7.8132	7.9583	8.1583	8.3687	8.4894	8.8246	8.9910	9.2068	9.4543	9.6822	9.9285	10.2181	10.2689	10.5794	10.8950	11.2420	11.3669	11.7117	11.7797	12.1506	12.3787	12.6587	12.9300	13.1241	13.3631	13.4777	14.0310	14.2671	14.6689	15.0381	15.3349
d-Bo22A2_06_F08R	3.6141	4.3242	4.4752	4.7369	5.2562	5.3286	5.5195	6.0592	5.8147	5.5762	6.5119	6.8181	6.9576	6.9191	7.2982	7.3539	7.8251	7.9189	8.2432	8.5764	8.7716	9.0065	9.1983	9.2791	9.7943	10.0821	10.4261	10.6087	10.9124	11.2217	11.3591	11.7706	12.1262	12.4409	12.7755	13.1061	13.1946	13.7050	13.9970	14.3418	14.7242	15.0708	15.4526	15.3387	16.1735	16.5734	16.9119	17.4076	17.8389
d-Bo22A2_06_F12R	5.1825	4.3443	5.2660	4.5159	5.9744	5.7077	6.7051	6.5957	6.9380	7.5605	7.5559	7.5864	7.9439	8.2598	8.5989	8.8245	9.0548	9.3720	9.5128	9.8284	10.1363	10.4378	10.7537	10.9370	11.3164	11.5165	11.7555	12.0400	12.2800	12.5966	12.7402	13.2104	13.5478	13.8021	14.1685	14.4374	14.8165	15.1249	15.5126	15.7856	16.1922	16.5120	16.8075	17.1766	17.6215	17.9501	18.3532	18.7656	19.2456
d-Bo22A2_06_G02R	3.2538	3.7731	4.2391	3.5548	4.0956	4.6221	4.6573	4.8171	4.8664	5.1117	5.2729	5.3833	5.6603	5.5447	6.0897	6.2941	6.4574	6.7969	6.9340	7.1059	7.3688	7.6636	7.8416	8.1644	8.3944	8.5727	8.9109	9.1382	9.4318	9.7248	9.9268	10.3323	10.5074	10.9220	11.0936	11.5472	11.7983	12.1289	12.2224	12.6644	12.9912	13.3678	13.6950	14.0772	14.3979	14.7291	15.1150	15.4937	15.9119
d-Bo22A2_06_G10R	3.1522	3.3384	4.1916	4.3029	4.2462	4.4788	4.4037	4.9128	5.1436	5.4283	5.3981	5.3560	5.3579	5.2494	6.0666	6.2419	6.3145	6.6579	6.7750	6.8759	7.0525	7.3081	7.6489	7.7791	7.9890	8.1819	8.3331	8.5776	8.9349	9.1171	9.5269	9.6365	9.8860	10.1961	10.4419	10.8177	10.9963	11.3000	11.6009	11.8512	12.0729	12.4208	12.7539	13.0904	13.4420	13.7283	14.1172	14.5140	14.9499
d-Bo22A2_06_H01R	3.5016	4.4977	5.1323	4.7997	5.8421	6.7526	6.4414	7.1279	7.4590	7.8128	7.9147	8.5361	8.7378	8.9791	9.2349	9.6362	9.9428	10.3988	10.7249	10.8372	11.1328	11.5371	11.7597	12.2844	12.5041	12.7513	13.2797	13.4245	13.7939	14.1138	14.3000	14.8622	15.0732	15.4505	15.7853	16.1738	16.5065	16.9114	17.2339	17.5874	17.8882	18.2614	18.5533	18.7672	19.2310	19.5272	19.9504	20.2975	20.8336
d-Bo22A2_06_H04R	4.6991	6.0530	5.3323	6.4986	6.3550	6.7462	7.0490	7.6747	7.6794	8.0233	8.4357	8.5700	8.7819	8.9101	9.5355	9.6738	10.0075	10.3138	10.4997	10.8067	11.1063	11.4828	11.5924	11.9996	12.1522	12.4345	12.7328	13.0182	13.3682	13.4875	13.8746	14.1699	14.5015	14.7431	15.0177	15.4095	15.6544	16.0772	16.2911	16.6282	17.0256	17.3738	17.6339	17.4374	18.2610	18.5860	19.0064	19.3489	19.8334
d-Bo22A2_06_H10R	4.1248	3.9486	4.8925	5.1299	5.4711	5.9622	6.0530	6.4154	6.8803	7.3155	7.4144	7.8783	8.0097	8.1956	8.5854	8.8644	9.4184	9.5876	9.8487	9.8388	10.4418	10.6531	10.9738	11.3214	11.6249	12.1473	12.2127	12.4861	12.8621	13.1040	13.3386	13.8788	14.1152	14.4627	14.7613	15.1417	15.5072	15.9019	16.2492	16.5292	16.8477	17.1776	17.5752	17.7629	18.2032	18.5380	18.9793	19.3303	19.8685
d-Bo22A2_06_H12R	5.0475	5.4982	6.7307	7.0051	8.0414	8.3033	8.6743	9.1693	9.5203	9.9606	10.5443	10.8754	10.9214	11.4051	11.6637	12.1161	12.3925	12.8750	13.1675	13.3733	13.5881	14.0243	14.1549	14.6699	14.8498	15.3331	15.4268	15.6768	15.9469	16.1645	16.3584	16.7938	17.0877	17.4881	17.7209	18.1057	18.4143	18.7740	19.0592	19.2495	19.5130	19.8688	20.1247	19.7578	20.7851	21.0346	21.4278	21.6805	22.1405
d-Bo22A2_07_A01R	5.5699	5.2793	5.5625	5.7927	6.2820	6.6136	6.8670	6.8691	7.4590	8.1860	8.3146	8.7583	8.8440	9.3424	9.6115	9.9533	10.2431	10.7030	10.7695	11.0720	11.6348	11.9653	12.1630	12.4057	12.8732	12.9567	13.4710	13.8159	14.1391	14.5813	14.8233	15.1912	15.5415	15.9189	16.2797	16.7288	17.1096	17.4763	17.7909	18.3039	18.5859	18.9492	19.2401	19.7181	19.9583	20.4667	20.8683	21.2524	21.8090
d-Bo22A2_07_A03R	3.6580	4.0516	3.6111	4.0490	3.9574	4.0204	3.9621	3.9574	4.1610	4.8157	4.8011	4.9768	5.1039	5.3674	5.4887	5.6943	5.7647	6.1844	6.0970	6.1133	6.5623	6.8116	7.1172	7.3522	7.5866	7.6049	7.9107	8.2793	8.4768	8.8279	9.0805	9.2356	9.6173	9.8205	10.1395	10.4689	10.7244	10.9577	11.1489	11.4777	11.7593	11.9945	12.3085	12.5638	12.8648	13.2625	13.4901	13.9148	14.3610
d-Bo22A2_07_A05R	3.3185	3.7024	4.0705	4.1826	5.0198	5.0485	5.2769	5.8482	5.8754	6.3726	6.5966	6.7876	6.8610	7.4611	7.4578	7.9513	8.1449	8.4486	8.4425	8.6684	9.1856	9.4734	9.7713	9.9886	10.2944	10.4675	10.7300	11.1418	11.3638	11.7739	12.0044	12.1876	12.5234	12.8688	13.1798	13.4759	13.8138	14.0673	14.3608	14.7124	14.8873	15.2491	15.6002	15.9419	16.1612	16.6366	16.9674	17.4258	17.7747
d-Bo22A2_07_A10R	3.6856	3.4100	4.7530	4.7310	5.1898	4.7985	5.3417	6.3550	5.8795	6.3733	6.7020	6.6730	7.1255	7.3382	7.2837	7.7499	8.0456	8.1619	8.5701	8.7853	9.0818	9.3996	9.5078	9.8677	10.1599	10.2469	10.5917	10.8718	11.0424	11.4711	11.7328	11.9842	12.3830	12.5999	12.8214	13.1864	13.4157	13.6658	13.9691	14.1957	14.3952	14.7813	15.0935	15.3545	15.5315	15.8737	16.2609	16.6438	17.0952
d-Bo22A2_07_A12R	5.0847	4.9789	5.6898	6.2195	6.2719	6.7117	6.9734	7.7381	7.8913	8.2965	8.6655	9.1443	9.2041	9.8301	10.2341	10.7025	10.9768	11.1502	11.7525	12.0025	12.6450	13.0054	13.3262	13.7941	14.1586	14.5501	14.8674	15.3052	15.7269	16.2724	16.5195	16.9716	17.4746	17.9299	18.4292	18.9666	19.4723	19.9315	20.3138	20.7900	21.2212	21.6394	22.0482	22.4258	22.8900	23.3558	23.8131	24.4304	25.0048
d-Bo22A2_07_B01R	3.6215	4.0689	5.0028	4.7045	4.3278	5.1726	5.3480	5.8775	6.2364	6.5598	6.8617	6.9921	7.2417	7.6607	7.7983	8.0172	8.5352	8.7093	9.1044	9.4137	9.7415	10.0211	10.4239	10.6819	11.1001	11.3381	11.6665	12.0511	12.4098	12.5483	12.9864	13.3713	13.7161	13.9842	14.3511	14.7332	15.1508	15.4101	15.7293	16.1122	16.4585	16.7929	17.1295	17.4569	17.8330	18.2532	18.6354	19.0126	19.6545
d-Bo22A2_07_B02R	2.9208	3.4504	4.5186	4.1970	3.8122	4.3693	4.8267	5.3319	5.1384	5.4329	5.7038	6.0358	6.4356	6.2950	6.4821	6.4711	7.0375	7.0574	7.3062	7.4009	7.9985	8.1642	8.5801	8.5990	8.8727	9.0317	9.2656	9.5511	9.7160	9.9823	10.2149	10.5570	10.9145	11.2392	11.4464	11.7393	11.9639	12.2502	12.5514	12.8617	13.1778	13.4760	13.8074	14.1404	14.5211	14.8509	15.2404	15.6084	16.0229
d-Bo22A2_07_B10R	3.8135	3.9218	4.3706	4.5606	4.4782	4.8173	5.0706	4.9655	5.5326	5.2266	5.4553	5.7432	5.8839	5.9388	6.1718	6.3517	6.3589	6.3927	6.7596	6.8498	7.0442	7.1691	7.3664	7.5106	7.7876	7.8964	8.0313	8.3202	8.4462	8.6325	8.8884	9.0552	9.2078	9.4749	9.7723	10.1060	10.2291	10.3760	10.5867	10.8607	11.0707	11.2113	11.5720	11.7310	11.9829	12.3275	12.5899	12.9036	13.2235
d-Bo22A2_07_B11R	3.2908	3.4468	4.1128	3.7083	3.7437	4.0549	4.5571	5.0743	5.4574	5.1793	4.8285	5.9232	5.9956	6.1336	6.2993	6.6674	6.6592	6.8447	7.1729	7.3884	7.8374	7.9032	8.2108	8.4256	8.6159	8.8584	8.8831	9.2887	9.6086	9.8376	10.1568	10.4041	10.6651	11.0209	11.3082	11.6034	11.8446	12.1229	12.3525	12.6014	12.9093	13.2399	13.4787	13.6860	14.1666	14.4795	14.8150	15.2875	15.6245
d-Bo22A2_07_C03R	4.4331	4.8340	4.0516	4.5789	5.5862	5.8272	5.8208	6.2974	6.2160	6.5049	7.1401	7.1968	7.1247	7.3261	7.5936	7.8153	8.1605	8.2806	8.6930	8.8775	9.1332	9.4465	9.7185	9.9835	10.2957	10.5291	10.8373	11.0980	11.4227	11.6559	11.9996	12.3170	12.5295	12.8242	13.1669	13.4840	13.8042	14.1251	14.4551	14.7631	15.1506	15.4304	15.7227	16.1330	16.4796	16.8416	17.2225	17.6134	18.0731
d-Bo22A2_07_C04R	4.1520	4.3464	3.4406	3.8638	4.3385	4.2110	4.2398	4.5890	4.5108	4.6456	5.2314	5.2769	5.2248	5.2385	5.3967	5.3426	5.5375	5.7060	6.1026	6.1934	6.2449	6.5306	6.6207	6.6372	6.9539	7.1693	7.3125	7.6679	7.7485	7.8755	8.0673	8.2192	8.5588	8.7704	9.0357	9.2087	9.4823	9.7016	10.0165	10.1820	10.3916	10.5982	11.0125	11.1992	11.4694	11.8875	12.1163	12.3495	12.7501
d-Bo22A2_07_C05R	4.9746	5.6655	4.7773	5.5337	5.6063	6.1973	6.2629	6.6235	6.8687	7.4538	7.7865	7.8044	8.1019	8.1854	8.6541	8.8209	9.2200	9.3600	9.6624	10.0825	10.2353	10.5864	10.7397	11.0206	11.3824	11.5214	11.8478	11.7732	12.4134	12.6930	12.9350	13.3605	13.5541	13.8650	14.1998	14.5923	14.8307	15.0877	15.4310	15.7647	16.0192	16.2987	16.0495	16.8806	17.2215	16.9465	17.8871	18.1706	18.6981
d-Bo22A2_07_C08R	3.7376	4.9808	5.5087	5.7302	6.1629	6.3779	6.7993	6.9631	7.3152	7.6861	7.8478	8.3295	8.2189	8.8604	9.0828	9.0869	9.5757	9.9981	10.1344	10.2149	10.7664	10.9984	11.2300	11.5305	11.7710	12.0526	12.2304	12.6113	12.8514	13.1658	13.4226	13.4883	14.0662	14.2651	14.6063	14.9819	15.2454	15.6631	15.9521	16.1123	16.6445	16.9203	17.2869	17.7118	17.9925	18.4718	18.7025	19.1791	19.6483
d-Bo22A2_07_D01R	3.2533	4.0228	3.6538	4.9241	5.6816	5.2244	5.5695	6.0992	6.3959	6.8486	7.0716	7.4871	7.4173	7.5104	8.0349	8.7757	8.9522	9.3125	9.5106	9.9456	10.2931	10.4660	10.9130	11.2030	11.6785	12.0499	12.2808	12.7359	13.0541	13.3728	13.7460	14.0215	14.5208	14.8927	15.2169	15.7460	16.1264	16.2912	16.7478	17.2368	17.4436	17.9360	18.1593	18.5692	18.9728	19.4136	19.8904	20.3224	20.8407
d-Bo22A2_07_D08R	3.9914	3.8934	5.1840	4.8013	5.7725	5.7274	6.1027	6.7239	6.8752	7.3505	7.2030	7.6723	7.8197	8.1219	8.4840	9.0102	9.2638	9.6911	9.9557	10.2520	10.7516	10.9214	11.2056	11.7192	12.1610	12.3762	12.6685	13.1271	13.3581	13.7817	14.0702	14.4510	14.8867	15.2509	15.6061	15.9716	16.2381	16.5671	16.9702	17.3268	17.6939	18.1123	18.3203	18.7222	19.0614	19.4374	19.8216	20.3219	20.8337
d-Bo22A2_07_E03R	3.5992	4.6767	3.9579	4.5989	4.7647	4.9383	4.8956	5.1501	5.2641	5.7817	5.7973	6.4325	6.1554	6.5507	6.6517	7.0010	7.0434	7.3561	7.7063	7.9442	8.1041	8.3516	8.5160	8.6463	9.1559	9.3666	9.6396	9.9025	10.1766	10.4920	10.7513	11.0399	11.2890	11.6207	12.0108	12.1769	12.4689	12.7901	13.0424	13.2780	13.6563	13.9850	14.3251	14.5831	14.8816	15.2313	15.5849	15.9989	16.4297
d-Bo22A2_07_E05R	3.1989	4.6579	5.2584	5.5272	5.8015	6.1756	6.4612	6.7386	7.1056	7.7192	7.8967	8.4310	8.6493	8.9072	9.1930	9.6188	9.9714	10.1748	10.5823	10.8559	11.2445	11.6821	11.9093	12.1306	12.6591	12.9113	13.2896	13.6080	13.9101	14.3256	14.7066	14.9802	15.3960	15.7487	16.1940	16.5831	17.0234	17.4373	17.8349	18.1874	18.5910	18.9426	19.3524	19.7817	20.1361	20.4802	20.9438	21.4195	21.8359
d-Bo22A2_07_E08R	3.2546	4.2768	3.6241	3.8986	5.2654	5.1768	5.8332	6.2717	6.6455	6.4915	6.9472	7.2091	7.5008	7.4716	7.7346	7.9741	8.3408	8.5010	8.7305	8.9899	9.5174	9.6060	9.9025	10.1337	10.2994	10.6264	10.9210	11.0775	11.4371	11.5803	12.0129	12.2373	12.4317	12.8106	13.0649	13.3535	13.5767	13.8747	14.1562	14.3691	14.7356	15.0909	15.3191	15.4098	15.9603	16.2102	16.5277	16.8806	17.3223
d-Bo22A2_07_E09R	3.1495	3.2632	3.6278	3.5161	4.3506	4.2450	4.4559	4.6713	4.8307	4.8373	5.0337	5.1479	5.4705	5.2804	5.6720	5.7859	5.9949	6.2125	6.4378	6.5504	7.0319	7.0507	7.2467	7.4632	7.6860	7.9287	8.1066	8.5101	8.5368	8.7981	9.0905	9.2993	9.5749	9.8922	10.1310	10.4057	10.5784	10.9617	11.1510	11.3631	11.6869	12.0064	12.2273	12.5805	12.8941	13.1294	13.4948	13.8841	14.3183
d-Bo22A2_07_E10R	3.2433	4.9100	5.1984	5.3211	5.8941	6.4633	6.7445	6.9487	7.2730	7.0786	7.8816	8.6807	8.7822	8.9404	9.4096	9.7147	9.8399	10.3897	10.7987	10.9271	11.4092	11.6804	11.8636	12.2926	12.7037	12.9340	13.2838	13.8063	13.9301	14.2394	14.5942	14.9509	15.2222	15.5670	15.9694	16.2522	16.5898	16.9803	17.2921	17.6022	18.0062	18.2395	18.5933	18.8934	19.1932	19.4705	19.9130	20.2464	20.7076
d-Bo22A2_07_F07R	4.3128	4.0120	4.8283	5.1041	5.2033	5.9757	6.1820	6.3812	6.6612	7.1617	7.0035	7.3979	7.6742	7.7555	7.9488	8.5765	8.5302	8.8703	9.0005	9.1896	9.6177	9.8250	10.0712	10.3715	10.6500	10.8976	11.1629	11.5978	11.6875	12.0295	12.1176	12.5915	12.9028	13.2424	13.4948	13.8731	14.1164	14.3192	14.6361	14.9214	15.3448	15.5545	15.8500	16.0622	16.4331	16.7427	17.1930	17.4961	17.9520
d-Bo22A2_07_G11R	3.1328	4.0611	3.7894	4.5040	4.6486	4.5619	5.0495	5.4150	5.4261	5.3894	5.7616	6.1764	6.0733	6.3916	6.5648	6.8599	7.0122	7.1893	7.4289	7.6288	7.8358	8.1331	8.3615	8.5235	8.8409	9.0241	9.2937	9.5004	9.9015	9.8913	10.3454	10.7080	10.9362	11.2511	11.6121	11.8710	12.1377	12.4973	12.7880	13.0137	13.2993	13.5674	13.9216	14.2844	14.6452	14.9452	15.2893	15.7508	16.2195
d-Bo22A2_07_H06R	4.0438	3.8486	3.7661	4.1407	4.2290	4.5556	4.2843	4.9728	5.1635	5.2558	5.6486	5.5955	5.7291	6.0550	6.2845	6.3907	6.7037	6.9008	7.1742	7.3284	7.5193	7.8105	7.9354	8.3714	8.4249	8.7658	9.0061	9.2207	9.5251	9.7452	10.0143	10.2895	10.6781	10.9304	11.2734	11.5511	11.7823	12.0507	12.2640	12.4457	12.8616	13.0825	13.4902	13.4994	14.0547	14.3410	14.7854	15.1631	15.6296
d-Bo22A2_08_A07R	3.9854	4.5472	5.1776	5.2755	6.0798	6.3719	6.4938	7.1685	7.5204	7.9093	8.1939	8.6612	8.8305	9.3444	9.6962	10.0060	10.3990	10.7769	11.2837	11.3767	11.9942	12.2335	12.7022	13.1403	13.5758	13.8873	14.2440	14.6597	15.0617	15.5016	15.8222	16.0639	16.6766	17.1146	17.4946	18.0432	18.4938	18.9957	19.3493	19.7302	20.1424	20.5580	20.9508	21.3912	21.8200	22.3172	22.7223	23.3535	23.8270
d-Bo22A2_08_A08R	4.8634	5.4001	5.8016	5.6205	5.8156	6.0066	6.3147	6.7869	6.9496	7.4689	7.5520	8.2364	8.1835	8.4965	8.8930	9.1659	9.4061	9.8412	10.2163	10.3868	10.8677	11.1810	11.4004	11.8689	12.2640	12.6007	12.8264	13.2235	13.5763	13.9079	14.2314	14.6068	15.0815	15.5105	15.8200	16.2323	16.6385	17.0236	17.3792	17.8713	18.2514	18.6200	18.9813	19.4061	19.3258	20.2142	20.7355	21.1131	21.6940
d-Bo22A2_08_A10R	2.3348	3.2701	4.2853	4.2428	4.3154	4.4891	4.5997	4.6179	4.8370	5.3156	5.0787	5.5331	5.7014	5.8839	6.0005	6.2156	6.3731	6.4598	6.8550	6.9887	7.1768	7.4983	7.7326	8.0031	8.2101	8.5606	8.6524	8.8843	9.2527	9.4739	9.7415	10.0614	10.3695	10.6751	10.9608	11.2264	11.4980	11.7348	12.0420	12.3824	12.6511	12.9661	13.3102	13.5940	13.6832	14.2575	14.6742	15.0152	15.5470
d-Bo22A2_08_B01R	4.5645	5.3695	5.9772	6.5150	6.5868	6.8396	7.3543	8.1742	8.5961	9.0872	8.7139	9.7734	9.7621	10.1401	10.9040	10.8600	11.5778	11.7616	12.0826	12.3912	12.7119	13.0576	13.3486	13.6049	14.0114	14.2638	14.6787	14.9591	15.3168	15.5411	15.8788	16.2174	16.5585	16.8753	17.3314	17.5591	17.8482	17.8434	18.5237	18.7496	19.0707	19.1979	19.5573	19.8095	20.1317	20.4295	20.8074	21.1303	21.6113
d-Bo22A2_08_B02R	4.3619	4.6339	4.7759	4.8842	4.8360	5.5166	5.5940	5.9701	6.0180	6.5778	6.6095	6.8458	7.2196	7.2511	7.8197	8.0271	8.4846	8.6541	8.8442	9.1533	9.4763	9.6218	10.0081	10.2342	10.6200	10.7988	11.1847	11.4040	11.7599	12.0317	12.3577	12.7107	13.0636	13.3536	13.7998	14.0207	14.4029	14.7358	15.0832	15.4678	15.8311	16.0107	16.5494	16.8508	17.2639	17.7267	18.1787	18.5297	18.9671
d-Bo22A2_08_B06R	4.2364	3.6905	4.0912	4.3968	4.2853	4.9857	4.8083	5.1227	5.3747	5.6269	5.8570	6.2543	6.2426	6.4665	6.9485	6.9942	7.4121	7.6484	8.0402	7.9539	8.3310	8.6617	8.9944	9.3227	9.6373	9.8194	10.1180	10.4481	10.7424	10.9933	11.4276	11.6786	12.0111	12.3676	12.6948	13.0435	13.3581	13.6897	14.0246	14.3219	14.6671	15.0185	15.2725	15.6702	15.9932	16.3185	16.6982	17.1055	17.6779
d-Bo22A2_08_C01R	4.0726	5.0130	5.2258	6.4736	6.1389	6.2263	6.8396	7.0697	7.3348	7.7583	7.9380	8.4324	8.6002	9.1244	9.2966	9.6742	10.0688	10.4615	10.7261	10.9096	11.3365	11.7510	12.1382	12.3495	12.7195	13.0641	13.3683	13.6444	14.0380	14.1876	14.6200	14.5454	15.3132	15.6709	16.0049	16.1582	16.7522	17.0810	17.4024	17.7568	18.0584	18.3206	18.6160	18.9858	19.3487	19.6361	20.0034	20.3864	20.7659
d-Bo22A2_08_C06R	3.3979	4.3317	4.3691	4.8665	5.2172	5.4929	5.5819	6.0202	6.2804	6.5496	6.3514	7.1489	7.2333	7.4356	7.5248	7.9704	8.1846	8.5205	8.9409	9.1007	9.3984	9.6578	10.0324	10.2325	10.5038	10.7853	11.1585	11.3237	11.7211	11.9633	12.2147	12.3419	12.8167	13.1819	13.4716	13.7108	14.1533	14.4438	14.7891	14.5301	15.4322	15.7292	15.9755	16.3758	16.7270	17.0853	17.4451	17.8044	18.1910
d-Bo22A2_08_C11R	3.5946	4.0714	4.1203	4.2147	4.5714	4.6725	5.1192	4.9437	5.2115	5.6621	5.5972	5.8162	6.0456	6.2238	6.1954	6.6285	6.7856	7.0282	7.0344	7.2273	7.4538	7.7468	7.9352	8.1237	8.3899	8.4106	8.7976	9.0821	9.3008	9.4695	9.7625	9.8597	10.3173	10.5535	10.8854	11.0989	11.3597	11.6994	11.9271	12.2175	12.4859	12.7208	13.0593	13.4270	13.8076	14.1452	14.5095	14.9559	15.3350
d-Bo22A2_08_D01R	4.1458	4.6716	4.8540	5.0056	5.3331	5.8021	5.8005	5.7142	6.3771	6.7822	6.9272	6.8337	7.2157	7.4230	7.4258	7.9769	7.8392	8.4942	8.4124	8.9073	8.9248	9.1248	9.5503	9.8689	10.0487	10.3685	10.5224	10.8666	11.0706	11.3525	11.7032	11.9126	12.3519	12.6432	12.9370	13.1765	13.5097	13.7959	14.1190	14.4227	14.4338	15.1717	14.8501	15.7498	16.1130	16.4174	16.8325	17.0878	17.6092
d-Bo22A2_08_D02R	4.9378	5.1576	4.4161	5.3672	5.4151	6.9042	6.2497	6.4128	6.7067	6.9122	7.3316	7.5703	7.5537	8.0473	8.3885	8.2168	8.7660	9.1419	9.4671	9.6096	9.9697	10.3086	10.4780	10.9080	11.1908	11.4254	11.7787	12.1383	12.3869	12.7294	13.0101	13.3069	13.7660	14.1494	14.4245	14.8046	15.1356	15.4124	15.7161	16.1321	16.4549	16.9308	17.1690	17.4640	17.7085	18.1303	18.5125	18.8928	19.4905
d-Bo22A2_08_D04R	3.8218	3.2871	3.1656	3.2180	3.5215	4.3212	4.3289	4.4570	4.5202	5.1058	5.0130	5.5627	5.6374	5.8511	6.1777	6.1458	6.2815	6.4995	6.6486	6.9750	7.1887	7.3425	7.5196	7.7844	7.9833	8.2602	8.3948	8.7073	8.8404	9.1676	9.4639	9.5851	9.9711	10.2863	10.4175	10.8016	11.1084	11.3445	11.6434	11.9030	12.2186	12.5393	12.5259	12.9897	13.3505	13.7180	14.1030	14.4542	14.9004
d-Bo22A2_08_D06R	3.7457	4.4547	4.7678	5.1571	4.6740	5.5917	5.5926	5.8219	6.5368	6.4565	6.7134	7.0082	7.1877	7.2529	7.6973	7.7498	7.8751	8.1732	8.4494	8.5615	8.9882	8.9910	9.2831	9.5399	9.8070	10.0260	10.1346	10.4889	10.6549	10.9033	11.1961	11.4319	11.7270	11.9934	12.2088	12.4745	12.7565	13.0670	13.3208	13.6107	13.5227	14.2100	14.2688	14.8217	15.1062	15.4946	15.8506	16.0523	16.5216
d-Bo22A2_08_D07R	4.0469	4.3790	3.9258	4.5271	4.5910	4.4976	4.9805	5.0796	5.3395	5.7902	5.6253	5.7328	5.7505	6.1432	6.4434	6.6417	6.5994	6.9687	7.0225	7.3694	7.5469	7.8212	8.0083	8.2779	8.4638	8.7526	8.9893	9.2570	9.5582	9.6948	10.1518	10.3874	10.5974	10.9365	11.2476	11.4842	11.8145	12.0758	12.3671	12.6387	12.9766	13.2131	13.4541	13.7862	14.1303	14.4133	14.8078	15.1378	15.5796
d-Bo22A2_08_D08R	5.6006	6.3286	6.6271	7.9372	8.5527	8.7853	9.4781	10.4543	11.1756	11.7538	12.0166	12.5857	12.9545	13.6225	13.9275	14.4509	14.8109	15.4175	15.6773	15.8328	16.6806	17.1466	17.4768	17.9548	18.4431	18.7001	19.0790	19.4634	19.9351	20.2904	20.8371	21.2940	21.7653	22.2298	22.6975	23.0959	23.5090	23.9094	24.2492	24.5731	24.9174	25.2463	25.5661	25.8527	26.2230	26.6618	27.1389	27.5447	27.5278
d-Bo22A2_08_D10R	2.9287	3.4704	3.9649	3.8277	4.2386	5.2518	5.0808	4.9854	5.3536	5.4715	5.4344	5.4928	5.9980	5.8406	6.0629	6.4026	6.3909	6.4851	6.8681	6.9827	7.1127	7.3794	7.4752	7.6705	7.8691	7.9348	8.0821	8.4053	8.4427	8.7493	8.9236	9.0858	9.3409	9.5521	9.6565	9.9820	10.1917	10.3500	10.5089	10.8265	10.8745	11.1748	11.2118	11.5772	11.8144	12.1255	12.4386	12.5736	12.9146
d-Bo22A2_08_D12R	4.4625	4.6238	4.6725	4.9358	5.8274	5.1833	5.5412	5.7941	6.0768	6.3703	6.3929	6.6125	6.8612	7.0460	7.3353	7.5212	7.7957	8.1789	8.3302	8.4931	8.9370	9.2033	9.4482	9.7417	10.0556	10.2605	10.4930	10.8502	11.1790	11.3828	11.8005	12.0161	12.3134	12.6321	13.0194	13.3265	13.6088	13.8093	14.2525	14.6521	14.9540	15.3175	15.6839	16.0625	16.4071	16.7732	17.1659	17.5393	17.9723
d-Bo22A2_08_E03R	4.8877	5.2849	5.3096	6.0307	6.5760	6.5821	6.8592	7.1504	7.3425	7.4259	7.7223	7.7911	8.0190	8.1399	8.3758	8.5743	8.9047	9.2037	9.3566	9.7223	9.8853	10.1283	10.5361	10.7796	10.9411	11.2384	11.5085	11.7003	12.0001	12.3033	12.6067	12.9385	13.0794	13.5197	13.8816	14.0948	14.3822	14.7218	15.0464	15.3251	15.5935	15.9453	16.2774	16.4081	16.9533	17.2806	17.6773	18.0388	18.5623
d-Bo22A2_08_E04R	3.3772	4.0478	4.8896	4.4417	5.0664	5.4749	5.6812	5.9909	6.3432	6.3198	6.5806	7.0240	7.2297	7.4187	7.6791	7.8203	8.3265	8.5281	8.7743	8.9747	9.2484	9.7090	9.7617	10.2426	10.5714	10.6720	11.0184	11.2834	11.6594	11.9158	12.2226	12.5139	12.7340	13.1016	13.5198	13.8222	14.0918	14.4555	14.7132	15.0572	15.3822	15.7581	16.0959	16.3364	16.7543	17.0978	17.5171	17.8729	18.4017
d-Bo22A2_08_E06R	3.7122	4.4939	4.8198	4.7944	5.5660	5.6376	5.7524	6.0563	6.4083	6.4926	6.8258	7.0624	7.2438	7.2141	7.7222	7.8917	7.9118	8.2371	8.4565	8.7520	8.8688	9.2064	9.4002	9.5477	9.9351	10.0954	10.3348	10.5629	10.7803	10.9227	11.2307	11.5237	11.8070	12.0235	12.3606	12.6280	12.7863	13.1566	13.4370	13.6775	13.9200	14.2435	14.5181	14.8604	15.0991	15.4049	15.7117	16.1055	16.4354
d-Bo22A2_08_E07R	3.0294	2.8007	4.1367	3.6848	4.2301	4.3506	4.3703	4.7686	4.6891	4.9657	5.2738	5.1574	5.5635	5.6480	6.0869	6.3954	6.2986	6.5504	6.8218	6.9865	7.2409	7.4963	7.6874	7.9747	8.2277	8.3280	8.6304	8.8735	9.0540	9.1814	9.5340	9.8106	10.0109	10.3060	10.5613	10.8607	11.0604	11.4204	11.6895	11.8883	12.2399	12.4881	12.8270	13.1541	13.3986	13.7600	14.0779	14.4624	14.7614
d-Bo22A2_08_E08R	3.9693	3.7394	3.6420	4.2062	3.9875	4.4907	4.5958	4.8128	5.1557	5.0706	5.1643	5.4922	5.4694	5.6998	6.0310	5.9005	6.0417	6.3565	6.4798	6.5674	6.7226	6.8098	7.0983	7.2974	7.3488	7.6877	7.9120	8.0750	8.2598	8.4831	8.7262	8.9951	9.2146	9.4515	9.6265	9.9347	10.1901	10.4280	10.7534	10.9593	11.1096	11.4185	11.6422	11.9852	12.2668	12.5687	12.8895	13.2540	13.5066
d-Bo22A2_08_E09R	5.6070	7.1012	8.1328	7.9738	9.2816	9.8454	10.4443	10.5407	11.2336	11.7080	12.1328	12.3138	12.7037	12.8286	13.3163	13.3281	13.6488	13.9155	14.2225	14.2990	14.4853	14.7414	14.8685	15.0471	15.2769	15.3783	15.5099	15.9272	15.9428	16.0749	16.3890	16.7117	16.8560	17.1083	17.4666	17.6624	17.7275	18.1094	18.3687	18.5196	18.8843	18.9552	19.3168	19.4480	19.6176	19.9327	20.1689	20.3639	20.6724
d-Bo22A2_08_E10R	3.4574	2.9273	4.0731	4.1549	4.1813	4.5444	4.8140	4.7827	4.8342	4.6986	5.1692	5.4371	5.6255	5.5174	5.7322	6.0214	6.0890	6.3023	6.4959	6.7611	6.8861	7.0006	7.1999	7.3705	7.6396	7.7672	8.0437	8.2423	8.4256	8.6579	8.8758	9.0437	9.2509	9.5552	9.7994	9.9888	10.2461	10.5802	10.8160	11.0128	11.2748	11.5566	11.8500	12.0786	12.3763	12.7190	13.0335	13.3936	13.7517
d-Bo22A2_08_E12R	3.3123	3.7898	4.2822	3.8222	4.6546	4.6867	5.2614	5.3596	5.6151	5.8455	6.1747	6.3188	6.7068	6.7657	7.0142	7.1807	7.6499	7.8803	8.1007	8.1384	8.7906	8.8332	9.1977	9.4025	9.8088	10.0847	10.2900	10.5257	10.7918	11.1506	11.4130	11.7064	12.0323	12.3253	12.6910	12.9621	13.3314	13.7103	13.9595	14.2326	14.5694	15.0164	15.2559	15.5221	15.9469	16.2590	16.6936	17.0903	17.5672
d-Bo22A2_08_F08R	4.6820	5.3381	4.9226	6.9354	7.1322	6.8602	7.3821	7.7084	7.7219	8.1408	8.4779	8.3426	8.6642	8.8701	9.2400	9.5088	9.5168	9.9005	10.1749	10.2118	10.5022	10.6525	10.9061	11.0718	11.2983	11.4626	11.7032	11.9176	12.1651	12.3871	12.5522	12.8910	13.1906	13.3017	13.6876	13.8719	14.2094	14.4497	14.7394	15.0134	15.3694	15.5697	15.8427	16.1471	16.4840	16.7905	17.1641	17.5217	17.8549
d-Bo22A2_08_F09R	3.2051	3.5928	3.7712	4.2574	4.8030	4.8500	5.1725	5.5208	5.8002	6.0672	6.1712	6.5735	6.6837	7.0074	7.3702	7.3686	7.7755	8.1849	8.4988	8.5525	9.0120	9.2323	9.3297	9.8359	10.1011	10.4873	10.7698	11.0486	11.3968	11.6016	12.0799	12.3917	12.7623	12.9783	13.3896	13.6730	14.0374	14.3461	14.6850	14.9993	15.3763	15.3608	16.0370	16.3863	16.7304	17.0394	17.3866	17.9039	18.4026
d-Bo22A2_08_F10R	3.3444	4.3035	3.9852	5.2526	4.7377	5.0942	5.7364	5.9042	6.4132	6.6247	6.7174	7.0241	7.2630	7.3609	7.6725	7.9033	8.1551	8.6633	8.9852	8.9961	9.3563	9.6639	9.8809	10.0920	10.5240	10.8557	11.1154	11.3591	11.6914	11.9224	12.2820	12.6570	12.9320	13.1701	13.6497	13.9611	14.2978	14.5642	14.9257	15.2421	15.6708	15.8243	16.2394	16.5638	16.9268	17.2567	17.5696	18.0757	18.5307
d-Bo22A2_08_G04R	4.0390	3.8990	4.3235	3.5970	4.2503	4.5865	4.5559	4.7419	5.2013	5.7517	5.5321	5.5141	5.8871	6.0701	6.1571	6.3764	6.5987	6.8159	7.0410	7.2477	7.4681	7.6111	7.8615	8.0967	8.3016	8.6283	8.7633	8.9320	9.3071	9.5852	9.8540	10.0046	10.4065	10.6158	10.9572	11.2707	11.4749	11.7198	12.0134	12.2225	12.5238	12.8503	13.1226	13.3941	13.7138	14.2748	14.3598	14.7868	15.2051
d-Bo22A2_08_G12R	4.6287	4.6377	4.0524	4.9403	4.7988	4.5289	5.4090	4.9924	5.3655	5.8956	5.7939	6.2717	6.2359	6.4957	6.7180	6.8401	7.0987	7.2823	7.5943	7.9646	8.2919	8.4200	8.7940	9.2329	9.4805	9.7452	9.9339	10.3672	10.6538	10.9580	11.2505	11.5609	12.0018	12.2866	12.7458	13.2083	13.1373	13.7020	14.1394	14.4101	14.9178	15.2198	15.6357	15.9848	16.4045	17.0277	17.2506	17.5293	18.2084
d-Bo22A2_08_H03R	4.4758	4.6759	4.4283	5.0057	4.7848	5.2699	5.3281	5.8543	6.3274	6.2853	6.6020	7.0342	7.1580	7.4809	7.7614	7.8063	8.0493	8.2878	8.4771	8.9044	8.9515	9.3452	9.5079	9.8845	10.0173	10.2469	10.4523	10.6458	10.9833	11.1647	11.5336	11.6857	11.8302	12.2291	12.3965	12.8074	12.9895	13.2602	13.4884	13.8052	13.9781	14.2865	14.6028	14.9512	15.1977	15.4882	15.8629	16.1874	16.5128
d-Bo22A2_08_H05R	3.2345	4.2024	4.3339	4.2461	4.7560	5.0082	5.1719	5.1972	5.6011	5.6953	5.8969	5.9678	6.1816	6.3455	6.4542	6.5576	6.6920	7.0234	7.0794	7.2489	7.3588	7.5691	7.7872	8.0508	8.2269	8.4231	8.5540	8.8043	9.1313	9.1915	9.5433	9.8260	10.0120	10.3062	10.4959	10.8370	11.0694	11.3121	11.5105	11.7428	12.0315	12.2669	12.6744	12.7527	13.2387	13.5068	13.9428	14.2820	14.6564
d-Bo22A2_09_A06R	3.4351	3.4767	4.8183	4.8433	4.8107	5.0337	5.4968	5.3505	6.0536	6.0942	6.2592	6.6551	6.7649	7.0313	7.3903	7.6675	7.8109	8.0275	8.4556	8.6749	9.0552	9.3209	9.6371	9.8753	10.2150	10.4033	10.7950	11.1402	11.4895	11.8671	12.0582	12.3253	12.7621	13.0881	13.4199	13.8160	14.1252	14.4634	14.7838	15.0462	15.5170	15.8893	16.2273	16.6455	16.9524	17.4350	17.7862	18.2569	18.7261
d-Bo22A2_09_A11R	3.9846	4.0210	4.3119	4.5884	4.8294	5.3936	5.5745	6.0646	5.5716	6.2422	6.5827	6.5211	6.7133	7.1243	7.0125	7.4762	7.5038	7.4237	7.9875	7.7342	8.5860	8.6176	8.7760	9.1003	9.3771	9.5155	9.7102	9.9813	10.3455	10.4728	10.6993	10.9067	11.1856	11.3488	11.5239	11.8828	12.1451	12.3613	12.5683	12.8039	12.9650	13.3414	13.5940	13.9195	14.1515	14.4556	14.7286	15.0624	15.4149
d-Bo22A2_09_A12R	3.3689	3.5855	3.5766	3.6572	4.0483	4.3394	4.3461	4.5085	4.8898	5.2794	5.2349	5.3093	5.4639	5.8861	5.9052	6.1148	6.3768	6.6113	6.9158	7.0543	7.2513	7.3484	7.6265	7.7338	8.0480	8.1897	8.4482	8.6531	8.9364	9.1468	9.4279	9.7512	9.9278	10.1766	10.4672	10.7170	10.9088	11.2356	11.4835	11.7842	12.0647	12.3311	12.6078	12.9602	13.1372	13.6151	13.9612	14.2687	14.7036
d-Bo22A2_09_B02R	3.8090	3.6200	4.5825	5.1428	5.6600	5.3153	5.4191	5.2651	5.9192	6.2882	6.2510	6.6109	6.7850	7.0783	7.3590	7.5032	7.8195	7.9966	8.3325	8.5327	8.7640	8.9766	9.3001	9.5377	9.8155	10.0566	10.2895	10.5206	10.8320	11.0728	11.3773	11.5688	11.8102	12.1576	12.4889	12.7558	12.9982	13.1507	13.6929	13.8924	14.2124	14.6302	14.8451	15.1196	15.5125	15.7844	16.1710	16.5439	17.0143
d-Bo22A2_09_B12R	2.8998	3.4308	4.0334	4.0317	4.5110	4.8372	5.1276	5.0016	5.6618	5.7661	5.6848	6.4987	6.6169	6.6030	7.0836	7.0799	7.4127	7.6106	7.8852	8.0332	8.3098	8.6032	8.7568	8.9029	9.2545	9.4763	9.6401	9.8776	10.0010	10.2821	10.5082	10.6867	11.0348	11.2226	11.4844	11.7369	11.9967	12.1953	12.3422	12.6257	12.9375	13.0500	13.4072	13.7260	13.9916	14.3402	14.6617	14.9726	15.2693
d-Bo22A2_09_C07R	4.2099	4.6747	4.6149	4.6448	5.3657	5.2587	5.5356	6.1117	6.3235	6.4061	6.7020	7.0640	6.8930	7.3840	7.5881	7.6175	7.8942	8.1320	8.3893	8.5580	8.9204	9.1204	9.3560	9.5273	9.8409	10.1574	10.4655	10.5901	10.9372	11.1026	11.4538	11.4952	11.9505	12.3294	12.5591	12.7226	13.1645	13.5383	13.8111	14.0070	14.4467	14.7235	15.0402	15.3860	15.8239	16.1154	16.5220	16.8654	17.2671
d-Bo22A2_09_C08R	4.3661	5.1239	4.5125	5.5051	5.7009	6.1400	6.3609	6.8171	7.4351	7.5142	7.6987	7.9324	8.0402	8.5018	8.7214	8.9027	9.2796	9.4981	9.6349	10.1786	10.3749	10.6829	10.9684	11.1823	11.6440	11.8833	12.2250	12.4610	12.8218	13.1128	13.4452	13.7321	14.0003	14.4197	14.7308	14.9265	15.5110	15.8086	16.1994	16.5043	16.9148	17.1907	17.5756	17.9479	18.3401	18.7136	19.1297	19.5263	19.9916
d-Bo22A2_09_C10R	4.1880	4.0070	4.9352	5.3669	5.1734	5.0591	5.9982	6.5175	6.1534	6.8414	7.3862	7.4705	7.4848	8.0541	8.1926	8.6073	8.8776	9.3970	9.5321	9.8989	10.2267	10.6898	10.9569	11.1438	11.7144	12.1023	12.3968	12.6695	13.1301	13.4249	13.8132	14.0345	14.5278	14.8801	15.2338	15.6528	16.0550	16.3608	16.6907	16.7280	17.3737	17.7083	18.0066	18.3097	18.7346	19.0961	19.4671	19.8864	20.5106
d-Bo22A2_09_D01R	4.8582	5.0310	5.8926	6.3690	6.5977	7.0728	7.6702	8.3891	8.6455	9.3225	9.8638	10.3700	10.5652	11.4756	11.5472	11.6934	12.5920	12.9227	13.1738	13.4090	14.1337	14.2404	14.8856	15.3772	15.7854	16.1641	16.4897	16.9176	17.2748	17.6120	18.1423	18.4751	18.9049	19.4725	19.8238	20.3862	20.7203	21.2364	21.5041	21.9188	22.2786	22.6705	23.0058	23.3971	23.7876	24.1637	24.4986	25.0456	25.2761
d-Bo22A2_09_D02R	4.5800	4.6755	5.1393	4.9587	6.0233	6.0140	6.5460	7.1988	7.4866	7.8138	8.4813	8.4985	8.6676	8.9083	9.4208	9.6408	10.0994	10.4281	10.5641	10.8174	11.2086	11.3515	11.8914	12.2515	12.5725	12.7456	13.1182	13.4963	13.6926	13.9909	14.3070	14.6386	14.9277	15.3280	15.6086	16.0150	16.2833	16.7432	16.9648	17.2781	17.6394	18.0808	18.3289	18.6171	19.0013	19.3091	19.6228	20.0843	20.5837
d-Bo22A2_09_D03R	2.1694	3.0636	3.2784	3.1681	3.4002	3.8299	3.6686	3.9986	4.0316	4.3494	4.0797	4.3113	4.7111	4.4919	4.8203	4.9050	5.1869	5.1609	5.4878	5.4692	5.6513	5.7714	5.9702	6.1990	6.2781	6.4801	6.6556	6.8469	7.0088	7.0890	7.3928	7.6050	7.7517	7.9232	8.1455	8.3778	8.5956	8.7893	8.9913	9.2037	9.3676	9.5751	9.7737	10.0354	10.1755	10.4294	10.6804	10.9921	11.0320
d-Bo22A2_09_D04R	4.1527	3.7122	4.1127	4.2851	4.2137	4.8556	5.4540	5.4930	5.7222	6.2513	6.2790	6.4906	6.7935	6.9185	7.2829	7.6479	7.8402	8.0721	8.3454	8.7241	8.9349	8.9576	9.5039	9.6891	9.9354	10.1634	10.3872	10.7780	10.9537	11.3345	11.5297	11.7825	12.1687	12.4343	12.6478	13.0589	13.3536	13.5840	13.9361	14.3131	14.3763	14.9701	15.1868	15.5736	15.9297	16.2928	16.7389	17.0703	17.5222
d-Bo22A2_09_D07R	3.8884	5.0300	4.1158	4.4943	5.9641	5.3889	5.3785	5.7129	5.7964	5.8815	6.1291	6.3185	6.5507	6.6945	6.7299	7.0566	7.1540	7.5941	7.7742	8.0037	8.3130	8.6249	8.8473	9.1459	9.3963	9.6509	9.9555	10.2270	10.4260	10.8348	11.2520	11.4225	11.7608	12.0409	12.4645	12.7452	13.1268	13.3947	13.7358	14.1217	14.3639	14.7455	15.1023	15.4561	15.7564	16.2050	16.6229	16.9935	17.3677
d-Bo22A2_09_D08R	4.7190	4.7619	5.7225	5.4043	5.0091	5.6790	5.6573	6.1511	6.2273	6.7140	6.8004	7.1122	7.2469	7.4984	7.8639	8.1139	8.3015	8.5677	9.0509	9.0879	9.3023	9.3778	9.8103	10.1172	10.4227	10.6824	10.9127	11.2990	11.4285	11.8735	12.1727	12.4357	12.8075	13.1071	13.4446	13.8308	14.1738	14.2280	14.7125	15.1691	15.5400	15.9332	16.2250	16.4911	16.8865	17.3186	17.7843	18.1495	18.6304
d-Bo22A2_09_F01R	4.7271	3.7079	5.5749	5.4150	4.9311	5.5846	5.7173	5.7922	6.3812	6.6067	6.8333	6.8560	7.4220	7.7205	8.0840	8.2074	8.5120	8.6844	8.8523	9.1991	9.4692	9.7588	10.0954	10.1358	10.7120	10.9970	11.1601	11.5653	11.8495	12.0915	12.4055	12.7589	13.1758	13.4394	13.8598	14.1509	14.4704	14.8095	15.3377	15.6005	16.0343	16.3694	16.7138	16.8134	17.5305	17.9113	18.4162	18.7546	19.3228
d-Bo22A2_09_F02R	3.3391	4.0524	4.7484	5.0692	4.8030	5.4068	6.8099	5.9392	6.2190	6.6564	6.4095	6.7379	7.5777	7.6336	7.9218	8.1934	8.3808	8.5668	9.0011	9.2669	9.4532	9.6397	10.0488	10.1656	10.5509	10.7467	11.0619	11.3318	11.6206	11.8489	12.0230	12.3812	12.7051	13.0021	13.3283	13.6403	13.7240	14.1350	14.5211	14.9243	15.0735	15.4020	15.6974	15.7192	16.3381	16.7337	17.0111	17.4597	17.7388
d-Bo22A2_09_F06R	3.7292	4.6282	4.8540	5.0924	5.1011	4.9977	6.3906	5.5126	5.7641	6.2690	6.3812	6.8403	6.7964	7.0506	7.4091	7.6158	7.7271	7.9066	8.1074	8.4211	8.5948	8.9237	9.1128	9.3376	9.5042	9.8298	10.0431	10.3662	10.4831	10.6613	10.8627	11.1964	11.4489	11.6783	11.9231	12.1871	12.3085	12.6819	12.9573	13.1799	13.3972	13.6038	13.8992	13.9114	14.4119	14.6767	15.0252	15.4090	15.6662
d-Bo22A2_09_F09R	4.1544	4.3820	4.8886	4.3987	5.3708	5.4149	4.8467	5.6322	6.2205	6.1953	6.4202	6.5683	6.7834	6.8656	7.2795	7.6213	7.7475	7.9757	8.2671	8.3751	8.8113	9.0205	9.2999	9.4518	9.8413	10.0291	10.3578	10.6963	10.9297	11.2546	11.3744	11.7231	12.1377	12.3413	12.6980	13.0258	13.2982	13.6431	13.9289	14.1628	14.5825	14.8982	15.1622	15.2746	15.8198	16.0480	16.4866	16.8372	17.3595
d-Bo22A2_09_G01R	4.5080	4.0219	4.7199	4.9516	5.6811	4.6625	6.1290	6.2873	6.3962	6.6937	7.1256	7.0935	7.0607	7.3434	7.7652	7.9918	7.9905	8.3176	8.6841	8.7869	8.7884	9.2984	9.4303	9.5891	9.8941	10.0373	10.2476	10.6085	10.9181	10.7709	11.2767	11.5576	11.7384	11.9726	12.3483	12.6361	12.8634	13.1482	13.4326	13.6761	13.9098	14.2428	14.5745	14.8863	15.2593	15.5427	15.8706	16.2513	16.5995
d-Bo22A2_09_G06R	3.6890	3.5068	4.1955	5.2414	5.0350	5.7562	6.2654	6.6160	6.5565	6.7506	6.9440	7.2627	7.2877	7.5821	8.1072	8.3261	8.7054	8.7981	9.1547	9.4912	9.4954	9.9618	10.2113	10.4872	10.7664	11.0534	11.3941	11.5620	11.9597	12.0814	12.3882	12.8428	12.9927	13.3187	13.7191	14.0478	14.3652	14.6783	15.0121	15.2410	15.5396	15.9359	16.2036	16.6598	16.9323	17.2909	17.6550	18.0568	18.4511
d-Bo22A2_09_G08R	4.2092	4.4606	3.7391	4.3891	4.5944	4.4952	4.8163	5.0818	5.3001	5.4794	5.8958	6.0241	6.1125	6.5110	6.6498	6.9831	7.2427	7.4433	7.7689	8.0415	8.2192	8.5789	8.8501	9.2387	9.4036	9.7018	10.0599	10.1764	10.5980	10.9286	11.3345	11.6355	11.9846	12.3309	12.6748	12.9997	13.2572	13.6308	14.0020	14.3514	14.7350	15.0910	15.4748	15.8439	16.2065	16.8289	17.0474	17.4264	18.0069
d-Bo22A2_09_G09R	5.4009	6.0683	6.7711	6.7205	7.5989	8.1585	8.1295	8.7561	9.4149	9.8937	10.2656	11.0051	11.3855	11.4575	12.0337	12.6336	12.9021	13.3790	13.8271	14.1475	14.6175	15.1448	15.5924	15.9795	16.3259	16.7765	16.9918	17.6284	17.9785	18.3985	18.9401	19.2848	19.8720	20.2602	20.6968	21.2279	21.6537	21.9258	22.3097	22.6800	23.0677	23.4334	23.7003	24.0282	24.4736	25.1668	25.2115	25.8346	26.5260
d-Bo22A2_09_H01R	5.4198	5.5909	6.2208	6.0607	6.2554	6.4596	7.3010	7.4651	7.6570	8.1333	8.6489	8.6717	9.1659	9.2088	9.5523	9.7978	10.2152	10.2691	10.9071	10.9986	11.2193	11.6014	11.9191	11.9133	12.3498	12.6357	12.9176	13.2614	13.5460	13.8649	14.0421	14.4533	14.6805	14.9959	15.2419	15.6058	15.9189	16.2979	16.7236	16.8456	17.2240	17.4963	17.8639	18.0848	18.4809	18.8205	19.2032	19.6125	20.0757
d-Bo22A2_09_H02R	5.2667	4.5562	5.2517	4.8492	6.3413	5.9866	7.0455	6.6322	7.4489	7.5684	7.8139	7.9546	8.2276	8.5011	8.7625	9.1430	9.2227	9.6141	10.0089	10.1333	10.3650	10.6452	10.9510	11.0736	11.3698	11.6481	11.9378	12.2376	12.3946	12.5989	12.8265	13.2428	13.5960	13.7880	14.0531	14.3599	14.6649	14.9872	15.2468	15.4183	15.7367	15.9988	16.3448	16.5683	16.8388	17.1933	17.5241	17.8838	18.3553
d-Bo22A2_09_H05R	4.2882	3.0179	4.5736	4.0478	4.2877	4.4650	5.1306	5.0563	5.6504	6.1418	5.9130	6.1730	6.3832	6.4342	6.6112	6.9577	7.1544	7.3496	7.6064	7.8233	8.0066	8.2308	8.4641	8.5267	8.9252	9.1815	9.3104	9.6050	9.8323	10.0406	10.3206	10.7299	10.9237	11.2022	11.4438	11.7833	12.0499	12.4080	12.6425	12.8985	13.2291	13.5360	13.8953	14.1013	14.5840	14.8742	15.3215	15.6929	16.1282
d-Bo22A2_09_H07R	4.1045	4.1876	5.2462	5.8885	5.9956	5.9210	6.5473	6.6230	6.9313	7.3237	7.7313	7.7375	8.1072	8.6301	8.8608	9.0914	9.2097	9.6161	9.8055	10.1947	10.4004	10.7943	11.0435	11.3894	11.5722	11.8765	12.2801	12.5169	12.8065	13.0742	13.3976	13.6979	14.0994	14.3469	14.6440	15.1151	15.4445	15.8581	16.1142	16.5627	16.9096	17.2359	17.6798	18.1088	18.4058	18.8036	19.3239	19.6720	20.1245
d-Bo22A2_10_A02R	4.0212	3.7685	3.6502	4.2445	4.5228	4.6897	4.9997	5.0224	6.1338	5.8332	6.2409	6.6172	6.6207	7.0603	7.2301	7.5311	7.8114	8.2042	8.3942	8.6662	9.0575	9.3064	9.6234	9.8615	10.3011	10.1931	10.8804	11.2332	11.5358	11.8454	12.2218	12.5671	12.9272	13.2478	13.5624	13.9085	14.2252	14.5583	14.8085	15.1402	15.4466	15.8249	16.0874	16.4486	16.6776	17.0907	17.4555	17.8149	18.3601
d-Bo22A2_10_A09R	3.3596	4.0371	4.8836	5.2094	4.7770	4.8928	5.7581	5.5931	6.3371	6.6344	6.7022	6.8772	7.1447	7.4191	7.7176	8.0542	8.2881	8.7023	8.9504	8.9284	9.4360	9.7185	9.9675	10.1806	10.4686	10.5502	11.0238	11.2956	11.5980	12.0446	12.3458	12.4094	12.9194	13.2336	13.5485	13.9755	14.3267	14.6068	14.9619	15.3486	15.6660	16.0315	16.3971	16.8328	17.1650	17.5631	18.0087	18.3926	18.8817
d-Bo22A2_10_A11R	3.3357	3.1163	3.6590	4.1103	4.2404	4.2194	5.7081	4.5390	5.0028	5.6083	5.7548	5.9172	6.3102	6.4933	6.7284	7.1617	7.3058	7.5050	7.7854	8.0859	8.3827	8.6780	8.9210	9.1703	9.5200	9.7919	10.0690	10.4371	10.7157	10.9814	11.3745	11.6267	11.8785	12.2301	12.4398	12.8096	13.1409	13.3780	13.7415	13.9118	14.1919	14.5257	14.7531	15.1044	15.3613	15.6515	16.0722	16.4252	16.9041
d-Bo22A2_10_B03R	4.3300	3.8923	4.8260	5.3079	5.6267	5.1720	6.1135	6.2078	6.6404	7.0182	7.3957	7.7144	8.0442	8.3362	8.6013	8.6530	9.1104	9.5822	9.7250	10.0184	10.4263	10.6199	11.0144	11.2329	11.5261	11.8081	12.0675	12.4057	12.7302	12.8576	13.2629	13.6411	13.9076	14.2419	14.5509	14.7800	15.0760	15.3801	15.5939	15.9363	16.2678	16.5395	16.7883	17.1081	17.4555	17.6949	18.0829	18.4123	18.8843
d-Bo22A2_10_B06R	2.7153	2.2350	3.2363	2.8299	3.3690	3.3599	3.6083	3.4836	4.2306	4.0860	4.3563	4.5183	4.4038	4.8395	4.8353	4.8135	5.3543	5.4884	5.6795	5.6714	6.0512	6.2387	6.5326	6.6326	6.9434	7.1504	7.3207	7.6351	7.8097	8.0388	8.2696	8.5055	8.8667	9.1411	9.5062	9.6484	9.8846	10.1697	10.4142	10.6908	10.9548	11.2397	11.5116	11.8801	12.1817	12.5082	12.9088	13.2281	13.6127
d-Bo22A2_10_B07R	4.7856	4.1470	4.6922	5.3489	5.5672	5.2163	5.9761	6.1237	6.1841	6.5974	7.1614	7.2299	7.5017	7.5880	7.8294	8.0661	8.3531	8.7346	9.0271	8.9910	9.4827	9.7339	10.0315	10.2868	10.5975	10.7931	11.0552	11.3898	11.5937	11.8540	12.2070	12.5048	12.8320	13.1602	13.4287	13.7603	14.0007	14.2444	14.5494	14.8310	15.1465	15.4445	15.7047	16.0580	16.3759	16.6832	17.0607	17.3795	17.9178
d-Bo22A2_10_B11R	2.5688	3.5175	4.0063	4.7797	4.6629	4.3977	5.5235	5.8019	6.0363	5.9647	6.1279	6.3263	6.7348	6.9557	6.9478	7.3754	7.3923	7.9686	7.9012	8.3269	8.5300	8.8227	9.1840	9.2722	9.5840	9.8910	10.1546	10.3560	10.5836	10.8289	11.1312	11.3535	11.7324	12.0731	12.3756	12.5851	12.7846	12.8184	13.3899	13.6311	13.9377	13.7746	14.5076	14.7507	15.1711	15.5139	15.8067	16.1546	16.6321
d-Bo22A2_10_C02R	3.2377	3.5537	3.7718	3.7407	3.8055	4.1040	4.3599	4.6551	4.5994	4.9768	5.4566	5.5014	5.6197	5.6969	6.0379	6.3072	6.3708	6.7118	6.7840	7.0212	7.2959	7.5842	7.7185	7.9469	8.1830	8.4675	8.7443	8.9809	9.2855	9.5659	9.8002	10.0597	10.3518	10.6597	10.9856	11.1802	11.5600	11.8036	12.1287	12.3441	12.6677	12.9057	13.1956	13.5346	13.8706	14.1732	14.5993	14.9730	15.4153
d-Bo22A2_10_C09R	3.6518	3.9483	4.4282	4.2055	5.3976	4.6708	5.5239	5.8378	5.8550	6.1996	6.4687	6.7505	6.6895	7.0658	7.2764	7.5920	7.8134	8.0462	8.0249	8.4406	8.5063	8.9355	9.0109	9.3315	9.6507	9.8704	10.1455	10.2333	10.6212	10.8174	10.9884	10.8541	11.5619	11.8412	12.0493	12.2984	12.7111	12.9093	13.1451	13.3513	13.6377	13.9024	14.1878	14.5107	14.8765	15.1595	15.4749	15.8612	16.1816
d-Bo22A2_10_D04R	2.6094	3.8764	3.2201	3.3101	3.9924	4.0800	3.8596	4.1097	4.3927	4.5254	4.4539	4.5552	4.9601	4.9197	5.1747	4.9451	5.3319	5.4920	5.5827	5.8324	5.8647	5.9748	6.2828	6.3835	6.6070	6.7249	6.8884	7.0774	7.2497	7.4134	7.6440	7.8705	8.0744	8.2568	8.4135	8.6952	8.8572	9.1296	9.3222	9.5480	9.5918	9.9950	10.2358	10.4655	10.6800	10.9923	11.3348	11.5713	11.8988
d-Bo22A2_10_D07R	3.7376	3.8206	3.6334	4.4835	4.5655	4.3429	4.6700	4.5609	5.4388	5.2382	5.4441	5.3995	6.1256	5.9831	6.4656	6.4446	7.0047	7.3405	7.5582	7.6910	8.0051	8.2395	8.4466	8.9138	9.0851	9.3367	9.4996	9.9664	10.1385	10.4525	10.8689	11.1117	11.5481	11.8728	12.1414	12.4584	12.7477	13.2136	13.3958	13.7674	13.7040	14.4797	14.3902	15.1169	15.4845	15.7738	16.1639	16.4739	16.9970
d-Bo22A2_10_E01R	3.7052	4.0205	4.3583	4.2951	4.5535	4.3293	5.1520	5.4237	5.8521	6.2602	6.2524	6.0976	6.5549	6.7941	6.9477	7.1761	7.4600	7.8278	7.9718	8.2185	8.4303	8.8123	9.0304	9.0045	9.4692	9.5766	10.0596	10.2509	10.4533	10.6635	10.9531	11.2267	11.4195	11.7145	12.0170	12.3026	12.5495	12.7516	13.1095	13.3113	13.5539	13.8310	14.1273	14.4791	14.6761	14.9166	15.2739	15.6455	15.9199
d-Bo22A2_10_E07R	3.4045	3.5146	3.1418	3.4281	3.1717	3.8865	3.9331	4.4965	4.1601	4.2647	4.2865	4.0364	4.8027	4.8543	5.1691	5.2076	5.4340	5.4967	5.8082	5.7866	6.0747	6.3483	6.4836	6.5340	6.8321	6.9688	7.2285	7.4587	7.6074	7.7546	8.0468	8.2838	8.4272	8.6667	8.8854	9.1873	9.3203	9.5995	9.8577	10.0857	10.2474	10.4916	10.7423	10.9884	11.2920	11.4857	11.8438	12.0929	12.3674
d-Bo22A2_10_E09R	4.2943	4.9198	4.0461	5.0727	5.0568	4.5081	5.4799	5.7330	6.0632	6.0337	6.4641	6.1310	6.5433	6.6942	6.9259	7.0997	7.3506	7.5938	7.7050	7.8719	8.0962	8.3385	8.4329	8.6989	8.9618	9.0475	9.2931	9.5495	9.8665	10.0484	10.2656	10.5574	10.7133	10.9856	10.9943	11.4911	11.7625	12.0815	12.3086	12.5185	12.8067	13.1759	13.4209	13.7740	14.1064	14.4837	14.8707	15.1312	15.4884
d-Bo22A2_10_E12R	4.0644	3.6797	4.1190	5.0508	5.5456	5.5896	5.7464	6.3779	6.5693	6.9091	7.4722	7.5015	8.0903	8.0985	8.4038	8.9894	9.2678	9.6291	10.1326	10.3035	10.7726	10.9139	11.2973	11.7093	12.0176	12.3684	12.7733	13.2147	13.5053	14.0035	14.2562	14.7361	15.0904	15.5737	15.9535	16.5488	16.8793	17.2951	17.8375	18.2116	18.4406	19.0499	19.4010	19.6982	20.3051	20.8076	21.4169	21.8911	22.3818
d-Bo22A2_10_F02R	2.9232	3.7107	3.3416	4.3644	4.0777	4.0472	5.1403	5.2427	5.2806	5.4801	5.6089	5.6056	6.1655	6.3045	6.5213	6.8217	7.0198	7.3383	7.6571	7.6776	8.0812	8.4302	8.5757	8.6391	8.9900	9.1461	9.5737	9.8524	10.0673	10.3304	10.6731	10.7974	11.1690	11.5139	11.6632	12.1174	12.1822	12.5314	12.8610	13.0624	13.3761	13.6015	14.0022	13.7299	14.4746	14.8807	15.1333	15.5347	15.9504
d-Bo22A2_10_F03R	3.4681	4.5549	3.9104	4.3127	4.7483	4.9627	5.8176	5.7007	6.4327	5.9380	6.5555	6.5369	6.8596	6.8750	6.7523	7.4595	7.7647	8.2930	8.5794	8.6475	9.0771	9.3107	9.6539	10.0223	10.2280	10.4102	10.8466	11.1021	11.4710	11.7924	12.1323	12.3507	12.8397	13.2613	13.5344	13.9564	14.0445	14.6166	14.9580	15.2767	15.6806	16.0140	16.3906	16.6433	17.0675	17.4765	17.8991	18.4137	18.8431
d-Bo22A2_10_F05R	3.3119	3.3785	3.0046	3.8353	3.6731	4.6666	4.8079	5.2898	6.0710	5.7872	5.9340	6.7935	6.6555	7.0047	7.0986	7.2517	7.6887	8.2191	8.4852	8.6251	8.9722	9.4110	9.6281	10.0215	10.1964	10.4849	10.8038	11.1029	11.3850	11.6439	12.1310	12.2855	12.7261	12.9942	13.2448	13.5993	13.4567	14.0428	14.2997	14.5650	14.8689	15.1305	15.3964	15.6097	15.9106	16.2521	16.6828	17.0337	17.4840
d-Bo22A2_10_F10R	2.8918	3.6676	3.6833	3.9968	4.5987	4.6952	4.9528	5.4733	5.7220	5.9349	6.0288	6.4157	6.5877	7.0661	7.0437	7.5537	7.6362	7.7954	8.1292	8.3071	8.5382	8.7694	9.0248	9.0691	9.4930	9.8257	10.1510	10.3823	10.5880	10.8407	11.2370	11.4937	11.8025	12.0795	12.4727	12.7190	13.0925	13.3406	13.6964	13.9035	14.3656	14.6030	14.9752	15.3084	15.7120	16.0753	16.3944	16.8349	17.2755
d-Bo22A2_10_F11R	4.2078	4.3634	4.4943	5.5706	5.4179	5.1845	5.2807	5.9894	5.9430	6.3765	6.7489	6.9207	7.2690	7.1016	7.5115	8.0208	8.2192	8.5548	8.5499	8.9414	9.1830	9.4248	9.7620	9.9032	10.2362	10.4736	10.6914	11.0015	11.2595	11.4908	11.7159	11.9986	12.3222	12.5490	12.8370	13.0888	13.3088	13.6326	13.9247	14.0893	14.4452	14.7439	14.9762	15.1131	15.6454	15.8788	16.2277	16.5611	16.9323
d-Bo22A2_10_F12R	3.3208	3.7774	4.1951	3.9820	4.0990	4.7331	4.8810	4.7062	5.4929	5.3252	5.4816	5.9903	6.0176	6.5221	6.5392	6.8106	6.9728	7.1400	7.4881	7.6184	7.7045	8.0003	8.3213	8.2110	8.6003	8.8913	9.0851	9.4041	9.6118	9.8056	10.1142	10.4102	10.5875	10.8299	11.1785	11.4104	11.6706	11.9087	12.2001	12.4083	12.7975	13.1174	13.3256	13.7063	13.9804	14.2717	14.6149	14.9731	15.3178
d-Bo22A2_10_H01R	3.2012	4.7124	4.1312	4.1687	4.6012	4.6298	4.7643	4.9474	5.4843	5.9838	5.8457	6.2470	6.4332	6.5297	6.8151	7.0953	7.2658	7.6960	7.9236	8.1784	8.4522	8.5682	8.8018	9.0941	9.4583	9.6029	9.8940	10.3233	10.5852	10.7592	11.1374	11.4528	11.8180	12.1295	12.3256	12.6681	13.0074	13.3264	13.6869	13.9442	14.2636	14.5698	14.9050	15.1833	15.5441	15.9184	16.3114	16.6949	17.1428
d-Bo22A2_10_H06R	2.6815	4.1593	4.2932	4.0021	4.9404	5.0474	5.1970	5.4017	5.7637	5.8916	6.1547	6.5743	6.7216	6.7542	7.1894	7.4711	7.7176	7.9642	8.2860	8.3147	8.7099	9.0226	9.2416	9.4127	9.7340	10.3149	10.2183	10.5782	10.8703	11.0142	11.2617	11.6149	11.9794	12.2473	12.5098	12.7313	13.0387	13.3291	13.6982	13.9108	14.2109	14.5274	14.9147	14.9093	15.4741	15.7765	16.1271	16.4888	16.9417
d-Bo22A2_10_H07R	2.8260	4.8591	5.4323	5.4813	5.6743	5.8212	6.1518	6.1372	6.6571	7.1956	7.1939	7.1419	7.6336	7.8753	7.9987	8.3426	8.8343	8.8846	9.3582	9.3167	9.7208	10.1531	10.3315	10.4809	10.8565	11.0163	11.3891	11.7702	12.0149	12.0929	12.4632	12.8126	13.1768	13.5217	13.7322	14.0559	14.3324	14.7465	15.0840	15.2843	15.6034	15.8749	16.2257	16.3975	16.7857	17.0827	17.4636	17.8409	18.3095
d-Bo22A2_11_A07R	3.8592	4.5889	3.5981	4.2603	5.1119	5.2348	5.5215	5.9239	6.1497	6.2611	6.7429	6.9869	6.9695	7.6209	7.5659	7.8531	8.1760	8.5036	8.7729	8.7350	9.1651	9.4803	9.6629	10.0197	10.3376	10.4258	10.7187	11.1249	11.3945	11.6880	11.9058	12.2201	12.5608	12.8598	13.1393	13.4422	13.7296	13.9789	14.3264	14.6099	14.8430	15.1909	15.5029	15.7689	16.0304	16.3495	16.7339	17.0023	17.5078
d-Bo22A2_11_B02R	4.4493	5.5572	6.2084	6.2524	6.2021	6.7563	7.3875	7.5459	7.6633	7.9913	8.3056	8.8772	8.8409	9.1610	9.3360	9.8810	10.0018	10.1183	10.5073	10.4400	11.0284	11.3014	11.4132	11.7259	12.0053	12.2949	12.4997	12.6637	13.0587	13.1814	13.5624	13.9150	14.2321	14.6214	14.8730	15.2628	15.5546	15.8738	16.1652	16.5484	16.8697	17.1774	17.4766	17.9011	18.2674	18.5950	19.0002	19.4116	19.8704
d-Bo22A2_11_B07R	3.5030	3.6663	4.6599	4.2123	4.1717	5.1344	5.2764	5.3992	5.8369	6.2909	6.3990	6.7379	7.1311	7.2963	7.7179	8.0101	8.2451	8.5879	8.8701	8.9840	9.3525	10.0189	9.9880	10.2014	10.6339	10.8120	11.0789	11.4145	11.6906	11.8887	12.2725	12.5950	12.9123	13.3137	13.5364	13.8764	14.2086	14.5479	14.7847	15.1790	15.5506	15.8675	16.2324	16.5665	16.9230	17.2542	17.6793	17.9897	18.4078
d-Bo22A2_11_B10R	3.1331	2.8384	3.6237	3.6426	2.9364	3.8057	4.3762	4.1500	4.1541	4.7116	5.0922	4.5793	5.1255	5.2073	5.4332	5.6372	5.9306	5.8392	6.2702	6.5117	6.6723	7.1651	7.1691	7.3114	7.6927	7.9290	8.1535	8.4270	8.8163	9.0021	9.3783	9.6332	9.9385	10.2774	10.5374	10.9160	11.2235	11.4937	11.8560	12.1334	12.5155	12.8389	13.2247	13.5972	13.9645	14.3022	14.8169	15.1919	15.6293
d-Bo22A2_11_B11R	3.1588	3.4334	3.9311	3.6295	4.1668	4.5154	4.6527	4.7917	4.7327	5.2931	5.2912	5.7318	5.9232	5.9719	6.1905	6.5235	6.5669	6.7611	6.9749	7.1239	7.4377	7.6867	7.8312	8.0601	8.3599	8.4763	8.6813	8.8986	9.1180	9.3655	9.6014	9.9227	10.1405	10.5044	10.7014	11.0386	11.2590	11.6264	11.8145	12.0802	12.4142	12.6536	12.9417	13.2178	13.5593	13.8992	14.2347	14.5853	15.0387
d-Bo22A2_11_B12R	2.5856	3.3660	3.7483	3.7531	3.8137	4.4558	4.3922	4.2957	5.0702	5.1541	5.2402	5.4978	5.7421	5.7789	6.2562	6.4237	6.7275	6.9668	7.2010	7.4341	7.7353	8.0601	8.2728	8.4872	8.8770	9.0800	9.4176	9.7054	9.9226	10.1423	10.5478	10.8787	11.2700	11.5349	11.8251	12.1618	12.4468	12.6478	12.8754	13.2631	13.6173	13.8241	14.2768	14.6423	14.9564	15.3626	15.6551	16.0279	16.5265
d-Bo22A2_11_C01R	4.2794	4.6787	4.2095	5.6814	5.7573	5.8315	6.8543	7.0373	7.2965	7.5464	8.0898	8.1221	8.7138	9.0789	9.5490	9.4347	10.3252	10.6488	10.9202	11.3704	11.7806	12.1853	12.5616	12.8464	13.3530	13.6716	14.0501	14.3654	15.0366	15.4137	15.7868	16.3021	16.7758	17.2535	17.7143	18.1928	18.7524	19.1481	19.6156	19.9393	20.4831	20.9117	21.2321	21.8752	22.3062	22.7255	23.3378	23.8325	24.4125
d-Bo22A2_11_C06R	3.3944	4.2725	4.3721	4.5835	4.7149	4.7899	5.3243	5.5198	6.0282	6.0809	5.9043	6.5219	6.9373	6.7996	7.1263	7.4411	7.7484	8.0210	8.3544	8.4733	8.7478	9.0564	9.2669	9.6233	9.8151	10.2348	10.5219	10.7322	11.0950	11.3090	11.5855	11.6285	12.2657	12.5813	12.8796	13.1560	13.5106	13.8318	14.2077	14.4523	14.7834	15.0858	15.4007	15.7778	16.2416	16.5431	16.8467	17.3218	17.7264
d-Bo22A2_11_C08R	3.8767	3.1284	3.6564	4.6356	4.3259	4.2185	4.6677	4.7870	5.4055	5.4661	5.6869	6.0112	6.0523	6.3677	6.4753	6.7731	6.8560	7.1810	7.4020	7.6145	7.8014	7.8014	8.4411	8.5568	8.7811	9.0985	9.3421	9.5336	9.8606	10.0518	10.2754	10.5972	10.8897	11.1935	11.4463	11.6769	12.0410	12.2860	12.6006	12.7655	13.1046	13.3312	13.6478	13.9272	14.3021	14.5638	14.9640	15.2938	15.6784
d-Bo22A2_11_C09R	3.6831	3.6275	3.4313	4.3242	4.4012	4.7340	5.0767	5.4360	5.9047	5.9241	6.0463	6.3459	6.4221	6.6922	6.7896	6.9363	7.2466	7.5625	7.8024	7.9314	8.1299	8.4225	8.6186	8.8294	9.0829	9.2750	9.4708	9.7014	10.0420	10.2505	10.4739	10.5908	10.9756	11.2854	11.5261	11.7604	12.1255	12.3549	12.5767	12.7528	13.1356	13.3997	13.6850	14.0298	14.3718	14.7046	15.0654	15.3870	15.8046
d-Bo22A2_11_C11R	2.9278	3.3412	3.4475	3.6820	3.7839	3.2485	4.0789	4.3050	4.6453	4.6247	4.8158	4.9065	5.0336	5.2146	5.5425	5.5917	5.8036	6.0230	6.0415	6.2820	6.4920	6.7609	6.8711	7.0636	7.2305	7.3851	7.5734	7.8680	8.1120	8.2639	8.5495	8.8891	9.0611	9.3625	9.5742	9.8788	10.0984	10.3984	10.6903	10.8568	11.1245	11.3841	11.6577	11.9897	12.3276	12.5980	12.9280	13.3631	13.6209
d-Bo22A2_11_C12R	4.0996	3.7018	4.3819	4.3379	4.6702	5.2559	5.3770	5.6157	6.3087	6.2546	6.6106	6.8890	7.0958	7.2834	7.6115	7.8417	8.1979	8.4003	8.6694	8.9327	9.2101	9.5530	9.9809	10.0808	10.2316	10.6139	10.9227	11.1288	11.5796	11.9246	12.1609	12.5135	12.7852	13.1607	13.4735	13.9313	14.1232	14.4634	14.7512	15.0793	15.4756	15.7676	16.0858	16.4569	16.7608	17.1465	17.5288	17.9884	18.3823
d-Bo22A2_11_D01R	3.0805	3.9091	3.7377	4.4600	3.8871	4.8078	4.7276	4.7174	5.2103	5.5576	5.9555	6.4310	6.2573	6.7294	6.8751	7.0337	7.3482	7.4768	8.0770	8.1099	8.4255	8.7207	8.8171	9.0529	9.4434	9.7992	9.9469	10.2666	10.5172	10.7859	11.1183	11.4905	11.7817	12.1137	12.2483	12.7478	13.0139	13.2719	13.5265	14.0041	14.3331	14.6483	14.3547	15.3673	15.6403	15.9297	16.4543	16.7503	17.2455
d-Bo22A2_11_D03R	2.8843	3.4761	3.3420	3.5234	4.1695	3.9367	4.2975	4.9754	5.0869	5.1208	5.3423	5.7011	5.5951	5.8790	6.2653	6.2834	6.6259	6.7150	7.1064	7.2329	7.4397	7.7186	7.8572	8.1510	8.3416	8.6442	8.8648	9.0424	9.2552	9.5559	9.7615	9.9693	10.3569	10.5820	10.8214	11.1774	11.3938	11.4616	11.9170	12.2215	12.2244	12.7445	13.0548	13.3931	13.6620	13.9914	14.3897	14.6398	15.0988
d-Bo22A2_11_D06R	3.7291	4.7157	4.5731	4.3238	5.1439	5.0612	5.3692	5.4226	5.7655	5.9727	6.4536	6.7759	6.5883	7.0200	7.4116	7.7245	7.8604	8.1760	8.3216	8.5651	8.7723	9.0193	9.1379	9.4619	9.6826	9.9947	10.2037	10.4222	10.5839	10.8905	11.1714	11.3952	11.6660	11.8959	12.1810	12.4834	12.7233	12.8590	13.1882	13.5803	13.7971	14.1463	14.3532	14.6735	14.9394	15.3508	15.7257	16.1008	16.3483
d-Bo22A2_11_D08R	2.8848	4.5764	3.9401	4.0872	4.2429	4.4748	4.5152	4.8999	5.1142	5.3190	5.3447	5.6795	5.2190	6.1492	6.2693	6.3875	6.5340	6.5950	7.0157	7.0268	7.3201	7.6100	7.7414	8.0330	8.3430	8.4375	8.7111	8.9604	9.1904	9.2444	9.6328	9.8304	10.0132	10.2113	10.5315	10.8293	11.1035	11.3585	11.6246	11.8273	12.0514	12.3515	12.6195	12.8794	13.1879	13.5073	13.8330	14.1131	14.5323
d-Bo22A2_11_D10R	2.4627	3.7868	4.6904	4.1442	4.0717	4.6403	5.1103	4.9121	5.6729	5.4188	5.9408	6.2317	6.1506	6.4037	6.8533	7.0571	7.3140	7.4394	7.9994	8.0184	8.1397	8.5605	8.6976	8.9599	9.2544	9.4650	9.7574	10.0362	10.2493	10.5979	10.8942	11.2620	11.4873	11.7784	12.1045	12.3909	12.6440	12.7450	13.1993	13.5885	13.7882	14.2183	14.2800	14.7985	15.0425	15.4971	15.8440	16.2158	16.7182
d-Bo22A2_11_D11R	3.4211	3.9507	4.2343	4.0891	4.4444	5.2404	5.1895	5.9073	5.8537	5.9021	6.1033	6.7849	6.6698	7.0802	7.4505	7.5586	7.6554	7.9277	8.3060	8.2718	8.6164	8.8991	9.1486	9.4179	9.6448	9.9165	10.1168	10.3448	10.5944	10.6908	11.1167	11.3602	11.5028	11.6675	12.0323	12.3526	12.5869	12.8922	13.1264	13.4092	13.6438	13.9464	14.2351	14.5053	14.8404	15.0673	15.4700	15.7418	15.9087
d-Bo22A2_11_E02R	3.9544	3.1500	3.5610	3.6882	4.7656	5.0438	4.6940	5.7176	5.4519	5.9206	5.7997	6.1656	6.0685	6.4013	6.4439	6.7516	6.8661	7.1456	7.3248	7.4390	7.8135	8.0747	8.2885	8.3916	8.7356	8.8610	9.1688	9.3666	9.6600	9.8477	10.1188	10.4186	10.6840	10.8698	11.2117	11.4422	11.6815	11.9657	12.1759	12.3604	12.6546	12.9539	13.2384	13.4708	13.7240	13.9963	14.2557	14.6639	15.0737
d-Bo22A2_11_E05R	3.4703	3.6170	4.4908	4.2215	4.9135	5.0755	5.2688	6.1801	6.1563	6.9660	6.6452	7.1167	7.0664	7.7207	8.0002	8.1252	8.4224	8.9182	9.0900	9.4833	9.7070	10.0888	10.3957	10.7465	10.9967	11.2674	11.6637	11.9323	12.1813	12.5889	12.9314	13.2398	13.5913	13.9387	14.3394	14.7084	15.0588	15.4332	15.7699	16.0486	16.4291	16.8833	17.2453	17.5841	17.9111	18.3136	18.6914	19.1346	19.6421
d-Bo22A2_11_E06R	3.8364	4.1404	4.6512	4.8251	4.4481	4.8536	5.2060	5.4983	5.4907	6.0273	5.9296	6.0390	6.3895	6.1714	6.5533	6.7038	6.8910	7.1283	7.4473	7.3769	7.6207	7.9073	8.1900	8.4927	8.6265	8.8183	9.1433	9.2508	9.4492	9.7677	9.9740	10.2707	10.4847	10.8245	11.0798	11.3299	11.5549	11.8924	12.1604	12.4747	12.7555	13.0989	13.3144	13.7966	14.0233	14.3386	14.6917	15.0729	15.4853
d-Bo22A2_11_E09R	4.4241	4.9137	6.0013	5.5876	6.1703	6.7075	6.4316	7.8683	7.9368	8.0515	8.6250	8.8393	8.8924	9.3250	9.5695	9.8481	10.1671	10.7313	11.0430	10.9860	11.6216	11.8010	12.0825	12.5635	12.7812	13.0013	13.4450	13.6868	14.0012	14.4584	14.7218	15.2000	15.4014	15.8780	15.7758	16.5248	16.9742	17.3886	17.7703	18.1602	18.4059	18.8243	19.1769	19.6606	19.9810	20.3513	20.8058	21.2947	21.7717
d-Bo22A2_11_F07R	2.3278	2.6495	3.0741	2.2738	3.0866	3.2733	3.5948	4.0324	3.8568	4.0645	4.2095	5.0208	4.7529	5.0516	5.1715	5.6068	5.8517	5.8887	6.0982	6.3843	6.7133	6.9216	7.1737	7.4218	7.6628	8.0521	8.2804	8.5363	8.8474	9.1735	9.3474	9.7818	10.1208	10.3616	10.6302	11.0437	11.3342	11.6164	11.9179	12.0979	12.5322	12.8580	13.2181	13.4394	13.8685	14.1205	14.5801	14.9617	15.4660
d-Bo22A2_11_F09R	3.5629	3.6063	4.0725	4.2870	4.4121	4.7998	4.6467	5.2309	5.8036	6.2040	6.3973	6.7205	6.8733	7.0129	7.4980	7.5685	8.0715	8.3665	8.7279	8.8043	9.1977	9.5748	9.9583	10.2317	10.5356	10.8872	11.2451	11.4365	11.8649	12.1819	12.5941	12.9576	13.2896	13.6257	14.0449	14.4539	14.8666	15.2127	15.6042	15.9796	16.4339	16.5953	17.1447	17.5169	18.0102	18.4286	18.8572	19.3426	19.8296
d-Bo22A2_11_F12R	4.0122	3.7846	4.0754	5.1079	4.3807	4.9567	5.3655	5.3520	5.6907	6.0189	6.0342	6.3622	6.5252	6.7508	6.7379	7.0768	7.1625	7.4247	7.7772	7.8782	8.0755	8.2243	8.4923	8.6440	8.9040	9.2917	9.4238	9.6622	9.9285	10.1228	10.3461	10.6211	10.8435	11.1081	11.4379	11.6936	11.9663	12.2224	12.5156	12.7991	13.0927	13.3306	13.7022	14.0657	14.4416	14.7526	15.0468	15.4599	15.7863
d-Bo22A2_11_G08R	4.0582	4.5341	4.5211	4.9075	5.5333	5.8769	6.1445	6.3887	6.9961	6.8571	7.0471	7.3718	7.7263	7.9332	8.2101	8.3074	8.6605	8.8546	9.2126	9.3394	9.5372	10.0037	10.1131	10.3990	10.6803	10.9657	11.2109	11.4928	11.7766	11.9453	12.2725	12.6127	12.7706	13.1099	13.5866	13.7427	14.0646	14.3624	14.4659	14.9102	15.2321	15.5600	15.7984	16.2707	16.6163	16.8945	17.3034	17.6632	18.0113
d-Bo22A2_11_G09R	3.7417	3.5257	4.1543	4.1376	4.8970	4.3814	4.9554	4.8783	5.2845	5.3902	5.4281	6.0972	5.9098	6.0607	6.3337	6.4543	6.6445	6.7316	7.0860	7.2974	7.3108	7.6453	7.7467	7.9964	8.1590	8.3297	8.5936	8.8592	9.1106	9.1048	9.4738	9.7623	9.8877	10.2219	10.5836	10.8153	11.0133	11.3160	11.5735	11.8303	12.0688	12.3967	12.5330	13.0086	13.3164	13.5895	13.9469	14.2857	14.6594
d-Bo22A2_11_G10R	2.4725	2.6195	3.2365	2.9919	3.0280	3.1875	3.4681	3.5664	3.8033	4.0573	3.9388	4.4368	4.5097	4.8169	4.9116	5.0039	5.0164	5.3058	5.7186	5.8486	6.0425	6.1995	6.5327	6.5291	6.9044	7.1870	7.2943	7.5860	7.7490	8.1431	8.3762	8.6166	8.9118	9.0817	9.3864	9.6501	9.6258	10.2251	10.5267	10.7747	11.1099	11.3790	11.8998	12.0125	12.3710	12.8254	13.0407	13.3424	13.9346
d-Bo22A2_11_G12R	4.7670	4.5058	5.2577	5.4783	5.5029	6.0803	6.3723	6.8204	7.4238	7.5366	7.8478	8.2678	8.6380	8.8385	9.1824	9.5899	9.7274	10.1003	10.5429	10.7279	11.0320	11.3711	11.5579	11.7557	12.2032	12.5554	12.8009	13.0344	13.4015	13.6938	13.9388	14.2854	14.6357	14.9394	15.2029	15.5739	15.8905	16.1878	16.3598	16.7811	17.1467	17.3849	17.7725	18.0903	18.3490	18.8439	19.0641	19.3189	19.9210
d-Bo22A2_11_H01R	4.2603	4.6367	4.6860	5.1657	5.5369	5.7470	6.4822	6.5774	6.7228	7.2348	7.5000	7.7163	8.0622	8.4937	8.5496	9.0096	9.3554	9.3333	10.0175	10.1850	10.3323	10.7129	10.9360	11.2729	11.5122	11.7869	12.0864	12.4289	12.7737	13.0134	13.3399	13.5797	13.9941	14.3403	14.6848	15.0407	15.3695	15.7329	16.0166	16.1882	16.5558	16.9654	17.2474	17.5543	17.8271	18.1861	18.6071	19.0052	19.5042
d-Bo22A2_11_H05R	3.3070	3.5656	4.1263	4.7062	4.7942	5.1994	5.5058	5.5089	6.2216	6.1712	6.6702	6.7172	6.7059	6.8751	7.3192	7.5514	7.5459	7.9520	8.4115	8.2468	8.4886	8.7006	8.8399	9.0812	9.2640	9.4857	9.6552	9.9860	10.1858	10.3373	10.6006	10.8117	11.1330	11.3826	11.6257	12.0014	12.1706	12.4954	12.7129	13.0756	13.2395	13.6059	13.8775	14.1905	14.5801	14.9032	15.3517	15.6500	16.0103
d-Bo22A2_11_H12R	3.9973	4.7041	5.0890	5.0458	5.9498	5.6793	6.4310	6.2421	7.0630	7.8851	7.2251	7.6472	7.9399	8.1542	8.4929	8.9833	9.1300	9.3998	9.9305	10.0330	10.1936	10.7256	11.0119	11.2779	11.4894	11.7553	12.1503	12.4768	12.7720	13.0925	13.4003	13.7289	14.1165	14.4234	14.7594	15.1556	15.4410	15.7117	16.0984	16.4413	16.6992	17.0961	17.4216	17.7434	17.9979	18.4626	18.7424	19.1300	19.6986
d-Bo22A2_12_A04R	4.9468	4.0166	5.5027	6.0288	6.2663	6.2223	6.8565	7.1702	7.2902	7.7941	7.9653	7.8901	8.3400	8.5327	8.8876	9.0191	9.5694	9.7529	10.0903	10.3605	10.6519	10.8785	11.1295	11.4942	11.8301	12.1866	12.4226	12.6885	13.0549	13.3529	13.6621	14.0066	14.4254	14.7207	14.9961	15.4211	15.7864	16.0843	16.4986	16.8532	17.1838	17.6189	17.9212	18.3380	18.6265	19.0226	19.3691	19.8516	20.3208
d-Bo22A2_12_A07R	4.7971	5.1983	4.5299	5.0995	5.1592	5.8802	5.7515	6.3031	6.5038	6.8161	6.8327	7.3060	7.3424	7.9443	7.9338	8.0661	8.3383	8.5425	8.8791	8.9356	9.3804	9.5467	9.8501	10.1452	10.3421	10.4585	10.8602	11.0666	11.3447	11.7230	11.8943	12.1280	12.4199	12.7409	12.9821	13.2746	13.5764	13.8856	14.1260	14.3947	14.7751	15.0824	15.3701	15.6249	15.8554	16.3457	16.6159	17.0584	17.3665
d-Bo22A2_12_A11R	4.5123	5.0145	5.5166	6.3043	6.6709	7.3291	7.6548	7.7795	8.5572	8.9110	9.3904	9.3848	9.8954	10.3062	10.6988	10.8376	11.3451	11.6214	12.0162	12.2344	12.6812	13.0695	13.3268	13.8266	14.1192	14.3376	14.7083	15.0367	15.3347	15.6925	16.0259	16.4514	16.8914	17.3017	17.6265	18.0766	18.4369	18.7791	19.2270	19.6280	19.9063	20.3169	20.7076	21.0326	21.3900	21.8123	22.2252	22.7248	23.2106
d-Bo22A2_12_B02R	4.2464	3.9881	4.6274	5.6669	5.4418	5.5506	5.9699	6.0688	6.4970	6.7868	7.3122	7.4244	7.8588	7.8699	8.1063	8.3894	8.9133	9.0961	9.3250	9.6827	9.9966	10.3231	10.5886	10.8789	11.3434	11.6797	11.9201	12.3408	12.5512	12.9712	13.2838	13.5945	13.9162	14.4761	14.8635	15.2866	15.6746	15.9717	16.2682	16.6710	17.1163	17.3570	17.8328	18.2628	18.5683	19.0139	19.4124	19.9335	20.4528
d-Bo22A2_12_B07R	3.4523	4.1425	4.1701	4.4018	4.5772	4.8250	5.0785	5.3642	5.5973	6.2356	6.2233	6.4981	6.6703	7.1925	7.3767	7.2028	7.3713	7.9709	8.1432	8.2354	8.7371	9.0483	9.1129	9.4086	9.6767	9.9240	10.2169	10.4878	10.6642	10.9351	11.2785	11.5153	11.8788	12.1940	12.4551	12.7752	12.9968	13.2555	13.5404	13.8687	14.2147	14.5290	14.8484	15.1871	15.4936	15.9130	16.1388	16.5429	16.9599
d-Bo22A2_12_B09R	3.9137	4.4952	4.1250	4.7964	4.5019	4.9913	5.2934	5.4245	5.8603	5.9346	6.1086	6.1314	6.5975	6.8035	7.4460	7.3134	7.5356	7.8868	8.1852	8.4657	8.8138	9.0060	9.2971	9.5933	9.9352	10.2231	10.4825	10.8249	11.0722	11.4071	11.7683	12.0967	12.4035	12.8004	13.2379	13.4815	13.8429	14.0447	14.5141	14.9247	15.3157	15.6473	16.1207	16.5325	16.9384	17.3563	17.7564	18.2306	18.6828
d-Bo22A2_12_C05R	4.4796	4.1811	4.9378	5.8576	6.2974	6.2611	6.8460	7.6016	8.3810	8.0408	8.6664	8.7687	9.3211	9.8112	10.1471	10.3849	10.8759	11.1184	11.3118	11.8257	12.2514	12.7118	12.9437	13.6355	13.8634	14.2564	14.6057	14.9239	15.3340	15.6278	16.0812	16.2864	16.8718	17.3691	17.8116	18.2879	18.6863	19.1782	19.5672	19.7286	20.3844	20.7780	21.1183	21.5750	22.0427	22.4446	22.9019	23.3990	23.9323
d-Bo22A2_12_C06R	4.2328	3.7253	4.4429	4.7459	5.2413	5.2356	5.3554	5.9822	6.3897	6.3649	6.8136	7.0197	7.5133	8.1294	8.1941	8.5184	8.6083	9.0965	9.4310	9.6466	9.8454	10.4044	10.6439	10.9761	11.2812	11.6366	11.9248	12.2900	12.6972	12.9306	13.2898	13.5320	14.0815	14.4648	14.7589	15.0801	15.5323	15.8697	16.2323	16.4472	16.8104	17.1399	17.4761	17.8190	18.2656	18.5562	18.9012	19.3954	19.8566
d-Bo22A2_12_C10R	4.0719	3.9368	4.5850	5.1390	5.5516	6.2651	6.3966	6.6069	7.1473	7.6295	7.8663	8.2727	8.3078	8.6539	8.9655	9.2433	9.5524	9.9705	10.0890	10.3413	10.6188	11.0859	11.2854	11.5791	11.9253	12.1375	12.4946	12.7782	13.0658	13.3284	13.5560	13.4893	14.2465	14.5661	14.9230	15.2643	15.5377	15.8649	16.1564	16.5581	16.9095	17.1284	17.4903	17.7958	18.1656	18.5438	18.8824	18.9652	19.6642
d-Bo22A2_12_C12R	3.0779	3.4609	3.1027	4.7397	4.1200	4.4815	3.8610	4.4640	4.8904	4.8604	4.9387	5.1063	5.3043	5.4868	5.6850	6.0803	6.0705	6.3895	6.5490	6.7713	6.9631	7.3750	7.4019	7.6588	7.7917	7.9517	8.3100	8.6582	8.8364	9.0763	9.3011	9.6529	9.8810	10.1882	10.4064	10.6871	10.9796	11.2855	11.4939	11.6404	11.9886	12.2734	12.4978	12.7682	13.0645	13.3481	13.6787	13.9168	14.4700
d-Bo22A2_12_D05R	3.2976	5.1750	4.5284	5.3012	5.4081	5.5654	5.9969	6.4270	6.6655	6.8269	6.9975	7.2630	7.2666	7.4699	7.7006	8.0614	8.1610	8.5530	8.8194	9.2750	9.5214	9.8237	10.0272	10.3712	10.6620	10.9739	11.0096	11.5324	11.7699	12.0820	12.3790	12.7127	12.9961	13.4017	13.6908	14.0239	14.3587	14.6986	14.9281	15.3134	15.2870	15.9468	16.1237	16.5183	16.8444	17.1902	17.5436	17.8649	18.3466
d-Bo22A2_12_D06R	3.4863	4.7450	5.4378	4.7657	5.6196	5.7106	5.8287	6.1856	6.5411	6.5553	7.1871	7.1465	7.3330	7.5151	7.7007	7.9648	8.2520	8.5831	8.7021	8.9989	9.2132	9.6453	9.7288	10.0502	10.4316	10.5454	10.7537	11.0614	11.2967	11.5471	11.8246	12.1120	12.3460	12.6412	12.8978	13.1741	13.4448	13.7761	14.0325	14.2812	14.5756	14.8922	15.1977	15.4820	15.7645	16.1297	16.4682	16.8336	17.0746
d-Bo22A2_12_D07R	4.9288	5.2656	5.7803	6.8874	6.3935	6.8134	7.5404	7.8994	8.2039	8.7079	8.9768	9.0330	9.6174	9.8480	9.8803	10.5851	11.0193	11.2450	11.5111	11.5403	12.0889	12.4619	12.6208	13.0410	13.1875	13.6624	13.8356	14.2596	14.4673	14.7358	15.2141	15.4563	15.7215	15.9941	16.4580	16.8387	17.1489	17.4622	17.7886	18.1193	18.4691	18.7216	19.0280	19.3947	19.7336	20.0212	20.4028	20.7380	21.2489
d-Bo22A2_12_D10R	3.0533	5.2730	6.4374	5.9180	6.8403	7.1432	7.5033	7.7643	7.8364	8.2688	8.7330	8.9054	9.1354	9.5625	9.9537	10.2133	10.5342	11.0441	11.1806	11.4878	11.9437	12.1824	12.5350	12.8666	13.2568	13.5602	13.7615	14.1887	14.4503	14.7796	15.1751	15.4897	15.8359	16.3050	16.6305	17.1074	17.4728	17.5022	18.2725	18.6348	19.0150	19.5438	19.6652	20.2497	20.6731	21.0694	21.4644	21.9359	22.4288
d-Bo22A2_12_E01R	4.5238	4.9419	4.6918	5.1220	5.3059	5.3621	5.9840	6.1392	6.5625	6.0452	6.7445	7.0329	7.3966	7.2976	7.7780	7.8613	8.1712	8.5189	8.7933	9.0808	9.3274	9.5182	9.7666	10.0931	10.4303	10.7153	10.9660	11.3195	11.5272	11.7784	12.1785	12.5072	12.7758	13.0992	13.5181	13.8721	14.1100	14.5369	14.8750	15.1889	15.5706	15.9659	16.3111	16.7364	17.1087	17.3629	17.8358	18.2312	18.6558
d-Bo22A2_12_E04R	5.7630	5.6908	5.4916	5.8958	5.6098	5.5116	6.1586	6.8444	7.2536	6.7071	7.4299	7.5313	7.9151	8.1267	8.5406	8.6025	8.7884	9.2728	9.5417	9.6524	10.0136	10.2955	10.5200	10.9433	11.1808	11.4045	11.7536	12.1315	12.3463	12.6237	12.9767	13.3203	13.6385	13.9851	14.3558	14.8205	15.0883	15.5728	16.0623	16.3423	16.7963	17.1467	17.6379	18.0498	18.4385	18.7372	19.2207	19.7464	20.1991
d-Bo22A2_12_E11R	3.8165	4.1458	4.3565	4.5817	4.7638	5.2874	5.1720	6.0570	5.8467	6.3629	6.6293	6.1771	6.8174	7.1185	7.2441	7.6662	7.8820	8.1912	8.4367	8.7210	8.9471	9.3785	9.5525	9.7668	10.3918	10.5330	10.7696	11.0979	11.4405	11.7245	12.1666	12.4402	12.7578	13.0765	13.2449	13.7838	14.0781	14.3845	14.7061	14.9707	15.3038	15.7223	15.9518	16.2683	16.6659	16.9758	17.4062	17.8595	18.3820
d-Bo22A2_12_F03R	4.2613	4.9292	4.3645	5.8330	5.1050	5.2659	5.1309	5.9623	6.2237	6.1222	6.4812	6.5698	6.7375	7.2230	7.2654	7.5869	7.5985	8.0985	8.1281	8.4483	8.6220	9.0070	9.1977	9.4088	9.7767	9.8655	10.1092	10.3389	10.6357	10.9612	11.0330	11.3601	11.7200	11.9081	12.2690	12.5724	12.8094	13.1361	13.4243	13.6397	13.9653	14.2532	14.5691	14.9190	15.2473	15.5614	15.9011	16.2664	16.6692
d-Bo22A2_12_F08R	4.6260	4.3363	4.9826	5.6825	5.5801	6.1555	6.8791	7.0866	7.6153	7.9507	8.2848	8.5025	9.0966	9.2068	9.8197	10.1857	10.5893	10.7763	11.3653	11.7128	12.0622	12.4932	12.8794	12.9310	13.7171	13.8865	14.2863	14.6115	14.9288	15.3690	15.6460	16.1425	16.5768	16.9216	17.3650	17.7563	18.1597	18.4439	18.7260	18.9693	19.3592	19.6751	19.8768	20.0829	20.4488	20.7644	21.1491	21.6140	22.2085
d-Bo22A2_12_F09R	4.4675	4.7793	5.0858	6.5934	5.3473	5.9724	5.9782	6.7653	7.0607	7.1456	7.4475	7.6912	7.9992	8.4849	8.7678	9.0639	9.3491	9.5992	10.0166	10.2358	10.6951	10.9091	11.2458	11.4908	11.9147	12.2285	12.5771	12.8941	13.1578	13.5540	13.7166	14.2015	14.6273	14.9819	15.3076	15.7206	16.0024	16.4677	16.8786	17.1371	17.6053	17.9612	18.2933	18.3981	19.0659	19.4134	19.8241	20.1898	20.7957
d-Bo22A2_12_F11R	4.3696	4.4589	5.6581	5.4315	5.9514	5.9887	6.3873	7.0399	7.4606	7.1765	7.7748	7.5561	8.1133	8.2728	8.6393	8.8262	9.1207	9.4158	9.7985	9.8042	10.2326	10.4386	10.6849	10.7716	11.1643	11.4370	11.7251	11.9511	12.2461	12.6040	12.7566	13.0956	13.5010	13.7786	14.1452	14.4717	14.7936	15.1742	15.5146	15.7953	16.2442	16.6064	16.8948	17.0333	17.6450	18.0031	18.4011	18.8228	19.3142
d-Bo22A2_12_G10R	5.0554	5.0815	6.2652	6.2344	6.7683	7.6120	7.9814	8.1686	8.4231	8.5718	9.0264	9.6278	9.8526	10.0825	10.3044	10.7206	11.0641	11.5247	11.7507	12.0311	12.3446	12.6438	12.8090	13.2415	13.5312	13.7990	14.1214	14.4382	14.7283	14.8339	15.3533	15.7212	15.9923	16.4641	16.8613	17.1925	17.5848	18.0264	18.1327	18.6427	18.9537	19.4032	19.6870	20.0472	20.3917	20.7342	21.1258	21.5318	22.0541
d-Bo22A2_12_G12R	3.7483	3.9341	3.9943	4.0097	5.2057	4.9224	5.0551	5.7175	5.7554	5.9890	6.3373	6.4963	6.7526	6.9432	7.1128	7.1859	7.4116	7.6814	7.9211	8.1009	8.2954	8.5321	8.7680	9.0083	9.1899	9.4934	9.6575	9.9526	10.1758	10.4482	10.6876	11.0074	11.1927	11.4920	11.7024	12.0099	12.2377	12.4350	12.6723	12.9513	13.2317	13.5131	13.6302	14.0716	14.3731	14.8219	15.0463	15.3946	15.7310
d-Bo22A2_12_H04R	4.9916	4.4996	4.1125	5.2497	5.1486	5.7729	6.2719	6.1408	6.5095	7.2749	6.9973	7.5064	7.7415	7.9471	8.3011	8.6745	9.0109	9.4676	9.5756	9.9627	10.2764	10.5609	10.8730	11.2686	11.5542	11.8560	12.1782	12.4782	12.8536	13.1636	13.6304	13.8948	14.2938	14.6329	15.0237	15.4165	15.8380	16.0927	16.4495	16.8337	17.1547	17.4747	17.8949	18.2810	18.6480	19.0239	19.3964	19.8367	20.3791
d-Bo22A2_13_A07R	2.9333	3.0065	3.8429	3.8466	4.1876	4.3906	4.4724	4.7733	5.1385	4.8875	5.0342	5.4416	5.5732	5.7344	5.9077	6.0665	6.3327	6.4849	6.7403	6.8209	6.9022	7.0799	7.4366	7.5357	7.7704	7.9729	8.1278	8.2658	8.4818	8.7366	8.9845	9.1222	9.4732	9.6884	9.9167	10.1392	10.3364	10.6583	10.8462	11.0501	11.2983	11.5720	11.8120	12.1514	12.3156	12.7348	13.0455	13.3874	13.7378
d-Bo22A2_13_A08R	3.3980	3.3764	4.0859	4.7395	5.1083	5.5618	5.0923	5.5927	5.7707	6.0409	5.9785	6.7139	7.1888	6.9449	7.3466	7.4649	7.8004	7.9518	8.3673	8.5555	8.8161	9.0316	9.3318	9.6066	10.0006	10.2204	10.4540	10.6044	11.0099	11.3035	11.6334	12.0216	12.3352	12.6001	13.0047	13.2723	13.5130	13.9352	14.2221	14.5771	14.9628	15.2559	15.6745	16.0607	15.8118	16.8394	17.2847	17.6510	18.1032
d-Bo22A2_13_A10R	3.1999	2.9969	4.1405	3.9547	4.6104	4.7438	5.0318	5.0342	5.3069	5.5527	5.8095	6.1994	6.4384	6.4919	7.0310	7.2007	7.4724	7.6382	8.0029	8.1969	8.4209	8.7536	9.0839	9.4065	9.7094	9.9258	10.1923	10.5365	10.8179	11.1606	11.4630	11.7858	12.1082	12.4350	12.7626	13.1091	13.3901	13.7390	14.0556	14.4369	14.7925	15.1198	15.5419	15.9266	16.1464	16.7269	17.1462	17.5028	17.9675
d-Bo22A2_13_B01R	5.3455	5.7832	5.5512	6.3954	6.5413	6.9644	7.7197	7.5591	7.6953	8.5115	8.5193	9.1609	8.8579	9.6485	9.8442	10.0548	10.3464	10.5419	10.9647	11.1793	11.6191	11.8170	12.2090	12.3369	12.8012	13.0013	13.3018	13.6703	13.9217	14.0892	14.4743	14.8255	15.1147	15.4112	15.7211	16.1097	16.4107	16.7773	17.0596	17.4111	17.7284	18.0443	18.2976	18.6229	18.8988	19.1735	19.6283	20.0010	20.5889
d-Bo22A2_13_B04R	4.6338	3.4545	3.9828	4.4747	4.6953	5.0441	5.2888	5.4902	5.7290	6.2044	6.0789	6.4041	6.6801	7.1598	7.2170	7.4386	7.9402	8.2119	8.3152	8.7259	9.2336	9.4084	9.8110	10.1832	10.5096	10.8420	11.1356	11.4901	11.7261	12.0939	12.5065	12.7764	13.1790	13.5576	13.7860	14.1256	14.5091	14.8205	15.1723	15.5207	15.9287	16.1621	16.5644	16.9461	17.2550	17.5982	18.0655	18.4236	18.9198
d-Bo22A2_13_B05R	4.1316	4.2639	4.3721	4.9924	5.1889	5.8610	6.1599	6.5200	6.7385	7.1807	6.8931	7.8332	7.8881	8.3056	8.4548	8.8097	9.0606	9.2413	9.5742	9.8062	10.2073	10.3381	10.8490	11.0986	11.4863	11.6837	11.9577	12.2922	12.5813	12.7999	13.1923	13.4969	13.8314	14.1710	14.4367	14.9065	15.2326	15.5936	15.9179	16.3398	16.6368	16.9737	17.2723	17.6984	18.0783	18.4232	18.9056	19.2270	19.7689
d-Bo22A2_13_B07R	4.0227	4.2484	5.0224	5.5266	5.6362	6.1252	6.6404	6.8548	7.0316	8.0363	8.0164	8.2958	8.7732	9.2584	9.3390	10.0290	10.2802	10.4612	10.9246	11.2071	11.8461	12.0355	12.6032	12.9707	13.3000	13.7231	14.0925	14.4238	14.8402	15.1710	15.6225	16.1398	16.6489	17.0755	17.4591	18.0392	18.4629	18.2309	19.1143	19.7115	20.1919	20.1970	21.0319	21.3996	21.8086	22.3224	22.7309	23.2344	23.7694
d-Bo22A2_13_B09R	3.1144	3.7071	3.7815	4.3520	3.9322	5.0259	4.7702	5.1162	5.2398	5.6284	5.1345	5.8481	5.9779	6.0304	6.1965	6.4389	6.5846	6.7484	7.0512	7.2595	7.4250	7.5318	7.7837	7.9938	8.1149	8.4737	8.5468	8.8832	9.0475	9.3248	9.5822	9.7648	10.0601	10.2238	10.4792	10.7947	11.0588	11.2578	11.4984	11.6593	12.0375	12.2732	12.5476	12.7836	13.1107	13.4931	13.8121	14.1426	14.4776
d-Bo22A2_13_B10R	4.1788	4.2838	4.6204	4.6692	5.4426	5.5213	5.6932	6.0069	6.0342	6.4879	6.5213	6.8769	7.0366	7.3827	7.7459	8.0720	8.3136	8.4742	8.6723	9.0262	9.2821	9.5202	9.8626	10.1374	10.4604	10.8706	11.1046	11.3084	11.6670	11.8573	12.2548	12.5942	12.8701	13.2054	13.5461	13.9293	14.2253	14.4423	14.9470	15.3711	15.7210	16.0535	16.5054	16.8453	17.2693	17.6839	18.0706	18.5894	18.9413
d-Bo22A2_13_C02R	2.6191	3.9053	3.9969	4.7115	5.4547	5.6344	6.2606	6.3658	6.3340	7.0734	7.3978	7.6038	8.2707	8.3389	8.7139	9.0274	9.4525	9.5788	9.9438	10.3910	10.5446	10.8577	11.3678	11.5687	12.0273	12.2452	12.5559	12.8062	13.2784	13.6187	13.8668	14.3125	14.5852	14.8510	15.2076	15.6785	16.0441	16.3203	16.5987	16.8341	17.2828	17.6196	17.8534	18.1539	18.5242	18.9210	19.3198	19.6346	20.1673
d-Bo22A2_13_C05R	3.1417	3.8140	3.3321	4.2938	3.9370	4.1897	4.4739	4.9649	4.5235	5.1939	5.6678	5.5159	5.5708	5.8077	5.9712	6.1695	6.5382	6.6471	6.7321	7.1565	7.3269	7.5189	7.7915	8.1102	8.2931	8.5098	8.7644	8.9729	9.3269	9.4986	9.7057	9.7587	10.3204	10.6207	10.9541	11.1995	11.4968	11.8260	12.0538	12.1137	12.6500	12.9541	13.2474	13.6152	13.9670	14.3976	14.7253	14.9448	15.5420
d-Bo22A2_13_C06R	2.9201	3.3417	3.6644	3.7848	4.1925	4.3307	4.3323	4.7050	5.0705	5.1161	5.3813	5.6281	5.4977	5.8716	6.0389	6.1846	6.3313	6.6271	6.4979	6.8739	6.9648	7.3954	7.4809	7.7438	7.9456	8.2088	8.4166	8.5567	8.8587	8.9891	9.1909	9.2855	9.7712	10.0303	10.2381	10.5416	10.7641	11.0599	11.2642	11.4753	11.7604	12.0437	12.3456	12.6180	13.0061	13.2977	13.5914	13.9209	14.3205
d-Bo22A2_13_C08R	3.1993	3.9085	4.2104	3.7837	4.4900	4.6928	4.7778	5.1522	5.1142	5.7020	5.7099	6.1633	6.3236	6.4771	6.8548	6.9661	7.2656	7.5516	7.8556	8.1290	8.4744	8.7307	9.1639	9.3243	9.7309	9.7300	10.1718	10.5314	10.7592	11.1144	11.4850	12.0013	12.1614	12.6082	12.9033	13.2463	13.5255	13.9591	14.3169	14.4832	14.9484	15.3233	15.6295	15.9308	16.3138	16.6515	17.0720	17.2904	17.9872
d-Bo22A2_13_C09R	4.0315	4.2111	5.1334	5.6520	5.7748	6.2068	6.7416	6.5576	7.2030	7.5390	8.0734	8.3498	8.4932	8.6839	9.1922	9.2879	9.6604	10.0191	10.4094	10.4794	10.9190	11.2875	11.5552	12.0017	12.2627	12.5132	12.8259	13.2626	13.5419	13.7298	14.0627	14.5017	14.8528	15.2517	15.5987	15.9132	16.3091	16.6864	17.0115	17.0616	17.7271	17.9869	18.4047	18.6844	19.0938	19.5254	19.8713	20.3322	20.7931
d-Bo22A2_13_C11R	3.0054	3.2537	3.5365	3.6742	4.2278	4.5536	4.1762	4.4968	4.8598	4.8550	5.2518	5.4257	5.4611	5.7225	5.8247	6.2582	6.2844	6.6059	6.8174	7.1000	7.3010	7.5528	7.6945	7.9333	8.2261	8.5122	8.6899	9.0149	9.2219	9.3933	9.5935	9.6615	10.2238	10.5589	10.8046	11.0627	11.2810	11.6116	11.7410	12.1507	12.3551	12.6399	12.9135	13.2684	13.6046	13.9320	14.1865	14.6179	15.0021
d-Bo22A2_13_C12R	4.5375	4.2792	4.8224	5.4780	5.7984	6.4017	6.5987	6.7619	7.2174	7.5557	7.7407	8.2149	8.1503	8.6967	8.9609	9.2974	9.6533	10.1303	10.3963	10.7655	10.9110	11.3981	11.7270	11.9581	12.3756	12.6354	13.0515	13.2859	13.6137	13.8629	14.3073	14.8834	15.1506	15.5499	15.8754	16.3719	16.7344	17.1709	17.5869	17.8484	18.2644	18.6816	19.0845	19.5203	19.8141	20.2742	20.7474	21.1457	22.0528
d-Bo22A2_13_D01R	3.3613	3.7965	4.7093	4.6576	4.4819	5.4475	5.6781	5.4471	6.1110	6.2048	6.5100	6.6882	6.6710	7.1027	7.4462	7.4945	7.8769	8.1610	8.2747	8.4884	8.6958	8.9136	9.2120	9.4847	9.6888	9.8912	10.0382	10.4118	10.6661	10.9099	11.1726	11.3976	11.7744	12.0780	12.2536	12.5909	12.8414	13.0811	13.3086	13.7379	13.9959	14.3430	14.0105	14.9641	15.2224	15.6109	16.0195	16.2762	16.7614
d-Bo22A2_13_D06R	3.3004	4.0079	5.2159	3.8984	4.0698	4.9113	4.9852	5.4035	5.9642	5.8787	6.1049	6.4923	6.3884	6.7547	7.2129	7.4719	7.6885	8.0958	8.3438	8.3712	8.8214	9.0769	9.2725	9.6388	9.9928	10.2735	10.5220	10.7653	11.1411	11.3939	11.6866	12.0223	12.3463	12.6449	12.9287	13.3958	13.6591	13.8771	14.2736	14.6724	14.9611	15.3691	15.7221	16.0984	16.4863	16.7946	17.2048	17.5488	17.9705
d-Bo22A2_13_D08R	3.6867	3.4297	4.7369	4.4205	5.2357	5.3115	5.4265	5.5458	6.3899	6.2602	6.9521	7.2977	7.2833	7.7933	7.8067	8.3623	8.5466	9.0219	9.2905	9.3499	9.8580	10.2153	10.3539	10.8050	11.1383	11.5820	11.7856	12.1021	12.5285	12.7944	13.1591	13.4743	13.7479	14.0704	14.4686	14.8504	15.2112	15.6028	15.9500	16.2232	16.6204	16.9242	17.2163	17.5451	17.9088	18.2575	18.6304	19.0552	19.5745
d-Bo22A2_13_E09R	4.2742	4.1107	5.4647	6.1339	5.6607	6.3501	6.4137	7.0799	7.6661	7.6542	8.0924	8.3419	8.6852	9.1091	9.3287	9.7487	9.7992	10.3838	10.6079	10.9004	11.1062	11.5134	11.8312	12.0778	12.4605	12.5756	12.9249	13.1535	13.5685	13.9053	14.2233	14.5352	14.8041	15.2072	15.2237	15.9580	16.3090	16.6198	17.0030	17.3242	17.6095	18.0191	18.3816	18.5813	19.0689	19.4391	19.8965	20.3445	20.7832
d-Bo22A2_13_F02R	2.8281	3.2568	3.6311	4.0259	4.7277	4.5932	4.6152	4.7469	5.2051	5.1764	5.6107	5.8110	6.1123	6.2687	6.4624	6.5512	6.9182	7.1285	7.2713	7.4960	7.6867	8.0820	8.1769	8.4674	8.6227	8.6971	9.1647	9.4227	9.5863	9.8040	9.9757	10.2350	10.6231	10.8051	11.0025	11.3727	11.3813	11.8588	12.1737	12.3013	12.6545	12.9701	13.1573	13.3340	13.8015	14.1164	14.4235	14.7985	15.1228
d-Bo22A2_13_G01R	4.1195	3.9426	4.6567	4.9931	5.1093	5.3096	5.6799	5.6422	5.7981	6.1740	6.5005	6.1029	6.6435	6.8187	6.8918	7.1219	7.4031	7.6079	7.7719	7.8750	7.9837	8.2429	8.5697	8.6468	8.9126	9.0894	9.2926	9.5782	9.8852	9.9396	10.2748	10.5683	10.8623	11.1055	11.3983	11.7173	12.0428	12.2799	12.5624	12.8314	13.0895	13.4545	13.7189	14.1484	14.4534	14.8256	15.1797	15.5733	16.0078
d-Bo22A2_13_G02R	2.6999	3.3745	4.0505	4.2917	4.5347	4.9674	5.0858	5.4327	5.5774	5.9602	6.3318	6.5517	6.6001	6.7920	7.0904	7.4442	7.5467	7.9648	7.9846	8.2733	8.2568	8.7276	8.9428	9.1939	9.4736	9.7808	10.0436	10.2308	10.6231	10.7114	11.0899	11.4011	11.6319	11.9455	12.1837	12.5998	12.8537	13.0872	13.3945	13.6573	13.8866	14.1920	14.5125	14.8542	15.1397	15.4726	15.8223	16.2469	16.5725
d-Bo22A2_13_G06R	3.0086	3.7123	4.6589	4.5811	4.4058	4.7083	4.8404	5.3814	5.7278	5.9085	5.8982	6.5244	6.5807	6.7394	7.0647	7.5615	7.5529	7.9777	8.2590	8.5112	8.7159	9.0523	9.3015	9.5638	9.9319	10.2093	10.4735	10.8712	11.1703	11.4047	11.7637	12.0841	12.3577	12.7359	13.0876	13.4435	13.7850	14.1752	14.5371	14.8077	15.1633	15.4971	15.9151	16.2949	16.6328	17.0232	17.3727	17.8683	18.3587
d-Bo22A2_13_G09R	3.8656	4.1238	4.3675	4.5021	4.6117	5.4684	5.7293	5.7940	5.9315	6.6640	6.4139	6.7002	6.9392	7.2324	7.5322	7.5824	7.8683	8.3372	8.3961	8.5988	8.8739	9.0892	9.4051	9.7811	9.7869	10.2578	10.5769	10.7916	10.9659	11.2792	11.5027	11.9208	12.2699	12.4406	12.7000	13.1439	13.3973	13.5745	13.9119	14.2022	14.6308	14.9328	15.2007	15.5313	15.9087	16.3937	16.5133	16.9453	17.4613
d-Bo22A2_13_H05R	3.0892	3.4008	4.3090	4.0097	4.4173	4.9300	4.8818	5.2219	5.4688	5.8613	5.7494	6.3329	6.4086	6.8196	7.0580	7.0464	7.1884	7.5027	7.7236	7.8857	8.2498	8.5217	8.5935	8.8857	9.0691	9.3929	9.6504	9.8853	10.1386	10.2474	10.4234	10.9354	11.1608	11.3760	11.6782	11.9514	12.1751	12.5475	12.7463	13.0913	13.3573	13.6472	13.9370	14.1295	14.5252	14.8517	15.2602	15.6114	15.9833
d-Bo22A2_13_H12R	3.0244	3.4848	4.0081	3.9057	4.3712	4.9156	4.6277	5.0392	5.5427	5.6559	5.4398	6.3859	6.3575	6.4417	6.7318	7.1639	7.2123	7.6549	7.9006	8.0858	8.3338	8.7409	9.0293	9.2693	9.4997	9.7827	10.0171	10.3278	10.6772	10.9140	11.2091	11.5643	11.8527	12.1002	12.5021	12.9118	13.1592	13.4797	13.7636	14.1335	14.5391	14.7963	15.2218	15.6104	15.9096	16.3399	16.7550	17.1892	17.6035
d-Bo22A2_14_B04R	4.3122	4.5359	4.2102	5.1167	5.3242	5.5888	5.4768	6.1071	6.3476	6.5554	6.4635	6.7843	7.0496	7.3376	7.6808	7.9413	8.3142	8.5943	8.7971	9.2177	9.3781	9.6981	10.0461	10.3384	10.6040	10.8042	11.1347	11.5293	11.7683	12.0720	12.4590	12.8755	13.1582	13.5038	13.7842	14.1518	14.5834	14.8790	15.2107	15.5951	15.9020	16.2834	16.5463	16.9407	17.2740	17.6657	18.1397	18.5163	19.0467
d-Bo22A2_14_B05R	5.2376	4.2154	5.5697	6.2296	6.6492	6.1425	6.5549	6.6924	7.3294	7.5453	7.4267	8.0078	8.0815	8.5685	8.5141	9.0023	9.3257	9.5632	9.6124	9.9404	10.2652	10.9684	11.0486	11.1728	11.5790	11.8457	12.0194	12.2957	12.5522	12.7855	13.1560	13.4975	13.7723	14.1611	14.4172	14.6406	14.9821	15.2752	15.5380	15.8312	16.1389	16.4450	16.6541	16.9825	17.2848	17.5258	17.9217	18.2837	18.8370
d-Bo22A2_14_B09R	4.0164	4.5222	4.7368	4.6393	5.4564	6.0403	6.6113	6.7408	6.7752	7.2348	7.2898	7.7745	7.7296	8.0973	8.3983	8.6621	9.0008	9.2180	9.5609	9.7568	10.1915	10.1641	10.5768	10.6979	11.1367	11.3074	11.6340	11.9206	12.0768	12.3347	12.6857	12.9971	13.3457	13.5927	13.9971	14.2502	14.5756	14.4089	15.0822	15.4831	15.8410	15.9749	16.5456	16.8517	17.2031	17.5995	17.9992	18.2666	18.6296
d-Bo22A2_14_B10R	3.7081	4.4430	4.5428	4.7829	4.9199	5.4160	5.5658	5.7548	6.0325	6.3360	6.2452	6.4867	6.7002	6.8508	7.0739	7.3363	7.5671	7.8091	8.1360	8.1800	8.6867	8.8606	9.1595	9.3415	9.6911	10.0495	10.2422	10.5622	10.7602	11.0587	11.2965	11.5867	12.0698	12.2723	12.6760	12.9280	13.1981	13.1881	13.6564	14.0725	14.4281	14.6294	15.1673	15.4367	15.7672	16.1623	16.4898	16.8195	17.2940
d-Bo22A2_14_C04R	4.3015	4.2533	4.4024	5.4827	5.8928	5.7540	6.4596	6.5920	6.4780	6.7874	7.1910	7.6013	7.8877	7.9584	8.1745	8.4490	8.8457	8.8732	8.9709	9.4948	9.9002	9.8351	10.2743	10.5274	10.8004	10.9264	11.2840	11.2748	11.8130	12.1359	12.3695	12.7070	12.8743	13.2130	13.4766	13.7860	14.0436	14.3284	14.6145	14.8704	15.2620	15.4851	15.5203	16.0761	16.4317	16.4826	17.1205	17.3635	17.9490
d-Bo22A2_14_C05R	4.2295	4.3021	4.2019	5.8199	6.4115	6.1189	6.6056	6.7030	6.3697	7.0220	7.3023	7.6317	8.0594	8.1248	8.4204	8.6093	8.9180	9.2555	9.3028	9.6595	10.0618	10.1802	10.6066	10.7675	11.1159	11.2585	11.6460	11.7708	12.3358	12.5346	12.8909	13.2316	13.4145	13.7779	14.1386	14.5141	14.8431	15.1404	15.5216	15.7920	16.1871	16.5355	16.5742	17.1902	17.4746	17.6255	18.2607	18.6217	19.1448
d-Bo22A2_14_C08R	3.6595	3.9113	4.4510	4.3385	4.9705	5.5611	6.0152	5.8446	6.1810	6.6154	6.8464	7.0715	7.4999	7.6106	7.8295	8.4900	8.5032	8.7175	9.0457	9.4646	9.7357	9.9393	10.3169	10.6263	10.8467	11.2972	11.6723	11.9402	12.2842	12.5750	12.8989	12.9550	13.6653	14.0921	14.3288	14.7176	15.2283	15.5876	15.9865	16.0464	16.7083	17.0786	17.5280	17.9049	18.3422	18.7877	19.1344	19.6125	20.0846
d-Bo22A2_14_C09R	5.0099	5.3726	6.1503	6.3705	6.9482	7.3333	7.6343	8.0320	8.2435	8.7375	8.9721	9.4208	9.6754	10.2240	10.4949	10.9310	11.0408	11.2640	11.4807	12.1559	12.3401	12.5488	12.8721	13.3456	13.4886	13.9473	14.3333	14.5385	14.9986	15.1513	15.6002	15.6484	16.2357	16.6735	17.0058	17.4199	17.8660	18.1830	18.5985	18.8627	19.2974	19.5784	19.9252	20.3475	20.7349	20.9930	21.4286	21.8711	22.2822
d-Bo22A2_14_C10R	4.2941	4.4040	4.5276	4.8569	5.2236	5.7579	6.0882	6.1202	6.5574	6.9884	7.2991	7.3469	7.4188	7.6929	7.9521	8.2315	8.6600	8.8578	9.0536	9.3680	9.4400	9.8933	10.0658	10.4261	10.6940	10.8738	11.1749	11.4560	11.6514	12.0590	12.4263	12.2126	12.8740	13.0930	13.4736	13.8175	13.9185	14.3800	14.6617	15.0749	15.2975	15.5812	15.9379	16.3265	16.6507	17.1047	17.3570	17.7847	18.2590
d-Bo22A2_14_D02R	5.1921	5.7150	6.9683	6.6729	7.4183	8.2679	9.1434	9.6766	9.8844	10.1945	10.7150	11.5171	11.6802	12.0270	12.4190	13.0130	13.1929	13.8594	14.3416	14.4628	14.9949	15.3529	15.5856	16.0560	16.4570	16.8077	17.0191	17.5716	17.8795	18.2048	18.5727	18.9536	19.3696	19.7560	20.0608	20.5722	20.9236	21.2232	21.5130	21.8391	21.8490	22.4115	22.6730	22.9229	23.3181	23.6429	24.0273	24.3507	24.8590
d-Bo22A2_14_D06R	3.3089	3.7692	4.5420	4.4195	4.6920	4.9270	5.1468	5.4558	5.3758	5.8494	5.7611	6.1249	6.2428	6.2804	6.6616	6.8785	7.1001	7.4223	7.6055	7.7149	7.9655	8.1650	8.3251	8.6742	8.9502	9.1217	9.2775	9.6683	9.8679	10.1229	10.4731	10.7042	11.0071	11.2998	11.4949	11.8216	12.1132	12.1445	12.5241	12.8388	13.1415	13.4675	13.6238	14.0285	14.2853	14.6144	14.9985	15.3368	15.8014
d-Bo22A2_14_D08R	2.7219	3.3563	3.6798	3.5832	4.6794	4.5534	4.9384	5.2368	5.5783	5.6486	5.7821	6.2154	6.4677	6.5928	6.9936	7.2046	7.5192	7.8281	8.1524	8.3616	8.5817	8.7624	9.0331	9.4897	9.7013	9.9271	10.2223	10.5931	10.7276	11.1334	11.3996	11.7143	12.0339	12.3951	12.6824	13.0446	13.4014	13.6712	14.0105	14.4179	14.7941	15.1834	15.2187	15.8828	16.2604	16.6365	17.0220	17.4285	17.8360
d-Bo22A2_14_E02R	4.0660	4.5022	4.2791	4.7359	5.0100	5.0053	5.1838	6.1302	5.8542	6.1019	6.2858	6.4461	6.6074	6.6456	7.1883	7.3126	7.4572	7.7350	7.8932	7.9964	8.4086	8.6449	8.8311	9.0423	9.3007	9.3795	9.6970	9.9802	10.2311	10.3851	10.6991	10.9748	11.1862	11.4356	11.7124	12.0526	12.2579	12.5971	12.9236	13.1504	13.4856	13.7314	14.0959	14.4054	14.7074	14.9932	15.3990	15.7176	16.0645
d-Bo22A2_14_E06R	4.1493	4.7798	5.6580	5.0412	5.4545	5.4662	6.1920	6.4647	6.5521	6.8044	7.2630	7.4367	7.9261	7.8857	8.5540	8.4775	8.6747	9.3122	9.6464	9.5916	9.9166	10.2850	10.5529	10.9221	11.1949	11.5111	11.8270	12.0596	12.2295	12.6952	13.0308	13.3077	13.5088	13.9948	14.2572	14.6683	15.0350	15.3299	15.5789	15.9054	16.3355	16.6588	16.9977	17.3040	17.6104	17.9787	18.3407	18.7339	19.2298
d-Bo22A2_14_E08R	2.7731	3.2613	3.2204	3.4253	3.5818	4.0984	4.1801	4.4160	4.5392	4.4698	4.5664	4.8900	5.2032	4.8588	5.3870	5.6981	5.6248	5.9752	6.1939	6.3790	6.5228	6.7421	6.9355	7.2925	7.4590	7.5489	7.9587	8.1612	8.3906	8.5617	8.8429	9.1297	9.4258	9.6279	9.7796	10.1395	10.3750	10.7496	11.0376	11.1589	11.5396	11.7468	12.1138	12.3199	12.6337	12.9532	13.3770	13.6486	14.0555
d-Bo22A2_14_E11R	4.0683	3.9360	3.8218	4.9599	4.8563	5.3027	5.7560	5.9430	6.1823	6.4608	6.6531	6.5430	7.1364	7.5503	7.7813	7.8423	8.0763	8.3642	8.5392	8.8094	9.1840	9.2368	9.4771	9.7074	10.0113	10.2401	10.4557	10.7687	10.9523	11.2441	11.5381	11.8211	11.9894	12.2224	12.5329	12.8212	13.0935	13.3190	13.6268	13.9247	14.0897	14.5037	14.7363	15.1235	15.3777	15.7116	15.9781	16.3319	16.7134
d-Bo22A2_14_E12R	4.1680	3.9739	3.8097	4.7354	4.7653	5.3518	5.7704	5.7612	5.9837	5.9890	6.7279	6.9124	7.1659	7.5446	7.7932	8.0123	8.3747	8.8146	8.9928	9.2330	9.7324	9.9258	10.2501	10.6628	11.0622	11.2585	11.5657	11.8138	12.2424	12.6357	12.9080	13.2691	13.6631	14.0774	14.1433	14.7048	15.1354	15.5041	15.8898	16.1956	16.5071	16.9208	17.3016	17.5410	18.0614	18.4554	18.8635	19.3966	19.8718
d-Bo22A2_14_F01R	3.7191	3.5516	4.1975	5.1280	5.2480	5.5311	6.3195	5.8337	6.2577	6.6282	6.8652	6.8960	7.6575	7.5154	7.9298	8.2404	8.2952	8.7125	9.0407	8.9900	9.6363	9.8424	10.1763	10.5335	10.8382	11.1634	11.4142	11.6853	12.0342	12.3747	12.5321	12.8724	13.2616	13.6477	13.9740	14.3395	14.4286	14.9447	15.2461	15.5420	15.8451	16.1832	16.4796	16.8198	17.1142	17.5227	17.7580	18.2853	18.7166
d-Bo22A2_14_F05R	3.5656	2.9509	3.7300	4.4283	3.8983	4.7846	5.4506	5.0590	5.3785	5.1399	5.5276	5.6859	6.2352	6.2639	6.5577	6.6245	6.9688	7.2007	7.4728	7.4664	7.9408	8.3591	8.3502	8.7613	8.9987	9.2693	9.5678	9.9087	10.0814	10.4520	10.7832	11.0230	11.3857	11.6114	11.8529	12.3503	12.3836	12.8222	13.1350	13.3549	13.6657	14.0048	14.2624	14.7434	14.8984	15.3645	15.6384	16.1201	16.5196
d-Bo22A2_14_F09R	4.0640	3.3955	4.4450	6.2371	4.6039	5.4942	5.5026	5.7499	6.0174	6.3107	7.0073	6.7403	6.9875	7.3112	7.4809	7.7661	8.1335	8.2894	8.4682	8.7128	9.0394	9.2150	9.5985	9.5360	10.1010	10.3247	10.5982	10.7324	11.0205	11.3049	11.4888	11.8917	12.1212	12.3627	12.7555	12.9245	13.2247	13.5154	13.8746	14.1519	14.4515	14.7056	15.0094	15.2825	15.7713	16.0022	16.3434	16.7401	17.0703
d-Bo22A2_14_F10R	3.6290	2.8076	4.3170	4.3675	4.0345	4.4767	4.6144	4.7417	5.1903	5.4917	5.2878	5.4661	5.6748	5.6243	5.9631	6.0608	6.3733	6.4298	6.3302	6.8224	7.0199	7.1836	7.4277	7.5563	7.8394	8.0208	8.2836	8.4140	8.5898	8.8669	8.9670	9.2184	9.5660	9.8023	10.0523	10.2729	10.4894	10.7113	10.9359	11.1774	11.4253	11.6491	11.8830	12.0865	12.3977	12.7225	13.0147	13.3525	13.7609
d-Bo22A2_14_F11R	3.9373	4.7262	4.6954	5.5326	5.6081	6.0039	6.5246	7.0467	7.0796	7.6311	7.8840	8.2870	8.2813	8.7369	9.2444	9.5048	9.7240	10.0961	10.3767	10.5735	11.1632	11.2479	11.5437	12.1446	12.2647	12.7798	13.0500	13.2854	13.5622	13.9487	14.3258	14.6853	15.1301	15.3828	15.8224	16.1816	16.6189	16.9948	17.4143	17.7440	18.1385	18.4860	18.9773	19.3757	19.8520	20.2014	20.5888	21.0320	21.5520
d-Bo22A2_14_G03R	3.6625	3.5083	3.5450	4.9715	4.7780	5.3106	4.9210	5.5905	5.8197	5.9130	5.8741	6.2080	6.4299	7.2950	6.9269	7.2713	7.3701	7.8696	7.9244	8.1763	8.2614	8.5853	8.8117	9.0050	9.2932	9.6594	9.8383	10.1005	10.3210	10.5433	10.7743	11.1540	11.4220	11.5315	11.8159	12.2473	12.3954	12.7128	13.0645	13.3050	13.5168	13.7613	14.1138	14.4267	14.7447	15.0880	15.3912	15.7753	16.2251
d-Bo22A2_14_G06R	3.9221	4.7019	5.6093	5.6680	5.4777	5.8734	6.8657	6.3637	6.8105	7.0140	7.5579	7.6930	7.9458	8.2063	8.4633	8.9278	9.1723	9.1744	9.6559	9.8137	10.6133	10.5798	10.7136	10.9840	11.2383	11.4173	11.7634	12.0979	12.4119	12.4854	12.8416	13.2296	13.3598	13.6876	14.0781	14.3776	14.7351	15.0704	15.3723	15.6833	16.0117	16.4106	16.6720	17.1031	17.4114	17.7441	18.0068	18.4416	18.7545
d-Bo22A2_14_G11R	4.2916	4.7654	5.1232	4.9662	5.6305	5.2644	5.9328	6.8834	7.0449	7.2424	7.4745	7.8218	8.0029	8.4618	8.6818	9.0787	9.4127	9.6622	10.1373	10.3306	10.6944	10.9262	11.2088	11.6590	11.8825	12.1633	12.5188	12.7381	13.2174	13.4677	13.9273	14.2858	14.5253	15.0457	15.3584	15.6859	16.1430	16.5221	16.7820	17.1963	17.6019	17.9146	18.2747	18.6397	19.0643	19.4510	19.8352	20.2658	20.6527
d-Bo22A2_14_G12R	4.3584	5.0059	4.6510	5.4829	5.3399	5.5858	5.2952	5.9966	6.2888	6.2723	6.7019	7.0237	7.0042	7.1762	7.6125	7.7233	8.0989	8.4990	8.6189	8.7617	9.0854	9.4426	9.5127	9.9853	10.2293	10.5036	10.7132	11.0820	11.2691	11.7346	12.0291	12.2792	12.6858	12.9761	13.3780	13.6692	13.9113	14.3151	14.6791	14.9731	15.3576	15.6844	16.1281	16.3787	16.7159	17.3244	17.4538	17.7963	18.4796
d-Bo22A2_14_H08R	2.8073	3.1564	3.3149	3.4296	3.5657	4.3399	4.7071	4.7457	5.1103	5.4051	5.7780	5.7255	5.9420	6.0279	6.2961	6.8049	6.9112	7.2036	7.6100	7.7927	8.0169	8.2559	8.4227	8.8124	9.1696	9.4343	9.6847	9.9765	10.2103	10.4757	10.8613	11.1666	11.4655	11.6775	12.0687	12.3959	12.7395	13.0430	13.3765	13.6763	13.9685	14.3152	14.6850	15.0720	15.3739	15.7131	16.0854	16.4993	16.8978
d-Bo22A2_14_H10R	4.7487	4.1597	4.6603	5.1814	5.4515	5.5889	5.8527	5.7904	5.9685	6.3949	6.1268	6.3840	6.6462	6.9855	7.1476	7.4081	7.5281	7.8125	8.1577	8.2570	8.4346	8.6153	8.9381	9.0616	9.2817	9.6279	9.8604	10.0692	10.2949	10.5157	10.7845	11.0223	11.3043	11.5843	11.8689	12.1781	12.4138	12.6503	12.8596	13.1014	13.4496	13.6962	13.9518	13.8947	14.4994	14.7319	15.1253	15.4927	15.8943
d-Bo22A2_14_H11R	5.0628	6.3288	5.8404	5.8321	7.2002	7.0541	7.5938	8.0483	7.5985	8.5471	9.1299	9.2783	9.4701	9.7831	10.2429	10.4880	11.0014	11.2262	11.5757	11.8608	12.2495	12.4459	12.8093	13.2669	13.5473	13.8983	14.2348	14.5259	14.8190	15.1747	15.5170	15.8356	16.2511	16.6185	17.0374	17.4063	17.7936	18.0829	18.5047	18.8963	19.1495	19.5131	19.7838	20.2317	20.5059	20.8661	21.2769	21.7321	22.2725
d-Bo22A2_14_H12R	3.7206	3.2463	3.8457	4.0373	5.7695	4.8812	4.9286	4.9702	5.6569	5.6810	5.9249	5.9640	6.1792	6.3405	6.6176	6.8531	7.0289	7.2589	7.5126	7.7273	8.1102	8.1864	8.3189	8.6898	9.0231	9.1998	9.3913	9.7532	9.9115	10.1416	10.5958	10.7906	11.1003	11.3377	11.6578	11.9503	12.2561	12.5961	12.7761	13.1297	13.4103	13.7448	14.1051	14.4933	14.7872	15.1628	15.5149	15.8744	16.3606
d-Bo22A2_15_A02R	4.4442	4.4795	5.5307	5.4055	5.5211	5.9009	6.0384	6.9058	7.0939	7.1623	7.3014	7.6525	7.8646	8.0810	8.3443	8.5598	8.8024	9.1144	9.4238	9.3966	9.9458	10.3196	10.3967	10.7779	11.0829	11.1755	11.4593	11.8121	12.1810	12.4865	12.7661	13.0957	13.4882	13.6682	14.0367	14.3628	14.6775	15.0208	15.2872	15.5348	15.9028	16.2986	16.5204	16.8893	17.1197	17.5447	17.8766	18.2539	18.7813
d-Bo22A2_15_A03R	4.0728	4.3626	4.6025	4.6314	4.7729	5.1746	5.4170	6.2351	6.1390	6.2602	6.4133	6.6916	6.8440	7.1011	7.1875	7.5411	7.7603	8.0282	8.3055	8.2364	8.7786	9.0274	9.0812	9.4160	9.7554	9.8523	10.1783	10.5348	10.7606	10.9960	11.3064	11.5817	11.9110	12.0597	12.4636	12.7685	13.0391	13.3569	13.6101	13.8466	14.1895	14.5737	14.8722	15.2000	15.4929	15.8281	16.1795	16.5878	16.9289
d-Bo22A2_15_A04R	3.2074	5.5148	5.0052	5.4712	6.4637	6.3890	6.5649	7.2202	7.4448	7.8728	8.0978	8.3901	8.5728	9.1054	9.1637	9.7228	9.9387	10.2101	10.5700	10.7023	11.0908	11.4583	11.7240	12.0207	12.2515	12.3966	12.8068	13.0678	13.4609	13.7974	14.0567	14.4219	14.8175	15.1133	15.4708	15.7788	16.1014	16.4534	16.7325	17.0311	17.2759	17.6535	18.0154	18.3881	18.6274	19.0638	19.4213	19.8009	20.2237
d-Bo22A2_15_A12R	4.3450	5.0659	4.9090	4.7723	5.0543	5.4352	6.0990	5.7672	6.3539	6.5234	6.5668	6.9041	6.8656	7.1117	7.3042	7.4417	7.7200	7.7188	8.1793	8.1049	8.5765	8.9046	9.0159	9.2623	9.5692	9.8124	9.9686	10.3187	10.4955	10.7844	11.1271	11.3585	11.6790	11.9055	12.1537	12.4782	12.8015	13.0371	13.2493	13.5557	13.8508	14.3268	14.6195	15.0278	15.2449	15.6446	16.0251	16.4256	16.7984
d-Bo22A2_15_B05R	3.4185	3.8801	4.8094	4.4399	4.6673	4.5628	5.1667	5.5669	5.5122	5.8379	5.9240	6.2113	6.3053	6.4273	6.6105	6.7067	7.2304	7.3336	7.7758	7.7707	8.0566	8.3091	8.2092	8.7911	9.2113	9.3368	9.5573	9.9059	10.0815	10.3315	10.6972	10.9737	11.3180	11.6738	11.8799	12.1804	12.4397	12.6595	12.9604	13.2419	13.5550	13.8515	14.1465	14.4548	14.8027	15.1471	15.5293	15.9420	16.3512
d-Bo22A2_15_B11R	2.7740	4.2501	4.2100	3.7432	4.7876	4.8082	5.0607	5.5395	5.5995	5.7636	6.2343	6.2963	6.5814	6.9639	6.8044	7.2344	7.6099	7.7354	7.7735	8.2632	8.5530	8.7713	8.9337	9.1327	9.5077	9.7309	9.9687	10.3280	10.5568	10.8216	11.1161	11.3442	11.6689	11.9434	12.2451	12.4575	12.7204	12.9243	13.4087	13.5443	13.8679	13.9612	14.4070	14.6758	15.0313	15.3852	15.6456	16.0620	16.4286
d-Bo22A2_15_C05R	4.2377	4.8196	4.1086	4.3326	5.0328	4.5712	4.6838	4.8926	5.2212	5.2299	5.5566	5.6779	5.9593	5.9847	6.1243	6.1300	6.5439	6.6215	6.5432	6.9969	7.2550	7.2398	7.4224	7.8580	8.1071	8.1649	8.4178	8.4002	8.8832	9.1052	9.3093	9.6661	9.8034	10.1004	10.3769	10.6489	10.8113	10.9946	11.2968	11.5372	11.7782	12.0308	11.9411	12.5190	12.8032	12.7417	13.3678	13.7039	14.0593
d-Bo22A2_15_C06R	3.8309	4.0191	4.5124	4.3247	5.8271	5.5056	5.6640	6.2221	6.9310	6.8648	7.2967	7.4395	8.2704	8.5814	8.7835	8.6321	9.4636	9.7535	10.0459	10.6111	10.9076	11.3054	11.6189	12.0575	12.4874	12.8722	13.1802	13.5828	14.0118	14.3611	14.7961	15.1461	15.4764	15.9730	16.3760	16.8731	17.2672	17.5938	17.8981	18.2762	18.6942	19.0597	19.3188	19.7064	20.0366	20.4791	20.9789	21.3118	21.8714
d-Bo22A2_15_D01R	4.1157	4.1917	4.3183	4.6015	4.5977	4.6439	5.4470	6.1871	6.2032	6.0516	6.5166	6.6766	6.9214	6.9476	7.3729	7.4754	7.8684	8.3206	8.2530	8.6194	8.9837	8.8991	9.4651	9.5535	9.9312	10.1620	10.3606	10.6892	10.9245	11.1453	11.3792	11.6207	12.0192	12.3446	12.5493	12.7929	13.1116	13.5135	13.6661	13.9393	13.8361	14.5338	14.5665	15.1293	15.4000	15.6930	16.0432	16.3101	16.7887
d-Bo22A2_15_D05R	4.7376	6.5111	6.2567	7.0448	6.9582	7.1884	7.4990	8.2062	8.4885	8.7415	9.3207	9.3887	9.6461	10.2712	10.5462	10.6597	10.9429	11.4603	11.5957	11.9104	12.5744	12.6493	12.9261	13.2478	13.6669	13.9142	14.1782	14.6784	14.9092	15.2160	15.6470	15.9119	16.3038	16.7793	17.0935	17.4790	17.8525	18.2505	18.4438	18.8473	18.9533	19.5959	19.9055	20.2046	20.5630	20.8905	21.2955	21.6573	22.2888
d-Bo22A2_15_D06R	3.3933	3.1343	3.8378	4.6077	4.3777	4.2560	4.7191	4.8140	4.8784	5.1461	5.0607	5.2127	5.4194	5.8271	5.8521	5.7963	6.0906	6.3656	6.5260	6.6569	6.8622	6.9708	7.1739	7.2431	7.5859	7.7643	7.9385	8.2303	8.3262	8.5963	8.8291	8.9750	9.2038	9.5393	9.7283	9.9981	10.2172	10.3267	10.6658	10.9498	11.1056	11.5271	11.6796	12.0764	12.3879	12.6583	12.9550	13.2747	13.6712
d-Bo22A2_15_E01R	4.7334	5.1695	5.2431	5.5045	5.5098	5.8067	5.8448	6.0817	6.3629	6.6095	7.0021	7.0321	7.1384	7.4907	7.8457	8.0002	8.2047	8.6616	8.7492	9.0247	9.3275	9.6667	9.8102	10.0321	10.3178	10.5593	10.8823	11.1879	11.3313	11.6050	11.9617	12.2454	12.5291	12.7735	13.2402	13.3984	13.5910	13.9305	14.2398	14.4665	14.8474	15.0072	15.3645	15.6272	15.9125	16.1561	16.5272	16.9017	17.2849
d-Bo22A2_15_E04R	3.1729	4.2417	4.0911	4.3105	4.6030	4.4170	4.7461	4.8992	4.7532	5.4146	5.4524	5.1687	5.2399	5.6352	6.0890	5.9486	6.2769	6.4805	6.6926	6.7964	7.0727	7.2070	7.3522	7.4883	7.7679	7.9042	8.1762	8.3017	8.6782	8.7552	8.9624	9.3050	9.5460	9.7875	10.0636	10.3153	10.4489	10.8267	11.0966	11.3042	11.6502	11.8110	12.1804	12.5451	12.6933	13.0978	13.3671	13.7828	14.0789
d-Bo22A2_15_E05R	5.3101	6.6767	7.1565	7.6685	7.7530	8.2479	9.0483	9.4893	10.0057	10.4372	10.8526	11.1505	11.4077	11.7979	12.5954	13.0314	13.3382	13.8367	14.2582	14.4463	14.9485	15.4571	15.6174	16.0832	16.5511	16.7768	17.2358	17.6190	17.9678	18.3392	18.7766	19.2371	19.6062	20.0593	20.5097	20.9086	21.2593	21.7370	22.1850	22.3789	22.7864	23.0554	23.4110	23.6993	24.1125	24.4423	24.8442	25.2655	25.7929
d-Bo22A2_15_F06R	3.2926	4.7682	5.3255	5.5602	5.4267	5.7968	5.9696	6.0787	6.4176	6.6251	6.9837	7.2130	7.4290	7.4030	7.7837	8.1613	8.4138	8.5464	8.8137	9.1141	9.2571	9.6468	9.9491	10.0234	10.4879	10.6128	11.0054	11.3401	11.6376	11.9610	12.0737	12.4914	12.9052	13.1982	13.4766	13.8396	14.0358	14.4762	14.8412	15.1416	15.4660	15.8987	16.2694	16.4593	16.9529	17.2833	17.6601	18.0755	18.6257
d-Bo22A2_15_F07R	4.6566	4.5422	5.1500	5.6971	5.7043	5.6347	5.7334	6.5262	6.6774	6.8233	7.0810	6.8248	7.2186	7.6555	7.8612	8.0423	8.3992	8.5165	8.7009	8.9803	9.2635	9.5652	9.7877	10.0175	10.3853	10.3674	10.8701	11.0904	11.3855	11.7068	11.8921	12.2682	12.6258	12.8833	13.1641	13.5288	13.6872	14.0933	14.4257	14.7343	15.0302	15.3840	15.6789	15.8804	16.3833	16.6872	17.0331	17.4512	17.8858
d-Bo22A2_15_G01R	3.3841	4.9663	3.6880	3.5227	3.7942	4.0499	4.2774	4.0823	4.5235	4.4984	4.3063	4.8550	4.8997	5.1200	5.0123	5.1691	5.2945	5.6593	5.7477	5.9489	6.0556	6.2142	6.4808	6.6297	6.8530	6.8958	7.1623	7.3941	7.6033	7.8290	8.0747	8.3517	8.5103	8.8037	8.9988	9.3141	9.5540	9.8224	10.0313	10.2445	10.5007	10.7267	11.0629	11.2773	11.5780	11.8245	12.1857	12.5113	12.8876
d-Bo22A2_15_G09R	4.7946	4.8915	5.0296	5.4325	6.3200	6.2218	5.7874	7.2540	7.2760	7.9477	8.0956	8.2019	8.9246	9.2628	9.7374	9.9650	10.2375	10.7087	11.1884	11.5447	11.9712	12.2480	12.6844	13.0715	13.3227	13.8616	14.1563	14.6394	15.0018	15.4388	15.7148	16.2322	16.6961	17.1485	17.6077	18.0784	18.6270	19.0357	19.4247	19.8697	20.3526	20.7284	21.1983	21.6100	22.0832	22.7321	22.9922	23.3879	24.1380
d-Bo22A2_15_G10R	3.5426	4.8467	4.7616	4.8795	5.3471	5.1986	5.3788	6.0410	6.3249	6.5213	6.7467	6.8296	7.2859	7.2540	7.7394	8.0815	8.0331	8.3690	8.7229	8.7684	9.2306	9.4177	9.6441	9.9666	10.1378	10.4865	10.7493	10.9818	11.3070	11.5825	11.9182	12.2324	12.4672	12.7992	13.1315	13.4006	13.5828	13.9885	14.2704	14.5259	14.9350	15.2744	15.5311	15.8975	16.2143	16.5740	16.9679	17.2577	17.7478
d-Bo22A2_15_G12R	3.6127	3.8443	5.8003	3.9792	4.0694	4.9221	5.3676	5.0305	5.8131	6.0015	5.7411	5.6109	5.8453	6.2749	6.5084	6.8526	6.8955	7.0077	7.3306	7.5978	7.5815	7.9858	8.0589	8.4228	8.6567	8.8004	9.1584	9.3749	9.6392	9.8938	9.9691	10.4071	10.5163	10.8900	11.1551	11.4693	11.7619	12.0593	12.1659	12.5079	12.8745	13.2103	13.4517	13.8452	14.1480	14.5165	14.9744	15.3523	15.7830
d-Bo22A2_15_H01R	3.5937	4.6976	4.6982	4.8477	5.6082	5.4798	5.5562	6.0415	6.6286	6.7358	7.1247	7.3294	7.6957	8.1950	8.1879	8.8731	8.8426	9.2655	9.7526	9.6525	10.1090	10.4120	10.6562	10.9282	11.3397	11.4472	11.8001	12.2135	12.5079	12.7896	13.0636	13.5564	13.8153	14.1567	14.4975	14.8195	15.0978	15.5956	15.7938	16.1004	16.5404	16.8971	17.2477	16.3719	17.9562	18.2633	18.7848	19.1319	19.5875
d-Bo22A2_15_H05R	3.5146	5.1551	5.0734	4.0265	5.3275	5.2740	5.1769	5.2172	5.7596	5.9211	6.1586	6.1981	6.8788	6.8993	7.1910	7.5568	7.6621	8.1813	8.5399	8.4748	8.8411	9.2565	9.4373	9.7218	10.1039	10.2201	10.7604	11.0869	11.3090	11.5805	11.8847	12.2861	12.7083	13.0643	13.2690	13.7390	14.0586	14.4641	14.7887	15.0711	15.5319	15.7933	16.2427	16.5103	16.9941	17.3732	17.8004	18.1794	18.7369
d-Bo22A2_15_H09R	3.3181	4.1987	4.1096	4.0597	4.7962	5.0133	5.1732	5.2519	6.0697	6.1726	6.6554	6.8109	7.1296	7.3714	7.6807	8.0955	8.3915	8.7002	8.9854	9.1798	9.5060	9.7815	10.0548	10.3777	10.7670	11.0156	11.4087	11.7563	12.0222	12.3820	12.7232	13.0895	13.4483	13.9294	14.1835	14.5227	14.9245	15.3478	15.6732	15.9993	16.4098	16.6957	17.1643	17.1983	17.8464	18.1951	18.6906	19.0287	19.5476
d-Bo22A2_16_A01R	2.8904	2.8677	3.1754	3.9928	3.8903	4.5994	4.6978	4.8179	5.2723	5.4876	5.3680	5.9606	6.3976	6.6272	6.6528	6.9499	7.0886	7.4559	7.8107	8.1685	8.2991	8.6146	8.7069	9.0530	9.4356	9.7038	9.9436	10.3383	10.6622	11.0457	11.2216	11.5421	11.9294	12.2253	12.5569	12.8755	13.2176	13.4987	13.7560	14.0712	14.3750	14.6287	15.0231	15.3434	15.6697	16.0445	16.3725	16.8377	17.2811
d-Bo22A2_16_A03R	3.6419	3.8503	4.1463	4.9851	4.7956	5.5306	6.0172	5.9198	6.3734	6.7592	6.7746	7.2543	7.4037	7.9699	8.0468	8.2508	8.4265	8.7608	9.0484	9.2092	9.6393	9.8851	9.9690	10.3676	10.6654	10.7858	11.1018	11.4803	11.7397	12.1425	12.3479	12.4527	13.0079	13.3081	13.6162	13.9633	14.3044	14.5680	14.8339	15.1471	15.4707	15.8268	16.1438	16.5417	16.7995	17.2054	17.5325	17.9081	18.3898
d-Bo22A2_16_A06R	2.5721	2.9327	4.2293	3.5920	3.8331	4.1379	4.2833	4.6654	4.7775	5.1801	5.6969	5.5131	5.5029	5.4392	5.8239	5.9475	6.0775	6.2800	6.6514	6.9657	6.9480	7.1848	7.3971	7.7291	7.8770	7.9661	8.2893	8.4930	8.6985	8.9476	9.1290	9.3833	9.6519	9.9381	10.1394	10.3884	10.6252	10.8274	11.1155	11.5020	11.5609	11.8584	12.2202	12.3804	12.7814	13.0408	13.3426	13.6334	14.0780
d-Bo22A2_16_A07R	4.6232	5.2690	6.2448	6.7618	7.2348	7.9984	8.3721	9.1100	9.3914	10.1688	10.4201	10.9105	11.2237	12.0009	12.0722	12.5405	13.0061	13.5051	13.9105	14.1555	14.7672	15.1002	15.3929	15.8387	16.2421	16.2697	16.9143	17.3806	17.6952	18.2706	18.5609	18.7646	19.5424	19.8999	20.3602	20.8830	21.2549	21.6036	21.8944	22.1921	22.4893	22.8323	23.1762	23.5049	23.8401	24.2679	24.5397	25.0007	25.5668
d-Bo22A2_16_A12R	3.9016	3.0326	4.1805	4.5204	5.0059	5.6482	5.8480	5.8746	5.8117	6.4103	6.5726	6.6578	7.0709	7.4215	7.3252	7.4940	7.7480	8.0578	8.3031	8.1825	8.8781	9.0052	9.1851	9.4855	9.7679	9.6678	10.1077	10.4437	10.6662	11.0674	11.2928	11.3956	11.8921	11.9335	12.3306	12.7192	12.9469	13.2218	13.4942	13.7644	14.0601	14.3852	14.7380	15.0582	15.4177	15.8470	16.1903	16.5722	16.9949
d-Bo22A2_16_B04R	3.3817	2.7970	4.3620	3.4265	4.0583	4.5485	4.3748	4.5499	5.1007	5.6599	5.7880	6.1050	6.2341	6.6372	6.6845	7.2684	7.3605	7.6521	7.9373	8.2947	8.5445	8.7921	9.1221	9.3882	9.7343	10.0267	10.3773	10.7566	11.0756	11.2758	11.7087	11.9699	12.3013	12.6856	13.0715	13.5009	13.9152	14.2259	14.4954	14.8872	15.3064	15.6818	15.9813	16.3056	16.6993	17.1526	17.7102	17.9983	18.5647
d-Bo22A2_16_B05R	3.3065	3.1485	3.8950	3.4882	4.2697	4.4183	4.1477	4.5009	4.7850	4.9435	4.7151	5.2940	5.5951	5.6059	5.5901	6.1075	5.9622	6.2505	6.4049	6.3825	6.7452	6.9803	7.0426	7.1640	7.4128	7.5225	7.6601	7.9717	8.0853	8.2079	8.5094	8.6504	8.8505	9.1630	9.3478	9.5859	9.7879	9.9337	10.1956	10.3817	10.6073	10.8145	11.0543	11.3121	11.5683	11.8041	12.1201	12.3683	12.7143
d-Bo22A2_16_B06R	3.6791	3.7819	3.6448	4.7588	4.6678	4.8765	4.8228	5.0573	5.2359	5.5991	5.6653	6.0145	6.0849	6.2896	6.3251	6.6532	6.9314	6.9451	7.2003	7.3729	7.6173	7.8587	8.0747	8.2372	8.4653	8.7821	8.9621	9.1441	9.3574	9.5888	9.8790	10.1083	10.3622	10.7098	10.9333	11.2627	11.4675	11.7423	12.0399	12.3446	12.5946	12.8872	13.2343	13.5199	13.8669	14.2106	14.6052	14.9469	15.3261
d-Bo22A2_16_C01R	4.8880	5.3217	5.9915	6.1093	7.4379	7.9891	8.2404	9.3212	9.6097	10.1269	10.6518	11.1730	11.4738	11.8998	12.4888	12.6189	13.1747	13.5552	13.9641	14.3312	14.5845	15.1889	15.6558	15.8116	16.1645	16.5237	16.8648	17.0836	17.6049	17.8396	18.2301	18.6777	18.9766	19.4256	19.7486	20.0656	20.5641	20.9565	21.3023	21.5396	21.8675	22.1271	22.4819	22.8099	23.1006	23.4725	23.8545	24.2569	24.6544
d-Bo22A2_16_C09R	4.2083	4.1877	4.3362	4.8768	5.3287	5.9030	6.0952	6.3587	6.9607	7.0819	7.1825	7.6012	7.3480	7.9841	8.2066	8.6087	8.6939	9.1733	9.4923	9.6300	9.9262	10.3048	10.5365	11.0113	11.2362	11.4461	11.7963	12.0841	12.3792	12.6644	12.9360	13.0542	13.5865	13.9178	14.3088	14.6323	14.8319	15.2694	15.3930	15.7302	16.1948	16.4047	16.7377	17.1071	17.3907	17.7665	18.0971	18.5091	18.9592
d-Bo22A2_16_D04R	4.9239	3.8947	4.2901	5.2088	5.8113	5.9222	6.7115	6.7261	7.2906	7.7951	7.8022	8.0615	8.3077	8.6065	8.8574	9.2736	9.5799	9.9940	10.2853	10.6177	10.9103	11.1954	11.4039	11.8000	12.1044	12.3606	12.6721	13.0530	13.2668	13.5551	13.8385	14.1591	14.5018	14.8413	15.1288	15.4696	15.8806	15.8585	16.4239	16.7652	17.0262	17.5927	17.7120	18.1180	18.5015	18.8410	19.2361	19.6362	20.0368
d-Bo22A2_16_D06R	4.2838	4.6058	4.5660	4.7095	4.9008	5.0964	5.4671	5.3256	5.5480	5.2733	5.9980	6.0817	5.9593	6.5135	6.4862	6.4828	7.0902	7.1477	7.2741	7.3730	7.8404	7.8705	8.2049	8.4590	8.6719	8.8918	9.1397	9.2457	9.6121	9.8948	10.0800	10.3806	10.6331	10.8997	11.1032	11.5114	11.7332	11.9268	12.2215	12.5543	12.8689	13.1568	13.3934	13.7662	14.1241	14.3894	14.7060	15.1408	15.4216
d-Bo22A2_16_D09R	4.1145	5.0810	4.7723	5.5585	5.3198	6.1463	6.4842	6.8522	7.3762	7.9070	8.2431	8.2552	8.9638	9.0115	9.6987	9.9563	10.3892	10.6623	11.1314	11.6833	11.8970	12.2942	12.6768	13.1617	13.3378	13.8990	14.2046	14.5662	14.9247	15.1700	15.6741	16.0956	16.4055	16.8576	17.3965	17.8262	18.1951	18.5101	18.9212	19.3483	19.6848	20.0020	20.2968	20.7188	21.0839	21.4286	21.9237	22.2975	22.8154
d-Bo22A2_16_D11R	3.6661	3.7290	3.6751	3.9850	4.6852	4.5935	5.2067	5.3536	5.5821	5.9266	5.9924	6.2626	6.4169	6.6698	6.8087	7.0959	7.5901	7.8195	8.1944	8.2864	8.5888	8.7869	9.0331	9.3471	9.6444	9.9637	10.1805	10.4365	10.7498	11.0978	11.2892	11.5801	11.9238	12.2191	12.4793	12.8265	13.0445	13.1878	13.5669	13.8843	14.2706	14.6648	14.8569	15.2688	15.5901	15.8410	16.1106	16.6077	17.0043
d-Bo22A2_16_E02R	3.8162	3.9488	4.7484	4.6037	4.4341	4.5632	5.1198	4.8643	5.3243	5.8355	5.7325	6.0958	6.0648	6.4311	6.6523	6.6977	6.8864	7.3783	7.3001	7.6072	7.8238	8.0752	8.1795	8.4217	8.6417	8.8716	9.0891	9.2917	9.4625	9.7571	9.9436	10.2371	10.4292	10.6699	10.8770	11.0832	11.3340	11.6928	11.9339	12.1571	12.4503	12.7001	12.9906	13.2764	13.5342	13.7652	14.0913	14.4380	14.7569
d-Bo22A2_16_E03R	4.1962	3.6916	4.2075	4.2685	4.5120	5.3036	5.4589	5.2158	5.8656	6.0613	6.2270	6.5671	6.4572	6.8447	7.1817	7.2149	7.5567	7.9761	7.9600	8.2913	8.4234	8.6849	8.7838	8.9479	9.2779	9.4111	9.6802	9.9293	10.0182	10.2118	10.5316	10.7431	10.9340	11.1657	11.4430	11.6562	11.8788	12.1582	12.3479	12.5678	12.7788	12.9629	13.2590	13.4124	13.6878	13.9062	14.2608	14.5028	14.7952
d-Bo22A2_16_F02R	3.2531	3.6266	3.8569	4.0763	4.1929	3.9504	4.0782	4.8180	5.0819	5.1381	5.3392	5.4331	5.7713	5.7794	5.7742	6.1436	6.2833	6.5433	6.6786	6.8032	7.1585	7.3442	7.5328	7.7136	8.0321	8.1827	8.3687	8.7597	8.8373	9.0802	9.2278	9.3989	9.8261	10.0943	10.2493	10.5506	10.6317	11.0567	11.1998	11.4793	11.7554	11.8931	12.2507	12.2841	12.8155	13.0795	13.3575	13.7529	14.0543
d-Bo22A2_16_F07R	4.4068	3.2854	3.4476	3.3978	4.0680	4.6236	4.5408	4.8068	4.9549	5.5527	5.4413	5.4954	5.7357	6.0075	6.1041	6.1914	6.4283	6.5101	6.6406	6.8819	7.1377	7.3303	7.5500	7.5829	7.9180	8.0628	8.2863	8.4275	8.6669	8.8488	8.9477	9.4288	9.5018	9.7306	10.0453	10.2678	10.5147	10.7245	11.0401	11.1690	11.4778	11.6980	11.9359	12.2169	12.5885	12.8766	13.2298	13.5721	13.9348
d-Bo22A2_16_G02R	4.1744	4.2060	5.0193	4.7083	4.4298	4.8156	5.4098	5.5849	5.3769	5.9986	6.4669	6.5320	6.6847	6.8398	7.2015	7.3370	7.3895	7.9170	8.1251	8.2714	8.4310	8.7644	9.1344	9.4152	9.6788	10.0149	10.1624	10.5292	10.9084	11.2185	11.5459	11.8238	12.1263	12.4709	12.7134	13.1732	13.5069	13.7923	14.1044	14.5013	14.6510	15.0507	15.4808	15.8046	16.0985	16.5076	16.8706	17.3297	17.8720
d-Bo22A2_16_G05R	3.5400	3.0327	4.3916	3.4688	4.9231	4.8643	4.9647	5.6266	5.6626	6.4438	6.4638	6.4745	7.0110	7.4039	7.2725	7.6667	7.9085	8.1450	8.3950	8.6941	8.7042	9.2260	9.5209	9.7928	10.0602	10.3035	10.6203	10.9629	11.2650	11.3013	11.8019	12.1727	12.3413	12.7145	13.0497	13.3988	13.6619	13.9607	14.3436	14.5465	14.8408	15.1640	15.5365	15.9140	16.2117	16.5005	16.8419	17.3226	17.7816
d-Bo22A2_16_G07R	4.0399	3.5168	4.0777	4.4804	4.4059	4.6336	5.0043	5.2014	5.3244	5.7239	6.1240	5.9852	6.0983	6.5762	6.6971	6.8476	7.1425	7.3921	7.5359	7.8234	8.0767	8.3197	8.5612	8.8405	9.0506	9.3345	9.6636	9.9762	10.0838	10.3851	10.6442	10.9943	11.2051	11.5863	11.8283	12.1551	12.4174	12.7060	12.9731	13.2619	13.5663	13.8652	14.1300	14.4884	14.8523	15.2988	15.5590	15.8543	16.2554
d-Bo22A2_16_H01R	4.0944	4.9591	4.9200	4.4516	5.2488	5.2067	6.4298	5.8991	6.5864	6.8131	6.7715	7.0053	7.2385	7.5331	7.6303	8.0759	8.1112	8.6026	8.7648	8.9963	9.1437	9.4903	9.8352	10.0380	10.2436	10.3571	10.9687	11.2089	11.4503	11.6230	11.8742	12.2971	12.6153	12.9958	13.2240	13.5218	13.8945	14.2047	14.4790	14.7827	15.1159	15.3902	15.7056	16.0002	16.4083	16.7336	17.1504	17.4451	17.9506
d-Bo22A2_16_H02R	4.0891	4.6653	3.6844	4.1540	4.4877	4.6568	5.4432	4.9853	5.4419	5.7571	5.8239	6.1471	5.9638	6.5217	6.4637	6.7758	7.1355	7.4796	7.7048	7.6155	8.2125	8.3918	8.5869	8.9509	9.1914	9.1901	9.7065	9.9378	10.2395	10.4460	10.6785	11.1131	11.4345	11.7489	11.9829	12.2788	12.6244	12.9441	13.1381	13.3901	13.7670	14.0192	14.3711	14.1024	14.9908	15.3336	15.7556	16.0166	16.4863
d-Bo22A2_16_H11R	4.2611	4.5728	5.7496	6.4988	6.2990	7.1980	7.5654	7.7134	8.6303	8.9085	9.5965	9.6515	10.0276	10.3556	10.6930	11.1811	11.6299	11.9118	12.5533	12.8785	13.2235	13.5588	13.9565	14.4308	14.7368	15.1485	15.5447	15.9058	16.3363	16.7065	17.0754	17.5138	17.9268	18.3723	18.8681	19.3128	19.7454	20.1497	20.4468	20.8630	21.2030	21.6389	21.9942	22.1284	22.7547	23.0319	23.5197	23.9197	24.5112
d-Bo22A2_17_A02R	4.1965	4.3994	3.9204	4.2724	5.0770	4.6600	4.7548	4.6007	5.2771	5.2897	5.6543	5.7589	5.9431	6.1517	6.2051	6.1449	6.3156	6.5886	6.8517	6.6636	7.1425	7.3680	7.4344	7.6485	7.9380	8.0313	8.2299	8.4802	8.6202	8.8318	9.1314	9.3466	9.5936	9.8356	10.0330	10.3431	10.6223	10.9080	11.0348	11.2130	11.5749	11.8382	12.1296	12.4513	12.6708	13.0465	13.3513	13.6980	14.0793
d-Bo22A2_17_A04R	3.7756	3.5091	3.7255	4.3276	4.6978	4.4349	4.8134	5.0657	5.0996	5.4508	5.6950	5.6133	5.9042	6.0924	6.3280	6.3642	6.7691	6.9095	7.2808	7.3237	7.6060	7.7670	8.0027	8.2071	8.4128	8.5142	8.8815	9.1091	9.3240	9.5844	9.8260	10.0340	10.4016	10.6086	10.8352	11.1189	11.4119	11.5945	11.8627	12.0285	12.3865	12.6601	12.9361	13.2754	13.5354	13.8854	14.2543	14.5793	14.9418
d-Bo22A2_17_A11R	3.7487	4.1752	5.4427	4.8135	4.9225	5.5899	5.3428	5.6431	6.0431	6.3079	6.8308	6.7148	7.0961	7.4419	7.6288	7.7269	8.0054	8.2264	8.7111	8.8686	9.0681	9.4234	9.5557	9.9381	10.2087	10.3584	10.6784	11.0261	11.1386	11.6268	11.8857	12.1228	12.5645	12.8813	13.1029	13.4163	13.7189	13.9778	14.2407	14.6136	14.7602	15.1773	15.4642	15.8514	16.1130	16.4927	16.8765	17.2355	17.7443
d-Bo22A2_17_C03R	3.4364	3.7645	4.4985	4.5606	4.5784	4.1339	4.4741	4.9687	4.4763	5.0363	5.5310	5.2391	5.2709	5.5800	5.8135	6.0633	6.1733	6.3151	6.1049	6.7522	6.8912	7.0661	7.4177	7.5268	7.6029	7.9366	8.1650	8.4421	8.7362	8.9390	9.1081	9.2861	9.6047	9.9416	10.2060	10.4520	10.7781	11.0967	11.3608	11.6126	11.9203	12.1482	12.4558	12.8072	13.1809	13.5241	13.9219	14.2899	14.6799
d-Bo22A2_17_C04R	5.6951	4.7211	5.1697	5.8734	5.8899	5.9288	6.3722	6.4376	6.7086	6.5890	7.1614	7.0164	7.1569	7.6168	7.8940	8.0571	8.1769	8.3754	8.5089	8.9200	9.1076	9.3400	9.5602	9.6137	9.9035	10.2021	10.2817	10.4900	10.8124	11.0085	11.1548	11.4722	11.6843	11.9941	12.2070	12.4823	12.6850	12.9576	13.2275	13.4786	13.7801	13.9808	14.1753	14.6016	14.9733	15.1360	15.5767	15.8382	16.2442
d-Bo22A2_17_C07R	2.6434	3.4554	3.0503	3.6253	3.4117	3.2087	4.0308	4.6117	4.2261	5.0062	4.9009	5.2102	5.2191	5.6187	6.1378	6.4342	6.5388	6.8112	6.9707	7.3678	7.6557	7.9129	8.1372	8.4657	8.7353	9.1001	9.4395	9.6626	10.0071	10.2533	10.5881	10.5717	11.3179	11.6198	11.9425	12.2153	12.6104	12.8976	13.2121	13.3655	13.8017	14.1358	14.4668	14.8454	15.1980	15.4788	15.8553	16.3242	16.7277
d-Bo22A2_17_C09R	3.7642	3.9263	4.0098	4.2712	5.1016	5.1707	5.2030	5.5906	5.8677	6.1031	6.5792	6.6795	6.9731	7.1871	7.6154	7.6688	8.1099	8.3304	8.3916	8.8702	9.2515	9.6945	9.7677	10.0299	10.3230	10.5866	10.8789	11.1295	11.5903	11.8447	12.0319	12.4864	12.7401	13.1127	13.4270	13.8072	14.0932	14.4492	14.7474	15.0487	15.4454	15.7956	16.1545	16.4703	16.8517	17.3011	17.7223	18.0190	18.5772
d-Bo22A2_17_D01R	3.8366	3.8529	5.0677	3.5896	4.4346	4.6018	4.7255	5.3233	5.1699	5.4615	5.5167	5.6721	5.8093	6.2978	6.3776	6.8381	6.7466	6.7599	7.2377	7.4141	7.8632	7.9689	8.1436	8.5503	8.5946	8.7302	9.1528	9.3370	9.5969	9.8107	10.1945	10.3312	10.7188	10.9576	11.1895	11.3914	11.6514	11.8910	12.1113	12.4026	12.1892	12.9379	12.9517	13.5256	13.7414	14.0429	14.4439	14.6161	15.0946
d-Bo22A2_17_D02R	3.5978	4.1228	5.2566	4.3769	5.3752	5.9455	5.8667	5.6158	6.4883	6.5718	7.1112	7.2825	7.1938	7.8274	7.9461	8.3661	8.2072	8.5140	9.0938	9.0986	9.6412	10.0649	10.2678	10.6620	10.8133	11.2576	11.5009	11.8451	12.0527	12.3887	12.8697	13.0182	13.5375	13.8797	14.2260	14.4694	14.8507	15.2053	15.5752	15.9491	15.8607	16.6750	16.5485	17.4188	17.7306	18.1388	18.5923	18.8795	19.4015
d-Bo22A2_17_D03R	4.0032	3.5598	4.5096	4.2735	4.3555	4.3320	4.9492	5.0651	4.9775	5.4050	5.5546	5.6724	5.8222	6.0030	6.0831	6.4085	6.1998	6.3479	6.8674	6.7928	7.2610	7.4638	7.6447	7.8248	7.9475	8.2247	8.2787	8.6219	8.8076	9.0180	9.2089	9.4103	9.7890	9.9689	10.2036	10.4264	10.6004	10.8902	11.1291	11.3522	11.1802	11.8206	12.0327	12.2733	12.6196	12.9061	13.2289	13.4309	13.7488
d-Bo22A2_17_D07R	4.1157	4.3567	3.9509	4.4071	5.8392	5.2098	5.5029	5.9508	6.2159	6.3024	6.3727	6.7589	6.4931	7.0170	6.9575	7.3941	7.6001	7.9201	8.0051	8.0780	8.3835	8.3889	8.6940	9.0456	9.2567	9.4592	9.7113	9.9255	10.1771	10.4522	10.6928	10.9366	11.2184	11.5302	11.6869	12.1595	12.3616	12.3968	12.8238	13.1389	13.4603	13.8881	14.1455	14.4239	14.7638	15.0983	15.5294	15.8792	16.2938
d-Bo22A2_17_D08R	4.0618	3.3368	4.1008	4.0390	4.8283	4.6520	4.9361	5.3207	5.4340	5.8091	6.1667	6.4084	6.2275	6.4052	6.4022	7.0886	7.1365	7.3723	7.7045	7.9107	8.2393	8.3358	8.8340	9.1199	9.3286	9.5823	9.8055	10.1996	10.3903	10.7788	11.0680	11.3668	11.7385	12.1035	12.2767	12.7574	13.0521	13.2278	13.7267	14.1036	14.2850	14.9050	15.1609	15.6170	15.9471	16.4581	16.8551	17.2372	17.7431
d-Bo22A2_17_D11R	3.6758	4.7782	5.1098	5.2278	6.8472	6.5232	6.5880	7.3916	7.4127	7.8809	8.1809	8.3779	8.8208	9.1340	9.4080	9.6437	9.8580	10.2869	10.7367	11.0236	11.3397	11.6401	11.9820	12.2342	12.5665	12.8079	13.1237	13.5179	13.8491	14.1597	14.5745	14.9059	15.1602	15.6085	16.0519	16.4846	16.8300	17.1587	17.6154	18.0387	18.4305	18.7732	19.1952	19.5739	20.0146	20.3951	20.8288	21.1885	21.6584
d-Bo22A2_17_D12R	3.3777	3.4616	4.1019	4.1661	4.3346	4.1133	4.4621	5.3617	5.0880	5.7793	5.3901	5.6110	6.0917	6.1713	6.3650	6.6351	6.8886	6.9764	7.3985	7.6307	7.7311	8.1050	8.1747	8.4814	8.6662	8.9888	9.3351	9.4867	9.6878	10.0018	10.2415	10.5647	10.6953	11.0906	11.3831	11.7670	12.0456	12.2871	12.6016	12.9366	13.1635	13.5168	13.8064	14.1723	14.4763	14.8706	15.2673	15.4917	15.9993
d-Bo22A2_17_F01R	2.9829	3.9294	3.5313	4.3003	4.2570	4.2098	4.2778	4.3541	4.7656	4.9102	5.4260	5.6702	5.9037	5.7902	5.9618	6.2238	6.3062	6.7749	6.9727	6.7524	7.4424	7.5601	7.8327	7.9868	8.2946	8.6047	8.7167	8.9052	9.2394	9.4063	9.7483	9.8916	10.1945	10.5538	10.7517	10.9632	11.2566	11.4654	11.7973	12.1119	12.3912	12.6370	12.7780	13.1606	13.4143	13.5843	14.1149	14.4045	14.7236
d-Bo22A2_17_F04R	4.1472	5.4159	4.2991	4.6527	4.6341	4.3795	4.5099	5.0631	5.2867	5.4521	5.6900	6.0487	6.0507	6.0454	6.2988	6.6206	6.5152	6.8677	7.3400	7.4018	7.5036	7.8991	8.0500	8.1532	8.5808	8.6717	8.9415	9.1937	9.4492	9.7306	9.9641	10.1174	10.4839	10.7118	10.9921	11.3462	11.4420	11.7930	12.0341	12.2869	12.5303	12.8514	13.0012	13.3648	13.7132	13.9578	14.3345	14.7924	15.0604
d-Bo22A2_17_F12R	3.6123	3.8089	4.4962	4.5288	4.8409	4.9644	5.3658	5.6688	5.8775	6.2640	6.5863	6.7293	6.8751	7.2384	7.6226	7.5859	8.0200	8.4246	8.7769	8.8776	9.2916	9.5776	9.8398	10.2722	10.4484	10.9032	11.0953	11.3845	11.7626	12.0600	12.3628	12.7510	13.0331	13.2528	13.6847	14.0203	14.3861	14.6455	14.9478	15.3263	15.5919	15.8461	16.2912	16.5786	16.9489	17.2288	17.6205	17.9551	18.4895
d-Bo22A2_17_G03R	3.6465	4.2994	4.0109	4.2901	4.4600	4.5224	5.2214	4.9530	4.7874	5.4866	5.2973	5.4430	5.9059	6.0248	6.3669	6.5888	6.8708	6.8021	7.3171	7.6822	7.6735	8.0117	8.2850	8.7270	8.6866	9.1383	9.4163	9.6643	9.9347	10.2911	10.5915	10.8804	11.2107	11.4692	11.7608	12.1443	12.4324	12.6679	12.8698	13.1601	13.5334	13.8413	14.0795	14.4117	14.7354	15.1055	15.3363	15.8570	16.2399
d-Bo22A2_17_G12R	3.9774	3.6266	3.4544	3.9283	4.1816	4.1833	4.5581	5.0247	4.7829	5.2348	5.4358	5.6127	5.6108	5.6589	6.0246	6.1777	6.5131	6.5356	6.7600	6.9533	7.1668	7.2422	7.4670	7.7093	7.7648	8.0438	8.2396	8.4161	8.7881	8.8394	9.1942	9.3645	9.6578	9.9131	10.1161	10.4037	10.6121	10.7694	11.0464	11.3414	11.5773	11.8476	12.1617	12.2910	12.6658	13.1137	13.2160	13.5792	13.9676
d-Bo22A2_17_H08R	4.1924	4.3205	3.3985	3.5509	3.3632	3.7420	4.0136	4.6335	4.3992	4.3364	4.6720	4.7169	4.6231	5.0801	5.0974	5.4728	5.5876	5.7624	5.7942	6.1507	6.1845	6.4831	6.6403	6.9368	7.0516	7.2337	7.4593	7.7159	7.9636	8.1735	8.4086	8.6580	8.9440	9.0758	9.3881	9.6369	9.8257	10.0064	10.2517	10.5176	10.7588	10.9855	11.1718	11.5038	11.7105	12.0338	12.2809	12.5987	12.9930
d-Bo22A2_18_A04R	4.9718	5.2869	5.3661	5.4302	5.3331	6.3680	6.4869	6.6645	6.9472	7.4684	7.4055	7.7902	8.0194	8.1307	8.6036	8.5608	8.9902	9.1206	9.6174	9.6191	10.0148	10.1831	10.5293	10.7454	11.0498	11.3390	11.6524	11.9441	12.1806	12.6312	12.8447	12.9297	13.4081	13.7412	14.0763	14.4723	14.7536	15.1079	15.4533	15.7871	16.1791	16.5052	16.8700	17.2081	17.1314	17.9664	18.3263	18.8285	19.2618
d-Bo22A2_18_A07R	3.4665	4.3791	3.8098	3.6514	4.4771	4.5331	4.4899	4.5952	4.6411	5.2162	5.0995	5.3204	5.4965	5.4775	6.0346	6.1980	6.2441	6.5077	6.5889	6.8875	7.0095	7.2195	7.5091	7.6454	7.8193	8.0000	8.2125	8.4270	8.7445	8.8821	9.0530	9.3866	9.3892	9.7837	9.9294	10.2365	10.4424	10.6336	10.9760	11.1748	11.3946	11.7226	11.9267	12.2266	12.4648	12.7670	13.0782	13.3784	13.6545
d-Bo22A2_18_A10R	5.4004	4.6619	6.6476	5.4994	5.8123	6.3477	6.7264	6.9620	6.8758	7.5084	7.6155	7.6241	8.1320	8.3911	8.5223	8.8533	9.0256	9.2775	9.6115	9.8251	9.8917	10.1880	10.3779	10.7152	10.9531	11.0440	11.3552	11.6267	11.7162	12.1201	12.3563	12.6259	12.9728	13.1940	13.3988	13.7735	14.0013	14.3515	14.5878	14.9906	15.1982	15.4831	15.7874	16.1362	16.4059	16.7385	17.1248	17.4372	17.7722
d-Bo22A2_18_A12R	4.5545	5.1152	4.6843	5.7808	6.0808	6.4125	6.5401	7.2409	7.2463	7.6558	8.1301	8.1750	8.4831	8.5993	9.1749	9.4313	9.6857	9.8203	10.2644	10.5271	10.7561	11.0766	11.4016	11.7929	12.1739	12.3454	12.6840	12.9474	13.3159	13.6049	13.8788	14.3089	14.6653	14.9488	15.2940	15.6836	15.9535	16.4624	16.6267	17.0763	17.3857	17.7627	18.1092	18.4031	18.1992	19.2403	19.6032	20.0194	20.4739
d-Bo22A2_18_B02R	5.2995	5.5671	5.2879	5.2770	5.9318	5.4752	6.3401	6.5517	6.9199	7.0030	7.5374	7.4672	7.9146	7.8133	8.1152	8.1337	8.5539	8.7127	8.9731	9.1717	9.4620	9.6149	9.8378	9.9649	10.3878	10.4413	10.7756	10.9305	11.1918	11.4006	11.6526	11.9315	12.1213	12.4746	12.7109	12.9344	13.2185	13.4271	13.7019	13.9748	14.2770	14.5287	14.8453	15.1508	15.4433	15.7810	16.0804	16.3745	16.7381
d-Bo22A2_18_B03R	3.8375	4.3512	4.1178	4.8147	4.8058	4.8484	5.1860	5.6669	5.4574	5.9961	5.7343	6.0542	6.3919	6.3680	6.5161	6.5595	6.9264	7.0471	7.4156	7.6245	7.7740	8.1023	8.2417	8.4622	8.7823	9.0062	9.2171	9.4973	9.7454	9.9259	10.2140	10.5119	10.7441	11.1129	11.3927	11.5664	11.8761	12.1009	12.3660	12.6877	13.0194	13.2563	13.5854	13.9150	14.1705	14.4982	14.8984	15.2737	15.6636
d-Bo22A2_18_B05R	4.3368	4.4261	4.9509	5.1062	5.2468	5.7435	5.5710	5.8614	6.3439	6.5181	6.0234	6.7866	6.7377	6.9362	7.3810	7.2862	7.7398	7.9834	8.2787	8.2605	8.4862	8.8250	8.9325	9.1240	9.4883	9.6072	9.7106	9.9917	10.3475	10.4030	10.7592	11.0013	11.1472	11.3788	11.7153	11.8979	12.2234	12.4183	12.7027	12.9494	13.1640	13.4422	13.7333	14.0031	14.2654	14.6208	14.9411	15.2750	15.6281
d-Bo22A2_18_B07R	4.0489	5.4686	4.6702	5.1123	4.9597	5.2250	5.8904	6.1287	6.4935	6.9784	7.1199	7.1562	7.8860	7.7450	8.1455	8.4226	8.7139	9.1001	9.5643	9.7616	10.1313	10.4847	10.8088	11.1398	11.6396	11.8593	12.2078	12.5337	13.0571	13.2004	13.6595	14.0384	14.3550	14.7915	15.2145	15.6337	16.0152	16.4506	16.7823	17.1555	17.5108	17.9142	18.2765	18.6244	19.0367	19.3697	19.8919	20.3310	20.9434
d-Bo22A2_18_B08R	4.2686	5.2469	5.2186	5.7568	5.8083	5.9822	6.3739	6.5553	6.7924	7.2105	7.2067	7.1960	7.5871	7.7904	7.9476	8.3793	8.4930	8.6213	9.0690	9.1802	9.4515	9.7744	10.0021	10.1111	10.6372	10.7958	10.9954	11.2582	11.7115	11.8195	12.1469	12.5666	12.6676	12.9789	13.3160	13.6827	14.0108	14.3162	14.6214	14.9183	15.2314	15.5916	15.8944	16.2401	16.5609	16.9127	17.3964	17.6634	18.1577
d-Bo22A2_18_B09R	4.4898	5.0292	4.8020	4.9413	5.2211	5.9409	5.9379	6.0705	6.1070	6.5370	6.4234	6.9748	6.9392	7.1224	7.4571	7.6350	7.9252	8.2310	8.3763	8.6344	9.0387	9.0745	9.4120	9.6011	9.9863	10.1474	10.4807	10.7233	11.0419	11.2519	11.5484	11.8736	12.3109	12.4923	12.8266	13.1665	13.5039	13.6804	13.8937	14.3079	14.7099	14.7816	15.3821	15.7329	16.0498	16.4356	16.8164	17.2398	17.6510
d-Bo22A2_18_B11R	3.8064	4.4669	4.3724	4.4342	5.2515	5.4757	5.7910	6.2355	6.2463	6.3015	6.6878	6.9585	7.3702	7.3650	7.9783	8.2435	8.4169	8.7251	9.0896	9.2956	9.7529	9.8755	10.1732	10.3967	10.8289	11.0989	11.3876	11.6888	11.9530	12.2992	12.6166	12.9310	13.4709	13.6830	14.0082	14.4457	14.8055	14.9713	15.2733	15.8090	16.2493	16.3237	17.0621	17.4662	17.8251	18.2776	18.6661	19.1383	19.6093
d-Bo22A2_18_C01R	4.8371	5.2199	5.4051	4.9697	5.4133	5.8210	6.0814	6.4018	6.9543	6.6405	6.9900	7.2794	6.9992	7.6086	7.9159	7.8864	8.5363	8.6316	8.9733	9.1265	9.4606	9.8511	9.9751	10.2059	10.6172	10.8725	11.1716	11.4867	11.8711	12.0586	12.3812	12.7112	13.0294	13.3894	13.6956	14.0272	14.4106	14.7828	15.0680	15.3597	15.7179	16.0274	16.3143	16.5948	17.0236	17.4281	17.7503	18.2140	18.7334
d-Bo22A2_18_C09R	3.8963	4.3771	4.3664	4.2722	4.9637	5.3213	5.3219	5.9208	5.6034	5.8506	6.3229	6.3527	6.2912	6.6090	6.7955	6.9840	7.1401	7.3993	7.6465	7.7604	8.1740	8.4472	8.7048	8.9907	9.1329	9.4544	9.7149	9.8190	10.2398	10.4150	10.6274	10.7062	11.3109	11.6162	11.8804	12.1728	12.5059	12.8422	13.1301	13.3848	13.7950	14.0406	14.4144	14.7969	15.2032	15.5902	16.0047	16.3213	16.6903
d-Bo22A2_18_D07R	4.6299	4.0403	4.2472	4.6058	4.4280	4.9628	5.0196	5.4108	5.6610	6.1129	5.9134	6.4678	6.6035	6.8277	6.9827	7.4223	7.6234	7.9469	8.1581	8.3578	8.7696	9.0081	9.4015	9.6875	10.0722	10.3313	10.6381	10.9040	11.2592	11.5917	11.9684	12.3449	12.6975	13.0348	13.3705	13.7750	14.1345	14.5196	14.8057	15.3149	15.6644	16.1877	16.4969	16.9186	17.3635	17.7307	18.1628	18.6533	19.0854
d-Bo22A2_18_D10R	5.1228	4.8544	5.8853	5.9303	6.0541	5.9017	6.8162	7.0960	7.3874	7.7413	7.8853	8.3692	8.4876	8.7842	8.8144	9.3781	9.6492	9.9425	10.1958	10.4621	10.8378	11.1386	11.4148	11.7831	12.1496	12.3453	12.6777	12.9497	13.2781	13.5973	14.0363	14.2913	14.7882	14.9956	15.4310	15.7869	16.1388	16.2143	16.7149	17.1270	17.4881	17.7754	18.2482	18.6173	18.8371	19.2348	19.6143	19.9919	20.5270
d-Bo22A2_18_E06R	4.2457	5.3015	4.3482	4.4229	5.0578	4.8202	5.2745	5.5885	5.6784	6.1789	6.1207	6.2496	6.3175	6.6313	7.0164	7.1329	7.3711	7.7706	7.9868	8.2017	8.5364	8.9453	9.0323	9.4060	9.7789	9.9650	10.3284	10.6709	10.8417	11.2978	11.5711	11.8896	12.2327	12.5534	12.9346	13.2003	13.4744	13.9319	14.2464	14.5345	14.9452	15.3036	15.6500	15.9870	16.2863	16.6777	17.0452	17.4334	17.9646
d-Bo22A2_18_E07R	5.1361	5.3816	6.1909	5.8154	5.9529	6.8325	6.9237	7.3262	7.5122	8.0578	7.7878	8.1120	8.3694	8.5624	9.0766	9.2090	9.3367	9.7368	10.1121	10.1842	10.5301	10.6886	11.1038	11.3528	11.7426	11.8440	12.2403	12.4845	12.8303	13.2446	13.4445	13.7329	13.9581	14.3669	14.8117	15.0883	15.4468	15.7768	16.0408	16.4049	16.8045	17.1773	17.4527	17.8226	18.1186	18.5709	18.8953	19.3844	19.8603
d-Bo22A2_18_F01R	4.8723	5.0715	5.5849	6.1645	5.9583	6.4820	6.3671	6.4956	7.1781	7.9692	8.1248	8.3356	8.0168	8.7348	8.8766	9.2937	9.5584	9.8341	10.0810	10.3225	10.5606	11.0493	11.3173	10.9564	11.8787	12.1157	12.4906	12.8109	13.0126	13.3147	13.5877	13.9652	14.3192	14.5963	15.0104	15.3563	15.5929	15.9222	16.2838	16.6134	17.0148	17.2422	17.5845	17.1708	18.2844	18.5559	19.0151	19.3847	19.8565
d-Bo22A2_18_F02R	3.3799	4.0087	5.1683	4.5904	5.2174	5.6389	5.4486	5.6858	6.4987	6.3922	6.3932	6.7822	6.8305	7.0260	7.0403	7.3032	7.7364	7.8640	8.1433	8.1343	8.4420	8.9146	8.9264	9.2865	9.5562	9.7452	10.0191	10.3500	10.5577	10.8173	11.0928	11.2133	11.7842	11.9921	12.2599	12.6232	12.6358	13.1400	13.4045	13.6646	14.0068	14.2538	14.5982	14.8089	15.2127	15.7182	15.9032	16.3525	16.7583
d-Bo22A2_18_F05R	4.9212	4.2106	5.1601	5.0038	4.9844	6.0942	5.5358	5.4799	6.1417	5.9482	6.2586	7.2816	6.6756	6.7168	6.8957	7.2373	7.3415	7.7523	7.8195	8.1076	8.3066	8.6980	8.9705	9.0913	9.3668	9.4438	9.8201	10.1755	10.3803	10.7764	10.9490	11.2610	11.6817	11.8813	12.2201	12.5467	12.6310	13.0796	13.4136	13.7157	14.0549	14.3624	14.7073	14.8720	15.4057	15.8000	16.1806	16.4736	16.9746
d-Bo22A2_18_F07R	3.5816	3.9359	4.2995	4.2252	4.3900	4.4229	4.8213	4.6868	5.4551	5.7355	5.3676	5.5487	5.7441	6.0066	6.0661	6.4608	6.7025	6.8007	7.0120	7.1817	7.3197	7.5008	7.8366	7.6882	8.0860	8.3409	8.5554	8.8940	9.0139	9.2710	9.5265	9.7625	10.0641	10.2641	10.5465	10.8866	11.0269	11.2523	11.6028	11.7671	12.1586	12.3859	12.6501	12.8143	13.2312	13.4752	13.9185	14.2269	14.6945
d-Bo22A2_18_F10R	3.9178	4.4993	4.5600	5.1370	5.4471	5.9844	6.0100	5.9697	6.5398	6.7042	6.8288	7.1986	7.3789	7.6749	8.0036	8.3692	8.5950	8.8399	9.2340	9.4968	9.6967	9.6800	10.2869	10.5959	10.9235	11.2279	11.5815	11.8209	12.2115	12.5786	12.8019	13.2053	13.6302	13.9662	14.3217	14.6516	15.0299	15.3987	15.7298	16.0951	16.4526	16.6255	17.2614	17.7734	18.1765	18.5326	18.9590	19.3519	19.7212
d-Bo22A2_18_F11R	4.9185	6.3231	5.8293	5.9710	6.6068	7.0945	7.2656	7.6665	8.1970	8.4555	8.8279	9.0454	9.2944	9.6065	10.1947	10.3358	10.6689	10.9703	11.2041	11.5679	11.8184	12.2153	12.5526	12.8464	13.1140	13.3555	13.7584	13.9953	14.4444	14.7120	14.9922	15.3311	15.6925	16.0471	16.4564	16.7784	17.1502	17.4215	17.5350	18.0592	18.4707	18.7498	19.0360	19.4158	19.8812	20.0367	20.4092	20.8482	21.1747
d-Bo22A2_18_G01R	4.5315	4.9401	5.4457	5.1706	5.5189	5.1919	5.6647	6.2900	6.1203	6.9585	6.0924	5.9848	6.7618	7.0562	7.3783	7.6357	7.6622	7.7707	8.1781	8.3054	8.5076	8.6892	9.0864	9.3200	9.5005	9.9879	9.9635	10.0917	10.4621	10.7123	11.0188	11.2631	11.4879	11.7792	11.9762	12.3316	12.4414	12.8410	13.0705	13.2451	13.5670	13.7657	14.0370	14.3858	14.6946	14.9220	15.2616	15.6417	16.1131
d-Bo22A2_18_G05R	5.4966	6.0833	5.2350	5.3774	6.0325	6.2975	6.3609	6.9877	7.3562	7.4342	7.0209	7.8863	8.2355	8.4612	8.7291	9.1660	9.1824	9.4676	9.9102	10.0784	9.9720	10.7041	10.9026	11.1003	11.4938	11.6830	12.0335	12.2015	12.6762	12.7330	13.2465	13.5788	13.8475	14.1726	14.5145	14.9844	15.2886	15.6414	16.0007	16.2247	16.5587	16.8136	17.2702	17.6090	17.9650	18.3304	18.7079	19.1021	19.6156
d-Bo22A2_18_G12R	4.9737	5.7493	5.1002	5.3884	6.3289	6.4057	6.6742	6.7405	7.1227	7.3647	7.2117	7.5472	7.9586	8.0335	8.1330	8.6342	8.7017	9.1719	9.3282	9.5032	9.7618	9.9485	10.1960	10.5105	10.7913	10.9951	11.2461	11.4994	11.7552	12.0081	12.2826	12.5328	12.9862	13.1663	13.4344	13.7041	13.6848	14.2219	14.5981	14.8639	15.1519	15.4923	15.7159	16.0344	16.3400	16.9536	16.9913	17.2885	17.8928
d-Bo22A2_18_H04R	5.1537	5.1282	3.9986	6.1836	6.2708	6.9450	7.3680	7.3258	7.7058	8.0903	8.2177	8.5824	8.6790	8.9377	9.2795	9.7606	9.7776	10.1706	10.5117	10.8256	10.9467	11.0922	11.4094	11.7403	12.0250	12.3328	12.5676	12.8798	13.2240	13.3785	13.6797	14.0438	14.3598	14.5777	14.9579	15.2452	15.5588	15.8116	16.0119	16.3221	16.6415	17.0195	17.2627	17.4995	17.7810	18.0792	18.4920	18.7777	19.2774
d-Bo22A2_18_H06R	4.5156	3.8850	4.0422	4.3522	4.0669	4.5750	4.7402	4.8183	4.5765	5.1015	5.2591	5.3039	5.4068	5.4321	5.6385	5.7220	5.9540	6.0668	6.2693	6.3056	6.3869	6.5848	6.7278	6.9480	7.0608	7.2674	7.4072	7.6660	7.8202	7.9757	8.1584	8.3555	8.5463	8.7756	8.9785	9.2935	9.4355	9.6591	9.8652	10.0870	10.3884	10.5478	10.8305	10.8386	11.3231	11.6449	11.9443	12.1953	12.5083
d-Bo22A2_18_H10R	5.4371	4.5902	5.4875	6.0083	5.4913	6.2926	6.2644	6.0834	6.4034	7.0206	7.0091	7.2253	7.3144	7.6984	7.7645	8.1552	8.3246	8.4705	8.6425	8.9225	9.1992	9.2819	9.5500	9.8236	9.9944	10.1466	10.5103	10.6423	10.7086	11.1741	11.3864	11.3156	11.8996	12.1294	12.4931	12.7111	12.9393	13.0796	13.4206	13.7049	13.8793	14.1432	14.4651	14.7509	15.1131	15.3460	15.7088	16.0272	16.3917
d-Bo22A2_19_A02R	4.2271	4.8303	5.4847	5.3657	5.5882	5.9267	6.5033	6.3474	6.9780	7.3709	7.5338	7.7467	7.8286	8.4032	8.5606	8.7660	9.4357	9.6586	10.1522	10.1637	10.5770	10.8912	11.2100	11.4106	11.7682	12.0633	12.3987	12.7187	13.0165	13.5086	13.7287	14.1066	14.4518	14.6837	15.1042	15.4764	15.8602	16.1960	16.4334	16.7258	17.1126	17.4445	17.8021	18.1297	18.0296	18.8485	19.2203	19.7164	20.1607
d-Bo22A2_19_A08R	4.1641	4.0326	4.2496	4.4920	5.1755	5.3980	5.2115	5.6284	5.9298	5.8031	6.1740	6.2286	6.0792	6.5793	6.9765	7.0599	7.3369	7.5894	7.8125	8.2240	8.2958	8.6097	8.6714	8.9476	9.3142	9.3724	9.6738	10.0014	10.2833	10.5810	10.8400	10.8359	11.3889	11.7328	11.9785	12.3204	12.5687	12.8471	13.1279	13.3744	13.6543	13.9663	14.3115	14.6340	14.8801	15.2984	15.6416	16.0482	16.5270
d-Bo22A2_19_C02R	3.4981	3.7197	3.6885	4.0251	4.1488	4.3838	3.9471	4.9391	4.8079	5.1174	4.9468	5.3613	5.5592	5.6847	6.0575	6.1804	6.4141	6.6393	6.8593	7.1670	7.3066	7.5225	7.8691	8.2189	8.5552	8.6773	8.9473	9.2668	9.6763	9.8831	10.0038	10.5389	10.8657	11.1193	11.4417	11.7804	12.0502	12.4064	12.6422	12.8771	13.2717	13.6397	13.8949	14.2544	14.6311	14.9747	15.3801	15.7213	16.3019
d-Bo22A2_19_C04R	5.0123	4.0155	3.9004	4.7892	5.0021	5.0420	5.1069	5.6976	5.7497	6.0762	6.2005	6.2319	6.4815	6.7796	6.9492	7.1797	7.3003	7.4473	7.7226	7.8773	7.8898	8.1608	8.4670	8.6642	9.0170	9.1114	9.3821	9.4945	9.8915	10.0555	10.2434	10.5398	10.7851	11.0416	11.2782	11.5301	11.7797	12.0951	12.3153	12.4442	12.7985	13.0849	13.3240	13.6432	13.9733	14.2426	14.5622	14.8841	15.2516
d-Bo22A2_19_C05R	4.3048	4.4865	4.1540	4.2271	4.9248	5.2491	5.2087	5.7739	6.2192	6.4861	6.6930	6.7271	7.1383	7.4487	7.7434	7.9569	8.3627	8.6477	8.9425	9.2830	9.4695	9.9518	10.1542	10.5003	10.9360	10.9928	11.3969	11.3704	12.0156	12.4286	12.6464	13.1188	13.4091	13.8014	14.1348	14.4442	14.8951	15.2343	15.6051	15.8975	16.2790	16.5853	16.3732	17.2654	17.6359	17.4578	18.4335	18.7431	19.3221
d-Bo22A2_19_D01R	4.8948	4.3219	4.8234	4.8411	5.6589	5.5913	5.9802	6.5403	6.9912	6.9311	7.2040	7.3534	7.6982	8.2108	8.4867	8.6095	8.9840	9.2365	9.6406	9.8531	10.1900	10.5580	10.9231	11.2601	11.6765	11.9191	12.0682	12.5557	12.8415	13.1805	13.4628	13.9081	14.3041	14.7152	14.9549	15.3504	15.6866	16.0462	16.3471	16.7659	16.7594	17.5200	17.5974	18.1220	18.3486	18.6685	19.1959	19.4866	20.0869
d-Bo22A2_19_D04R	3.6247	3.5872	3.9022	4.1587	4.3509	4.4019	4.9206	5.7178	5.2393	5.4926	6.0716	5.9101	6.2339	6.6002	6.8753	7.0480	7.2438	7.6470	7.9595	8.2698	8.5368	8.8288	9.0981	9.4491	9.8304	9.9957	10.2209	10.7029	10.9495	11.2742	11.6271	11.8774	12.3632	12.7508	12.9601	13.2989	13.6611	13.9162	14.1678	14.6089	14.6482	15.2731	15.5376	15.9504	16.2290	16.6429	17.0512	17.3314	17.9246
d-Bo22A2_19_D08R	3.6783	4.6939	4.9039	4.8668	4.1980	5.6770	5.0871	5.3473	5.3384	5.8933	5.8689	6.1922	6.3099	6.4610	6.7527	7.1113	7.0337	7.4757	7.6102	7.8336	8.2737	8.5397	8.7787	8.9817	9.3634	9.5710	9.8066	10.0493	10.4016	10.6549	11.0491	11.1879	11.5843	11.8370	12.3713	12.4841	12.9208	13.0934	13.3998	13.7683	14.0899	14.4028	14.7252	15.0089	15.3082	15.8002	16.1579	16.4923	16.6672
d-Bo22A2_19_D10R	3.4193	3.5838	4.3666	4.5557	4.6884	4.7860	5.4222	5.5359	6.1004	6.2406	6.3675	6.5366	6.8020	7.2383	7.2467	7.3434	7.5044	7.7456	7.8365	8.2185	8.4367	8.6998	8.8345	9.2135	9.4276	9.6272	9.9009	10.0918	10.2977	10.5511	10.8559	11.1322	11.4240	11.7326	11.9635	12.3402	12.5958	12.9034	13.1480	13.5174	13.8912	14.2209	14.5734	14.9798	15.2868	15.6780	16.0190	16.4051	16.7842
d-Bo22A2_19_E08R	3.8799	3.9030	4.3395	4.0913	5.4272	4.7247	5.0583	5.6175	5.7164	5.5713	6.1660	6.0512	6.2501	6.3868	6.7272	6.8147	6.9490	7.4314	7.5446	7.6128	8.0402	8.2332	8.3705	8.6585	8.9663	9.1021	9.4325	9.6607	9.9275	10.3097	10.4651	10.8536	10.9506	11.3431	11.4927	11.8804	12.1701	12.4437	12.7986	13.0491	13.2108	13.5781	13.8625	14.1321	14.5382	14.8397	15.2548	15.6790	16.0748
d-Bo22A2_19_E12R	3.5310	3.7053	3.7965	3.9518	4.6946	4.7872	4.8148	5.1857	4.9419	5.4512	5.4148	5.4094	5.7416	5.8526	6.3842	6.5132	6.7520	7.0902	7.1755	7.4450	7.6858	7.9695	8.0818	8.3470	8.5406	8.8442	9.1853	9.5601	9.7473	10.2110	10.4498	10.7903	10.9792	11.2639	11.3425	12.0213	12.2948	12.5817	12.9212	13.1337	13.4052	13.8859	14.1525	14.5124	14.9108	15.2273	15.6295	16.0859	16.5864
d-Bo22A2_19_F02R	3.8300	3.7242	4.3385	3.4706	4.6838	4.3968	5.1234	5.3079	5.5072	6.2061	6.2719	6.6003	6.5838	7.0421	7.1942	7.4614	7.4639	7.8754	8.1615	8.4491	8.6367	9.0635	9.2345	9.3837	9.6404	9.8468	10.2506	10.4207	10.8396	11.1433	11.3536	11.6383	12.0954	12.2361	12.5523	13.0086	13.2118	13.6093	13.9291	14.2700	14.5906	14.9645	15.2775	15.2958	15.9859	16.3521	16.7145	17.1601	17.5505
d-Bo22A2_19_F03R	4.1229	3.3333	3.9089	4.1298	4.6576	4.8988	5.4063	5.9249	5.7757	5.8858	6.1731	6.5256	6.6831	6.8037	7.0858	7.1676	7.4385	7.7048	7.8358	8.2556	8.3690	8.6533	8.8548	9.0487	9.2045	9.3987	9.8184	10.0512	10.2917	10.5809	10.7158	11.0860	11.5033	11.6433	11.9272	12.2786	12.4052	12.7778	13.0857	13.3811	13.6150	13.9626	14.3545	14.1568	14.9215	15.3073	15.6622	16.0803	16.4267
d-Bo22A2_19_F05R	4.0583	3.1967	3.8531	4.3749	5.4699	4.8829	5.8411	5.7371	5.6279	5.6540	6.2233	6.0325	6.4344	6.8371	6.8082	7.0367	7.1895	7.3788	7.5738	7.9714	8.1548	8.4944	8.5899	8.5100	8.9996	9.1534	9.5394	9.8842	10.0184	10.3248	10.3847	10.8391	11.1270	11.3427	11.5814	11.9694	12.0828	12.4950	12.7889	13.0849	13.3753	13.6557	13.9820	13.5450	14.6094	14.9837	15.3556	15.6801	16.0266
d-Bo22A2_19_F06R	4.9464	3.2515	4.1825	4.2066	4.9755	4.9325	5.7501	5.6835	5.6975	5.8953	6.0924	6.4896	6.5604	7.0539	7.0780	7.4997	7.6779	7.9066	8.3573	8.5395	8.8713	9.1489	9.4556	9.7139	9.8233	10.1029	10.5447	10.8146	11.1248	11.3859	11.6279	12.0642	12.4219	12.7102	12.9792	13.3886	13.4012	14.0467	14.4213	14.7695	15.0116	15.4101	15.6907	15.9532	16.4483	16.9753	17.1763	17.7555	18.1066
d-Bo22A2_19_F07R	3.7924	4.5350	4.7770	4.5270	5.7119	4.8813	5.6207	6.0699	5.8679	6.5423	6.8103	7.1640	7.1426	7.2518	7.8678	8.0557	8.2022	8.5295	8.9037	8.9983	9.3674	9.6183	10.0742	9.8546	10.6016	10.7220	11.2138	11.5064	11.8586	12.2483	12.3167	12.7858	13.2721	13.4843	13.8379	14.3061	14.5464	14.9374	15.3057	15.6084	15.9952	16.4071	16.6883	16.8460	17.4211	17.8118	18.1956	18.6177	19.1759
d-Bo22A2_19_F12R	3.3652	4.5553	4.3350	4.7989	5.3174	5.4804	5.9790	6.5143	6.7204	6.9519	7.3554	7.5386	7.8336	8.1673	8.7368	8.9099	9.2370	9.6611	9.8698	10.1223	10.5610	10.9745	11.0556	11.1892	12.0023	12.4291	12.7696	13.0694	13.5011	13.7694	14.2083	14.5557	15.0439	15.3047	15.7773	16.2034	16.6138	16.9689	17.3032	17.6958	18.1488	18.2794	18.7105	19.0594	19.5292	19.8634	20.2213	20.7372	21.3187
d-Bo22A2_19_G02R	6.6310	7.0834	8.2488	8.8816	10.0874	10.4450	11.5030	12.4543	12.7210	13.7359	14.1258	14.6146	15.2594	15.8983	16.5119	16.9329	17.6666	18.0164	18.6380	19.0423	19.4547	19.9448	20.3583	20.9277	21.3836	21.6596	22.1076	22.5703	23.2271	23.2639	24.0811	24.6118	25.0156	25.5550	26.0484	26.4617	26.8235	27.1927	27.4059	27.6541	27.9013	28.1580	28.4546	28.8309	29.0574	29.3433	29.6728	30.1452	30.6319
d-Bo22A2_19_H02R	3.3971	4.9807	4.0440	4.9495	4.7870	5.2975	5.9222	5.9519	6.2121	6.4786	6.9864	7.1858	7.0342	7.3750	7.5497	7.8307	8.0818	8.4230	8.5715	8.6921	9.0284	9.1403	9.3718	9.6589	9.9176	10.1944	10.3718	10.6121	10.8976	11.1327	11.3937	11.7020	11.9364	12.2845	12.5596	12.8732	13.1636	13.4498	13.7468	14.0062	14.2386	14.6150	14.9655	15.0263	15.5473	15.8284	16.2553	16.6035	17.0467
d-Bo22A2_20_A04R	5.0560	4.9100	6.3105	6.6931	7.0523	7.3513	8.0769	8.5281	8.8448	9.5515	9.7814	10.1267	10.6115	10.8524	11.3527	11.6567	12.1257	12.4516	12.7514	13.3298	13.5716	13.8859	14.1448	14.4273	14.8719	15.1164	15.5022	15.8797	16.2541	16.8235	17.0492	17.2441	17.7805	18.1457	18.5741	18.9837	19.4294	19.7222	20.1272	20.4133	20.7227	21.0381	21.4183	21.7064	21.9387	22.4324	22.8017	23.3449	23.8308
d-Bo22A2_20_A09R	4.3359	4.2618	4.4417	5.3289	5.2990	5.5337	5.6755	5.8931	6.5375	6.6959	6.7669	7.2690	7.4794	7.7011	7.9403	8.1098	8.4063	8.6405	8.9349	9.0785	9.3679	9.6904	9.8705	10.2378	10.4565	10.5943	10.9092	11.2536	11.5457	11.8154	12.0867	12.3842	12.7221	13.0388	13.2549	13.6464	13.9022	14.3479	14.5350	14.9442	15.2997	15.5768	15.9710	16.3174	16.5567	17.0734	17.5023	17.8179	18.2937
d-Bo22A2_20_C03R	3.5293	2.5870	2.8568	3.3814	3.8352	4.4746	5.3430	4.8924	5.4303	5.2768	5.6766	5.6342	6.0919	6.0956	6.2998	6.5317	7.0218	6.9901	7.3875	7.6825	7.7951	8.3128	8.2560	8.5089	8.8504	9.0900	9.3530	9.6287	9.9168	10.1486	10.4239	10.7505	10.9292	11.1839	11.5455	11.9229	12.1032	12.3778	12.6276	12.8939	13.2009	13.5739	13.8675	14.1578	14.5116	14.9065	15.2505	15.5926	15.9538
d-Bo22A2_20_C04R	3.9487	4.6067	5.7256	5.1037	5.8553	6.4698	6.9628	7.1849	7.4131	8.1685	8.7083	8.9067	9.0734	9.5502	9.9420	10.3155	10.9483	11.1584	11.6135	11.9275	12.6182	12.7812	13.1365	13.5311	13.9224	14.2863	14.7250	15.0360	15.4936	15.8035	16.2616	16.3773	17.1152	17.5743	17.9487	18.5642	18.9201	19.3171	19.6846	19.5664	20.4497	20.7765	21.1028	21.5077	21.9479	22.2901	22.7343	23.2221	23.7067
d-Bo22A2_20_C10R	4.3751	4.1048	4.9454	4.8632	5.5384	5.8751	6.2122	6.2399	6.3729	7.0195	7.2816	7.4731	7.7339	7.9139	8.1679	8.6228	8.8665	9.1515	9.4033	9.6580	10.0108	10.2704	10.6067	10.9200	11.1100	11.3912	11.8051	12.1588	12.3868	12.7498	13.0143	13.1783	13.8006	14.1140	14.5187	14.9094	15.2489	15.6749	15.9697	16.2347	16.7343	17.0876	17.4549	17.8510	18.2614	18.6216	19.0383	19.5466	19.9927
d-Bo22A2_20_C12R	4.1999	4.1196	4.7367	4.7054	5.1565	5.4751	6.1447	6.2462	5.9101	6.6665	6.8012	7.2457	7.3701	7.4767	7.6838	8.0260	8.1948	8.5337	8.6532	8.9024	9.1444	9.3397	9.5745	9.8875	10.1161	10.0559	10.5855	10.8593	11.0147	11.3212	11.4542	11.8417	12.0759	12.3747	12.6358	12.9645	13.1423	13.4469	13.7093	14.0142	14.3234	14.5996	14.9833	15.2275	15.6353	15.8882	16.2207	16.5350	17.0299
d-Bo22A2_20_D05R	4.4539	5.2676	4.6263	6.3389	6.3889	6.9296	6.8256	7.1782	7.3713	7.8151	8.0836	8.5407	8.9467	8.9915	9.1846	9.6505	9.9845	10.3821	10.5676	10.6411	11.1500	11.5153	11.6639	12.0557	12.4380	12.6575	12.9395	13.2660	13.5694	13.9169	14.1616	14.5383	14.9108	15.2702	15.5769	16.0204	16.3454	16.7441	17.0498	17.4364	17.7068	18.1207	18.4336	18.7545	19.1549	19.4991	19.8349	20.2558	20.3558
d-Bo22A2_20_D12R	3.4735	4.0346	3.8369	4.1147	4.6231	4.9220	4.9160	5.2788	5.6162	5.7537	5.8516	6.2425	6.3683	6.6318	6.7429	6.7438	7.1326	7.5309	7.6365	7.6830	8.0963	8.3472	8.5550	8.8729	9.1756	9.2939	9.5621	9.8161	10.1178	10.2588	10.6361	10.8507	11.1289	11.3903	11.7932	12.0645	12.3470	12.7024	12.8994	13.2468	13.5402	13.8486	14.1614	14.5558	14.8667	15.2359	15.6636	15.9382	16.2781
d-Bo22A2_20_E03R	3.9416	3.5354	3.6672	4.0933	4.1920	4.6426	4.6328	4.7004	5.1662	5.5653	5.5813	5.8557	5.8808	6.0504	6.3114	6.4776	6.7540	6.8495	7.0086	7.0907	7.3517	7.4033	7.7768	7.9025	8.1409	8.1917	8.5452	8.7738	8.9980	9.1668	9.3827	9.6373	9.8568	10.0630	10.3399	10.4766	10.7548	11.0226	11.3076	11.5358	11.8317	12.0189	12.3536	12.5765	12.8690	13.1762	13.4623	13.8234	14.1356
d-Bo22A2_20_E11R	4.4617	4.4915	4.7520	6.6718	5.9694	6.5026	6.2303	6.6984	7.0466	7.2795	7.9665	7.9685	8.1828	8.3379	9.0839	9.3311	9.6822	10.0976	10.3437	10.5129	10.8755	11.2569	11.6747	11.9944	12.3124	12.6005	12.8825	13.2436	13.6359	14.0085	14.3161	14.5453	14.8616	15.2567	15.6332	16.0549	16.3854	16.7661	16.9995	17.3504	17.6599	18.1288	18.3060	18.5850	18.9107	19.2664	19.5935	20.0384	20.5581
d-Bo22A2_20_F03R	2.6078	3.5572	3.7581	3.6120	3.7117	4.3779	4.4218	4.6275	4.6160	5.0612	5.2419	5.3072	5.3553	5.4502	5.6753	5.9587	6.2366	6.3558	6.5673	6.5178	6.8606	7.1350	7.4338	7.1401	7.6880	7.9670	8.2226	8.4098	8.6704	8.8417	9.1543	9.4285	9.7826	9.9101	10.2693	10.5146	10.7831	11.0885	11.3447	11.6634	11.9957	12.2300	12.5153	12.8693	13.2430	13.5581	13.9010	14.3432	14.7300
d-Bo22A2_20_F05R	4.7266	6.4341	5.3461	5.6666	5.4193	6.1979	6.0467	6.6665	6.9639	7.6096	7.6859	7.9971	8.5158	8.8618	8.8300	9.4264	9.6817	10.1026	10.3634	10.5130	10.9978	11.3258	11.6915	12.1114	12.3483	12.7522	13.0460	13.2326	13.7063	13.9146	14.4274	14.4532	15.0044	15.3895	15.6196	16.0954	16.1281	16.7261	16.9488	17.2550	17.5073	17.8470	17.9677	18.3314	18.5637	18.9885	19.2298	19.7533	20.2055
d-Bo22A2_20_F07R	4.4735	4.5210	5.5272	5.8846	6.0679	6.3321	6.9595	7.4202	7.3688	7.5465	8.0386	8.2134	8.2611	8.7726	8.8681	9.3831	9.5358	10.0532	10.2874	10.3917	10.6973	11.1478	11.1615	11.6861	11.8778	12.2099	12.4489	12.7980	13.0534	13.3747	13.7112	13.9832	14.4234	14.6526	14.9839	15.2667	15.6315	15.9109	16.1359	16.5061	16.8473	17.0639	17.4346	17.7439	18.1119	18.2888	18.6451	19.0675	19.5266
d-Bo22A2_20_F09R	3.3001	3.2654	3.6704	4.6665	4.8493	4.8733	5.5481	5.7570	5.7225	6.3153	6.5323	6.8612	6.9030	6.9899	7.2317	7.8159	7.8833	8.1713	8.5366	8.4563	8.8381	9.1802	9.2954	9.6107	9.9187	10.1277	10.3948	10.4811	10.7765	10.9681	11.3690	11.5978	11.8872	12.1065	12.3808	12.6955	12.9990	13.2078	13.5189	13.8045	14.1200	14.5382	14.6555	15.0584	15.3484	15.6700	15.9773	16.3323	16.7494
d-Bo22A2_20_F10R	4.2153	3.7082	4.0855	4.9712	4.6909	4.7197	5.7576	5.4419	5.7824	5.9158	6.1185	6.2012	6.2857	6.5800	6.9802	7.2516	7.3207	7.6288	7.9143	8.2161	8.3896	8.6527	9.0572	9.2583	9.4442	9.7540	10.0444	10.2888	10.6191	10.8612	11.1167	11.4181	11.9092	12.0818	12.3624	12.6899	12.9683	13.1702	13.3238	13.8072	14.0216	14.3849	14.7138	15.0600	15.4284	15.6663	16.0257	16.4149	16.8495
d-Bo22A2_20_F11R	4.6212	4.9546	5.1088	5.5985	5.8833	6.2860	6.2847	7.3430	7.0507	7.6391	7.9787	8.3465	8.4925	8.5579	8.7688	9.3833	9.3739	9.7495	10.0398	10.1104	10.5425	10.6318	10.8749	11.3286	11.5325	11.9059	12.2004	12.3553	12.6575	12.9136	13.2834	13.6005	13.9259	14.2054	14.4594	14.7972	15.0702	15.4083	15.6739	15.9731	16.2716	16.5888	16.9381	17.2614	17.6184	17.9221	18.2862	18.5971	19.0974
d-Bo22A2_20_F12R	4.1134	4.2357	5.0230	5.3243	5.5092	5.8600	5.8800	6.4829	6.6584	7.0956	7.3941	7.6131	7.8310	7.9042	7.9668	8.8481	8.8357	9.1553	9.7108	9.5609	9.9736	10.2453	10.6084	10.9134	11.0469	11.4500	11.6826	11.9029	12.2661	12.5202	12.9174	13.2178	13.5282	13.7453	14.2270	14.4813	14.8551	15.1774	15.5208	15.8558	16.3123	16.2741	16.8673	17.4538	17.7327	18.0633	18.4099	18.9511	19.3785
d-Bo22A2_20_G06R	4.1157	4.5050	4.9744	5.9039	5.1196	5.8489	5.8316	6.0734	6.2973	6.8812	6.9563	7.4083	7.3481	7.6252	7.9649	8.0794	8.4334	8.7168	8.9071	9.1359	9.3907	9.6504	9.9207	10.0998	10.3199	10.6820	11.0492	11.3101	11.4329	11.8288	12.1467	12.3728	12.8256	13.0245	13.4659	13.5882	13.8257	14.3161	14.3615	14.9887	15.2978	15.6606	16.0209	16.3668	16.6279	17.0547	17.3991	17.7231	18.2812
d-Bo22A2_20_G08R	3.7113	3.3427	4.4270	5.2145	5.2285	5.3405	5.5339	5.9608	6.1939	6.7558	6.9208	6.9849	7.0724	7.3879	7.7416	8.1040	8.2582	8.5416	8.8127	9.0530	9.2254	9.6372	9.7592	10.0736	10.3878	10.6823	10.8555	11.1738	11.5056	11.3051	12.0126	12.3104	12.5895	12.8563	13.1223	13.4591	13.7742	14.0388	14.3825	14.6347	14.8895	15.2163	15.5714	15.9031	16.2253	16.5219	16.8218	17.2318	17.7064
d-Bo22A2_20_G09R	3.2162	3.1013	3.6423	4.1842	4.1898	4.4702	4.4222	4.7315	5.1161	5.3033	5.4042	5.7297	6.0288	6.0459	6.5030	6.3719	6.7888	7.0197	7.0695	7.2367	7.4430	7.7324	7.8728	8.2034	8.4124	8.6486	8.8094	9.1414	9.2199	9.6041	9.8218	10.1087	10.3180	10.5902	10.9077	11.0470	11.1973	11.6905	11.7426	12.0813	12.3001	12.6085	12.8718	13.2004	13.4536	13.7883	14.0634	14.3847	14.8673
d-Bo22A2_20_H08R	4.2764	4.5571	4.5444	5.1698	5.0716	5.7867	6.1304	6.5463	6.8888	7.0663	7.5548	7.9380	7.9893	8.1250	8.5319	9.0042	9.2500	9.6901	10.0876	10.3158	10.6489	10.9889	11.3373	11.7548	12.0617	12.2628	12.6681	13.0081	13.4441	13.7124	14.1805	14.2781	14.7232	15.2114	15.5349	15.9759	16.3650	16.7328	17.0945	17.4749	17.7746	18.1857	18.4959	18.8367	19.1034	19.5246	19.9505	20.3271	20.8643
d-Bo22A2_20_H09R	4.8589	5.5428	5.3395	6.0608	6.0465	6.6527	7.3261	7.7327	8.2711	8.5966	8.5399	9.0104	9.1165	9.3208	9.7232	10.3215	10.3634	10.6844	11.2319	11.3234	11.7272	12.0862	12.3577	12.7012	12.8003	13.2588	13.5535	13.8925	14.2524	14.4701	14.7822	15.0672	15.4960	15.8189	16.1899	16.6444	16.9943	17.4033	17.7022	18.0062	18.3541	18.6603	18.9383	19.3699	19.5610	20.0247	20.4510	20.7292	21.3133
d-Bo22A2_20_H10R	3.8611	3.5779	4.0044	4.1986	4.1460	4.7257	5.1174	5.2823	5.7413	6.0238	5.6921	6.2989	6.5025	6.7555	7.0483	7.3196	7.5342	7.7881	8.1683	8.3029	8.5706	8.9784	9.1955	9.4802	9.7222	9.9084	10.3004	10.5532	10.9035	11.1278	11.3683	11.7499	11.9758	12.3239	12.5648	12.9791	13.1269	13.5315	13.8488	14.1341	14.4805	14.7801	15.1320	15.5033	15.8539	16.2413	16.5859	16.8997	17.3563
[truncated: 207 more columns]
