# Supplementary material for: Last-percent improvement in eligibility rates of crop seeds based on quality evaluation using near-infrared imaging spectrometry
Source: PLoS One. 2023 Sep 20;18(9):e0291105. doi: 10.1371/journal.pone.0291105 (PMC10511137; doi:10.1371/journal.pone.0291105)
Supplement: S1 File — (ZIP) [file pone.0291105.s005.zip › data/00_X-dBo51A1F.csv]

Label	929.98	936.12	942.26	948.40	954.54	960.68	966.82	972.96	979.10	985.24	991.38	997.52	1003.66	1009.80	1015.94	1022.07	1028.21	1034.35	1040.48	1046.62	1052.76	1058.89	1065.02	1071.16	1077.29	1083.43	1089.56	1095.69	1101.83	1107.96	1114.09	1120.22	1126.35	1132.48	1138.61	1144.74	1150.87	1157.00	1163.13	1169.26	1175.39	1181.51	1187.64	1193.77	1199.90	1206.02	1212.15	1218.27	1224.40
d-Bo51A1_21_A01F	4.0956	4.5773	4.7295	4.9814	4.9800	5.0388	5.2269	5.5442	5.9066	5.8277	5.9155	6.2141	6.2214	6.3447	6.4929	6.7904	6.9348	7.1003	7.3961	7.4510	7.7181	7.8423	8.0019	8.3532	8.5216	8.7896	8.9184	9.2652	9.5141	9.6946	9.9426	10.2441	10.5725	10.8346	11.1400	11.4668	11.6398	12.0549	12.2048	12.4779	12.7455	13.0202	13.4036	13.5292	14.0157	14.3238	14.7872	15.1340	15.5966
d-Bo51A1_21_A02F	3.8144	4.4352	4.6647	4.5827	5.4109	5.2967	5.8783	6.2368	6.5092	6.7390	7.0093	7.2770	7.1601	7.3942	7.6041	7.9260	8.3667	8.4361	8.5547	8.8699	9.0947	9.3272	9.5330	9.8572	10.1060	10.2107	10.5760	10.8915	11.1763	11.5227	11.6955	12.0659	12.3441	12.6912	13.0138	13.3451	13.6525	13.9251	14.2443	14.5289	14.8736	15.2091	15.5795	15.9583	16.3922	16.6868	17.1074	17.4904	18.0567
d-Bo51A1_21_A03F	3.5025	3.9234	4.1087	3.6996	4.7803	4.7273	4.9719	4.9288	5.2876	5.3867	5.5518	5.7358	5.7620	5.9627	5.9428	6.1846	6.3678	6.4124	6.7462	6.8724	7.1325	7.2955	7.5014	7.7299	7.8917	8.1346	8.3132	8.5204	8.8113	9.0984	9.3525	9.4758	9.7782	10.0878	10.3695	10.7134	10.9678	11.2531	11.4953	11.7436	12.0215	12.3349	12.6337	12.9841	13.2356	13.5866	13.9365	14.3167	14.7423
d-Bo51A1_21_A04F	4.8787	5.4997	5.7581	6.1328	6.8397	7.2557	7.5923	7.9062	8.1684	8.4217	8.6746	8.9033	9.0726	9.3723	9.5839	10.0044	10.2343	10.4619	10.7832	11.1803	11.3397	11.6287	12.0050	12.3631	12.6167	12.9264	13.2328	13.5125	13.9069	14.2494	14.6266	14.7942	15.2636	15.6732	16.0255	16.5184	16.8380	17.2990	17.6398	18.0153	18.4080	18.8242	19.1791	19.5842	19.9160	20.3650	20.7374	21.2350	21.8107
d-Bo51A1_21_A05F	3.4624	3.8433	4.1426	3.8686	4.2732	4.5998	4.7268	4.8249	5.0490	5.0455	5.3100	5.5034	5.3552	5.5343	5.6085	5.8399	5.9612	5.8689	6.2103	6.4349	6.5197	6.6751	6.7957	7.0947	7.2430	7.4098	7.5833	7.7961	8.0467	8.2595	8.4332	8.6321	8.9008	9.1117	9.3558	9.6869	9.8906	10.1150	10.3658	10.5044	10.7865	11.0562	11.2387	11.5332	11.7575	12.0719	12.3780	12.7801	13.1569
d-Bo51A1_21_A06F	3.5879	4.4455	5.4562	5.5106	5.7279	6.0804	6.2324	6.2304	6.3421	6.6824	6.7143	6.9624	7.2079	7.2646	7.3565	7.6713	7.7785	7.9115	8.0635	8.3044	8.5244	8.7029	8.7865	9.0531	9.2685	9.4684	9.6926	9.9540	10.1743	10.3970	10.6507	10.8020	11.0687	11.3647	11.6698	11.9829	12.1907	12.5021	12.7276	12.9144	13.2509	13.5547	13.7930	14.1047	14.4160	14.7495	15.0877	15.4683	15.8847
d-Bo51A1_21_A07F	2.8494	3.0079	3.6563	3.3497	3.8072	4.0351	4.0808	4.2560	4.1187	4.4266	4.7358	4.5433	4.5332	4.7060	4.7699	4.9511	5.0591	5.1600	5.2939	5.4882	5.5762	5.7990	5.8672	6.1125	6.2380	6.4540	6.6217	6.8266	7.0431	7.2342	7.3911	7.5996	7.8564	8.1024	8.3604	8.6575	8.8402	9.0570	9.2966	9.5380	9.7810	10.0251	10.2938	10.5707	10.7969	11.1125	11.3632	11.6951	12.0829
d-Bo51A1_21_A08F	4.1243	4.0711	4.9392	3.8354	5.2725	5.1372	5.3004	5.4375	5.9268	6.0967	6.0666	6.6368	6.6041	6.7925	6.9024	7.2100	7.4118	7.4247	7.7741	8.0134	8.2386	8.4577	8.7321	9.0053	9.2294	9.4508	9.7539	9.9447	10.2524	10.5887	10.8220	11.1456	11.3220	11.7768	12.0305	12.3765	12.6554	12.9405	13.2391	13.5145	13.8087	14.1976	14.5351	14.9021	15.2295	15.6107	16.0499	16.4481	16.9308
d-Bo51A1_21_A09F	4.3981	4.3382	5.3321	3.8436	4.9823	5.0559	5.2424	5.2342	5.1994	5.7311	5.5229	6.0945	6.0271	6.2717	6.1858	6.5869	6.7309	6.7427	7.0319	7.2446	7.4239	7.5144	7.7260	8.0018	8.1222	8.3541	8.5193	8.7185	8.9013	9.2643	9.3169	9.5516	9.7730	10.1521	10.3296	10.6614	10.8395	11.0366	11.3434	11.5110	11.7308	12.0559	12.3059	12.5905	12.8299	13.1703	13.5091	13.8825	14.2620
d-Bo51A1_21_A10F	4.4142	3.7667	3.8948	4.1741	4.0165	4.6012	4.8017	4.6602	5.0452	5.0660	4.9949	5.3547	5.4818	5.3152	5.3535	5.8112	5.8845	5.8617	6.0639	6.4119	6.4287	6.5396	6.7484	6.9996	7.1349	7.3303	7.5429	7.7172	7.9182	8.2012	8.3715	8.6443	8.8022	9.0952	9.3159	9.5999	9.8312	10.0913	10.3457	10.5458	10.7556	11.0522	11.3580	11.6666	11.9126	12.1993	12.5548	12.9011	13.3169
d-Bo51A1_21_A11F	3.7244	3.3074	4.1576	4.4775	4.7669	4.7202	5.1158	5.2213	5.5757	5.7959	5.8985	6.1845	6.1917	6.6125	6.5949	6.9058	7.2236	7.4456	7.7894	7.9589	8.2755	8.4779	8.7413	9.1221	9.4345	9.6026	10.0035	10.2043	10.5763	10.8839	11.1831	11.4622	11.8039	12.1568	12.4392	12.8329	13.1460	13.4164	13.7607	14.0140	14.3496	14.7274	15.0463	15.4221	15.7573	16.1321	16.5235	16.9891	17.4583
d-Bo51A1_21_A12F	3.7845	4.5254	4.9499	5.1947	5.2846	5.7754	5.9632	6.1405	6.4043	6.8668	6.8357	7.1693	7.3122	7.6491	7.6809	8.0964	8.2477	8.3095	8.7005	9.0680	9.2112	9.3635	9.6292	9.9666	10.2384	10.4536	10.7714	11.0078	11.3062	11.7239	11.8863	12.2131	12.5182	12.8803	13.1364	13.5735	13.8700	14.0829	14.4977	14.7903	15.0998	15.4939	15.8744	16.2621	16.6046	16.9853	17.3862	17.8259	18.3197
d-Bo51A1_21_B01F	3.8529	4.7097	4.1352	4.6394	4.9587	5.4786	5.6979	5.5768	5.8960	5.9151	6.1625	6.4900	6.5170	6.5443	6.6832	6.7141	7.0841	7.2768	7.4128	7.5452	7.7525	7.8815	7.9481	8.1694	8.4379	8.3660	8.7516	8.9482	9.1584	9.3366	9.5697	9.8348	9.9926	10.2528	10.5495	10.7844	11.0014	11.3044	11.4098	11.7349	11.9558	12.2635	12.4790	12.8721	13.1354	13.4517	13.7678	14.1775	14.5452
d-Bo51A1_21_B02F	4.5382	3.7778	3.5883	4.5232	4.2064	4.4208	4.4813	4.4969	4.7985	4.8548	4.8792	5.2133	5.2525	5.2623	5.3443	5.6750	5.7734	5.9263	6.1562	6.3519	6.2487	6.5784	6.7443	6.8295	7.1005	7.2164	7.4506	7.6695	7.7977	8.0216	8.3182	8.5790	8.7856	9.0535	9.2880	9.5033	9.6009	9.9777	10.1809	10.4601	10.6932	10.9599	11.1676	11.5051	11.7298	12.0877	12.3756	12.6646	13.1499
d-Bo51A1_21_B03F	4.1041	4.2429	4.2213	4.5351	4.7517	4.8717	5.1257	5.2205	5.5510	5.6726	5.7448	5.9585	5.9072	6.1980	6.1536	6.5379	6.4964	6.6527	6.9019	7.0001	7.1440	7.3191	7.5584	7.6186	7.8083	8.1145	8.2329	8.4645	8.6717	8.9545	9.0916	9.3581	9.6510	9.8599	10.1271	10.3872	10.5567	10.7888	10.9821	11.3059	11.4895	11.7805	12.0272	12.3072	12.5724	13.0562	13.2604	13.4828	14.0069
d-Bo51A1_21_B04F	3.9084	4.3628	4.6056	4.9926	5.2591	5.6542	5.6744	5.7229	6.1571	6.2614	6.4432	6.3337	6.4547	6.6822	6.9795	7.1389	7.1864	7.4458	7.6675	7.7023	7.7268	8.0881	8.2379	8.3486	8.6274	8.8254	8.9370	9.2454	9.3813	9.5735	9.6979	9.9983	10.3026	10.4529	10.7214	11.0684	11.1486	11.3603	11.6034	11.8263	12.1167	12.3015	12.5438	12.7322	13.0394	13.5542	13.6144	13.8845	14.4238
d-Bo51A1_21_B05F	4.4759	4.9423	5.6456	5.7984	6.0240	6.6783	6.9771	7.2696	7.5110	7.8059	7.9298	8.2078	8.3972	8.8035	9.0684	9.3584	9.6273	9.8255	10.1792	10.2400	10.5990	10.8934	11.0665	11.4401	11.7217	12.0403	12.3144	12.5878	13.0105	13.2577	13.4920	13.9201	14.3223	14.5821	14.8567	15.3168	15.6265	15.9408	16.2252	16.6047	16.9927	17.3258	17.6301	17.9748	18.3445	18.9658	19.1177	19.5157	20.0478
d-Bo51A1_21_B06F	2.7641	3.9890	4.3196	4.0477	4.5436	5.0786	5.1469	5.0557	5.2973	5.2535	5.3336	5.8061	5.7013	5.8830	6.0125	6.3103	6.2593	6.5049	6.7910	6.9622	7.0126	7.3082	7.3610	7.6665	7.8478	8.1107	8.2489	8.4681	8.7390	8.9554	9.1280	9.4591	9.7300	9.9567	10.2362	10.5265	10.6972	11.0271	11.2589	11.5490	11.8379	12.0580	12.3118	12.6237	12.9714	13.4560	13.5946	13.9365	14.4064
d-Bo51A1_21_B07F	3.3646	4.4800	4.3754	4.4289	4.6278	5.4176	5.2281	5.6255	6.0095	5.9937	6.1271	6.3495	6.4316	6.6444	6.8447	7.0134	7.2940	7.3165	7.6652	7.8533	7.9609	8.1733	8.4054	8.4777	8.8370	9.1071	9.2752	9.5092	9.7905	10.1060	10.2093	10.5867	10.9240	11.1617	11.4459	11.7847	12.0469	12.3448	12.6098	12.9228	13.1822	13.4890	13.8257	14.1202	14.4877	15.0496	15.2277	15.5725	16.0950
d-Bo51A1_21_B08F	2.9256	3.9707	4.2363	4.1145	4.6318	5.3298	5.2302	5.4810	5.8066	5.8739	6.2872	6.6269	6.5786	6.6517	6.7780	7.2338	7.3594	7.6568	7.8965	8.0414	8.4353	8.5736	8.6890	9.0116	9.3565	9.4832	9.8343	10.0789	10.2608	10.6088	10.8843	11.1787	11.4203	11.7260	12.0596	12.2951	12.2066	12.8294	13.0393	13.3615	13.5772	13.8845	14.0797	14.4356	14.7219	15.0842	15.3845	15.7356	16.3149
d-Bo51A1_21_B09F	3.9829	3.9795	4.2297	4.3796	4.3570	4.7341	5.2560	5.3428	5.3273	5.4838	5.6376	5.7532	5.9296	6.0800	6.1565	6.5668	6.5845	6.7011	7.0221	7.0230	7.2810	7.4721	7.6945	7.8052	7.9621	8.3754	8.4921	8.6616	9.0504	9.2932	9.4267	9.8150	10.0593	10.3342	10.5214	10.9414	11.0954	11.4575	11.7117	12.0227	12.3370	12.6492	12.9296	13.2238	13.5751	14.1436	14.3041	14.5884	15.1511
d-Bo51A1_21_B10F	3.9597	4.1190	4.8182	4.4329	4.8307	4.9562	5.1867	5.2245	5.3592	5.7354	5.4424	5.9357	5.7351	6.0130	5.9788	6.4386	6.3938	6.5407	6.6693	6.7247	6.8316	7.0348	7.1476	7.2686	7.2916	7.6554	7.7709	7.9232	8.1687	8.2923	8.3874	8.7181	8.9364	9.1208	9.3162	9.6251	9.8045	10.0438	10.2076	10.4979	10.6947	10.9838	11.1864	11.4447	11.7698	12.1836	12.3353	12.6631	13.0745
d-Bo51A1_21_B11F	4.2212	4.3495	4.4965	4.2316	4.7181	4.9285	5.2427	5.3729	5.6480	5.7960	5.5968	6.1507	5.9747	6.2333	6.4943	6.8198	6.9336	7.1683	7.3977	7.4543	7.7575	7.9477	8.1855	8.4283	8.6253	8.8890	9.0855	9.4377	9.6863	9.8804	10.1117	10.3916	10.7665	10.9861	11.2847	11.6248	11.8446	12.1149	12.2698	12.5672	12.8689	13.1776	13.3945	13.6781	14.0404	14.4973	14.6170	15.0199	15.4894
d-Bo51A1_21_B12F	3.3886	3.9849	3.9707	4.1640	4.2074	4.4262	4.8046	4.8439	5.0325	5.0897	4.9111	5.3704	5.4523	5.7828	5.7723	5.9479	6.2149	6.3123	6.4790	6.7164	6.8263	6.9713	7.1283	7.3735	7.5933	7.7874	8.0397	8.2796	8.4492	8.7507	8.8556	9.1968	9.4984	9.7116	9.9684	10.2756	10.3756	10.7886	10.9696	11.2653	11.5390	11.8179	12.0869	12.3658	12.6779	13.1835	13.3921	13.7135	14.2319
d-Bo51A1_21_C01F	4.2220	4.3438	4.9576	4.8932	4.9035	5.3180	5.5004	5.8560	5.9347	6.2769	6.5014	6.5104	6.6326	6.8902	6.8361	7.3970	7.3521	7.6574	8.0165	7.9483	8.2893	8.5234	8.7142	8.7477	9.3102	9.4243	9.5903	9.8772	10.2310	10.4129	10.6873	11.0308	11.3081	11.5526	11.9396	12.2460	12.5634	12.7837	13.1017	13.3978	13.7224	13.9738	14.3110	14.6728	15.0381	15.3833	15.7601	16.2203	16.6523
d-Bo51A1_21_C02F	4.1230	4.2467	4.4229	4.3910	4.8330	5.0737	4.9764	5.3335	5.7496	5.6202	5.7777	6.1989	6.0891	6.1985	6.4160	6.7171	6.7914	7.1000	7.4300	7.3709	7.5676	7.8607	8.0046	8.1363	8.4500	8.7254	8.9203	9.1316	9.3785	9.5510	9.8688	10.1379	10.4712	10.7291	11.0281	11.3037	11.5762	11.7723	12.1170	12.3338	12.6298	12.9208	13.1528	13.5085	13.7706	14.1291	14.4399	14.8458	15.2822
d-Bo51A1_21_C03F	3.6965	4.3049	4.4472	4.4260	4.5488	4.3754	4.6729	5.3487	5.2827	5.4193	5.6808	5.7826	5.8677	6.1205	6.2524	6.4356	6.6723	6.8570	7.1707	7.2515	7.4610	7.5923	7.7430	8.0288	8.2206	8.4827	8.6907	8.9348	9.1851	9.4528	9.6887	9.9376	10.2517	10.4781	10.7834	11.0422	11.3547	11.5500	11.8024	12.0442	12.3093	12.6428	12.8605	13.1900	13.5482	13.8174	14.1512	14.5634	15.0051
d-Bo51A1_21_C04F	4.2202	4.4875	5.2074	5.0686	4.9252	5.2816	5.1223	5.6429	5.8680	5.9882	6.1333	6.2439	6.0352	6.3459	6.4443	6.7739	6.7182	6.9674	7.2049	7.1496	7.2734	7.5749	7.4388	7.8444	7.9796	8.2100	8.3317	8.5501	8.6434	8.8941	9.1125	9.3598	9.6376	9.7457	9.9796	10.2151	10.4789	10.5925	10.7906	11.0687	11.2504	11.3093	11.7841	12.0597	12.3720	12.5974	12.8644	13.2452	13.6532
d-Bo51A1_21_C05F	3.7887	3.6730	3.6928	4.0744	3.4643	4.2418	4.2620	4.3320	4.5733	4.7027	4.7306	4.8712	5.0300	5.1707	4.8700	5.3631	5.4778	5.4466	5.8641	5.6881	6.0323	6.1606	6.2303	6.3482	6.5511	6.7256	6.8417	7.0389	7.2416	7.3786	7.6053	7.8813	7.9996	8.1934	8.4949	8.7254	8.9658	9.0987	9.4183	9.5549	9.7759	9.9277	10.2704	10.5503	10.8041	11.0565	11.3184	11.6898	12.0327
d-Bo51A1_21_C06F	3.9434	3.4976	4.2395	4.2152	4.1142	4.2647	4.7531	4.6587	4.8757	4.8383	4.9184	5.0827	5.3061	5.3702	5.4101	5.6586	5.7044	5.8500	6.0796	6.0996	6.3221	6.4713	6.5935	6.6975	6.9925	7.1066	7.2395	7.3956	7.6000	7.7492	7.9790	8.2485	8.4019	8.5656	8.8707	9.0161	9.2987	9.4466	9.6928	9.8385	10.0954	10.2950	10.4884	10.7287	10.9951	11.2024	11.4211	11.7555	12.0767
d-Bo51A1_21_C07F	3.9039	3.8986	4.4198	4.3470	4.8052	4.8350	4.8120	5.2922	5.4382	5.3809	5.5656	5.7183	5.8236	5.8444	6.0921	6.4450	6.2153	6.5708	6.7563	6.8656	7.0264	7.1595	7.3167	7.4860	7.7488	7.9790	8.1325	8.3232	8.5853	8.8146	9.0362	9.3140	9.5507	9.7424	10.0370	10.2716	10.5402	10.6819	10.9634	11.2132	11.4239	11.7668	11.9358	12.2322	12.4996	12.7661	13.0626	13.4155	13.8677
d-Bo51A1_21_C08F	4.1631	4.7031	5.0587	5.7406	5.4933	5.6931	5.9968	6.2367	6.8465	6.7926	7.0892	7.3726	7.3729	7.6026	8.0016	8.2154	8.2433	8.4877	8.7831	8.8464	9.0546	9.4183	9.1174	9.8903	9.9781	10.3646	10.4860	10.7541	11.0357	11.2938	11.5438	11.8641	12.0876	12.3680	12.6796	12.9515	13.2363	13.3716	13.6223	13.9358	14.1717	14.5107	14.7801	15.0239	15.3930	15.6182	15.9550	16.3297	16.8143
d-Bo51A1_21_C09F	4.3219	4.9725	5.1166	5.3929	5.4299	5.7698	5.8581	6.3192	6.6280	6.8135	6.7922	6.9990	7.3580	7.2454	7.4662	7.8103	7.9388	8.0903	8.4152	8.4705	8.7387	8.9538	9.0651	9.4212	9.5784	9.8863	10.0531	10.3925	10.6202	10.8653	11.1469	11.4154	11.7493	11.9948	12.2920	12.5409	12.8588	13.0276	13.3396	13.5828	13.8426	14.1428	14.4616	14.7265	15.1537	15.4206	15.7209	16.0918	16.6068
d-Bo51A1_21_C10F	3.8332	3.7043	4.0313	4.1053	4.5791	4.9324	4.8079	5.5363	5.5991	5.4848	6.1085	5.9807	6.3209	6.3028	6.7009	7.0762	7.0615	7.5565	7.5665	7.6828	8.0682	8.3235	8.4045	8.7061	8.9988	9.1817	9.5284	9.8092	9.9839	10.2660	10.5990	10.9014	11.2407	11.4298	11.7829	12.1231	12.3964	12.6687	12.9170	13.2715	13.5546	13.9475	14.1256	14.4902	14.8489	15.1992	15.5767	15.9451	16.4291
d-Bo51A1_21_C11F	3.7328	4.3583	4.7103	4.9642	5.1009	4.9736	5.1253	5.6696	5.8802	6.0700	6.4860	6.2201	6.4021	6.6974	6.8184	7.0722	7.1004	7.4662	7.6631	7.6873	8.0663	8.3391	8.5220	8.6938	8.8940	9.2113	9.4694	9.7433	9.9963	10.2310	10.5523	10.8389	11.1639	11.4208	11.7462	12.1128	12.3920	12.6490	12.9475	13.2414	13.5538	13.8205	14.1474	14.5117	14.9922	15.2334	15.5934	16.0883	16.5763
d-Bo51A1_21_C12F	4.1165	4.5768	4.3758	5.0620	4.5257	4.9318	5.3813	5.4821	5.5027	5.6767	5.9325	5.9125	5.9027	6.2693	6.3472	6.6994	6.7726	6.8066	7.1472	7.1392	7.4123	7.5300	7.7431	7.8688	8.1576	8.1982	8.3535	8.6098	8.8580	9.0227	9.1663	9.4754	9.6948	9.8706	10.1368	10.3773	10.6237	10.8447	11.0890	11.1827	11.5458	11.7736	11.9683	12.1736	12.5027	12.7493	13.0550	13.4531	13.8064
d-Bo51A1_21_D01F	4.3172	4.1511	3.8396	4.6156	4.8337	4.5108	4.6842	5.1772	5.2902	5.3433	5.6341	5.4181	5.6403	5.8986	6.0762	5.9609	6.2796	6.4494	6.7321	6.7075	6.9756	7.3825	7.3580	7.6196	7.9729	7.9146	8.3044	8.5377	8.7291	9.0374	9.3235	9.5749	9.7789	10.0517	10.3366	10.6567	10.9150	11.1836	11.5083	11.7796	11.9591	12.3886	12.6064	12.8279	13.2477	13.6386	13.9715	14.3939	14.8145
d-Bo51A1_21_D02F	4.7899	4.3680	4.3462	5.1513	4.9753	4.9979	5.4869	5.4988	5.2997	5.8054	5.7549	5.6397	5.8506	6.0182	6.0229	6.2814	6.2604	6.5061	6.6354	6.7238	6.9237	7.2184	7.2522	7.4595	7.6930	7.6332	8.0203	8.2226	8.3906	8.6213	8.8608	9.1338	9.2962	9.5556	9.7750	10.0943	10.3449	10.6108	10.8957	11.1096	11.3043	11.6562	11.9343	12.2012	12.5230	12.8514	13.2279	13.5681	14.0352
d-Bo51A1_21_D03F	4.2958	3.9949	4.1733	4.6939	4.6495	5.1346	5.1232	5.1535	5.5800	5.4863	5.6080	5.7025	5.8203	5.8072	6.0604	6.2155	6.2292	6.5417	6.7734	6.7121	7.0758	7.3826	7.4011	7.6185	7.8805	8.0164	8.2954	8.4454	8.7254	9.0033	9.2912	9.5322	9.7107	10.0032	10.2262	10.5383	10.7865	11.0476	11.3501	11.5750	11.7730	12.1529	12.3735	12.6297	13.0281	13.3460	13.6918	14.0766	14.5274
d-Bo51A1_21_D04F	4.2734	4.5603	4.5484	5.1873	4.9671	5.4397	5.4473	5.9177	5.8181	5.9309	6.3652	6.0350	6.4027	6.5894	6.8112	7.0147	7.0337	7.2468	7.6035	7.5932	7.8662	8.1223	8.2976	8.6327	8.8061	8.8780	9.2318	9.4664	9.6967	10.0454	10.2724	10.6576	10.8583	11.1701	11.4481	11.7809	12.0421	12.3094	12.6730	12.8753	13.0234	13.4794	13.7419	14.0738	14.4389	14.7457	15.1952	15.5990	16.0769
d-Bo51A1_21_D05F	4.0644	4.1982	4.1370	4.6005	5.3019	5.2728	5.2385	5.9322	5.8282	5.7588	6.0129	5.8477	6.0665	5.8760	6.3433	6.7414	6.6636	6.7826	6.9597	7.2090	7.2868	7.5247	7.6271	7.9331	8.1053	8.3227	8.4921	8.7603	8.9932	9.2404	9.5411	9.6604	9.9484	10.2485	10.3792	10.7326	10.9929	11.2604	11.4986	11.7472	12.0366	12.4444	12.6202	12.9263	13.2620	13.5268	13.9517	14.2996	14.7874
d-Bo51A1_21_D06F	3.3186	3.4685	4.4658	4.4410	4.4802	4.6866	4.6402	4.7633	4.8867	4.5393	4.9877	4.9737	4.9535	4.5414	5.1315	5.3295	5.2864	5.3618	5.5718	5.6120	5.7251	5.9559	6.0451	6.2589	6.3424	6.5361	6.6712	6.8492	7.0528	7.1798	7.4974	7.5978	7.8632	8.0553	8.2233	8.4217	8.7387	8.9098	9.2031	9.4185	9.6117	9.9936	10.1734	10.4226	10.6246	10.9259	11.2301	11.5905	11.9273
d-Bo51A1_21_D07F	3.5858	3.5429	3.9732	4.0733	4.9933	4.6298	4.3290	4.7891	5.2475	5.1248	5.4635	5.4370	5.4118	5.6059	5.6428	6.0395	6.0635	6.3062	6.4230	6.6135	6.7895	6.9724	7.2133	7.3705	7.5260	7.8495	7.9521	8.2566	8.4881	8.6673	9.0239	9.1129	9.4088	9.6923	9.9635	10.1367	10.4319	10.6533	10.8951	11.1400	11.3810	11.7210	11.8740	12.1248	12.3977	12.6756	12.9783	13.3234	13.9097
d-Bo51A1_21_D08F	4.2029	4.0798	4.3500	4.0075	5.0333	5.0928	4.8288	4.9633	5.4189	5.4539	5.7800	5.8837	6.0747	6.0155	6.3802	6.6421	6.5728	6.7882	7.0832	7.1092	7.3652	7.5668	7.7318	7.9519	8.0191	8.3564	8.5996	8.8452	9.1271	9.3446	9.7093	9.7849	10.1489	10.3424	10.6980	10.7086	11.1273	11.3917	11.6615	11.8635	12.1858	12.5314	12.7295	12.9694	13.2778	13.6228	13.9362	14.2764	14.8698
d-Bo51A1_21_D09F	3.9632	4.4317	4.1560	4.5857	4.9359	5.1554	4.9677	4.7843	5.0448	5.2629	5.0851	5.3448	5.5454	4.7375	5.5358	5.5811	5.7070	5.7419	5.9514	5.8771	5.9832	6.2200	6.3041	6.3781	6.4959	6.7342	6.8776	6.9823	7.2084	7.3467	7.6585	7.6407	7.8738	8.0860	8.3474	8.5391	8.7234	8.9437	9.1977	9.3918	9.6198	9.9693	10.1265	10.3377	10.5891	10.8981	11.2191	11.4428	11.8943
d-Bo51A1_21_D10F	4.1030	4.1087	4.3053	4.6621	4.2442	4.6324	4.8461	4.8322	4.8592	5.0225	4.9564	5.2569	5.1749	4.9490	5.3425	5.4447	5.5243	5.6394	5.8023	5.8828	5.9959	6.2258	6.2215	6.4768	6.5543	6.6989	6.8479	7.0403	7.2774	7.4360	7.7507	7.8531	8.0242	8.1765	8.4869	8.6419	8.8506	9.0413	9.2948	9.4646	9.6436	10.0054	10.0830	10.2400	10.5804	10.8388	11.0853	11.3533	11.7330
d-Bo51A1_21_D11F	4.4959	4.1032	4.5599	5.1134	5.1115	5.3437	4.9595	5.0772	5.5962	5.5825	5.6148	5.7663	5.8401	5.8094	6.0119	6.3281	6.1772	6.6482	6.7476	6.7904	6.9805	7.1448	7.2511	7.4848	7.6172	7.8528	8.1556	8.2840	8.5043	8.6595	9.1144	9.1331	9.4362	9.6600	9.7457	10.1003	10.4336	10.6429	10.9483	11.2069	11.4260	11.7900	11.9451	12.2619	12.5666	12.9088	13.2340	13.5544	14.0022
d-Bo51A1_21_D12F	4.2237	4.0551	4.9030	4.9744	5.3472	5.5030	5.4282	6.2841	6.0178	6.3441	6.3202	6.3248	6.6724	6.5464	6.8841	7.1977	7.2011	7.4602	7.3785	7.6653	7.6522	7.9792	8.1458	8.3487	8.4189	8.6637	8.9751	9.1623	9.3183	9.5808	9.9663	10.0499	10.3177	10.5448	10.8072	11.0670	11.3283	11.4980	11.8724	12.1236	12.3074	12.7343	12.9081	13.1030	13.5941	14.0087	14.3100	14.6472	15.1030
d-Bo51A1_21_E01F	3.7938	4.3064	5.1411	5.1709	5.0647	5.4577	5.2622	5.7792	5.9257	6.1016	6.3574	6.6960	6.6896	6.8003	7.0207	7.3106	7.5434	7.7097	8.0368	8.1488	8.4166	8.6659	8.9145	9.1037	9.4142	9.7262	9.9508	10.2101	10.4397	10.6676	11.0730	11.3882	11.5942	11.9296	12.2407	12.6447	12.9740	13.2332	13.6307	13.9243	14.2243	14.5589	14.9086	15.3722	15.7080	16.0787	16.5006	16.8661	17.3304
d-Bo51A1_21_E02F	5.0402	4.8448	4.8243	5.1178	5.2344	5.8833	5.2671	5.7143	5.8286	6.0444	6.1836	6.3940	6.6196	6.4188	6.8995	6.9523	7.2855	7.2396	7.5750	7.5608	7.8300	8.0319	8.2088	8.3884	8.5683	8.8693	8.9725	9.2554	9.4808	9.6622	9.9458	10.1968	10.4512	10.6985	10.9248	11.3080	11.5740	11.8755	12.1091	12.2913	12.6241	12.9452	13.1871	13.5606	13.8582	14.2165	14.4985	14.8948	15.3583
d-Bo51A1_21_E03F	4.1479	4.5553	4.1626	5.0577	4.6730	5.5116	4.9183	5.5289	5.5247	5.5705	5.7094	5.9916	5.9143	6.1657	6.2426	6.5365	6.6446	6.9502	7.0470	7.0709	7.4332	7.6563	7.7795	8.0800	8.2902	8.5556	8.7392	8.8964	9.1909	9.3563	9.6964	9.9024	10.1552	10.4374	10.6940	11.0085	11.2754	11.4972	11.7604	11.9767	12.2351	12.4737	12.7676	13.0586	13.3347	13.6599	13.9775	14.3226	14.7247
d-Bo51A1_21_E04F	4.4663	4.6039	4.0430	4.9205	4.5029	5.3370	4.9727	5.5604	5.7345	5.9224	6.2617	6.3883	6.3589	6.5908	6.9482	7.0035	7.3437	7.4450	7.6592	7.7784	8.0696	8.3194	8.5053	8.7424	8.9583	9.2972	9.4734	9.7152	10.0005	10.2742	10.5339	10.8344	11.0604	11.3449	11.6244	11.9816	12.2477	12.5606	12.8462	13.0561	13.4357	13.7185	14.0225	14.3478	14.6755	15.0203	15.3892	15.7657	16.2596
d-Bo51A1_21_E05F	4.3487	4.8219	4.7702	5.3964	5.9578	5.3970	5.4449	6.2440	6.3991	6.5708	6.6941	7.0696	7.1441	7.0359	7.2964	7.6983	7.9536	8.0929	8.4970	8.3356	8.7595	9.0360	9.3205	9.4896	9.7354	10.1259	10.2850	10.5549	10.8113	11.1042	11.4665	11.6795	11.9555	12.2762	12.6039	12.9296	13.2416	13.5518	13.8710	14.0893	14.4641	14.8030	15.1326	15.4708	15.8084	16.1621	16.5641	16.9542	17.3670
d-Bo51A1_21_E06F	4.2619	4.6764	4.3638	4.7358	4.2938	5.0419	4.7868	5.1141	5.4108	5.3829	5.5675	5.8008	5.8129	5.4975	6.0561	6.1599	6.4725	6.4612	6.6756	6.6039	6.9068	7.1384	7.1703	7.3481	7.5415	7.8130	7.8457	8.1235	8.3696	8.5358	8.7863	9.0242	9.2049	9.4706	9.6842	9.9272	10.1868	10.4786	10.6936	10.8881	11.1366	11.4121	11.6894	11.9526	12.2298	12.5376	12.7905	13.1751	13.5934
d-Bo51A1_21_E07F	3.8159	3.8070	3.7666	4.1493	3.9032	4.9742	3.9477	4.7225	4.7118	5.1848	5.2791	5.5185	5.7229	5.2835	5.8189	6.0886	6.2427	6.2004	6.6150	6.5807	6.9916	7.1157	7.2982	7.5232	7.6856	8.0138	8.1480	8.3544	8.6263	8.8122	9.0695	9.3122	9.5802	9.7284	9.9336	10.2828	10.5429	10.7979	11.0179	11.1543	11.2389	11.7152	11.9663	12.2390	12.4647	12.7455	12.9535	13.3562	13.8060
d-Bo51A1_21_E08F	4.7559	4.4502	4.5057	4.8806	4.7185	5.4531	5.0475	5.8600	6.0781	6.1424	6.5565	6.7849	7.0455	6.8880	7.2102	7.5474	7.7036	7.9291	8.2002	8.3205	8.6468	8.9509	9.2032	9.4662	9.6762	10.0052	10.2903	10.5348	10.8271	11.0787	11.3876	11.6131	11.9057	12.1572	12.4430	12.7746	13.0282	13.2585	13.5633	13.7308	13.9343	14.3197	14.5636	14.8726	15.1510	15.4802	15.8155	16.1479	16.6897
d-Bo51A1_21_E09F	4.5944	4.6279	4.9955	5.0643	3.8803	5.5401	5.0511	5.0721	5.2573	5.5056	5.6861	5.7144	6.0417	5.7841	5.7606	6.0685	6.0806	6.1204	6.4303	6.4884	6.6087	6.7904	6.9502	7.0786	7.1238	7.4533	7.5259	7.7189	7.9720	8.1269	8.3320	8.5708	8.7547	8.9604	9.0966	9.4223	9.7309	9.9024	10.1921	10.3242	10.5950	10.8570	11.0671	11.3934	11.6128	11.9353	12.1740	12.5587	12.9298
d-Bo51A1_21_E10F	4.0504	4.1347	4.3094	4.9513	4.7096	5.1230	4.9204	5.4082	5.5708	5.9408	5.9369	6.2045	6.3995	6.4595	6.5904	6.7151	6.8830	7.0317	7.4157	7.4069	7.6874	7.9088	8.1027	8.3149	8.4526	8.8329	8.8848	9.1896	9.4143	9.6830	10.0166	10.2285	10.4109	10.7526	10.9710	11.3619	11.6273	11.8558	12.1859	12.4258	12.6694	13.0102	13.3203	13.6375	13.9683	14.3047	14.6653	15.0426	15.5346
d-Bo51A1_21_E11F	4.3391	4.4750	4.1971	4.7715	4.4776	5.0162	4.8063	5.4412	5.5589	5.8572	6.0838	6.2432	6.1601	6.6052	6.7481	6.8966	7.0719	7.3039	7.6096	7.5194	7.8987	8.1253	8.2584	8.5503	8.7515	9.1236	9.2826	9.5575	9.8012	9.9732	10.3453	10.5840	10.7960	11.1193	11.3755	11.6956	12.0039	12.2903	12.5993	12.8219	13.0201	13.4012	13.6601	14.0081	14.3238	14.6957	15.0634	15.4028	15.8641
d-Bo51A1_21_E12F	4.1720	4.3778	4.4546	4.8246	4.6284	4.8085	4.8411	5.4013	5.5068	5.6145	5.9277	6.0176	5.9408	6.0659	6.1489	6.3596	6.6724	6.5871	6.7930	6.8780	7.1009	7.3003	7.3557	7.5910	7.7476	7.9554	8.1212	8.2526	8.4581	8.6027	8.8565	9.0586	9.1676	9.4644	9.5829	9.8762	10.1493	10.2903	10.5554	10.7133	10.9473	11.2274	11.4400	11.6494	11.8957	12.2048	12.4529	12.7500	13.1563
d-Bo51A1_21_F01F	3.7814	4.4078	4.2388	3.7106	4.2698	4.4924	4.5452	4.5051	5.0377	4.9178	5.1534	5.2362	5.1684	5.4636	5.5511	5.6370	5.5899	5.8483	5.9732	6.1133	6.2000	6.5029	6.6857	6.8661	7.0145	7.1300	7.3391	7.5482	7.7187	7.9142	8.1826	8.3531	8.6877	8.9424	9.2303	9.4411	9.6052	9.9258	10.1432	10.1920	10.5814	10.8759	11.0975	11.3796	11.6244	11.8958	12.1681	12.6022	13.0013
d-Bo51A1_21_F02F	4.9375	4.8256	4.4881	5.0168	5.0172	5.4161	5.5413	5.5087	5.4972	5.8949	6.0159	6.0182	6.2350	6.3586	6.3938	6.6491	6.6651	7.0285	7.1748	7.4240	7.4115	7.7035	7.9074	8.0862	8.2145	8.3085	8.6273	8.7906	8.9909	9.2259	9.4475	9.7592	9.9696	10.2370	10.5223	10.7251	10.9464	11.2441	11.4877	11.4869	11.9608	12.2296	12.5674	12.8092	13.1079	13.3789	13.7241	14.1888	14.5762
d-Bo51A1_21_F03F	4.3234	4.7334	4.2914	4.6175	4.8474	5.5752	5.5171	5.9190	5.5103	6.0820	6.1655	6.3674	6.4237	6.6014	6.7771	6.8849	6.9352	7.3687	7.3762	7.5295	7.8024	8.0022	8.3627	8.5639	8.6035	8.7529	9.0175	9.2601	9.4787	9.6192	9.8581	10.2722	10.5282	10.7342	11.0114	11.2408	11.5167	11.7917	12.0598	12.0636	12.5428	12.8338	13.1117	13.3774	13.7173	13.9916	14.3218	14.6648	15.1893
d-Bo51A1_21_F04F	5.1826	4.9126	5.1180	5.0427	5.7335	5.5462	5.5656	5.2061	5.9052	5.9429	6.2700	6.1893	6.2659	6.5850	6.7259	6.8395	6.9142	7.0879	7.2181	7.3569	7.4742	7.6385	7.8617	7.9384	8.0247	8.2521	8.4740	8.5760	8.8113	8.8972	9.2256	9.5445	9.6605	9.8875	10.0920	10.4324	10.5528	10.8535	11.1296	11.2392	11.4669	11.7979	12.0688	12.3009	12.5518	12.8268	13.1635	13.4727	13.8272
d-Bo51A1_21_F05F	4.1716	4.6438	4.8037	4.7736	4.9980	5.1973	5.4545	5.8502	5.7084	6.0178	6.1899	6.2672	6.5564	6.5784	6.9773	7.0387	7.1095	7.4158	7.5378	7.9203	8.0096	8.3085	8.5433	8.7448	8.8535	8.9659	9.3101	9.4104	9.8042	10.1182	10.2431	10.6546	10.8575	11.1330	11.4352	11.6335	11.8945	12.1808	12.4667	12.6087	12.9725	13.2740	13.5609	13.8308	14.1712	14.4410	14.9207	15.1878	15.6652
d-Bo51A1_21_F06F	4.2045	4.0278	4.3712	4.1008	4.5098	4.5318	4.3944	4.7761	5.0606	5.0162	5.0279	5.0317	5.1026	5.2747	5.4098	5.7260	5.7415	5.8636	6.0072	6.2210	6.3272	6.5390	6.8228	6.8401	7.0092	7.0002	7.4037	7.5860	7.8380	8.0167	8.2453	8.5044	8.7537	9.0147	9.2657	9.5249	9.7191	10.0199	10.2856	10.4389	10.7292	11.0344	11.2342	11.5061	11.8086	12.0862	12.4287	12.6611	13.0410
d-Bo51A1_21_F07F	5.2406	4.4485	4.3541	4.7900	4.5952	5.1734	5.1860	5.2114	5.2202	5.6567	5.7226	5.6853	5.7869	5.9632	6.2553	6.4333	6.4551	6.5773	6.7547	6.9843	7.0475	7.3129	7.5810	7.5980	7.7708	7.8236	8.0784	8.3582	8.5300	8.7889	8.9301	9.2788	9.4775	9.7247	9.9451	10.2642	10.4536	10.7767	11.0516	11.2296	11.4839	11.7906	12.0793	12.3125	12.6275	12.9169	13.2578	13.6017	13.9084
d-Bo51A1_21_F08F	4.7084	4.0970	4.4275	4.2765	4.8668	4.9444	4.6982	4.9964	5.5910	5.4606	5.6647	5.7637	5.5400	5.9521	6.0888	6.3683	6.3500	6.6166	6.7568	6.9436	7.0894	7.2944	7.5109	7.7667	7.9107	8.0228	8.2407	8.5852	8.8017	8.9444	9.2660	9.5282	9.8032	10.1076	10.3296	10.6776	10.8558	11.1950	11.5054	11.6599	11.9659	12.2194	12.4836	12.7534	13.0763	13.3480	13.7478	14.1528	14.4356
d-Bo51A1_21_F09F	4.6036	4.4500	5.1192	5.1541	5.4120	5.1992	5.5851	5.9477	6.0625	6.4497	6.2189	6.5155	6.8204	7.0898	7.1447	7.5110	7.7463	7.8902	8.0969	8.5024	8.5797	8.9391	9.2575	9.4336	9.6018	9.7367	10.1380	10.2655	10.7038	11.0283	11.3213	11.7359	11.9998	12.3371	12.6424	13.0105	13.2794	13.6766	14.0528	14.2461	14.7005	15.0369	15.4357	15.7269	16.1116	16.5276	16.9959	17.2809	17.9502
d-Bo51A1_21_F10F	4.4325	3.5305	4.3407	4.1062	4.8733	4.7416	4.8146	4.8634	5.3286	5.1068	5.3171	5.4227	5.4713	5.5980	5.7122	6.0479	6.2427	6.1322	6.3179	6.5035	6.5298	6.7380	6.9598	6.9640	7.1108	7.1720	7.4919	7.6259	7.8752	8.0885	8.3264	8.5866	8.8004	9.0070	9.2782	9.5116	9.7215	9.9931	10.2661	10.4286	10.7271	10.9936	11.2617	11.4691	11.7845	12.0956	12.4454	12.7763	13.1615
d-Bo51A1_21_F11F	4.6791	4.5076	4.5125	5.0344	5.2269	5.3039	4.8882	5.2716	5.6841	5.6898	5.7671	5.7575	5.9436	6.1984	6.3693	6.5258	6.8527	7.0028	7.0380	7.2742	7.4705	7.6488	7.8536	7.9853	8.1417	8.3136	8.5867	8.7467	9.0241	9.2550	9.4941	9.7721	10.0227	10.2686	10.5018	10.7771	11.0025	11.2590	11.5423	11.7089	11.9267	12.2284	12.5018	12.7282	13.0232	13.2691	13.6611	13.8760	14.1853
d-Bo51A1_21_F12F	4.9680	4.0998	4.6352	4.2495	4.9109	4.9746	5.0841	5.1743	5.2548	5.6313	5.7227	5.9236	6.0637	6.1866	6.1646	6.5743	6.9688	6.8331	7.0572	7.2720	7.3883	7.6706	7.8340	7.9908	8.1657	8.1448	8.5199	8.6105	8.9252	9.2375	9.4668	9.7057	10.0339	10.2593	10.4841	10.7942	10.9983	11.2894	11.5574	11.7028	11.9950	12.3217	12.5486	12.7441	13.1242	13.3828	13.7309	13.7103	14.5109
d-Bo51A1_21_G01F	4.0870	4.8609	4.1935	4.3819	4.8318	4.9924	4.9105	5.4098	5.4128	5.1421	5.6975	5.8251	5.8918	6.1095	6.1937	6.1261	6.4299	6.5491	6.6895	6.7723	7.1090	7.2113	7.4937	7.5571	7.8049	7.9846	8.2374	8.4420	8.6386	8.9340	9.1624	9.3018	9.6400	9.8593	10.1525	10.4021	10.7457	10.6940	11.1750	11.3677	11.6840	11.9397	12.1955	12.4159	12.7498	13.0582	13.4515	13.8384	14.2746
d-Bo51A1_21_G02F	4.5995	4.6481	4.0179	4.8884	4.6449	4.8939	5.1119	5.0796	5.4809	5.3895	5.5220	5.6396	5.9457	5.8031	6.1768	6.2558	6.3888	6.5337	6.7350	6.8807	7.1419	7.2828	7.4480	7.6190	7.8474	8.0338	8.2112	8.4300	8.6218	8.8239	9.1249	9.2623	9.6350	9.8480	10.1514	10.3983	10.6328	10.9104	11.1679	11.4499	11.7506	12.0331	12.3362	12.6319	12.9668	13.3456	13.6567	14.0548	14.3739
d-Bo51A1_21_G03F	4.1377	4.3072	4.6806	4.5646	4.9252	5.0188	5.0346	5.2571	5.3051	5.5529	5.7201	6.0288	6.2509	6.4727	6.5806	6.7497	6.9564	7.0170	7.2341	7.2728	7.6602	7.8671	7.9912	8.2742	8.4973	8.7385	8.8118	9.1141	9.3724	9.5965	9.8808	10.0893	10.2729	10.5808	10.9613	11.1805	11.5315	11.7277	11.9445	12.1821	12.4663	12.7307	12.9706	13.1720	13.5067	13.7102	14.0886	14.5202	14.9538
d-Bo51A1_21_G04F	4.5956	4.4760	4.2605	4.6625	4.6358	4.8266	4.9798	5.3752	5.2852	5.4056	5.1820	5.6014	5.6168	5.8460	5.9751	6.0711	6.1820	6.2185	6.3720	6.4531	6.7619	6.8002	6.9965	7.1111	7.3109	7.4850	7.6761	7.8422	8.0423	8.0807	8.4473	8.5606	8.8411	9.1141	9.3202	9.5473	9.8411	9.7637	10.1595	10.3608	10.6253	10.9002	11.1277	11.3612	11.6119	11.9639	12.1637	12.5463	12.9006
d-Bo51A1_21_G05F	4.5825	4.5402	5.3411	5.2755	5.5769	5.8564	6.2695	6.3803	6.4811	6.9750	7.2446	7.1565	7.2731	7.6333	7.7562	7.8923	8.0624	8.1007	8.3624	8.3581	8.8265	8.9746	9.1134	9.2431	9.4650	9.6565	9.8850	10.0428	10.2387	10.4857	10.7234	10.9074	11.0951	11.3970	11.6565	11.8758	12.1265	12.2041	12.5016	12.6904	12.9797	13.1401	13.4418	13.6608	13.8860	14.2220	14.4668	14.8189	15.1518
d-Bo51A1_21_G06F	3.8020	4.0826	4.3111	3.9020	4.3736	4.8325	4.7395	4.8234	5.0175	5.0700	5.3608	5.3686	5.7519	5.9917	6.2002	6.2724	6.4966	6.6517	6.9352	7.0048	7.2993	7.5248	7.6894	7.9378	8.3038	8.5010	8.8185	9.0137	9.3320	9.5608	9.9245	10.1846	10.4219	10.8381	11.1927	11.4895	11.8851	12.0632	12.4560	12.6856	13.1050	13.4896	13.7625	14.1018	14.5318	14.6644	15.3488	15.8121	16.2853
d-Bo51A1_21_G07F	3.6134	3.8133	3.9987	3.9067	4.1597	4.3133	4.4617	4.6011	4.8781	4.8448	5.0543	5.0723	5.1583	5.3901	5.5985	5.6447	5.8744	5.8867	6.2097	6.2388	6.5731	6.6907	6.9176	7.0592	7.3314	7.5538	7.8125	7.9953	8.1755	8.3898	8.7213	8.9414	9.1242	9.4914	9.8345	10.0950	10.4127	10.4785	10.8786	11.1498	11.4755	11.7317	12.0359	12.3208	12.6089	13.0208	13.3448	13.7730	14.1451
d-Bo51A1_21_G08F	4.5079	4.1628	4.6932	4.8095	4.7498	5.0149	5.2472	4.9639	5.5149	5.3987	5.1199	5.4627	5.7488	5.9495	6.1169	6.1630	6.3647	6.3485	6.5956	6.7157	6.9009	7.0134	7.1235	7.3382	7.5646	7.7657	7.9677	8.1098	8.3305	8.5203	8.8075	8.9814	9.1946	9.5317	9.8040	10.0841	10.4023	10.5433	10.7926	11.0690	11.4022	11.6934	11.9187	12.1807	12.5235	12.8964	13.1760	13.5884	13.9830
d-Bo51A1_21_G09F	4.2761	3.8271	4.5222	4.3393	4.9205	4.2805	4.8493	4.8197	4.9914	5.1984	5.0621	5.3539	5.5991	5.7001	5.6956	5.9321	6.2042	6.1338	6.4006	6.5005	6.7106	6.8051	7.0028	7.2088	7.4760	7.6329	7.8678	7.9793	8.2917	8.5042	8.6781	8.9369	9.1157	9.4358	9.7426	9.9286	10.3445	10.5424	10.7345	11.0225	11.3461	11.6412	11.8654	12.0839	12.4882	12.7906	13.1284	13.5606	13.9532
d-Bo51A1_21_G10F	4.6212	4.8124	5.5573	5.0717	5.6548	5.7440	5.9598	5.8549	6.4936	6.6989	6.2752	6.9427	7.0105	6.9203	7.3187	7.4428	7.6127	7.8011	7.8431	7.9707	8.2220	8.4243	8.5417	8.6618	8.9050	9.1174	9.3374	9.4631	9.7037	9.8457	10.0968	10.3349	10.5055	10.7875	11.0864	11.3606	11.5742	11.7862	11.9741	12.1524	12.4522	12.6941	12.9188	13.1450	13.4790	13.3757	14.0781	14.4512	14.8872
d-Bo51A1_21_G11F	3.6195	3.8205	3.7337	3.9514	3.8965	3.9533	4.0466	4.5267	4.4666	4.6171	4.6855	4.8674	4.8904	4.9170	5.1145	5.2512	5.3097	5.4277	5.5610	5.5858	5.9132	5.9833	6.0776	6.2486	6.5177	6.6175	6.8311	7.0021	7.1248	7.4079	7.5709	7.6736	7.9789	8.2565	8.4716	8.7794	9.0166	9.1937	9.5094	9.6412	9.9681	10.2168	10.4333	10.7074	10.9925	11.1519	11.5645	11.9481	12.3400
d-Bo51A1_21_G12F	3.7970	3.7026	4.0073	4.5840	4.3878	4.5919	4.7972	5.0135	4.7552	5.3391	5.4329	5.7096	5.8335	5.6362	5.9970	6.2771	6.3174	6.5520	6.5953	6.8489	7.0949	7.1655	7.3739	7.5509	7.8377	7.9360	8.1211	8.4080	8.6250	8.7780	9.1379	9.3491	9.5567	9.7820	10.1181	10.3619	10.5904	10.8677	11.1406	11.2975	11.6403	11.8976	12.2080	12.4895	12.8246	13.1955	13.4546	13.8675	14.1977
d-Bo51A1_21_H01F	4.4925	4.7789	5.1225	5.1595	5.9346	5.5582	5.8889	6.3770	6.5604	6.6009	6.9016	7.1206	7.2385	7.4084	7.7374	7.9031	8.0379	8.3001	8.5725	8.7485	9.0040	9.2424	9.4376	9.8123	10.1016	10.3105	10.5171	10.8656	11.0947	11.4089	11.6567	11.9959	12.3039	12.6472	12.9857	13.3123	13.5697	13.9249	14.1944	14.5004	14.8349	15.1552	15.4783	15.7825	16.0567	16.5644	16.9489	17.3534	17.8464
d-Bo51A1_21_H02F	3.2347	3.5491	3.7622	4.2251	4.8801	4.3512	4.8498	4.8973	5.2986	5.2724	5.3593	5.7075	5.8707	5.8157	6.0648	6.2091	6.3750	6.5111	6.6306	6.7846	7.0874	7.1833	7.3444	7.5102	7.8124	7.9018	8.0541	8.3408	8.4966	8.6992	8.9523	9.1230	9.4071	9.6602	9.8741	10.1611	10.3699	10.6072	10.8436	11.0517	11.2992	11.5563	11.7968	12.0685	12.2774	12.6492	12.9460	13.3177	13.7529
d-Bo51A1_21_H03F	3.6464	4.2098	4.0729	4.3926	4.8452	5.0719	4.8627	5.1363	4.8698	5.3240	5.4509	5.5898	5.6118	5.7367	5.8710	6.1085	6.1298	6.1915	6.4599	6.6322	6.8539	6.9941	7.1487	7.3512	7.5992	7.7873	7.9106	8.1094	8.2833	8.5006	8.7352	9.0040	9.2916	9.5473	9.7010	10.0092	10.1957	10.4394	10.7142	10.9769	11.1125	11.4690	11.6927	12.0114	12.2564	12.5830	12.9176	13.2711	13.6687
d-Bo51A1_21_H04F	4.8542	4.5763	4.6131	5.2921	5.6046	5.4973	5.8154	5.9038	6.2810	6.4445	6.6928	6.9882	7.0353	7.2110	7.4609	7.6476	7.8777	8.1222	8.4173	8.6941	8.7938	9.0067	9.2187	9.5531	9.8061	10.0869	10.2725	10.5534	10.8099	11.0956	11.3683	11.6546	12.0032	12.3136	12.5515	12.8512	13.0964	13.4002	13.6187	13.8829	14.1481	14.5130	14.7831	15.0808	15.3886	15.7129	16.0459	16.4780	16.9384
d-Bo51A1_21_H05F	3.7695	4.1272	3.8391	3.8823	4.2914	4.8099	4.7094	4.7527	4.7603	5.1547	5.0858	5.1536	5.3543	5.2557	5.6546	5.8085	5.9304	6.0584	6.2836	6.4459	6.5962	6.7849	6.9683	7.1256	7.3229	7.5562	7.7037	7.9817	8.2354	8.3828	8.6566	8.8936	9.1514	9.4278	9.6145	9.9168	10.1720	10.4320	10.6834	10.8795	11.0946	11.4849	11.7466	12.0453	12.3129	12.6597	13.0099	13.4008	13.7845
d-Bo51A1_21_H06F	3.0395	3.3074	4.1554	3.8601	3.9752	4.5764	4.4865	4.1208	4.5156	4.6985	4.9283	4.8740	5.2153	5.0829	5.3448	5.4254	5.5921	5.6921	6.0081	5.9894	6.2002	6.2748	6.3789	6.6562	6.9043	7.0261	7.1447	7.4051	7.5417	7.7763	8.0147	8.1976	8.4953	8.7622	8.8719	9.1293	9.3453	9.6018	9.8169	10.0379	10.2284	10.5177	10.7374	11.0348	11.1469	11.5419	11.8508	12.1306	12.5642
d-Bo51A1_21_H07F	3.7265	3.9652	3.4631	4.9162	4.3398	5.0091	4.8197	4.8942	4.7848	5.2755	5.4458	5.5886	5.6736	5.7083	6.0706	6.2303	6.3778	6.5402	6.8111	6.9209	7.1394	7.3807	7.5338	7.7106	8.0365	8.1973	8.3990	8.7086	8.9927	9.1197	9.4498	9.6474	9.9354	10.2196	10.4051	10.6943	10.9688	11.1878	11.4704	11.6535	11.9668	12.2714	12.5150	12.8000	13.0484	13.3602	13.7805	14.1456	14.5603
d-Bo51A1_21_H08F	5.3290	5.3927	5.8188	6.1477	5.8722	6.5160	6.4906	6.8201	6.8275	7.2230	7.4922	7.7557	7.6587	7.8058	8.0495	8.2856	8.4141	8.4518	8.8706	8.7972	9.0814	9.2020	9.3374	9.5332	9.7551	9.8758	10.0667	10.3087	10.5356	10.7001	10.9856	11.1574	11.3412	11.6526	11.8075	12.1282	12.3139	12.5587	12.8349	13.0205	13.2189	13.6094	13.8469	14.1097	14.3335	14.6937	15.0126	15.4672	15.8430
d-Bo51A1_21_H09F	3.6648	4.4945	4.5015	5.3784	5.3332	5.7965	5.8059	6.0074	6.1609	6.7751	6.8868	6.8766	7.3762	7.3309	7.7036	7.9017	8.1125	8.2253	8.6792	8.8989	9.0764	9.3648	9.5911	9.8954	10.2298	10.4585	10.6933	11.0604	11.2166	11.6042	11.9018	12.2830	12.6215	12.9633	13.1506	13.5580	13.9063	14.1563	14.5260	14.7946	15.0605	15.5095	15.9250	16.2821	16.6025	16.9907	17.4147	17.8846	18.4071
d-Bo51A1_21_H10F	3.5901	3.6989	4.0696	4.3020	4.6105	5.0526	5.0437	4.6855	4.9827	5.3695	5.3661	5.5681	5.6288	5.7222	5.8137	5.9749	6.1405	6.0402	6.2419	6.5983	6.6129	6.8368	6.9039	7.1462	7.3714	7.6053	7.6117	7.9092	8.0206	8.1805	8.4355	8.6903	8.9300	9.1868	9.3320	9.6072	9.8099	10.0800	10.3418	10.4972	10.6665	11.0157	11.2496	11.5321	11.7965	12.1145	12.4493	12.7746	13.1584
d-Bo51A1_21_H11F	3.8166	3.3211	4.2767	4.9469	4.4240	4.9265	5.1163	4.9105	5.1047	5.3370	5.5080	5.5936	5.7155	5.5933	5.9840	5.9979	6.3004	6.3154	6.4963	6.8850	6.9270	7.1088	7.2478	7.4573	7.6550	7.8904	7.9807	8.2716	8.4296	8.6546	8.8889	9.1495	9.4327	9.6471	9.7570	10.1269	10.3066	10.5267	10.8164	11.0391	11.2878	11.5658	11.8384	12.1035	12.3960	12.6626	13.0152	13.3588	13.7456
d-Bo51A1_21_H12F	4.2311	4.0480	4.2439	5.0874	4.5171	4.7204	4.9401	4.9904	5.0288	5.4922	5.6824	5.8020	5.7669	5.9299	6.0244	6.5062	6.4779	6.5198	6.8209	7.2336	7.3725	7.6341	7.7186	7.9986	8.2274	8.4315	8.6011	8.9907	9.0311	9.3764	9.6753	9.9206	10.1992	10.4513	10.6379	10.9755	11.1870	11.3955	11.7187	11.8791	12.0806	12.4246	12.6476	12.9222	13.1627	13.4808	13.8080	14.2501	14.6645
d-Bo51A1_22_A01F	4.5502	4.9785	5.0268	5.6035	5.7153	5.7226	5.7909	5.8610	6.1843	6.2722	6.6964	6.6506	6.7645	6.9954	7.1652	7.2396	7.3887	7.3802	7.8710	8.0007	8.1091	8.2872	8.5060	8.7349	8.9456	9.1995	9.3709	9.5728	9.8622	10.0563	10.3256	10.5929	10.8670	11.1549	11.3791	11.7139	11.9507	12.1870	12.4246	12.6571	12.8945	13.2150	13.4872	13.8135	14.1252	14.4316	14.7778	15.2150	15.6530
d-Bo51A1_22_A02F	4.0893	4.3059	4.7492	4.5127	4.8362	4.7805	4.9059	4.9940	5.1371	5.3206	5.2847	5.4820	5.3816	5.6581	5.7424	5.8237	5.9516	6.0809	6.4563	6.4684	6.5216	6.7977	6.8807	7.1149	7.2792	7.5628	7.7027	7.9463	8.1284	8.3008	8.5563	8.9305	9.0219	9.3293	9.5688	9.9105	10.1403	10.3948	10.6399	10.8631	11.1001	11.3943	11.6956	12.0193	12.2979	12.6004	12.9598	13.3342	13.7578
d-Bo51A1_22_A03F	3.5387	4.7983	4.4451	4.7369	4.5993	4.9404	5.0657	5.5099	5.4325	5.6515	5.6086	5.7254	5.8880	6.0701	6.4025	6.2547	6.4650	6.7356	6.8041	6.9582	6.9831	7.2471	7.4187	7.5932	7.7061	7.9432	8.1381	8.3934	8.6027	8.7189	9.0359	9.2147	9.5381	9.7528	9.9661	10.3547	10.5710	10.8570	11.0767	11.3785	11.6680	11.9413	12.3007	12.5401	12.9112	13.2463	13.5814	13.9935	14.3956
d-Bo51A1_22_A04F	3.6452	4.1190	4.0900	4.4401	4.3991	4.5689	4.7777	4.8854	5.2595	5.1531	5.4942	5.5507	5.6011	5.8219	6.0232	6.2051	6.2718	6.5356	6.7293	6.8662	6.9449	7.2509	7.4610	7.7281	7.8288	8.1485	8.3237	8.5896	8.8683	9.0372	9.3411	9.6196	9.9165	10.1756	10.5005	10.8158	10.9346	11.3413	11.5503	11.8691	12.1839	12.4802	12.7682	13.0441	13.4450	13.7625	14.2157	14.5656	15.0368
d-Bo51A1_22_A05F	3.8398	4.6306	4.4343	4.5157	4.5207	4.5394	4.7994	5.0154	5.1340	5.2814	5.2553	5.4840	5.3974	5.4854	5.6714	5.8258	6.0784	6.1121	6.4146	6.4873	6.5252	6.7659	6.8682	7.1760	7.3148	7.4718	7.6672	7.9129	8.0824	8.2735	8.4405	8.8059	8.8524	9.2462	9.4217	9.7236	9.8995	10.1461	10.4196	10.6103	10.8340	11.0928	11.3137	11.6255	11.8577	12.1333	12.4582	12.8220	13.1894
d-Bo51A1_22_A06F	3.9690	5.1559	5.2936	4.7732	5.6401	5.2109	5.0879	5.4857	5.7251	5.7873	5.8033	5.8797	5.9022	6.1755	6.1834	6.4756	6.5787	6.6389	6.9298	7.0032	7.0272	7.2767	7.4273	7.5618	7.7679	7.9239	8.0097	8.2726	8.4689	8.5716	8.8938	9.0608	9.2956	9.5874	9.8193	10.1433	10.3323	10.6306	10.8571	11.0758	11.3161	11.6264	11.8662	12.1830	12.4385	12.7957	13.1159	13.4822	13.8402
d-Bo51A1_22_A07F	3.8502	4.6471	4.5555	4.9074	5.0437	5.2223	5.4029	5.7688	5.8127	5.8507	6.4231	6.4107	6.4723	6.8869	7.1470	7.1361	7.5057	7.6744	7.8641	7.9843	7.9704	8.4819	8.5734	8.9142	9.1528	9.3564	9.5653	9.8704	10.1329	10.2576	10.6743	10.8564	11.2106	11.4573	11.7451	12.0735	12.3019	12.5718	12.7596	13.0550	13.3494	13.5744	13.8799	14.2164	14.5694	14.8524	15.2230	15.5961	16.0217
d-Bo51A1_22_A08F	4.0995	4.9586	4.8149	4.4571	4.5411	5.4432	5.5225	5.7208	6.3253	6.2626	6.3031	6.7111	6.6113	6.8650	7.0824	7.2503	7.4706	7.7075	7.9218	8.0187	8.0559	8.5002	8.6206	8.8708	9.0912	9.3411	9.5412	9.7516	10.0687	10.2416	10.5621	10.7937	11.0601	11.4241	11.5994	12.0391	12.3141	12.6115	12.9315	13.1585	13.4544	13.8574	14.1635	14.5604	14.8802	15.2133	15.6830	16.0824	16.4852
d-Bo51A1_22_A09F	3.6546	3.6498	4.1299	4.6685	4.4366	4.4206	5.0206	5.0829	5.1153	5.3157	5.2190	5.4001	5.4259	5.8235	5.8671	6.0947	6.2314	6.5649	6.6242	6.7638	6.8760	7.0968	7.2062	7.5283	7.6758	7.8460	8.1128	8.2746	8.4814	8.6571	9.0159	9.2894	9.4336	9.7630	9.9924	10.3421	10.5666	10.8403	11.1367	11.3754	11.5843	11.9161	12.2129	12.5359	12.7892	13.1012	13.4854	13.8685	14.2658
d-Bo51A1_22_A10F	3.7790	4.0377	4.0542	4.0342	4.2827	4.4124	4.4701	4.6801	4.7584	4.7999	4.9378	4.9285	4.8784	4.8235	5.1134	5.1870	5.2781	5.6532	5.5376	5.6948	5.6574	5.8167	5.9738	6.0813	6.2188	6.3788	6.4861	6.6743	6.8423	6.9137	7.1200	7.2770	7.5201	7.6951	7.8741	8.1535	8.2973	8.5364	8.7515	8.8711	9.0834	9.3563	9.5329	9.8494	10.0246	10.2999	10.5514	10.8507	11.1238
d-Bo51A1_22_A11F	4.0360	4.4074	5.2529	5.0155	5.0487	5.2961	5.5856	5.8149	6.1648	6.1217	6.0972	6.5397	6.6026	6.6111	6.8072	7.0605	7.2605	7.3150	7.7326	7.8074	7.9901	8.2632	8.4264	8.7176	8.9030	9.1571	9.3721	9.5696	9.8369	10.0686	10.4236	10.6922	10.8946	11.2929	11.5711	11.9086	12.1841	12.4608	12.8083	13.0828	13.3833	13.7560	14.0543	14.4558	14.7033	15.1261	15.5661	15.9636	16.3464
d-Bo51A1_22_A12F	3.8546	4.9275	4.9831	4.3137	4.7533	5.0762	5.2186	5.0154	5.5327	5.4937	5.5912	5.6950	5.7885	5.8529	6.0724	6.2513	6.3953	6.4011	6.7173	6.7427	6.7824	7.1314	7.2204	7.4551	7.6848	7.7873	7.9603	8.2358	8.4118	8.5440	8.8299	8.9835	9.2401	9.5118	9.7493	10.0033	10.1928	10.4250	10.6169	10.7922	11.0383	11.3069	11.5206	11.7948	11.9899	12.2920	12.5922	12.9585	13.3143
d-Bo51A1_22_B01F	4.6764	4.6746	5.2671	5.8105	5.6102	6.1936	6.5409	6.5798	7.0522	7.1665	7.4726	7.7596	7.9200	8.1790	8.3530	8.8482	8.9961	9.3320	9.6754	9.8963	10.1603	10.4956	10.7547	11.1119	11.4985	11.7922	12.0890	12.4002	12.8199	13.1710	13.5639	13.8551	14.3325	14.6576	15.0876	15.6002	15.8062	16.2321	16.6505	17.1141	17.5201	17.9610	18.3264	18.7339	19.1769	19.8133	20.0436	20.4802	21.1379
d-Bo51A1_22_B02F	5.2235	4.0544	5.0318	5.4453	5.3245	5.5301	5.4293	5.9350	6.2881	6.6292	6.7986	6.7482	6.8736	7.0574	7.1238	7.5565	7.6513	7.8195	8.2222	8.3027	8.4945	8.7953	8.9627	9.2364	9.5205	9.7878	9.9451	10.2626	10.5410	10.7727	11.1050	11.3530	11.6686	11.9581	12.2727	12.5702	12.8315	13.0955	13.3401	13.5985	13.9604	14.3121	14.6060	14.8903	15.3014	15.7641	15.9678	16.3742	16.8370
d-Bo51A1_22_B03F	4.6382	4.8699	4.4068	4.9038	5.3969	5.4117	5.5026	5.7613	6.1250	6.2858	6.9239	6.6385	6.9918	7.1395	7.2896	7.5020	7.8002	8.0045	8.2525	8.4529	8.6702	8.9084	9.1553	9.5544	9.8142	10.0614	10.3893	10.6737	10.9247	11.2784	11.6803	11.8843	12.2900	12.6062	12.9306	13.3155	13.4860	13.8840	14.2514	14.5837	14.9800	15.3962	15.6987	16.0914	16.5049	17.0794	17.3569	17.7000	18.2593
d-Bo51A1_22_B04F	4.8764	4.8476	5.2370	5.2655	5.9048	5.9023	5.7509	6.3176	6.1573	6.3335	7.2299	6.7099	6.9538	7.1422	7.1341	7.3975	7.6155	7.7065	7.9867	7.9882	8.2205	8.4346	8.6354	8.7067	9.0699	9.3045	9.4689	9.7183	9.9199	10.1191	10.4154	10.5767	10.9125	11.1346	11.3886	11.7183	12.0818	12.2578	12.4614	12.7296	13.0940	13.4012	13.5956	13.9082	14.2609	14.7771	14.9467	15.2904	15.7945
d-Bo51A1_22_B05F	4.7815	4.2621	4.8235	4.8429	4.6408	5.0028	4.8504	5.5325	5.1321	5.5760	6.2432	5.9164	5.9938	6.0884	6.1393	6.4007	6.5181	6.6417	6.8674	6.9031	7.2038	7.3046	7.4010	7.6894	7.8265	8.0243	8.1687	8.4576	8.5642	8.8144	9.0601	9.2224	9.5026	9.7348	10.0051	10.2149	10.4164	10.6236	10.8386	11.0473	11.3485	11.5616	11.8075	12.0516	12.3101	12.7448	12.8838	13.2403	13.6067
d-Bo51A1_22_B06F	4.6428	4.0302	4.5649	4.5002	5.8963	5.5846	5.9324	6.1499	6.3962	6.4541	6.9383	7.1498	7.5043	7.5898	7.6742	8.0066	8.2786	8.5154	8.8942	8.8944	9.2844	9.5835	9.7190	9.9664	10.3310	10.5178	10.7919	11.0721	11.3941	11.5541	11.9733	12.2861	12.5287	12.9271	13.2714	13.4880	13.8081	14.1772	14.3880	14.7505	15.0657	15.4773	15.7489	16.1593	16.5180	16.9506	17.3302	17.6638	18.2284
d-Bo51A1_22_B07F	4.0726	3.6945	4.1697	4.0629	4.1058	4.5116	4.2139	4.7239	4.8653	4.9737	5.4670	5.3254	5.1923	5.5298	5.5588	5.7519	5.8972	6.0964	6.2664	6.2677	6.4460	6.5445	6.7633	6.9586	7.1313	7.3390	7.5009	7.6946	7.9213	8.1291	8.3315	8.6044	8.8532	9.0546	9.2933	9.5653	9.7781	9.9666	10.2240	10.4748	10.7249	10.9905	11.2086	11.4733	11.7758	12.2354	12.3769	12.7349	13.1122
d-Bo51A1_22_B08F	3.9828	4.5543	5.1700	4.9584	5.2218	5.6749	5.4143	5.8402	5.8882	6.2011	6.5663	6.5941	6.7201	6.6278	6.8982	7.1489	7.1821	7.3576	7.6032	7.5410	7.6515	7.8449	7.9828	8.1958	8.2615	8.5454	8.6589	8.8486	9.0465	9.2383	9.3896	9.6438	9.8689	10.0247	10.2644	10.6209	10.6768	10.9775	11.2236	11.4813	11.7334	12.0208	12.2649	12.5235	12.8010	13.3028	13.4341	13.6904	14.1631
d-Bo51A1_22_B09F	3.6169	3.6365	4.5926	4.3781	4.1511	4.5114	4.3037	5.0318	4.9012	4.8351	5.1521	5.1442	5.2035	5.2787	5.3485	5.5927	5.8998	5.8841	6.1301	6.1804	6.4294	6.6144	6.6426	7.0201	7.1198	7.4152	7.6098	7.8946	7.9969	8.3611	8.5783	8.8093	9.1289	9.3854	9.6735	9.9889	10.2121	10.4739	10.7747	11.0306	11.3807	11.6620	11.9284	12.2178	12.6408	13.1527	13.3246	13.7156	14.1484
d-Bo51A1_22_B10F	4.5077	4.2587	4.6976	4.8372	4.9830	5.1719	5.2511	5.6270	6.0570	5.9061	6.5101	6.3401	6.2768	6.5074	6.5954	6.8170	7.0627	7.1646	7.3900	7.5336	7.7224	7.7708	7.9842	8.2532	8.3519	8.6909	8.8589	9.0712	9.3535	9.5796	9.8035	10.0560	10.3601	10.6234	10.9227	11.2270	11.4885	11.7721	12.0245	12.3107	12.6227	12.9453	13.1954	13.5498	13.9224	14.4506	14.6595	15.0986	15.4914
d-Bo51A1_22_B11F	4.2752	3.7881	4.6112	4.7460	4.5079	4.6853	4.5931	5.1588	5.3971	5.3178	5.5752	5.5136	5.8382	6.0127	5.9673	6.1915	6.3381	6.4733	6.7064	6.7823	6.9863	7.2011	7.2919	7.5725	7.6742	7.9554	8.1417	8.3283	8.5931	8.8097	9.0547	9.2816	9.5492	9.8487	10.0047	10.4292	10.5579	10.7433	10.9690	11.1658	11.4077	11.6132	11.8600	12.1107	12.3720	12.7776	12.9157	13.2773	13.7078
d-Bo51A1_22_B12F	4.0020	3.9005	4.5390	4.4977	4.5782	4.6816	4.1960	4.7305	5.0629	5.1539	5.8115	5.2048	5.5282	5.6272	5.4938	5.7370	5.8955	6.0981	6.2370	6.4368	6.4859	6.7404	6.7759	7.0488	7.2795	7.4799	7.6315	7.9852	8.1449	8.2961	8.5689	8.7376	9.1371	9.3812	9.6423	9.9131	10.1091	10.3133	10.5331	10.7967	11.1056	11.3279	11.5929	11.8658	12.1902	12.6589	12.8523	13.2670	13.6618
d-Bo51A1_22_C01F	4.2622	4.7748	5.8129	5.1308	5.2674	5.5242	5.6853	5.6928	5.7158	5.7185	5.7695	5.8334	6.0543	6.2986	6.1220	6.4469	6.5574	6.7987	6.9105	7.1146	7.2120	7.4362	7.6039	7.8104	7.9053	8.2602	8.4698	8.6633	8.9482	9.1422	9.3785	9.6569	9.9207	10.1822	10.4655	10.7130	11.0322	11.2370	11.5011	11.7629	12.0585	12.3197	12.5430	12.8367	13.1923	13.4803	13.7858	14.1800	14.6314
d-Bo51A1_22_C02F	4.7306	4.7151	5.2289	5.3385	4.9268	5.4829	5.7018	5.7870	5.4905	5.9448	5.8829	5.9378	5.9362	6.1970	6.2278	6.2359	6.6439	6.6436	6.9413	6.9911	7.1902	7.2748	7.1503	7.6206	7.8203	8.0970	8.1703	8.4882	8.6919	8.8462	9.1665	9.3789	9.6458	9.8973	10.2083	10.4830	10.7227	10.9460	11.2127	11.5070	11.8208	12.1403	12.3465	12.6709	13.0587	13.3631	13.7134	14.0606	14.5205
d-Bo51A1_22_C03F	4.1670	4.5624	4.6586	4.4796	4.5644	4.7734	5.3117	5.1412	5.1961	5.4247	5.3563	5.4830	5.4989	5.6721	5.7694	5.9654	6.1214	6.2938	6.4817	6.4967	6.7059	6.7997	6.8412	7.1578	7.4147	7.6055	7.6780	7.9186	8.1428	8.3011	8.5915	8.7461	9.0039	9.2698	9.4835	9.7053	9.9443	10.1500	10.3497	10.5821	10.8373	11.1745	11.2871	11.5314	11.8436	12.0722	12.3095	12.6550	13.0871
d-Bo51A1_22_C04F	4.3267	4.5568	4.7337	5.0058	5.0759	5.5043	5.6046	5.8830	5.7694	6.2538	6.1816	6.5452	6.5624	6.8636	7.0532	7.2108	7.4142	7.7399	7.9835	8.0633	8.3173	8.5370	8.7140	8.9890	9.3218	9.5917	9.7889	10.1300	10.4060	10.6223	10.9957	11.2612	11.5817	11.8649	12.2190	12.5069	12.7896	13.0673	13.3053	13.5827	13.8586	14.1742	14.4442	14.7931	15.1488	15.4431	15.7764	16.2275	16.7089
d-Bo51A1_22_C05F	3.9841	4.1949	4.1357	4.7318	4.8870	4.7848	4.8512	4.9330	4.9450	5.2379	5.3849	5.5129	5.4101	5.5342	5.6282	5.7411	5.9555	6.0851	6.2594	6.2769	6.4698	6.6017	6.4183	6.7500	7.0433	7.3572	7.4683	7.6629	7.8358	8.0683	8.2971	8.5583	8.7650	8.9979	9.2245	9.4627	9.7049	9.8534	10.1432	10.4328	10.6216	11.0014	11.1026	11.3597	11.6528	11.9219	12.1952	12.5082	12.8938
d-Bo51A1_22_C06F	4.7552	4.7627	5.0515	5.3309	5.1760	5.2053	5.7154	5.4789	5.7024	5.7307	5.7984	6.0414	5.9879	6.4283	6.4410	6.6087	6.7677	6.9154	7.1355	7.2986	7.4436	7.6585	7.6377	7.8923	8.2781	8.5504	8.6996	8.9999	9.2323	9.4789	9.7637	9.9986	10.2831	10.5054	10.8247	11.1162	11.3454	11.5547	11.7845	12.0798	12.2966	12.5533	12.8171	13.0691	13.4596	13.7126	13.9920	14.3658	14.8363
d-Bo51A1_22_C07F	4.6737	4.4223	5.0807	4.6824	4.9924	5.1004	5.4815	5.4835	5.2971	5.6887	5.6878	5.9862	5.9199	6.1410	6.2534	6.4976	6.4254	6.7416	6.9482	7.0335	7.1304	7.2460	7.4136	7.4348	7.8684	8.0468	8.2526	8.5049	8.6351	8.8877	9.1366	9.3728	9.5773	9.8643	10.1431	10.3782	10.6851	10.8569	11.1604	11.4097	11.6808	11.9397	12.1808	12.5433	12.8882	13.1427	13.4823	13.8509	14.2195
d-Bo51A1_22_C08F	4.3270	4.6325	5.0700	5.0005	5.1646	5.5192	5.9905	5.8769	5.9154	5.9949	6.2775	6.6757	6.6088	7.0554	7.2438	7.3396	7.7134	7.9430	8.3048	8.5085	8.6335	9.0176	9.0010	9.3394	9.7361	10.1221	10.3367	10.6646	11.0215	11.2422	11.5707	11.9015	12.2417	12.5303	12.8668	13.2015	13.4866	13.7993	14.0497	14.4326	14.7622	15.1577	15.4381	15.8121	16.2399	16.5776	16.9378	17.3217	17.8234
d-Bo51A1_22_C09F	4.9704	5.0268	5.9110	5.9741	5.9919	6.2067	6.8779	6.5895	6.7744	7.0552	7.1815	7.4311	7.4196	7.9311	7.9798	7.9736	8.2208	8.5286	8.7870	8.8766	9.0270	9.1769	9.4502	9.6407	9.9501	10.2345	10.4511	10.7608	11.0662	11.2348	11.5913	11.8498	12.1600	12.4810	12.7822	13.0758	13.3837	13.5950	13.8630	14.1950	14.4559	14.7243	15.0964	15.4263	15.8523	16.1827	16.5381	16.8931	17.3700
d-Bo51A1_22_C10F	6.4919	6.4254	7.0838	7.4184	7.5788	8.1076	8.6563	8.7191	8.9063	9.4100	9.5816	9.9837	9.8741	10.4882	10.7133	10.7397	11.3211	11.4160	11.7592	11.9267	12.1756	12.4994	12.4520	12.9237	13.3530	13.5585	13.8188	14.1276	14.5338	14.7030	15.1086	15.4712	15.8431	16.1167	16.5213	16.9823	17.2808	17.5964	17.8316	18.2931	18.7084	18.8679	19.3895	19.8426	20.2642	20.5653	20.9603	21.4200	21.9355
d-Bo51A1_22_C11F	5.4539	5.4805	6.4026	6.4578	6.5141	6.9941	7.4503	7.6540	7.7653	8.1863	8.2869	8.3422	8.7232	9.0720	9.2547	9.4779	9.7608	10.0496	10.4574	10.5372	10.7579	11.0256	11.3979	11.5839	11.9954	12.2734	12.5530	12.8162	13.1542	13.4207	13.7778	14.0908	14.4438	14.7606	15.0451	15.4078	15.7474	16.0082	16.3502	16.6560	17.0575	17.3564	17.6368	17.9618	18.3587	18.6555	18.9576	19.4483	19.9521
d-Bo51A1_22_C12F	4.8027	5.1105	5.3534	5.2392	5.7223	6.0410	5.9566	5.9236	6.0798	6.6461	6.2014	6.7746	6.6844	7.1257	7.3014	7.2092	7.4003	7.6261	7.8193	7.9597	8.0250	8.2045	8.3905	8.6257	8.8561	8.9948	9.2554	9.4834	9.7746	9.8936	10.2608	10.4716	10.7248	10.9374	11.2233	11.4869	11.7867	11.9516	12.0602	12.4509	12.7154	12.8238	13.2174	13.5540	13.8834	14.1938	14.5083	14.8220	15.2625
d-Bo51A1_22_D01F	5.1207	4.9542	5.1228	5.6553	5.4657	5.8041	5.4896	6.1131	6.0395	6.2463	6.2402	6.3585	6.6009	6.6920	6.8727	6.9621	7.0747	7.3173	7.4881	7.5547	7.7129	7.9929	8.1308	8.3726	8.4622	8.7011	8.9496	9.1798	9.3127	9.5810	9.8317	10.1042	10.3034	10.5836	10.8814	11.0995	11.3174	11.5350	11.8334	12.0515	12.2275	12.5648	12.7655	12.9628	13.2631	13.5647	13.9182	14.2855	14.7164
d-Bo51A1_22_D02F	5.3592	5.4043	5.6414	6.3977	5.8736	6.3055	6.5706	6.8656	6.8024	7.2919	7.4157	7.3961	7.6477	8.3072	7.8329	8.8233	8.4856	8.7342	9.0681	9.2835	9.4151	9.6901	9.8363	10.1910	10.4452	10.7345	11.0182	11.2874	11.5751	11.7708	12.2027	12.5010	12.7938	13.1726	13.4990	13.7686	14.1110	14.4121	14.7463	15.1128	15.4283	15.8401	16.1816	16.4767	16.8341	17.2257	17.6547	18.0176	18.6277
d-Bo51A1_22_D03F	4.5913	5.1484	4.9463	4.6134	5.4656	4.9451	5.5091	5.6267	5.6089	5.8895	6.0415	6.0691	6.3436	6.3240	6.6037	7.0993	6.8528	7.0299	7.3283	7.4315	7.6455	7.7910	8.0056	8.2335	8.4342	8.6998	8.9274	9.0982	9.4049	9.5575	9.9963	10.1194	10.4599	10.7633	11.0564	11.3338	11.6300	11.8718	12.1613	12.4451	12.7548	13.1362	13.3329	13.6303	13.9805	14.3824	14.6621	15.0405	15.5292
d-Bo51A1_22_D04F	4.6164	4.9093	4.9038	4.4286	5.4549	5.3116	5.2766	5.8674	5.7677	6.2089	6.1130	6.4419	6.3917	6.4609	6.5835	6.9270	7.0635	7.3868	7.6006	7.5242	7.7645	8.1315	8.2898	8.4261	8.7223	8.9095	9.1384	9.3301	9.5800	9.8289	10.1680	10.3888	10.6412	10.9130	11.2258	11.4351	11.7227	11.9634	12.3277	12.5559	12.7540	13.1597	13.3536	13.5905	13.9981	14.4526	14.8277	15.1898	15.5987
d-Bo51A1_22_D05F	3.5304	3.9732	4.2118	4.5525	4.3974	4.4629	4.3968	4.9284	4.7056	5.2446	5.1757	5.3466	5.3764	5.5964	5.6596	5.8381	5.8770	5.9590	6.1836	6.2057	6.3657	6.6417	6.8022	7.0052	7.1624	7.3573	7.4958	7.8143	8.0495	8.2067	8.4618	8.6878	9.0054	9.2488	9.4786	9.7616	9.9719	10.2300	10.4697	10.7164	10.9010	11.2730	11.4850	11.6890	11.9860	12.3572	12.5950	12.9587	13.3932
d-Bo51A1_22_D06F	4.3098	4.4788	4.7627	4.5191	4.8762	5.0952	5.3195	5.4177	5.4775	5.8947	5.6471	5.8831	6.1579	6.6262	6.4747	6.8384	6.7377	6.9894	7.1227	7.3228	7.6024	7.8470	8.0303	8.3409	8.4636	8.6853	8.9957	9.2209	9.4853	9.6319	10.0637	10.1933	10.5477	10.7896	11.0189	11.3129	11.5893	11.8695	12.1469	12.4349	12.6195	12.9951	13.2525	13.4914	13.8301	14.2366	14.5277	14.9043	15.3942
d-Bo51A1_22_D07F	4.1518	4.4395	4.7058	4.8619	5.5760	5.4326	5.4210	6.3564	6.3846	6.3047	6.5984	6.6837	7.0231	7.0391	7.1529	7.2689	7.4848	7.7137	7.8324	7.7581	8.1422	8.4893	8.4533	8.7547	8.8740	9.1066	9.2785	9.5533	9.6783	9.9639	10.1495	10.4182	10.6591	10.9130	11.3195	11.4363	11.7524	11.9976	12.3313	12.5776	12.7650	13.1156	13.3772	13.6811	14.0890	14.4122	14.7687	15.1748	15.5980
d-Bo51A1_22_D08F	4.1748	4.1474	5.1481	5.3251	5.4549	5.8907	6.2305	6.3613	6.3209	6.8462	6.8492	6.8283	7.2834	7.7075	7.7420	7.9594	8.3557	8.6731	8.7710	9.0243	9.4480	9.6945	9.9453	10.2127	10.4348	10.8577	11.1102	11.3960	11.7109	11.9951	12.3681	12.6603	13.0137	13.2635	13.4473	13.8843	14.2451	14.6072	14.8661	15.1749	15.4822	15.8895	16.1309	16.4937	16.9281	17.1689	17.5726	17.9927	18.5859
d-Bo51A1_22_D09F	4.5851	4.5021	5.0178	5.0611	5.0786	4.9965	5.6305	5.5730	5.8207	6.0779	6.2539	6.2690	6.5668	6.8749	6.9452	7.1067	7.3650	7.6061	7.8838	7.9304	8.2214	8.4721	8.7237	9.0007	9.2240	9.5678	9.8332	10.0264	10.2979	10.6355	10.9262	11.2324	11.5220	11.8163	12.1290	12.1912	12.7886	13.0809	13.4556	13.7242	13.9721	14.4297	14.7268	14.9842	15.4776	15.8054	16.2538	16.6970	17.1758
d-Bo51A1_22_D10F	5.0634	4.4871	4.8354	5.6643	5.1285	5.5678	5.9909	6.0573	6.1624	6.0628	6.4951	6.0827	6.6243	7.1182	6.9276	7.0397	7.2643	7.4044	7.7075	7.7467	8.0656	8.1421	8.3777	8.6422	8.7985	9.1066	9.3570	9.5067	9.7246	10.0095	10.2865	10.5092	10.7541	11.0672	11.3620	11.6218	11.9273	12.2059	12.4980	12.7432	13.1019	13.4672	13.7021	13.9823	14.3796	14.7416	15.0877	15.4006	16.0010
d-Bo51A1_22_D11F	5.0521	5.5202	5.6261	5.3891	5.4641	5.6320	6.1691	6.1832	6.4150	6.6699	6.4214	6.7642	7.1796	7.0454	7.1085	7.3944	7.3070	7.8349	8.0755	8.1123	8.2942	8.4186	8.6014	8.8076	9.0465	9.1478	9.5577	9.6708	9.8967	10.2413	10.3837	10.6891	10.9227	11.2036	11.5024	11.7855	12.0680	12.3119	12.6844	12.9433	13.1218	13.5053	13.8430	14.1874	14.5322	14.8602	15.3102	15.8076	16.2305
d-Bo51A1_22_D12F	4.9873	4.7497	5.9465	5.7192	6.0937	6.1576	6.6928	6.4005	6.5420	7.0114	7.1468	7.0763	7.2687	7.4545	7.7068	8.1142	8.0157	8.3245	8.4976	8.6245	8.8478	9.1334	9.3658	9.5360	9.7447	10.0098	10.3159	10.5541	10.8244	11.0668	11.4579	11.6351	11.9250	12.1650	12.4937	12.8587	13.1196	13.4610	13.7934	14.0441	14.4183	14.8618	15.1409	15.4509	15.9058	16.2617	16.7150	17.0960	17.6426
d-Bo51A1_22_E01F	5.4536	5.5168	6.0242	5.9437	6.2635	6.6009	6.4909	7.0398	7.0718	7.4310	7.4576	7.6648	7.6884	8.0306	7.8498	8.2366	8.3205	8.7356	8.9634	9.0583	9.3294	9.6203	9.7691	9.9683	10.2140	10.5951	10.8365	11.0385	11.3458	11.5512	11.9020	12.2185	12.4268	12.8340	13.0719	13.4808	13.8169	14.1157	14.4382	14.7922	14.7538	15.5258	15.8674	16.2828	16.6298	17.0827	17.4844	17.8579	18.4276
d-Bo51A1_22_E02F	5.2449	4.5005	4.7469	4.8416	5.2295	4.8190	4.8018	5.1922	5.1963	5.2890	5.2729	5.2983	5.6390	5.5354	5.5421	5.8338	5.8370	6.0507	6.2003	6.3293	6.4482	6.7153	6.8821	6.9468	7.0364	7.4073	7.5917	7.7917	8.0247	8.1538	8.4109	8.6810	8.8768	9.1524	9.3682	9.6659	9.9186	10.2156	10.4690	10.7215	10.8856	11.2834	11.5375	11.8836	12.1734	12.5440	12.8842	13.2225	13.7324
d-Bo51A1_22_E03F	5.4489	4.9548	5.3226	5.3239	5.4257	5.6910	5.6182	6.2279	6.2256	6.2665	6.5651	6.5382	7.1447	7.0146	7.1066	7.2129	7.2638	7.5974	7.6893	7.7937	8.0999	8.2460	8.4074	8.6262	8.7649	9.0388	9.2403	9.4445	9.6187	9.7686	10.0961	10.3606	10.5033	10.7927	11.0567	11.3539	11.6121	11.8651	12.1285	12.4435	12.5898	12.8828	13.1413	13.4451	13.7485	14.0486	14.4063	14.7544	15.1899
d-Bo51A1_22_E04F	4.1776	3.7780	5.0066	4.0078	4.2961	4.0403	4.6912	4.9117	5.8190	5.1098	5.3074	5.3609	5.2910	5.1906	5.5218	5.6661	5.8129	6.0944	6.0805	6.2381	6.3520	6.4542	6.6895	6.8683	7.1369	7.3046	7.4846	7.6855	7.8345	8.0883	8.3528	8.6076	8.8216	9.0469	9.2111	9.6319	9.8082	10.0736	10.3305	10.5654	10.8388	11.0876	11.4004	11.6952	11.9465	12.2735	12.5946	12.9974	13.2670
d-Bo51A1_22_E05F	4.9549	4.0236	3.9644	4.5788	4.3999	5.0056	4.5999	5.0516	5.2393	5.2138	5.2576	5.2500	5.9068	5.8438	5.7385	5.9803	6.1055	6.3993	6.4636	6.6454	6.7809	7.0129	7.0791	7.3524	7.5413	7.7208	7.8970	8.0920	8.2919	8.4774	8.7582	8.9766	9.1521	9.4710	9.6063	9.9059	10.1944	10.3944	10.6301	10.8195	10.9126	11.2697	11.5006	11.7963	11.9889	12.2928	12.5535	12.8501	13.2413
d-Bo51A1_22_E06F	5.1108	5.3591	5.3215	5.6253	5.7445	6.4536	5.9828	6.3089	6.6140	6.6733	6.7026	6.6849	7.1312	7.2149	7.2977	7.4032	7.4589	7.8211	7.8211	7.9814	8.0941	8.2980	8.3474	8.5727	8.7331	8.9782	9.1529	9.2903	9.4375	9.6654	9.9462	10.1734	10.2953	10.5745	10.7717	11.0975	11.3730	11.5848	11.8367	12.0637	12.2000	12.5690	12.7753	13.1072	13.3407	13.7379	14.0542	14.3271	14.8183
d-Bo51A1_22_E07F	3.9333	3.9635	4.6800	4.6432	4.6634	4.8877	5.0834	5.1013	5.3389	5.2030	5.5735	5.5511	5.8777	5.8427	5.8549	6.0170	6.2911	6.5823	6.6952	6.8544	6.9645	7.2106	7.2650	7.4855	7.6638	7.9246	8.1086	8.3137	8.5046	8.6816	8.9973	9.2014	9.3716	9.7483	9.8916	10.1892	10.4775	10.7186	10.9457	11.1511	11.2794	11.7302	11.9469	12.3008	12.4994	12.8298	13.1629	13.4782	13.9311
d-Bo51A1_22_E08F	4.5569	4.8087	5.1762	5.1916	5.3756	6.1022	5.5728	5.8337	5.8797	6.0315	6.1990	6.2450	6.5346	6.7798	6.5497	6.9274	7.1111	7.2518	7.4345	7.7163	7.7771	8.1058	8.1893	8.3614	8.5990	8.8986	9.0906	9.3216	9.4958	9.7197	9.9979	10.2715	10.4544	10.6330	11.0016	11.2875	11.4899	11.7829	11.9745	12.2243	12.3101	12.6725	12.9097	13.2290	13.4505	13.7435	14.0806	14.4200	14.8747
d-Bo51A1_22_E09F	4.3396	4.5514	4.8659	4.6129	4.6672	5.6891	4.8381	5.0687	5.1183	5.0593	5.2111	5.2472	5.4887	5.5587	5.4281	5.7753	6.0044	6.1752	6.2987	6.6688	6.6053	6.8647	6.9243	7.1635	7.3700	7.5961	7.7704	7.9500	8.1575	8.3770	8.6783	8.9251	9.0174	9.3610	9.6397	9.9126	10.1840	10.4481	10.7292	10.9689	11.2619	11.5179	11.8265	12.1110	12.4329	12.7352	13.1199	13.4297	13.8958
d-Bo51A1_22_E10F	4.3526	4.5463	4.8717	5.3011	5.1112	5.5048	5.3304	5.7110	5.6788	5.8431	6.0184	6.1375	6.4790	6.5304	6.9534	6.9209	7.2246	7.2899	7.4471	7.8775	7.8726	8.1709	8.3219	8.6304	8.8103	9.1519	9.1598	9.5836	9.7695	10.0401	10.3683	10.6452	10.8227	11.1988	11.3214	11.7501	12.0473	12.2806	12.5341	12.7871	13.0973	13.3072	13.6343	13.8873	14.1844	14.5062	14.8655	15.2644	15.7729
d-Bo51A1_22_E11F	4.8604	4.8139	5.0265	5.7143	5.2387	5.4789	5.5321	5.9854	5.6302	5.8581	5.8646	6.0710	6.0886	6.4955	6.5089	6.6120	6.7303	6.9869	7.1162	7.4448	7.4609	7.7286	7.8147	8.0752	8.2391	8.5269	8.6309	8.9431	9.1530	9.3282	9.6126	9.9075	10.0728	10.3971	10.6173	10.9283	11.1994	11.4305	11.6941	11.9882	12.1568	12.4712	12.7755	13.1163	13.3294	13.6799	14.0214	14.3874	14.8933
d-Bo51A1_22_E12F	3.9455	4.1923	4.3056	4.5186	4.0299	5.0679	4.7798	5.0221	5.0473	5.1011	5.4147	5.4352	5.7454	5.8927	5.8918	6.1737	6.2679	6.5791	6.7200	7.0135	7.0590	7.3178	7.4752	7.7169	7.8880	8.1883	8.3096	8.6030	8.7978	9.0830	9.3998	9.6293	9.8771	10.0621	10.3996	10.6703	11.0070	11.2122	11.4802	11.7224	11.8721	12.2934	12.5258	12.8660	13.1285	13.4643	13.8041	14.1792	14.6661
d-Bo51A1_22_F01F	4.4280	4.4104	4.4470	4.6088	4.4481	4.6994	5.0561	5.5650	5.3914	5.6659	5.7713	5.8346	6.0139	6.1910	6.3100	6.5762	6.7434	7.0187	7.1248	7.4245	7.6357	7.9097	8.0305	8.2721	8.5437	8.6729	9.0291	9.3410	9.6170	9.8278	10.0873	10.4747	10.7310	11.0605	11.4084	11.7165	11.9537	12.2744	12.6251	12.8281	13.1680	13.5143	13.8522	14.2081	14.5721	14.8934	15.3484	15.7456	16.1578
d-Bo51A1_22_F02F	4.6513	5.3142	5.0733	5.3371	5.4074	5.6149	5.9565	6.3500	6.3811	6.5783	6.7968	7.1338	7.1803	7.4908	7.6235	7.9715	8.2309	8.5493	8.7445	9.0721	9.3361	9.7496	9.8477	10.2646	10.6147	10.7623	11.1749	11.6928	11.8453	12.0247	12.5901	13.0409	13.3398	13.7243	14.1290	14.4643	14.7891	15.2012	15.5494	15.8748	16.3093	16.6395	17.1070	17.4888	17.8802	18.3308	18.7644	19.2546	19.8496
d-Bo51A1_22_F03F	3.9005	4.6436	4.2127	4.5463	4.5122	4.8525	5.0481	5.6057	5.4684	5.4937	5.4992	5.7701	5.6617	5.8118	6.0059	6.1366	6.3338	6.4406	6.4742	6.5986	6.8451	7.1162	7.2210	7.2797	7.4645	7.4634	7.7431	8.0271	8.1715	8.4060	8.5519	8.7415	9.0180	9.2553	9.4756	9.7255	9.9408	10.1988	10.4697	10.6428	10.8948	11.1799	11.4098	11.6586	11.9506	12.2205	12.5521	12.7159	13.1231
d-Bo51A1_22_F04F	3.9512	4.4582	4.2165	4.2082	4.6023	4.7134	4.8777	5.5820	5.4253	5.3260	5.5435	5.5886	5.5984	5.8018	5.9308	6.0485	6.1990	6.3730	6.4748	6.6025	6.7754	7.0208	7.1357	7.2562	7.4580	7.6203	7.7743	7.9798	8.1190	8.3757	8.5375	8.8042	8.9973	9.2890	9.4929	9.7642	9.9740	10.2359	10.4936	10.6739	11.0032	11.1975	11.4562	11.6854	11.9557	12.2569	12.6048	12.6300	13.2251
d-Bo51A1_22_F05F	3.9173	4.3174	4.2845	4.4762	4.1555	4.2518	5.0047	5.3769	5.9374	5.6513	5.5797	5.7814	5.6283	5.8671	5.8285	6.3221	6.3913	6.6451	6.6260	6.7925	7.0265	7.1881	7.3750	7.6239	7.8062	7.6560	8.1823	8.3145	8.5670	8.8070	8.9981	9.3512	9.6001	9.8783	10.1387	10.4233	10.6492	10.9620	11.2835	11.4715	11.8417	12.0882	12.4056	12.7126	13.0607	13.3882	13.8315	13.9822	14.6397
d-Bo51A1_22_F06F	4.5469	4.5796	5.2869	5.1491	5.3449	5.4998	5.4702	6.2364	6.1321	6.3451	6.6965	6.7967	6.9979	7.2635	7.3862	7.6490	7.8476	8.2966	8.4266	8.7492	8.9472	9.2961	9.4427	9.8784	10.1351	10.3450	10.6479	10.9836	11.2546	11.5490	11.8129	12.0161	12.5456	12.8262	13.1838	13.5336	13.7129	14.1614	14.4420	14.7793	15.0582	15.4158	15.7683	16.1690	16.5175	16.9049	17.2550	17.7675	18.2575
d-Bo51A1_22_F07F	3.0860	3.4319	3.6005	3.6850	3.3447	3.6412	4.0445	4.6509	4.4156	4.3639	4.6532	4.6951	4.7727	4.9430	5.0773	5.2360	5.2639	5.6473	5.5978	5.7639	6.1259	6.2392	6.1921	6.5561	6.6938	6.6410	7.1992	7.1976	7.4892	7.7834	7.9170	8.2503	8.4401	8.6760	8.9232	9.1824	9.4114	9.6421	9.9208	10.1288	10.3895	10.6745	10.8698	11.1177	11.4265	11.6757	12.0252	12.3111	12.6646
d-Bo51A1_22_F08F	4.5379	4.5653	4.7054	4.3223	4.7190	5.4863	5.3125	5.9828	5.9860	6.0142	6.1714	6.1616	6.1526	6.4973	6.6675	6.8771	6.9664	7.2242	7.2344	7.5625	7.8150	8.0944	8.2056	8.3889	8.6504	8.7483	9.1153	9.3478	9.5448	9.8370	10.0941	10.4529	10.6842	11.0103	11.3180	11.6541	11.8954	12.2086	12.5298	12.7629	13.0986	13.4409	13.7761	14.0784	14.4712	14.8301	15.2305	15.5916	16.0813
d-Bo51A1_22_F09F	4.9572	4.9869	4.8147	5.1790	4.7278	5.0647	5.4525	5.5415	5.8464	5.8093	6.0937	6.0936	6.1409	6.3896	6.4060	6.7274	6.8212	7.1710	7.1456	7.4460	7.6361	7.7964	7.8091	8.2014	8.3410	8.5616	8.7998	9.0027	9.2099	9.3990	9.7504	10.1026	10.2802	10.5897	10.8631	11.1484	11.4259	11.7290	11.9948	12.1892	12.4713	12.7872	13.0844	13.3883	13.7351	14.0262	14.4200	14.8387	15.2955
d-Bo51A1_22_F10F	5.3120	5.0416	5.1179	5.4471	5.4565	5.6958	6.4733	6.7366	6.4866	6.7980	7.0141	6.9170	7.1959	7.3177	7.4112	7.6360	7.8174	7.9612	8.2141	8.3157	8.5454	8.7930	8.8705	9.1135	9.3148	9.5248	9.8264	10.0034	10.2447	10.3506	10.6874	10.9594	11.1988	11.5296	11.7884	12.1025	12.4029	12.6996	13.0060	13.2212	13.5641	13.9130	14.2300	14.5886	14.9358	15.2645	15.6522	16.0749	16.0579
d-Bo51A1_22_F11F	4.3272	4.8565	4.8144	5.3349	5.0510	5.8142	6.0568	6.7676	6.7150	7.0015	7.1418	7.3607	7.5043	7.7233	7.8527	8.3134	8.5515	8.8863	8.9700	9.3784	9.5525	9.9916	10.1038	10.5911	10.7830	11.0612	11.3848	11.5951	11.9238	12.2512	12.5731	12.9778	13.2834	13.6416	14.0410	14.3729	14.6884	15.0342	15.3845	15.5092	16.0570	16.3762	16.7935	17.1253	17.5164	17.8783	18.3130	18.8244	19.3164
d-Bo51A1_22_F12F	4.4280	5.3405	5.1300	5.2113	5.2387	6.1982	5.8107	6.5515	6.4940	6.5989	6.6301	6.8656	7.1534	7.1208	7.0834	7.5142	7.6234	7.8032	7.8361	8.0968	8.3784	8.5812	8.6315	8.9599	9.1749	9.2364	9.6694	9.8403	10.0312	10.2510	10.4665	10.8522	11.0746	11.3269	11.6605	11.9343	12.2268	12.5397	12.7820	12.9976	13.3127	13.6283	13.9688	14.2843	14.5990	14.9764	15.3624	15.6708	16.2900
d-Bo51A1_22_G01F	5.0110	4.8574	5.1088	5.3963	5.0876	5.7652	5.5302	5.8048	5.9401	6.1194	6.1614	6.4122	6.6524	6.7942	6.9968	7.2736	7.1655	7.5647	7.6928	7.9293	8.2278	8.3896	8.6263	8.8743	9.0719	9.3455	9.4843	9.8751	10.1492	10.4729	10.6449	10.9944	11.2561	11.5254	11.7849	12.0312	12.4030	12.5852	12.8460	13.0670	13.3706	13.7171	13.9477	14.1659	14.5333	14.8206	15.1976	15.5923	16.1316
d-Bo51A1_22_G02F	4.0411	4.0715	4.5668	4.8730	4.6324	4.6600	5.0089	4.9730	5.0766	5.1898	5.2187	5.1056	5.4374	5.4920	5.5548	5.6233	5.7273	5.7780	5.9952	5.9821	6.2372	6.3952	6.4480	6.6031	6.8544	6.9665	7.0623	7.3904	7.5613	7.6647	7.9938	8.1563	8.3526	8.6122	8.8743	9.0995	9.4028	9.5758	9.8415	10.0276	10.3112	10.5467	10.7965	11.0403	11.3587	11.3107	11.9661	12.3065	12.7223
d-Bo51A1_22_G03F	3.2892	3.6236	3.2120	3.5057	4.2159	4.5244	4.5134	4.5572	4.6213	4.6759	5.0626	5.0965	5.3094	5.3895	5.6792	5.6418	5.8832	6.1376	6.2481	6.2949	6.7033	6.7670	6.9362	7.1844	7.4319	7.6177	7.8079	8.0694	8.2251	8.4672	8.8079	8.9400	9.2496	9.5086	9.8280	10.0992	10.3309	10.5224	10.7331	11.0115	11.2781	11.4937	11.7500	11.9980	12.2778	12.6148	12.9163	13.3141	13.6905
d-Bo51A1_22_G04F	3.7387	4.1693	4.3694	4.6786	4.5877	4.9026	4.9732	5.0619	5.2693	5.3098	5.7911	5.5212	5.8417	6.0329	6.0077	6.1398	6.2637	6.3280	6.6219	6.6592	6.8707	7.0543	7.2777	7.4192	7.6288	7.8293	7.8642	8.1867	8.3186	8.5926	8.8750	8.9970	9.2716	9.5118	9.7765	10.0406	10.2807	10.3920	10.6883	10.9524	11.1826	11.3117	11.6498	11.8959	12.1133	12.4886	12.7851	13.1782	13.5285
d-Bo51A1_22_G05F	4.5562	5.0505	5.0373	5.0888	5.5151	5.7328	5.9896	6.0944	6.2211	6.2271	6.7804	6.6575	7.0063	7.2578	7.3329	7.4719	7.5776	7.9395	8.0453	8.1177	8.3868	8.6007	8.8235	9.0489	9.3123	9.4830	9.5862	9.9998	10.1636	10.3849	10.7949	10.9476	11.1959	11.5490	11.8375	12.1667	12.4626	12.7870	12.9923	13.2928	13.6203	13.9379	14.2144	14.5677	14.8992	15.1783	15.6950	16.0892	16.5351
d-Bo51A1_22_G06F	3.8264	4.0028	4.0790	4.4475	4.8224	5.5810	5.1176	5.0851	5.6463	5.5700	5.7858	5.8836	6.1698	6.4314	6.5101	6.6801	6.8864	7.1239	7.3750	7.4900	7.7734	7.9878	8.2749	8.4698	8.7162	8.9238	9.0535	9.4750	9.7031	9.9897	10.2611	10.4681	10.8343	11.1261	11.4201	11.6964	12.0011	12.3477	12.5829	12.8913	13.2019	13.4907	13.7639	14.0310	14.4057	14.3968	15.1214	15.5510	15.9987
d-Bo51A1_22_G07F	4.6441	3.6686	4.3197	4.8614	4.7059	4.9748	5.1927	5.3167	5.3097	5.7383	5.8532	5.8248	6.0427	6.0631	6.2029	6.3724	6.5267	6.8302	7.0187	7.0693	7.2585	7.4992	7.6125	7.9005	8.0383	8.1831	8.4487	8.7124	8.7965	9.0540	9.3579	9.4480	9.7732	10.0464	10.3655	10.6146	10.8835	11.0747	11.3823	11.6701	11.9698	12.2120	12.5881	12.9027	13.2250	13.5823	13.9323	14.3547	14.7421
d-Bo51A1_22_G08F	4.2487	4.8981	4.9767	4.7091	5.4078	5.9816	5.6994	5.8280	6.1481	6.0907	6.5297	6.4405	6.6139	7.0979	7.0493	7.1613	7.3572	7.6908	7.8844	8.0511	8.2680	8.4590	8.7072	8.9117	9.1577	9.4213	9.6126	9.8832	10.1528	10.4519	10.7202	10.9552	11.1995	11.5352	11.8595	12.1787	12.4464	12.5263	12.9862	13.1125	13.4810	13.7753	14.0419	14.3064	14.6810	14.9395	15.3715	15.8025	16.2472
d-Bo51A1_22_G09F	3.5431	3.3394	3.4215	3.3739	3.7832	4.1178	3.9971	3.9223	3.9796	3.8263	3.9440	4.1102	4.2255	4.4357	4.3905	4.5123	4.7108	4.7201	4.9781	5.0805	5.1606	5.2794	5.4947	5.6546	5.7465	5.9366	6.0663	6.3034	6.5281	6.7580	6.9133	7.0822	7.2510	7.5369	7.7949	8.0046	8.2400	8.4861	8.6932	8.8623	9.1117	9.3391	9.5140	9.6938	9.9932	10.1075	10.5140	10.9006	11.2370
d-Bo51A1_22_G10F	4.4616	4.3915	4.5184	4.3846	4.6261	4.4679	5.0757	5.1570	5.0741	5.1475	4.9848	5.1486	5.2645	5.3208	5.3607	5.4672	5.5813	5.6678	5.8548	5.9816	5.9669	6.0797	6.3038	6.4401	6.5462	6.6993	6.7865	6.9961	7.1526	7.3833	7.5735	7.5878	7.8389	8.0759	8.3027	8.5331	8.7719	8.8514	9.0499	9.3370	9.5669	9.7597	9.9978	10.1582	10.4156	10.6876	10.9581	11.2385	11.5577
d-Bo51A1_22_G11F	4.6139	4.6793	5.1155	4.9323	5.4255	5.7466	5.9141	5.8449	6.3160	6.4590	6.1564	6.5206	6.6947	6.9184	7.1656	7.3661	7.4699	7.7304	7.9854	8.1439	8.3833	8.5576	8.8856	9.1492	9.3359	9.6354	9.6790	10.1083	10.5046	10.7655	11.0798	11.2790	11.6484	11.9627	12.3192	12.6756	13.0756	13.1722	13.6666	13.9757	14.3468	14.6604	15.1015	15.3075	15.7569	16.1590	16.5580	17.0564	17.5434
d-Bo51A1_22_G12F	4.3480	5.0461	4.8391	4.7372	4.9374	5.3111	5.2688	5.2806	5.6458	5.9677	5.6252	6.0652	6.3211	6.3131	6.5292	6.7403	6.9226	6.9859	7.3785	7.4620	7.6346	7.7634	7.9673	8.3227	8.5440	8.6861	9.0089	9.2489	9.3795	9.6285	9.9590	10.1404	10.4892	10.8025	11.1011	11.3916	11.6347	11.8560	12.1788	12.4326	12.7738	13.0792	13.3634	13.6637	13.9503	14.3676	14.6857	15.1010	15.5537
d-Bo51A1_22_H01F	3.9199	4.6808	4.6465	4.8710	5.0949	5.0210	5.1041	5.8762	5.8047	5.8975	5.8071	6.2803	6.4266	6.3789	6.6675	6.7367	6.9455	7.1991	7.3806	7.4781	7.6913	7.9145	8.1128	8.3021	8.5716	8.7384	8.9515	9.2417	9.3998	9.6834	9.9083	10.1587	10.4645	10.6984	10.7945	11.1555	11.3722	11.5847	11.8865	12.0413	12.2813	12.5865	12.7992	13.0879	13.3140	13.6366	13.9786	14.3700	14.7585
d-Bo51A1_22_H02F	4.2713	4.9132	5.1225	5.2412	5.1655	5.0427	5.2875	6.0464	6.1920	6.2068	6.1665	6.5179	6.8226	6.7369	7.0956	7.2717	7.4273	7.6671	8.0092	8.0593	8.2741	8.5919	8.7706	9.0072	9.2827	9.4505	9.7692	10.1120	10.3773	10.6244	11.0298	11.2224	11.5910	11.8845	12.1138	12.4903	12.7777	13.0837	13.3985	13.6982	13.9906	14.4249	14.7117	15.1488	15.4649	15.8978	16.2408	16.7954	17.2305
d-Bo51A1_22_H03F	4.6102	4.4988	4.6782	5.2430	5.0034	4.8193	5.2315	5.5483	5.6603	5.6282	5.7316	5.9530	6.1453	6.2449	6.2097	6.3527	6.5277	6.8150	6.8929	7.0579	7.0919	7.4220	7.4526	7.7516	7.9540	8.0399	8.2397	8.4902	8.5262	8.8865	9.1219	9.3302	9.5997	9.8671	9.9939	10.3522	10.5044	10.8238	11.0849	11.3134	11.4844	11.8203	12.1156	12.4284	12.5843	13.0129	13.3674	13.7067	14.0793
d-Bo51A1_22_H04F	4.1188	4.7536	4.8148	4.7296	4.9175	4.7821	4.9836	5.6161	5.9124	5.6694	5.7607	5.9799	6.2259	6.4042	6.4300	6.7550	6.8352	7.0308	7.2931	7.3617	7.5200	7.7688	7.9034	8.1210	8.4227	8.5528	8.8144	9.1530	9.3060	9.5834	9.8794	10.1118	10.3874	10.7490	10.9094	11.2760	11.4829	11.8175	12.1120	12.3905	12.6659	13.0147	13.2997	13.6632	13.9800	14.3616	14.7082	15.1788	15.5678
d-Bo51A1_22_H05F	4.2727	4.4737	4.8935	5.0008	5.3110	5.4208	5.5207	5.7703	6.0864	6.1706	6.1057	6.3002	6.4806	6.7112	6.6312	6.8226	7.0664	7.2010	7.5564	7.4934	7.7496	7.9283	8.0820	8.3733	8.5928	8.7000	8.9501	9.1733	9.4451	9.6483	9.9191	10.0995	10.3923	10.7192	10.9242	11.2057	11.4596	11.6818	11.9612	12.2115	12.4100	12.7236	13.0214	13.3474	13.6076	13.9618	14.3476	14.6953	15.0968
d-Bo51A1_22_H06F	4.4415	4.7620	4.5354	4.2941	4.8330	5.0110	4.7843	5.0710	5.3370	5.2179	5.3585	5.4893	5.5981	5.6519	5.5879	5.7986	5.9383	5.9040	6.1509	6.2483	6.3876	6.6050	6.7614	6.8220	7.0144	7.2125	7.3309	7.4955	7.7258	7.8695	8.1472	8.2367	8.5041	8.7322	8.9078	9.1840	9.3508	9.6220	9.8655	10.0745	10.1938	10.6148	10.8164	11.0941	11.3360	11.6438	11.9643	12.3008	12.6459
d-Bo51A1_22_H07F	3.5901	3.5417	3.8908	3.8363	4.5430	4.9390	4.4810	4.9873	5.0514	5.0799	5.2312	5.4068	5.4576	5.6986	5.8459	5.8021	6.0881	6.3689	6.3506	6.5404	6.8197	6.9859	7.2053	7.4275	7.6179	7.8668	8.0711	8.3059	8.4724	8.7824	9.0407	9.2535	9.5820	9.8456	9.9370	10.3589	10.5543	10.8269	11.0714	11.2949	11.4988	11.8746	12.0963	12.3691	12.5958	12.9350	13.2709	13.6887	14.0999
d-Bo51A1_22_H08F	4.5177	4.4037	4.2994	3.8218	4.9400	5.3196	5.0197	5.6252	5.5164	5.8179	5.7237	5.9312	6.0612	6.1858	6.4196	6.5601	6.7681	6.9633	7.1357	7.4694	7.5108	7.7779	7.9252	8.1630	8.3188	8.5609	8.7306	9.0264	9.0116	9.4408	9.7363	9.9790	10.2638	10.4347	10.6490	10.9753	11.2165	11.4616	11.6988	11.8697	12.1150	12.5075	12.7018	13.0346	13.2488	13.5982	13.8145	14.3212	14.7149
d-Bo51A1_22_H09F	4.9830	5.1280	5.6727	4.9222	5.7598	6.3702	6.5640	6.9363	7.1025	7.1042	7.4216	7.5549	7.7746	7.8126	8.1068	8.4563	8.6989	8.9028	9.2342	9.3954	9.7200	9.9956	10.2078	10.4632	10.7597	10.9780	11.3426	11.6597	11.8062	12.2271	12.6087	12.8861	13.2120	13.5247	13.7658	14.1613	14.4462	14.8005	15.1049	15.3544	15.6541	16.0807	16.4077	16.7703	17.0940	17.5278	17.8495	18.3534	18.7665
d-Bo51A1_22_H10F	4.5813	5.0853	6.1964	5.9138	5.5355	6.1583	6.0081	6.3248	6.4768	6.7942	6.9914	7.1852	7.3870	7.5282	7.5516	7.7509	7.8644	8.0752	8.3455	8.4752	8.5440	8.9131	9.0832	9.4446	9.6365	9.8162	10.0096	10.1746	10.4690	10.7076	10.9171	11.1808	11.4743	11.7630	12.0124	12.2776	12.4521	12.7429	12.9220	13.1742	13.4252	13.6607	13.9007	14.1463	14.2853	14.6918	15.0444	15.4051	15.8477
d-Bo51A1_22_H11F	4.1264	4.3057	4.6922	5.2202	4.8754	5.0276	5.1204	5.4606	5.4957	6.0035	6.1156	6.2013	6.3046	6.3986	6.8301	7.0320	7.2292	7.4419	7.7184	7.8379	8.1633	8.3971	8.6434	8.8812	9.1768	9.4282	9.6737	10.0557	10.2025	10.5883	10.9115	11.1900	11.5116	11.8300	12.0790	12.4339	12.7223	12.9674	13.2645	13.5211	13.8086	14.2388	14.5270	14.8447	15.1424	15.5652	15.8323	16.3292	16.7926
d-Bo51A1_22_H12F	4.1944	4.4405	4.8723	4.9224	4.8252	5.3836	5.0966	5.9980	5.7610	5.9950	6.0102	6.1131	6.2999	6.2335	6.4479	6.6909	6.8163	7.0763	7.2620	7.3687	7.5393	7.7696	7.9532	8.1148	8.3691	8.3788	8.7812	9.0589	9.2086	9.4474	9.8282	10.0215	10.2769	10.5494	10.7839	11.0654	11.3550	11.5987	11.9218	12.1504	12.4049	12.8220	13.0740	13.4771	13.7749	14.1537	14.5195	14.9471	15.3124
d-Bo51A1_23_A01F	4.6791	4.2885	4.6171	4.8592	5.0676	4.9285	5.5040	5.7421	5.6839	6.0531	6.2739	6.2454	6.6856	6.9297	6.9669	7.2348	7.4326	7.7465	8.0078	8.1343	8.2054	8.7113	8.8356	9.1537	9.4000	9.5988	9.8756	10.2470	10.4896	10.7652	11.0638	11.4320	11.6533	11.9754	12.2832	12.6559	12.9422	13.2293	13.5153	13.8284	14.1760	14.4417	14.8418	15.2039	15.4874	15.8985	16.2713	16.7069	17.1822
d-Bo51A1_23_A02F	4.2569	3.5788	4.6003	4.2924	5.0784	4.8648	4.6823	5.1735	5.1486	5.3692	5.4594	5.5614	5.6264	5.5453	5.6474	6.0193	6.1058	6.1801	6.3522	6.5942	6.4889	6.7381	6.8889	7.0866	7.2417	7.4161	7.5772	7.8198	8.0053	8.2586	8.4956	8.6807	8.8648	9.1512	9.3199	9.6594	9.8893	10.1132	10.3159	10.5456	10.8064	11.0402	11.3300	11.6217	11.8670	12.1927	12.5319	12.8457	13.2688
d-Bo51A1_23_A03F	4.3823	4.2599	4.2052	4.5163	5.4677	4.5597	4.9579	5.2670	5.4222	5.3730	5.6743	6.0464	5.9999	6.1000	6.3636	6.5483	6.6822	6.8676	7.1288	7.3682	7.3251	7.7653	7.9223	8.2232	8.4087	8.6842	8.8931	9.1704	9.5041	9.7410	10.0559	10.2433	10.5550	10.8842	11.1420	11.5155	11.7273	12.0084	12.2391	12.4831	12.7824	13.0815	13.3630	13.7081	14.0006	14.3343	14.6946	15.0941	15.5351
d-Bo51A1_23_A04F	5.6810	4.5354	4.5884	4.3905	5.7551	5.1071	5.0689	5.7498	5.7671	6.1147	6.4046	6.3188	6.5233	6.7115	6.9669	7.0964	7.2764	7.4900	7.8641	7.9801	8.0417	8.3759	8.5329	8.8954	9.1476	9.3874	9.5740	9.9050	10.1951	10.5251	10.8020	11.0317	11.2654	11.7042	11.9109	12.3141	12.5722	12.9165	13.1753	13.4300	13.7471	14.0968	14.4065	14.7500	15.0373	15.4306	15.8365	16.2392	16.7053
d-Bo51A1_23_A05F	4.6354	4.7302	4.4482	4.9621	5.8409	5.4589	5.4318	5.7011	5.9121	6.1279	6.4070	6.7175	6.7385	6.8464	7.1294	7.2585	7.3767	7.5921	7.8591	8.0762	8.1408	8.4304	8.6447	8.8981	9.1000	9.2906	9.5135	9.8861	10.1225	10.3705	10.6683	10.9120	11.1835	11.4595	11.7479	12.1094	12.3547	12.6531	12.8981	13.1432	13.4493	13.7315	14.0558	14.4173	14.7058	15.1152	15.4517	15.8951	16.3064
d-Bo51A1_23_A06F	3.7204	3.5510	4.1022	3.8569	5.0152	4.3209	4.4744	4.6744	4.5662	4.9712	5.1640	5.1302	5.2684	5.3311	5.4961	5.6972	5.7677	5.8373	6.0897	6.3447	6.3011	6.6086	6.6939	6.9517	7.0861	7.2304	7.3895	7.6284	7.8882	8.1170	8.3952	8.4471	8.7265	9.0717	9.2834	9.6048	9.8640	10.1219	10.3467	10.5761	10.8498	11.1429	11.4258	11.7355	11.9831	12.3241	12.6789	13.0455	13.4281
d-Bo51A1_23_A07F	3.9044	3.9264	3.8565	3.9323	4.6680	4.6491	4.5294	4.7070	4.9794	4.8117	4.8890	5.4988	5.3099	5.4515	5.5790	5.6924	5.8160	5.9528	6.0065	6.2577	6.3655	6.5672	6.7116	6.8494	7.0647	7.2583	7.4090	7.6200	7.8684	8.0337	8.2810	8.5395	8.7908	8.9580	9.2400	9.5280	9.7356	10.0145	10.2156	10.4369	10.7110	10.9359	11.2325	11.5001	11.8234	12.1118	12.4193	12.7782	13.1871
d-Bo51A1_23_A08F	3.9782	4.5352	4.6157	4.2250	5.5208	5.1311	5.0895	5.6504	5.6453	5.8943	6.0061	6.3967	6.5158	6.6652	6.7877	7.1044	7.3462	7.3867	7.6438	8.0350	8.0350	8.2989	8.5933	8.9147	9.1230	9.3077	9.5483	9.8984	10.1974	10.4279	10.7758	10.9765	11.2865	11.6346	11.9031	12.2682	12.5118	12.7609	12.9823	13.2340	13.5198	13.8578	14.1333	14.4266	14.6836	15.0576	15.3847	15.7754	16.2749
d-Bo51A1_23_A09F	4.2049	4.1747	3.8730	3.8292	4.7497	4.4616	4.1508	4.6289	4.9184	4.5775	4.5126	5.1766	4.8139	5.0904	5.1492	5.3055	5.2640	5.4323	5.4653	5.7538	5.7240	5.9266	6.0707	6.2865	6.3338	6.4929	6.7305	6.9324	7.0896	7.2817	7.5146	7.7088	7.8856	8.1447	8.3159	8.6191	8.8419	9.0354	9.2534	9.5065	9.7760	9.9582	10.2520	10.5485	10.7666	11.1066	11.3802	11.6973	12.0829
d-Bo51A1_23_A10F	3.9983	4.3796	4.6266	4.2349	5.4649	5.1171	5.0291	5.4111	5.4691	5.4153	5.8337	6.1516	6.0225	6.1317	6.3047	6.3919	6.5617	6.7285	6.9654	7.1309	7.0151	7.2891	7.4889	7.7160	7.8451	7.9875	8.1471	8.4531	8.6258	8.7894	9.1930	9.2486	9.4952	9.8616	10.0176	10.3239	10.5639	10.8105	10.9910	11.2433	11.5371	11.7785	12.0470	12.3773	12.6250	12.9220	13.2516	13.6097	14.0089
d-Bo51A1_23_A11F	4.1414	4.8416	4.0721	4.6625	4.5056	4.6414	4.7115	4.8294	4.9287	4.8461	4.7352	5.2164	5.1094	5.3838	5.2787	5.4192	5.4548	5.7151	5.6335	5.9161	5.8618	6.1244	6.3147	6.4194	6.5514	6.7039	6.8506	7.1021	7.2764	7.3924	7.5985	7.8503	8.0411	8.1676	8.4329	8.6960	8.8668	9.1061	9.3027	9.5235	9.8110	9.9510	10.2472	10.4761	10.7535	11.0209	11.3332	11.6036	11.9795
d-Bo51A1_23_A12F	4.2497	4.8850	4.4019	4.5527	4.2964	4.8133	4.6923	4.9406	4.8684	4.9607	5.2426	5.4561	5.4093	5.6059	5.4575	5.7346	5.8773	6.0370	6.1901	6.3282	6.3457	6.6315	6.7249	6.9840	7.1795	7.3387	7.5457	7.8283	8.0515	8.2491	8.4794	8.6731	8.9330	9.1441	9.4025	9.7110	9.8930	10.1719	10.3812	10.6121	10.8838	11.1059	11.3928	11.6538	11.9667	12.3179	12.6620	12.9633	13.3928
d-Bo51A1_23_B01F	5.2848	4.8997	5.5799	5.5306	5.6968	5.5605	6.2452	6.1941	6.3711	6.7294	6.9018	6.8689	7.0081	7.2987	7.2596	7.4359	7.5991	7.7795	7.9433	8.0896	8.2961	8.5413	8.6622	8.8365	9.0802	9.2805	9.4968	9.6969	9.9634	10.1393	10.4478	10.7100	10.9872	11.2442	11.5401	11.7840	12.1125	12.4084	12.4351	12.9536	13.2465	13.5522	13.8539	14.1990	14.5006	14.9986	15.2626	15.5162	16.0920
d-Bo51A1_23_B02F	3.9866	4.6019	4.7976	4.7110	5.0910	5.2629	5.5195	5.2792	5.5767	5.8086	5.9991	6.2052	6.0938	6.3347	6.6626	6.6455	6.7905	6.9927	7.1613	7.1914	7.4232	7.6513	7.8731	8.1409	8.4163	8.4952	8.6495	8.9439	9.1275	9.2932	9.5762	9.8380	10.0812	10.3347	10.5810	10.7477	10.7670	11.3590	11.5287	11.7902	12.0285	12.3025	12.5348	12.7836	13.0890	13.6407	13.6670	14.0289	14.5570
d-Bo51A1_23_B03F	4.5934	5.2902	4.6232	5.1804	5.4199	5.1119	5.5505	5.8783	6.0145	6.1882	6.3373	6.3815	6.4179	6.6089	6.8204	6.9004	6.9923	7.2328	7.3308	7.4182	7.6430	7.7612	7.9973	8.1383	8.2440	8.6025	8.7055	8.8092	9.1759	9.4092	9.5611	9.7921	10.0444	10.2535	10.4912	10.8698	11.0965	11.1709	11.2597	11.6002	11.7784	12.0140	12.2323	12.4312	12.6699	13.0592	13.2420	13.5039	13.9958
d-Bo51A1_23_B04F	5.0707	4.9827	4.9519	5.1360	5.2965	5.5627	5.4760	5.4064	5.7521	5.7441	6.0682	6.2262	6.2584	6.4539	6.4948	6.8779	6.8912	7.1723	7.3186	7.3391	7.7141	7.8639	8.1268	8.2213	8.4976	8.7395	8.9598	9.0943	9.4752	9.7271	9.9873	10.2112	10.5603	10.8208	11.1980	11.3857	11.7012	12.0029	12.2588	12.6487	12.9361	13.2759	13.5683	13.8700	14.2668	14.8907	14.9929	15.3930	15.9331
d-Bo51A1_23_B05F	4.8966	4.9270	5.1208	5.2991	5.6679	5.5070	6.1734	6.1281	6.2861	6.2662	6.6253	6.6650	6.8819	6.9937	7.1162	7.2979	7.3515	7.6571	7.8290	7.9055	8.1740	8.4122	8.5673	8.8708	9.0689	9.3851	9.4687	9.8116	10.0693	10.2978	10.6175	10.7887	11.1740	11.4094	11.7593	11.9746	12.2562	12.5313	12.8068	13.1159	13.3575	13.7335	13.9740	14.2510	14.6354	15.1785	15.3039	15.6864	16.2383
d-Bo51A1_23_B06F	4.1878	4.5549	4.2546	4.1801	4.3515	4.4970	4.9631	4.8844	4.8479	5.0271	5.2004	5.2672	5.4005	5.4674	5.5830	5.7616	5.7773	5.9484	6.1118	6.1866	6.3727	6.5353	6.7671	6.8368	7.0315	7.2127	7.3587	7.5550	7.8244	8.0302	8.1876	8.4458	8.6603	8.9249	9.2247	9.2860	9.5974	9.8856	10.0866	10.3495	10.6153	10.8842	11.1910	11.4528	11.6957	12.1268	12.3168	12.5692	13.0807
d-Bo51A1_23_B07F	4.2210	3.5873	4.5417	4.1703	3.9912	4.7301	4.8037	4.9773	5.0414	5.1786	5.4008	5.7050	5.4808	5.7357	5.8766	6.0122	6.1040	6.2300	6.4213	6.4837	6.7483	6.9013	7.0415	7.2236	7.4218	7.6103	7.7899	7.9995	8.1814	8.3599	8.6398	8.8643	9.0932	9.3762	9.5719	9.7831	9.9679	10.3327	10.5522	10.7776	10.9919	11.2959	11.5439	11.8010	12.1046	12.4792	12.6887	12.9944	13.4937
d-Bo51A1_23_B08F	3.9963	5.0570	4.7707	4.6665	4.9663	5.4362	5.5789	5.2106	5.4580	5.4866	5.7198	6.0405	5.9250	5.8995	5.9869	6.2246	6.3192	6.3883	6.4906	6.6299	6.8215	6.8903	7.0539	7.1569	7.3780	7.5415	7.5634	7.8489	8.0329	8.1877	8.3969	8.5856	8.8078	8.9966	9.1811	9.4037	9.4935	9.8889	10.1278	10.3173	10.5233	10.8083	11.0613	11.3021	11.5764	11.9701	12.1248	12.3464	12.7650
d-Bo51A1_23_B09F	4.5498	5.1536	5.2187	4.4909	4.6028	5.2757	5.4665	5.4663	5.5463	5.4931	5.7039	6.0245	5.9671	6.0340	6.1854	6.2740	6.4501	6.5808	6.6776	6.8975	6.9477	7.1889	7.3544	7.6216	7.7143	7.9094	8.1045	8.2383	8.4669	8.6635	8.9548	9.1642	9.4377	9.6647	9.8902	10.0508	10.4134	10.6571	10.8083	11.0663	11.2732	11.5817	11.8165	12.0806	12.3848	12.6899	13.0468	13.3185	13.7940
d-Bo51A1_23_B10F	4.9633	4.5812	4.4357	4.6117	5.1746	5.3106	5.2043	5.0754	5.6964	5.3404	5.7960	5.9326	5.9459	5.9286	6.1402	6.3172	6.3653	6.6102	6.8417	6.8046	7.0290	7.2411	7.4818	7.5473	7.8774	7.9859	8.1178	8.3089	8.6243	8.7578	9.0119	9.2760	9.5336	9.7802	9.9699	10.2303	10.4345	10.7457	10.9546	11.2052	11.4429	11.7387	11.9417	12.1994	12.4925	12.9664	13.0734	13.4282	13.8992
d-Bo51A1_23_B11F	3.9443	4.2857	3.8792	4.1408	3.8690	4.2736	4.5983	4.5139	4.6726	4.4364	4.7703	4.9743	5.1765	5.0687	5.2994	5.4851	5.5087	5.6666	5.8389	5.8859	6.1898	6.3787	6.4660	6.6262	6.8885	7.1123	7.2062	7.4715	7.7041	7.8911	8.1485	8.3777	8.6362	8.8493	9.1116	9.4088	9.3741	9.8332	10.0886	10.3015	10.5364	10.8267	11.0591	11.2904	11.5632	12.0163	12.2133	12.5026	12.9540
d-Bo51A1_23_B12F	4.8008	4.9746	5.1204	5.1224	5.2347	5.4801	6.0838	5.7308	5.6618	5.7577	6.1328	6.4747	6.4787	6.5100	6.6476	6.9563	6.9030	7.1462	7.2694	7.2262	7.6403	7.8850	7.9031	8.1207	8.2879	8.5440	8.6720	8.8259	9.0660	9.2876	9.4395	9.6969	9.9605	10.1727	10.4195	10.7463	10.9323	11.1325	11.3894	11.6630	11.8383	12.1058	12.3708	12.6219	12.9293	13.4086	13.5602	13.8433	14.3601
d-Bo51A1_23_C01F	4.4732	3.9571	4.3659	4.4373	5.2220	4.4665	5.1677	5.1321	5.2466	5.3222	5.6162	5.6905	5.6868	6.0232	6.1517	6.2121	6.3807	6.4328	6.6210	6.7727	7.1874	7.2838	7.4963	7.3566	7.8390	8.0581	8.3329	8.5566	8.7734	8.9356	9.2906	9.5184	9.7840	10.0614	10.4348	10.6717	10.9602	11.2393	11.4797	11.7448	12.1160	12.2152	12.6364	12.9903	13.2876	13.5943	13.9470	14.3513	14.8594
d-Bo51A1_23_C02F	4.6672	4.7180	5.6464	5.5402	5.8932	5.7498	6.4257	6.7801	7.1445	7.1801	7.6127	7.8114	8.1547	8.3691	8.5554	8.8714	9.1370	9.3795	9.7898	10.1610	10.3665	10.5558	10.9148	11.3053	11.6468	11.8264	12.2096	12.4816	12.8500	13.1759	13.4653	13.9285	14.2426	14.6067	15.0227	15.3616	15.8033	16.1300	16.5458	16.9101	17.3944	17.5445	18.1362	18.5701	19.0173	19.4714	19.8677	20.4070	20.8871
d-Bo51A1_23_C03F	4.4639	4.6409	4.9091	4.4897	4.5952	4.3675	4.7071	4.9705	4.9351	4.8902	5.0747	5.3592	5.1396	5.3321	5.5016	5.5115	5.6995	5.7776	6.0441	6.0794	6.3250	6.4672	6.6245	6.8144	7.0247	7.1692	7.4132	7.6000	7.8328	7.9755	8.2331	8.4411	8.7410	8.9403	9.2566	9.4833	9.7905	9.9078	10.2079	10.3895	10.7098	10.8918	11.1101	11.3660	11.6661	11.9463	12.2393	12.6467	13.0339
d-Bo51A1_23_C04F	4.6943	4.3681	4.8279	4.9442	4.4671	4.5137	4.5249	5.0524	5.1051	5.1744	5.5211	5.5581	5.5606	5.5355	5.8647	5.8825	6.0829	6.1250	6.4319	6.4851	6.7924	6.9712	7.0183	7.0679	7.3865	7.5956	7.8555	8.0703	8.2417	8.4333	8.7425	8.9452	9.2066	9.4869	9.7817	10.0047	10.3562	10.5132	10.7418	11.0037	11.2499	11.4838	11.7568	12.0514	12.3931	12.6702	12.9856	13.3825	13.8327
d-Bo51A1_23_C05F	4.7413	4.9605	4.7360	5.1907	4.9934	5.3627	5.2117	5.8288	5.9190	5.9859	6.0962	6.0933	6.2610	6.3072	6.6532	6.6559	6.8066	6.9895	7.2103	7.3524	7.5235	7.6291	7.7644	7.7050	8.1345	8.2425	8.4579	8.6492	8.8326	8.9826	9.2807	9.4621	9.7531	9.9470	10.2545	10.4871	10.7361	10.9034	11.1954	11.4031	11.7056	11.8423	12.1462	12.4726	12.7791	13.0578	13.3493	13.7083	14.1193
d-Bo51A1_23_C06F	6.4699	6.8149	6.8250	7.1963	7.6860	7.9131	8.5709	8.6757	8.9747	9.0438	9.1559	9.4614	9.6354	9.7702	10.0145	10.0208	9.9756	10.2837	10.4737	10.5831	10.7761	10.8968	10.9668	11.2392	11.4374	11.5488	11.7925	11.9675	12.1445	12.3530	12.5252	12.8103	13.0206	13.2497	13.5181	13.7425	14.0440	14.2304	14.4376	14.6968	15.0501	15.1424	15.4388	15.7375	16.0708	16.3498	16.6420	16.9801	17.3568
d-Bo51A1_23_C07F	3.5442	4.7580	3.6305	3.6273	4.4109	4.6609	4.8138	4.8988	5.2636	5.2149	5.4780	5.2481	5.6489	5.8347	6.1194	6.3277	6.3426	6.8042	6.8188	6.9715	7.1253	7.3168	7.5294	7.6834	8.0468	8.0847	8.3528	8.6004	8.8405	9.0357	9.3199	9.4187	9.8279	10.0595	10.3034	10.6269	10.6727	11.1075	11.3109	11.5535	11.7980	12.0192	12.2500	12.5113	12.8763	13.1552	13.4416	13.8603	14.2243
d-Bo51A1_23_C08F	4.6741	5.1703	5.3836	4.8488	5.0106	5.2933	5.3696	5.5895	5.7780	5.8398	5.9328	6.0416	5.9485	6.2008	6.3457	6.4379	6.6273	6.6587	6.8509	7.0245	7.3023	7.3554	7.5161	7.7122	7.9734	8.1042	8.3363	8.5586	8.7777	8.9510	9.2143	9.4697	9.7127	9.9442	10.3163	10.5537	10.8936	11.0359	11.3405	11.5958	11.8672	12.1366	12.3894	12.7149	13.0470	13.3866	13.7347	14.1007	14.5397
d-Bo51A1_23_C09F	4.2652	5.0403	5.2712	4.9027	5.4036	5.5141	5.5313	5.8068	5.9689	6.0157	6.3034	6.2519	6.4600	6.4845	6.8466	6.9102	7.1088	7.2159	7.3718	7.5672	7.8089	7.8913	8.1087	8.1460	8.5535	8.6124	8.9108	9.1695	9.2846	9.4731	9.7267	9.9497	10.2503	10.4714	10.7669	11.0079	11.2882	11.4532	11.7529	11.9165	12.2188	12.3565	12.6417	12.9009	13.1779	13.4978	13.7838	14.1532	14.5466
d-Bo51A1_23_C10F	5.6454	5.6688	6.2801	5.9655	6.6876	6.4811	6.7363	7.0752	7.3941	7.4436	7.7554	8.0260	8.0420	8.0380	8.3936	8.6300	8.8976	9.0271	9.3963	9.6203	9.8638	10.0093	10.2102	10.6212	10.7624	10.9568	11.2042	11.5056	11.7958	11.9762	12.2683	12.5977	12.8724	13.1565	13.5672	13.8198	14.1952	14.4113	14.7279	14.9915	15.3866	15.4446	15.9259	16.3532	16.6711	17.0374	17.3940	17.8728	18.3069
d-Bo51A1_23_C11F	4.4356	5.0798	5.5016	4.8888	4.8775	4.9556	5.5114	5.3575	5.4403	5.4174	5.7388	5.9971	5.9623	5.9938	6.1984	6.3032	6.3754	6.5521	6.8301	6.7952	7.0021	7.1130	7.1843	7.3522	7.7113	7.8349	7.9359	8.1362	8.3199	8.4740	8.6522	8.9897	9.0976	9.3769	9.6748	9.8760	10.1350	10.3723	10.6337	10.8468	11.1209	11.3591	11.6160	11.8390	12.2174	12.4975	12.7856	13.1667	13.4972
d-Bo51A1_23_C12F	4.7727	4.7818	5.0807	4.9008	5.1801	4.8363	4.9839	5.1395	5.6112	5.2031	5.5713	5.7367	5.7340	5.7257	5.8360	5.8331	6.1992	6.2094	6.1696	6.3624	6.5007	6.6534	6.7566	6.8440	7.1631	7.2167	7.2463	7.5308	7.7036	7.9194	7.9702	8.2635	8.5161	8.6977	8.9635	9.1919	9.3816	9.6260	9.8896	10.0476	10.3262	10.5318	10.7478	10.9929	11.2700	11.5360	11.8741	12.2349	12.5728
d-Bo51A1_23_D01F	5.4727	5.7344	5.6823	6.2827	5.6048	6.5034	6.1223	6.8709	6.7057	7.1652	7.5117	7.5113	7.6401	7.9325	7.9790	7.9358	8.3450	8.6279	8.7241	8.9379	9.1669	9.3805	9.5576	9.8346	9.9715	10.2818	10.4693	10.7171	10.9386	11.2613	11.5346	11.7891	11.9422	12.2723	12.4061	12.7844	13.0096	13.2493	13.4997	13.6800	13.8592	14.2364	14.3656	14.6854	14.9410	15.2795	15.5927	15.9715	16.4977
d-Bo51A1_23_D02F	4.2231	5.3227	4.6123	5.2969	4.6289	5.6939	5.1118	5.1737	5.5040	5.4553	5.7259	6.0831	5.9564	6.2244	6.2576	6.3336	6.5293	6.7830	6.9011	7.0575	7.2343	7.3611	7.5512	7.7392	7.8186	8.1876	8.3215	8.4916	8.7625	8.9647	9.2097	9.4282	9.6294	9.8607	10.1089	10.3846	10.6355	10.8770	11.1368	11.3532	11.6020	11.9171	12.0586	12.3669	12.6015	12.9156	13.2228	13.5574	13.9720
d-Bo51A1_23_D03F	5.6612	5.6836	5.2043	6.3599	5.7202	6.2805	5.9995	6.7859	7.0841	7.0078	7.5383	7.7341	7.8312	8.1495	8.4148	8.3723	8.6429	9.0647	9.2284	9.4827	9.7439	9.9097	10.0778	10.3812	10.6613	10.9931	11.1784	11.4649	11.7737	12.1363	12.4476	12.6722	13.0667	13.2834	13.5130	13.9324	14.3375	14.5572	14.8759	15.2469	15.4950	15.9527	16.2123	16.5337	16.8500	17.2108	17.6468	18.0521	18.5402
d-Bo51A1_23_D04F	4.6199	4.7762	4.4879	4.7923	4.3790	5.1476	4.7000	5.3134	5.2037	5.2132	5.5344	5.4931	5.4767	5.8567	5.8651	5.7987	5.8990	6.1661	6.2660	6.3784	6.5765	6.5787	6.7899	6.9630	7.0359	7.3723	7.5307	7.7147	7.8636	8.0751	8.3381	8.5837	8.7081	8.9028	9.0723	9.4640	9.6773	9.8161	10.1526	10.3987	10.5429	10.9286	11.1074	11.3296	11.6572	11.9988	12.2560	12.6214	12.9988
d-Bo51A1_23_D05F	4.8352	4.7619	5.0254	4.9719	4.5278	5.0096	4.8190	5.3779	5.2858	5.4857	5.7773	5.3498	5.7553	5.8697	5.9162	6.0176	6.1409	6.3224	6.4649	6.6065	6.7454	6.9377	7.0387	7.2494	7.3640	7.5085	7.7293	7.9356	8.1670	8.3886	8.5923	8.8712	9.0030	9.2763	9.6008	9.8117	9.9834	10.2362	10.5454	10.7622	10.9355	11.3214	11.4759	11.7874	12.0668	12.3230	12.6717	13.0563	13.4818
d-Bo51A1_23_D06F	4.5151	4.8913	4.6690	5.1090	4.5449	5.6418	5.5159	5.7067	5.4919	5.7933	6.2614	6.1240	6.1483	6.5118	6.3115	6.6387	6.7729	6.8999	6.9921	7.1973	7.3341	7.4825	7.5877	7.7966	7.9644	8.1731	8.3286	8.5635	8.8307	9.0364	9.2369	9.5120	9.7270	9.9607	10.2415	10.3880	10.7551	10.9776	11.2549	11.5292	11.7421	12.1374	12.3322	12.3587	12.9060	13.2952	13.6133	13.9792	14.3689
d-Bo51A1_23_D07F	4.9777	4.9124	4.0513	5.0404	4.6720	4.9905	5.1035	5.2101	5.4482	5.5024	5.9509	5.9918	6.0225	6.2733	6.2403	6.4913	6.4838	6.8959	7.0276	7.1663	7.3185	7.5489	7.7154	7.9456	8.0747	8.4479	8.5718	8.8740	9.1468	9.4284	9.6583	9.9448	10.1922	10.4477	10.7823	11.0257	11.3511	11.5889	11.9345	12.1845	12.4514	12.9021	13.0944	13.2819	13.8033	14.1761	14.4774	14.9549	15.4204
d-Bo51A1_23_D08F	4.4679	4.7631	4.3111	4.4382	4.3624	4.4596	4.5644	4.5290	4.6979	4.9372	4.9863	4.6629	5.2509	5.2042	5.2329	5.4422	5.5565	5.7763	5.7562	6.0036	6.1274	6.2890	6.4819	6.6943	6.6951	6.9219	7.2168	7.4141	7.5851	7.8908	8.0370	8.3545	8.4973	8.7685	9.0413	9.3293	9.5492	9.7942	10.0782	10.3480	10.5173	10.8598	11.1188	11.3699	11.7446	12.0091	12.3740	12.7393	13.1128
d-Bo51A1_23_D09F	4.7767	5.1939	4.9398	5.2509	4.5799	5.1735	5.2683	5.5149	5.5893	5.6883	5.7073	5.5170	5.7889	5.9571	6.1280	6.1783	6.4153	6.4965	6.5626	6.7794	6.7706	6.9457	7.1836	7.3663	7.3516	7.4489	7.7863	7.9179	8.1879	8.3372	8.5464	8.8543	8.9922	9.2053	9.4462	9.6831	9.9347	10.0880	10.3604	10.5867	10.7424	11.0462	11.2814	11.5030	11.7320	12.0601	12.3080	12.6929	13.0371
d-Bo51A1_23_D10F	4.5685	4.9501	4.6339	4.1938	4.2659	4.7694	5.0347	5.1796	5.2684	5.3004	5.3908	5.3874	5.5191	5.9459	6.0709	6.1322	6.2387	6.4246	6.5543	6.8066	7.0036	7.0323	7.2755	7.5761	7.6217	7.8615	8.1802	8.2868	8.5616	8.8278	9.0569	9.3778	9.4788	9.8171	10.0828	10.3101	10.5930	10.7787	11.0819	11.2494	11.4435	11.7250	11.9854	12.2882	12.4677	12.7701	13.0711	13.4835	13.8887
d-Bo51A1_23_D11F	5.7313	5.7655	5.9016	6.4419	6.3119	6.5544	6.8356	7.3272	7.2212	7.5298	7.5039	7.5328	7.8302	8.0682	8.2591	8.2338	8.5629	8.7648	8.8683	8.9897	9.2036	9.4509	9.7305	9.8620	10.1698	10.2598	10.5820	10.8335	11.0370	11.2749	11.5326	11.8687	12.0076	12.3633	12.5922	12.9548	13.2421	13.5190	13.7749	14.0184	14.3195	14.6788	14.9725	15.2776	15.6371	15.9635	16.2989	16.7551	17.2304
d-Bo51A1_23_D12F	4.4767	5.0147	4.4059	4.9398	3.8809	4.4805	4.6975	4.8034	4.6869	4.8996	4.9673	4.7655	5.1250	5.3878	5.3831	5.3833	5.5938	5.7326	5.7183	5.9407	6.0741	6.3314	6.3652	6.6474	6.6613	6.9138	7.1214	7.2535	7.4478	7.7036	7.8718	8.1252	8.3125	8.5502	8.8247	8.9851	9.2246	9.4951	9.7396	9.9740	10.1095	10.4590	10.6469	10.9018	11.1630	11.4153	11.7018	12.0790	12.4469
d-Bo51A1_23_E01F	5.1680	5.3650	5.3773	5.8978	5.5723	5.8098	6.3513	6.5120	6.7261	6.7737	7.0775	7.1251	7.0790	7.2145	7.5797	7.6577	7.9318	7.9118	8.1509	8.2257	8.4561	8.6510	8.7872	9.0331	9.1484	9.4412	9.5562	9.8422	10.0408	10.2074	10.5246	10.7368	10.9260	11.1914	11.3499	11.7210	11.9337	12.2069	12.4516	12.7232	12.9510	13.2275	13.4911	13.7930	14.0441	14.3924	14.6936	14.9607	15.4901
d-Bo51A1_23_E02F	4.3720	4.2711	5.0421	4.9093	4.9188	4.7682	5.4504	5.8845	5.6663	5.7112	6.0485	6.1181	6.2532	6.4060	6.7015	6.7535	6.9457	7.0191	7.3866	7.3388	7.5517	7.7965	8.1066	8.2728	8.4845	8.7637	8.9774	9.1334	9.4093	9.6723	10.0410	10.2175	10.4987	10.7875	11.1014	11.4167	11.6825	11.9580	12.2531	12.5282	12.7781	13.1107	13.4203	13.7085	14.0141	14.3690	14.7593	15.1314	15.3583
d-Bo51A1_23_E03F	4.4742	4.3448	4.1922	4.6875	4.5721	4.8766	4.8438	5.2114	5.0389	5.0249	5.4252	5.4791	5.1359	5.3517	5.5703	5.6283	5.8069	5.9035	5.9923	5.9551	6.2072	6.2810	6.4701	6.6353	6.7883	6.9303	7.0899	7.2440	7.3276	7.5906	7.8473	8.0218	8.1981	8.4224	8.6813	8.9250	9.1974	9.3818	9.6400	9.8867	10.1698	10.3888	10.6886	10.9077	11.2056	11.5222	11.8641	12.1315	12.5186
d-Bo51A1_23_E04F	4.5563	4.2753	4.5183	5.0515	5.2754	5.2908	5.3132	5.8306	5.7647	5.9910	6.1728	6.3581	6.2328	6.5441	6.7856	6.9733	7.2525	7.4578	7.5056	7.6134	7.9543	8.1802	8.3590	8.6795	8.8195	9.0368	9.3168	9.5865	9.7192	10.0061	10.3279	10.5807	10.8246	11.1087	11.4330	11.7001	12.0002	12.2088	12.5186	12.7833	13.0642	13.3082	13.6599	13.9359	14.2390	14.5627	14.9559	15.2658	15.7049
d-Bo51A1_23_E05F	4.4033	4.6303	5.2177	5.3897	5.4690	4.8687	5.9723	6.1278	6.0435	6.4335	6.5634	6.8463	6.6971	7.2331	7.4940	7.4643	7.8506	7.9276	8.3105	8.1102	8.5408	8.7737	8.9785	9.2411	9.4138	9.7055	9.9394	10.1435	10.2867	10.6555	10.9991	11.2725	11.5229	11.8069	12.0725	12.4580	12.7414	13.0508	13.2980	13.6004	13.8688	14.2356	14.5420	14.8910	15.2084	15.5931	15.9899	16.3370	16.8197
d-Bo51A1_23_E06F	4.3921	4.1174	5.1964	4.7028	4.5682	4.4296	5.0523	4.8647	5.3501	5.2524	5.5420	5.5052	5.4524	5.7595	5.9185	6.1305	6.4134	6.4254	6.7235	6.5572	6.9322	7.0979	7.3484	7.5185	7.7202	7.9746	8.1025	8.3469	8.6166	8.8141	9.1435	9.4158	9.6132	9.8597	10.1377	10.4360	10.7716	11.0138	11.2940	11.5740	11.8170	12.1141	12.4443	12.7245	13.0070	13.3348	13.7405	14.0597	14.3471
d-Bo51A1_23_E07F	3.9446	4.2613	4.9082	4.5877	4.8674	4.3823	4.7451	5.0730	5.0997	5.2589	5.4300	5.5146	5.3991	5.4816	5.6543	5.8058	6.0176	6.1992	6.3201	6.3346	6.6219	6.7177	6.8830	7.0670	7.2435	7.4235	7.6280	7.8486	8.0154	8.2075	8.4820	8.7393	8.8970	9.1386	9.3700	9.6806	9.9067	10.1079	10.3754	10.5951	10.8308	11.0861	11.3468	11.5676	11.8705	12.1409	12.4313	12.7502	13.1504
d-Bo51A1_23_E08F	4.6492	4.5443	4.5967	4.7032	5.1456	5.1464	4.9128	5.2742	5.3688	5.4864	5.5471	5.5763	5.4788	5.7507	5.7360	6.0171	6.1642	6.3151	6.4156	6.5083	6.7076	6.8867	7.1653	7.3077	7.4314	7.6706	7.8772	8.0307	8.3032	8.4616	8.8185	9.0974	9.2506	9.4943	9.7260	10.0014	10.2654	10.4726	10.7308	10.9779	11.1799	11.4570	11.7013	11.9518	12.1835	12.5150	12.8276	13.1254	13.5230
d-Bo51A1_23_E09F	5.1017	5.1332	5.9573	5.9342	6.1381	5.8694	5.9989	6.6671	6.7108	6.6913	6.7895	6.9997	6.9669	7.0794	7.4346	7.5365	7.7634	7.8629	7.9921	7.9066	8.2777	8.3963	8.5270	8.8248	9.0127	9.2381	9.4062	9.6261	9.7717	10.0273	10.2164	10.5641	10.6465	10.9309	11.1713	11.5323	11.7122	11.8647	12.1869	12.4471	12.6216	12.8638	13.1619	13.4169	13.6436	13.9594	14.2755	14.5598	14.9342
d-Bo51A1_23_E10F	4.6871	4.2513	4.6224	4.9298	5.2366	5.4302	5.1924	5.5359	5.3625	5.4733	5.5914	5.7376	5.8416	5.9445	5.9541	6.1959	6.2118	6.4626	6.4276	6.5322	6.7276	6.8236	7.0553	7.2614	7.3464	7.5738	7.7212	7.9161	8.0916	8.2489	8.4450	8.6225	8.7566	9.0791	9.3240	9.5761	9.7289	9.8794	10.2185	10.4729	10.6407	10.8861	11.1576	11.3897	11.6195	11.8930	12.1691	12.4551	12.7512
d-Bo51A1_23_E11F	4.9008	4.0429	4.6606	4.9987	5.2932	5.2335	5.0377	5.6314	5.3211	5.7639	5.7791	5.9991	5.8618	6.1923	6.5008	6.5639	6.7027	6.8836	6.8955	7.1423	7.3460	7.5830	7.8053	8.0559	8.1713	8.4600	8.6670	8.8496	9.0314	9.3136	9.5171	9.8324	9.9816	10.3216	10.6105	10.9125	11.1016	11.4156	11.5841	11.8415	12.0740	12.3927	12.6425	12.8851	13.1725	13.4248	13.7717	14.1048	14.5243
d-Bo51A1_23_E12F	4.6541	4.3386	4.8607	5.0357	5.4273	5.6228	5.5466	5.8174	6.0217	6.1158	6.2710	6.2207	6.2117	6.3661	6.8045	6.7960	6.9129	7.1820	7.2700	7.3932	7.5903	7.7695	7.9818	8.2067	8.4125	8.6668	8.8287	9.1166	9.2707	9.5722	9.8474	10.1423	10.2483	10.5654	10.8997	11.2282	11.4829	11.7722	12.0426	12.3359	12.5959	12.8711	13.2329	13.5045	13.7945	14.2069	14.5987	14.9326	15.2791
d-Bo51A1_23_F01F	4.3496	4.3945	4.7507	5.0025	5.4174	5.3054	5.6461	5.7752	5.8890	6.1695	6.2101	6.2216	6.4163	6.6530	6.8445	6.9599	7.0852	7.2719	7.3783	7.5410	7.6742	8.0099	8.1172	8.4323	8.6173	8.7662	9.0080	9.2334	9.5097	9.6942	9.8860	10.1908	10.5659	10.8052	11.1011	11.3044	11.6295	11.9578	12.2104	12.5236	12.8268	13.0181	13.3499	13.6448	13.9980	14.3438	14.6785	14.7962	15.5401
d-Bo51A1_23_F02F	4.5483	4.8711	4.9060	4.7494	5.9072	5.5177	5.4137	5.6345	6.0520	6.0681	6.2970	6.1553	6.1167	6.4629	6.5977	6.8562	6.9398	7.0603	7.1950	7.3704	7.5006	7.6645	7.9213	8.0609	8.2262	8.3167	8.5969	8.7758	8.9184	9.0483	9.3069	9.6082	9.7999	9.9840	10.2192	10.4428	10.6551	10.9317	11.1838	11.3299	11.5752	11.7779	12.0753	12.3037	12.5852	12.8657	13.2138	13.5860	13.9239
d-Bo51A1_23_F03F	5.2641	4.8815	5.3699	5.5302	6.4276	5.2061	5.9270	6.1898	6.6097	6.7485	7.0105	7.2604	7.0073	7.4462	7.7039	8.0043	8.1678	8.2853	8.5417	8.8065	8.9876	9.3098	9.5435	9.7990	10.0531	10.1178	10.6048	10.8227	11.1285	11.4393	11.7085	12.0782	12.3785	12.7516	12.9920	13.3686	13.6604	13.9671	14.2816	14.5988	15.0241	15.2967	15.6503	15.9818	16.4292	16.8053	17.2477	17.2575	18.1475
d-Bo51A1_23_F04F	4.1096	4.3338	4.2994	4.0958	5.1631	4.3412	4.1701	4.5036	4.5095	4.8605	5.0000	5.1634	5.0310	5.0137	5.2191	5.3267	5.5258	5.6723	5.7680	5.8193	5.9260	6.1592	6.2888	6.5171	6.6717	6.7660	7.0009	7.1777	7.3473	7.4898	7.6539	7.9367	8.1833	8.3964	8.6557	8.8457	9.0664	9.3538	9.5635	9.7298	10.0071	10.2191	10.4715	10.6860	10.9713	11.1999	11.4928	11.8731	12.2527
d-Bo51A1_23_F05F	4.0114	4.3139	4.2898	4.6847	5.1218	4.6217	4.9530	5.1113	5.2881	5.2087	5.3798	5.6647	5.4861	5.6415	5.8075	5.8967	6.0654	6.1868	6.2824	6.4754	6.5512	6.8108	7.0459	7.1628	7.3574	7.5030	7.7113	7.9202	8.0406	8.2699	8.5093	8.7739	9.0231	9.2277	9.4781	9.7056	9.9231	10.2146	10.4552	10.6403	10.9418	11.1355	11.4281	11.6837	11.9328	12.1958	12.5545	12.9526	13.3314
d-Bo51A1_23_F06F	3.1221	3.7789	4.3496	4.3987	5.0455	4.8078	4.7003	4.8462	5.5316	5.3593	5.5598	5.6670	5.6795	5.9070	6.0937	6.1801	6.3485	6.5685	6.5444	6.8139	6.9110	7.1655	7.2542	7.5349	7.8123	7.8267	8.0289	8.1690	8.4546	8.6371	8.7924	9.0478	9.3524	9.5815	9.8677	10.0848	10.2619	10.6086	10.8274	10.9894	11.3979	11.5997	11.8520	12.1413	12.4740	12.7586	13.0479	13.4670	13.8358
d-Bo51A1_23_F07F	4.2366	4.8098	4.5413	5.2894	5.4153	5.0942	5.0429	5.0839	5.5429	5.4475	5.7667	5.9559	5.7973	6.2090	6.4941	6.4394	6.7306	7.0144	7.0355	7.2822	7.3985	7.7751	7.9668	8.2661	8.4601	8.6336	8.8585	9.0092	9.3559	9.6438	9.8383	10.1557	10.4676	10.7350	11.0543	11.3018	11.5293	11.8562	12.1768	12.1932	12.7227	12.9706	13.2787	13.5822	13.8760	14.2384	14.6130	15.0541	15.5257
d-Bo51A1_23_F08F	3.8056	4.9811	4.6512	4.6428	5.5733	5.0653	5.0007	5.3423	5.5770	5.3606	5.5116	5.7332	5.3681	5.9108	5.8313	6.1877	6.4218	6.5500	6.4903	6.7535	6.9048	7.1209	7.2808	7.5682	7.7391	7.9077	8.1377	8.2527	8.4907	8.7243	8.8830	9.2870	9.5276	9.7910	10.0354	10.2817	10.4963	10.7896	11.0245	11.2064	11.5357	11.7812	12.0506	12.3050	12.6023	12.8754	13.2193	13.4494	14.0697
d-Bo51A1_23_F09F	3.9487	4.6527	4.4940	4.7584	6.0179	5.0981	5.2836	5.6957	6.0986	6.1626	6.5157	6.5777	6.3432	6.8107	7.0596	7.2838	7.4829	7.6513	7.7739	8.0712	8.2761	8.5365	8.6514	8.9159	9.1725	9.4018	9.6053	9.8408	10.0680	10.3993	10.6010	10.9412	11.2441	11.5048	11.7360	12.0386	12.3455	12.6253	12.8556	13.1136	13.4135	13.6567	13.9489	14.2495	14.5936	14.9023	15.2653	15.7009	16.1417
d-Bo51A1_23_F10F	4.4209	4.0011	4.5607	4.9082	4.6819	4.7687	4.7475	5.1638	5.1468	5.1673	5.1628	5.1837	5.1702	5.4496	5.6053	5.5977	5.6790	5.7604	5.8631	5.9866	6.1462	6.2764	6.3691	6.6315	6.9311	6.9355	7.0948	7.2843	7.4778	7.6267	7.7760	8.0384	8.3236	8.5357	8.7917	8.8717	9.1993	9.4849	9.7158	9.8107	10.2170	10.4074	10.6603	10.9788	11.2502	11.4897	11.8697	12.1681	12.5174
d-Bo51A1_23_F11F	4.9525	5.5389	5.2176	5.6039	5.9776	5.5078	5.9094	6.2450	6.5438	6.6334	6.6553	6.8700	6.5926	7.0997	7.3185	7.5247	7.7429	7.8950	7.9789	8.1558	8.3984	8.6993	8.8832	9.1793	9.3374	9.6336	9.8081	10.0520	10.2378	10.4875	10.6701	11.1437	11.4149	11.6885	12.0075	12.2178	12.5228	12.8963	13.1338	13.4317	13.7905	14.0390	14.4026	14.7399	15.1053	15.4245	15.8246	16.2930	16.7677
d-Bo51A1_23_F12F	5.4835	5.1470	5.6262	4.9006	5.6110	5.1283	5.4551	5.8431	5.7821	5.8731	6.1045	6.3334	5.9352	6.3915	6.7056	6.7975	6.8587	7.1039	7.0286	7.3045	7.5638	7.7540	7.9363	8.2660	8.5133	8.5438	8.8316	9.0876	9.3165	9.5225	9.7283	9.9210	10.3531	10.5960	10.9131	11.1225	11.3799	11.7525	11.9588	12.0499	12.5492	12.7963	13.1296	13.3676	13.7304	14.0380	14.4032	14.7995	15.2381
d-Bo51A1_23_G01F	4.8589	4.9121	5.2935	5.4001	5.1718	5.2984	5.6647	5.6653	5.7222	5.8465	6.2107	6.1049	6.3456	6.5643	6.6203	6.6293	6.7928	7.1052	7.2089	7.2835	7.4809	7.6586	7.8117	8.0346	8.1554	8.3647	8.5723	8.7343	8.9607	9.1767	9.4249	9.6081	9.6425	10.1317	10.4168	10.6685	10.9853	11.1142	11.3635	11.5950	11.9225	12.1903	12.5191	12.6972	12.9996	13.3487	13.6852	14.0273	14.4193
d-Bo51A1_23_G02F	4.4293	5.0716	5.1355	5.3464	5.2424	5.6479	5.5411	5.6942	6.1338	6.1940	6.5863	6.2404	6.4433	6.6877	6.7869	6.9037	7.2248	7.3179	7.7904	7.7549	7.9769	8.0621	8.3117	8.4892	8.6807	8.9165	9.2023	9.4512	9.5409	9.7516	10.1503	10.3351	10.3929	10.9548	11.2233	11.4896	11.8094	11.9487	12.1636	12.5042	12.8276	13.0775	13.4322	13.7965	14.0714	14.4854	14.8289	15.2675	15.6385
d-Bo51A1_23_G03F	5.1272	5.0331	4.8464	5.1251	4.9164	5.1530	5.2841	5.5289	5.2952	5.1989	5.8541	5.6400	5.8554	5.8996	6.0706	5.8983	6.1980	6.3285	6.4849	6.5486	6.7053	6.8425	6.9638	7.1379	7.2334	7.4732	7.5855	7.7656	7.8973	8.0521	8.3449	8.5613	8.6299	9.0254	9.2782	9.5382	9.7916	9.9891	10.1657	10.3839	10.6644	10.8671	11.1710	11.4274	11.6736	12.0296	12.2831	12.6388	12.9910
d-Bo51A1_23_G04F	5.2564	5.0936	5.4370	5.6696	5.9739	5.7674	6.2592	6.8658	6.6766	6.9433	7.2783	7.2542	7.3330	7.6526	7.7747	8.0189	8.4542	8.5596	8.8940	9.0282	9.2811	9.3784	9.6504	9.8673	10.1964	10.3165	10.6337	10.9355	11.0685	11.3283	11.7192	11.8970	12.1823	12.5732	12.8192	13.1029	13.3685	13.5798	13.8902	14.1734	14.5510	14.7836	15.1496	15.4633	15.8078	16.1643	16.5028	16.9534	17.3929
d-Bo51A1_23_G05F	4.6605	4.4374	4.6748	5.6840	4.8944	4.9670	5.1305	5.6531	5.1321	5.4739	5.9719	5.8973	6.0260	6.2586	6.3276	6.2879	6.5111	6.8101	6.9741	7.0288	7.2001	7.3957	7.5505	7.7326	7.9707	8.1677	8.3770	8.6135	8.7972	9.0592	9.3448	9.5313	9.5607	10.0733	10.3686	10.6607	10.9296	11.2215	11.3737	11.6256	11.9504	11.9808	12.5506	12.7968	13.1069	13.5242	13.8494	14.2792	14.6448
d-Bo51A1_23_G06F	4.0320	4.5606	4.8675	5.0692	5.1334	5.4359	5.4724	5.4888	5.4288	5.8085	5.8984	6.1195	6.3131	6.3728	6.5566	6.5290	6.7862	6.8363	7.0976	7.3968	7.4475	7.5985	7.7822	7.9470	8.1461	8.3618	8.5026	8.7017	8.8928	9.1345	9.3754	9.5937	9.5917	10.0793	10.4178	10.6986	10.9820	11.0479	11.3658	11.6175	11.9470	12.0107	12.5398	12.7975	13.0664	13.4961	13.8278	14.1784	14.5789
d-Bo51A1_23_G07F	5.6069	5.5256	5.3106	6.0765	5.6217	6.0487	6.4628	6.6576	6.6601	7.0048	7.1488	7.4230	7.6170	7.6981	7.8349	8.2734	8.4739	8.6444	8.9860	9.0502	9.4028	9.5316	9.7377	9.9936	10.3100	10.5271	10.7821	11.1784	11.3349	11.5803	11.9287	12.1936	12.4835	12.8654	13.1987	13.4549	13.7928	14.0455	14.3117	14.6021	14.9378	15.2462	15.5797	15.9264	16.2919	16.7083	17.0756	17.4904	17.9613
d-Bo51A1_23_G08F	4.1819	4.6546	4.2463	4.4203	4.8071	5.1543	5.1034	5.2546	5.3837	5.2068	5.7105	5.9064	5.9153	6.1298	6.2882	6.3918	6.6675	6.8203	7.0810	7.2802	7.4787	7.4974	7.8315	8.0323	8.2663	8.4596	8.6765	8.9460	9.1533	9.3503	9.6951	9.9080	10.0739	10.5036	10.8109	11.0703	11.3921	11.5485	11.7904	12.0384	12.3841	12.5677	12.9362	13.1948	13.4812	13.8475	14.1895	14.5563	14.9585
d-Bo51A1_23_G09F	4.2815	4.8822	4.5425	4.9188	5.0307	5.4342	5.2859	5.4020	5.4632	5.7397	5.7702	5.9577	6.2727	6.2760	6.6209	6.6338	6.8452	6.9551	7.1892	7.3777	7.5390	7.6860	7.8741	8.1096	8.2791	8.5186	8.7272	8.9717	9.1007	9.3928	9.6337	9.9048	10.1460	10.4768	10.7737	11.0680	11.3104	11.2973	11.7367	11.9578	12.2734	12.4661	12.8243	13.0637	13.4165	13.7582	14.0296	14.4606	14.8850
d-Bo51A1_23_G10F	5.0623	4.9084	5.3750	5.1502	5.3748	5.8143	5.4514	6.1183	5.9912	6.2549	6.7807	6.6400	6.9070	7.0422	7.2789	7.2490	7.6326	7.8119	8.0457	8.2383	8.4972	8.6408	8.9396	9.1448	9.3580	9.6820	9.9117	10.2191	10.4120	10.6369	10.9707	11.2247	11.5615	11.8653	12.1779	12.4644	12.7371	12.9127	13.1843	13.5061	13.8428	14.0718	14.4336	14.8164	15.0779	15.5038	15.8482	16.2978	16.7230
d-Bo51A1_23_G11F	4.7148	3.9808	3.9535	4.4497	4.5240	4.5284	4.5848	4.7663	4.9624	5.0590	5.3352	5.0170	5.3717	5.4163	5.4555	5.6912	5.9376	6.1163	6.3162	6.5096	6.6563	6.7694	7.0190	7.1284	7.3804	7.5472	7.8346	8.0642	8.2388	8.4503	8.7627	8.9714	9.1491	9.4814	9.7521	10.0671	10.2611	10.4378	10.6661	10.8954	11.2237	11.3935	11.6392	11.9631	12.2089	12.5587	12.8291	13.2365	13.5887
d-Bo51A1_23_G12F	4.5312	4.6853	4.9353	4.6344	5.3246	5.4673	5.6203	6.0065	5.7034	6.1744	6.4296	6.4012	6.7704	6.8083	6.9402	7.0470	7.3107	7.4229	7.6870	7.7700	8.1365	8.1788	8.4928	8.6873	8.9355	9.1801	9.3818	9.6341	9.8242	10.1275	10.3982	10.5692	10.8151	11.2149	11.5590	11.8215	12.0743	11.8825	12.4801	12.7645	13.1148	13.3971	13.6953	13.9548	14.2774	14.7115	15.0138	15.4101	15.8340
d-Bo51A1_23_H01F	4.2880	4.3779	4.7128	5.2345	4.9750	5.1456	5.5067	5.3290	5.5394	5.6855	5.6643	5.8357	5.9422	5.9770	6.0583	6.3615	6.5432	6.5799	6.7840	6.9205	7.0423	7.2169	7.4015	7.6100	7.8083	8.0357	8.1382	8.3758	8.4707	8.7545	8.9719	9.1305	9.4813	9.6869	9.8231	10.0922	10.3352	10.5380	10.7834	11.0062	11.1731	11.4805	11.6935	11.9381	12.1550	12.4201	12.7715	13.1150	13.4988
d-Bo51A1_23_H02F	4.0157	4.6231	4.6894	4.5655	4.9193	5.3825	5.4148	5.1005	5.6772	5.6454	5.6283	5.8897	5.8901	6.0483	6.0751	6.3602	6.5455	6.7039	6.7063	7.0574	7.1782	7.4305	7.5490	7.7401	7.9488	8.2284	8.3574	8.6261	8.7657	9.0241	9.3340	9.5254	9.8655	10.0772	10.2128	10.5746	10.8186	11.0510	11.2777	11.5589	11.7573	12.0545	12.3014	12.6020	12.8376	13.1874	13.5032	13.9194	14.3434
d-Bo51A1_23_H03F	4.3919	4.9966	4.2857	4.8713	5.0775	4.9783	5.5175	5.6214	5.6638	5.7715	6.1688	6.0823	6.2673	6.1829	6.3272	6.5053	6.7613	6.9032	7.0567	7.0904	7.3084	7.4625	7.7222	7.7986	8.0352	8.2021	8.3281	8.5249	8.6735	8.9751	9.1399	9.1347	9.6669	9.8414	10.0488	10.3822	10.6164	10.8469	11.0895	11.3363	11.5434	11.8417	12.1667	12.3943	12.5458	13.0135	13.3329	13.6464	14.0550
d-Bo51A1_23_H04F	4.2317	4.6615	4.4536	5.2468	5.4029	5.3015	5.5345	5.6687	6.2447	6.2043	6.1774	6.4070	6.4402	6.5943	6.8587	7.0490	7.2631	7.5346	7.4606	7.7282	7.9902	8.2820	8.3833	8.6569	8.8984	9.0269	9.2631	9.5692	9.7823	10.0496	10.3262	10.5822	10.8960	11.1986	11.3446	11.6998	11.9999	12.2427	12.5402	12.8567	13.0616	13.4115	13.7237	14.0286	14.3699	14.6650	15.0503	15.4724	15.9088
d-Bo51A1_23_H05F	4.1969	4.8250	4.2098	4.5730	4.8487	5.1581	5.3794	5.0865	5.3391	5.7427	5.6720	5.7357	5.8849	5.9704	6.0177	6.1999	6.3982	6.6043	6.7839	6.8421	7.0281	7.2361	7.3893	7.6010	7.8052	8.0403	8.1171	8.3538	8.5789	8.7605	9.0232	9.1993	9.5688	9.7922	9.9152	10.2211	10.4666	10.6619	10.9235	11.1427	11.3002	11.6282	11.8734	12.1422	12.3964	12.6786	13.0235	13.3654	13.7555
d-Bo51A1_23_H06F	4.2531	4.1071	4.0959	4.4454	4.6601	5.0529	5.2106	5.1311	5.2744	5.6654	5.5472	5.7824	5.8569	5.9419	5.9954	6.2804	6.3982	6.5079	6.6982	6.8040	6.9968	7.1265	7.2494	7.4362	7.6927	7.8957	7.9807	8.2312	8.2712	8.5891	8.8233	9.0426	9.3548	9.5939	9.7501	10.0617	10.3001	10.5114	10.7954	11.0362	11.2261	11.5771	11.8549	12.1520	12.1588	12.7588	13.1228	13.4510	13.8667
d-Bo51A1_23_H07F	4.4142	4.4192	4.4493	5.2643	5.4717	5.4492	5.6417	5.3392	6.0575	6.4001	6.3879	6.5974	6.7506	6.7830	7.2839	7.2582	7.4338	7.7403	7.9963	7.9891	8.3254	8.5241	8.7106	8.9667	9.3257	9.5146	9.6107	9.8870	10.1252	10.4040	10.6302	10.8799	11.2880	11.4902	11.7472	12.0255	12.2647	12.5001	12.7615	13.0330	13.2306	13.5643	13.8521	14.1365	14.4766	14.7692	15.1200	15.5409	16.0005
d-Bo51A1_23_H08F	3.3259	4.4659	3.4029	4.1479	4.2018	4.2557	4.4302	4.3256	5.2269	5.2186	4.9557	5.4293	5.3411	5.3454	5.5464	5.6371	5.9280	6.0164	6.1964	6.4580	6.4506	6.6974	6.8584	7.0658	7.2518	7.3300	7.5917	7.8606	7.9512	8.2730	8.5130	8.6911	9.0186	9.1775	9.2957	9.6459	9.8974	10.0963	10.3502	10.5503	10.7391	11.0599	11.2553	11.5469	11.7584	12.1023	12.3254	12.7299	13.0588
d-Bo51A1_23_H09F	4.4460	5.4291	5.2007	5.5674	5.9754	5.6273	6.1408	6.3797	6.4546	6.5919	6.9017	6.9619	7.1333	6.9945	7.4497	7.5719	7.7180	7.8203	8.1465	8.2408	8.5803	8.6658	8.9266	9.2005	9.4103	9.3618	9.8022	10.0041	10.2306	10.4933	10.7362	10.9901	11.4196	11.6717	11.8345	12.2067	12.4389	12.6730	12.9895	13.3041	13.5091	13.8514	14.2438	14.5774	14.8894	15.2185	15.6299	15.9583	16.4822
d-Bo51A1_23_H10F	4.8956	5.3114	5.0668	5.1579	5.4258	5.7495	5.7708	5.4845	6.0839	6.4024	6.3121	6.7340	6.7415	6.8725	7.1597	7.2695	7.5630	7.6820	7.9676	8.1814	8.3230	8.4764	8.6139	8.9092	9.1297	9.2098	9.5026	9.7807	10.0087	10.2070	10.4485	10.6497	11.0439	11.2932	11.4721	11.7424	12.0064	12.1883	12.4668	12.7278	12.9630	13.2318	13.5528	13.8201	14.0761	14.3705	14.7734	15.0976	15.5027
d-Bo51A1_23_H11F	4.9042	5.3549	4.8693	5.1463	5.3816	5.4273	5.5289	5.9023	5.8243	5.9812	6.1338	6.1312	6.2561	6.3057	6.4927	6.5527	6.7799	6.8177	7.1152	7.1661	7.3978	7.4832	7.6513	7.8286	8.0200	8.1511	8.2709	8.5330	8.7116	9.0241	9.1560	9.3504	9.6392	9.8754	10.1251	10.4072	10.6397	10.8498	11.1039	11.3985	11.6518	11.9134	12.2217	12.4387	12.7156	13.0448	13.3775	13.7185	14.1656
d-Bo51A1_23_H12F	4.0184	5.2259	4.4147	4.1320	4.6292	5.0122	5.2620	4.8810	5.3168	5.1882	4.8669	5.4227	5.2900	5.4819	5.6182	5.7349	5.8575	6.0343	6.0747	6.1595	6.3758	6.4821	6.5851	6.7817	6.9249	7.0791	7.2179	7.3702	7.6450	7.7512	7.9362	8.1145	8.4215	8.5662	8.7302	9.0117	9.2202	9.4113	9.6488	9.8376	10.0252	10.3427	10.5538	10.7833	11.0332	11.2918	11.6111	11.9137	12.2868
d-Bo51A1_24_A01F	3.8341	4.8589	4.8527	4.8025	4.9134	5.4260	5.4269	5.4171	5.6393	6.0064	6.2116	6.2916	6.4709	6.5567	6.7115	6.9432	7.0778	7.0957	7.4747	7.7290	7.9101	8.0190	8.3255	8.5293	8.6995	8.9595	9.1280	9.3667	9.6947	9.8846	10.1655	10.3907	10.6427	10.9740	11.1974	11.5285	11.8003	12.0394	12.3272	12.5861	12.8389	13.1112	13.4509	13.7986	14.0740	14.4276	14.8219	15.2155	15.6504
d-Bo51A1_24_A02F	4.2718	4.7506	5.2600	5.4267	5.4713	6.0190	6.2298	6.3363	6.6897	7.0371	7.0790	7.4031	7.5436	7.7774	8.0023	8.2030	8.4681	8.5614	8.9289	9.1364	9.3677	9.6122	9.9193	10.2123	10.4451	10.7185	10.9278	11.1698	11.4968	11.8447	12.1440	12.3404	12.6829	13.0777	13.3528	13.7959	14.0376	14.4058	14.7248	15.0337	15.3438	15.6894	16.0543	16.4511	16.7770	17.1877	17.6410	18.0538	18.5483
d-Bo51A1_24_A03F	3.4180	4.0712	3.9711	3.4614	4.2399	4.5566	4.7895	4.8285	5.0947	5.2932	5.2821	5.5797	5.6632	5.6849	5.7775	6.0041	6.0892	6.1418	6.4512	6.5747	6.8423	6.9087	7.1792	7.3782	7.4732	7.7040	7.8905	8.0276	8.2812	8.4939	8.6651	8.9458	9.1546	9.4414	9.6361	9.9035	10.0948	10.3579	10.6117	10.7717	10.9779	11.1985	11.4385	11.7380	11.9376	12.2420	12.5226	12.8629	13.2298
d-Bo51A1_24_A04F	3.7024	4.1341	3.9775	4.4028	4.2617	4.5779	4.6339	5.0892	5.3048	5.0509	5.2006	5.3323	5.5670	5.6528	5.7578	5.9144	6.0282	6.0799	6.2356	6.3998	6.3521	6.7288	6.7801	7.1397	7.3275	7.3856	7.7034	7.8514	8.0255	8.1563	8.4430	8.6313	8.9066	9.1328	9.3886	9.6630	9.8282	10.1194	10.2857	10.5532	10.8003	11.0612	11.3077	11.5260	11.7987	12.1500	12.4831	12.7983	13.1919
d-Bo51A1_24_A05F	3.4338	4.1654	5.1637	4.9339	4.7379	5.6212	5.8875	5.9860	6.0944	6.5515	6.5898	6.7027	7.1267	7.2786	7.3388	7.6003	7.8475	8.0346	8.1544	8.3351	8.3697	8.7596	8.9628	9.1837	9.4803	9.5703	9.8391	10.0605	10.3248	10.4868	10.7818	10.9979	11.2785	11.5579	11.7998	12.1525	12.3672	12.6752	12.8857	13.1175	13.4185	13.7239	14.0363	14.3601	14.6408	15.0178	15.3652	15.7340	16.1332
d-Bo51A1_24_A06F	3.2146	4.4083	4.1381	4.3285	4.5318	5.1584	5.2022	5.6315	5.4267	5.7715	5.9068	6.0430	6.1745	6.0722	6.3488	6.5472	6.5987	6.8609	6.7930	7.0698	7.0743	7.3533	7.5072	7.6810	7.9320	8.0472	8.1470	8.3764	8.6116	8.7003	9.0042	8.9465	9.4023	9.7088	9.8837	10.1526	10.3333	10.6035	10.8078	11.0174	11.2434	11.4697	11.7036	11.9559	12.2116	12.4709	12.8380	13.1921	13.5787
d-Bo51A1_24_A07F	3.2624	3.6205	3.4929	4.1310	3.9338	4.1454	4.5129	4.7080	5.0868	4.9972	5.0409	5.2248	5.5077	5.4768	5.5699	5.9006	5.8181	6.1824	6.2664	6.4325	6.3809	6.8424	6.9433	7.2351	7.4304	7.5389	7.7590	7.9843	8.2060	8.4168	8.6652	8.9219	9.1663	9.4512	9.6321	10.0004	10.2164	10.4749	10.7027	10.9720	11.2497	11.4726	11.7777	12.1014	12.3706	12.7337	13.0031	13.3630	13.8137
d-Bo51A1_24_A08F	2.5646	3.7497	3.9993	4.1346	4.3538	4.5232	4.8881	4.9952	5.2607	5.2090	5.4612	5.7892	5.9132	5.9752	6.0191	6.3307	6.3379	6.6741	6.6998	6.8981	7.0543	7.2223	7.4908	7.6639	7.9032	8.0345	8.2493	8.4350	8.6943	8.8860	9.1464	9.2805	9.6208	9.9226	10.0998	10.4600	10.6474	10.9027	11.1562	11.3766	11.6712	11.8834	12.1311	12.4334	12.7032	13.0187	13.3193	13.7126	14.0846
d-Bo51A1_24_A09F	3.3373	3.2776	4.0959	4.2030	4.3472	4.5712	5.1290	5.1737	5.5357	5.4050	5.7761	5.7072	6.2855	6.1361	6.4907	6.6695	6.8650	7.0826	7.1875	7.3083	7.4365	7.7872	7.9061	8.2099	8.4710	8.6318	8.8613	9.0661	9.3189	9.5056	9.8052	10.0443	10.3118	10.4969	10.8023	11.0898	11.2545	11.5095	11.7458	11.9304	12.1706	12.3779	12.6406	12.8975	13.1389	13.4356	13.6849	14.0692	14.4887
d-Bo51A1_24_A10F	2.6543	3.3946	3.5116	3.4200	3.4208	4.2769	4.0674	4.0434	4.6438	4.5902	5.0149	4.8689	5.1444	5.2159	5.3331	5.7583	5.7221	6.0349	6.2375	6.4417	6.6288	6.8389	6.9410	7.2893	7.4818	7.7251	7.9660	8.1843	8.4940	8.6773	8.9753	9.1535	9.5064	9.7863	10.0227	10.3557	10.5586	10.8382	11.0690	11.3268	11.6334	11.8765	12.2040	12.1346	12.7466	13.1398	13.4776	13.8247	14.2498
d-Bo51A1_24_A11F	3.3663	3.4614	3.4082	3.4839	3.5504	3.9262	4.2052	4.2838	4.3956	4.5880	4.8816	4.9826	5.1168	5.0275	5.5070	5.4710	5.7638	5.9007	6.1214	6.1900	6.2198	6.5646	6.7177	6.9591	7.1979	7.5015	7.6227	7.8671	8.1206	8.2433	8.5198	8.8125	9.0377	9.2788	9.5724	9.8760	10.0286	10.3517	10.5507	10.7211	11.1298	11.3073	11.6149	11.7510	12.1211	12.4075	12.8378	13.1324	13.5622
d-Bo51A1_24_A12F	3.1137	3.4720	3.5940	3.8397	3.7879	4.2254	4.4627	4.8487	4.9568	5.1684	5.3348	5.5179	5.5535	5.6775	5.9911	6.0769	6.2192	6.4562	6.7805	6.7987	6.9549	7.2040	7.4540	7.6029	7.9002	8.1117	8.3225	8.5460	8.8050	8.9472	9.2530	9.4923	9.7444	10.0523	10.2643	10.6097	10.8327	11.1059	11.2930	11.5291	11.8574	12.0292	12.3665	12.5599	12.8368	13.1611	13.5788	13.9268	14.3844
d-Bo51A1_24_B01F	3.3751	4.1172	4.2076	4.5593	4.3014	4.5644	4.7424	4.5769	4.7377	4.8184	4.6326	4.8837	5.2959	5.2647	5.3941	5.5135	5.6102	5.5604	5.8615	5.9873	6.0500	6.2379	6.2331	6.5091	6.6411	6.9712	7.1018	7.2309	7.3695	7.6759	7.9563	8.1019	8.2284	8.5000	8.7261	8.9351	9.1317	9.3994	9.6271	9.8453	10.1114	10.2975	10.5563	10.7793	11.0730	11.4602	11.6633	11.9546	12.3498
d-Bo51A1_24_B02F	4.4084	3.8340	4.4647	4.8685	4.7719	5.1441	5.2882	5.4404	5.4265	5.8825	5.7161	5.9564	6.1561	6.3049	6.4479	6.6574	6.6654	6.8637	7.1191	7.2509	7.4754	7.6522	7.7928	8.0146	8.2550	8.5449	8.6892	8.9757	9.1952	9.4270	9.6571	9.9663	10.2251	10.4902	10.7678	11.0221	11.3447	11.5570	11.8249	12.0490	12.3691	12.6225	12.9273	13.1715	13.5181	13.9972	14.2337	14.6147	15.0651
d-Bo51A1_24_B03F	4.0403	3.8387	4.2718	4.8382	5.0023	5.0268	5.7198	5.6766	5.5633	5.9735	5.9395	6.3133	6.4398	6.5244	6.8268	6.9876	7.1354	7.2382	7.5563	7.7804	7.9165	8.0708	8.2512	8.4620	8.6005	8.9469	9.1491	9.2124	9.6052	9.9075	10.1617	10.3864	10.7303	10.9718	11.2478	11.5395	11.8381	12.0545	12.3432	12.6629	12.9803	13.2560	13.5402	13.8511	14.2329	14.7576	14.9572	15.3574	15.8067
d-Bo51A1_24_B04F	4.3163	4.8208	4.6231	5.2217	5.4284	5.5624	5.9960	6.1987	6.3890	6.6507	6.5105	6.8949	7.1663	7.2298	7.5403	7.6335	7.7305	7.9133	8.1855	8.3127	8.4668	8.6964	8.7843	9.1107	9.3229	9.5738	9.8003	10.0710	10.3276	10.5852	10.8400	11.0049	11.3916	11.6782	11.9823	12.3474	12.5263	12.7861	13.1035	13.3893	13.6838	13.9816	14.2889	14.6362	15.0081	15.5405	15.7272	16.1079	16.6403
d-Bo51A1_24_B05F	5.2700	5.0183	5.0987	5.4391	5.7899	5.9180	6.2834	6.6786	6.8165	6.7971	6.9618	7.3698	7.5487	7.7141	7.9129	8.1136	8.3018	8.4211	8.7249	8.8420	9.0420	9.0750	9.3088	9.5903	9.8969	10.1193	10.2946	10.5312	10.7856	11.0369	11.3199	11.5198	11.7786	12.1329	12.4092	12.6783	12.8847	13.2541	13.5297	13.8283	14.1607	14.5311	14.7633	15.1210	15.4511	15.9705	16.1450	16.5343	17.0635
d-Bo51A1_24_B06F	3.4708	4.4109	3.8155	3.6705	4.2732	4.8010	4.7243	5.1314	5.5939	5.3542	5.4068	6.0227	6.2038	6.0998	6.5332	6.6002	6.7301	6.8603	7.1086	7.1509	7.4594	7.6040	7.7233	7.9752	8.2456	8.4330	8.5924	8.7973	9.0745	9.2939	9.5556	9.6997	10.0744	10.3636	10.6511	10.8229	11.1530	11.3427	11.4783	11.9304	12.1588	12.4621	12.7307	13.0266	13.3154	13.7699	13.9799	14.3191	14.8321
d-Bo51A1_24_B07F	3.4238	4.4358	3.7414	4.1891	4.2149	4.6119	5.0146	5.0904	5.1706	5.1891	5.3240	5.8399	5.8586	5.9085	6.2443	6.4984	6.6097	6.7668	6.9554	7.1105	7.2870	7.5456	7.7044	7.8985	8.1967	8.4473	8.6003	8.8475	9.0903	9.3702	9.6000	9.8042	10.1378	10.4272	10.7244	10.8970	11.1903	11.4795	11.7052	12.0062	12.2599	12.5402	12.7864	13.1531	13.4514	13.9155	14.1284	14.4219	14.9840
d-Bo51A1_24_B08F	3.2463	3.6885	3.7079	3.6489	3.9065	5.0125	4.8659	5.3028	5.6089	5.8453	5.7531	6.2789	6.4987	6.5208	6.8275	6.9925	7.1101	7.3640	7.6810	7.8281	7.9936	8.2689	8.5454	8.6394	9.0392	9.2296	9.4513	9.6778	9.9893	10.2809	10.5074	10.8551	11.1259	11.4772	11.7556	11.9793	12.2477	12.5707	12.7877	13.0974	13.4249	13.7861	14.0631	14.3932	14.7354	15.1826	15.4615	15.8134	16.3496
d-Bo51A1_24_B09F	3.4029	3.5984	3.6468	3.6401	3.9779	4.3425	4.3213	4.4293	4.5149	4.6973	4.2811	5.0612	4.9498	4.8942	5.0533	5.2355	5.2224	5.2968	5.5661	5.6017	5.7274	5.8499	5.9635	6.1442	6.3499	6.5136	6.6601	6.6992	7.0027	7.2156	7.3880	7.5918	7.8326	8.0420	8.3169	8.4444	8.7081	8.8623	9.1149	9.3376	9.5592	9.8499	10.0621	10.3009	10.4858	10.8844	11.1033	11.3762	11.7912
d-Bo51A1_24_B10F	3.4460	3.8083	3.9592	3.9569	4.2419	5.0798	4.9177	4.8056	5.1547	5.8096	5.5870	5.9373	5.9109	5.8692	6.4199	6.6868	6.8134	6.9832	7.2125	7.3905	7.5735	7.7460	7.9859	8.1680	8.3865	8.5154	8.8067	9.0272	9.3245	9.5670	9.7339	9.9952	10.0978	10.5534	10.7464	11.0969	11.3721	11.5574	11.7575	12.1223	12.2856	12.5416	12.9027	13.1660	13.4990	13.7889	14.1110	14.5390	15.0449
d-Bo51A1_24_B11F	3.0289	3.0582	3.5931	3.3385	3.7721	3.5914	3.8063	4.1456	4.3380	4.4671	4.4882	4.8767	5.1473	4.8633	5.1837	5.4425	5.4259	5.6759	5.8141	5.9547	6.0374	6.3021	6.4075	6.5937	6.7402	6.9981	7.1549	7.3283	7.6104	7.7503	8.0579	8.3379	8.5505	8.8854	9.1584	9.2734	9.5758	9.8606	10.0330	10.3484	10.6614	10.9083	11.1861	11.4911	11.7399	12.0436	12.4494	12.7688	13.2374
d-Bo51A1_24_B12F	3.5693	3.6419	4.7488	4.5119	4.5895	5.1182	5.2896	5.7263	5.6697	6.2461	6.3585	6.5370	6.6336	6.8365	7.0333	7.1556	7.3576	7.6449	7.8375	7.9482	7.8829	8.4562	8.5833	8.7407	8.9818	9.1330	9.3406	9.5718	9.8473	10.0332	10.3272	10.5686	10.7179	11.1760	11.4022	11.6803	11.8651	12.1575	12.3315	12.6781	12.9387	13.2037	13.4663	13.8393	14.1586	14.4627	14.7988	15.1951	15.6583
d-Bo51A1_24_C01F	4.0841	4.1497	4.6964	5.0066	4.4644	5.0351	4.9311	5.4447	5.7174	5.6176	5.7694	5.8869	5.8034	6.1942	6.2438	6.5332	6.4145	6.6880	6.8941	6.9459	7.1804	7.4261	7.5681	7.7654	8.0672	8.2475	8.3766	8.5626	8.8643	9.0624	9.2905	9.6045	9.7808	10.0855	10.3528	10.6845	10.9469	11.1697	11.3781	11.7094	11.9948	12.3506	12.6071	12.8640	13.3155	13.5962	13.9575	14.3059	14.7706
d-Bo51A1_24_C02F	4.7995	4.6960	5.5100	5.4839	6.0049	5.6786	5.9766	6.1805	6.5635	6.6968	6.7732	7.0543	7.2022	7.3093	7.3526	7.6607	7.8042	7.9977	8.3184	8.2365	8.6168	8.7220	8.9063	9.3149	9.4905	9.8101	9.9124	10.1486	10.4418	10.6561	10.8699	11.1830	11.4147	11.6815	11.9943	12.2713	12.5158	12.7500	12.9826	13.2479	13.4603	13.8502	14.0719	14.3208	14.7629	15.0367	15.3831	15.6945	16.1788
d-Bo51A1_24_C03F	4.2449	4.6588	4.8667	5.5721	5.1374	5.2833	5.6319	6.0490	5.9655	6.1775	6.5398	6.5839	6.6976	6.9633	6.9929	7.1927	7.4759	7.5788	7.8700	7.8354	8.1168	8.2981	8.6004	8.8944	9.0433	9.3193	9.5127	9.7462	9.9950	10.2305	10.5296	10.7603	10.9811	11.3150	11.6458	11.8959	12.1982	12.3858	12.6206	12.9106	13.1649	13.5154	13.7222	14.0626	14.4389	14.7080	15.0559	15.4401	15.9071
d-Bo51A1_24_C04F	4.6221	4.8073	5.1113	5.1747	5.0962	5.4785	5.6233	5.8762	6.3044	6.3388	6.3438	6.6328	6.7607	7.0254	7.1822	7.3067	7.6777	7.8388	8.0316	8.0698	8.4787	8.6225	8.7285	9.1489	9.4001	9.7881	9.9158	10.1478	10.4271	10.6250	10.9826	11.2774	11.7006	11.9170	12.1654	12.4586	12.8035	13.0190	13.2830	13.6443	13.8411	13.9681	14.5060	14.8261	15.2601	15.5178	15.8717	16.2800	16.7840
d-Bo51A1_24_C05F	3.7532	4.8452	4.5498	5.3702	4.9798	5.0991	5.1357	5.6700	5.6948	5.7911	5.7155	6.0694	5.8497	6.2812	6.2309	6.4122	6.4877	6.6088	6.8708	6.7782	7.1181	7.3278	7.3111	7.5424	7.7518	7.9877	8.1400	8.3333	8.4777	8.6410	8.9189	9.1779	9.3433	9.6086	9.9040	10.1363	10.3777	10.5287	10.7739	11.0183	11.2644	11.5122	11.7091	11.9114	12.2459	12.5492	12.7741	13.1460	13.5807
d-Bo51A1_24_C06F	3.5841	4.2184	4.9070	5.0614	4.8130	4.8781	4.9146	5.1173	5.5105	5.5361	5.6868	5.8218	5.9870	6.1248	6.3805	6.3905	6.5986	6.7851	6.9416	7.0193	7.1984	7.3807	7.4622	7.7667	8.0580	8.2617	8.3997	8.5958	8.8443	8.9684	9.1805	9.4724	9.7187	9.9455	10.2026	10.4355	10.6951	10.8218	10.9784	11.2311	11.4273	11.7432	11.8775	12.0382	12.3512	12.5660	12.8024	13.1386	13.5522
d-Bo51A1_24_C07F	3.0822	3.6882	3.9503	5.0062	4.3069	4.3394	4.4457	4.7059	4.8731	4.9920	5.1021	4.9340	5.3194	5.4745	5.9632	5.9383	6.1309	6.1443	6.4290	6.7127	6.8300	7.0431	7.1944	7.3854	7.6689	7.9353	8.1696	8.3295	8.5871	8.8455	9.0123	9.3425	9.6500	9.8640	10.1424	10.4239	10.6888	10.8448	11.2356	11.3461	11.6613	11.9375	12.1947	12.3368	12.7631	13.0420	13.4039	13.8173	14.2518
d-Bo51A1_24_C08F	2.9735	3.7660	3.9575	4.5048	3.8329	4.1688	4.5221	4.8133	5.2652	5.2240	5.4341	5.5057	5.8530	5.8961	6.1519	6.4457	6.6567	6.7709	7.0474	7.2100	7.4778	7.6174	7.8708	8.1528	8.3715	8.5205	8.7938	8.9747	9.3476	9.5101	9.7817	10.0539	10.3327	10.6149	10.9532	11.2369	11.5122	11.7247	12.0600	12.2929	12.5488	12.8454	13.1023	13.4050	13.7414	14.0615	14.3783	14.7964	15.2152
d-Bo51A1_24_C09F	4.2758	4.4325	5.5018	5.6398	5.5682	5.8809	6.0821	6.0904	6.4432	6.5280	6.8811	7.1497	7.1853	7.4189	7.9248	8.1167	8.1462	8.3531	8.5159	8.9144	9.1488	9.4345	9.6867	9.9584	10.2487	10.4969	10.7582	11.0212	11.3680	11.6509	11.7966	12.2068	12.5964	12.8642	13.1967	13.5832	13.8426	14.1470	14.5249	14.8170	15.1214	15.5549	15.8636	16.1842	16.6416	16.9790	17.4027	17.8670	18.3107
d-Bo51A1_24_C10F	3.1897	3.5995	4.2085	4.3520	4.2916	4.4865	4.6870	4.7599	5.5015	5.2115	5.4776	5.7391	5.6968	5.8938	6.3459	6.4100	6.3892	6.6117	6.7641	7.0226	7.1053	7.4721	7.6012	7.7567	8.0063	8.1951	8.3949	8.6401	8.8954	9.0947	9.3079	9.6199	9.8941	10.0957	10.3928	10.6691	10.8911	11.0803	11.3979	11.5520	11.8346	12.0812	12.3402	12.4869	12.8951	13.1826	13.4980	13.8839	14.2946
d-Bo51A1_24_C11F	3.4408	4.2317	4.7290	4.7525	4.8435	4.9528	5.1631	5.4265	5.4378	5.7101	5.7521	5.8054	6.1154	6.1700	6.5908	6.7127	6.8454	6.9799	7.2695	7.3198	7.6487	7.9584	8.0319	8.1387	8.4404	8.6338	8.8029	9.1164	9.3943	9.5775	9.8301	10.1116	10.4673	10.6709	11.0300	11.3455	11.5519	11.8963	12.2083	12.4159	12.7227	13.0671	13.3651	13.5681	14.0618	14.3850	14.7805	15.1848	15.6684
d-Bo51A1_24_C12F	3.2062	4.6845	3.8862	3.9954	4.2261	4.2935	4.4170	4.5279	4.8534	4.9766	4.9992	5.0765	5.1351	5.1237	5.7284	5.8234	5.7382	5.7718	6.0644	6.2240	6.3835	6.6462	6.6606	6.7257	6.9484	7.0878	7.2995	7.4912	7.6807	7.8588	7.9083	8.1829	8.4999	8.6244	8.8757	9.1457	9.2460	9.5127	9.8353	9.9329	10.1504	10.4071	10.5917	10.7754	11.0954	11.3413	11.6413	11.9952	12.3414
d-Bo51A1_24_D01F	3.8835	4.2097	4.2506	5.0863	4.7475	5.5179	5.1236	5.2657	5.6685	5.8759	5.6083	6.0775	5.7942	5.5730	6.1736	6.5333	6.8206	6.9694	7.1598	7.4699	7.5405	7.8060	8.0109	8.1103	8.3676	8.6529	8.8072	9.0406	9.3497	9.5037	10.0440	10.0734	10.3626	10.6424	10.9735	11.1924	11.4338	11.6958	11.9806	12.1779	12.5115	12.8938	13.0412	13.2776	13.6780	13.9776	14.2850	14.6751	15.1586
d-Bo51A1_24_D02F	3.7923	4.3904	4.4292	5.1119	4.0378	4.4625	4.6823	4.6787	4.9801	4.9397	4.5918	4.9153	4.8633	4.5937	5.3444	5.4019	5.5743	5.6290	5.6546	5.7567	6.0797	6.0366	6.1812	6.2713	6.5170	6.6846	6.8380	6.9999	7.1868	7.2614	7.7974	7.7802	7.9775	8.1830	8.4955	8.5155	8.8917	9.1259	9.3413	9.4603	9.7896	10.1387	10.2454	10.4312	10.7401	11.0352	11.3097	11.5944	11.9730
d-Bo51A1_24_D03F	3.8914	4.0594	4.1765	4.8434	4.3190	4.7799	5.1171	5.3104	5.6363	5.7862	5.7751	5.9001	5.9547	5.7720	6.1923	6.4349	6.8637	7.0004	7.1379	7.1876	7.4761	7.7839	7.8867	8.1075	8.3135	8.6220	8.7822	8.9772	9.2298	9.3660	9.9699	9.9610	10.2266	10.4726	10.8281	10.8957	11.2490	11.4868	11.7443	11.9432	12.2624	12.6612	12.7542	12.9842	13.3041	13.5472	13.8868	14.2205	14.6737
d-Bo51A1_24_D04F	3.5872	4.2701	3.8395	4.3949	4.0871	4.3659	4.7316	5.0622	5.0491	5.1057	5.0189	5.2066	5.1366	4.9211	5.4063	5.6515	5.8571	5.9261	6.2787	6.2224	6.5915	6.7643	6.9463	7.0895	7.2918	7.5279	7.8524	7.9646	8.1695	8.3204	8.8238	8.8596	9.1341	9.4175	9.6794	9.7403	10.1788	10.3943	10.6636	10.8475	11.1402	11.4855	11.6081	11.8267	12.1929	12.4276	12.7510	13.0989	13.5774
d-Bo51A1_24_D05F	3.2008	3.8429	4.0552	4.2989	4.0801	3.9107	4.5639	4.6911	4.7326	4.7114	4.5239	4.9143	4.7713	4.6664	5.1743	5.3383	5.5852	5.7436	5.7701	5.9448	6.0626	6.1907	6.4303	6.5564	6.7600	6.9076	7.1015	7.2192	7.4683	7.6471	8.0601	8.0916	8.3305	8.5070	8.7099	8.9150	9.2445	9.4685	9.7471	9.9356	10.1596	10.4989	10.6783	10.9098	11.1626	11.4499	11.7397	12.0428	12.4229
d-Bo51A1_24_D06F	3.9367	4.6178	4.2053	4.9032	4.7729	4.4486	5.0670	5.0788	5.6730	5.6305	5.3753	5.6773	5.6986	5.5882	6.0757	6.3226	6.6225	6.7013	6.8055	6.9447	7.2318	7.4178	7.5320	7.7280	8.0331	8.1574	8.3491	8.6148	8.8083	9.0228	9.4836	9.5882	9.8325	10.0157	10.1888	10.5898	10.8881	11.0981	11.3363	11.5560	11.7765	12.2242	12.3631	12.6407	12.9553	13.2507	13.5492	13.9583	14.3847
d-Bo51A1_24_D07F	4.4125	5.2130	5.2091	5.6844	5.7715	5.9415	6.4125	5.8807	6.7080	6.5820	6.9370	6.8722	7.0616	6.8280	7.3850	7.7833	7.8966	8.1543	8.2618	8.3431	8.6846	8.9544	9.1143	9.3891	9.6249	9.7713	10.0417	10.2137	10.4989	10.6889	11.2361	11.2818	11.5381	11.8377	12.0025	12.3367	12.7418	12.9378	13.2424	13.5108	13.7724	14.1699	14.3934	14.7247	15.0458	15.4448	15.7535	16.1471	16.6344
d-Bo51A1_24_D08F	3.8246	4.1554	4.4299	4.9928	4.7492	4.7889	5.4671	4.8124	5.5630	5.5558	5.2881	5.5265	5.8845	5.7897	5.9131	6.2252	6.1870	6.4433	6.4688	6.6989	6.8097	7.0986	7.2445	7.3920	7.6790	7.7419	7.9557	8.1132	8.3340	8.5389	8.8583	9.0589	9.2260	9.4472	9.6405	9.9631	10.2396	10.4556	10.6998	10.9187	11.1173	11.4727	11.6330	11.8053	12.1756	12.5853	12.8573	13.2180	13.5687
d-Bo51A1_24_D09F	2.7942	2.8294	2.9078	3.4554	3.4653	3.5403	3.8407	3.5687	3.8578	3.9022	4.0129	3.9843	4.3362	4.2742	4.5517	4.5649	4.7375	4.7460	4.8677	5.1125	5.3356	5.2912	5.6024	5.7691	5.8780	6.0402	6.2771	6.4160	6.5954	6.9362	7.0172	7.2966	7.5013	7.7789	7.9935	8.2826	8.5376	8.8215	9.0382	9.2318	9.4769	9.7783	10.0311	10.2719	10.5893	10.8480	11.1377	11.5666	11.9406
d-Bo51A1_24_D10F	2.8398	3.7096	4.4336	4.2994	4.8421	5.3534	5.1584	4.7562	5.6992	5.8118	5.5730	5.9883	6.1414	6.0911	6.3759	6.4377	6.3349	6.8017	6.7811	6.9970	7.1709	7.3008	7.3925	7.6028	7.8774	7.9779	8.2444	8.2734	8.4982	8.6549	8.9306	9.0984	9.3285	9.5423	9.8421	10.0389	10.2465	10.4370	10.7188	10.9291	11.1698	11.4171	11.6331	11.8332	12.1274	12.3933	12.7035	13.0641	13.4253
d-Bo51A1_24_D11F	3.3156	3.8898	4.5522	4.2821	4.7005	5.3565	5.0440	5.0784	5.4276	5.5045	5.5642	5.8833	6.0729	6.1737	6.3161	6.2720	6.5463	6.8221	7.0252	7.1281	7.2790	7.5066	7.7351	7.8491	8.1540	8.3383	8.5569	8.7955	8.9147	9.1500	9.3913	9.6609	9.8336	10.0393	10.4156	10.5954	10.8550	11.1017	11.3253	11.4951	11.7523	11.9733	12.2346	12.4436	12.7122	12.9402	13.2587	13.6749	14.0759
d-Bo51A1_24_D12F	3.0537	3.7929	4.1352	3.8284	4.5211	4.7500	4.7620	5.3387	5.4435	5.2133	5.4281	5.9217	6.1814	6.2195	6.7109	6.6512	7.0045	7.1792	7.4829	7.6817	7.9521	8.1342	8.3941	8.6749	9.0198	9.2339	9.5622	9.8965	10.0971	10.4183	10.7062	11.0302	11.3184	11.6414	12.0475	12.3510	12.6530	13.0061	13.3498	13.5629	13.9167	14.3041	14.6380	14.9985	15.3435	15.7059	16.0905	16.5853	17.0832
d-Bo51A1_24_E01F	3.6582	3.5211	4.7608	4.5346	3.9610	5.1248	4.9533	4.7755	5.5595	5.6987	5.4984	5.8329	5.8402	5.9491	6.3504	6.3172	6.6067	6.8675	7.0210	6.9661	7.3394	7.6179	7.6596	7.9095	7.9799	8.2971	8.5158	8.6892	8.8857	9.0876	9.4527	9.5839	9.8327	10.0824	10.3920	10.7078	10.9381	11.1947	11.4200	11.6881	11.9452	12.2130	12.4633	12.7626	13.0432	13.3543	13.7353	14.0586	14.3637
d-Bo51A1_24_E02F	4.0040	4.5881	5.2650	5.1595	4.8510	5.4430	5.4350	5.8203	6.1616	6.4955	6.3267	6.6413	6.3377	6.9780	7.3351	7.4480	7.5997	7.7893	8.0987	8.2046	8.4883	8.7137	8.9392	9.1576	9.3137	9.7742	9.8971	10.1278	10.4488	10.7301	11.0307	11.2583	11.5226	11.8313	12.1760	12.5041	12.8074	13.0612	13.3879	13.6114	13.6814	14.2646	14.5522	14.8935	15.2302	15.6038	16.0292	16.3775	16.8495
d-Bo51A1_24_E03F	3.7819	3.8604	4.4229	4.5901	4.3578	5.1599	4.9273	5.1607	5.5134	5.5889	5.8122	5.8679	5.8630	6.2018	6.5134	6.6413	6.8415	7.2146	7.4596	7.5508	7.8136	8.0884	8.3423	8.6591	8.8647	9.1994	9.5228	9.7204	10.0356	10.2651	10.6960	10.9575	11.2676	11.5649	11.8796	12.2793	12.5749	12.9309	13.1977	13.4129	13.8882	14.1611	14.4771	14.8722	15.2109	15.5955	15.9635	16.4047	16.9435
d-Bo51A1_24_E04F	3.8292	3.8765	4.2971	4.7532	5.2288	5.1132	5.0902	5.1373	5.2515	5.5128	5.4718	5.8477	5.3177	5.9006	6.0437	6.3467	6.1761	6.5593	6.6975	6.7212	6.9291	7.1592	7.2659	7.4232	7.5408	7.8413	7.9501	8.0834	8.2978	8.4128	8.7297	8.9633	9.0392	9.3196	9.5627	9.8790	10.0779	10.2841	10.5178	10.6852	10.9338	11.2090	11.4774	11.6945	11.9812	12.2181	12.5307	12.8031	13.2397
d-Bo51A1_24_E05F	4.1551	4.4300	4.3741	4.4877	4.6371	5.1019	4.9128	5.1304	5.2491	5.5220	5.7026	5.7763	5.6701	5.9544	6.2672	6.2834	6.4843	6.7022	6.8321	6.9713	7.2063	7.3154	7.5343	7.7802	7.9830	8.1694	8.3706	8.5429	8.8631	8.9420	9.3303	9.5672	9.7705	10.0131	10.3504	10.6502	10.8522	11.1347	11.4056	11.6136	11.8391	12.1806	12.4440	12.7710	13.0677	13.3564	13.7418	14.0438	14.4645
d-Bo51A1_24_E06F	3.5871	4.2165	4.3370	4.1844	4.1985	4.5794	4.8494	4.8803	5.4037	5.4952	5.3296	5.7052	5.4401	5.6941	6.1268	6.1642	6.3529	6.4530	6.7844	6.8731	7.0641	7.2344	7.3150	7.5838	7.7469	8.1094	8.2895	8.4509	8.6814	8.7831	9.1945	9.3923	9.5897	9.8073	10.1221	10.4613	10.7158	10.9732	11.2611	11.5493	11.7799	12.0570	12.3270	12.6296	12.9597	13.2581	13.6078	13.9580	14.4365
d-Bo51A1_24_E07F	5.2397	4.8086	5.2207	5.9201	5.4028	6.5919	6.3334	6.5183	7.1523	7.1631	7.3939	7.6264	7.3798	7.7596	8.0393	8.2625	8.5445	8.6963	9.0415	9.0807	9.3456	9.6037	9.7482	10.1171	10.2241	10.5033	10.8138	11.0118	11.3225	11.4480	11.8967	12.1644	12.3959	12.7430	13.0673	13.4178	13.7397	13.9825	14.3179	14.6308	14.9409	15.2779	15.6387	16.0001	16.3570	16.7081	17.1289	17.4922	17.9452
d-Bo51A1_24_E08F	3.8373	3.8292	4.2328	4.5578	4.7237	5.7665	5.4986	5.3113	5.8251	6.0441	6.2220	6.3373	6.3381	6.5540	6.9007	6.9990	7.4089	7.5998	7.7407	7.6764	8.1404	8.3729	8.5997	8.8352	9.0934	9.2846	9.5234	9.7878	10.0585	10.2071	10.6788	10.8836	11.1775	11.4550	11.8098	12.1473	12.4662	12.7568	13.0369	13.3549	13.6710	13.9568	14.2988	14.6510	14.9998	15.3253	15.7995	16.1200	16.2122
d-Bo51A1_24_E09F	3.9297	3.2998	3.6002	4.2037	4.2600	5.0446	4.6140	4.8991	5.0875	5.2094	5.3754	5.3899	5.3914	5.5362	6.1386	5.8698	6.1389	6.3158	6.5066	6.5606	6.7631	6.8928	7.0830	7.2931	7.3950	7.6570	7.8929	8.0525	8.2632	8.3960	8.7553	8.9033	9.1651	9.4177	9.7618	10.0665	10.3008	10.5297	10.7736	11.0268	11.2916	11.5150	11.7918	12.0601	12.4272	12.6860	13.0403	13.3927	13.7954
d-Bo51A1_24_E10F	4.2122	3.5712	4.5358	4.1109	4.8960	4.5602	4.8062	4.9923	5.2578	5.2665	5.4732	5.8496	5.8285	6.1884	6.0038	6.1412	6.4599	6.6434	6.8840	6.8179	7.0355	7.1021	7.4080	7.6418	7.8190	7.9831	8.1822	8.4871	8.6293	8.9048	9.1263	9.3496	9.6165	9.8998	10.0290	10.4329	10.6661	10.9194	11.1247	11.4252	11.6349	11.9992	12.1621	12.6359	12.9743	13.2411	13.5864	13.9436	14.3533
d-Bo51A1_24_E11F	3.0650	2.9049	3.0885	3.8948	4.6470	4.4676	4.3229	4.9120	5.2695	5.1031	5.5039	5.5124	5.7299	5.9764	6.1621	6.1680	6.6289	6.8195	7.0025	7.1231	7.4468	7.6278	7.8166	8.1826	8.4318	8.5417	8.9080	9.1875	9.4308	9.5799	10.0207	10.2774	10.5694	10.8775	11.2423	11.5514	11.8367	12.0506	12.3359	12.6370	12.9546	13.2278	13.5813	13.9373	14.2582	14.5886	14.9908	15.3515	15.8457
d-Bo51A1_24_E12F	3.4968	3.8959	4.5058	4.0704	5.1118	4.9181	4.7802	5.2200	5.3735	5.1971	5.3336	5.7806	5.8386	5.9861	6.2253	6.4491	6.6870	6.8110	6.9228	7.1742	7.2412	7.3906	7.7133	7.9438	8.1467	8.3423	8.4100	8.7890	8.9652	9.2334	9.4566	9.7705	10.0536	10.3562	10.5842	10.8482	11.1307	11.4420	11.6776	11.9478	12.0128	12.5038	12.8244	13.0778	13.3934	13.7009	14.0625	14.3548	14.8790
d-Bo51A1_24_F01F	3.9970	4.3920	4.5345	4.3201	4.5590	4.6455	5.0921	5.2117	5.5764	5.7596	5.6360	6.0730	6.0672	6.1638	6.4503	6.5677	6.6804	6.8199	7.1703	7.2765	7.3762	7.6454	7.8292	7.9385	8.0779	8.2617	8.5679	8.7235	8.9716	9.1711	9.4941	9.7828	9.9836	10.2326	10.4639	10.7821	11.0167	11.2821	11.5592	11.7127	12.0473	12.3186	12.6284	12.8342	13.1334	13.4461	13.7994	14.0708	14.6283
d-Bo51A1_24_F02F	4.0477	4.5636	5.1188	4.5719	4.9488	5.1346	5.1524	5.3982	5.2742	5.4815	5.5117	5.7534	5.9952	5.8440	5.9312	6.1928	6.4744	6.5414	6.6030	6.8135	6.9111	7.1901	7.2802	7.3557	7.6635	7.7705	8.1036	8.2635	8.4862	8.7163	8.9620	9.3249	9.5465	9.7664	10.0396	10.3458	10.6080	10.8867	11.1568	11.3384	11.7170	12.0339	12.3057	12.6073	12.8817	13.2448	13.5784	13.9354	14.4685
d-Bo51A1_24_F03F	2.9778	3.3363	4.0723	4.2798	4.0287	4.4338	4.7444	5.0266	4.5726	5.2164	5.2122	5.5017	5.7631	6.1000	6.1104	6.2665	6.4231	6.7199	6.8813	6.9692	7.1918	7.6126	7.7910	8.0047	8.2018	8.5760	8.7081	8.9893	9.3238	9.4951	9.8576	9.9728	10.3184	10.6318	10.9385	11.2978	11.5353	11.8509	12.1017	12.4544	12.6710	12.9106	13.2202	13.5415	13.9386	14.2771	14.6347	15.0926	15.5566
d-Bo51A1_24_F04F	4.1844	4.5923	4.5339	4.7267	5.1468	5.0761	5.3363	5.9842	5.9195	5.9902	6.0969	6.4431	6.3506	6.5567	6.6672	6.9392	7.0852	7.2511	7.3752	7.4433	7.7217	7.9636	8.2431	8.2553	8.4330	8.6262	8.8865	9.0573	9.2340	9.4203	9.7066	9.9113	10.1983	10.4603	10.6776	11.0359	11.2925	11.5558	11.8542	12.0242	12.2617	12.6077	12.8829	13.1531	13.4225	13.7163	14.0891	14.5847	14.9109
d-Bo51A1_24_F05F	4.1276	3.9393	4.1873	4.3947	4.5190	4.6908	4.9274	5.3156	5.0472	5.2848	5.4400	5.5388	5.9351	5.9209	6.0697	6.1968	6.2880	6.5070	6.6335	6.7841	7.1163	7.2372	7.3719	7.4934	7.7665	7.8819	8.1517	8.1097	8.5859	8.8833	9.0720	9.3562	9.5723	9.8465	10.1162	10.4160	10.6424	10.9534	11.1684	11.3785	11.6796	11.9778	12.1900	12.4841	12.7600	13.0613	13.4094	13.6919	14.2117
d-Bo51A1_24_F06F	4.4864	4.4888	4.6044	4.8596	4.8543	5.2863	5.7865	5.8515	6.2080	6.1564	6.2580	6.4223	6.5783	6.8827	6.9524	7.1946	7.2218	7.5035	7.6823	7.8261	8.1930	8.5039	8.6953	8.9175	9.1130	9.4178	9.5775	9.7702	10.1360	10.4051	10.6591	10.8974	11.2318	11.5626	11.8629	12.1981	12.4667	12.7810	13.0333	13.2382	13.6297	13.9107	14.2750	14.6140	14.9667	15.3318	15.7182	16.0437	16.6460
d-Bo51A1_24_F07F	4.2851	4.2578	3.9725	4.0265	4.1112	4.4353	4.8003	4.8230	4.9806	4.9322	5.0148	5.3086	5.2262	5.4872	5.6213	5.8683	5.6416	6.1175	6.1695	6.2625	6.6021	6.8188	6.9516	7.0761	7.2285	7.4258	7.6206	7.9602	8.0811	8.3368	8.5271	8.7603	9.0627	9.3382	9.5722	9.8361	10.0743	10.3297	10.6090	10.7796	11.0933	11.2393	11.6022	11.8637	12.1981	12.4884	12.8180	13.3260	13.6239
d-Bo51A1_24_F08F	3.9058	4.4364	3.9414	4.8300	4.5230	4.8908	5.1857	5.1678	5.7336	5.3265	5.5409	5.6552	5.9558	5.9966	6.2701	6.4151	6.4113	6.6353	6.8237	6.9042	7.2004	7.4102	7.6829	7.7049	7.8989	8.1361	8.2998	8.4549	8.8255	8.9733	9.2180	9.4838	9.8006	10.0368	10.2829	10.5558	10.8069	11.1103	11.3289	11.5701	11.8653	12.0066	12.3865	12.6667	12.9865	13.2905	13.6357	14.0827	14.4679
d-Bo51A1_24_F09F	3.4158	3.6319	3.7658	3.6610	4.3297	4.2646	4.2414	4.5673	4.9746	4.7765	4.9718	4.9287	5.1572	5.2856	5.4786	5.7246	5.5913	5.9718	6.1154	6.1900	6.5409	6.6818	7.0042	7.0396	7.2016	7.4455	7.4892	7.6808	8.0348	8.2671	8.4451	8.7603	8.9780	9.2096	9.4905	9.6835	9.8815	10.1949	10.4463	10.4931	10.9290	11.1168	11.4050	11.6407	11.9113	12.1998	12.5024	12.8282	13.3220
d-Bo51A1_24_F10F	3.5410	4.1038	4.7071	4.1821	4.6819	5.0283	4.9227	5.4607	5.2970	5.8291	5.7767	6.3968	6.3862	6.5974	6.9928	6.9441	7.0343	7.1993	7.3522	7.5700	7.7758	8.1712	8.2445	8.5176	8.5715	8.9992	9.2851	9.3664	9.7954	9.9199	10.1823	10.3835	10.7664	11.0589	11.3454	11.8251	12.0074	12.3202	12.6248	12.4612	13.2238	13.5200	13.8643	14.2094	14.5832	14.9738	15.3482	15.7637	16.2542
d-Bo51A1_24_F11F	3.4409	3.7596	4.0743	4.7713	4.7406	5.1216	5.3369	5.7543	6.1216	5.9788	6.7537	6.7661	7.0116	7.3363	7.4191	7.7699	8.0552	8.4523	8.4719	8.8676	8.9505	9.5507	9.6558	10.0519	10.3751	10.5991	10.9943	11.2273	11.5928	11.9037	12.1885	12.6422	12.8843	13.2882	13.6405	14.0451	14.3802	14.7015	15.0364	15.3810	15.7784	16.0986	16.3836	16.8727	17.2303	17.5485	18.1154	18.5536	19.0765
d-Bo51A1_24_F12F	3.4496	3.5479	3.9834	4.1780	4.4400	4.7879	4.6330	5.0594	5.1465	5.3163	5.5941	5.9345	5.9835	6.2358	6.4730	6.7447	6.9494	7.1161	7.2826	7.5104	7.5600	8.0940	8.1854	8.5323	8.5495	8.9844	9.2575	9.3637	9.7738	10.0279	10.2534	10.3634	10.8938	11.1488	11.4706	11.8524	11.9652	12.2755	12.5066	12.5576	13.0092	13.2505	13.4465	13.7698	14.1452	14.3634	14.7668	15.1649	15.6246
d-Bo51A1_24_G01F	4.1201	4.5515	4.9211	4.6701	4.9954	5.3133	5.2988	5.6925	5.7802	5.7994	5.9195	6.2791	6.3195	6.5095	6.7478	6.7880	7.0940	7.1617	7.5626	7.5112	7.8175	8.0787	8.2480	8.4041	8.7237	8.9669	9.0756	9.3959	9.5872	9.8467	10.1851	10.4063	10.6782	11.0554	11.3421	11.6544	11.9035	12.2075	12.4288	12.7724	13.0961	13.3792	13.7023	14.0474	14.4296	14.8014	15.1883	15.6279	16.0813
d-Bo51A1_24_G02F	4.3717	4.4899	4.5184	4.5165	4.9791	4.9652	4.8616	5.1161	5.6452	5.2675	5.2290	5.6465	5.7487	5.7461	6.0237	6.0698	6.2149	6.2565	6.4717	6.6281	6.8453	7.0134	7.1335	7.2938	7.4767	7.6818	7.7368	8.0306	8.2694	8.4555	8.6978	8.9427	9.0813	9.4376	9.7029	9.9530	10.2168	10.4145	10.7084	10.8997	11.2097	11.4628	11.7188	11.9421	12.2583	12.4464	12.8830	13.3024	13.7129
d-Bo51A1_24_G03F	4.8680	4.1670	4.4948	4.5530	5.2393	5.2075	5.4777	5.8521	5.9368	6.1455	6.3431	6.4850	6.8757	6.8483	7.1309	7.3806	7.5660	7.7152	7.9169	8.2415	8.4499	8.7179	8.8788	9.2162	9.4754	9.7330	9.9009	10.2053	10.5086	10.6720	10.9965	11.2863	11.5559	11.8680	12.1946	12.4645	12.7972	13.0420	13.3158	13.5389	13.8573	14.1645	14.3617	14.6854	15.0940	15.3851	15.7513	16.2354	16.6559
d-Bo51A1_24_G04F	4.2398	4.1242	4.3166	4.7796	5.2058	5.0527	5.3763	5.2912	5.3993	5.1277	5.5213	6.0036	6.3558	6.2051	6.4340	6.5124	6.8143	6.8226	7.0275	7.2190	7.4399	7.5596	7.7278	7.9558	8.0349	8.3058	8.3927	8.6756	8.9450	9.1474	9.3019	9.5801	9.8137	10.0853	10.3233	10.5780	10.9041	11.0512	11.3459	11.5719	11.8559	12.1357	12.3311	12.6213	12.9526	13.2373	13.6545	14.0372	14.4333
d-Bo51A1_24_G05F	4.2655	4.2664	4.5714	4.6222	5.2330	5.0208	5.3603	5.5826	5.3631	5.3554	5.7536	5.9021	6.1081	5.9906	6.2800	6.4046	6.6395	6.6489	6.7787	7.0558	7.2984	7.4003	7.5414	7.8575	7.9860	8.2517	8.2736	8.6196	8.9398	9.0223	9.3853	9.5343	9.9190	10.0903	10.4324	10.6639	10.9681	11.2703	11.4654	11.7718	12.0641	12.3677	12.5807	12.8606	13.3060	13.5608	13.9674	14.4231	14.8200
d-Bo51A1_24_G06F	4.2676	4.6262	4.4556	4.9413	5.0252	5.3542	5.3277	5.9034	5.9337	5.8211	5.9870	6.4982	6.6979	6.9908	7.1323	7.1912	7.3520	7.4998	7.7759	8.1370	8.3714	8.5093	8.6436	8.9760	9.3006	9.5609	9.7045	9.9974	10.2877	10.4134	10.8633	11.1232	11.3897	11.6975	12.0605	12.3254	12.6664	12.9403	13.1818	13.4923	13.8419	14.1638	14.4475	14.7963	15.1602	15.5236	15.8895	16.3450	16.7713
d-Bo51A1_24_G07F	4.0542	3.7636	4.1729	4.3166	4.5183	4.6471	4.6407	4.9719	4.9029	4.7999	4.7740	5.0803	5.1465	5.0837	5.3819	5.4284	5.4602	5.4039	5.6879	5.7209	5.9347	6.0352	6.1184	6.2682	6.4178	6.5159	6.6558	6.8232	6.9880	7.0594	7.3304	7.4658	7.7471	7.8988	8.1863	8.3480	8.5797	8.7067	8.9318	9.1666	9.4288	9.5772	9.8883	10.1136	10.3512	10.6646	10.9118	11.2161	11.5493
d-Bo51A1_24_G08F	3.5189	4.0509	4.6807	4.3253	4.6004	4.6001	5.0714	5.3319	5.2375	5.6491	5.6469	6.0919	6.1016	5.9710	6.5735	6.6918	6.9105	6.8666	7.1614	7.3181	7.6443	7.8221	7.8995	8.0830	8.3992	8.5613	8.7911	8.9654	9.2174	9.3421	9.7019	9.8726	10.1656	10.5278	10.7447	11.0077	11.3141	11.5284	11.7787	12.0651	12.3642	12.7319	12.9043	13.2145	13.5042	13.8846	14.2358	14.6368	14.9990
d-Bo51A1_24_G09F	4.0111	4.6328	4.3651	4.4370	4.8145	5.0201	5.0809	5.4929	5.7417	5.9171	6.1614	6.2100	6.3847	6.4551	6.7638	7.0300	7.2626	7.3967	7.6360	7.8325	8.1371	8.3736	8.6533	8.8526	9.1903	9.4186	9.6359	9.8881	10.2996	10.4674	10.8165	11.1378	11.4957	11.7897	12.1490	12.4406	12.8101	13.0996	13.4224	13.7698	14.1139	14.3836	14.7784	15.1178	15.4911	15.9609	16.4002	16.8211	17.3190
d-Bo51A1_24_G10F	2.7996	3.3588	4.1599	4.1464	4.5468	4.7773	4.6828	4.9409	5.4637	5.4945	5.6265	6.0854	5.9604	6.0170	6.3854	6.5280	6.5408	6.7653	7.0136	6.8830	7.4011	7.5192	7.9518	7.9610	8.1242	8.3409	8.5078	8.7905	9.0606	9.1461	9.4828	9.7438	9.9657	10.2009	10.4397	10.7760	11.0399	11.1979	11.4780	11.7707	12.0318	12.2761	12.5511	12.8214	13.1130	13.4509	13.7851	14.1505	14.6194
d-Bo51A1_24_G11F	3.3433	4.2555	3.8755	4.3470	4.9137	5.1267	5.2713	5.3307	5.6741	5.9597	5.9530	6.0595	6.3072	6.2203	6.7626	6.5982	6.9907	7.0842	7.2028	7.4647	7.5717	7.7720	7.9884	8.1685	8.3948	8.5900	8.6995	8.9259	9.2148	9.3486	9.6261	9.7809	10.0809	10.2692	10.5569	10.7850	11.0131	11.1320	11.4335	11.7022	11.9481	12.1205	12.4784	12.6988	12.9972	13.2690	13.5946	13.9526	14.3088
d-Bo51A1_24_G12F	3.3410	3.6651	4.0367	4.2971	4.2319	4.5047	4.7622	4.8845	5.1943	5.4424	5.5003	5.5606	5.7411	5.7676	5.8962	6.0332	6.2555	6.2476	6.4513	6.6058	6.8660	7.0589	7.2925	7.3507	7.5721	7.7913	7.9488	8.1442	8.4125	8.5459	8.8309	9.0707	9.3529	9.5471	9.8547	10.1553	10.4020	10.6344	10.8964	11.1578	11.4432	11.7032	11.9615	12.2041	12.5898	12.8803	13.2506	13.6053	14.0805
d-Bo51A1_24_H01F	3.1224	3.6053	4.1198	3.6201	3.8495	4.0803	4.3082	4.3089	4.5190	4.6121	4.7186	4.8304	5.1294	4.9995	5.2030	5.3641	5.4970	5.7464	5.9308	5.9624	6.1977	6.4151	6.5387	6.7356	7.0048	7.1786	7.3097	7.5170	7.6854	8.0013	8.2209	8.4864	8.7929	9.0311	9.2447	9.5628	9.7804	10.0475	10.2470	10.5062	10.7811	11.0801	11.3341	11.6499	11.8826	12.2557	12.6274	12.9816	13.4203
d-Bo51A1_24_H02F	4.4322	4.7239	4.7479	4.6549	4.9948	5.5367	5.2485	5.4834	5.5798	6.0454	5.8594	6.0865	6.2360	6.4289	6.3166	6.4053	6.6388	6.7092	6.6790	6.9655	7.1900	7.3401	7.4511	7.5761	7.8035	7.8030	8.0968	8.3237	8.5116	8.7089	8.9324	9.1284	9.3287	9.5393	9.7142	9.9636	10.2283	10.4069	10.7049	10.8905	11.0758	11.3890	11.5987	11.8756	12.0935	12.3804	12.6650	13.0576	13.4166
d-Bo51A1_24_H03F	4.2622	4.2809	4.4431	4.3762	4.3618	5.3356	4.9895	4.9664	5.3122	5.4842	5.8498	6.0525	5.8796	6.3143	6.0700	6.3978	6.5364	6.7542	6.7294	6.8910	7.1895	7.4583	7.5879	7.7560	8.0446	8.2170	8.3519	8.6638	8.9044	9.0503	9.3716	9.6332	9.8447	10.1321	10.3392	10.6143	10.9040	11.1288	11.4600	11.6798	11.9613	12.2946	12.5344	12.9174	13.2310	13.5735	13.9217	14.3052	14.6841
d-Bo51A1_24_H04F	3.6352	4.0094	4.7168	4.3780	4.3811	4.3400	4.8373	4.4810	5.2755	5.2301	5.1408	5.4637	5.5875	5.5070	5.7744	5.8605	6.0332	6.2035	6.1182	6.4890	6.6311	6.8269	6.9727	7.1312	7.3667	7.5672	7.7132	7.8884	8.1546	8.3824	8.6336	8.8246	9.1087	9.3550	9.5143	9.8330	10.0925	10.3184	10.6176	10.8014	11.0389	11.3730	11.5967	11.9065	12.1877	12.5332	12.8915	13.2484	13.6665
d-Bo51A1_24_H05F	4.2069	4.4598	5.1818	4.6816	4.9422	5.3004	5.3329	5.4491	5.8967	5.9626	5.9704	6.3745	6.4314	6.5516	6.6050	6.8802	7.0030	7.0897	7.1795	7.3357	7.6764	7.9006	8.0107	8.1779	8.4212	8.6598	8.7332	8.9892	9.2619	9.4219	9.6802	9.8767	10.1053	10.3991	10.5062	10.8012	11.0398	11.2812	11.5361	11.7427	11.9331	12.2901	12.4805	12.7999	13.0478	13.3479	13.7276	14.0546	14.3973
d-Bo51A1_24_H06F	4.0425	4.3789	3.9804	3.9435	4.3834	4.7928	4.7442	4.5150	4.8495	4.9582	4.9886	5.3403	5.7108	5.7303	5.6332	5.9110	5.9420	6.0828	6.0445	6.1428	6.6059	6.9013	6.9402	7.1919	7.3941	7.4919	7.7755	7.9788	8.2187	8.3700	8.7021	8.8861	9.0869	9.3958	9.5617	9.8067	10.0954	10.2824	10.5959	10.7288	10.9395	11.3314	11.5009	11.8081	12.0637	12.3554	12.6450	13.0811	13.4318
d-Bo51A1_24_H07F	3.8014	4.3181	4.7978	4.9822	4.5983	4.6216	4.9501	5.1490	5.5604	5.4967	5.3640	5.9503	6.0027	6.2787	6.2783	6.3033	6.5386	6.7613	6.8147	7.0368	7.3395	7.4782	7.6376	7.8771	8.1195	8.3099	8.5052	8.7120	8.9146	9.1692	9.4397	9.6960	9.9526	10.2730	10.3807	10.7269	11.0067	11.2638	11.5582	11.8293	12.0331	12.3513	12.6963	13.0543	13.3201	13.6795	13.9981	14.4316	14.8519
d-Bo51A1_24_H08F	3.6691	4.0403	5.4904	4.5691	4.9084	4.6798	5.3009	5.0787	5.8305	5.7510	5.5466	6.3670	6.4012	6.3400	6.5278	6.7777	6.8143	6.9382	6.9758	7.2881	7.4976	7.6768	7.7652	7.9979	8.2421	8.2461	8.5459	8.7503	8.9980	9.1428	9.3802	9.6090	9.8842	10.1502	10.2132	10.5281	10.7223	10.9388	11.2063	11.4528	11.6302	11.9214	12.1364	12.4339	12.6258	12.9005	13.2235	13.5527	13.9260
d-Bo51A1_24_H09F	3.8232	3.6591	4.6291	4.6635	5.1434	5.1922	5.0581	5.2312	5.5370	5.6812	5.8816	6.1198	6.1492	6.3457	6.4081	6.6474	6.8033	7.0179	7.1610	7.3223	7.4534	7.6293	7.8774	8.0448	8.3056	8.4479	8.6851	8.8564	9.1162	9.4245	9.5888	9.9075	10.1261	10.3587	10.6255	10.9351	11.1477	11.3962	11.6154	11.8416	12.0897	12.3732	12.6482	12.9568	13.1804	13.5558	13.8978	14.2961	14.7316
d-Bo51A1_24_H10F	3.2146	3.0403	3.6346	3.6489	4.8593	4.6667	4.4040	4.8436	5.2297	5.2022	5.3304	5.7799	5.5601	6.0135	6.1638	6.3804	6.4655	6.7575	6.8775	6.9449	7.2606	7.4079	7.6675	7.7461	8.0614	8.2324	8.4008	8.6875	8.8941	9.1649	9.4047	9.6071	9.9098	10.1499	10.4158	10.6952	10.9317	11.1521	11.4102	11.6337	11.8595	12.1774	12.4003	12.6970	12.8256	13.3231	13.6036	13.9491	14.4029
d-Bo51A1_24_H11F	3.7150	3.5768	4.0099	4.0233	4.0955	5.0603	5.0803	5.2628	5.4598	5.9182	5.9742	6.1468	6.3458	6.6354	6.8257	7.0184	7.0339	7.3096	7.6167	7.8403	8.0941	8.2607	8.4939	8.7366	9.1711	9.2080	9.5386	9.8339	10.0537	10.4192	10.6974	10.9494	11.2371	11.5963	11.8879	12.1254	12.4404	12.7387	12.9341	13.1928	13.4928	13.7755	14.0893	14.4543	14.7595	15.1451	15.4928	15.8888	16.3664
d-Bo51A1_24_H12F	3.2325	3.2978	4.1267	3.7893	4.0905	4.1403	4.2569	4.5040	4.9994	4.8979	5.0924	5.3691	5.3400	5.3634	5.4757	5.7321	5.8325	6.0659	6.1620	6.2749	6.5028	6.7197	6.8760	7.0951	7.2976	7.5208	7.6713	7.8777	8.0833	8.4059	8.6080	8.8092	9.1276	9.3823	9.6878	9.9262	10.1604	10.4046	10.6394	10.9172	11.0973	11.3946	11.7287	11.9749	12.2369	12.4909	12.8420	13.2343	13.6682
d-Bo51A1_25_A01F	5.3797	3.9649	4.7342	4.2162	4.8362	5.3583	5.3287	5.6067	6.1023	5.9235	5.8737	5.9544	6.2596	6.5248	6.4448	6.6082	6.8459	6.8724	7.0022	7.2311	7.3890	7.5235	7.6570	7.8702	7.9616	8.1095	8.3138	8.4998	8.6873	8.8281	9.1292	9.1710	9.4156	9.7522	9.9650	10.1723	10.3941	10.6521	10.8228	11.0222	11.2486	11.4094	11.6434	11.9782	12.1257	12.4261	12.7793	13.1261	13.4976
d-Bo51A1_25_A02F	5.9265	3.6997	4.9754	4.3387	4.9637	5.4802	5.5527	5.7488	6.0233	6.1976	6.1485	6.3502	6.5348	6.7088	6.8867	7.0908	7.1923	7.3585	7.6008	7.7220	7.9186	8.0632	8.2845	8.5395	8.7309	8.8215	9.0629	9.2769	9.5501	9.6949	10.0157	10.2092	10.4062	10.7412	10.9264	11.2707	11.5240	11.7781	12.0478	12.3083	12.5076	12.8131	13.0922	13.4821	13.7249	14.0695	14.4476	14.7939	15.2314
d-Bo51A1_25_A03F	5.2362	5.3548	4.7759	4.8139	5.2618	5.2433	5.5730	5.7711	5.7434	5.9431	6.0422	6.1806	6.1668	6.3601	6.5583	6.6896	6.7096	6.9820	7.1042	7.1728	7.4119	7.4822	7.6846	7.9519	8.0842	8.2393	8.4220	8.6310	8.8216	8.9723	9.2102	9.4423	9.6181	9.9161	10.1823	10.3951	10.6369	10.8537	11.0971	11.3027	11.5019	11.7729	12.0187	12.3457	12.5512	12.8605	13.2458	13.5585	13.9586
d-Bo51A1_25_A04F	4.0709	3.6760	4.4941	5.1556	5.4105	5.4234	5.7555	6.4055	5.9368	6.1217	6.8057	6.6562	6.7676	6.8649	7.1616	7.3285	7.3750	7.7115	7.8958	7.9046	8.2491	8.5015	8.5878	8.8797	9.1680	9.2492	9.4671	9.7746	10.0020	10.1788	10.4643	10.7160	10.9898	11.2309	11.5516	11.8766	12.1430	12.3941	12.5645	12.8283	13.0973	13.2408	13.6490	13.9536	14.1853	14.5638	14.8838	15.2646	15.7037
d-Bo51A1_25_A05F	5.6027	4.4920	4.8822	4.6515	4.8545	5.2251	5.3520	5.6470	5.7189	5.9742	6.1753	6.3772	6.5506	6.7588	6.9399	7.1355	7.3825	7.6584	7.7792	8.0459	8.2460	8.4810	8.8241	9.1136	9.3417	9.5459	9.8399	10.1283	10.4292	10.7231	11.0966	11.2159	11.6142	12.0010	12.3403	12.6725	13.0095	13.3684	13.6760	14.0180	14.3361	14.6899	15.0639	15.4933	15.7914	16.1827	16.6431	17.0691	17.5920
d-Bo51A1_25_A06F	3.9517	3.8538	4.2613	4.0853	4.3631	4.5063	4.7418	4.5141	4.8316	5.0542	4.9238	5.1845	5.3033	5.5138	5.6898	5.7198	6.0172	6.1392	6.2667	6.4208	6.6556	6.7800	6.9523	7.2578	7.3814	7.5862	7.7511	8.0335	8.2430	8.4184	8.8067	8.8527	9.1677	9.5147	9.7642	10.0311	10.2739	10.5682	10.8030	11.0478	11.2881	11.5367	11.8367	12.1956	12.4409	12.7773	13.1607	13.5139	13.9388
d-Bo51A1_25_A07F	5.9792	4.8354	4.2929	4.2232	4.9559	4.9128	5.3352	5.3959	5.3629	5.7173	5.7413	5.8279	5.8887	6.1707	6.4151	6.4002	6.6844	6.6312	6.8829	7.0660	7.2423	7.3480	7.5593	7.7960	7.9676	8.0800	8.2608	8.4920	8.7221	8.9132	9.2477	9.2869	9.5720	9.8196	10.1014	10.3419	10.5544	10.7963	11.0467	11.2200	11.4566	11.7036	11.9424	12.2472	12.4274	12.7382	13.1042	13.4295	13.8275
d-Bo51A1_25_A08F	5.8912	4.5620	4.9061	5.4413	6.0557	5.4942	5.8755	6.4498	6.5011	6.4633	6.6583	6.8773	6.9020	7.1365	7.4095	7.6157	7.7624	7.9732	8.0465	8.3004	8.6859	8.7591	9.0506	9.3288	9.4875	9.6871	9.9194	10.1802	10.4842	10.6595	11.1041	11.0935	11.5687	11.9159	12.1840	12.5044	12.8232	13.1207	13.3382	13.6003	13.9034	14.1863	14.5155	14.8919	15.1064	15.5357	15.9438	16.3429	16.8215
d-Bo51A1_25_A09F	4.8856	4.8673	4.4302	4.9732	5.2061	4.9468	5.5489	5.4641	5.7207	6.0301	6.0024	6.2254	6.2086	6.5741	6.8580	6.9680	7.1843	7.1875	7.5826	7.7302	8.0048	8.0907	8.2906	8.6782	8.8111	9.0374	9.2537	9.4965	9.7717	10.0421	10.3541	10.5968	10.7759	11.1077	11.4146	11.6880	11.9347	12.1949	12.4857	12.7067	12.9483	13.2163	13.5481	13.9045	14.1215	14.4941	14.8846	15.3084	15.7097
d-Bo51A1_25_A10F	5.0185	3.2261	3.6034	4.4205	4.7154	4.1811	4.7460	4.7842	4.7859	4.9802	5.1887	5.1273	5.2252	5.3770	5.4982	5.7222	5.8781	5.7959	6.1220	6.2946	6.4747	6.6568	6.7206	7.0340	7.2301	7.3209	7.5356	7.7351	7.9968	8.1546	8.3857	8.5331	8.8362	9.0348	9.3479	9.6380	9.8417	10.1105	10.3172	10.5008	10.7694	11.0513	11.2781	11.5980	11.7751	12.0950	12.4330	12.7952	13.1802
d-Bo51A1_25_A11F	5.4137	4.2054	4.6590	4.7681	5.2901	4.9781	5.6658	5.7184	5.7337	5.9202	6.2068	6.4131	6.5370	6.7856	6.7697	7.2516	7.3369	7.3363	7.9240	8.0672	8.2980	8.4775	8.6258	9.0161	9.2976	9.4415	9.5954	9.9571	10.2096	10.4988	10.7382	11.0497	11.2684	11.4963	11.8587	12.1742	12.3482	12.6097	12.8343	12.9990	13.2432	13.4912	13.7715	14.0545	14.2558	14.6298	14.9266	15.3307	15.7424
d-Bo51A1_25_A12F	5.4490	4.7979	4.8967	5.3512	5.1865	5.4394	6.1670	6.2672	6.6232	6.4313	6.5907	6.7476	6.8928	7.0017	7.0690	7.3065	7.5633	7.6356	8.0319	7.9974	8.3410	8.5412	8.5432	8.9710	9.2429	9.3540	9.5335	9.9052	10.1020	10.3291	10.6584	10.8537	11.1769	11.4656	11.7725	12.0852	12.3953	12.7196	12.9223	13.3248	13.6344	13.8763	14.2903	14.6951	15.0071	15.4002	15.7891	16.2573	16.7007
d-Bo51A1_25_B01F	3.5868	4.0909	4.3353	4.2611	4.5117	4.4513	4.7215	5.0100	4.9485	5.2862	5.2241	5.4235	5.4253	5.4872	5.7774	5.9273	6.0583	6.2990	6.3855	6.4302	6.6272	6.8458	6.7735	7.1777	7.2116	7.5639	7.7417	8.0145	8.2299	8.3681	8.5963	8.8565	9.1490	9.3439	9.5708	9.8074	10.0564	10.2632	10.5476	10.7460	11.0249	11.2721	11.5449	11.7486	12.0911	12.5351	12.7280	13.0697	13.4934
d-Bo51A1_25_B02F	4.0410	4.4054	4.2602	4.8599	4.6452	4.5316	4.8219	5.2250	5.2199	5.5587	5.5203	5.5523	5.5595	5.7569	5.9912	5.9760	6.1208	6.2646	6.3618	6.3529	6.6261	6.7598	6.6065	7.0207	7.1415	7.3006	7.4551	7.5758	7.7848	7.9832	8.1545	8.3545	8.6159	8.7549	8.9734	9.1695	9.3671	9.5561	9.7827	9.9561	10.1502	10.3651	10.6110	10.7816	11.0214	11.4138	11.5544	11.8626	12.2393
d-Bo51A1_25_B03F	4.1585	4.9506	4.2274	4.9492	4.8850	4.4972	5.1590	5.0315	5.4162	5.3344	5.5794	5.6769	5.6298	5.9661	5.9650	6.1846	6.1797	6.4975	6.5900	6.6826	6.9509	7.1248	7.1885	7.4346	7.6738	7.8422	8.0522	8.2015	8.4419	8.6993	8.9142	9.1485	9.4807	9.6139	9.8637	10.2197	10.2996	10.5594	10.8436	11.0384	11.3127	11.5503	11.8169	12.0299	12.3045	12.8487	12.9074	13.2440	13.7746
d-Bo51A1_25_B04F	2.6372	3.4620	3.6718	3.6192	3.6439	3.2588	3.7854	3.7620	3.7368	4.1043	4.2845	4.3663	4.2839	4.4676	4.6228	4.8230	4.9952	5.0478	5.2939	5.3354	5.6529	5.7033	5.8983	6.2277	6.2654	6.5505	6.7174	7.0050	7.2189	7.4657	7.7037	7.8290	8.3078	8.4779	8.7650	9.0026	9.2717	9.5168	9.8000	10.0642	10.3243	10.6174	10.9140	11.1876	11.4743	12.0049	12.1287	12.5278	12.9437
d-Bo51A1_25_B05F	4.0922	4.7716	4.5568	4.4006	5.3310	4.7577	5.3564	5.2359	5.0691	5.2957	5.4852	5.7315	5.6235	5.6985	5.9117	6.0074	6.1190	6.2204	6.2984	6.4338	6.6186	6.7143	6.6533	6.9747	7.1812	7.3736	7.4181	7.6586	7.7873	8.0006	8.2497	8.3657	8.6692	8.9158	9.1145	9.3399	9.5725	9.7567	9.9635	10.2461	10.5212	10.7191	10.9755	11.1826	11.4757	11.8773	12.1428	12.4629	12.8282
d-Bo51A1_25_B06F	3.9111	5.1596	4.7410	4.8497	4.6622	4.6422	5.3575	5.1831	5.2897	5.5031	5.5221	5.9133	6.1949	6.2907	6.3983	6.5480	6.7326	6.9233	7.0861	7.1651	7.5515	7.7190	7.8224	8.1094	8.2939	8.6242	8.8060	8.9952	9.2889	9.5011	9.7948	10.0525	10.3758	10.6193	10.8900	11.1269	11.3719	11.5938	11.8484	12.1074	12.3998	12.6894	12.9248	13.2118	13.4918	13.9925	14.1715	14.4636	14.9923
d-Bo51A1_25_B07F	4.3877	5.8370	4.9065	5.2188	5.2312	4.9707	5.7038	5.8303	5.7046	6.3316	6.6273	6.6345	6.6979	7.0435	7.1921	7.4079	7.6303	7.8741	8.0429	8.1072	8.5301	8.6727	8.7993	9.2676	9.3961	9.7881	9.9135	10.2806	10.5739	10.8061	11.1141	11.3297	11.8257	12.0602	12.3717	12.7711	12.9625	13.2181	13.4879	13.8027	14.1603	14.4572	14.7628	15.0585	15.4455	16.0129	16.1955	16.6319	17.1585
d-Bo51A1_25_B08F	5.0620	5.6253	5.7533	6.2648	6.2466	5.9565	6.3525	6.6404	6.8064	7.0227	7.1857	7.4260	7.3101	7.6584	7.8986	8.0415	8.1131	8.3333	8.5627	8.5817	8.8278	8.9558	9.0757	9.3601	9.4773	9.7899	9.8726	10.0839	10.2701	10.4764	10.7978	10.9067	11.2002	11.4669	11.6304	11.8699	12.1554	12.2626	12.4801	12.7181	12.9150	13.1312	13.3290	13.5799	13.8002	14.2705	14.3778	14.6574	15.0703
d-Bo51A1_25_B09F	4.3819	4.4585	4.8609	5.1946	5.2461	4.8236	5.4688	5.3537	5.5285	5.7697	5.9539	5.8042	6.0779	6.2351	6.3128	6.4443	6.6343	6.8548	6.9624	7.1239	7.2825	7.4917	7.6442	7.8311	8.0168	8.2237	8.3884	8.6002	8.8327	8.9504	9.2412	9.5040	9.7188	9.9630	10.2191	10.4283	10.6704	10.8686	11.0809	11.3090	11.5823	11.7851	12.0517	12.2576	12.4944	12.9019	13.0915	13.3561	13.8333
d-Bo51A1_25_B10F	3.5661	3.2084	3.7761	4.1404	4.7675	3.9419	4.6875	4.9943	4.6070	4.6974	4.9622	5.1104	5.2106	5.3721	5.3689	5.5960	5.7061	5.7246	5.9689	5.9588	6.1904	6.3121	6.3978	6.6249	6.7023	6.9313	6.9461	7.3021	7.3971	7.5811	7.7565	7.8875	8.2412	8.4307	8.5955	8.9235	9.0401	9.2177	9.3918	9.6393	9.8390	10.0476	10.2646	10.4224	10.6666	11.1127	11.1868	11.4580	11.8480
d-Bo51A1_25_B11F	4.2926	3.7680	4.4128	4.5455	4.5575	3.8088	4.8113	4.4437	4.3297	4.6297	4.9664	5.0528	5.1353	5.2430	5.2309	5.3992	5.6253	5.5678	5.6932	5.7469	6.0222	6.0473	6.0439	6.3344	6.4515	6.7530	6.7727	7.0064	7.1973	7.3564	7.5729	7.7250	8.0885	8.2679	8.4969	8.6957	8.9411	9.1164	9.4123	9.6380	9.9280	10.1520	10.3955	10.6253	10.9064	11.3814	11.5368	11.8302	12.2317
d-Bo51A1_25_B12F	4.9335	5.7017	5.1524	5.7750	6.1821	5.8258	6.4648	6.6499	6.6632	7.0562	7.3297	7.6927	7.8711	8.3282	8.2617	8.6728	9.0196	9.3536	9.4338	9.6775	10.0492	10.2786	10.5319	10.8419	11.1724	11.4577	11.7197	12.1162	12.2871	12.5893	12.9508	13.3173	13.6296	13.9931	14.4261	14.5508	14.9052	15.3191	15.4458	15.9634	16.3265	16.6540	17.0067	17.3412	17.7079	18.2218	18.4661	18.8387	19.4414
d-Bo51A1_25_C01F	4.2869	4.6918	4.6703	5.1638	4.9251	4.9831	5.6011	5.6010	5.4687	5.5710	5.8007	5.9340	5.6735	6.1801	6.1243	6.4048	6.4924	6.5895	6.8391	6.8250	7.0908	6.7273	7.2953	7.5268	7.7045	7.8911	8.0850	8.3111	8.4610	8.6995	8.9010	9.1831	9.4527	9.6600	9.9466	10.1677	10.4819	10.6113	10.8950	11.2031	11.4154	11.6658	11.9678	12.2802	12.5743	12.8244	13.1664	13.5090	13.8430
d-Bo51A1_25_C02F	4.6728	4.2888	4.9303	5.0217	5.1661	5.3090	5.8031	5.8207	5.9483	5.9594	6.3743	6.5015	6.5959	6.7616	6.9333	7.3257	7.2976	7.6387	7.7931	8.0087	8.2321	8.3327	8.2805	8.8958	9.1165	9.3438	9.6150	9.8386	10.1032	10.3878	10.6843	10.9964	11.2667	11.5217	11.9089	12.1564	12.4547	12.6928	12.8361	13.2986	13.6001	13.8308	14.2209	14.6229	14.9856	15.2644	15.6690	16.0381	16.5005
d-Bo51A1_25_C03F	4.3193	4.7112	4.2907	5.6015	5.5602	5.9164	6.2346	6.6624	6.9075	7.0196	7.3173	7.0830	7.5481	7.7296	7.8644	8.1844	8.4577	8.5466	8.8397	9.0017	9.2914	9.3613	9.5803	9.8335	10.1476	10.3173	10.6459	10.8215	11.0567	11.3309	11.4804	11.9022	12.1549	12.3568	12.7014	12.9781	13.2661	13.4403	13.7245	13.9671	14.2950	14.5307	14.8040	15.1308	15.4531	15.7993	16.1185	16.5185	16.9825
d-Bo51A1_25_C04F	3.0636	3.5964	3.4231	4.0926	4.2126	4.0747	4.3102	4.4873	4.4699	4.8090	4.8485	4.9821	4.9209	5.2749	5.2753	5.4786	5.6715	5.7146	5.9416	5.8578	6.2170	6.3656	6.3621	6.5364	6.8097	6.9522	7.1890	7.3823	7.5228	7.7216	7.9916	8.2094	8.4549	8.6600	8.9277	9.1433	9.3938	9.6100	9.8269	10.0386	10.2581	10.5546	10.7160	11.0521	11.2968	11.5525	11.8179	12.1920	12.5632
d-Bo51A1_25_C05F	4.0700	4.7035	4.5493	4.4917	4.8459	4.6199	5.1063	4.9830	5.0988	4.9910	5.4250	5.5113	5.5409	5.5899	5.8565	5.9539	5.9936	6.3259	6.5924	6.5046	6.7603	6.9473	7.0415	7.3245	7.5256	7.7497	7.9316	8.0671	8.2691	8.5570	8.8055	9.0563	9.2819	9.5698	9.8520	10.0938	10.3842	10.5088	10.8703	11.1159	11.3043	11.7045	11.8621	12.1911	12.4878	12.7913	13.0280	13.4449	13.8302
d-Bo51A1_25_C06F	4.2985	4.2749	4.9582	5.1848	5.1300	5.3969	5.5343	5.6812	5.9812	6.1916	6.4051	6.4242	6.8599	6.9472	7.2444	7.6304	7.6673	7.8952	8.0884	8.2911	8.4766	8.7811	9.0215	9.2618	9.6597	9.7412	10.0540	10.3491	10.5610	10.9164	11.0832	11.3657	11.7954	12.1210	12.3894	12.7629	12.8992	13.3368	13.6006	13.9116	14.2348	14.5752	14.8313	15.1421	15.5174	15.8919	16.3093	16.7440	17.1749
d-Bo51A1_25_C07F	5.1224	5.3267	5.4093	5.7413	6.0723	5.9189	6.6744	6.5170	6.6027	6.8327	7.0241	7.1622	7.0186	7.4127	7.3900	7.8045	7.6946	8.0525	8.3504	8.2794	8.6020	8.7611	8.8947	9.2299	9.4016	9.6566	9.8345	10.0248	10.2034	10.4784	10.7766	11.0807	11.4000	11.5862	11.8827	12.1596	12.4743	12.6524	12.9979	13.2229	13.4828	13.8234	14.0675	14.4738	14.8231	15.1159	15.4522	15.8546	16.3216
d-Bo51A1_25_C08F	4.9744	4.7871	4.5527	5.0757	5.3853	4.9011	5.3209	5.6707	5.6759	6.1083	5.9791	6.2382	6.1479	6.4414	6.3937	6.8117	6.9209	7.1294	7.4481	7.3918	7.6137	7.7971	7.9802	8.0649	8.3208	8.6398	8.8313	9.0784	9.2007	9.4944	9.7677	10.0808	10.2776	10.5476	10.8272	11.0551	11.3767	11.5025	11.7377	11.9870	12.2095	12.3000	12.6540	12.9992	13.2270	13.5331	13.8145	14.1794	14.6241
d-Bo51A1_25_C09F	3.7980	4.0499	4.1172	4.5329	4.4777	4.2886	4.6340	4.4495	4.5357	4.6750	4.9763	5.0009	5.0921	5.0734	5.2481	5.5217	5.5270	5.6409	5.8942	5.9347	6.2140	6.2671	6.4285	6.6063	6.8260	7.0324	7.2772	7.4425	7.6603	7.8290	8.0967	8.3560	8.5192	8.7894	9.1081	9.3145	9.5791	9.7476	10.0380	10.2156	10.4412	10.6686	10.8840	11.2047	11.4907	11.7244	12.0118	12.3796	12.8036
d-Bo51A1_25_C10F	4.7033	4.5160	4.5653	4.8262	5.5250	5.0608	5.5728	5.2044	5.3757	5.6662	5.6693	5.6754	5.8129	5.9434	5.9949	6.4293	6.5067	6.4993	6.7898	6.7648	6.9916	7.1193	7.2507	7.3027	7.6286	7.8437	7.9706	8.2030	8.4576	8.6204	8.8345	9.1397	9.3304	9.5906	9.8977	10.1608	10.4341	10.6363	10.9730	11.2075	11.4636	11.7793	12.0049	12.4496	12.6654	12.9987	13.3140	13.7058	14.1607
d-Bo51A1_25_C11F	4.2910	4.5634	4.9994	5.0924	5.3635	5.2009	5.9322	5.5940	5.9922	6.2586	6.3311	6.5991	6.5309	6.8614	7.0887	7.4549	7.4076	7.7822	8.1280	8.2628	8.3762	8.6707	8.7105	9.2094	9.5167	9.7957	10.0267	10.3211	10.5934	10.8417	11.1471	11.4784	11.8008	12.0350	12.4222	12.7166	13.0789	13.2752	13.6658	13.9208	14.2174	14.1703	14.8469	15.2715	15.7082	15.9668	16.3167	16.7909	17.2704
d-Bo51A1_25_C12F	3.7953	4.0992	3.2942	3.6331	3.7894	4.1486	4.3962	4.4520	4.7338	4.8743	5.0356	4.7810	5.3337	5.2424	5.3645	5.6303	5.8273	5.8726	5.9819	6.1868	6.5115	6.5811	6.8322	7.0296	7.2275	7.4805	7.6501	7.8524	8.0882	8.2661	8.5142	8.7746	8.9878	9.2139	9.5524	9.7840	9.9618	10.1658	10.4780	10.6302	10.8528	10.9892	11.2876	11.5425	11.7912	12.0335	12.3602	12.7266	13.1063
d-Bo51A1_25_D01F	3.9408	3.8294	3.8531	4.5208	4.5563	4.6918	5.2648	5.5937	5.4716	5.6480	6.1422	5.6927	6.2856	6.0459	6.5746	6.6636	6.9904	7.1929	7.2622	7.5006	7.7699	7.9151	8.1213	8.3059	8.5617	8.8239	9.1084	9.3382	9.5720	9.8891	10.2955	10.4278	10.7667	11.0021	11.1214	11.5863	12.0160	12.2372	12.5398	12.8462	13.1759	13.5984	13.8951	14.2220	14.6017	14.9793	15.3892	15.8007	16.3096
d-Bo51A1_25_D02F	4.3491	4.0450	4.4481	4.3360	4.6721	4.6716	5.2184	5.4367	5.6916	5.4113	5.6445	5.7464	6.1257	5.8578	6.1079	6.4181	6.7193	6.9940	7.0417	7.2150	7.4823	7.6061	7.8275	8.0147	8.2091	8.4744	8.7059	8.9684	9.1780	9.3266	9.7261	9.8738	10.1962	10.4269	10.7277	10.9956	11.2786	11.4589	11.7153	11.9398	12.2424	12.5656	12.7430	12.9734	13.2974	13.6234	13.8858	14.2222	14.6921
d-Bo51A1_25_D03F	4.5360	4.4523	4.4018	5.1406	4.9332	5.2439	5.8834	6.0148	5.9620	6.3176	6.7250	6.7997	6.9464	7.2605	7.4367	7.7491	7.8653	8.1807	8.2664	8.5214	8.8584	9.1917	9.3210	9.6277	9.8695	10.1129	10.4648	10.7834	11.0356	11.3545	11.6680	11.9847	12.2847	12.6288	12.9724	13.1803	13.6626	13.9056	14.2330	14.5321	14.7635	15.2290	15.4861	15.7655	16.1917	16.6476	17.0388	17.4625	18.0120
d-Bo51A1_25_D04F	3.7602	4.2573	4.7873	4.5670	4.6415	4.8296	5.1558	5.2092	5.6368	5.6278	6.0241	5.9728	6.5108	6.1284	6.4978	6.6263	6.8141	7.1007	7.1648	7.2889	7.5709	7.6961	7.8188	7.9920	8.2112	8.4724	8.6522	8.8835	9.0912	9.2838	9.5657	9.8133	10.1112	10.2934	10.6357	10.8596	11.1207	11.3871	11.6161	11.8713	12.1696	12.5089	12.6977	12.9670	13.2737	13.6554	13.9762	14.2779	14.7905
d-Bo51A1_25_D05F	4.2947	5.1448	4.3169	5.2208	5.5522	5.7125	6.0118	6.4009	6.7222	6.5904	6.9892	7.0934	7.2630	7.5493	7.7109	7.9817	8.2607	8.5403	8.6663	8.8538	9.1852	9.4101	9.6367	9.9047	10.1113	10.4052	10.7315	11.0772	11.3173	11.5506	11.9545	12.1754	12.4907	12.8034	13.0156	13.3384	13.6945	14.0113	14.3018	14.5973	14.8425	15.2955	15.5397	15.8462	16.2186	16.6284	16.9811	17.3515	17.8574
d-Bo51A1_25_D06F	4.3137	4.3847	4.6399	4.5283	5.0285	5.3810	5.2457	5.1935	5.6529	5.7628	5.8613	6.0143	6.3013	6.3835	6.3629	6.7123	6.8917	7.1101	7.1766	7.3007	7.5958	7.7633	7.8813	8.1482	8.3444	8.5353	8.7667	9.0503	9.2349	9.4380	9.7877	9.9606	10.1951	10.4957	10.7939	10.9753	11.2787	11.5583	11.8097	12.0515	12.2192	12.6018	12.8145	12.9912	13.3715	13.7394	14.0989	14.4074	14.8799
d-Bo51A1_25_D07F	4.4799	4.3107	4.3420	4.3486	4.5194	4.8080	4.9894	5.3337	5.1939	5.2922	5.6896	5.5973	5.8475	5.9379	6.0335	6.2138	6.4895	6.5882	6.7156	6.9588	7.1624	7.3567	7.5513	7.7244	7.9304	8.1476	8.4022	8.5713	8.8390	9.0935	9.3575	9.6116	9.8826	10.0916	10.3086	10.7051	10.9473	11.2455	11.4782	11.7338	11.9280	12.3856	12.5198	12.8358	13.1497	13.5464	13.8136	14.2094	14.6236
d-Bo51A1_25_D08F	4.2414	4.2540	4.3382	4.6697	4.7561	4.8944	5.0070	5.3951	5.4961	5.6799	5.9911	6.2575	6.4539	6.7415	6.5476	6.9045	7.1357	7.3164	7.5568	7.8524	7.9758	8.0975	8.4296	8.5863	8.7604	9.0687	9.3957	9.5007	9.8857	10.0752	10.4544	10.6063	10.9479	11.2332	11.5406	11.7931	12.1118	12.3937	12.6382	12.9257	13.2629	13.6770	13.9065	14.1626	14.5082	14.9098	15.3297	15.6372	16.1581
d-Bo51A1_25_D09F	4.1751	5.0693	5.0381	5.4126	5.6025	6.0527	6.5057	6.5196	6.5712	6.8412	7.1057	7.1432	7.4592	7.5563	7.6487	7.9493	8.2698	8.5592	8.6356	8.7627	9.2338	9.3459	9.4934	9.8989	9.9937	10.3139	10.5783	10.8143	11.1323	11.3397	11.7091	11.9881	12.2562	12.5683	12.8713	13.1297	13.4272	13.7240	13.9931	14.2809	14.5137	14.9296	15.1462	15.4378	15.9096	16.2233	16.6147	17.0232	17.4501
d-Bo51A1_25_D10F	4.8026	4.6879	5.2093	5.8141	6.2101	6.2240	6.5506	6.9539	6.8955	6.9342	7.3471	7.4722	7.5383	7.7592	7.8843	7.9664	8.3587	8.7185	8.8170	9.0224	9.2871	9.5011	9.6288	9.9726	10.1356	10.3576	10.7442	10.9566	11.2488	11.5429	11.8184	12.1573	12.4514	12.7423	13.0831	13.3986	13.6984	13.9977	14.3822	14.7224	14.9548	15.4198	15.7669	16.1130	16.5446	16.9308	17.3038	17.7319	18.2299
d-Bo51A1_25_D11F	3.7216	3.7883	4.5019	4.5852	4.1417	4.6926	5.2281	5.1128	5.3963	5.4182	5.6336	5.5282	6.2041	6.0540	6.0292	6.0592	6.3258	6.6398	6.6551	6.8276	7.1106	7.0794	7.3622	7.5336	7.7231	7.9646	8.1337	8.3360	8.6114	8.7898	9.0691	9.2897	9.6031	9.8161	10.1679	10.1672	10.5927	10.8651	11.1292	11.3142	11.6606	11.9929	12.2057	12.4352	12.7924	13.0850	13.4392	13.7543	14.2173
d-Bo51A1_25_D12F	4.5955	5.2172	4.7399	5.2031	5.6215	5.5314	5.6704	5.9695	6.2855	6.4489	6.6760	6.6352	6.8421	7.0110	7.3355	7.1837	7.5471	7.8976	8.0386	8.1236	8.5491	8.6126	8.8249	9.1196	9.2971	9.4795	9.8716	10.0882	10.2925	10.6735	10.9458	11.2522	11.4582	11.8555	12.1035	12.3046	12.6630	12.9760	13.2202	13.5147	13.7815	14.1200	14.3468	14.6602	15.0374	15.3935	15.7661	16.2054	16.7030
d-Bo51A1_25_E01F	4.6747	4.5830	5.0064	4.7415	4.7779	5.2748	5.5250	5.8633	5.8641	6.1842	6.2604	6.3933	6.6114	6.7134	6.9140	7.0086	7.3233	7.3940	7.7056	7.8824	8.1005	8.3662	8.4783	8.8332	8.9889	9.3410	9.5385	9.8070	10.0302	10.2630	10.6430	10.8686	11.1197	11.4542	11.7277	12.0625	12.3449	12.7052	12.9685	13.1888	13.4003	13.8633	14.2157	14.5592	14.8764	15.2897	15.6129	16.0644	16.5454
d-Bo51A1_25_E02F	4.9265	4.9093	4.5787	5.4111	4.7633	5.2198	5.6138	6.0103	5.8086	5.9835	6.3331	6.4149	6.6056	6.5634	6.7686	6.9448	7.2313	7.2486	7.4404	7.5624	7.9295	7.9494	8.1932	8.4486	8.5814	8.9173	9.0187	9.3173	9.4268	9.6824	9.9980	10.2310	10.4996	10.7364	10.9092	11.2677	11.5293	11.8757	12.0884	12.3318	12.5582	12.8860	13.1679	13.4990	13.7628	14.1050	14.4908	14.8156	15.2479
d-Bo51A1_25_E03F	4.5446	4.5618	4.5643	5.0183	5.0613	5.5336	5.7447	6.2209	5.9090	6.3282	6.3832	6.6647	6.5514	7.0810	7.2834	7.3456	7.6261	7.6479	8.0637	8.1205	8.4769	8.6220	8.8787	9.1685	9.3797	9.6747	9.9563	10.1525	10.3953	10.7315	11.0902	11.3663	11.6183	11.9577	12.2370	12.6268	12.9323	13.3085	13.6023	13.8595	13.8282	14.5696	14.8852	15.2899	15.6264	16.0814	16.4821	16.8021	17.3943
d-Bo51A1_25_E04F	3.9644	3.9975	4.2402	4.4466	3.9636	4.5784	4.7095	4.9982	4.9775	5.1212	5.1356	5.2645	5.3326	5.3715	5.8078	5.6225	5.9718	6.1321	6.1257	6.3644	6.6473	6.7424	6.8212	7.1655	7.3070	7.6080	7.7568	7.9358	8.0050	8.4082	8.6742	8.8937	9.0637	9.4373	9.6105	9.9674	10.2721	10.5516	10.7684	11.0372	11.2133	11.5925	11.8414	12.2002	12.4614	12.8373	13.1592	13.4657	13.9420
d-Bo51A1_25_E05F	4.7579	4.5898	5.5101	4.8465	5.3092	5.3801	5.6939	6.0492	5.9385	5.6765	6.2375	6.4176	6.5294	6.7033	6.7663	6.8628	6.9443	7.2513	7.5469	7.4364	7.7576	7.8567	8.0407	8.2341	8.4520	8.5926	8.8146	9.0172	9.1288	9.4208	9.6784	9.9224	10.1297	10.4155	10.6432	10.9502	11.1744	11.3812	11.6364	11.9247	12.1385	12.4365	12.7190	13.0049	13.2657	13.5887	13.9190	14.2390	14.6412
d-Bo51A1_25_E06F	4.4334	5.0031	4.7079	4.4689	4.3940	4.9413	5.0555	5.3495	5.3462	5.3682	5.6593	5.8531	5.9571	5.9684	6.1576	6.3984	6.0502	6.4976	6.6797	6.8554	6.9400	7.1436	7.1834	7.3489	7.5146	7.7340	7.9426	8.1456	8.1158	8.5229	8.8353	9.0377	9.2058	9.4109	9.6495	9.9846	10.2109	10.5141	10.7295	10.9396	11.2397	11.4765	11.7227	12.0855	12.3168	12.6557	13.0039	13.3070	13.7821
d-Bo51A1_25_E07F	4.3066	4.4778	5.2915	4.7726	4.8004	4.1760	5.3672	5.3306	5.4106	5.3279	5.8577	5.9873	6.0802	6.2057	6.2698	6.5701	6.5801	6.7080	7.0179	7.1009	7.2987	7.4919	7.5959	7.8562	8.0620	8.2045	8.4359	8.6213	8.8229	8.9934	9.3021	9.5635	9.7165	10.0373	10.2903	10.5522	10.7880	10.9358	11.2171	11.5244	11.7782	12.0099	12.2989	12.6084	12.8980	13.1954	13.5193	13.8476	14.3108
d-Bo51A1_25_E08F	4.6421	4.8027	4.4889	5.3900	4.8270	5.3428	5.9510	5.9532	6.1010	6.0821	6.2654	6.7481	6.3828	6.9756	7.0307	7.3470	7.3954	7.5325	7.8706	8.1766	8.2961	8.5170	8.7247	9.0422	9.1902	9.5677	9.6739	10.0338	10.0761	10.5170	10.8349	11.0781	11.2716	11.6094	11.8670	12.1775	12.4726	12.7558	13.0258	13.2771	13.5174	13.7871	14.0959	14.3991	14.6856	15.0256	15.3740	15.7334	16.1888
d-Bo51A1_25_E09F	3.8991	3.3729	3.6152	4.1629	3.9943	4.0894	4.8770	4.8139	4.5551	4.6263	4.7647	5.0306	4.7242	5.3006	5.2806	5.3766	5.3964	5.3796	5.5857	5.7350	5.8095	5.9962	6.1294	6.1805	6.2944	6.4807	6.6944	6.8218	6.7897	7.0980	7.3657	7.5160	7.6271	7.7823	8.0878	8.2958	8.5025	8.7114	8.9583	9.1206	9.3651	9.6045	9.8696	10.0794	10.3055	10.5823	10.8949	11.1412	11.4216
d-Bo51A1_25_E10F	4.8663	4.1518	4.2484	5.4080	4.9894	4.7681	5.2061	5.1375	5.1125	5.4512	5.4715	5.6676	5.4386	6.1068	5.8178	6.0315	6.2975	6.3220	6.5930	6.9395	6.8838	7.0581	7.1501	7.4449	7.6409	7.9767	7.9711	8.3025	8.5130	8.7443	8.9878	9.2286	9.5027	9.6768	9.9489	10.2458	10.4992	10.7630	10.9616	11.1582	11.3947	11.7070	12.0080	12.2701	12.5291	12.8606	13.1771	13.5354	13.9653
d-Bo51A1_25_E11F	4.4726	4.4619	4.5853	5.1303	4.7906	5.1442	5.6844	5.7659	5.8165	6.0197	6.2132	6.5044	6.1513	6.5868	6.4970	7.0329	7.0889	7.3113	7.4788	7.7368	7.8679	8.1430	8.2385	8.5397	8.6838	9.0680	9.1694	9.4696	9.5633	9.8820	10.2970	10.5048	10.6483	10.9843	11.2602	11.6114	11.8743	12.1515	12.4100	12.6723	12.9588	13.2443	13.5309	13.8836	14.1608	14.5113	14.8891	15.2306	15.6974
d-Bo51A1_25_E12F	3.8571	4.1430	3.5844	4.5853	4.0880	4.5220	4.9193	4.9193	5.1166	5.3122	5.4795	5.6022	5.3863	6.1390	5.7031	6.1234	6.4328	6.3289	6.6537	6.9754	7.1178	7.1754	7.3019	7.6559	7.7688	8.1257	8.3299	8.5435	8.6080	8.9576	9.2769	9.4967	9.7120	9.9929	10.1728	10.5189	10.7803	11.1016	11.2995	11.5025	11.7397	12.0302	12.3490	12.6002	12.8702	13.2728	13.4932	13.8703	14.3228
d-Bo51A1_25_F01F	3.5684	4.5753	3.9368	4.2581	4.3700	4.4608	4.7057	4.8038	4.5888	4.9937	4.8632	5.0924	5.0513	5.2539	5.3142	5.4242	5.4834	5.7088	5.7446	5.9500	6.0854	6.2824	6.3462	6.5536	6.8132	6.8861	7.0597	7.2215	7.5822	7.7115	7.9013	8.1921	8.4345	8.6862	8.9061	9.1337	9.3890	9.6263	9.8684	10.0277	10.3215	10.5619	10.8209	11.0346	11.3273	11.5863	11.9574	12.1507	12.6802
d-Bo51A1_25_F02F	4.2707	4.5139	4.7266	5.1445	5.0482	4.9051	5.3597	5.5718	5.5508	5.7632	5.5974	5.7953	5.8833	6.2265	6.2054	6.3615	6.5417	6.7532	6.7991	6.9764	7.1876	7.3974	7.4796	7.8017	7.9178	8.0124	8.3074	8.4922	8.7672	8.8915	9.1975	9.4284	9.6830	10.0204	10.2263	10.5123	10.7836	11.0222	11.2754	11.4454	11.7213	12.0298	12.2954	12.5686	12.8558	13.1759	13.5426	13.7862	14.1745
d-Bo51A1_25_F03F	3.8776	5.0642	4.3783	4.5833	4.5378	4.3662	4.9790	5.3969	5.0754	5.2687	5.4021	5.6231	5.4623	5.7721	5.9029	5.9720	5.9948	6.3470	6.3980	6.4951	6.6876	6.8608	7.0794	7.1739	7.3437	7.5313	7.7095	7.8400	8.0866	8.3581	8.4818	8.7331	9.0120	9.2521	9.5084	9.7749	10.0074	10.2414	10.5127	10.6759	10.9232	11.2453	11.4717	11.7390	11.9897	12.2524	12.5929	13.0020	13.3693
d-Bo51A1_25_F04F	4.0262	5.1979	5.6672	5.5257	5.6558	5.8728	6.1918	6.7379	6.2325	6.8590	6.7990	7.3850	7.1444	7.4231	7.4363	7.6537	7.7391	8.0036	8.1328	8.3708	8.5108	8.7596	8.9156	9.1240	9.3346	9.4463	9.7246	9.8168	10.1003	10.4142	10.4865	10.7816	11.0926	11.3178	11.5404	11.8085	12.0388	12.3158	12.6101	12.7448	13.0342	13.3381	13.5893	13.7686	14.0712	14.4004	14.7405	14.5139	15.4909
d-Bo51A1_25_F05F	4.8882	4.8990	4.9040	5.0111	5.1504	5.6201	5.6083	6.0662	5.9364	6.4090	6.6635	7.0690	6.7729	7.2054	7.2472	7.4861	7.4832	7.9670	8.0522	8.2885	8.4788	8.7502	9.0411	9.2073	9.3872	9.7195	9.8717	10.0922	10.3868	10.6181	10.8422	11.1854	11.4706	11.7582	12.0560	12.3442	12.5810	12.8591	13.1048	13.2351	13.5682	13.8916	14.1761	14.4131	14.7196	15.0369	15.3832	15.7368	16.3572
d-Bo51A1_25_F06F	5.1667	5.3261	6.0251	6.1191	6.2962	6.2913	6.1642	6.9894	6.8311	7.0861	7.1840	7.5427	7.6333	7.7400	7.9368	8.1407	8.4717	8.6778	8.7845	9.0405	9.2739	9.5140	9.8059	10.0610	10.2009	10.3798	10.7756	10.9989	11.3487	11.4183	11.8431	12.1649	12.4483	12.7710	13.0801	13.3892	13.6347	13.9654	14.2260	14.4422	14.7756	15.0953	15.3817	15.7078	16.0682	16.3949	16.7916	17.0568	17.4879
d-Bo51A1_25_F07F	4.9741	5.1030	5.0567	5.4845	5.1768	5.8478	6.1023	6.6091	6.2145	6.8058	6.9564	7.0635	7.2328	7.4742	7.5659	7.8767	8.1184	8.3109	8.4174	8.7535	8.9601	9.2495	9.4969	9.7157	9.9007	9.9682	10.4720	10.6600	11.0537	11.2757	11.4705	11.8675	12.1802	12.4745	12.8023	13.1633	13.3916	13.7139	14.0096	14.1858	14.5019	14.9065	15.2189	15.5146	15.8552	16.2159	16.6163	16.9512	17.5256
d-Bo51A1_25_F08F	4.6408	5.0531	4.9197	5.0261	5.3592	5.1049	4.9972	5.5083	5.5306	5.8669	5.9635	6.2803	5.9487	6.1873	6.2854	6.4127	6.6712	6.7699	6.8248	7.0375	7.1898	7.3494	7.4341	7.6471	7.8141	8.0847	8.2114	8.3661	8.6307	8.7724	9.0186	9.3062	9.5406	9.7911	10.0318	10.2840	10.5012	10.7763	11.0153	11.1614	11.4890	11.7610	12.0268	12.2934	12.5470	12.8304	13.2216	13.5742	14.0011
d-Bo51A1_25_F09F	4.1611	4.6295	4.4233	4.6120	4.7600	4.9521	4.9616	5.5377	5.2069	5.4477	5.5665	5.8374	5.7073	5.8287	5.8710	6.1795	6.2614	6.4068	6.4515	6.6096	6.8590	6.9168	7.1077	7.3173	7.4535	7.4587	7.8145	7.9364	8.1797	8.4167	8.5629	8.8009	9.0529	9.2532	9.5045	9.7642	9.9930	10.2373	10.4917	10.6116	10.8653	11.1822	11.3498	11.5898	11.8546	12.1181	12.4557	12.8286	13.1799
d-Bo51A1_25_F10F	3.8717	4.3602	4.7087	4.6230	4.7956	4.3740	4.8553	5.7597	4.9807	5.3843	5.5423	5.7300	5.7648	5.9956	6.0214	6.0988	6.3878	6.4714	6.6087	6.8764	7.0054	7.2104	7.4719	7.5424	7.7386	7.8422	8.2556	8.3065	8.6631	8.9732	9.1210	9.4356	9.7491	9.9968	10.3026	10.6209	10.8583	11.1392	11.4361	11.6626	11.9377	12.2995	12.5809	12.8539	13.2034	13.5742	13.9582	14.2789	14.7598
d-Bo51A1_25_F11F	4.8140	4.9096	4.9364	4.7793	5.0356	5.3650	5.1614	5.7867	5.4034	6.1253	6.2641	6.2444	6.2982	6.4130	6.5517	6.7278	6.8746	7.0494	7.0358	7.2843	7.4344	7.5713	7.8224	7.9830	8.0852	8.1486	8.4282	8.5793	8.8081	8.6679	9.1583	9.4801	9.7208	9.9588	10.2559	10.4404	10.6222	10.9403	11.1676	11.1742	11.6275	11.9381	12.1860	12.4441	12.7185	12.9768	13.3102	13.7952	14.1225
d-Bo51A1_25_F12F	4.1268	4.5877	4.1670	4.7224	5.2439	5.0119	5.2464	5.8576	5.5959	5.6645	6.0960	6.3418	6.2359	6.3361	6.4443	6.5891	6.8456	6.9645	7.0710	7.3286	7.5511	7.6762	7.8515	8.0394	8.2206	8.3674	8.5725	8.8724	8.9335	9.3142	9.5057	9.7572	9.9033	10.2234	10.4853	10.7438	10.9647	11.2823	11.4913	11.6892	11.9385	12.1773	12.4431	12.7648	13.0161	13.2505	13.7283	14.0019	14.2641
d-Bo51A1_25_G01F	4.0443	4.4476	4.5003	4.3961	4.9230	5.1942	5.0954	4.9327	4.8081	5.6412	5.5077	5.3814	5.5509	5.6494	5.7663	5.8379	6.0522	6.0421	6.1515	6.3866	6.5324	6.6101	6.7822	6.9326	7.1437	7.2587	7.4299	7.5015	7.6921	7.9270	8.1942	8.2944	8.6218	8.7733	8.9855	9.2324	9.5175	9.6797	9.9007	10.1122	10.4090	10.6163	10.9148	11.0756	11.3536	11.5815	11.9678	12.2939	12.6744
d-Bo51A1_25_G02F	4.6026	4.9836	5.5463	5.6799	5.7487	6.1717	6.3196	6.6761	6.7348	7.2057	7.2434	7.2503	7.6622	7.6552	8.0496	8.1808	8.4463	8.6676	8.8371	9.2556	9.5194	9.6909	9.8525	10.2147	10.3973	10.7235	10.9663	11.1757	11.4566	11.6661	12.1035	12.2890	12.8339	13.0017	13.3432	13.6587	13.9787	14.0358	14.4706	14.6935	15.1156	15.3344	15.7625	16.0289	16.3889	16.8206	17.1561	17.5761	18.0147
d-Bo51A1_25_G03F	4.3758	5.0286	4.2165	4.6615	4.7603	4.9008	4.9756	5.0075	4.8844	5.3391	5.3214	5.5776	5.5454	5.5645	5.8786	5.9308	6.0797	6.2544	6.4581	6.5166	6.7504	6.8266	6.9724	7.2140	7.3935	7.5499	7.7050	7.9005	8.1412	8.2876	8.5889	8.7570	9.0686	9.2970	9.5149	9.8068	10.0744	10.1540	10.5602	10.7266	11.0143	11.2628	11.5472	11.7166	12.0388	12.1982	12.6956	13.0310	13.4788
d-Bo51A1_25_G04F	3.8521	4.5302	4.4150	4.5781	4.9889	5.3695	5.1837	5.1657	5.2506	5.6045	5.8869	5.7842	5.9221	6.0172	6.2175	6.3252	6.4867	6.5282	6.7680	6.9042	7.0877	7.1871	7.2907	7.5424	7.7939	7.9446	8.0581	8.2900	8.5766	8.7069	8.9729	9.2112	9.5205	9.7059	9.9414	10.2323	10.4985	10.7356	10.9891	11.1974	11.5288	11.8129	12.1088	12.2967	12.6261	12.9200	13.3176	13.6933	14.1679
d-Bo51A1_25_G05F	4.7533	4.9633	4.5988	5.3678	5.4071	5.3993	5.5111	5.8039	5.9946	6.1408	6.4379	6.4368	6.4449	6.5337	6.8652	6.9053	7.0888	7.3573	7.4359	7.6560	7.9828	8.0402	8.2240	8.4569	8.7154	8.9106	9.1261	9.2598	9.5198	9.7313	10.0193	10.1728	10.5945	10.7965	11.0238	11.3378	11.5626	11.7862	12.0226	12.1873	12.5186	12.7648	13.0476	13.3003	13.6079	13.9640	14.2841	14.6802	15.0879
d-Bo51A1_25_G06F	3.9940	3.8581	4.4036	4.6750	4.5371	5.1782	4.8869	5.1367	5.1736	5.1042	5.4709	5.5539	5.5691	5.6285	5.8791	6.0179	6.1174	6.1983	6.4272	6.4882	6.7027	6.8576	7.0347	7.1793	7.4449	7.5434	7.7587	7.9251	8.2094	8.3748	8.6524	8.8574	9.1267	9.3132	9.6165	9.9164	10.1739	10.2789	10.5767	10.8026	11.1099	11.2264	11.7063	11.9131	12.2014	12.5233	12.8488	13.2006	13.5817
d-Bo51A1_25_G07F	4.9218	4.4894	4.9081	5.7874	5.4070	5.6115	6.0124	5.9673	6.2988	6.7026	6.7858	7.0194	7.3646	7.4413	7.7078	8.0533	8.3038	8.5239	8.8242	9.1231	9.4279	9.7568	10.0287	10.3186	10.7089	10.9653	11.1883	11.5240	11.9418	12.2219	12.5864	12.9010	13.3357	13.6834	13.9978	14.4461	14.7914	15.0132	15.4484	15.7144	16.1652	16.5477	16.8986	17.1730	17.6159	17.6291	18.4491	18.9291	19.4493
d-Bo51A1_25_G08F	4.0855	4.2164	4.2550	4.5826	4.6056	4.8903	4.9092	4.7688	5.0463	5.4044	5.4546	5.6994	5.6343	5.9342	6.1508	6.3089	6.5472	6.6501	6.9317	7.0641	7.2595	7.4921	7.7450	7.9464	8.2099	8.4014	8.6416	8.7959	9.1531	9.3768	9.6943	9.9163	10.2710	10.4848	10.7520	11.0700	11.3292	11.5153	11.7573	11.8971	12.2107	12.4432	12.7224	12.8605	13.1741	13.2586	13.8244	14.1832	14.6968
d-Bo51A1_25_G09F	4.9182	4.4562	4.8163	5.3877	5.0381	5.5687	5.6984	5.4913	5.8281	6.3614	6.3902	6.2933	6.3178	6.4683	6.7163	6.9438	6.9306	7.0588	7.3551	7.4909	7.5990	7.7666	7.9465	8.1462	8.3440	8.4759	8.7088	8.8254	9.1725	9.3902	9.5960	9.8375	10.1545	10.3202	10.6439	10.9091	11.2079	11.4521	11.6757	11.9272	12.2265	12.5284	12.8101	13.0124	13.3829	13.7178	14.0798	14.4923	14.9122
d-Bo51A1_25_G10F	4.1134	3.8717	4.0492	4.4472	4.3783	4.4457	4.4906	4.6352	4.8869	5.0136	5.1472	5.1607	5.2272	5.1605	5.4868	5.7960	5.8760	5.9251	6.0578	6.2869	6.4214	6.6391	6.7661	6.8483	7.1710	7.3888	7.5590	7.7437	7.9367	8.1239	8.3904	8.5097	8.9287	9.0911	9.3681	9.6844	9.8978	10.0720	10.3029	10.5465	10.8405	10.9515	11.3750	11.6188	11.8369	12.2384	12.5405	12.8609	13.2668
d-Bo51A1_25_G11F	3.9843	4.0108	4.5238	4.3125	4.2567	4.6286	4.7262	4.6433	4.4903	4.9276	5.1112	4.8898	5.1345	4.9655	5.3063	5.4187	5.5016	5.6908	5.7657	5.9546	5.9723	6.1170	6.3257	6.4792	6.5998	6.7720	6.9611	7.0915	7.2990	7.4731	7.7503	7.9112	8.2109	8.3866	8.6632	8.8768	9.1613	9.3186	9.4789	9.7667	10.0522	10.2246	10.5237	10.7842	11.0363	11.3835	11.6600	11.9837	12.3644
d-Bo51A1_25_G12F	4.9033	4.4846	5.1561	5.7402	5.5004	5.7806	5.7590	6.0253	6.1091	6.3187	6.7522	6.8391	6.9349	7.0549	7.2689	7.4214	7.6431	7.9447	8.0032	8.2837	8.4498	8.6739	8.8456	9.1296	9.4216	9.5656	9.8362	10.0786	10.3276	10.5227	10.8871	11.0935	11.4462	11.6701	12.0055	12.2743	12.6472	12.7873	13.0868	13.3569	13.6996	13.9516	14.1712	14.4853	14.8024	15.1551	15.5586	15.9808	16.4288
d-Bo51A1_25_H01F	4.2225	3.9677	4.2121	4.7392	4.6966	4.4830	4.8163	5.0388	4.6583	5.2018	5.2616	5.2513	5.4821	5.4274	5.5037	5.6164	5.8712	5.8144	6.0313	6.1725	6.4332	6.5813	6.7327	6.8233	7.0606	7.1568	7.3650	7.5502	7.7373	7.9363	8.2187	8.3855	8.6662	8.8336	8.9859	9.2825	9.4912	9.7241	9.9678	10.1903	10.4039	10.7594	10.9595	11.2296	11.4930	11.7903	12.0627	12.4923	12.8020
d-Bo51A1_25_H02F	4.1894	3.7912	4.4841	4.4402	4.4192	4.4736	4.5412	4.9131	4.8989	5.1740	5.3001	5.5072	5.6817	5.6421	5.7019	5.9636	6.3676	6.3423	6.6634	6.9075	7.0500	7.1790	7.4233	7.6869	7.9162	8.0748	8.3388	8.5579	8.8530	9.0993	9.3559	9.6022	9.9972	10.2008	10.4298	10.7686	11.0247	11.2682	11.5438	11.7922	12.0367	12.3611	12.6711	12.9874	13.2387	13.6170	13.9675	14.4035	14.8226
d-Bo51A1_25_H03F	4.8785	4.4746	4.8590	5.4799	5.6680	5.4449	5.8899	6.5422	6.3968	6.6249	7.0869	7.2363	7.2944	7.2438	7.7209	7.8322	8.1751	8.3334	8.6441	8.9379	9.2165	9.5045	9.7469	10.0225	10.3378	10.5271	10.8767	11.1467	11.4779	11.8243	12.1638	12.4247	12.8421	13.1269	13.4084	13.8093	14.1245	14.4526	14.7502	15.0309	15.3779	15.7697	16.1264	16.4970	16.8228	17.2372	17.6383	18.1404	18.5767
d-Bo51A1_25_H04F	4.2239	4.5704	5.2451	5.0395	5.3011	4.8568	5.3151	5.5725	5.4971	6.0133	6.2562	6.3776	6.5149	6.4763	6.5969	6.9802	7.1967	7.3966	7.5871	7.6586	7.9688	8.2002	8.3968	8.6121	8.8477	8.9722	9.3123	9.5823	9.8622	10.0410	10.3470	10.5748	10.9490	11.2251	11.4101	11.7718	12.0215	12.2501	12.5618	12.7847	13.1121	13.4241	13.7522	14.0519	14.3776	14.7415	15.0706	15.5160	15.9316
d-Bo51A1_25_H05F	4.4751	4.5792	5.3714	5.3015	5.6215	5.1302	5.4416	5.9311	5.6325	5.8826	6.1960	6.4244	6.4394	6.4686	6.5870	6.7313	7.0902	7.1879	7.4106	7.4242	7.7452	7.9250	8.0507	8.3040	8.4516	8.6511	8.8797	9.1164	9.3757	9.6085	9.8941	10.0390	10.4329	10.6423	10.7999	11.1842	11.4255	11.6989	11.9468	12.2323	12.4684	12.8433	13.0754	13.4339	13.6840	14.0829	14.4117	14.8386	15.2192
d-Bo51A1_25_H06F	4.5454	4.6944	5.3619	5.8337	5.4352	5.3121	5.6749	6.4614	6.2136	6.4859	6.6212	6.7599	6.9080	6.9124	7.1552	7.3788	7.6494	7.9262	7.9327	8.0715	8.3796	8.5140	8.6238	8.9294	9.1460	9.2755	9.4966	9.7401	10.0031	10.2160	10.4980	10.6998	11.0612	11.2864	11.5479	11.8279	12.0903	12.3349	12.6361	12.9214	13.1447	13.4622	13.7856	14.1354	14.4293	14.7396	15.0965	15.5426	15.9461
d-Bo51A1_25_H07F	4.3830	4.6466	4.8067	5.2256	5.0673	5.2558	5.3543	5.3410	5.6345	5.9611	6.1113	6.1511	6.5162	6.3136	6.3005	6.6500	6.8889	7.0552	7.1069	7.2315	7.4690	7.5822	7.7020	7.8900	8.0700	8.1966	8.4494	8.6067	8.9141	9.0638	9.2045	9.4269	9.8002	9.9414	10.0878	10.3643	10.5765	10.7972	11.0282	11.2340	11.4947	11.7399	11.9634	12.2400	12.4499	12.7588	13.0852	13.4913	13.8540
d-Bo51A1_25_H08F	5.0941	5.0536	5.7139	5.7757	5.6105	5.8118	5.7842	5.9036	6.1299	6.5831	6.7546	6.7864	6.8258	6.7843	6.8822	7.2002	7.4375	7.5257	7.5133	7.8328	7.9803	8.1159	8.2948	8.5181	8.6576	8.8447	9.0835	9.2686	9.4454	9.7393	9.9447	10.1205	10.5134	10.7100	10.8042	11.1812	11.4889	11.6686	11.9294	12.2151	12.4750	12.7542	13.0551	13.3678	13.6139	14.0185	14.3248	14.7527	15.1339
d-Bo51A1_25_H09F	4.4768	4.5280	4.4353	4.7823	5.0303	4.6762	4.9861	4.9327	5.3640	5.6682	5.9666	6.2383	6.3502	6.3166	6.4416	6.7070	6.9891	7.2120	7.1610	7.4348	7.7181	7.9231	8.1603	8.3958	8.6237	8.8803	9.1236	9.2783	9.5356	9.8239	10.0507	10.3455	10.6633	10.9516	11.1219	11.4374	11.6996	11.9606	12.2435	12.4802	12.7144	13.0378	13.2959	13.6076	13.9073	14.2581	14.5979	15.0028	15.4390
d-Bo51A1_25_H10F	4.2428	4.3447	5.0362	5.6654	5.3951	5.6037	5.3323	6.0386	5.9070	6.2391	6.4417	6.5936	6.7914	6.8166	6.6793	7.1502	7.3260	7.5583	7.9496	7.8266	8.2632	8.5096	8.6413	8.8192	9.1187	9.3366	9.5461	9.8482	10.1645	10.3931	10.6943	10.8904	11.3292	11.4854	11.7447	12.1009	12.4496	12.6967	13.0246	13.2874	13.6100	14.0278	14.3009	14.6523	14.9809	15.3567	15.7284	16.2047	16.6065
d-Bo51A1_25_H11F	3.8777	4.0918	4.4121	4.7913	4.4713	4.8707	5.1113	5.3808	5.3314	5.4046	5.8131	5.7662	5.9940	5.8355	6.0902	6.2510	6.4456	6.6855	6.7804	6.9959	7.1845	7.3330	7.4957	7.7277	7.9361	8.0708	8.3312	8.4891	8.6850	9.0127	9.1999	9.3652	9.7654	9.9564	10.2120	10.4640	10.6633	10.9156	11.1038	11.3417	11.5366	11.8282	12.0594	12.3329	12.5190	12.8796	13.1694	13.5398	13.9967
d-Bo51A1_25_H12F	4.2935	4.5372	4.4331	4.9086	4.9146	4.5965	5.1133	5.1048	5.4019	5.4875	5.9824	5.7986	6.0754	6.2354	6.0285	6.3589	6.6212	6.6189	6.9569	6.9138	7.1684	7.3448	7.5037	7.6896	7.9285	8.0328	8.2856	8.4481	8.6470	8.8663	9.0629	9.2689	9.4845	9.7736	9.9421	10.1647	10.4246	10.6052	10.8756	11.0904	11.2928	11.5675	11.7929	12.0916	12.2181	12.5952	12.9008	13.2290	13.5535
[truncated: 207 more columns]
