# Supplementary material for: Last-percent improvement in eligibility rates of crop seeds based on quality evaluation using near-infrared imaging spectrometry
Source: PLoS One. 2023 Sep 20;18(9):e0291105. doi: 10.1371/journal.pone.0291105 (PMC10511137; doi:10.1371/journal.pone.0291105)
Supplement: S1 File — (ZIP) [file pone.0291105.s005.zip › data/00_X-dBo51A1R.csv]

Label	929.98	936.12	942.26	948.40	954.54	960.68	966.82	972.96	979.10	985.24	991.38	997.52	1003.66	1009.80	1015.94	1022.07	1028.21	1034.35	1040.48	1046.62	1052.76	1058.89	1065.02	1071.16	1077.29	1083.43	1089.56	1095.69	1101.83	1107.96	1114.09	1120.22	1126.35	1132.48	1138.61	1144.74	1150.87	1157.00	1163.13	1169.26	1175.39	1181.51	1187.64	1193.77	1199.90	1206.02	1212.15	1218.27	1224.40
d-Bo51A1_21_A01R	4.8844	4.4430	5.4459	4.2675	4.6694	4.7880	4.8019	4.5469	5.1997	5.3733	5.4252	5.6493	5.8873	5.8719	6.0241	6.3046	6.4066	6.3553	6.7422	6.9261	7.1162	7.2426	7.3600	7.6257	7.8759	8.0132	8.2571	8.5130	8.7423	8.9394	9.2999	9.4972	9.7506	9.9736	10.2229	10.5026	10.7740	11.0002	11.2652	11.4805	11.7090	12.0451	12.2840	12.5532	12.8135	13.1501	13.4568	13.8930	14.2559
d-Bo51A1_21_A02R	4.3178	4.8812	4.6357	4.8367	5.3745	5.5026	5.9705	6.3201	6.2013	6.5264	6.8555	6.9457	7.1885	7.2548	7.5112	7.7201	8.0067	8.2851	8.2549	8.4350	8.7735	9.0201	9.1414	9.4755	9.7050	9.5746	10.1775	10.5148	10.6745	10.9950	11.2325	11.5169	11.9261	12.1426	12.4449	12.7884	13.1239	13.2750	13.6042	13.8892	14.2382	14.5505	14.8801	15.1860	15.5356	15.8498	16.2790	16.6669	17.1267
d-Bo51A1_21_A03R	4.2619	4.0809	3.6180	4.3666	4.3797	4.3410	4.4398	4.6231	4.7910	4.7349	5.1343	5.2068	5.3839	5.2680	5.5733	5.5596	5.7263	6.0306	5.9433	6.2558	6.4043	6.5217	6.6655	6.8305	7.1350	7.2659	7.4638	7.6720	7.8610	8.1784	8.3650	8.5643	8.8683	9.0765	9.3459	9.6326	9.8537	10.0831	10.3199	10.5671	10.8018	11.0675	11.3181	11.5769	11.7461	12.1605	12.4842	12.8511	13.2580
d-Bo51A1_21_A04R	4.4716	4.4627	4.6231	5.2736	5.3848	5.9230	6.1775	6.3588	6.8459	7.1472	7.2858	7.5455	7.8508	8.3422	8.1741	8.5719	8.8034	9.0340	9.2684	9.5855	9.8891	10.1051	10.3748	10.6916	11.0150	11.2361	11.5110	11.8074	12.1200	12.5121	12.7594	13.0435	13.3960	13.7572	14.0723	14.4266	14.6914	15.0677	15.3392	15.6467	15.9603	16.2978	16.6633	16.9987	17.3295	17.7465	18.1346	18.6018	19.0943
d-Bo51A1_21_A05R	3.8994	4.3658	4.1988	4.0745	4.4267	4.8102	4.8745	4.6958	5.0005	5.3287	5.0610	5.3738	5.6299	5.6632	5.6278	5.8654	6.0186	6.0925	6.3920	6.4460	6.5948	6.7756	6.8927	7.1717	7.3609	7.5336	7.6745	7.8917	8.1102	8.3700	8.5524	8.6754	9.0347	9.2624	9.4607	9.7598	9.9683	10.2638	10.4315	10.6783	10.8873	11.1548	11.4088	11.6338	11.7591	12.1893	12.5265	12.8870	13.3008
d-Bo51A1_21_A06R	4.0146	4.3062	4.1712	4.6633	4.6154	5.2839	5.5869	5.3647	5.8311	5.8571	5.8467	6.2301	6.3413	6.5603	6.6444	6.7890	6.8791	7.0404	7.2659	7.2457	7.5176	7.6504	7.7883	7.9892	8.2439	8.3691	8.5888	8.7423	8.8903	9.2634	9.3660	9.6420	9.8445	10.1369	10.3530	10.5926	10.8094	11.0589	11.2352	11.5296	11.7557	11.9280	12.2333	12.4785	12.6709	12.9944	13.3121	13.6472	14.0410
d-Bo51A1_21_A07R	3.5777	3.7985	3.1368	3.4435	3.5827	3.5230	4.0071	4.2339	4.0394	4.5184	4.4596	4.5273	4.6829	4.7082	4.7242	4.8895	5.0319	4.9994	5.3464	5.5197	5.6087	5.6818	5.8374	6.0490	6.2619	6.3128	6.5245	6.7380	6.8874	7.1959	7.3270	7.5512	7.7539	8.0452	8.2188	8.4688	8.6736	8.9177	9.0894	9.2941	9.5449	9.7545	10.0171	10.2539	10.4543	10.7852	11.0505	11.3685	11.7334
d-Bo51A1_21_A08R	3.8788	4.3702	3.7370	4.3410	4.1611	4.9584	5.3261	5.1563	5.4510	5.6149	5.9204	6.2453	6.3351	6.3988	6.5056	6.8942	7.0480	7.2992	7.4511	7.7614	7.8695	8.0909	8.3068	8.5498	8.8222	8.8964	9.2812	9.5872	9.7620	10.1674	10.4242	10.5685	10.9672	11.3104	11.5717	11.8811	12.2090	12.4256	12.7231	12.9691	13.2291	13.5283	13.8905	14.2036	14.5667	14.9242	15.2938	15.7264	16.2005
d-Bo51A1_21_A09R	3.7998	4.2315	4.2920	4.3425	4.9073	4.9852	5.4791	5.4969	5.8084	5.7033	6.3094	6.2465	6.5086	6.4918	6.5941	6.9472	6.8936	7.1439	7.2558	7.6630	7.6232	7.9278	7.9817	8.1475	8.3431	8.4380	8.7352	8.9746	9.1754	9.4713	9.6399	9.7554	10.1850	10.4445	10.6902	10.9846	11.1917	11.3850	11.6638	11.8565	12.1282	12.3602	12.6476	12.9202	13.1914	13.5122	13.7804	14.1569	14.5783
d-Bo51A1_21_A10R	3.9125	3.7833	4.2453	4.6490	3.9043	4.6389	4.8748	4.7518	4.9035	5.1324	5.0971	5.2996	5.3103	5.3461	5.5442	5.6598	5.7263	5.7896	6.0773	6.2972	6.3072	6.4138	6.5843	6.7784	6.9113	7.0688	7.2405	7.4193	7.6075	7.9000	8.0697	8.2466	8.5404	8.7474	9.0234	9.2453	9.4861	9.7213	9.9661	10.1642	10.4076	10.6609	10.9282	11.1811	11.3002	11.7470	12.0392	12.3870	12.7570
d-Bo51A1_21_A11R	4.2849	3.6419	4.2609	4.3467	4.2830	5.1325	5.4718	5.3899	5.6487	6.1047	6.0997	6.4953	6.5924	6.9879	7.2594	7.3127	7.6045	7.7944	8.1373	8.4168	8.6548	8.8995	9.1241	9.3785	9.8192	10.0067	10.3690	10.6666	10.9016	11.3967	11.6187	11.9983	12.2762	12.5952	13.0088	13.3439	13.6359	14.0055	14.2643	14.5199	14.9109	15.2576	15.6035	15.9142	15.8982	16.7478	17.1184	17.5685	18.0814
d-Bo51A1_21_A12R	4.0895	4.0533	4.8323	5.5110	5.4593	5.7846	6.2417	6.1207	6.4449	7.0238	6.9597	7.2213	7.4960	7.6549	7.7267	7.9808	8.2399	8.4823	8.7550	8.8432	9.1877	9.3767	9.6583	9.8365	10.2582	10.2947	10.6344	10.9767	11.2366	11.6169	11.8092	12.1715	12.4182	12.7792	13.0909	13.4145	13.6664	14.0107	14.3251	14.5829	14.9330	15.2815	15.7131	16.0035	16.4027	16.7677	17.1443	17.6171	18.0934
d-Bo51A1_21_B01R	4.0937	4.3861	4.7771	4.5198	5.0654	5.1588	5.4213	5.6673	5.5544	6.1345	6.4180	6.1723	6.3080	6.3357	6.5871	6.7610	6.8762	7.0797	7.1749	7.2598	7.5071	7.6750	7.7180	7.9734	8.1704	8.3507	8.4725	8.7567	8.9350	9.0635	9.4262	9.5593	9.8417	10.0742	10.3306	10.5552	10.8416	11.0642	11.3312	11.4561	11.7970	12.0238	12.2766	12.4068	12.8223	13.0806	13.4770	13.8534	14.2562
d-Bo51A1_21_B02R	4.3372	4.9052	5.1831	4.6073	5.0266	5.4436	5.4422	5.8001	5.7859	6.1431	6.2863	6.2225	6.3566	6.4335	6.5520	6.7322	6.9830	7.0492	7.2423	7.4326	7.6592	7.7503	8.0089	8.2384	8.4646	8.6528	8.9248	9.1188	9.3268	9.5436	9.7984	10.0626	10.4897	10.6513	10.9308	11.2630	11.5331	11.6460	11.9661	12.2472	12.6091	12.8280	13.2126	13.5576	13.8361	14.2796	14.6427	15.0558	15.5097
d-Bo51A1_21_B03R	4.7595	5.0481	5.0804	4.7845	4.8668	4.8507	5.0500	5.3142	5.7093	5.4466	5.5518	5.9267	5.7377	5.7826	6.0033	6.1917	6.4063	6.5288	6.5958	6.8437	6.9685	7.0063	7.2684	7.3826	7.6471	7.8390	8.0169	8.2180	8.3964	8.6199	8.8451	9.0637	9.3524	9.5075	9.7985	10.0351	10.2134	10.3975	10.6680	10.9739	11.2294	11.4002	11.7413	12.0020	12.2425	12.6167	12.8983	13.2976	13.6684
d-Bo51A1_21_B04R	4.1902	4.4397	4.9951	5.3007	5.0258	5.3352	5.7234	5.8193	6.1699	6.1589	6.4913	6.4524	6.5123	6.7670	6.9539	7.2631	7.3915	7.5235	7.5871	7.8902	8.0165	8.1154	8.2711	8.4233	8.7605	8.9274	9.1049	9.2898	9.5472	9.7488	9.9915	10.2079	10.4068	10.6791	10.8864	11.0922	11.3477	11.3019	11.9164	12.0804	12.3115	12.4598	12.8092	13.0523	13.3008	13.6842	13.9467	14.3663	14.7992
d-Bo51A1_21_B05R	5.0281	5.2655	5.5331	5.9617	5.9638	6.0034	6.5842	6.6742	7.3229	7.1864	7.4166	7.3739	7.7295	7.9224	8.3180	8.5420	8.7833	9.0061	9.2795	9.5832	9.7906	10.0500	10.2686	10.4884	10.8353	11.0801	11.3183	11.6426	12.0101	12.2299	12.5435	12.8623	13.1090	13.4393	13.7817	14.1073	14.3714	14.5799	15.0386	15.2979	15.6740	15.9424	16.3013	16.6557	16.9795	17.4180	17.7740	18.2636	18.7384
d-Bo51A1_21_B06R	4.6033	4.3523	4.4950	4.5770	4.5784	5.2458	5.0030	5.0912	5.5637	5.6042	5.5463	5.7132	5.9176	6.0484	6.3235	6.4036	6.4312	6.7255	6.9379	7.1526	7.3322	7.4779	7.6464	7.7911	8.1010	8.2328	8.4873	8.7239	8.9890	9.1482	9.4487	9.6540	9.9202	10.2030	10.4493	10.7194	10.9778	11.2002	11.5738	11.7935	12.0831	12.3022	12.6118	12.9467	13.2294	13.6081	13.9595	14.3715	14.7814
d-Bo51A1_21_B07R	3.6431	3.7611	3.9520	4.5026	4.4925	4.6294	4.8121	4.8780	5.1174	5.1758	5.2939	5.6446	5.7576	5.6253	6.0395	5.9959	6.3108	6.5556	6.6257	6.8442	6.9784	7.1714	7.2702	7.5299	7.7436	7.9608	8.0928	8.3854	8.5954	8.7704	8.9854	9.2516	9.5096	9.7409	10.0278	10.2815	10.4852	10.5920	11.0168	11.3110	11.5803	11.5393	12.0932	12.3660	12.6573	13.0094	13.3556	13.7448	14.0969
d-Bo51A1_21_B08R	3.7937	4.6327	4.4434	4.8800	4.8350	5.3010	5.6831	5.6085	5.8185	6.0108	6.0628	6.5337	6.6625	6.7685	7.1778	7.2013	7.5445	7.7510	7.9643	8.1895	8.5051	8.6219	8.8575	9.0470	9.4015	9.6289	9.9628	10.1619	10.3873	10.6948	10.9550	11.1481	11.5726	11.8363	12.1547	12.4375	12.7127	12.4790	13.0679	13.3725	13.7883	14.1007	14.3410	14.6640	14.9815	15.3696	15.6695	16.1212	16.5666
d-Bo51A1_21_B09R	4.0095	4.2634	4.6535	4.9451	4.9996	5.0909	5.1650	5.8472	5.9899	6.2231	6.2863	6.5044	6.5258	6.7774	6.9483	7.1876	7.0700	7.6093	7.7853	7.9338	8.1603	8.3818	8.5792	8.7469	9.0630	9.2650	9.5411	9.7630	10.0239	10.3655	10.6277	10.8959	11.2024	11.5028	11.7870	12.0998	12.3805	12.4305	13.1294	13.3212	13.6778	13.8710	14.3860	14.7420	15.1032	15.5675	15.9260	16.4410	16.8827
d-Bo51A1_21_B10R	3.4519	3.9392	4.2628	4.4553	5.0961	4.6792	5.1387	5.1483	5.4394	5.3692	5.3803	5.8475	5.6189	5.8921	6.0350	6.0920	6.1763	6.2971	6.5616	6.5151	6.7103	6.7999	7.0066	7.1056	7.2878	7.4270	7.6102	7.7549	7.9252	8.0563	8.3231	8.4851	8.6498	8.9278	9.1111	9.3574	9.5736	9.7539	10.0114	10.2277	10.4570	10.6862	10.8974	11.2028	11.4660	11.7508	12.0194	12.3527	12.7467
d-Bo51A1_21_B11R	3.9604	3.7032	4.0129	4.8504	4.9744	4.9235	5.4743	5.2584	5.2461	5.8889	5.7273	6.0446	5.8898	6.3188	6.4535	6.6620	6.8292	7.0203	7.2521	7.2578	7.5216	7.8471	8.0344	8.2495	8.4863	8.6960	9.0083	9.1307	9.4737	9.6772	10.0229	10.2399	10.5330	10.7441	11.0279	11.3989	11.6296	11.8344	12.1639	12.3739	12.6525	12.9405	13.2033	13.4901	13.7777	14.0918	14.4227	14.8031	15.3290
d-Bo51A1_21_B12R	3.9339	3.8223	4.5336	4.4591	4.2717	4.4486	4.8873	5.0008	4.9256	5.3229	5.4010	5.4186	5.6187	5.5083	5.7559	6.1013	6.3615	6.3854	6.5538	6.7016	6.9306	7.1233	7.2976	7.5052	7.6826	7.8931	8.0757	8.2985	8.5416	8.7146	9.0064	9.2793	9.4865	9.7353	10.0135	10.2778	10.5317	10.7362	11.0400	11.3174	11.5468	11.7646	12.1139	12.4219	12.7813	13.1379	13.4427	13.8302	14.2960
d-Bo51A1_21_C01R	4.2456	4.3997	4.1524	4.7569	4.2465	4.7115	4.9707	5.0767	5.3298	5.3946	5.7219	5.7802	5.7658	6.3025	6.1676	6.4548	6.5303	6.6281	6.8053	6.8678	7.3078	7.4268	7.4704	7.8332	7.9949	8.2820	8.4739	8.7153	8.8843	9.1189	9.4779	9.3871	9.9035	10.1479	10.4303	10.6859	10.9725	11.2264	11.4380	11.6728	11.9295	12.2239	12.4842	12.8213	13.1643	13.4143	13.6957	14.1168	14.5908
d-Bo51A1_21_C02R	3.9119	4.5884	3.9523	4.6844	4.8290	5.2376	5.0442	5.2268	5.7076	5.5470	5.7112	5.9592	6.1747	6.1744	6.3636	6.5817	6.6596	6.8844	7.0374	7.1850	7.6011	7.7170	7.8729	8.1899	8.4198	8.6372	8.8771	9.0427	9.2929	9.5250	9.7921	9.9076	10.3313	10.6082	10.8372	11.2451	11.3517	11.6667	11.9223	12.0589	12.4248	12.6550	12.9463	13.2814	13.6053	13.8533	14.1566	14.5849	15.0528
d-Bo51A1_21_C03R	4.4143	4.6123	4.2669	4.8043	5.1935	5.0170	5.5228	5.5775	6.0298	6.0641	6.0351	6.3070	6.6298	6.5634	6.6054	6.9960	7.1309	7.2260	7.3209	7.6745	8.0227	8.0344	8.3969	8.6882	8.8018	9.1137	9.3046	9.5895	9.8684	10.0626	10.3282	10.4304	10.9583	11.2014	11.4805	11.9474	12.0577	12.3218	12.5872	12.7022	13.1319	13.4323	13.7304	14.0408	14.4204	14.7403	15.0428	15.4825	15.9807
d-Bo51A1_21_C04R	4.6917	4.9887	4.9523	5.5363	5.3130	5.4562	5.3592	5.4353	5.8370	5.9065	5.8678	5.7456	6.0346	5.9363	6.1503	6.4850	6.6117	6.6682	6.8354	6.8523	7.1684	7.2400	7.3965	7.5865	7.6777	7.8200	8.0676	8.1863	8.4635	8.6091	8.7483	9.0251	9.2378	9.4065	9.6306	10.0706	10.0340	10.2549	10.5252	10.6639	10.9223	11.0683	11.3939	11.6057	11.8874	12.0869	12.3817	12.7345	13.0789
d-Bo51A1_21_C05R	3.7461	4.3694	3.9297	4.2625	4.6419	4.4643	4.5660	4.9232	4.9235	5.0185	5.1611	5.1560	5.4111	5.4432	5.4651	5.6602	5.8353	5.7851	6.0937	6.1069	6.5746	6.5125	6.6492	6.8671	6.9536	7.1181	7.2892	7.5200	7.7351	7.8313	8.0790	8.2618	8.6351	8.8119	9.0136	9.3381	9.5022	9.6947	9.9266	10.1932	10.4158	10.6348	10.9555	11.2252	11.4917	11.7567	12.0544	12.4196	12.7854
d-Bo51A1_21_C06R	4.1368	4.8158	4.6477	5.0164	5.2713	5.5821	5.5963	5.7176	6.1230	6.0553	5.9586	6.2678	6.3460	6.6946	6.7968	6.8967	7.0812	7.2278	7.4333	7.6205	7.8626	7.9839	8.1487	8.3423	8.6030	8.8549	9.1097	9.2621	9.4972	9.7331	9.9633	10.0162	10.5579	10.7761	11.0356	11.3846	11.5448	11.8386	12.0591	12.2902	12.5820	12.8347	13.1476	13.4904	13.7951	14.1002	14.4225	14.8218	15.2368
d-Bo51A1_21_C07R	4.4919	4.4157	4.3803	4.6744	5.1528	5.0001	5.1767	5.3269	5.6472	5.7673	5.7372	5.7580	5.9543	6.1267	6.1687	6.2095	6.5967	6.5990	6.8082	6.9536	7.2583	7.2393	7.3566	7.6508	7.8625	8.1422	8.3393	8.4394	8.7538	8.9213	9.1650	9.2726	9.6801	9.8789	10.1239	10.5854	10.6391	10.8515	11.0836	11.0906	11.5006	11.7669	12.0123	12.2390	12.5466	12.7721	13.0938	13.4772	13.8979
d-Bo51A1_21_C08R	4.2590	5.1534	5.3745	5.7165	5.9877	6.1083	6.1637	6.5600	6.7812	7.0232	7.1107	7.0875	7.3354	7.7129	7.7396	7.8731	8.1762	8.3973	8.5731	8.8151	9.1323	9.2086	9.3971	9.7836	9.9071	10.1946	10.5319	10.6897	10.9849	11.2107	11.4964	11.7144	11.9897	12.3020	12.6277	12.9989	13.1800	13.3944	13.6167	13.7887	14.1386	14.3825	14.6256	14.8777	15.2589	15.4816	15.8528	16.2327	16.7281
d-Bo51A1_21_C09R	3.9136	4.9953	4.8358	4.7109	5.3272	5.1757	5.6589	5.8591	6.0310	6.0407	6.3435	6.3792	6.5872	6.8552	6.8375	7.1965	7.2686	7.4734	7.5725	8.0175	8.1975	8.3711	8.4284	8.7652	8.9225	9.1689	9.4057	9.6063	9.8575	10.0623	10.3496	10.3370	10.8360	11.1427	11.3984	11.8015	11.9689	12.2062	12.4218	12.6049	12.8849	13.1215	13.4112	13.6325	14.0091	14.2653	14.5711	14.9827	15.4201
d-Bo51A1_21_C10R	3.5726	3.9255	3.4038	3.8722	4.3703	3.9383	4.7975	4.7694	4.7458	4.7874	5.1322	5.2568	5.4658	5.5159	5.7328	5.8230	5.9432	6.1835	6.3868	6.5189	6.7805	7.0317	7.0970	7.4017	7.6269	7.8230	8.0401	8.2309	8.4744	8.7036	8.9059	9.0503	9.5038	9.7152	9.9861	10.2329	10.5491	10.7374	10.9932	10.9987	11.4500	11.7229	11.9617	12.2667	12.6014	12.8495	13.1359	13.5263	13.9208
d-Bo51A1_21_C11R	4.0519	4.6718	4.8051	4.9183	5.2915	5.5893	5.6774	5.9615	6.1144	6.2811	6.3490	6.4403	6.8484	6.9583	7.0678	7.4298	7.5856	7.7932	8.0095	8.1883	8.4083	8.7341	8.7891	9.0787	9.3544	9.6309	9.9382	10.0990	10.4428	10.7564	11.0101	11.0867	11.6230	11.9647	12.2935	12.5607	12.9791	13.2560	13.5393	13.8306	14.1853	14.5419	14.7995	15.2102	15.6789	15.9437	16.4132	16.8823	17.3392
d-Bo51A1_21_C12R	4.5844	5.0355	4.7745	5.3983	5.4266	5.5683	6.0206	5.8485	6.0867	6.5229	6.3994	6.5773	6.6555	6.8940	6.9495	7.2208	7.3480	7.5575	7.6976	7.8608	7.9936	8.2428	8.4506	8.5820	8.7843	8.9050	9.0368	9.2687	9.4798	9.6104	9.9163	10.1575	10.4578	10.6576	10.9328	11.1502	11.3499	11.6212	11.8915	12.0009	12.3759	12.6568	12.8787	13.1472	13.4439	13.7297	14.0973	14.4089	14.8759
d-Bo51A1_21_D01R	3.5773	3.2980	3.9711	4.3237	4.2772	4.4161	4.6837	4.7418	5.0419	4.9896	5.1120	5.0920	5.3011	5.3805	5.5448	5.5749	6.0020	6.1157	6.3180	6.4216	6.5928	6.8342	6.9584	7.1866	7.4753	7.5567	7.7878	8.0031	8.2805	8.4736	8.7490	9.0037	9.2326	9.4756	9.7380	10.0579	10.3261	10.5479	10.8377	11.1359	11.3920	11.6970	11.9935	12.3090	12.5974	12.9160	13.2867	13.6661	13.9942
d-Bo51A1_21_D02R	4.6280	4.3036	4.3952	4.8560	4.9701	5.3129	5.1637	5.2795	5.5652	5.3965	5.7251	5.6314	5.9228	5.8575	5.9498	5.9221	6.3462	6.4327	6.6703	6.6544	6.8623	7.0023	7.1414	7.3628	7.5573	7.6762	7.8658	8.1010	8.3100	8.5279	8.7834	8.9565	9.1864	9.4112	9.6103	9.9699	10.2030	10.5423	10.7150	11.0277	11.2452	11.5429	11.7936	12.1136	12.4135	12.7246	13.1068	13.5009	13.8881
d-Bo51A1_21_D03R	5.0304	4.8224	4.2157	5.0751	5.0945	4.9256	5.4189	5.4745	5.7263	5.7362	5.4650	5.9331	6.1850	5.9449	6.2245	6.3102	6.5845	6.7575	7.0325	7.1010	7.2420	7.4797	7.6672	7.9037	8.1366	8.2807	8.5083	8.7464	8.9271	9.1667	9.4213	9.6925	9.9090	10.2663	10.4278	10.7624	11.0663	11.2576	11.5126	11.8026	12.0859	12.3481	12.6239	12.9629	13.2456	13.5888	13.9742	14.3872	14.7827
d-Bo51A1_21_D04R	4.4548	5.1670	4.9270	4.7318	5.1316	5.2853	5.4676	5.8203	6.0365	5.9078	6.1014	6.3006	6.4789	6.4967	6.5702	6.5996	7.0843	7.2646	7.4578	7.5269	7.7857	7.9330	8.0257	8.4642	8.6411	8.7935	9.1279	9.3545	9.5847	9.8012	10.0683	10.3543	10.6412	10.9488	11.1409	11.5062	11.7636	12.0808	12.2958	12.5888	12.8760	13.1961	13.4765	13.8133	14.1751	14.4739	14.8615	15.2998	15.7091
d-Bo51A1_21_D05R	4.2348	4.5343	4.7256	4.4621	4.7739	4.7132	4.8408	5.0999	5.3341	5.2408	5.2257	5.4061	5.6061	5.5611	5.6653	5.8610	5.9480	6.1589	6.4156	6.4005	6.3796	6.7076	6.8671	7.1294	7.2849	7.4491	7.5745	7.8188	7.9742	8.2057	8.4210	8.6385	8.8908	9.1801	9.3570	9.6111	9.8206	9.9863	10.2837	10.5608	10.6567	11.1008	11.2466	11.5320	11.7995	12.0741	12.4239	12.7272	13.2024
d-Bo51A1_21_D06R	4.7354	4.7783	5.0629	5.1413	5.2052	5.6167	5.5482	5.2350	5.9163	5.7614	5.7498	5.8815	6.0335	6.0119	6.1879	6.2214	6.4307	6.6179	6.8699	6.9124	6.7079	7.2211	7.2739	7.5911	7.7295	7.7627	7.9841	8.2800	8.3576	8.6406	8.8729	9.1167	9.3225	9.6234	9.8176	10.1187	10.3862	10.6714	10.8850	11.1987	11.3721	11.7763	12.0813	12.3739	12.7110	13.0691	13.4187	13.8253	14.2185
d-Bo51A1_21_D07R	4.4391	4.7855	4.7815	4.9810	5.1601	5.4638	5.1823	5.7514	5.7225	5.6910	5.9567	6.1097	6.3826	6.1325	6.4600	6.5354	6.7546	7.1088	7.3157	7.2324	7.1831	7.7174	7.8813	8.2226	8.3615	8.6128	8.6981	9.0652	9.2154	9.5049	9.7774	10.0631	10.2562	10.5887	10.7814	11.1304	11.3681	11.5925	11.8688	12.1577	12.1370	12.7284	12.8400	13.2878	13.5267	13.8261	14.2437	14.6103	15.1455
d-Bo51A1_21_D08R	4.1035	4.6261	4.9308	4.5205	4.7127	5.4364	5.0963	5.4748	5.8785	5.3788	5.7719	5.7151	6.1527	6.0586	6.1195	6.3046	6.5312	6.8086	7.0717	6.9958	7.0404	7.3608	7.5819	7.9209	8.0534	8.1604	8.3656	8.7774	8.8688	9.1476	9.4414	9.6167	9.8963	10.1957	10.3983	10.7016	10.9286	11.0771	11.3950	11.6978	11.7260	12.2245	12.4602	12.6863	12.9210	13.2389	13.6077	13.9608	14.4022
d-Bo51A1_21_D09R	4.1702	4.6309	4.2112	4.7474	4.6340	4.7531	4.8028	4.9287	4.8000	4.9856	4.9734	5.2497	5.2265	5.1399	5.2512	5.2735	5.4111	5.5973	5.7849	5.7274	5.8191	5.7992	6.0251	6.2513	6.2494	6.3827	6.5418	6.6840	6.7055	6.9705	7.1505	7.2222	7.5310	7.7233	7.9090	8.1165	8.2623	8.4574	8.7188	8.9493	8.9905	9.3641	9.6452	9.8677	10.0523	10.3156	10.6077	10.8322	11.2530
d-Bo51A1_21_D10R	4.7561	4.6949	5.0362	4.9693	4.8879	5.3519	5.6377	5.7647	5.7370	5.8806	6.0855	6.1045	6.3194	6.1843	6.2589	6.3454	6.6194	6.7387	6.9509	7.0243	7.1994	7.2528	7.4098	7.7509	7.8463	8.0425	8.1977	8.3788	8.5552	8.7797	9.0806	9.2506	9.4935	9.7350	9.9345	10.1937	10.4498	10.6381	10.9097	11.1685	11.4355	11.7357	11.9305	12.2413	12.5091	12.8011	13.1398	13.5325	13.9160
d-Bo51A1_21_D11R	3.8983	4.4177	4.6042	4.5703	4.7817	5.1808	4.9381	5.0798	5.1779	5.1608	5.2659	5.5918	5.6517	5.6723	5.6725	5.8586	5.9190	6.1888	6.3919	6.4249	6.4892	6.5681	6.8334	7.0889	7.1689	7.3565	7.5539	7.7613	7.8898	8.1210	8.3628	8.5570	8.8271	9.0963	9.2650	9.5335	9.7352	9.8656	10.2310	10.5004	10.5217	10.9803	11.2526	11.4731	11.7679	11.9864	12.3730	12.6763	13.1571
d-Bo51A1_21_D12R	3.9737	3.7347	4.4397	4.6906	4.4490	4.9574	4.9788	5.2146	5.0389	5.4231	5.4738	5.4912	5.5984	5.7701	5.8004	5.9994	6.2089	6.2988	6.5871	6.5677	6.7880	6.8407	7.0130	7.1964	7.3637	7.4867	7.6578	7.9021	8.0254	8.2448	8.4424	8.7119	8.8710	9.1414	9.3106	9.6032	9.7578	9.9776	10.2623	10.4740	10.6461	10.9744	11.1219	11.4699	11.7630	11.9940	12.3477	12.6444	13.0279
d-Bo51A1_21_E01R	4.1158	4.4292	4.7265	4.2718	4.5524	5.0773	5.4250	5.2300	5.4149	5.6118	5.9491	6.1080	6.5453	6.2129	6.5683	6.5915	6.6649	6.9992	7.0219	7.2247	7.3808	7.7996	7.9053	8.1320	8.4046	8.7002	8.8686	9.1934	9.3581	9.6488	9.9750	10.2011	10.4681	10.7618	11.0307	11.3697	11.6418	11.9155	12.1759	12.4858	12.7618	13.1506	13.4384	13.7343	14.1045	14.4413	14.7689	15.2275	15.6999
d-Bo51A1_21_E02R	4.7920	5.6223	5.3776	5.1225	5.3797	5.1846	5.7882	5.8821	6.4088	6.2214	6.4773	6.8573	6.5732	7.0442	7.1678	7.1781	7.3191	7.6976	7.7574	7.8668	8.0661	8.3289	8.4639	8.7149	8.9500	9.1794	9.3703	9.6214	9.7701	10.0890	10.3515	10.5895	10.8254	11.0941	11.3912	11.6821	11.9879	12.2997	12.5297	12.7735	13.0807	13.4142	13.7105	14.1007	14.3251	14.7304	15.1076	15.4949	15.9384
d-Bo51A1_21_E03R	5.0727	5.5233	4.8566	5.1582	6.1887	6.0741	6.2163	6.3516	6.7912	6.7546	6.8960	7.2294	7.3948	7.4649	7.9340	7.7384	8.0617	8.4203	8.5796	8.7158	9.0315	9.2728	9.4938	9.6888	9.9953	10.2693	10.4541	10.8414	11.0856	11.3894	11.7066	11.9624	12.1869	12.5967	12.8198	13.2037	13.5426	13.8666	14.1288	14.4077	14.7306	15.1307	15.4242	15.8013	16.1604	16.5309	16.9359	17.4056	17.8800
d-Bo51A1_21_E04R	4.6127	5.3366	4.9575	4.9277	5.3660	5.3040	6.0324	6.1982	6.5544	6.7245	6.8160	7.0798	7.0437	7.3022	7.6824	7.5337	7.7923	8.2002	8.2978	8.4424	8.7415	9.0660	9.2020	9.3991	9.7752	9.8891	10.2474	10.5156	10.7221	11.0166	11.3629	11.6209	11.8939	12.2121	12.5147	12.8236	13.1528	13.4244	13.7524	14.0398	14.3882	14.7819	15.0747	15.4897	15.7611	16.1270	16.5075	16.9265	17.4165
d-Bo51A1_21_E05R	3.9496	4.4615	4.3326	4.0753	4.6678	5.1240	5.1130	5.3717	5.5528	5.9393	5.7173	6.0453	6.1067	6.3019	6.5528	6.7328	6.8001	7.0279	7.1562	7.2237	7.6626	7.9520	8.0188	8.1946	8.4615	8.7846	8.9623	9.1805	9.4483	9.7376	9.9948	10.2768	10.4658	10.7933	11.0816	11.3469	11.6198	11.9169	12.1731	12.4085	12.6384	12.9683	13.2024	13.4340	13.8550	14.1553	14.5031	14.9046	15.3921
d-Bo51A1_21_E06R	4.9113	5.0714	5.0020	5.2372	5.4863	5.4518	5.7572	5.9056	6.1935	6.0609	6.3827	6.6174	6.6720	6.9683	7.0168	7.0165	6.9914	7.4083	7.5073	7.5933	7.8237	8.0010	8.1323	8.4520	8.6120	8.7753	8.9797	9.2517	9.3930	9.5949	9.8853	10.1630	10.3524	10.6222	10.8799	11.1396	11.4260	11.7834	12.0109	12.2505	12.5503	12.8460	13.1867	13.5232	13.8196	14.1432	14.5485	14.8931	15.3406
d-Bo51A1_21_E07R	4.3137	4.9955	4.2833	4.6434	4.7280	4.2101	4.7178	4.9115	5.1745	4.8696	5.4239	5.6391	5.6474	6.0990	6.0252	6.0201	6.3478	6.5078	6.6133	6.8091	7.0124	7.1821	7.3931	7.7555	7.8174	7.9607	8.2778	8.5427	8.6149	8.8780	9.1355	9.3894	9.6314	9.8201	10.1722	10.3120	10.5875	10.8806	11.0810	11.3020	11.5690	11.8085	12.0541	12.2975	12.5428	12.8386	13.1693	13.5520	13.9300
d-Bo51A1_21_E08R	4.9877	6.2260	6.1026	5.8264	6.2165	6.4899	7.0084	7.1677	7.6002	7.6468	7.9850	8.2419	8.6308	8.8944	9.1455	9.2912	9.4590	9.9238	10.1674	10.4003	10.6136	10.9877	11.2785	11.6229	11.8725	12.1530	12.4935	12.8261	13.0610	13.3933	13.7762	14.0906	14.3304	14.7195	15.0547	15.3638	15.7144	15.9961	16.3230	16.6540	17.0028	17.3807	17.6928	18.0596	18.2969	18.6446	19.0428	19.4744	20.0156
d-Bo51A1_21_E09R	4.5971	4.5829	4.3612	4.9302	4.7712	4.1946	4.9479	5.2694	5.2804	4.9580	5.4291	5.6807	5.5709	5.8015	5.9433	5.8232	5.9480	6.0871	6.2825	6.3140	6.4897	6.5702	6.7226	6.8974	7.0516	7.2023	7.3916	7.5170	7.6416	7.9164	8.0836	8.3466	8.4378	8.6711	8.8817	9.0702	9.3159	9.5899	9.8013	9.9709	10.2230	10.4366	10.6920	10.9816	11.2150	11.4455	11.7965	12.0722	12.4121
d-Bo51A1_21_E10R	4.7730	4.9411	5.1617	5.0682	5.5479	5.4409	5.7312	5.7709	6.1138	6.1480	6.2445	6.5177	6.7110	6.8505	7.0206	6.9483	7.1272	7.3501	7.5714	7.6812	7.9237	8.1396	8.3433	8.5838	8.7402	8.9190	9.1698	9.3647	9.6141	9.9587	10.1666	10.3799	10.6623	10.9219	11.2135	11.4214	11.7519	12.1225	12.3756	12.6451	12.9472	13.2222	13.4964	13.9525	14.2013	14.5696	14.9543	15.3858	15.7893
d-Bo51A1_21_E11R	4.2936	4.5727	4.4916	5.0180	4.9186	5.5205	5.4107	5.5073	5.7249	5.6980	5.8852	6.1646	6.3194	6.6204	6.6655	6.8177	6.9807	7.2161	7.4708	7.5036	7.8254	8.1108	8.2289	8.4842	8.7593	8.9589	9.1638	9.3718	9.6628	9.8534	10.2419	10.5094	10.7718	11.0151	11.3448	11.5909	11.9358	12.2453	12.5042	12.7282	13.0680	13.3696	13.6571	13.9819	14.3069	14.6394	14.9731	15.4474	15.8652
d-Bo51A1_21_E12R	5.0257	5.1473	5.0181	5.4031	5.6229	5.8050	6.3114	6.3180	6.3630	6.3075	6.8186	6.8221	7.1472	7.3056	7.4261	7.4542	7.5854	7.8535	7.9934	8.0193	8.3146	8.4761	8.7024	8.7776	9.1022	9.2243	9.4630	9.7108	9.8953	10.0335	10.3181	10.5721	10.7897	11.0036	11.3038	11.5055	11.7587	12.0885	12.3216	12.5378	12.8188	13.1076	13.3882	13.6726	13.9696	14.3089	14.6446	15.0657	15.4780
d-Bo51A1_21_F01R	4.0193	3.9493	4.2748	3.8426	4.0805	4.1228	4.7132	4.5916	4.6093	4.7876	4.9525	5.0120	5.0067	5.0843	5.2635	5.4417	5.4227	5.7806	5.8112	5.9932	6.1260	6.2838	6.4184	6.7078	6.7126	6.9430	7.0950	7.2683	7.5338	7.7101	7.8228	8.1384	8.3182	8.5287	8.8528	9.0722	9.3079	9.5284	9.7724	9.8941	10.2220	10.4433	10.6536	10.8326	11.1662	11.4035	11.7225	12.0723	12.4501
d-Bo51A1_21_F02R	4.4931	5.0755	5.4922	5.1144	5.6075	5.5413	6.1413	5.9165	6.1520	6.2200	6.4735	6.7102	6.6722	6.9971	7.1503	7.1925	7.4157	7.5039	7.6207	7.9570	8.1109	8.3750	8.5175	8.9358	8.9037	9.0967	9.3506	9.5108	9.7674	10.0054	10.0885	10.4613	10.7891	11.0453	11.3240	11.5643	11.8624	12.1313	12.4379	12.6366	12.9798	13.2591	13.5312	13.8044	14.2051	14.5410	14.9082	15.3241	15.7221
d-Bo51A1_21_F03R	5.2332	4.9179	5.3182	5.9177	5.7479	6.0919	6.2543	5.9925	6.2244	6.3592	6.6959	6.9966	6.9436	7.2350	7.5415	7.6598	7.8642	7.8917	8.1971	8.3843	8.5680	8.7030	8.9748	9.2541	9.3938	9.5780	9.8231	10.0506	10.3905	10.5442	10.7823	11.1310	11.3837	11.6431	11.9677	12.1949	12.5415	12.7909	13.0399	13.2505	13.6189	13.8682	14.1890	14.4868	14.8980	15.2003	15.5440	15.9622	16.3681
d-Bo51A1_21_F04R	4.1992	5.1372	4.7000	4.7129	4.8090	5.4861	5.2864	5.5364	5.3071	5.1915	5.7722	5.6853	5.7401	6.1271	6.1583	6.2789	6.4595	6.6051	6.7107	6.8845	6.9905	7.1148	7.1963	7.4928	7.5188	7.6692	7.8320	8.0575	8.2659	8.4148	8.4979	8.6783	8.9889	9.1422	9.3132	9.6737	9.8305	10.0183	10.2260	10.3676	10.6418	10.8491	11.1235	11.2109	11.4840	11.7242	12.0389	12.3323	12.7167
d-Bo51A1_21_F05R	4.6674	4.5594	4.7124	4.7311	4.8833	5.5584	5.5327	5.6343	5.4910	5.6925	6.0558	5.9934	6.0854	6.3662	6.5077	6.7731	6.9031	7.0101	7.2373	7.4951	7.5145	7.7030	7.9417	8.1142	8.3917	8.6327	8.7422	8.9810	9.2398	9.5056	9.5639	9.9744	10.1976	10.3801	10.7191	10.9687	11.2666	11.4456	11.7229	11.8476	12.1501	12.4127	12.7252	12.6628	13.2119	13.4888	13.8363	14.2123	14.6153
d-Bo51A1_21_F06R	4.4861	3.8486	4.4006	4.6225	4.0794	4.8827	4.9788	4.6908	4.7167	5.0954	5.0377	5.2112	5.1306	5.3462	5.4394	5.6045	5.6908	5.7236	6.0003	6.1454	6.2624	6.3601	6.5205	6.6718	6.9517	7.0966	7.2628	7.5773	7.7266	7.9107	8.0122	8.3128	8.6082	8.8350	9.1105	9.4116	9.5908	9.8409	10.0666	10.2702	10.5635	10.8058	11.0883	11.2111	11.5533	11.9083	12.1980	12.5793	12.9583
d-Bo51A1_21_F07R	4.3721	4.9637	4.4753	5.0646	5.1145	5.6822	5.5819	5.4271	5.8194	5.2950	5.7402	5.9493	5.8403	6.0306	6.1949	6.3202	6.4661	6.5597	6.7121	6.8106	7.0508	7.2669	7.4053	7.7559	7.6490	8.0332	8.1035	8.3646	8.5536	8.7372	8.8137	9.1343	9.4306	9.6496	9.8520	10.1938	10.3594	10.6690	10.8807	11.1406	11.4489	11.6682	11.9906	12.2492	12.5480	12.7956	13.1338	13.4966	13.9064
d-Bo51A1_21_F08R	4.4731	5.6085	4.5115	4.7337	4.7304	5.3754	5.4399	5.3854	5.5024	5.0371	5.6205	5.7169	5.5525	6.1915	6.1028	6.1658	6.4594	6.4350	6.6855	6.8306	7.1098	7.3411	7.4100	7.7810	7.8139	8.1142	8.2155	8.6010	8.7293	8.9260	8.9780	9.3582	9.6680	9.9537	10.2110	10.5287	10.6467	11.0419	11.2247	11.4355	11.7322	11.9604	12.2870	12.3952	12.7990	13.1059	13.4783	13.8444	14.2595
d-Bo51A1_21_F09R	4.4404	5.1193	4.1659	4.8635	5.0701	5.1157	5.4726	5.4988	5.3529	5.2498	5.9067	5.9802	5.9549	6.2222	6.2672	6.6035	6.7944	7.0453	7.2681	7.4514	7.6239	7.9597	8.0375	8.3230	8.4434	8.7806	8.9945	9.2894	9.5102	9.8077	9.8861	10.2266	10.6739	10.8849	11.1807	11.5922	11.7595	12.0881	12.3867	12.6059	12.9502	13.2561	13.5707	13.6584	14.1796	14.5101	14.9132	15.3252	15.7440
d-Bo51A1_21_F10R	4.4425	5.2762	4.2223	5.0870	4.4595	5.2192	5.7744	5.3041	5.2275	4.6723	5.4354	5.5435	5.4899	5.5632	5.7315	5.9001	6.1688	6.0572	6.2268	6.3975	6.4678	6.7518	6.8571	6.9985	7.0831	7.3055	7.4785	7.7846	7.8559	8.0552	8.1378	8.4569	8.7293	8.9026	9.1595	9.4645	9.5978	9.9228	10.1427	10.3299	10.6089	10.8221	11.1054	11.2441	11.6681	11.9799	12.2805	12.6388	12.9967
d-Bo51A1_21_F11R	4.9275	5.7584	4.8559	5.6288	5.6947	5.9376	6.1694	6.4941	6.6913	6.6880	7.0186	7.0160	7.1821	7.5187	7.7957	7.9737	8.0980	8.3413	8.4997	8.6735	8.8638	9.2379	9.3409	9.5186	9.7670	10.0132	10.2967	10.5892	10.7773	11.0385	11.2451	11.5207	11.8759	12.1735	12.4596	12.8226	12.8726	13.3295	13.6087	13.8018	14.1615	14.4811	14.7632	14.9877	15.4268	15.7736	16.0541	16.5181	16.9415
d-Bo51A1_21_F12R	4.7572	4.6891	5.2425	4.3643	5.2408	5.8974	5.9975	6.0269	5.9861	6.1792	6.4787	6.5095	6.9063	6.8355	7.1336	7.3046	7.6016	7.6512	7.9477	8.0611	8.1377	8.4584	8.6352	8.9133	9.0015	9.2304	9.4598	9.7539	10.0277	10.2459	10.3830	10.7842	11.0619	11.2677	11.5873	11.9088	12.1448	12.4113	12.6954	12.9523	13.2330	13.5329	13.8601	14.0979	14.4961	14.8015	15.1859	15.5944	16.0341
d-Bo51A1_21_G01R	4.0353	4.2098	3.9133	4.7951	5.2415	4.7992	5.0544	5.1754	4.8743	5.4819	5.3790	5.6154	5.7277	5.7700	6.0664	6.1495	6.1093	6.2205	6.5908	6.6352	6.8181	6.9372	7.1480	7.2873	7.5595	7.6780	7.8781	8.1039	8.2955	8.4792	8.7474	8.9446	9.1767	9.4754	9.6709	9.9731	10.2154	10.4413	10.3876	10.8580	11.0973	11.4294	11.6221	11.8982	12.1735	12.4628	12.8088	13.1880	13.6082
d-Bo51A1_21_G02R	4.2366	4.3247	4.6649	4.9990	5.1066	5.2913	4.9815	5.2781	5.4359	5.5576	5.5733	5.6625	5.7344	5.9010	5.9875	6.1092	6.2245	6.4298	6.6618	6.6005	6.9346	7.0055	7.1355	7.4142	7.5139	7.7250	7.9189	8.0972	8.2983	8.5809	8.7772	9.0231	9.2648	9.5284	9.7543	10.0146	10.1864	10.5344	10.6912	11.0778	11.2908	11.5656	11.8646	12.1752	12.4753	12.9010	13.1073	13.4282	13.9097
d-Bo51A1_21_G03R	4.3125	5.0184	5.5206	5.1795	5.5692	5.8019	5.7998	5.8468	5.9759	6.2437	6.3771	6.8393	6.9800	6.8301	7.1941	7.3653	7.4494	7.4863	7.8741	7.9958	8.1417	8.3657	8.6013	8.7608	9.0412	9.1736	9.4401	9.6980	9.9534	10.1084	10.4924	10.7137	10.9660	11.2929	11.5038	11.8388	12.0905	12.3697	12.5828	12.8041	13.0680	13.3595	13.6062	13.9210	14.2016	14.4858	14.8289	15.2309	15.6527
d-Bo51A1_21_G04R	4.1208	4.0652	4.6563	4.9303	5.2597	5.3740	4.9831	5.5049	5.2401	5.5683	5.6166	5.7188	5.8123	5.9002	6.1781	6.1876	6.2314	6.4035	6.5780	6.6361	6.9126	6.9987	7.0735	7.2338	7.4023	7.4696	7.8551	7.8761	8.0584	8.2962	8.5118	8.7635	8.9058	9.1228	9.3959	9.6224	9.7599	10.0389	10.1839	10.5026	10.6857	10.9241	11.1824	11.4366	11.6758	11.9602	12.2815	12.5528	13.0037
d-Bo51A1_21_G05R	4.9119	5.5979	6.1921	6.4681	7.1843	6.7616	7.1764	7.7711	7.8677	8.3606	8.4155	8.4367	8.7194	8.8539	9.0878	9.2855	9.5444	9.6478	9.9873	10.0983	10.2639	10.4703	10.7433	10.8640	11.1791	11.2912	11.5809	11.8109	11.9921	12.1782	12.5231	12.7978	13.0513	13.3651	13.6557	13.9389	14.1127	14.4414	14.7630	14.9836	15.2095	15.5544	15.8154	16.1285	16.4288	16.8060	17.1096	17.4387	17.9184
d-Bo51A1_21_G06R	4.0841	4.0666	4.0990	4.1372	4.5022	4.8973	4.9589	4.9184	5.1783	5.3996	5.4777	5.4738	5.6319	5.6527	6.1354	6.2757	6.2592	6.3560	6.7873	6.9403	7.1450	7.3310	7.5980	7.8238	8.0530	8.3150	8.5582	8.8515	9.0700	9.3447	9.6091	9.9078	10.1628	10.5310	10.7903	11.1535	11.4771	11.7384	11.9182	12.3085	12.6028	12.9503	13.3247	13.6978	14.0408	14.4269	14.8126	15.3012	15.7527
d-Bo51A1_21_G07R	4.0399	4.0484	4.0497	4.1869	5.1575	4.8275	4.5739	4.9735	5.0133	5.2487	5.1810	5.4115	5.5495	5.6310	5.7842	5.9101	6.1192	6.1225	6.4272	6.6383	6.7366	6.9745	7.1997	7.3691	7.6055	7.7879	8.0116	8.2395	8.4905	8.7094	8.9849	9.2115	9.4144	9.8054	10.0318	10.3659	10.6537	10.9497	10.9761	11.4131	11.6939	12.0214	12.2942	12.6454	12.9314	13.3143	13.6644	14.1145	14.5450
d-Bo51A1_21_G08R	3.7454	4.0011	4.4543	4.7883	4.8795	4.7831	4.5149	4.7387	4.8011	5.1394	5.2447	5.2494	5.2197	5.3522	5.5270	5.5834	5.6497	5.7741	6.0272	6.0667	6.2118	6.4160	6.5519	6.6687	6.8946	7.0169	7.2191	7.4336	7.6164	7.8278	7.9844	8.1971	8.3631	8.7209	8.8770	9.1542	9.4120	9.6548	9.7536	10.0626	10.3121	10.5365	10.8021	11.0738	11.3147	11.6033	11.8947	12.2826	12.6574
d-Bo51A1_21_G09R	3.7816	4.1954	4.0274	4.0634	4.3540	4.1047	4.2869	4.4349	4.2938	4.9666	4.6188	4.7738	4.8314	4.8968	5.3410	5.0842	5.3153	5.4637	5.7186	5.8341	5.8841	6.0407	6.2941	6.3651	6.4998	6.6579	6.8478	7.0322	7.2784	7.3060	7.6607	7.8850	8.1090	8.3462	8.4918	8.8599	9.0640	9.2727	9.5176	9.7289	9.9176	10.2583	10.4496	10.7326	10.9478	11.2138	11.5131	11.8863	12.2897
d-Bo51A1_21_G10R	5.0409	4.9510	4.7703	5.3066	5.9541	5.5069	5.9205	6.2712	6.0477	6.5765	6.4847	6.5441	6.8494	6.8894	7.3626	7.3503	7.3854	7.4901	7.7957	7.8459	7.9111	8.2148	8.3298	8.5277	8.6134	8.7540	8.8998	9.1286	9.3231	9.4086	9.7671	9.9801	10.1506	10.4265	10.5659	10.9097	11.0987	11.2972	11.4889	11.6910	11.8892	12.1646	12.3587	12.6328	12.8581	13.1477	13.4653	13.8151	14.2277
d-Bo51A1_21_G11R	3.8189	3.1945	3.3104	3.1715	3.9492	3.6968	3.7988	3.9615	3.7686	4.4173	4.1827	4.2682	4.2110	4.3368	4.5073	4.4371	4.7060	4.7307	4.7830	4.9747	5.1192	5.2181	5.3297	5.5233	5.5863	5.7167	5.8718	5.9893	6.1490	6.3739	6.5242	6.7250	6.8499	7.0859	7.2184	7.5165	7.7136	7.9057	8.0448	8.2798	8.4773	8.7841	8.9074	9.1717	9.3625	9.6072	9.8790	10.1815	10.4876
d-Bo51A1_21_G12R	4.0683	3.8071	4.2029	4.9767	4.5146	5.1503	5.1565	5.1825	5.1665	5.2570	5.5046	5.7784	5.9558	5.7916	6.0952	5.9998	6.3189	6.3477	6.5811	6.7423	6.8786	7.0342	7.2199	7.3492	7.6257	7.7485	7.9563	8.0764	8.3330	8.5594	8.7337	8.9862	9.2168	9.4573	9.6739	9.9586	10.1220	10.4202	10.6178	10.9193	11.1280	11.4120	11.6590	11.9135	12.2206	12.6300	12.8043	13.0899	13.6167
d-Bo51A1_21_H01R	4.2055	4.1540	4.0426	4.7139	4.1697	4.1048	4.9024	4.9582	4.8132	5.1123	5.3012	5.2789	5.6013	5.4634	5.6534	6.0090	6.2336	6.2089	6.4089	6.5590	6.6153	6.9382	7.0818	7.3029	7.5224	7.7010	7.8270	8.1535	8.3464	8.5002	8.7540	9.0192	9.2841	9.4917	9.7938	10.0586	10.2692	10.5306	10.7447	10.9261	11.1891	11.4301	11.6488	11.9354	12.1653	12.4456	12.7010	13.0685	13.4209
d-Bo51A1_21_H02R	4.0289	3.8139	4.1500	3.9859	4.4713	4.2659	4.4716	4.6007	4.1973	5.0890	5.0950	5.3552	5.2263	5.3393	5.5198	5.6198	5.7532	5.7867	6.0019	6.1681	6.2031	6.3812	6.5383	6.8120	6.8936	7.1269	7.2491	7.4030	7.5936	7.7859	7.9432	8.2993	8.4762	8.6205	8.8767	9.1560	9.3523	9.5416	9.7987	9.9796	10.1951	10.4241	10.6980	10.9811	11.1596	11.4370	11.7579	12.1064	12.4579
d-Bo51A1_21_H03R	4.8522	5.3262	5.0344	5.4163	5.2238	5.9176	5.9337	6.0605	5.9599	6.1650	6.3501	6.5289	6.6519	6.6301	6.6974	6.8826	7.2253	7.1288	7.4603	7.4898	7.6985	7.8722	8.1464	8.2914	8.4507	8.6137	8.8223	9.1076	9.3261	9.5084	9.7817	10.0149	10.2976	10.5062	10.7896	11.1507	11.3983	11.6843	11.8985	12.2037	12.4858	12.7456	13.0402	13.3676	13.7007	14.0520	14.4431	14.8140	15.2243
d-Bo51A1_21_H04R	3.9642	3.7247	4.4523	4.6205	4.8387	4.8368	5.1538	5.3072	5.0894	5.3593	5.8368	5.6510	5.9231	6.0564	6.1733	6.3848	6.5573	6.6867	6.7891	7.0794	7.2151	7.4706	7.5883	7.8726	8.1461	8.3018	8.4635	8.7607	8.9516	9.1278	9.4038	9.6278	9.9261	10.2303	10.4453	10.7924	10.9547	11.1850	11.3742	11.5671	11.8092	12.0774	12.2949	12.5609	12.7929	13.1016	13.3816	13.7121	14.1410
d-Bo51A1_21_H05R	3.8000	4.3720	4.1404	4.2897	4.3401	4.3936	4.4445	4.6931	4.9014	4.9613	5.1544	5.0959	5.2986	5.3762	5.4727	5.5320	5.7769	5.7816	6.0399	6.1297	6.2983	6.4789	6.6689	6.8203	7.0851	7.2589	7.4302	7.6666	7.8471	7.9991	8.2715	8.4762	8.8041	9.0326	9.2430	9.5594	9.7818	10.0369	10.2892	10.6080	10.7799	11.0668	11.3106	11.5023	11.8802	12.1714	12.5818	12.9007	13.3465
d-Bo51A1_21_H06R	4.2698	5.2095	4.4656	5.0013	5.5678	5.5599	5.5729	5.8185	5.9437	6.2751	6.1969	6.3843	6.4577	6.5984	6.6106	6.8166	7.0350	7.0992	7.2772	7.4606	7.5732	7.8630	8.0243	8.2492	8.3577	8.5798	8.7324	9.0010	9.2748	9.4054	9.6933	9.9470	10.2003	10.5158	10.7027	11.0369	11.2421	11.5620	11.7591	12.0528	12.3686	12.6093	12.9346	13.2703	13.6204	13.9657	14.3083	14.6762	15.1007
d-Bo51A1_21_H07R	3.5882	3.8847	3.6983	4.2163	4.4709	4.5254	4.7467	4.8720	5.0341	5.2573	5.4698	5.6358	5.6877	5.9093	5.8920	6.1419	6.2899	6.5360	6.6691	6.8718	6.9922	7.2208	7.4615	7.6431	7.8899	8.0817	8.2500	8.5366	8.7839	8.8887	9.2006	9.4781	9.7522	10.0478	10.2557	10.5654	10.7895	11.0858	11.2661	11.4955	11.7339	12.0063	12.3065	12.5273	12.8919	13.1781	13.5891	13.9128	14.3319
d-Bo51A1_21_H08R	4.2037	4.9636	5.6901	5.9272	5.6249	5.9941	6.2286	6.4502	6.9248	6.7341	7.0583	7.1959	7.1109	7.2594	7.4410	7.6560	7.7450	8.0176	8.1504	8.2565	8.3158	8.5462	8.6673	8.8448	8.9897	9.1926	9.2599	9.4905	9.6905	9.8053	10.0115	10.2662	10.4887	10.6992	10.8769	11.1611	11.3295	11.5405	11.7587	11.9418	12.1948	12.3710	12.6907	12.6375	13.1980	13.4421	13.8111	14.1159	14.4985
d-Bo51A1_21_H09R	4.2088	4.2338	4.3760	5.1094	4.9535	4.9633	5.2000	5.3045	5.7137	5.9021	5.8944	6.2144	6.2003	6.2552	6.4007	6.7793	6.8044	7.1709	7.4296	7.5512	7.6846	7.9294	8.2026	8.4284	8.5912	8.8345	9.0945	9.3159	9.6051	9.8144	10.0738	10.3634	10.6655	10.9366	11.1787	11.5552	11.7408	12.0226	12.2724	12.5119	12.7978	13.0449	13.3841	13.3481	14.0362	14.3357	14.7827	15.1237	15.5604
d-Bo51A1_21_H10R	4.1645	4.9375	4.4005	5.4693	4.6682	5.1302	4.8307	5.4206	5.5195	5.5322	6.0083	5.7982	5.8989	5.7762	5.6977	6.2563	6.3805	6.5199	6.5959	6.7806	6.8339	7.0366	7.1770	7.3840	7.4953	7.6005	7.8807	8.0707	8.2789	8.4392	8.6899	8.8723	9.1081	9.3391	9.5017	9.8826	10.0043	10.2727	10.5025	10.7303	10.9983	11.1537	11.4719	11.7524	12.0486	12.3604	12.7309	13.0377	13.4209
d-Bo51A1_21_H11R	4.2683	4.8723	4.2329	4.6359	4.6115	4.8488	5.2167	5.1823	5.5761	5.5857	5.6352	6.0618	6.0203	5.9913	6.1508	6.3999	6.4630	6.7520	6.9195	6.9687	7.0317	7.3550	7.4501	7.6803	7.8574	8.0420	8.2399	8.4517	8.7184	8.8734	9.0950	9.3432	9.6130	9.8446	10.0753	10.3709	10.5307	10.8215	11.0598	11.2907	11.5221	11.7974	12.0839	12.3540	12.6422	12.9349	13.3261	13.6549	14.0553
d-Bo51A1_21_H12R	4.7188	4.7028	4.5503	5.0928	5.4164	5.2057	5.2304	5.3021	5.4960	5.5275	5.4751	5.8345	6.0540	5.9511	6.0174	6.4551	6.4972	6.7696	6.9764	7.0950	7.2578	7.4679	7.7153	7.9511	8.1829	8.3726	8.5908	8.8095	9.1124	9.2239	9.5474	9.7708	10.1190	10.3390	10.5900	10.9443	11.1488	11.4123	11.6669	11.9117	12.1157	12.4218	12.7487	12.9554	13.2494	13.5775	13.9838	14.3549	14.8227
d-Bo51A1_22_A01R	4.4663	4.3502	4.7486	4.8376	4.9640	5.5831	6.0466	6.2562	6.3584	6.6811	6.9169	6.9696	7.0176	7.3756	7.3612	7.7715	7.9491	7.9889	8.3609	8.4813	8.8413	8.9233	9.2011	9.3851	9.6439	9.8352	10.1096	10.4601	10.6783	11.0154	11.2158	11.5570	11.8226	12.0797	12.3756	12.7605	13.0674	13.3164	13.5996	13.8378	14.1701	14.4793	14.7827	15.0828	15.2725	15.8651	16.2133	16.6290	17.1331
d-Bo51A1_22_A02R	3.0943	3.6743	4.0974	3.6968	3.7764	4.5851	4.4167	4.6466	4.4586	4.7604	4.7178	4.9320	5.2244	5.1617	5.1763	5.4902	5.5804	5.6086	5.8036	6.0374	6.1843	6.3369	6.5324	6.6329	6.8786	7.0324	7.2548	7.4706	7.6507	7.8990	8.0961	8.3426	8.6135	8.8053	9.1092	9.3977	9.6399	9.8517	10.0542	10.2660	10.5737	10.7902	11.0483	11.3672	11.5995	11.8739	12.1967	12.6416	12.9788
d-Bo51A1_22_A03R	3.0467	3.2383	3.9862	3.8252	4.1308	4.3991	4.3840	4.4426	5.0537	5.1475	5.2671	5.3879	5.6301	5.7146	5.7982	5.9066	6.0497	6.2274	6.5607	6.4364	6.7130	6.9037	7.0263	7.1985	7.3938	7.5750	7.7179	8.0118	8.0767	8.4157	8.5994	8.8854	9.1283	9.3729	9.5880	9.9081	10.0778	10.3566	10.5918	10.9027	11.1433	11.4447	11.6991	12.0070	12.2320	12.6223	12.9719	13.3238	13.7471
d-Bo51A1_22_A04R	3.4793	3.2795	3.0764	4.2388	4.2098	4.5984	4.4563	4.6139	4.8504	5.0045	5.0106	5.2586	5.4577	5.5000	5.9090	5.8815	6.1332	6.4355	6.4602	6.5245	6.8978	7.1582	7.3581	7.5857	7.7712	8.0421	8.2276	8.5251	8.7076	8.9805	9.1713	9.4809	9.8515	10.1140	10.3234	10.6643	10.9408	11.1447	11.5098	11.7997	11.9961	12.4197	12.6565	13.0194	13.2994	13.7052	14.0871	14.4467	14.9134
d-Bo51A1_22_A05R	4.2180	4.3421	4.5741	4.8055	4.3355	5.0530	5.3720	5.5207	5.5557	5.7639	6.0298	5.9776	6.2657	6.4457	6.4242	6.9263	6.9120	7.2303	7.2337	7.3150	7.6932	7.8560	8.0164	8.2274	8.4876	8.5422	8.8928	9.1014	9.3749	9.6188	9.8214	10.0931	10.4576	10.6673	10.9644	11.2754	11.5057	11.7521	12.0306	12.2446	12.5674	12.8638	13.1262	13.4517	13.7669	14.1288	14.4530	14.8497	15.3113
d-Bo51A1_22_A06R	3.6877	3.3554	3.9419	3.7191	4.0457	4.1549	4.3836	4.6740	4.7761	4.7805	5.1260	5.0781	5.1446	5.3968	5.4660	5.5555	5.5577	5.7708	5.8860	5.9534	6.2661	6.3566	6.5090	6.6332	6.8023	6.8082	7.1248	7.3189	7.4871	7.6951	7.8658	8.1011	8.3212	8.4960	8.7691	9.0040	9.2355	9.3879	9.6242	9.8715	10.0789	10.2860	10.5557	10.7797	10.9598	11.2928	11.5708	11.8839	12.2611
d-Bo51A1_22_A07R	3.9543	4.0276	4.4194	4.1203	5.0008	5.4054	5.5201	5.7605	6.1373	6.4903	6.6442	6.6648	6.9328	7.3229	7.4252	7.5986	7.8142	8.0333	8.3530	8.3931	8.8186	9.1022	9.3062	9.5807	9.8702	10.0046	10.3306	10.6153	10.8304	11.1767	11.4806	11.6424	12.0996	12.4035	12.6603	12.9898	13.2588	13.5760	13.7642	14.1090	14.3627	14.7288	15.0140	15.3199	15.7095	16.0507	16.4159	16.8748	17.3286
d-Bo51A1_22_A08R	3.2554	3.9888	4.1954	4.1611	3.7798	4.8274	5.1009	5.1941	5.4171	5.3939	5.7449	5.8240	6.0671	6.0556	6.3672	6.6532	6.5311	6.8417	7.0426	6.8568	7.4202	7.6556	7.8263	7.9571	8.2757	8.3802	8.6186	8.8796	9.1000	9.3634	9.5794	9.8041	10.0715	10.3109	10.6449	10.9221	11.2680	11.4600	11.7564	11.9817	12.3338	12.5613	12.8908	13.1673	13.5048	13.8195	14.1668	14.5749	14.9489
d-Bo51A1_22_A09R	3.6025	3.8395	4.3620	4.8084	4.4111	5.3038	5.2273	5.5825	5.6361	5.8847	6.1764	6.2575	6.4552	6.5843	6.8777	6.9680	7.1041	7.3394	7.5906	7.7989	8.0733	8.3078	8.4482	8.6399	8.9372	8.9783	9.3951	9.6999	9.9155	10.2304	10.4785	10.7214	11.0625	11.3369	11.6837	12.0538	12.3887	12.6606	12.9522	13.2096	13.5463	13.8656	14.2032	14.6255	15.0018	15.3443	15.7462	16.2146	16.6645
d-Bo51A1_22_A10R	4.1419	5.1975	4.6830	4.4880	4.1138	4.9287	4.8996	5.1309	5.4931	5.4224	5.5590	5.7300	5.9036	5.8153	6.0489	6.2100	6.1268	6.5168	6.5985	6.6398	6.8753	6.9417	7.0730	7.1904	7.5200	7.5235	7.8259	7.9785	8.1275	8.3967	8.5525	8.7587	8.9929	9.2478	9.4485	9.7258	9.9828	10.1561	10.4079	10.6872	10.9766	11.2167	11.4554	11.7761	11.9754	12.2685	12.6183	12.9828	13.3773
d-Bo51A1_22_A11R	3.9977	4.4895	4.8476	5.0288	4.4626	5.0669	5.3227	5.2597	5.5445	5.9210	5.8973	6.1948	6.3958	6.5810	6.6497	6.9534	6.9662	7.2888	7.4757	7.2932	7.8948	8.0165	8.2409	8.3765	8.6426	8.8536	9.1488	9.4103	9.5741	9.8931	10.1295	10.2120	10.7492	11.0380	11.3279	11.6826	11.9411	12.1871	12.5428	12.8542	13.1413	13.4276	13.7498	14.1068	14.4362	14.7643	15.1380	15.5399	16.0171
d-Bo51A1_22_A12R	4.0383	5.3895	5.3003	5.1095	4.6874	5.4824	6.0224	6.1336	6.2203	6.3286	6.5563	6.7646	6.8586	7.1634	7.1743	7.4402	7.5982	7.7720	8.0190	8.0308	8.3638	8.5360	8.7177	8.8544	9.1750	9.2649	9.5734	9.8179	10.0641	10.3848	10.5721	10.8716	11.1193	11.3893	11.6459	11.9470	12.2198	12.4615	12.6970	12.9678	13.2270	13.5180	13.8144	14.1354	14.3901	14.7778	15.1232	15.5213	15.9763
d-Bo51A1_22_B01R	3.3667	3.1603	3.7992	4.5248	5.1087	4.7422	5.0045	5.5514	5.6628	5.5486	5.5347	6.5437	6.1020	6.5286	6.7862	6.9855	7.0974	7.4243	7.5857	7.8136	8.1895	8.4092	8.7192	8.9913	9.2966	9.5442	9.7957	10.0437	10.3533	10.7162	11.0838	11.4002	11.6858	11.9443	12.3363	12.6578	12.9512	13.1899	13.6460	13.8889	14.2251	14.5674	14.9013	15.2593	15.6550	15.9929	16.4856	16.8871	17.4290
d-Bo51A1_22_B02R	3.4307	3.8151	4.1868	4.5887	4.7878	4.9186	5.1015	5.3499	5.4894	5.7478	5.4573	6.0818	6.1704	6.3407	6.4905	6.6167	6.8340	7.0223	7.1471	7.4170	7.7009	7.8628	8.0712	8.3550	8.6043	8.7957	9.0666	9.1867	9.4907	9.7226	10.0734	10.4162	10.5644	10.8202	11.1807	11.4247	11.7031	11.9362	12.1822	12.4507	12.7337	12.9767	13.2545	13.6027	13.8642	14.2020	14.6409	14.9816	15.4262
d-Bo51A1_22_B03R	3.4478	3.2357	3.4174	3.5493	4.2693	4.0333	4.2700	4.7967	4.8403	5.1318	5.2875	5.8696	5.6744	5.9129	5.8971	6.2228	6.4815	6.5591	6.7370	6.9606	7.3046	7.4620	7.7201	8.0233	8.2670	8.5543	8.8000	8.9725	9.2823	9.5634	9.8595	10.1840	10.4437	10.6617	11.0240	11.3219	11.6156	11.8253	12.2029	12.4636	12.7413	13.0888	13.3484	13.7065	14.0238	14.3916	14.8006	15.1971	15.7278
d-Bo51A1_22_B04R	3.7867	3.7902	4.1291	4.3243	5.1221	4.5342	4.3073	5.2356	5.4286	5.1957	5.3151	5.6794	5.1876	5.7983	5.7850	5.9483	6.1387	6.2883	6.3333	6.5634	6.6942	6.8037	7.0057	7.2477	7.4549	7.5369	7.7978	7.9270	8.1640	8.3222	8.6304	8.7999	9.0280	9.2410	9.4606	9.7167	9.9839	10.1558	10.4499	10.6594	10.8716	11.1585	11.3698	11.6530	11.8810	12.1602	12.4797	12.8028	13.2007
d-Bo51A1_22_B05R	3.4953	3.5453	4.4515	4.4547	4.5165	4.5103	4.5709	4.5958	4.8359	5.0067	5.2199	5.6062	5.4154	5.4865	5.9069	5.8085	5.9292	5.9796	6.1092	6.3371	6.4414	6.6924	6.7805	6.9971	7.2314	7.3835	7.5764	7.5998	7.9653	8.1060	8.3737	8.6299	8.8179	8.9888	9.3054	9.5530	9.7329	9.9190	10.1876	10.3644	10.6150	10.8359	11.0205	11.3025	11.5483	11.8176	12.1327	12.4508	12.8699
d-Bo51A1_22_B06R	2.6051	3.4196	3.2907	3.5770	4.0835	4.7236	4.8402	4.9630	5.3040	5.5061	5.4796	5.9994	6.1423	6.0919	6.7092	6.7365	7.0533	7.0983	7.4364	7.6630	7.8794	8.0690	8.2984	8.5851	8.8559	9.0390	9.2555	9.4847	9.7093	9.9046	10.3012	10.4523	10.7867	11.1131	11.3919	11.6678	11.8954	12.1771	12.4627	12.6561	12.9946	13.2525	13.5286	13.8651	14.1757	14.5555	14.8774	15.3152	15.7204
d-Bo51A1_22_B07R	3.6518	3.2777	3.9303	4.1505	4.8300	4.6696	4.4872	5.1110	5.1042	5.0417	5.2494	5.4484	5.4386	5.6912	5.8367	5.9617	5.9462	6.1675	6.3348	6.3956	6.6779	6.8188	6.9518	7.1233	7.4194	7.4469	7.6883	7.8683	8.0914	8.3056	8.5381	8.8009	8.9821	9.2708	9.4715	9.7403	9.9956	10.1981	10.4287	10.7160	10.9769	11.1861	11.4499	11.7576	12.0429	12.3547	12.6760	13.0383	13.4440
d-Bo51A1_22_B08R	3.2883	3.5160	4.1539	4.5431	4.7521	4.8801	4.9766	5.3679	5.4748	5.5160	5.6019	5.8733	5.9101	5.9690	6.2246	6.2459	6.1206	6.4653	6.6809	6.7287	6.8122	7.0294	7.1265	7.2582	7.5129	7.5687	7.7696	7.8419	8.0502	8.1935	8.5094	8.5940	8.7629	8.9707	9.2136	9.4100	9.6021	9.7809	10.0675	10.2568	10.4800	10.6869	10.8881	11.1727	11.4295	11.7017	12.0136	12.3265	12.6837
d-Bo51A1_22_B09R	2.8928	2.7268	3.7240	4.0722	4.3381	3.9801	4.1703	4.5554	4.3648	4.5189	4.8383	5.0568	5.0153	5.1701	5.2967	5.3638	5.5477	5.6931	5.8821	6.0186	6.2922	6.3920	6.6355	6.7415	7.1021	7.2657	7.5114	7.6450	7.9071	8.1278	8.3930	8.7305	8.9301	9.2338	9.4876	9.7872	10.0978	10.3209	10.6125	10.9007	11.1803	11.4869	11.7145	12.0600	12.3636	12.7305	13.1064	13.4703	13.9071
d-Bo51A1_22_B10R	4.3742	3.1371	4.1505	4.7076	4.9324	4.8572	5.1011	5.5444	5.3074	5.3878	5.3755	6.1298	5.7085	5.9370	6.2368	6.3906	6.3426	6.4805	6.6714	6.7556	7.0234	7.2406	7.3322	7.5672	7.8329	7.9040	8.1289	8.3386	8.5829	8.8002	9.0617	9.3156	9.5079	9.8058	10.0966	10.3038	10.5641	10.8261	11.1124	11.3643	11.6617	11.9084	12.2119	12.5153	12.8143	13.1444	13.5560	13.9180	14.3481
d-Bo51A1_22_B11R	4.0539	4.1186	4.7165	5.2515	5.7389	5.3840	5.9995	6.0848	6.2074	6.4865	6.5774	6.8484	6.9362	7.2221	7.3920	7.6713	7.7566	7.9004	8.2497	8.3531	8.6166	8.7653	9.0530	9.2890	9.6631	9.8038	10.0198	10.2606	10.5799	10.8062	11.0752	11.4879	11.7199	12.0069	12.2888	12.5571	12.8599	13.1019	13.3747	13.6811	13.9754	14.2028	14.5401	14.8714	15.1660	15.5347	15.9293	16.2859	16.7995
d-Bo51A1_22_B12R	3.5695	3.4293	4.0919	3.9682	4.8250	4.2217	4.4496	4.7157	4.5085	4.8768	5.0403	5.2563	5.0831	5.3299	5.6177	5.7101	5.8257	5.8974	6.0911	6.0553	6.4254	6.6647	6.7650	7.0747	7.1856	7.4647	7.6434	7.8132	7.9917	8.3051	8.5031	8.8202	9.0259	9.3212	9.5573	9.7651	9.9999	10.2266	10.4983	10.7557	10.9817	11.2215	11.4757	11.7515	12.0154	12.3359	12.6752	13.0357	13.4687
d-Bo51A1_22_C01R	4.7844	5.4876	5.1613	5.5067	5.5757	5.6681	6.1738	6.3224	6.2837	6.4802	6.8134	6.6333	6.9717	7.2335	7.3861	7.4185	7.7064	7.9092	7.8391	8.3990	8.6308	8.7120	8.8344	9.1413	9.5612	9.7295	9.9753	10.2526	10.5252	10.7650	11.0458	11.2645	11.6890	12.0053	12.2797	12.6289	12.8821	13.2694	13.5644	13.8355	14.1834	14.4527	14.8327	15.1626	15.6163	15.9365	16.3468	16.7958	17.2850
d-Bo51A1_22_C02R	3.7047	4.3533	4.7294	4.4593	4.7289	4.6893	4.8445	5.0526	5.2171	5.4144	5.4151	5.4845	5.7504	5.8620	5.6850	5.9894	6.2227	6.3351	6.4419	6.6501	6.7982	6.8710	7.0695	7.2349	7.5476	7.6530	7.8551	8.0561	8.3649	8.4808	8.7510	8.9974	9.2196	9.4967	9.7916	9.9695	10.2409	10.5146	10.8083	11.0145	11.3129	11.5127	11.8466	12.1247	12.5201	12.7719	13.1359	13.4942	13.9203
d-Bo51A1_22_C03R	3.4990	3.8130	4.0169	3.9798	4.4865	4.5632	4.8055	5.0334	5.1686	5.2406	5.3961	5.4856	5.4772	5.6974	5.7952	5.7902	6.0916	6.2244	6.2624	6.5794	6.7232	6.8549	7.0058	7.1675	7.4931	7.5883	7.7920	7.9836	8.2319	8.4269	8.6652	8.8482	9.0830	9.3238	9.5617	9.7512	9.9780	10.2669	10.4850	10.6521	10.8785	11.0536	11.3477	11.6200	11.8717	12.1518	12.4663	12.7705	13.1753
d-Bo51A1_22_C04R	4.2140	4.9313	4.2860	4.8531	5.3338	5.2817	6.0585	6.0392	6.3427	6.2873	6.5571	6.7140	6.6375	7.0432	7.3478	7.3289	7.7187	7.9504	8.0350	8.4923	8.6804	8.8404	9.1995	9.4030	9.7507	10.0184	10.2989	10.5389	10.9075	11.1002	11.4293	11.5581	12.0292	12.4127	12.6896	13.0138	13.2893	13.5897	13.8521	14.1008	14.4087	14.6498	15.0371	15.3716	15.7673	16.0670	16.5235	16.8818	17.3687
d-Bo51A1_22_C05R	3.0723	4.0141	3.2989	4.5663	4.0785	4.4113	4.7007	4.6782	4.8758	5.0803	5.2836	5.0675	5.2451	5.5239	5.5467	5.8233	5.9601	6.1121	6.1808	6.3906	6.3740	6.6490	6.8663	7.0230	7.3503	7.4015	7.6280	7.7687	8.0965	8.2673	8.3674	8.7219	8.9423	9.1273	9.4429	9.6722	9.8272	10.1026	10.3835	10.5424	10.8145	11.0366	11.3187	11.5817	11.8883	12.1571	12.4379	12.7932	13.1745
d-Bo51A1_22_C06R	3.8734	4.9502	4.5539	5.0158	5.3059	5.3800	5.5202	5.9855	5.9056	6.2892	6.5993	6.5986	6.7946	6.9616	7.2137	7.4925	7.5790	7.8418	8.0625	8.2638	8.6376	8.6277	8.9171	9.1793	9.5357	9.6277	10.0104	10.1751	10.4923	10.7643	11.0324	11.3563	11.5997	11.9157	12.2125	12.3396	12.7993	13.0588	13.3629	13.6439	13.9557	14.1729	14.4235	14.8093	15.1490	15.3914	15.8131	16.2207	16.6850
d-Bo51A1_22_C07R	3.9805	4.4968	4.2644	4.7926	4.9797	5.1660	5.4059	5.4719	5.5823	5.8319	5.9463	6.0644	6.0672	6.4047	6.5673	6.5784	6.9341	6.8524	7.0350	7.0962	7.4207	7.5528	7.7196	8.0284	8.3471	8.4141	8.6882	8.9284	9.1279	9.3505	9.5703	9.6890	10.0981	10.3773	10.6189	10.7017	11.1873	11.4144	11.7143	11.9293	12.2160	12.5064	12.8174	13.0962	13.4487	13.8194	14.1254	14.5064	14.9353
d-Bo51A1_22_C08R	3.9969	4.5045	4.3556	5.0138	5.1589	5.1118	5.6127	5.8425	6.1022	6.5723	6.7557	6.8879	7.0202	7.4848	7.6451	7.8582	8.2053	8.3569	8.7258	8.9947	9.2545	9.5417	9.8322	10.1096	10.5323	10.7243	11.0896	11.2667	11.7343	12.0025	12.2918	12.7208	13.0543	13.4383	13.7886	13.9027	14.4472	14.7800	15.1819	15.4845	15.8688	16.2377	16.4059	16.9854	17.4260	17.5342	18.2218	18.6189	19.1474
d-Bo51A1_22_C09R	4.4761	5.4066	4.8309	5.5237	5.6876	5.5825	5.7106	6.0880	6.2541	6.3920	6.6264	6.7137	6.7870	6.9769	7.1194	7.2417	7.4587	7.6735	7.7311	7.9728	8.2624	8.4429	8.5825	8.8976	9.0704	9.2037	9.5080	9.7160	9.9149	10.2150	10.4038	10.7944	10.9754	11.2663	11.5158	11.6833	12.0197	12.3152	12.5928	12.7787	13.0767	13.2912	13.5006	13.8274	14.1878	14.3544	14.7952	15.1973	15.6386
d-Bo51A1_22_C10R	5.6234	5.4808	5.6774	5.9584	6.5903	6.7269	7.0202	7.2713	7.4319	7.9387	8.0382	8.2200	8.4112	8.5689	8.9345	9.0103	9.2483	9.5052	9.7033	9.9392	10.0491	10.3618	10.5954	10.8663	11.1461	11.2845	11.5986	11.7696	12.0426	12.3556	12.5873	12.9247	13.1294	13.4832	13.7521	13.9631	14.3181	14.5962	14.8953	15.1436	15.4562	15.6510	15.8991	16.3054	16.6479	16.8814	17.3466	17.7420	18.2431
d-Bo51A1_22_C11R	4.1084	5.0356	4.7543	4.9328	5.5522	6.0046	5.6737	6.0412	6.4220	6.3923	6.7064	6.8362	6.8822	7.0306	7.3050	7.5125	7.8414	7.8478	8.1787	8.3780	8.4820	8.9104	9.1374	9.2370	9.5126	9.7980	9.9626	10.1489	10.4875	10.7616	10.9542	10.8957	11.5251	11.7736	11.9911	12.2094	12.5066	12.7785	12.9738	13.1657	13.4035	13.7085	13.8225	14.1579	14.4649	14.6214	15.0246	15.4145	15.8639
d-Bo51A1_22_C12R	4.4707	4.9323	4.9201	5.5334	5.9017	5.7381	6.0791	6.1611	6.5167	6.7181	6.9402	6.9060	7.1776	7.2973	7.6253	7.7143	7.8171	8.0664	8.1372	8.3659	8.6493	8.7960	9.0919	9.2220	9.5477	9.5499	9.8678	10.1236	10.2892	10.6074	10.8223	11.1199	11.3609	11.5916	11.8841	12.2050	12.3829	12.7149	12.9913	13.2089	13.4955	13.7162	14.0685	14.3776	14.7260	14.9942	15.3913	15.7314	16.2196
d-Bo51A1_22_D01R	5.0022	5.1016	5.4537	4.6674	5.5776	5.2756	6.1326	6.2696	6.6059	6.5714	6.9578	7.2730	7.2249	7.3971	7.5242	7.7539	7.8228	8.2921	8.4666	8.6040	8.7644	8.9930	9.2596	9.5751	9.7858	10.0175	10.3131	10.5006	10.7337	11.0113	11.3304	11.5761	11.8102	12.1479	12.4839	12.7560	13.0939	13.2676	13.5650	13.8765	14.1529	14.4948	14.8059	15.1622	15.4862	15.8502	16.2530	16.6179	17.1499
d-Bo51A1_22_D02R	4.7031	4.5041	5.2466	4.5792	5.4739	6.0992	6.0375	6.4370	6.1929	6.7973	6.8902	7.1410	7.3801	7.2333	7.6060	8.0542	8.1513	8.4178	8.6293	8.9408	9.0896	9.2886	9.7080	9.8093	10.2160	10.5298	10.5480	11.0176	11.1973	11.4457	11.7963	12.1028	12.4311	12.7731	13.0368	13.3935	13.6959	13.9813	14.2950	14.6197	14.6831	15.3011	15.5043	15.9301	16.3219	16.6106	17.0869	17.4450	17.9495
d-Bo51A1_22_D03R	3.6013	4.0673	3.1171	4.0760	4.4517	4.5775	4.5606	4.8448	4.6793	4.8265	5.3677	5.4292	5.4610	5.5551	5.9633	6.1966	6.3323	6.5250	6.5592	6.8528	6.9716	6.9736	7.3432	7.5450	7.9116	7.9575	8.1758	8.4847	8.6754	8.8920	9.2327	9.4212	9.7081	10.0091	10.2339	10.5086	10.8054	11.0523	11.3317	11.5885	11.5644	12.1080	12.3988	12.6862	12.9437	13.2792	13.7055	13.9723	14.5035
d-Bo51A1_22_D04R	4.9319	4.3008	4.4405	4.6543	5.6801	5.2000	5.6620	6.2274	6.1919	6.3286	6.7038	6.9506	6.7756	6.9298	7.1645	7.3461	7.7355	7.9964	8.1817	8.3862	8.5395	8.7730	9.0208	9.3706	9.5320	9.7789	10.0301	10.3197	10.5364	10.7343	11.0699	11.3193	11.6370	11.9634	12.1868	12.5620	12.8600	13.0993	13.4139	13.7169	13.8665	14.4394	14.6668	15.0993	15.4196	15.7954	16.1704	16.5900	17.0773
d-Bo51A1_22_D05R	3.3012	3.5834	3.4037	3.2193	4.0614	3.6988	4.3076	4.4933	4.3132	4.6099	4.4688	4.9050	4.7958	4.9383	5.0833	5.3022	5.5309	5.6631	5.8266	5.9690	6.1930	6.2155	6.5073	6.6850	6.9564	7.2115	7.3110	7.5623	7.7987	7.9913	8.1771	8.4727	8.7402	8.9884	9.1740	9.4898	9.6783	9.8953	10.1502	10.3743	10.3802	10.8660	11.0535	11.3751	11.6064	11.8993	12.2733	12.5855	13.0238
d-Bo51A1_22_D06R	4.0035	3.7067	4.2388	4.0504	4.5855	4.6211	4.7576	4.6232	4.9712	5.0464	5.3398	5.5518	5.3524	5.6292	5.9926	6.2606	6.2928	6.7007	6.7587	6.9749	7.2530	7.3413	7.5628	7.9239	8.0812	8.2658	8.4899	8.7998	8.9300	9.2062	9.5101	9.7660	10.0527	10.3585	10.5107	10.8793	11.1399	11.2622	11.6000	11.8954	11.9212	12.4557	12.6072	12.9933	13.2158	13.5674	13.9389	14.2838	14.8473
d-Bo51A1_22_D07R	3.9620	3.9946	4.0041	4.0793	4.9343	5.1352	5.2938	5.5221	5.9845	6.0210	6.2360	6.2998	6.4648	6.5572	6.6215	6.8935	7.1377	7.3592	7.4512	7.3064	7.7049	8.0474	8.0801	8.3811	8.4868	8.6642	8.8152	9.0471	9.2424	9.4184	9.6531	9.9943	10.1448	10.3964	10.6165	10.9588	11.2314	11.4814	11.6432	11.9900	12.2102	12.5343	12.7996	13.1440	13.4478	13.7494	14.1205	14.4848	14.5301
d-Bo51A1_22_D08R	4.3710	4.5986	4.8812	4.9074	5.4846	5.7585	6.0622	5.8557	6.3622	6.4933	6.8325	7.2732	7.3391	7.6178	7.9592	8.1340	8.5484	8.8717	9.0984	9.3365	9.6517	9.8764	10.1777	10.4873	10.8730	11.1933	11.3545	11.7741	12.0818	12.3544	12.7056	12.9742	13.3698	13.6948	13.9939	14.4207	14.8000	14.8557	15.3442	15.7219	15.7745	16.5044	16.8446	17.0431	17.4030	17.8284	18.2446	18.6743	19.2481
d-Bo51A1_22_D09R	4.6019	4.3301	4.2787	4.6858	4.8874	5.5317	5.4701	5.6010	5.8866	6.1278	6.4022	6.6677	6.4676	6.8729	7.1647	7.3469	7.5343	7.8944	8.1246	8.1583	8.5737	8.7179	9.0356	9.3305	9.5934	9.8016	10.0798	10.3727	10.6624	10.9238	11.2495	11.5202	11.8749	12.2244	12.4671	12.8861	13.1633	13.4370	13.7891	14.1067	14.3055	14.9173	15.1946	15.6067	15.9747	16.3497	16.7570	17.1920	17.6505
d-Bo51A1_22_D10R	4.3936	4.5839	4.6392	4.4982	4.9019	5.4041	5.2657	5.6480	5.2725	5.5309	5.8519	6.0319	5.9667	6.1141	6.4682	6.6850	6.7376	6.8816	7.1285	7.2190	7.5519	7.4206	7.8442	8.0618	8.2821	8.4023	8.5409	8.9013	9.0083	9.3006	9.6046	9.7668	10.0420	10.3717	10.5804	10.8787	11.1528	11.3855	11.6130	11.9162	11.9023	12.5526	12.7293	13.1047	13.3591	13.6179	14.0744	14.3177	14.8674
d-Bo51A1_22_D11R	4.6844	4.6243	4.9838	4.8619	5.1795	5.8848	6.1632	6.2862	6.4457	6.5105	6.8662	6.8431	6.9461	7.2790	7.2541	7.3642	7.6766	7.9823	8.1078	8.1602	8.3738	8.7056	8.8277	9.1546	9.3403	9.5050	9.7151	9.9081	10.1764	10.4341	10.6571	10.9186	11.1747	11.4862	11.7410	12.0915	12.4286	12.5748	12.8996	13.2232	13.5033	13.8612	14.1762	14.5629	14.9069	15.2978	15.7140	16.1386	16.5711
d-Bo51A1_22_D12R	4.3720	4.4960	4.6299	4.2264	5.2592	5.1150	5.3515	5.8407	5.5729	5.8151	5.9818	6.3040	6.2631	6.4548	6.6708	6.7933	6.9113	7.1841	7.3610	7.6197	7.9352	7.8675	8.1503	8.3373	8.6100	8.7792	8.9076	9.1745	9.3959	9.6145	9.8778	10.0892	10.4270	10.7153	10.9479	11.2402	11.5079	11.6821	12.0157	12.3140	12.3537	12.9039	13.1470	13.4950	13.7831	14.0762	14.4814	14.7540	15.2374
d-Bo51A1_22_E01R	4.6058	5.0273	5.2931	5.5822	5.7254	6.1756	6.2617	6.4295	6.3408	6.6978	6.9892	7.0549	7.0644	7.4661	7.6895	7.8295	7.9030	8.2204	8.3949	8.3642	8.6130	9.0704	9.1766	9.5393	9.7918	9.8833	10.1367	10.4517	10.6693	10.9344	11.2483	11.5719	11.8008	12.0957	12.3696	12.7496	13.0833	13.3732	13.6780	14.0015	14.3206	14.7112	15.0328	15.4488	15.8298	16.2134	16.5746	17.0209	17.4442
d-Bo51A1_22_E02R	4.5673	3.8049	4.9398	4.5266	4.3348	5.1582	4.7410	4.8051	5.0553	5.2197	5.1878	5.4039	5.5351	5.5875	5.7240	5.9636	6.0795	6.1670	6.3347	6.2827	6.5526	6.8448	7.0276	7.1555	7.3841	7.5146	7.7308	7.9025	8.1997	8.3738	8.6807	9.0009	9.1712	9.4471	9.7012	10.0029	10.2898	10.6083	10.8822	11.1477	11.4238	11.7721	12.0673	12.3704	12.7473	13.0900	13.4298	13.8798	14.3204
d-Bo51A1_22_E03R	4.5714	4.4010	4.8724	4.7622	5.4867	5.8428	5.7297	6.0045	5.9579	6.3079	6.6291	6.5700	6.8049	6.9751	7.2316	7.3172	7.5482	7.7611	7.8003	7.8369	8.0954	8.5450	8.5915	8.9001	9.0671	9.2385	9.4464	9.6158	9.8854	10.0929	10.3800	10.6791	10.8847	11.1634	11.4115	11.7711	11.9981	12.3107	12.5544	12.8335	13.1090	13.4178	13.6778	14.0377	14.3377	14.6638	15.0017	15.4210	15.8391
d-Bo51A1_22_E04R	4.0203	4.5905	4.0507	5.0399	4.7593	5.0053	4.3896	5.3823	5.4044	5.2750	5.7509	5.7535	5.8238	5.9816	6.3140	6.0823	6.3865	6.7053	6.8268	6.8333	7.3046	7.3092	7.5045	7.7685	7.7513	8.0737	8.3460	8.6003	8.7237	9.0721	9.2441	9.5690	9.8181	10.1561	10.4548	10.6393	10.9322	11.2241	11.5757	11.8142	11.9758	12.4021	12.6494	12.9125	13.3603	13.7444	14.1234	14.5241	14.9784
d-Bo51A1_22_E05R	4.3967	4.2502	4.5354	5.1177	4.9486	5.3786	5.8046	5.8860	5.8534	6.2332	6.1499	6.3703	6.6874	6.6301	6.9507	7.0214	7.2432	7.5625	7.6918	7.6501	7.9661	8.3572	8.5053	8.8217	9.0424	9.2093	9.4153	9.5849	9.8801	10.1127	10.3909	10.6946	10.9281	11.2105	11.4334	11.7392	12.0269	12.2939	12.5547	12.7804	13.0668	13.3562	13.6587	13.8737	14.2523	14.5449	14.8290	15.2812	15.7077
d-Bo51A1_22_E06R	4.5832	4.7611	4.6517	5.1646	5.3624	5.7947	5.7401	5.6989	6.0110	6.3350	6.1556	6.3030	6.5521	6.4608	6.8855	6.7455	6.9015	7.2114	7.2855	7.1911	7.4051	7.6338	7.7567	8.0277	8.2202	8.2593	8.4594	8.6312	8.7847	8.9746	9.2358	9.4581	9.6191	9.8742	10.0600	10.2885	10.5403	10.7891	10.9926	11.1995	11.4676	11.7751	11.9984	12.1886	12.4708	12.7765	13.0239	13.3693	13.7708
d-Bo51A1_22_E07R	4.3272	4.0493	4.3795	4.7277	5.0587	5.0464	5.3593	5.1347	5.3010	5.7886	6.0617	6.0767	6.3626	6.2385	6.5653	6.7286	6.8557	6.9702	7.3608	7.2580	7.4706	7.8342	7.9226	8.2633	8.4352	8.5891	8.7856	8.9837	9.1910	9.4971	9.7818	10.0487	10.2797	10.5738	10.8264	11.1311	11.4482	11.7274	11.9796	12.2491	12.5534	12.9254	13.2378	13.4991	13.7727	14.1705	14.4841	14.9108	15.3412
d-Bo51A1_22_E08R	4.5863	4.4235	4.6255	5.1731	4.9571	5.1124	5.2925	5.5709	5.7169	5.9557	6.1231	6.0265	6.4948	6.3489	6.6905	6.6423	6.9584	7.1225	7.3610	7.3978	7.5526	7.9350	8.1115	8.3504	8.5643	8.6647	8.9557	9.0978	9.3452	9.5612	9.8743	10.1357	10.3641	10.6442	10.8886	11.0614	11.3414	11.6549	11.8540	12.0543	12.3252	12.5779	12.7992	13.0617	13.3152	13.6047	13.9236	14.3292	14.7775
d-Bo51A1_22_E09R	4.4013	4.0996	3.9159	4.5381	4.7701	4.4870	4.6644	5.1540	4.8696	5.1430	5.1704	5.2272	5.4681	5.5392	5.8415	6.0082	5.9761	6.2626	6.2670	6.3960	6.6955	6.8423	7.0227	7.3114	7.4559	7.5973	7.8306	7.9931	8.2684	8.4428	8.7975	9.0237	9.2394	9.5806	9.7852	10.0544	10.3660	10.6566	10.8990	11.1150	11.4563	11.7398	12.0623	12.2606	12.6540	12.9884	13.3116	13.7540	14.2050
d-Bo51A1_22_E10R	5.0450	4.6697	4.9283	5.1709	5.4153	5.3672	5.6384	5.7879	6.1827	6.3823	6.3758	6.6646	6.9216	6.8843	7.1202	7.3600	7.4774	7.7298	7.9686	7.9516	8.2345	8.7005	8.8124	9.1063	9.3853	9.4587	9.7937	10.0741	10.3041	10.6228	10.9028	11.1617	11.4607	11.7915	12.0215	12.3724	12.6751	12.9693	13.2559	13.5307	13.8449	14.0802	14.4367	14.7701	15.0810	15.4175	15.7950	16.1983	16.6342
d-Bo51A1_22_E11R	4.4411	4.5231	4.6331	4.9703	4.8155	5.6094	5.0096	5.0839	5.4960	5.6151	5.5620	5.7146	6.0588	5.9463	6.0940	6.3348	6.3353	6.5886	6.8214	6.8178	7.1548	7.2218	7.3863	7.6403	7.8442	7.9397	8.2272	8.3217	8.6067	8.8390	9.1318	9.3536	9.5801	9.8316	10.0271	10.2988	10.6392	10.8881	11.0627	11.3256	11.6167	11.8444	12.1363	12.3621	12.6606	12.9629	13.2656	13.6273	14.0912
d-Bo51A1_22_E12R	3.7441	4.0097	4.1654	3.7726	4.1441	4.0543	4.3490	4.5993	4.9282	5.3538	5.2271	5.2778	5.4506	5.4471	5.8250	5.9217	5.9665	6.2143	6.4986	6.6041	6.8697	6.9682	7.3466	7.4941	7.7255	7.8137	8.1244	8.3455	8.6025	8.7724	9.1105	9.3978	9.5718	9.8574	10.0992	10.3623	10.6950	10.9626	11.1801	11.4676	11.7097	11.9922	12.2459	12.4841	12.7906	13.1354	13.4245	13.8449	14.2960
d-Bo51A1_22_F01R	3.8635	4.1790	3.9547	4.6324	4.5586	5.0446	4.4867	5.3063	5.3661	5.7788	6.0316	6.0324	5.9584	6.4682	6.5609	6.5982	6.8498	7.0560	7.2925	7.5618	7.8477	8.1361	8.1686	8.6426	8.7753	9.0245	9.3745	9.6452	9.9842	10.2234	10.5538	10.7607	11.2615	11.5237	11.8036	12.2141	12.3430	12.7981	13.0969	13.3951	13.7516	14.1068	14.3912	14.7404	15.1855	15.5362	15.8979	16.3727	16.8710
d-Bo51A1_22_F02R	4.0635	4.1208	4.5412	5.2902	4.9993	5.6155	5.1189	5.8061	5.9581	6.3994	6.3827	6.5807	6.8466	7.2906	7.2826	7.6566	7.9823	8.2469	8.3241	8.7529	9.0696	9.3306	9.6723	10.1203	10.2575	10.4933	10.8509	11.1317	11.5292	11.8643	12.1073	12.5126	12.9562	13.2624	13.5866	13.9970	14.2957	14.7371	15.0782	15.3544	15.7579	16.1555	16.4992	16.8458	17.3050	17.6817	18.0752	18.5648	19.0913
d-Bo51A1_22_F03R	3.2985	3.6343	3.6578	4.4100	4.3466	4.5663	4.1375	5.1644	5.1961	5.1984	5.3299	5.7135	5.1956	5.9860	5.8678	5.9896	6.0654	6.3731	6.2117	6.4391	6.6057	6.8840	7.0028	7.1495	7.2305	7.4937	7.6532	7.8754	8.0608	8.2662	8.4283	8.5948	8.9410	9.1506	9.3236	9.6516	9.7221	10.0908	10.3118	10.5319	10.8530	11.0292	11.2605	11.4538	11.8153	12.0558	12.4196	12.7700	13.1595
d-Bo51A1_22_F04R	4.1031	4.6738	4.2907	4.5739	4.9972	5.2954	5.0681	5.6500	5.8032	5.6050	5.8493	6.2539	5.8321	6.3438	6.3794	6.3130	6.5542	6.7244	6.8481	6.9723	7.0257	7.4256	7.5432	7.8638	7.8476	8.0419	8.3317	8.4735	8.6971	8.9476	9.1923	9.3033	9.7192	9.9228	10.1306	10.4744	10.6206	10.9820	11.2200	11.4902	11.7700	12.0248	12.2530	12.5444	12.8989	13.1522	13.5552	13.8984	14.3403
d-Bo51A1_22_F05R	3.2969	3.3119	3.4595	4.3826	3.7575	3.9153	3.6705	4.5437	4.8420	4.6763	4.7340	4.7432	4.5615	5.1090	5.2091	5.3433	5.4509	5.6293	5.5531	5.8736	6.0652	6.2367	6.4129	6.4816	6.6576	6.8361	7.0696	7.3017	7.5557	7.7493	7.9109	8.1376	8.4639	8.6601	8.8762	9.2082	9.3820	9.6948	9.9437	10.1980	10.4582	10.7367	10.9967	11.2007	11.6135	11.8517	12.2088	12.5701	13.0123
d-Bo51A1_22_F06R	3.6833	4.6308	4.5565	5.1347	5.0239	5.3163	5.5848	6.0266	6.4251	6.5951	6.9884	7.1268	7.4054	7.7714	7.9603	8.2434	8.3728	8.7999	9.1562	9.2681	9.6181	9.8919	10.0911	10.4120	10.8353	11.1046	11.4116	11.6485	12.1471	12.4062	12.7239	13.0965	13.3780	13.7976	14.2197	14.5187	14.9480	15.2147	15.5834	15.9310	16.3081	16.6706	17.0401	17.3752	17.8384	18.2274	18.6248	19.1643	19.6469
d-Bo51A1_22_F07R	3.0856	3.6202	3.3549	3.7094	4.0060	4.2000	3.8142	4.5181	4.8633	4.4665	4.5446	4.9992	4.8356	5.4201	5.5108	5.4923	5.5555	5.7674	6.0554	6.1525	6.3792	6.6407	6.7458	6.8654	7.0974	7.2816	7.5348	7.7702	7.9967	8.2468	8.5240	8.6450	9.0177	9.2685	9.4630	9.8050	9.9195	10.2741	10.4984	10.7314	11.0838	11.3162	11.5291	11.8422	12.0967	12.4053	12.7490	13.1397	13.6010
d-Bo51A1_22_F08R	3.8690	4.0777	3.7033	4.4420	4.4166	4.2973	3.8185	4.7384	4.8734	4.6241	4.9651	5.1509	4.9076	5.4615	5.3975	5.5583	5.6636	5.9201	6.1477	6.2052	6.3833	6.5968	6.6954	6.8381	7.0248	7.2653	7.4789	7.7490	7.9295	8.1223	8.3454	8.5427	8.8839	9.1054	9.3432	9.6638	9.7541	10.1033	10.3531	10.5521	10.8714	11.1020	11.2758	11.5908	11.8517	12.0818	12.4696	12.8830	13.2497
d-Bo51A1_22_F09R	4.2072	4.5954	4.6253	4.7897	5.1596	5.7623	5.5085	6.2171	6.4149	6.2306	6.5656	6.9665	6.5294	7.0754	7.2150	7.4170	7.5611	7.8275	8.1240	8.3316	8.5614	8.6687	8.9063	9.0330	9.3312	9.5990	9.8940	10.2335	10.4429	10.7275	10.8717	11.2611	11.6336	11.8835	12.2769	12.5612	12.8611	13.1881	13.5571	13.8084	14.1674	14.5187	14.8442	15.0899	15.6275	15.9708	16.3882	16.8752	17.3381
d-Bo51A1_22_F10R	4.7027	4.1310	4.4145	4.9635	4.8792	5.3526	5.0801	5.3793	5.8018	5.7918	5.6808	5.7133	5.9586	6.3201	6.4674	6.6689	6.4965	6.6456	6.9858	7.1117	7.2043	7.5606	7.5392	7.8512	7.9859	8.1703	8.3989	8.6150	8.8475	9.0073	9.2925	9.3611	9.6631	9.9781	10.1753	10.4767	10.5627	10.9268	11.2070	11.4822	11.7492	11.9578	12.1740	12.3923	12.7809	12.9890	13.3819	13.7771	14.1350
d-Bo51A1_22_F11R	3.6139	4.0044	4.1329	3.9770	4.6553	4.8472	4.6897	5.3431	5.4604	5.8159	5.9878	5.8908	6.1255	6.4658	6.5708	6.8485	6.9649	7.2580	7.3571	7.6676	7.9480	8.1228	8.4225	8.5757	8.8203	9.1575	9.3043	9.5470	9.8414	10.1710	10.3277	10.6990	11.0359	11.2827	11.6116	11.8703	12.1528	12.4056	12.6874	12.8884	13.2211	13.4812	13.7505	13.9182	14.3561	14.6573	15.0301	15.4570	15.8612
d-Bo51A1_22_F12R	4.2327	4.0447	4.3558	4.3281	4.4298	4.9480	4.6852	5.2674	5.7160	5.4207	5.6234	5.7451	5.7086	5.9419	6.1545	6.2473	6.3726	6.3720	6.7569	6.7869	6.9140	7.1538	7.2887	7.5004	7.6171	7.9361	8.0805	8.2923	8.4849	8.7227	8.8450	9.1216	9.4398	9.6520	9.8879	10.2081	10.2844	10.6233	10.8695	11.1526	11.4035	11.5851	11.8012	12.0422	12.3802	12.6776	12.9544	13.3724	13.7603
d-Bo51A1_22_G01R	3.7167	3.4580	4.1801	4.5342	4.5384	4.8688	4.9939	5.4474	5.6186	5.6314	6.1088	6.1833	6.3324	6.4825	6.8873	7.0899	7.1571	7.2343	7.6308	7.8670	8.0866	8.3086	8.5274	8.6684	9.0399	9.2342	9.5016	9.8029	10.0688	10.3578	10.7249	10.9433	11.1832	11.5436	11.7688	12.1555	12.4022	12.7262	12.9342	13.1668	13.4156	13.7153	14.0483	14.3432	14.7110	15.0335	15.3694	15.7859	16.3105
d-Bo51A1_22_G02R	3.2169	3.5887	3.4726	3.7501	3.8395	4.6464	4.3341	4.5271	4.6754	4.5723	4.7004	4.9527	5.0031	4.9374	5.0950	5.1319	5.4058	5.5069	5.5658	5.7771	5.8406	5.9829	6.1149	6.1573	6.3943	6.4463	6.7499	6.9270	7.1026	7.2471	7.4252	7.6370	7.8046	8.1352	8.2671	8.5689	8.7848	9.0271	9.2201	9.4199	9.6395	9.8825	10.1249	10.3607	10.6488	10.9040	11.1734	11.5694	11.8899
d-Bo51A1_22_G03R	2.4233	3.3371	3.8657	3.4490	3.7283	4.4539	4.3742	4.4763	4.4806	4.8591	5.0548	5.1527	5.3260	5.5141	5.5792	5.8650	5.9395	6.2832	6.4553	6.5904	6.8685	6.9913	7.1424	7.3574	7.6734	7.8340	8.0572	8.2884	8.5531	8.7753	9.0458	9.2968	9.4938	9.8567	10.1626	10.3903	10.5611	10.9203	11.0973	11.3991	11.6076	11.8844	12.1341	12.4762	12.7829	13.0960	13.3822	13.7312	14.2219
d-Bo51A1_22_G04R	3.3962	4.6522	5.3646	4.4372	4.8729	5.5518	5.0623	5.5341	5.7852	5.7505	6.1438	6.3845	6.3399	6.6650	6.8155	6.8921	7.1534	7.4201	7.5371	7.7637	8.0434	8.1583	8.2609	8.5498	8.7359	8.8901	9.2440	9.3914	9.6450	9.8453	10.0849	10.3799	10.6009	10.9478	11.1620	11.5033	11.7742	12.0616	12.1795	12.5437	12.7854	13.1267	13.4425	13.7913	14.1445	14.4653	14.7976	15.2206	15.6398
d-Bo51A1_22_G05R	3.6591	3.9662	4.4614	4.7743	4.6228	4.9926	4.8552	5.1569	5.7369	5.6683	5.9283	6.3037	6.2803	6.3361	6.5976	7.0097	7.0304	7.2974	7.4451	7.6131	7.8824	8.0166	8.2068	8.2301	8.6413	8.7889	9.0577	9.2727	9.5840	9.7486	9.9986	10.3004	10.4569	10.8153	11.0766	11.4318	11.6606	11.9343	12.2508	12.4996	12.7227	12.9801	13.3569	13.7386	14.0536	14.3654	14.7044	15.1157	15.5107
d-Bo51A1_22_G06R	3.4250	3.6785	4.4312	4.7566	4.4275	5.2194	4.8997	5.4873	5.4241	5.5572	6.0458	6.2318	6.4690	6.4561	6.9513	7.1713	7.3047	7.4748	7.6679	8.0009	8.2304	8.4348	8.7004	8.8701	9.2740	9.3868	9.7253	9.9086	10.2997	10.3273	10.8351	11.1756	11.4202	11.7763	12.0296	12.4256	12.7355	13.0353	13.3725	13.5882	13.8804	14.1905	14.5699	14.9284	15.3046	15.6688	16.0337	16.4581	16.9149
d-Bo51A1_22_G07R	3.1908	3.7601	3.2814	3.1783	3.9829	4.4752	4.5950	4.4256	4.7791	4.8981	4.8230	5.1885	5.2870	5.2263	5.4198	5.5682	5.5709	5.8892	5.9974	6.0562	6.2162	6.4055	6.4793	6.6351	6.9092	7.0415	7.2094	7.3629	7.6244	7.6315	7.9780	8.2422	8.4117	8.6895	8.9539	9.0767	9.2730	9.6455	9.7625	10.0455	10.3051	10.5844	10.8079	11.0735	11.3341	11.6911	11.8964	12.2327	12.6819
d-Bo51A1_22_G08R	3.8783	4.2116	5.3617	4.9581	4.9119	5.6368	5.8228	6.1451	6.4735	6.3700	6.8307	6.7810	7.3732	7.5435	7.7761	7.8807	8.1385	8.4788	8.6466	8.8805	9.1655	9.3744	9.6860	9.8120	10.1253	10.4141	10.6551	10.9068	11.2440	11.3965	11.7780	12.1232	12.3160	12.7276	13.0086	13.3993	13.6811	13.9826	14.2928	14.5349	14.7954	15.1368	15.4888	15.8682	16.2543	16.5678	16.9634	17.3982	17.8758
d-Bo51A1_22_G09R	3.3231	3.1993	3.7423	3.4301	3.2443	3.5969	3.2421	3.6408	3.8777	3.6309	3.7824	3.9274	4.0708	4.0146	4.2749	4.4360	4.4600	4.6765	4.7899	4.8844	5.2019	5.2473	5.4009	5.4348	5.7334	5.8128	6.0519	6.2461	6.4416	6.5136	6.8491	7.0473	7.1563	7.4524	7.6919	7.9608	8.1767	8.3422	8.6220	8.7667	8.9897	9.2050	9.4384	9.6960	9.9211	10.1821	10.4100	10.7840	11.1154
d-Bo51A1_22_G10R	4.7411	4.8562	5.1834	4.9074	4.8535	5.3206	5.3961	5.4828	6.0593	5.7956	5.8912	5.8359	6.3529	6.3309	6.5326	6.7017	6.6830	6.8676	7.0386	7.1259	7.3961	7.4516	7.5143	7.6862	7.8961	7.9645	8.2407	8.3816	8.6568	8.7883	9.0137	9.2124	9.3232	9.7316	9.8944	10.1898	10.4155	10.6600	10.7847	11.0924	11.3336	11.5771	11.8513	12.1594	12.4905	12.7927	13.0629	13.4609	13.8635
d-Bo51A1_22_G11R	3.7416	4.7817	4.8412	5.1192	4.8549	5.6516	5.6237	5.8489	6.2855	6.1524	6.4163	6.6144	6.7712	6.8855	7.2581	7.3647	7.5772	7.8580	8.1340	8.2947	8.4383	8.8191	8.9935	9.2977	9.5924	9.7944	10.1021	10.3804	10.6911	10.9255	11.2666	11.6004	11.8284	12.2352	12.5137	12.9365	13.2764	13.5804	13.8802	14.1958	14.5188	14.8479	15.2616	15.6596	16.0562	16.4490	16.8184	17.3005	17.8060
d-Bo51A1_22_G12R	3.9820	4.3553	4.4539	4.3775	5.1027	4.5658	5.2034	5.1793	5.4497	5.6410	5.7939	5.9141	5.8305	6.1010	6.1287	6.4267	6.5504	6.7237	6.8582	7.1467	7.2994	7.5281	7.5263	7.8344	8.1479	8.3111	8.5530	8.6929	8.9777	9.0364	9.4867	9.7334	10.0408	10.3228	10.5824	10.7978	11.0087	11.4603	11.6841	11.9149	12.1680	12.4876	12.7783	13.1221	13.4211	13.7811	14.0815	14.3837	14.9506
d-Bo51A1_22_H01R	3.4310	4.4660	4.9269	4.7557	4.8391	5.1722	5.6682	5.7575	6.2458	6.3276	6.6113	6.8083	6.8851	7.2249	7.5125	7.5504	7.6473	8.0806	8.3123	8.3798	8.6576	8.8749	9.0826	9.3872	9.6399	9.8589	10.1623	10.4066	10.6658	10.7829	11.1243	11.3968	11.6998	12.0335	12.2724	12.6223	12.8541	13.2070	13.3497	13.6774	13.9645	14.2301	14.5871	14.5816	15.1955	15.5507	15.9985	16.3188	16.8010
d-Bo51A1_22_H02R	3.1329	3.8845	4.2045	4.2322	4.5325	4.6099	5.1535	5.0794	5.5097	5.7180	5.6215	5.8176	6.1438	6.3482	6.6505	6.7517	7.0202	7.3036	7.5283	7.6875	7.8643	8.1095	8.3209	8.7237	8.9010	9.1054	9.4759	9.7230	9.9878	10.1592	10.5543	10.7750	11.1315	11.4822	11.7313	12.1069	12.3655	12.7784	12.9814	13.2820	13.6803	13.9523	14.3295	14.5924	15.0522	15.4288	15.9101	16.3357	16.7950
d-Bo51A1_22_H03R	3.0015	3.4080	3.8370	3.8464	4.3335	4.4862	4.3033	4.8295	5.1369	5.2026	5.8196	5.7787	5.7504	5.7225	5.8375	6.1531	6.4570	6.4588	6.7711	6.8727	7.0038	7.2130	7.3177	7.5311	7.7609	7.8780	8.1234	8.3473	8.5479	8.6692	8.9602	9.1421	9.4359	9.6544	9.8497	10.2003	10.3997	10.6614	10.8636	11.1704	11.4202	11.7080	11.9602	12.2297	12.5119	12.8852	13.2647	13.6064	13.9931
d-Bo51A1_22_H04R	2.8623	3.7998	3.8905	3.1783	4.0188	4.0865	3.9557	4.6399	5.0380	4.7893	4.9750	5.2598	5.2728	5.4178	5.4998	5.7577	5.7873	6.1177	6.3165	6.3262	6.5571	6.7110	6.8642	7.1062	7.2987	7.4957	7.6588	7.9820	8.1536	8.2735	8.6350	8.7788	9.1230	9.3977	9.5966	9.9003	10.1334	10.4448	10.6367	10.9397	11.1957	11.4292	11.7376	11.7637	12.2987	12.5989	13.0047	13.3338	13.7661
d-Bo51A1_22_H05R	3.1449	4.0488	3.4990	3.3319	3.9788	3.9267	3.7815	4.5203	4.6669	4.8813	4.9955	5.0394	5.1470	5.2824	5.3550	5.5180	5.6961	5.7466	6.0407	6.0430	6.2341	6.4082	6.5527	6.7622	6.9935	7.1711	7.3102	7.5186	7.7700	7.8425	8.0710	8.3617	8.5896	8.7898	8.9443	9.3400	9.4648	9.7421	9.9185	10.1601	10.4016	10.6336	10.8772	11.0222	11.3426	11.6031	11.9463	12.2003	12.6236
d-Bo51A1_22_H06R	3.2296	4.7095	4.4536	3.9407	4.7112	4.3206	4.3225	4.6616	5.1516	4.8063	5.2371	5.2798	5.2660	5.3577	5.6789	5.6991	5.6106	6.0143	6.1324	6.1607	6.3208	6.4982	6.5753	6.8412	7.0197	7.0828	7.2975	7.5251	7.6978	7.7961	7.9434	8.2144	8.4546	8.7106	8.9413	9.2287	9.3764	9.6081	9.8361	10.1285	10.3915	10.5240	10.8911	11.1928	11.4011	11.6522	12.0732	12.3271	12.7145
d-Bo51A1_22_H07R	2.5148	3.9089	3.5857	2.9227	4.1706	4.4577	4.1002	4.5315	4.8254	4.7773	4.9616	5.1431	5.2118	5.3636	5.5807	5.6616	5.7591	6.1335	6.3286	6.3982	6.5616	6.7677	6.9186	7.2490	7.4718	7.6371	7.8549	8.0904	8.3350	8.5266	8.7683	9.0333	9.3349	9.5767	9.7866	10.1216	10.3465	10.6409	10.7989	11.0647	11.3335	11.5372	11.8624	12.0136	12.3785	12.6663	13.1175	13.4344	13.8341
d-Bo51A1_22_H08R	3.1824	4.1184	4.5901	4.5501	4.8107	4.8250	5.0752	5.0509	5.3444	5.6591	5.3926	5.8282	6.1284	6.3937	6.4083	6.5318	6.6308	6.9671	7.2657	7.3817	7.4519	7.7292	7.9815	7.9901	8.3452	8.6365	8.7569	9.0101	9.2777	9.3332	9.5975	9.9762	10.2245	10.4532	10.7133	11.0151	11.2088	11.5491	11.7349	11.9823	12.2273	12.4939	12.7640	13.0561	13.2607	13.5666	13.9480	14.3204	14.7252
d-Bo51A1_22_H09R	3.6490	5.2024	4.9104	5.3839	5.7922	5.5491	5.9581	6.1243	6.6173	6.6887	6.7091	7.0984	7.3413	7.5624	7.8150	7.9523	8.1082	8.5466	8.8839	9.0264	9.1841	9.5259	9.7015	9.8174	10.3213	10.4619	10.7124	11.0619	11.3631	11.4424	11.8241	12.1759	12.4845	12.8731	13.1924	13.4534	13.6917	14.0490	14.2550	14.5109	14.8184	15.1370	15.4625	15.8075	16.0776	16.4290	16.8189	17.2551	17.7284
d-Bo51A1_22_H10R	4.6670	4.7594	4.7487	5.0034	5.4704	5.8697	5.9029	6.3196	6.6820	6.6113	6.7991	7.0285	7.1001	7.4659	7.3299	7.9148	8.0346	8.2504	8.6893	8.6410	8.7566	9.1775	9.3338	9.6274	9.9023	10.0406	10.2827	10.5911	10.8654	11.0726	11.3735	11.6334	11.9344	12.1602	12.4222	12.7431	12.9666	13.2510	13.4553	13.7477	14.0147	14.2815	14.5461	14.8334	15.0874	15.4499	15.7891	16.1569	16.5992
d-Bo51A1_22_H11R	2.8245	3.8146	3.8848	4.3728	4.4007	4.4690	4.6203	4.7389	5.1574	5.3366	5.2525	5.5955	5.7488	5.9375	6.1251	6.4978	6.5346	6.8434	7.1898	7.2417	7.3905	7.8012	7.9324	8.1384	8.5051	8.7893	9.0121	9.3253	9.5542	9.7757	10.0607	10.4382	10.7381	11.0439	11.2847	11.5889	11.8793	12.1606	12.4171	12.6891	12.9489	13.2771	13.5900	13.6327	14.1564	14.4929	14.8512	15.2594	15.7424
d-Bo51A1_22_H12R	3.8713	4.0870	4.2525	5.0583	5.0974	4.7850	5.2694	5.3364	5.4924	5.5918	5.5896	5.9161	5.9311	6.1238	6.3228	6.4745	6.4877	6.8251	7.0310	7.1922	7.2894	7.5123	7.6868	7.8635	8.1907	8.3828	8.5758	8.8711	9.0500	9.2047	9.4594	9.7801	10.0714	10.4305	10.6312	10.9083	11.1282	11.4716	11.7373	12.0074	12.2880	12.6168	12.9784	13.2655	13.5847	13.9288	14.3209	14.7161	15.1641
d-Bo51A1_23_A01R	4.2357	3.8997	5.4022	4.8464	4.6184	4.9086	5.2081	5.1078	5.5178	5.6305	5.7364	5.9693	6.0387	6.1294	6.4130	6.5286	6.7070	6.9327	7.0804	7.3077	7.6251	7.8310	8.1165	8.1812	8.5004	8.6911	8.9533	9.2739	9.5362	9.8972	10.1232	10.3756	10.6731	10.8912	11.2706	11.6028	11.8498	12.1254	12.3859	12.6522	12.9307	13.2771	13.5619	13.9020	14.1633	14.6052	14.9554	15.3444	15.8946
d-Bo51A1_23_A02R	4.8044	4.2839	4.8238	5.0511	4.7431	4.8850	5.1755	5.1639	5.3307	5.7792	5.6571	5.9547	5.9260	6.2021	6.2169	6.2563	6.5016	6.5902	6.8132	6.8824	7.1470	7.3542	7.5732	7.6192	7.8214	7.9989	8.2663	8.4781	8.7115	9.0519	9.1935	9.3020	9.6550	9.8827	10.2305	10.5223	10.7075	11.0153	11.2784	11.4900	11.7641	12.0682	12.3349	12.6152	12.9161	13.2744	13.6153	14.0026	14.4604
d-Bo51A1_23_A03R	4.6915	3.7672	5.3214	5.1479	4.8654	5.1486	5.2993	5.1236	5.3520	5.6509	5.7832	6.0412	6.0609	6.2006	6.4046	6.6415	6.7917	6.9525	7.1203	7.2978	7.6384	7.8775	8.1089	8.2783	8.5255	8.7133	9.0354	9.3098	9.5586	9.9167	10.1316	10.3913	10.6493	10.9437	11.3033	11.5721	11.7991	12.1065	12.3009	12.5358	12.8429	13.1305	13.3651	13.6833	13.8868	14.3873	14.6902	15.0972	15.5796
d-Bo51A1_23_A04R	3.9395	4.0388	4.0880	4.4091	4.7713	4.5626	5.3540	5.2443	5.2145	5.6206	5.6526	5.9684	6.0178	6.1818	6.2763	6.5132	6.7160	6.9868	6.9717	6.9563	7.4708	7.7639	7.9002	8.1008	8.3587	8.5809	8.8624	9.1908	9.3636	9.7299	9.9694	10.1102	10.5660	10.7737	11.1712	11.4376	11.6743	11.9568	12.2322	12.4541	12.7689	13.0430	13.3405	13.6299	13.9412	14.2952	14.6230	15.0141	15.4739
d-Bo51A1_23_A05R	4.3839	4.7541	4.7949	5.0569	5.1061	5.1422	5.4716	5.3597	5.9612	6.0498	6.1173	6.2858	6.3980	6.4996	6.7331	6.8481	7.1243	7.3037	7.5219	7.5202	7.8963	8.1384	8.3569	8.5024	8.8242	8.9876	9.2201	9.4916	9.7228	10.0581	10.2187	10.4323	10.7363	11.0253	11.3491	11.6185	11.8895	12.1892	12.4011	12.6362	12.9269	13.1497	13.4785	13.7680	14.0885	14.4637	14.7925	15.1798	15.6483
d-Bo51A1_23_A06R	3.1204	3.5469	3.7987	3.7836	4.0931	4.4780	4.4921	4.1435	4.6368	4.7131	4.5955	4.8312	4.9665	4.9073	5.0979	5.1326	5.2811	5.4408	5.5977	5.5902	5.9362	6.0086	6.2110	6.3389	6.4792	6.6976	6.9213	7.1361	7.2792	7.5141	7.6987	7.9462	8.1476	8.3502	8.6794	8.9163	9.1547	9.3400	9.5660	9.8086	10.0611	10.3257	10.5291	10.7936	11.0076	11.3709	11.6701	12.0317	12.4028
d-Bo51A1_23_A07R	3.9774	4.1163	4.7302	4.4771	4.7890	4.8038	4.9776	4.9993	5.1313	5.3396	5.5838	5.5821	5.6824	5.4142	5.7212	5.9833	6.1432	6.3160	6.5127	6.5685	6.7812	6.9317	7.0719	7.3077	7.5155	7.6398	7.8343	8.0313	8.3101	8.5473	8.7447	8.9620	9.2539	9.5339	9.7491	10.0159	10.2443	10.5262	10.7543	11.0062	11.2613	11.5700	11.8134	12.0528	12.3276	12.7139	13.0344	13.3655	13.8577
d-Bo51A1_23_A08R	4.4004	4.0977	4.2927	4.5059	5.6677	5.3600	5.4081	5.5437	5.8167	5.9795	6.2753	6.4053	6.5157	6.8270	6.9554	7.2136	7.4379	7.6114	7.9131	8.1108	8.4245	8.5280	8.8983	9.1459	9.3502	9.5803	10.0004	10.2348	10.4814	10.9080	11.0783	11.5052	11.7637	11.9895	12.3397	12.6558	12.9092	13.1504	13.3959	13.6772	13.9639	14.2555	14.5218	14.7978	15.0520	15.5058	15.8575	16.2829	16.7907
d-Bo51A1_23_A09R	4.7863	4.1012	4.3571	4.6057	4.4847	4.5496	4.6194	4.6648	4.8206	4.8140	5.0747	5.0756	5.1122	5.0717	5.2836	5.5058	5.5539	5.6313	5.7968	5.8925	6.1057	6.1983	6.3937	6.5800	6.7031	6.8137	7.0570	7.2144	7.3505	7.6351	7.8030	8.0217	8.1958	8.5073	8.7111	8.9645	9.1909	9.4871	9.6639	9.9777	10.2031	10.4527	10.6856	10.9928	11.2244	11.5794	11.9182	12.2446	12.6486
d-Bo51A1_23_A10R	4.5966	4.3076	4.3697	4.6054	4.9834	5.1009	5.0042	4.9749	5.4531	5.6169	5.8854	5.9949	5.9322	6.1047	6.1207	6.2786	6.4956	6.5636	6.6634	6.8985	7.1885	7.3205	7.4424	7.5641	7.7858	7.8765	8.1308	8.3430	8.5468	8.8621	9.0128	9.1070	9.3916	9.6466	9.9513	10.2094	10.4231	10.6997	10.9071	11.0970	11.3582	11.5818	11.8522	12.1542	12.1758	12.7308	13.0286	13.3580	13.7751
d-Bo51A1_23_A11R	5.1680	4.4099	4.6801	4.9277	4.8176	5.1164	5.3309	5.3724	5.4491	5.6296	5.7431	5.6405	5.8377	5.5195	5.9623	6.0806	6.2028	6.3097	6.4710	6.5045	6.7997	6.9259	7.0325	7.2751	7.3969	7.5397	7.7720	7.9392	8.1061	8.3623	8.5428	8.7103	9.0174	9.2575	9.4397	9.7027	9.9150	10.1795	10.4089	10.6709	10.8870	11.1342	11.4110	11.6729	11.9472	12.2252	12.5558	12.8549	13.3126
d-Bo51A1_23_A12R	4.2339	3.8395	4.4929	4.9294	4.1333	4.5142	4.7189	4.6446	4.8462	5.1706	4.8638	5.3855	5.4963	5.4294	5.6115	5.7496	5.9222	5.9529	6.2426	6.2917	6.5516	6.6871	6.8621	7.1201	7.3025	7.4361	7.6414	7.8950	8.0445	8.3166	8.4873	8.7167	9.0150	9.2501	9.4444	9.7605	9.9334	10.2292	10.4612	10.7074	10.9274	11.2111	11.4423	11.6840	11.9372	12.2816	12.6025	12.9437	13.4353
d-Bo51A1_23_B01R	4.6095	4.7379	4.9741	5.3838	5.4901	5.5842	5.5897	6.0005	6.0599	6.2027	6.6186	6.4621	6.5448	6.7005	6.9167	6.9668	6.9570	7.3494	7.5353	7.6162	7.9130	8.0868	8.3102	8.3509	8.6731	8.8492	8.9745	9.2245	9.5242	9.7143	9.9761	10.1655	10.4617	10.7369	10.9829	11.2605	11.5199	11.8133	12.1505	12.3870	12.6681	12.9921	13.2828	13.5571	13.8973	14.2946	14.6354	15.0597	15.5185
d-Bo51A1_23_B02R	4.1215	4.4945	4.9366	4.5500	5.0221	5.3819	5.3063	5.3529	5.5557	5.8827	6.0764	6.2048	6.2699	6.2597	6.5041	6.5552	6.8105	6.9973	7.2101	7.3594	7.5254	7.6721	7.8734	7.9824	8.2509	8.4959	8.7262	8.8803	9.1973	9.3447	9.6684	9.8310	10.1334	10.4241	10.6781	10.9410	11.0794	11.4058	11.6772	11.8865	12.1339	12.3791	12.6400	12.9021	13.1859	13.4700	13.8341	14.2338	14.7170
d-Bo51A1_23_B03R	4.6667	5.7371	5.4058	5.1341	5.1581	5.6648	5.7717	6.0442	6.1814	6.2884	6.2954	6.5192	6.5238	6.7411	6.9269	7.0867	7.3279	7.5593	7.6430	7.8700	8.0854	8.2178	8.4159	8.6188	8.8380	9.0603	9.2891	9.4511	9.7793	9.9337	10.2635	10.4957	10.7369	11.0855	11.3143	11.5984	11.8287	12.1182	12.3760	12.6126	12.8771	13.1304	13.3944	13.6937	13.9855	14.3047	14.6793	15.0714	15.5250
d-Bo51A1_23_B04R	4.3770	3.5572	4.1033	3.9869	3.9163	4.2131	4.4932	4.5513	4.6391	4.7801	5.2491	5.0666	5.2028	5.3865	5.4459	5.5612	5.6204	5.9532	6.1760	6.2052	6.5370	6.5504	6.8185	6.8916	7.1747	7.3545	7.5518	7.7461	7.9937	8.2140	8.4707	8.6302	8.9379	9.2470	9.4008	9.7534	9.9555	10.1486	10.5215	10.7490	11.0261	11.3224	11.5114	11.7843	12.1013	12.4369	12.7747	13.1461	13.4895
d-Bo51A1_23_B05R	4.7443	4.9699	5.1702	4.8981	5.0458	5.3464	5.4440	5.5537	5.5737	5.7375	5.6813	6.1197	6.2527	6.3427	6.3634	6.6321	6.7086	7.0434	7.2804	7.3110	7.5586	7.7107	7.9479	8.0518	8.3359	8.5234	8.7570	8.9857	9.1958	9.4257	9.7135	9.9262	10.1820	10.5233	10.7029	11.0518	11.2570	11.5222	11.8422	12.1069	12.3555	12.6117	12.8478	13.1414	13.4501	13.8125	14.1894	14.5603	15.0073
d-Bo51A1_23_B06R	3.7336	3.6229	4.6919	4.5277	4.3393	4.7236	4.6236	4.4534	4.8293	4.9111	5.2422	5.1283	5.0162	5.1358	5.4729	5.3547	5.6477	5.6390	5.8495	5.9647	6.1395	6.1707	6.4325	6.5784	6.7498	6.8667	7.0482	7.2367	7.5010	7.5966	7.9147	8.0488	8.2801	8.5459	8.7182	8.9747	9.2462	9.4149	9.7657	9.9427	10.1852	10.4662	10.6604	10.8861	11.2144	11.4825	11.7480	12.1965	12.4977
d-Bo51A1_23_B07R	3.6415	3.6796	4.0476	4.1812	4.0288	4.2676	4.5699	4.3826	4.6110	4.9258	5.0305	5.0969	5.2457	5.3540	5.5266	5.5214	5.7943	5.8657	5.9537	6.2217	6.3641	6.5465	6.7531	6.8475	7.0586	7.1909	7.3602	7.5813	7.8711	7.9700	8.2329	8.4454	8.6857	8.9411	9.1739	9.4166	9.6447	9.8610	10.1437	10.3688	10.6009	10.8635	11.0776	11.3359	11.5914	11.9505	12.2376	12.6148	12.9767
d-Bo51A1_23_B08R	4.3755	5.0316	5.3172	4.9575	5.0948	5.4900	5.4284	5.5937	5.5996	5.8114	5.9770	6.1788	6.0438	6.4319	6.5165	6.5986	6.7037	6.8175	6.9939	7.1344	7.3635	7.4024	7.5707	7.6925	7.9554	8.0058	8.2153	8.3677	8.6789	8.7471	9.0410	9.1925	9.4708	9.6812	9.9055	10.1865	10.4057	10.4233	10.9764	11.1431	11.3900	11.6661	11.8777	12.1036	12.3985	12.7726	13.0569	13.4501	13.8380
d-Bo51A1_23_B09R	4.2956	4.9656	4.5804	4.7111	4.5982	4.9381	5.3273	5.2318	5.4607	5.6267	5.5724	5.8498	5.8805	5.9570	6.2116	6.2125	6.5008	6.5583	6.7272	6.9543	7.0257	7.1094	7.4093	7.5959	7.7027	7.8859	8.0465	8.2674	8.5288	8.6964	8.9268	9.0647	9.3790	9.6498	9.8629	10.0843	10.3124	10.4935	10.7176	11.0061	11.2647	11.4730	11.7190	12.0062	12.3106	12.6268	12.9557	13.2718	13.6743
d-Bo51A1_23_B10R	4.4093	4.7810	4.2381	4.5954	4.7717	5.1360	5.1743	5.1725	5.2176	5.3260	5.4754	5.6257	5.6575	5.8538	5.9985	6.0573	6.2044	6.4726	6.6574	6.8531	6.9424	7.1388	7.3161	7.5107	7.6982	7.7663	8.0587	8.2660	8.5154	8.6349	8.9221	9.1410	9.3429	9.6043	9.8345	10.1152	10.3359	10.5475	10.7965	10.9816	11.2881	11.4636	11.6727	11.9077	12.1743	12.4588	12.8061	13.1724	13.5791
d-Bo51A1_23_B11R	3.6089	4.6695	4.3660	4.3228	4.5507	5.2072	4.6128	4.8422	5.1359	5.2023	5.5461	5.6269	5.6243	5.8295	5.9474	5.9851	6.1997	6.4580	6.4506	6.7502	6.9642	7.0293	7.3206	7.5019	7.6905	7.9347	8.1595	8.3325	8.6712	8.8162	9.1561	9.2953	9.6406	9.9062	10.1546	10.4637	10.7125	10.7560	11.3376	11.5169	11.8105	12.1461	12.3686	12.7008	13.0359	13.3615	13.6866	14.1040	14.5029
d-Bo51A1_23_B12R	3.9383	4.8073	4.8312	4.8132	5.0515	5.1026	5.5975	5.3093	5.6287	5.8611	6.0668	6.0679	5.9391	6.3608	6.4390	6.3656	6.8639	6.8304	6.9906	7.0946	7.3469	7.4108	7.6274	7.7166	8.0070	8.0982	8.3087	8.4410	8.7494	8.8546	9.1795	9.3067	9.5542	9.7819	10.0562	10.2958	10.4915	10.5851	11.0882	11.2096	11.4973	11.7361	11.9079	12.2369	12.4827	12.8093	13.1393	13.5101	13.8759
d-Bo51A1_23_C01R	4.2943	4.6950	4.0081	4.2841	4.5753	4.9711	4.6729	5.1343	5.2803	5.3245	5.3386	5.4944	5.6939	5.9753	6.2076	5.8840	6.4170	6.3886	6.4644	6.8419	6.8024	7.1916	7.4759	7.6317	7.8066	8.1209	8.3323	8.5572	8.7876	9.0503	9.3081	9.1512	9.8011	10.1663	10.4625	10.7985	11.0748	11.3310	11.5989	11.8475	12.1337	12.5008	12.7723	13.1317	13.4746	13.8096	14.1505	14.6223	15.0665
d-Bo51A1_23_C02R	4.5444	4.2280	4.5783	5.3057	5.4365	5.5591	5.5364	6.1153	6.0585	6.4450	6.6810	6.9518	7.0423	7.4247	7.7424	7.7247	8.1908	8.2945	8.5033	8.8584	9.0413	9.4119	9.6976	9.9824	10.2203	10.4729	10.8723	11.1356	11.4590	11.6582	12.0137	12.1636	12.6702	13.0228	13.3540	13.7395	13.9919	14.3701	14.7643	15.0043	15.3878	15.7275	16.1156	16.5234	16.9380	17.2843	17.6754	18.1706	18.6499
d-Bo51A1_23_C03R	3.9198	4.9598	4.5183	4.7037	4.9017	5.0576	4.8794	5.1229	5.1838	5.4874	5.5808	5.6719	5.8385	5.8454	6.1030	5.8754	6.1597	6.3059	6.4542	6.6603	6.7948	7.1590	7.2057	7.4612	7.6196	7.8698	8.0919	8.2797	8.4667	8.6346	8.9085	8.8832	9.4166	9.7280	9.9772	10.2803	10.5382	10.7833	11.0424	11.2144	11.5482	11.7993	12.0317	12.3883	12.6834	12.9647	13.2915	13.6911	14.1204
d-Bo51A1_23_C04R	3.7648	3.9041	3.8319	4.5966	4.3887	4.3453	4.5752	4.7679	4.8093	5.1459	5.0353	5.2481	5.3781	5.6148	5.6189	5.5322	6.0514	6.0355	6.0830	6.3641	6.3967	6.7836	6.9169	7.0363	7.2094	7.4747	7.6928	7.8778	8.1404	8.3208	8.5689	8.6304	9.0326	9.3520	9.6016	9.8871	10.1660	10.3421	10.6029	10.7662	11.0563	11.2874	11.5407	11.8085	12.1405	12.3990	12.7306	13.1534	13.5504
d-Bo51A1_23_C05R	4.1877	3.8314	3.7943	4.6214	4.7155	4.4938	4.8431	5.0256	5.0444	5.4227	5.2966	5.4252	5.5431	5.9087	5.7830	5.7892	6.2514	6.1298	6.1503	6.4530	6.5042	6.8596	6.8782	6.9918	7.1412	7.4062	7.5875	7.7741	7.9509	8.2025	8.3757	8.1908	8.7088	8.9789	9.2089	9.4821	9.6653	9.9042	10.1444	10.2826	10.5566	10.7587	11.0372	11.2454	11.5568	11.7690	12.0378	12.4130	12.7385
d-Bo51A1_23_C06R	5.8949	5.7295	6.5579	6.5583	7.2071	7.6778	7.7991	8.2568	8.4341	8.7413	8.6764	9.1237	9.1497	9.2444	9.5185	9.3512	9.7085	9.9441	10.1375	10.1382	10.1969	10.4970	10.6618	10.7006	10.8618	11.1157	11.1831	11.4502	11.7344	11.8047	12.0053	12.3037	12.4342	12.7102	12.9006	13.1502	13.4129	13.5996	13.8763	13.9798	14.3605	14.4773	14.7850	15.0392	15.3171	15.5299	15.8774	16.1906	16.5200
d-Bo51A1_23_C07R	3.6530	4.2509	4.5327	4.1010	4.5369	4.6250	5.1479	5.9386	5.9038	5.7141	5.9421	5.8435	6.1778	6.1854	6.4597	6.5862	7.1243	7.0352	7.1799	7.3597	7.5695	7.7870	7.9258	8.0908	8.4016	8.5845	8.8020	8.9851	9.2016	9.5247	9.6848	10.0834	10.2576	10.5348	10.7674	11.0704	11.2904	11.5433	11.7818	11.9992	12.3169	12.5211	12.8262	13.0863	13.3632	13.6702	14.0281	13.9753	14.7134
d-Bo51A1_23_C08R	4.3098	5.1237	4.2459	4.3421	5.1059	4.9768	5.0505	5.4800	5.3775	5.5496	5.7020	5.8768	6.0024	6.0519	6.0958	6.1598	6.4167	6.5490	6.5722	6.8327	6.8175	7.1874	7.3877	7.5013	7.6586	7.9027	8.1174	8.3528	8.5223	8.7302	8.9443	9.0747	9.4500	9.7262	9.9837	10.3190	10.5338	10.7747	11.0040	11.2776	11.5477	11.8150	12.0578	12.3464	12.6792	12.9363	13.2908	13.7027	14.1242
d-Bo51A1_23_C09R	5.0127	5.3180	5.6035	5.4960	6.2289	6.4731	6.6184	6.8270	7.3568	7.3763	7.5890	7.7882	7.7171	7.9790	8.2886	8.3353	8.6963	8.9784	8.8940	9.2783	9.5133	9.6857	9.8173	10.1874	10.3321	10.6862	10.8875	11.1708	11.5073	11.6829	11.8959	11.9370	12.5832	12.9324	13.2184	13.5271	13.8092	14.1729	14.3907	14.6540	15.0118	15.2785	15.5951	15.9804	16.3724	16.6634	17.0950	17.5613	18.0177
d-Bo51A1_23_C10R	4.8741	5.2283	5.3006	5.3773	6.0724	6.3405	6.4347	6.4637	6.7570	7.1505	7.2605	7.4708	7.3610	7.6711	7.8741	7.9609	8.2791	8.5070	8.7498	8.8393	9.1407	9.2637	9.5032	9.8103	9.9914	10.2134	10.5057	10.7750	10.9950	11.2271	11.4547	11.6005	12.0392	12.3675	12.6303	12.9378	13.1669	13.5086	13.7574	14.0029	14.3384	14.5653	14.9257	15.2249	15.5888	15.8765	16.2436	16.5684	17.1004
d-Bo51A1_23_C11R	4.0754	4.1321	4.2896	4.5066	4.8004	5.0624	5.3364	5.3011	5.4155	5.7742	5.6435	5.8461	6.0647	6.2241	6.2537	6.2997	6.6322	6.6766	6.8126	7.0212	7.1992	7.2813	7.4171	7.7629	7.7715	8.0899	8.1071	8.4045	8.5906	8.6938	8.8902	8.9580	9.4195	9.6778	9.8964	10.1466	10.3908	10.6592	10.9303	11.0833	11.4321	11.6387	11.9562	12.2089	12.5559	12.8521	13.1487	13.5083	13.8969
d-Bo51A1_23_C12R	4.1991	3.9858	3.9648	4.2369	3.9025	4.1706	4.7420	4.6906	4.9061	4.7730	4.7914	4.6546	4.8255	5.1454	5.1299	5.2061	5.3850	5.3856	5.4514	5.6423	5.6845	5.8492	5.8262	6.0562	6.1718	6.3099	6.4011	6.6861	6.7347	6.8929	7.0034	7.3147	7.5083	7.6397	7.8316	8.0276	8.1954	8.4660	8.6493	8.7974	9.0170	9.1894	9.3915	9.6106	9.8727	10.0626	10.3332	10.6688	11.0074
d-Bo51A1_23_D01R	4.5188	4.9100	5.3720	5.6598	6.2218	6.0022	6.3958	6.5775	6.7149	7.0962	7.1972	7.2446	7.4620	7.7273	7.6057	7.9635	8.2288	8.3884	8.5439	8.6949	8.9662	9.0723	9.3220	9.6033	9.8501	10.0250	10.2425	10.4917	10.7222	10.9647	11.1653	11.4810	11.8141	12.0472	12.2279	12.5781	12.7440	13.0541	13.1706	13.4275	13.6862	13.9826	13.9161	14.4550	14.6882	14.9859	15.2863	15.6475	16.1473
d-Bo51A1_23_D02R	4.7184	4.5334	5.2198	4.7726	5.5323	5.0339	5.6651	5.5208	6.0774	6.0738	6.0905	6.1719	6.2527	6.4131	6.4759	6.8024	6.9203	7.0149	7.2844	7.4024	7.6513	7.7805	8.0282	8.2292	8.3960	8.4961	8.8112	9.0379	9.1700	9.4155	9.7374	9.9387	10.2690	10.4870	10.6694	10.9547	11.1994	11.4439	11.7155	11.9763	12.0154	12.4716	12.5491	12.9951	13.2634	13.6301	13.9953	14.2682	14.7591
d-Bo51A1_23_D03R	4.3835	5.1247	6.1666	5.5084	5.9135	5.5854	5.8657	6.2569	6.5201	6.7987	6.8852	7.0052	7.0537	7.1788	7.4240	7.7470	7.7848	7.9900	8.4086	8.4584	8.5772	8.8288	9.2223	9.4000	9.6560	9.8434	10.1261	10.4225	10.6389	10.8705	11.2236	11.4382	11.7940	12.0668	12.3478	12.6890	12.9370	13.1910	13.4577	13.8249	13.8937	14.3673	14.6709	14.9135	15.2128	15.6178	16.0185	16.3712	16.8782
d-Bo51A1_23_D04R	4.0959	4.3041	5.0572	4.7231	5.4168	4.8068	5.3974	5.4905	5.2158	5.7901	5.7341	5.7661	5.8687	6.2013	6.1431	6.2477	6.4969	6.6693	6.7481	6.8558	7.0875	6.9293	7.3614	7.5191	7.8106	7.9193	8.1837	8.3566	8.5386	8.7939	9.0185	9.2474	9.5063	9.7550	9.8792	10.2961	10.4697	10.7506	10.9946	11.3077	11.4799	11.8315	12.0445	12.4361	12.7366	13.1027	13.4169	13.7906	14.2066
d-Bo51A1_23_D05R	3.7892	4.2347	4.7894	3.8452	5.3008	4.7562	4.6950	4.8602	4.8359	5.0341	5.0579	4.9377	5.0720	5.2367	5.0786	5.4704	5.5504	5.6874	5.8381	5.8930	5.9792	6.0001	6.3579	6.4324	6.6864	6.7853	6.9518	7.1392	7.3132	7.4960	7.6695	7.8524	8.0997	8.3348	8.4833	8.7180	8.9059	9.1315	9.3354	9.5620	9.7653	10.0354	9.9809	10.4824	10.7188	10.9753	11.2887	11.5046	11.9233
d-Bo51A1_23_D06R	4.4866	4.3472	5.5030	4.4005	5.4852	5.1707	5.3795	5.4342	5.5337	5.8330	5.8146	5.7939	6.0222	6.1422	6.1047	6.3133	6.4205	6.5503	6.6874	6.9766	7.0180	7.0710	7.3305	7.4737	7.7611	7.8850	8.1087	8.3225	8.4834	8.6561	8.9377	9.1335	9.4266	9.6651	9.8329	10.0894	10.4018	10.5551	10.7972	11.1472	11.1727	11.6341	11.9365	12.2223	12.4391	12.8186	13.1796	13.4870	13.8796
d-Bo51A1_23_D07R	4.0117	4.3730	5.3073	4.2136	4.8875	4.9168	5.2028	5.1044	5.4579	5.6106	5.5218	5.7325	5.7947	6.0844	6.0374	6.3392	6.4473	6.5844	6.9372	7.0469	7.1541	7.2112	7.5729	7.7478	7.9897	8.2412	8.4633	8.7211	8.9799	9.2063	9.4680	9.6734	10.0294	10.3095	10.5154	10.8545	11.1096	11.4711	11.6704	12.0155	12.1339	12.5967	12.9084	13.2446	13.5354	13.9462	14.2579	14.6565	15.1364
d-Bo51A1_23_D08R	4.2935	4.3813	5.2890	3.9711	4.8347	4.3744	5.0669	5.1107	5.1028	5.1270	5.1985	5.2952	5.2206	5.5709	5.5657	5.6871	5.8898	6.0898	6.2636	6.2538	6.4344	6.3744	6.6921	6.9282	7.2067	7.3324	7.5337	7.7407	7.9419	8.1524	8.3869	8.6315	8.9149	9.1427	9.2934	9.6267	9.9317	10.0976	10.3639	10.7089	10.9210	11.2193	11.4242	11.7832	12.0444	12.3904	12.7178	13.0920	13.4464
d-Bo51A1_23_D09R	4.8805	5.1699	5.3157	4.8962	5.9453	5.9509	6.2300	6.2748	6.3835	6.5731	6.5916	6.9346	6.8097	7.0773	7.1813	7.3868	7.4655	7.7549	7.8836	7.9135	8.2040	8.1646	8.4708	8.7460	9.0063	9.0082	9.2816	9.5168	9.7464	9.9549	10.1756	10.3927	10.6519	10.9111	11.1620	11.4175	11.6570	11.9746	12.1320	12.4403	12.6485	13.0033	13.2099	13.6145	13.9038	14.2240	14.5933	14.9578	15.3081
d-Bo51A1_23_D10R	4.5765	4.7483	4.6842	4.4206	4.9889	5.4334	5.0676	5.4323	5.4844	5.5291	5.6451	6.0427	5.9319	6.0690	6.2630	6.3876	6.6768	6.8451	7.0365	7.0657	7.3710	7.2979	7.6706	8.0125	8.1965	8.3074	8.6584	8.7995	9.0787	9.2927	9.5005	9.7979	10.0462	10.3619	10.6026	10.8160	11.1148	11.2406	11.5496	11.8298	12.1030	12.3588	12.5948	12.9175	13.1842	13.4964	13.8377	14.1882	14.4954
d-Bo51A1_23_D11R	5.0732	4.3852	5.0583	5.1892	5.2540	5.6796	6.0991	6.0521	6.1393	6.6352	6.4683	6.6116	6.8825	6.8376	6.7075	7.0023	7.1329	7.3144	7.5912	7.6607	7.7485	7.8997	8.1168	8.2812	8.5482	8.6421	8.8575	9.0693	9.2828	9.3333	9.6670	9.8353	10.1202	10.3836	10.6559	10.8470	11.0700	11.3195	11.4898	11.7506	12.0059	12.1875	12.4314	12.7403	12.9913	13.2647	13.5778	13.9318	14.3745
d-Bo51A1_23_D12R	3.8464	4.2684	4.7844	4.4243	4.6016	4.3231	5.3905	5.0528	5.0924	5.4950	5.3716	5.2652	5.4849	5.6538	5.6825	5.8809	5.9976	6.1310	6.3609	6.4970	6.5680	6.4992	6.8665	7.1100	7.2460	7.4126	7.6367	7.8024	7.9259	8.2160	8.3864	8.6573	8.8896	9.1168	9.3684	9.6325	9.8467	10.1055	10.3430	10.5902	10.8531	11.1355	11.4155	11.7257	12.0039	12.2930	12.6141	12.9588	13.3400
d-Bo51A1_23_E01R	5.3364	4.9990	5.0640	5.1359	5.6875	5.5805	6.1164	6.3836	6.1564	6.6049	6.4451	6.6400	6.7029	7.1399	7.0599	7.2212	7.1932	7.4698	7.6913	7.7621	7.7139	8.1077	8.2208	8.3834	8.6240	8.7473	8.9809	9.1315	9.3157	9.5606	9.7740	9.9950	10.1438	10.3631	10.6644	10.8677	11.1630	11.4101	11.5720	11.8138	12.0277	12.2202	12.5542	12.8360	12.9735	13.2895	13.5859	13.9685	14.3619
d-Bo51A1_23_E02R	4.4323	4.5255	4.4942	4.8168	5.0237	5.1486	5.1852	5.5663	5.5514	5.7082	5.9380	6.0340	6.2266	6.2618	6.4304	6.4999	6.6655	6.9742	7.1259	7.2267	7.5005	7.6169	7.8381	8.0163	8.2050	8.4446	8.7467	8.8416	9.1643	9.2825	9.6757	9.9261	10.1265	10.4057	10.7136	10.9493	11.2360	11.5248	11.7856	11.9760	12.2700	12.5207	12.8562	13.1434	13.4210	13.7221	14.0431	14.5128	14.9742
d-Bo51A1_23_E03R	3.9359	4.2217	4.9424	4.6796	4.3051	4.6752	4.9636	5.2531	5.1807	5.2826	5.3053	5.2370	5.6136	5.4195	5.4896	5.6454	5.6253	5.8732	5.9823	6.0228	6.2128	6.2742	6.4666	6.6117	6.8227	6.9307	7.1350	7.2045	7.4507	7.5501	7.8122	8.0408	8.1996	8.4623	8.7199	8.9315	9.1778	9.4512	9.6520	9.8478	10.1272	10.3572	10.6563	10.7875	11.1798	11.4063	11.7322	12.1182	12.5295
d-Bo51A1_23_E04R	4.2874	4.7862	5.0119	5.4543	5.6468	5.9782	6.4661	6.5106	6.9851	6.9462	7.3616	7.4862	7.8709	7.8413	8.2499	8.3324	8.4928	8.9340	9.0361	9.1944	9.6042	9.7891	10.0735	10.3441	10.6133	10.8256	11.2024	11.3984	11.6893	11.8982	12.3041	12.6147	12.8799	13.2797	13.6244	13.9758	14.2561	14.5901	14.9210	15.2142	15.5738	15.8976	16.3207	16.4993	17.0333	17.4170	17.8379	18.2878	18.7975
d-Bo51A1_23_E05R	4.5581	4.5668	4.8187	4.8974	5.5616	5.8121	5.4770	6.1231	6.0887	6.2983	6.3931	6.5134	6.6583	6.7750	7.0459	7.1298	7.3215	7.5359	7.8190	7.9059	8.0941	8.3635	8.5147	8.7507	9.0075	9.1848	9.3546	9.7224	9.8441	10.0696	10.3993	10.6444	10.8525	11.1594	11.4945	11.6813	11.9951	12.3345	12.5382	12.7518	13.0864	13.2992	13.6777	14.0427	14.2841	14.6504	14.9879	15.4374	15.8601
d-Bo51A1_23_E06R	4.9320	4.1823	4.8503	5.1581	4.6105	5.1028	4.9138	5.3364	5.6772	5.4970	5.6358	5.6726	5.8330	5.8701	6.1679	6.2562	6.2837	6.5701	6.7688	6.8823	7.1059	7.2514	7.4880	7.6978	7.9153	8.0760	8.3536	8.6127	8.7702	8.9283	9.2937	9.5406	9.8091	10.0179	10.3997	10.5739	10.9124	11.2274	11.4707	11.7005	12.0074	12.2842	12.6486	12.9616	13.2715	13.5726	13.9187	14.4032	14.8103
d-Bo51A1_23_E07R	3.8202	3.9548	3.9823	4.6644	4.6513	4.7048	5.0214	5.0142	5.4660	5.1752	5.3600	5.4099	5.5076	5.6580	5.8687	5.9559	5.9778	6.2079	6.3428	6.4735	6.6475	6.7379	6.9335	7.1025	7.3052	7.5230	7.6867	7.8354	8.0416	8.2525	8.5352	8.7442	8.9436	9.2237	9.4697	9.6521	9.8762	10.1365	10.3365	10.5597	10.7824	10.9768	11.3006	11.5386	11.8128	12.0464	12.3719	12.7523	13.1589
d-Bo51A1_23_E08R	4.4846	4.3889	4.6643	4.4649	5.0796	5.2351	5.2802	5.4180	5.8057	6.0806	5.8356	5.9343	5.8713	5.9966	6.3047	6.3513	6.3502	6.7479	6.8792	6.8710	7.2573	7.3753	7.5963	7.6941	8.0114	8.1034	8.4003	8.5971	8.8020	9.0088	9.3198	9.5439	9.7630	10.0823	10.3348	10.6054	10.8891	11.0843	11.2868	11.5530	11.8254	12.0121	12.3892	12.6178	12.9290	13.2190	13.5173	13.9370	14.3862
d-Bo51A1_23_E09R	5.7024	5.2895	5.6792	5.5872	6.0923	5.9300	5.9959	6.3642	6.6191	6.5593	6.5666	6.7834	7.0045	6.8787	7.1560	7.0373	7.3443	7.6880	7.7266	7.7854	8.0082	8.2216	8.3642	8.6156	8.8001	8.8350	9.1320	9.2597	9.4507	9.7384	9.8645	10.1241	10.2689	10.6276	10.8296	11.0566	11.2705	11.5719	11.7286	11.9249	12.1580	12.3454	12.6004	12.6495	13.1025	13.3463	13.6589	14.0322	14.3983
d-Bo51A1_23_E10R	5.5198	5.1268	5.3925	5.6252	6.0969	6.0669	6.5595	6.4981	6.8943	7.3006	6.9143	6.8880	7.1496	7.2661	7.4398	7.5897	7.6657	7.9565	8.0625	8.2375	8.6204	8.4995	8.8183	8.9867	9.2283	9.4133	9.6556	9.7617	10.0445	10.2901	10.5432	10.8705	11.0240	11.3542	11.5629	11.9381	12.1538	12.4894	12.7651	12.9711	13.2453	13.5494	13.9000	14.1855	14.5473	14.8931	15.2885	15.7336	16.1917
d-Bo51A1_23_E11R	4.5876	4.9308	5.0324	5.3917	5.6427	6.0438	6.6748	6.3623	6.7304	6.8337	7.2717	7.1716	7.4765	7.6684	7.8846	8.0065	8.2118	8.5856	8.7603	8.8099	9.2598	9.4295	9.6085	9.9301	10.2372	10.3879	10.7290	11.0117	11.2012	11.5095	11.7977	12.1200	12.3461	12.7479	12.8573	13.3480	13.7001	13.9397	14.2140	14.4923	14.7205	15.0777	15.3984	15.7566	16.1636	16.4628	16.8646	17.2874	17.8215
d-Bo51A1_23_E12R	3.9624	4.2198	4.5666	4.2384	4.5821	4.4959	5.0167	4.8823	5.0926	5.2591	5.3557	5.0803	5.5072	5.6774	5.6383	5.4526	6.1175	6.1404	6.1984	6.3036	6.6423	6.6878	6.8960	7.1560	7.2738	7.4522	7.6694	7.8098	8.0502	8.2477	8.5476	8.7025	8.9162	9.2048	9.4866	9.7099	9.9541	10.2033	10.4529	10.6562	10.8999	11.1688	11.4443	11.5577	11.9977	12.1871	12.5010	12.8963	13.3294
d-Bo51A1_23_F01R	3.6494	4.4449	4.3155	4.8709	5.2257	4.6222	5.2575	5.6489	5.4239	5.6576	5.7949	5.9113	6.1351	6.1553	6.3652	6.5618	6.7416	6.8450	6.9746	7.2228	7.4060	7.5093	7.8252	8.0780	8.1591	8.3709	8.5571	8.7224	9.0095	9.1653	9.4731	9.7214	9.9684	10.1799	10.5408	10.8761	11.0550	11.2556	11.6177	11.7823	12.1106	12.3369	12.6227	12.8792	13.2139	13.5070	13.8740	14.2252	14.6347
d-Bo51A1_23_F02R	4.7051	4.7663	4.1764	5.1279	5.1507	5.2548	5.7482	5.6618	5.7180	5.9511	5.9920	6.1419	6.2424	6.1654	6.3101	6.5540	6.7133	6.8045	6.8420	7.1639	7.2822	7.3577	7.4838	7.6721	7.8759	7.9769	8.2613	8.3484	8.5448	8.7942	8.9478	9.1528	9.4073	9.6400	9.8588	10.1223	10.2899	10.5028	10.7324	10.9236	11.1859	11.3927	11.5734	11.7033	12.1442	12.3893	12.6551	13.0190	13.3727
d-Bo51A1_23_F03R	4.6705	4.9010	5.1298	5.7078	5.3548	5.4752	5.9350	5.9648	6.1504	6.3955	6.3494	6.2458	6.7069	6.6917	6.8773	7.1701	7.2674	7.4644	7.5995	7.9025	8.0572	8.3177	8.4919	8.7387	8.9526	9.1990	9.3736	9.6173	9.8923	10.2025	10.3328	10.6558	11.0318	11.2677	11.5526	11.9046	12.0351	12.3819	12.6963	12.9627	13.3015	13.5817	13.8691	14.1088	14.4839	14.8075	15.1866	15.5602	16.0291
d-Bo51A1_23_F04R	4.2040	4.5835	4.2009	4.5285	4.4089	4.0488	4.9354	4.6332	4.6557	4.7010	4.9200	4.9807	5.0050	4.9972	5.0788	5.3542	5.3765	5.4424	5.5142	5.7093	5.7541	5.9068	6.0981	6.2841	6.3985	6.5013	6.7129	6.8789	7.0924	7.3049	7.4397	7.6580	7.8897	8.1125	8.3377	8.6426	8.8054	8.9778	9.2069	9.3890	9.6682	9.8072	10.1264	10.2207	10.5849	10.7979	11.1132	11.4455	11.8176
d-Bo51A1_23_F05R	4.0245	4.4600	4.3668	4.7273	4.6701	4.2597	4.8284	4.9938	4.7472	5.3711	5.2825	5.2655	5.4366	5.5255	5.4870	5.7649	5.9345	6.0116	6.1152	6.2300	6.3601	6.5423	6.5708	6.9404	6.9785	7.0826	7.2999	7.5399	7.7017	7.9039	7.9932	8.2773	8.5684	8.7469	9.0033	9.3343	9.4025	9.7142	9.9113	10.1065	10.3692	10.5779	10.8265	10.9511	11.3196	11.5965	11.8905	12.2525	12.6158
d-Bo51A1_23_F06R	3.9422	4.9086	4.3967	5.3752	5.5398	5.0590	5.7198	6.0473	6.3285	6.5082	6.5791	6.8391	6.8596	6.9361	7.0504	7.3504	7.5373	7.7022	7.6998	8.0471	8.1840	8.3523	8.5020	8.6772	8.8725	9.1036	9.3132	9.5701	9.7980	10.0295	10.2177	10.6301	10.8347	11.0476	11.4234	11.7226	11.9610	12.2097	12.5471	12.8073	13.1416	13.4209	13.7871	14.0258	14.4215	14.7952	15.1949	15.5859	15.9961
d-Bo51A1_23_F07R	4.0846	3.9514	4.3945	4.9617	5.1443	4.9351	5.4627	5.7279	5.8146	6.2259	6.4300	6.3627	6.7031	6.8703	6.8186	7.2171	7.4091	7.5643	7.6502	7.9849	8.2316	8.4433	8.6597	8.8238	9.1469	9.3145	9.6255	9.8314	10.1742	10.4656	10.6129	11.0323	11.3824	11.6230	11.9749	12.3295	12.5719	12.8202	13.1384	13.4005	13.7592	14.0729	14.4555	14.6274	15.1535	15.5050	15.9075	16.3457	16.8115
d-Bo51A1_23_F08R	4.4756	4.6451	4.7256	5.2738	5.4119	5.0470	5.0588	5.5115	5.5879	5.7319	5.8615	5.8564	6.0653	6.0722	6.3190	6.4605	6.5597	6.8359	6.7280	7.1137	7.3194	7.4602	7.5160	7.8855	8.0216	8.0967	8.4530	8.6116	8.8407	9.1465	9.2470	9.5757	9.9129	10.1539	10.4220	10.7743	10.9838	11.1629	11.4508	11.7246	12.0037	12.2674	12.5448	12.6710	13.1350	13.4418	13.8102	14.1893	14.6528
d-Bo51A1_23_F09R	4.3438	5.0206	4.5127	5.1996	5.9286	5.3982	5.7867	6.4022	6.4319	6.6892	7.0768	7.2393	7.3790	7.6093	7.6519	8.0228	8.2081	8.4545	8.6083	8.9883	9.1932	9.3383	9.5966	10.0311	10.0565	10.2264	10.4979	10.9031	11.1388	11.3623	11.5082	11.9859	12.2752	12.5651	12.9359	13.2397	13.5126	13.7386	14.0466	14.2645	14.6232	14.9049	15.2766	15.5400	15.9392	16.2196	16.6393	17.0630	17.5375
d-Bo51A1_23_F10R	4.6511	4.2605	4.3688	4.0933	4.3553	3.5700	4.3996	4.5878	4.6910	4.8284	4.5963	4.8541	4.8231	4.9783	4.9825	5.0791	5.3451	5.3446	5.1942	5.6078	5.6055	5.7127	5.9503	6.0240	6.1329	6.3058	6.4426	6.5268	6.7963	6.9502	7.1314	7.3128	7.5161	7.7446	7.9742	8.1734	8.3986	8.5959	8.8233	8.9922	9.2689	9.5098	9.6966	9.9124	10.2029	10.4613	10.7258	11.0533	11.3743
d-Bo51A1_23_F11R	4.6715	4.4282	4.6310	5.4412	5.4945	4.9956	5.5407	6.0105	5.8048	6.6173	6.4773	6.5437	6.7487	6.9261	6.9174	7.2259	7.5035	7.3593	7.5817	7.8942	8.0887	8.1244	8.3794	8.8156	8.8694	9.0696	9.2927	9.4937	9.7631	10.0013	10.1296	10.5582	10.7818	11.0319	11.3352	11.6847	11.9324	12.1777	12.4567	12.6829	13.0196	13.3012	13.6019	13.7687	14.1910	14.5069	14.9508	15.3656	15.7755
d-Bo51A1_23_F12R	4.7729	4.7055	4.8196	5.0606	5.2415	4.4928	5.5432	5.6780	5.6842	6.2356	6.1314	5.7356	6.1922	6.4744	6.5812	6.7005	6.9728	7.0829	7.1605	7.5042	7.6642	7.7086	8.0581	8.1854	8.3861	8.6252	8.8693	9.0239	9.3285	9.5983	9.7467	10.1386	10.4053	10.5988	10.9610	11.2262	11.5133	11.7132	12.0309	12.2089	12.5317	12.8483	13.1234	13.3543	13.7113	14.0510	14.3958	14.8031	15.2542
d-Bo51A1_23_G01R	4.2002	4.5939	5.0228	5.5292	4.7643	4.8712	5.5161	5.5234	5.4513	5.5027	5.9972	5.8330	5.8538	6.0199	6.2747	6.3708	6.5852	6.7124	6.8241	6.9548	7.2200	7.3532	7.4300	7.6806	7.9296	8.0171	8.2245	8.4634	8.6195	8.8188	9.0451	9.3185	9.4862	9.8114	9.9743	10.3007	10.5687	10.7544	11.0011	11.2529	11.4485	11.6888	11.9734	12.2752	12.5296	12.8515	13.1914	13.5316	13.9246
d-Bo51A1_23_G02R	4.3748	4.3100	4.9479	4.9314	5.7439	5.6181	5.8999	6.1807	6.2280	6.4728	6.5323	6.9355	6.8578	7.1133	7.5907	7.3637	7.4896	7.9154	7.9636	8.2784	8.4330	8.4845	8.6584	8.9542	9.1680	9.4322	9.6711	9.9100	10.0524	10.4777	10.6223	10.8318	11.1414	11.4986	11.7874	12.0298	12.2554	12.5593	12.7717	13.1670	13.5301	13.7979	14.0947	14.4561	14.8117	15.1428	15.5947	15.9192	16.4163
d-Bo51A1_23_G03R	4.9025	4.5502	5.6058	5.5705	5.3043	5.5587	5.9238	5.8771	6.0804	6.1956	6.1440	6.1662	6.3312	6.5072	6.7966	6.7865	6.9160	7.0913	7.1551	7.4089	7.6256	7.6762	7.7395	7.9703	8.1912	8.3002	8.5416	8.6872	8.9054	9.1217	9.3538	9.6535	9.8385	10.1745	10.3785	10.6821	10.9528	11.1960	11.5040	11.7400	12.0113	12.2818	12.5632	12.9181	13.2497	13.5707	13.9022	14.3186	14.7595
d-Bo51A1_23_G04R	3.3960	3.5347	4.0468	4.0947	5.0756	4.8990	4.8713	5.2542	5.3600	5.2491	5.4830	5.9141	5.8043	5.8888	6.4935	6.3968	6.3538	6.7439	6.9157	7.0837	7.3348	7.4097	7.5476	7.8474	8.1520	8.2160	8.4151	8.6185	8.8684	8.9781	9.3172	9.5496	9.8403	10.1022	10.3284	10.6141	10.6475	11.0113	11.2725	11.4586	11.7323	11.9850	12.1399	12.4413	12.6667	12.9674	13.2939	13.5672	14.0497
d-Bo51A1_23_G05R	4.6204	4.1578	4.3989	5.4021	5.1065	4.8030	5.1647	5.8612	5.5279	5.8884	6.0283	6.2186	6.3141	6.4607	6.6574	6.7184	6.8846	7.0317	7.3300	7.4498	7.7407	7.7803	7.8434	8.1141	8.4365	8.5688	8.8205	9.0534	9.2400	9.4778	9.7372	10.0222	10.2303	10.5507	10.7805	11.0893	11.3616	11.6264	11.6213	12.1133	12.4182	12.6864	12.9448	13.3503	13.7105	14.0360	14.4191	14.8094	15.2904
d-Bo51A1_23_G06R	3.9183	4.4067	4.2169	5.4000	4.8612	4.9749	5.7023	5.4715	6.0401	5.7357	5.9799	6.1818	6.2011	6.2711	6.6217	6.8866	6.8654	7.2576	7.2134	7.3264	7.6675	7.7214	7.7881	8.0624	8.2723	8.3823	8.6811	8.8919	9.0663	9.2695	9.5848	9.8391	9.9833	10.3301	10.5262	10.8462	11.1245	11.3791	11.4218	11.8692	12.1536	12.4661	12.7366	13.0602	13.4033	13.7614	14.1116	14.5361	14.9677
d-Bo51A1_23_G07R	3.8720	4.4703	4.6387	4.6362	4.8564	5.2725	5.6081	5.8814	5.8013	5.8026	6.0325	6.2968	6.4512	6.7193	6.9251	7.0389	7.1808	7.3146	7.5943	7.8117	7.9957	8.1286	8.2750	8.4198	8.7836	8.9643	9.1805	9.3836	9.6436	9.8606	10.1654	10.3833	10.6793	10.9673	11.2596	11.5927	11.7508	11.9470	12.2131	12.4701	12.7048	13.0016	13.2150	13.5287	13.7992	14.1910	14.4411	14.7562	15.2815
d-Bo51A1_23_G08R	3.7973	4.4356	4.9307	5.2968	4.6965	5.0966	5.3147	5.3778	5.5562	5.7019	5.7361	5.9936	6.2958	6.3850	6.8283	6.5838	6.9320	7.1363	7.3446	7.4352	7.7740	7.9679	8.1019	8.3390	8.6506	8.7675	9.1067	9.2992	9.5280	9.7847	10.0811	10.3378	10.5733	10.9261	11.1764	11.5105	11.7657	11.9959	12.2178	12.4952	12.7752	13.0596	13.3679	13.6930	13.9963	14.3095	14.6480	15.0675	15.5290
d-Bo51A1_23_G09R	4.3935	4.7483	4.3112	5.5998	4.8722	5.3849	5.5139	5.8018	5.7247	5.8656	6.0047	6.1010	6.4309	6.5321	6.9163	6.7760	6.9807	7.2395	7.3006	7.4601	7.7827	7.8758	7.9710	8.2884	8.5097	8.6416	8.9358	9.1246	9.3805	9.5132	9.7832	10.1309	10.3555	10.6442	10.9313	11.1855	11.4673	11.7351	11.9919	12.1341	12.4579	12.7587	12.9686	13.3562	13.6298	13.9750	14.3106	14.7346	15.1220
d-Bo51A1_23_G10R	3.9993	4.6025	4.6211	5.5091	5.4589	5.2489	5.3814	5.6460	5.7650	5.7471	5.9390	6.3765	6.4423	6.5969	6.8993	6.7958	6.9163	7.2052	7.4281	7.5708	7.9853	8.0132	8.1080	8.4625	8.6533	8.8784	9.1701	9.3428	9.5595	9.7075	10.0837	10.2813	10.5572	10.8667	11.1846	11.3928	11.4816	11.9401	12.1442	12.3647	12.6260	12.9061	13.1682	13.5215	13.8128	14.1598	14.4640	14.8425	15.3001
d-Bo51A1_23_G11R	4.3610	4.9009	4.5484	5.4185	5.1585	5.3103	5.7729	6.0246	5.9785	6.3743	6.5837	6.8790	6.7981	7.0687	7.2463	7.4129	7.5524	7.7934	7.9463	8.1650	8.4554	8.6598	8.8636	9.0915	9.4141	9.6520	9.9259	10.1542	10.4071	10.5929	11.0226	11.2572	11.5953	11.9584	12.3092	12.5391	12.7993	13.1696	13.3687	13.7207	14.0413	14.3936	14.7117	15.0995	15.4345	15.8392	16.1945	16.5256	17.0959
d-Bo51A1_23_G12R	4.1782	4.5487	4.7856	5.0558	4.8793	4.8210	5.6802	5.4478	5.5481	5.8862	6.0844	6.0642	6.2228	6.3845	6.5259	6.6258	6.8255	6.9653	7.1415	7.3492	7.6644	7.7356	7.9021	8.1727	8.3465	8.5893	8.7887	8.9822	9.2289	9.4230	9.6499	9.9788	10.1895	10.5193	10.7675	11.0177	11.0982	11.4799	11.7614	11.9401	12.1706	12.5102	12.7237	13.0482	13.3676	13.6697	14.0057	14.3643	14.8136
d-Bo51A1_23_H01R	4.7980	6.0752	5.0793	5.6028	6.0583	6.3246	6.4770	6.7477	6.6251	6.9130	6.8984	7.2643	7.1655	7.4339	7.5498	7.7832	7.6279	8.0942	8.2169	8.3708	8.5668	8.7236	8.9046	9.1095	9.3913	9.6072	9.8148	10.0597	10.3075	10.4631	10.7611	11.0035	11.3583	11.6006	11.8920	12.1997	12.4197	12.7156	12.9691	13.2287	13.4980	13.7541	14.1472	14.2945	14.7774	15.1226	15.5612	15.8983	16.3927
d-Bo51A1_23_H02R	4.1616	4.2148	4.0608	4.4491	4.6275	4.7037	4.9381	5.2132	5.1703	5.4351	5.2333	5.6923	5.6172	5.9345	5.8859	6.1486	6.2675	6.4831	6.7249	6.6391	7.0460	7.1171	7.2810	7.5302	7.7865	7.9218	8.1816	8.3412	8.5759	8.7277	9.0043	9.2335	9.5015	9.7703	10.0253	10.2869	10.4851	10.7306	10.9759	11.1511	11.5002	11.6807	11.9836	12.0432	12.5346	12.8094	13.1903	13.5484	13.9595
d-Bo51A1_23_H03R	4.1169	4.2142	4.7553	5.5136	5.0686	6.0885	6.2879	6.2682	6.0186	6.7578	6.6998	7.0805	7.1049	7.2610	7.2577	7.5350	7.7424	7.9392	8.1486	8.2175	8.5182	8.6876	8.7258	9.0418	9.2347	9.4349	9.6318	9.8734	10.1406	10.3252	10.6259	10.8633	11.1667	11.4127	11.7253	12.0718	12.2929	12.6278	12.8778	13.1966	13.5021	13.7917	14.1907	14.5603	14.9261	15.3376	15.7206	16.1176	16.5769
d-Bo51A1_23_H04R	3.9413	3.5403	4.2424	4.6780	4.9660	5.1314	5.3181	5.4738	5.6040	6.0292	6.0050	6.2003	6.4107	6.6760	6.7370	6.8122	6.9201	7.2689	7.4811	7.5644	7.7736	7.9547	8.1151	8.4144	8.6644	8.8548	9.0777	9.3291	9.5977	9.7150	10.0912	10.3026	10.5849	10.8749	11.1971	11.4800	11.7313	12.0203	12.2628	12.5247	12.8601	13.0877	13.4381	13.6034	14.1248	14.4532	14.8817	15.2296	15.6445
d-Bo51A1_23_H05R	3.6488	3.8154	3.9891	4.1197	4.2981	4.7860	4.5703	5.0943	4.9372	5.2997	5.2014	5.3473	5.3519	5.6734	5.6872	5.8347	6.0042	6.0629	6.4157	6.4886	6.7056	6.8160	6.9435	7.1770	7.3732	7.5729	7.7170	7.9653	8.1882	8.3079	8.5689	8.8408	9.0494	9.3240	9.6095	9.8337	10.0241	10.3038	10.4833	10.6661	10.9268	11.1248	11.4334	11.6066	11.9737	12.2264	12.5910	12.8944	13.2861
d-Bo51A1_23_H06R	3.9100	3.9714	4.2821	4.5184	4.7828	5.2850	5.2330	5.3655	5.4293	5.6784	5.7659	5.9817	6.0272	6.0418	6.3540	6.3964	6.5308	6.6793	6.9036	6.9818	7.2546	7.3642	7.4967	7.7271	7.9416	8.0571	8.2980	8.5197	8.7316	8.8463	9.0927	9.3206	9.6079	9.8662	10.1423	10.4393	10.6109	10.9096	11.1394	11.4264	11.6896	11.9404	12.2581	12.4182	12.8839	13.2404	13.5812	13.9878	14.3535
d-Bo51A1_23_H07R	3.3793	3.6991	4.3775	4.6969	4.7657	5.2603	4.9392	5.4126	5.3616	5.8923	5.8723	5.9879	6.1151	6.2267	6.6166	6.6467	6.7367	7.0148	7.2359	7.3671	7.5891	7.8983	7.9838	8.2295	8.4894	8.7071	8.9483	9.1613	9.4495	9.6026	9.8754	10.1322	10.4280	10.6669	10.9544	11.2343	11.4318	11.7255	11.9077	12.1678	12.4500	12.6584	12.9602	13.1449	13.5447	13.8406	14.2632	14.5847	15.0236
d-Bo51A1_23_H08R	3.5337	3.8426	3.4534	3.9143	4.9996	5.1359	4.7106	5.2120	5.1025	5.3835	5.6118	5.4726	5.7475	6.0114	6.1391	6.1042	6.4117	6.7427	6.8432	6.8344	7.0501	7.3032	7.4464	7.7112	7.9078	8.1887	8.3312	8.5149	8.8104	9.0673	9.2389	9.5098	9.8290	10.0902	10.3723	10.5777	10.8481	11.2174	11.4025	11.6391	11.9140	12.2098	12.5117	12.4341	13.0747	13.3972	13.7500	14.1434	14.5853
d-Bo51A1_23_H09R	4.0611	5.6151	4.9287	5.3482	5.0376	5.7385	5.6529	5.9310	6.0886	6.2643	6.3817	6.5638	6.6667	6.7688	7.2518	7.1790	7.2684	7.6780	7.7281	7.8799	8.1024	8.3584	8.3251	8.6790	8.8748	9.1166	9.3121	9.5303	9.7512	9.9706	10.1846	10.3812	10.7038	11.0007	11.1838	11.5190	11.7378	12.0840	12.2358	12.4917	12.8170	13.0610	13.3719	13.6328	14.0033	14.3181	14.6816	15.0661	15.4871
d-Bo51A1_23_H10R	3.8013	5.1455	4.2209	4.4792	4.7836	5.7736	5.4886	5.7076	6.0946	6.2484	6.2849	6.4658	6.5871	6.6652	7.0267	7.2023	7.3073	7.6502	7.7331	7.8763	8.1840	8.2996	8.5275	8.7709	8.9524	9.2401	9.3971	9.6546	9.9138	10.0543	10.3543	10.5444	10.8751	11.1425	11.4068	11.7526	11.9027	12.2605	12.4280	12.6623	12.9315	13.1509	13.5042	13.7996	14.0622	14.3795	14.7981	15.1090	15.5841
d-Bo51A1_23_H11R	3.8950	4.3131	4.1513	3.9616	4.2391	4.7443	4.9083	4.6862	4.7849	5.1824	5.1573	5.3145	5.3109	5.4516	5.5628	5.6906	5.6808	5.8821	5.9142	6.0474	6.1512	6.3344	6.4467	6.6578	6.7652	6.9565	7.0515	7.2751	7.4622	7.5542	7.8018	7.9930	8.2077	8.4382	8.5796	8.8753	9.0358	9.2843	9.4689	9.7151	9.9145	10.0709	10.3537	10.6573	10.8691	11.1330	11.4260	11.7177	12.0531
d-Bo51A1_23_H12R	3.8843	4.6833	4.2378	4.5294	4.3262	4.4748	4.7061	4.9190	4.8205	5.0486	5.3141	5.0371	5.2302	5.3393	5.3196	5.4714	5.6689	5.6802	5.8982	5.9806	6.1780	6.2726	6.3726	6.6723	6.7163	6.9137	7.0729	7.2240	7.4487	7.5967	7.7331	7.9563	8.2589	8.4258	8.6440	8.9424	9.0912	9.3159	9.5534	9.7406	9.9722	10.1543	10.4831	10.5856	10.9908	11.2673	11.6164	11.8727	12.2728
d-Bo51A1_24_A01R	4.4069	4.0016	4.3386	4.4572	4.4669	4.7868	4.8589	4.9449	5.0839	5.2587	5.4981	5.5854	5.6500	5.8918	5.8925	6.1421	6.2774	6.3947	6.6098	6.8041	6.9499	7.0968	7.2660	7.4089	7.7521	7.9305	8.0508	8.3509	8.5322	8.7932	8.9743	9.2730	9.5097	9.6930	10.0004	10.2858	10.5295	10.8116	10.9941	11.2152	11.4938	11.6967	11.9942	12.2643	12.4971	12.8337	13.1521	13.5274	13.9395
d-Bo51A1_24_A02R	4.2449	4.5463	4.9364	4.9810	5.4477	5.5641	5.8046	6.0140	6.0585	6.4505	6.7331	6.9633	6.9457	7.1844	7.3823	7.6496	7.7351	7.9704	8.1517	8.3107	8.6642	8.8301	9.0638	9.2037	9.5488	9.6808	10.0620	10.2757	10.4914	10.8765	11.0882	11.3960	11.6742	11.9603	12.2509	12.5867	12.8957	13.1722	13.4111	13.6606	14.0041	14.2807	14.6499	14.9929	14.8910	15.6696	16.0150	16.4912	16.9287
d-Bo51A1_24_A03R	3.6327	3.7952	4.4892	4.5023	4.5634	5.1657	4.9709	5.1125	5.1781	5.2408	5.5665	5.7055	5.6543	5.9218	6.0603	6.3724	6.3221	6.5992	6.6213	6.7179	6.9669	7.1499	7.2595	7.4272	7.7441	7.7258	8.0778	8.3103	8.4584	8.7365	8.9694	9.1368	9.4132	9.6315	9.8695	10.1490	10.3772	10.6270	10.7786	10.9871	11.2520	11.4517	11.7470	12.0058	12.2637	12.5306	12.8205	13.1771	13.5756
d-Bo51A1_24_A04R	4.3915	4.2783	4.4789	5.0496	5.1521	5.1670	5.4273	5.6207	5.7648	5.9975	6.2768	6.0269	6.2423	6.7206	6.6187	6.7297	6.9338	7.1084	7.3806	7.4929	7.6461	7.8625	8.0361	8.2292	8.4573	8.6610	8.8851	9.1043	9.3362	9.6017	9.8307	10.1078	10.3759	10.6549	10.8895	11.2338	11.4148	11.7682	11.9488	12.2588	12.5718	12.8946	13.1454	13.4795	13.6403	14.2310	14.5826	15.0022	15.4332
d-Bo51A1_24_A05R	4.1578	3.7671	4.5981	4.7094	4.8471	5.2637	5.2260	5.4855	5.6185	5.6686	5.8543	5.9649	5.9495	6.2207	6.4584	6.5356	6.7216	6.8172	7.0314	7.1159	7.3895	7.6227	7.7436	7.9752	8.1724	8.3328	8.5233	8.7129	8.9264	9.1942	9.3872	9.6455	9.8574	10.1471	10.3716	10.6449	10.8370	11.0944	11.2933	11.5410	11.7888	11.9848	12.2886	12.5330	12.7761	13.1188	13.4101	13.7524	14.1751
d-Bo51A1_24_A06R	4.6324	4.8390	5.0936	4.8405	5.1520	5.0597	5.5397	5.5311	5.5605	5.5942	5.8805	6.0089	6.0381	6.3326	6.2821	6.5062	6.6412	6.8005	6.9162	6.8905	7.1489	7.2741	7.4323	7.6128	7.7995	7.8376	8.0917	8.2609	8.4540	8.6720	8.8539	8.9628	9.2608	9.4444	9.7382	9.9386	10.1200	10.3674	10.5089	10.7073	10.9445	11.1437	11.3626	11.5908	11.7915	12.1203	12.3740	12.7592	13.1426
d-Bo51A1_24_A07R	3.6681	3.9876	3.9021	4.4297	4.3154	4.1950	4.2825	4.6241	4.5935	4.6552	5.0241	4.9773	4.9175	5.1637	5.3201	5.3430	5.5295	5.6264	5.8808	5.8885	6.1317	6.2342	6.3713	6.5356	6.7099	6.9068	7.0446	7.1989	7.4618	7.6893	7.8335	8.1198	8.2976	8.5285	8.7668	9.0533	9.2495	9.4994	9.6558	9.9072	10.1824	10.4004	10.6589	10.8829	11.1744	11.4237	11.6990	12.0198	12.4074
d-Bo51A1_24_A08R	4.2160	4.3938	5.2702	4.8223	5.1641	5.5722	5.4781	5.8976	6.0540	6.0790	6.3745	6.4225	6.4202	6.7450	6.9236	7.1548	7.2244	7.2731	7.6725	7.8428	8.0563	8.2890	8.5144	8.5804	8.8591	8.8888	9.2059	9.4666	9.7802	10.0693	10.2230	10.5673	10.7843	10.9390	11.3367	11.6426	11.8571	12.1298	12.3720	12.6209	12.9128	13.1888	13.4809	13.8196	14.1104	14.4701	14.7982	15.2146	15.6548
d-Bo51A1_24_A09R	3.2829	4.0276	3.9454	4.2974	4.4126	4.7172	5.1390	5.2665	5.3987	5.4501	5.6551	5.9207	6.0755	6.3899	6.5491	6.5933	6.7113	6.9708	7.1739	7.2924	7.5244	7.7278	7.8824	8.1021	8.3692	8.5802	8.7391	8.9393	9.2223	9.4793	9.6432	9.9062	10.2018	10.4026	10.7198	10.9733	11.1642	11.4221	11.6108	11.8148	12.0473	12.2861	12.5234	12.7447	12.9386	13.2985	13.5811	13.9557	14.3518
d-Bo51A1_24_A10R	3.6750	3.7223	3.7485	4.2841	4.6013	4.4621	4.6184	4.7481	5.2884	5.2662	4.8508	5.5811	5.7459	5.7922	6.0593	6.2756	6.5400	6.6723	6.9937	6.9908	7.2966	7.4896	7.6957	8.0221	8.2257	8.3624	8.5940	8.7458	9.1116	9.3882	9.5952	9.9538	10.2735	10.5052	10.7779	11.1153	11.3365	11.6482	11.8727	12.1381	12.4543	12.7299	13.0155	13.3409	13.4235	14.0315	14.3874	14.7375	15.2135
d-Bo51A1_24_A11R	3.9005	3.9421	4.2065	4.2391	4.4764	4.5995	4.4873	4.3895	4.4637	5.0003	5.1169	5.1253	5.1811	5.5522	5.7063	5.6799	5.8882	5.9438	6.2064	6.3085	6.4492	6.6418	6.8361	7.0865	7.2811	7.5016	7.6689	7.8572	8.0942	8.2634	8.5826	8.7212	9.0323	9.3193	9.4607	9.7518	10.0269	10.1909	10.4424	10.6715	10.8172	11.1706	11.3725	11.6363	11.8578	12.1858	12.4876	12.8319	13.1808
d-Bo51A1_24_A12R	4.2598	4.3308	4.2728	4.2628	4.7490	5.1991	4.9090	4.9419	4.9511	5.5670	5.6446	5.9066	5.9133	6.0221	6.0105	6.5031	6.6701	6.7977	7.1254	7.0966	7.3658	7.5960	7.7203	7.9781	8.2254	8.5052	8.6015	8.8661	9.0744	9.3729	9.6374	9.8224	10.1642	10.3901	10.5991	10.8862	11.1441	11.3662	11.6429	11.8584	12.0456	12.4176	12.6170	12.9246	13.1749	13.4697	13.7956	14.1625	14.5809
d-Bo51A1_24_B01R	3.7142	3.5256	3.5958	4.1285	4.1602	4.3374	4.6071	4.5800	4.3365	4.9819	4.3751	4.9858	4.9322	5.0779	5.2889	5.3155	5.3872	5.6453	5.6703	5.7880	5.8535	6.0962	6.2700	6.3349	6.5291	6.6597	6.8476	7.0142	7.1637	7.3584	7.5972	7.8738	8.0072	8.1932	8.4753	8.6885	8.9482	9.1502	9.3585	9.5688	9.8482	10.0451	10.2798	10.5366	10.7806	11.0698	11.3656	11.6739	12.0587
d-Bo51A1_24_B02R	4.3301	4.1645	4.9286	4.7553	5.0575	5.1582	5.4035	5.7365	5.7623	6.0366	5.8194	5.9808	6.0610	6.3837	6.4585	6.5929	6.6515	7.1040	7.1793	7.1200	7.4995	7.7148	7.9051	8.0274	8.2933	8.4457	8.6958	8.9595	9.1326	9.3674	9.6727	9.9526	10.1423	10.3971	10.7103	10.9874	11.2774	11.4965	11.7915	11.9875	12.3136	12.5384	12.7880	13.0638	13.3924	13.7497	14.1145	14.4833	14.9299
d-Bo51A1_24_B03R	3.8204	4.4000	4.9836	4.8204	4.9603	4.9144	5.4529	5.2230	5.7689	5.8478	5.3844	5.9757	5.8794	6.2310	6.3034	6.6672	6.5793	6.9775	7.1408	7.1637	7.3508	7.5706	7.7439	7.9119	8.1236	8.2739	8.5095	8.7491	8.9375	9.1008	9.4127	9.6570	9.8919	10.1653	10.4348	10.6601	10.9737	11.1965	11.4822	11.7348	12.0438	12.3040	12.5764	12.8843	13.1721	13.4973	13.8789	14.2135	14.6738
d-Bo51A1_24_B04R	4.0835	4.7065	5.0675	4.9235	5.4026	4.9672	5.4229	5.4028	5.5778	5.9073	5.6051	6.0780	5.9164	6.1744	6.3301	6.3594	6.6775	6.7449	6.8547	6.9634	7.2352	7.3558	7.5882	7.7433	7.9475	8.0558	8.3036	8.5177	8.6745	8.9082	9.1585	9.3926	9.5940	9.8347	10.1254	10.3864	10.6403	10.7971	11.1092	11.3371	11.6418	11.8553	12.0472	12.3085	12.5862	12.8955	13.2257	13.5881	13.9683
d-Bo51A1_24_B05R	4.7873	4.7241	5.1076	5.2779	5.7278	5.2608	5.9926	5.7153	6.0029	6.3016	6.1376	6.6064	6.5278	6.7031	6.7427	7.0669	7.2160	7.3278	7.5404	7.6041	7.8322	7.9382	8.2499	8.2539	8.6146	8.8050	8.9794	9.1545	9.3151	9.5192	9.8025	10.0805	10.2737	10.5152	10.7829	11.0327	11.3356	11.5432	11.8418	12.0712	12.3280	12.5966	12.8259	13.1156	13.3822	13.6656	14.0594	14.3764	14.8141
d-Bo51A1_24_B06R	3.3777	4.0505	3.7525	4.1112	4.1903	4.2326	4.5416	4.6440	4.6210	5.0976	4.7885	5.2267	5.3309	5.3711	5.5446	5.6976	5.5205	6.0221	6.0485	6.1827	6.4618	6.6069	6.7255	6.8379	7.1032	7.2033	7.3780	7.5769	7.7526	7.9230	8.1974	8.4719	8.6213	8.8467	9.0788	9.3377	9.5626	9.7176	10.0531	10.2542	10.4638	10.4387	10.8907	11.1311	11.3919	11.6687	11.9366	12.2549	12.6345
d-Bo51A1_24_B07R	4.2639	4.8570	4.8690	5.0192	5.1771	5.2668	5.6107	5.8658	5.9613	6.1716	6.2289	6.5494	6.6558	6.7526	6.9387	7.3430	7.1875	7.6695	7.7015	7.9496	8.2575	8.3970	8.6863	8.8438	9.1529	9.4118	9.6517	9.8505	10.1929	10.3838	10.7096	11.0377	11.2672	11.5390	11.8862	12.1622	12.4798	12.7103	13.0963	13.3601	13.6365	13.7531	14.2842	14.6194	14.9996	15.3930	15.7630	16.1560	16.7248
d-Bo51A1_24_B08R	3.2128	3.3117	3.6720	3.9838	3.8536	3.7889	4.4028	4.4135	4.5547	4.8332	5.1105	5.1125	5.1670	5.5460	5.3546	5.7881	5.9638	6.0545	6.2006	6.4679	6.5886	6.7988	7.0729	7.1283	7.3496	7.6698	7.7281	7.9295	8.1741	8.4156	8.6391	8.9196	9.1738	9.3705	9.6517	9.9051	10.1630	10.1664	10.5793	10.8639	11.0615	11.2157	11.5831	11.8250	12.1024	12.4261	12.7121	13.0272	13.4414
d-Bo51A1_24_B09R	3.5891	4.2468	4.4283	3.8207	4.3800	4.3377	4.4637	4.4332	4.3255	4.7478	4.1733	4.7727	4.8350	4.8926	4.8321	5.1314	5.1178	5.2278	5.2097	5.3025	5.4845	5.5221	5.7659	5.8232	5.9239	6.1388	6.3217	6.4033	6.6129	6.7686	6.9872	7.1922	7.3127	7.5253	7.7805	7.9993	8.1597	8.2178	8.6324	8.7756	8.9774	9.2236	9.3942	9.6153	9.8248	10.1093	10.3782	10.6591	11.0336
d-Bo51A1_24_B10R	4.1626	4.1437	4.5988	5.2801	5.4633	5.3683	5.8255	6.0775	6.4101	6.7659	6.3597	6.7878	6.9868	7.1028	7.4536	7.6235	7.8517	8.1742	8.2827	8.5622	8.6794	8.8961	9.1481	9.3954	9.6127	9.7903	9.9744	10.3313	10.5711	10.8416	11.0524	11.3529	11.6184	11.9538	12.2973	12.6195	13.0119	13.0923	13.4764	13.6637	14.0719	14.3636	14.7079	15.0052	15.3235	15.7585	16.1552	16.5950	17.0160
d-Bo51A1_24_B11R	3.3918	4.8642	4.5681	4.8040	5.0800	4.7993	5.3632	5.4389	5.3192	5.6404	5.6548	5.6622	6.0306	6.2128	6.2719	6.5086	6.6879	6.8618	6.9138	7.0934	7.4064	7.5349	7.7723	7.9982	8.1786	8.4904	8.7010	8.8386	9.1028	9.3981	9.6817	9.9131	10.2396	10.5530	10.8557	11.1274	11.4565	11.5622	12.0131	12.3392	12.6616	13.0288	13.3689	13.7216	14.1537	14.5148	14.9005	15.3437	15.7690
d-Bo51A1_24_B12R	4.1061	4.6406	4.1480	4.8948	4.7879	5.2306	5.3256	5.5509	5.8374	5.9444	5.7994	5.8888	6.2979	6.3703	6.4739	6.6218	6.8092	6.9310	7.1565	7.2124	7.4799	7.6425	7.8185	7.8632	8.1526	8.3758	8.5386	8.7275	8.9225	9.1046	9.3651	9.5134	9.8586	10.0447	10.2879	10.5571	10.8034	11.0356	11.1654	11.3760	11.6633	11.8434	12.0525	12.3121	12.5753	12.8928	13.2183	13.5861	13.9529
d-Bo51A1_24_C01R	3.8621	4.1578	4.8787	4.9235	4.8413	5.1075	5.3453	5.2818	5.6536	5.9131	6.1417	6.0757	6.1670	6.2531	6.4176	6.5141	6.7702	6.9692	7.0718	7.3333	7.4690	7.7220	7.9431	7.9731	8.3074	8.5975	8.7526	8.9848	9.3008	9.4891	9.7721	10.0646	10.3185	10.5748	10.8810	11.3043	11.4578	11.7289	12.0508	12.2388	12.5937	12.8720	13.1451	13.5133	13.9075	14.2099	14.6326	15.0217	15.4197
d-Bo51A1_24_C02R	4.9295	5.4930	5.3122	5.3304	5.9332	5.7317	6.1633	6.3310	6.5520	6.7765	7.2241	6.8923	7.1750	7.5647	7.6482	7.9177	8.0114	8.3428	8.4326	8.6856	9.0243	9.0624	9.3935	9.5119	9.7577	10.0238	10.3486	10.4050	10.7869	11.0087	11.3156	11.5210	11.8661	12.1523	12.4198	12.8611	12.9785	13.2119	13.5428	13.7925	14.0863	14.3143	14.6338	14.9179	15.2791	15.5814	16.0244	16.3863	16.8205
d-Bo51A1_24_C03R	3.7978	4.7674	4.5051	4.3709	4.7155	5.2461	5.3029	5.1605	5.4367	5.6099	5.8592	5.7980	5.7212	6.0432	6.2676	6.3473	6.4727	6.7055	6.8408	6.8985	7.0501	7.3802	7.4319	7.6070	7.8077	8.0460	8.2500	8.3873	8.6452	8.8410	9.1017	9.2180	9.6037	9.8338	10.1242	10.4593	10.5672	10.7576	11.0182	11.1787	11.4081	11.5855	11.8745	12.0625	12.3520	12.6437	12.9432	13.2745	13.6565
d-Bo51A1_24_C04R	4.3135	5.1245	5.2603	5.0471	5.4924	5.7521	5.9715	5.8058	6.4245	6.6161	7.0026	6.8806	6.8948	7.4214	7.4528	7.7966	8.0175	8.1023	8.3883	8.6777	8.7661	9.0730	9.2651	9.6019	9.8862	10.1596	10.3830	10.5054	10.9450	11.2419	11.5610	11.8212	12.0901	12.4499	12.8112	13.3393	13.3872	13.6730	13.9661	14.2768	14.6279	14.8823	15.1489	15.5485	15.9603	16.2171	16.7641	17.1733	17.6399
d-Bo51A1_24_C05R	5.0437	5.0729	4.8194	5.3093	5.5760	5.7512	6.1466	6.0680	6.0984	6.4096	6.4971	6.4597	6.6299	7.0627	6.9586	7.1581	7.3369	7.4728	7.4557	7.6350	7.8338	7.9718	8.1774	8.3798	8.5494	8.8054	9.0506	9.1661	9.4483	9.6496	9.8445	10.0216	10.4013	10.6398	10.9023	11.3456	11.4990	11.7337	11.9558	12.0664	12.4611	12.6708	13.0049	13.2812	13.6108	13.9370	14.2707	14.6534	15.0411
d-Bo51A1_24_C06R	4.6960	4.7050	5.0717	5.2059	5.8093	5.9342	6.4251	6.2193	6.4467	6.8082	6.8477	7.0300	7.0378	7.4828	7.6690	7.7346	7.9014	8.2033	8.3006	8.4851	8.6512	8.9717	9.2748	9.4707	9.6802	10.0385	10.2933	10.4475	10.8168	11.0143	11.3056	11.4851	11.8941	12.1768	12.4740	12.8714	13.0577	13.3182	13.5586	13.6611	14.1090	14.3085	14.5991	14.9207	15.3106	15.5924	15.9576	16.3666	16.8438
d-Bo51A1_24_C07R	3.5666	4.2867	4.1548	3.8757	4.9403	4.9942	4.9372	5.4612	5.4899	5.3810	5.8190	6.0815	5.7575	6.3349	6.6986	6.6064	6.6398	7.0411	7.0452	7.3482	7.5842	7.7761	8.0207	8.2481	8.4410	8.6984	8.8899	9.1966	9.4039	9.6760	9.8561	10.0625	10.5454	10.7624	11.1097	11.3709	11.6044	11.9237	12.1380	12.3384	12.7471	12.9767	13.2804	13.5567	13.9477	14.2534	14.5829	14.9690	15.4959
d-Bo51A1_24_C08R	4.5978	4.6187	4.7011	4.8679	5.5407	5.7463	6.1753	6.2152	6.3954	6.6327	7.0883	7.0434	7.0374	7.6144	7.9487	8.0346	8.1887	8.4871	8.7269	8.9067	9.1971	9.4600	9.8081	10.1099	10.2642	10.6680	10.7817	11.1696	11.4791	11.7419	11.9700	12.3288	12.7567	13.0530	13.4144	13.8468	14.0951	14.4703	14.7832	15.0580	15.4818	15.7570	16.1551	16.5760	17.0074	17.3944	17.7550	18.2337	18.6915
d-Bo51A1_24_C09R	4.0921	4.0432	4.2263	4.6611	4.7444	4.7179	5.4208	5.3350	5.7089	5.6043	5.8350	5.9210	6.0060	6.3518	6.5655	6.7427	6.8703	7.1078	7.1954	7.4553	7.5655	7.8859	8.1118	8.3579	8.4917	8.6966	8.8735	9.1088	9.4401	9.7081	9.8675	10.2772	10.5222	10.8022	11.1018	11.3352	11.5728	11.8877	12.1858	12.3367	12.6894	12.9172	13.2463	13.5028	13.8212	14.1206	14.5051	14.8767	15.3365
d-Bo51A1_24_C10R	3.8925	3.7346	4.2205	4.4722	4.7531	4.8105	4.9485	5.3083	5.1949	5.3690	5.6041	5.7033	5.7498	6.0688	6.3239	6.3444	6.4538	6.6451	6.8388	7.0068	7.1425	7.3782	7.5408	7.7334	7.9696	8.1909	8.3096	8.6117	8.8792	9.0642	9.2066	9.3957	9.8718	10.0686	10.3965	10.6303	10.8446	11.1329	11.3558	11.5261	11.8385	12.0590	12.3384	12.6192	12.9433	13.2195	13.5637	13.8607	14.4166
d-Bo51A1_24_C11R	4.4116	4.9262	4.6805	4.5511	5.0419	5.2530	5.3186	5.5652	5.5692	5.6926	6.0005	6.0310	6.0477	6.3159	6.2648	6.5179	6.6023	6.8796	6.9098	7.1163	7.3397	7.5393	7.7227	7.9801	8.1362	8.3636	8.5588	8.7233	8.9181	9.1802	9.3478	9.7477	9.9763	10.2451	10.5476	10.7539	10.9788	11.2881	11.5794	11.7306	12.1118	12.3302	12.6773	12.9405	13.2729	13.5959	13.9284	14.3106	14.7958
d-Bo51A1_24_C12R	3.7150	4.0093	4.3587	4.4430	4.5621	4.9425	4.8080	4.4077	4.8546	5.0881	5.1474	5.3570	5.2081	5.4694	5.5439	5.6563	5.6486	5.8871	5.9330	6.0527	6.1911	6.2791	6.4061	6.6100	6.7101	6.8415	7.0465	7.1506	7.3326	7.5188	7.7783	8.0363	8.1244	8.3462	8.5894	8.7984	8.9925	9.2381	9.4257	9.5739	9.8463	10.0564	10.2895	10.4681	10.7325	10.9676	11.2451	11.5040	11.8291
d-Bo51A1_24_D01R	4.1461	3.6935	5.0284	4.5384	4.4634	5.0795	4.9660	4.9871	5.3291	5.3824	5.3765	5.8435	5.7367	5.9101	6.1237	6.2014	6.3872	6.4305	6.8430	6.9720	7.2376	7.4567	7.5598	7.8260	8.0529	8.2689	8.4112	8.7450	8.9128	9.1354	9.4291	9.6519	9.9829	10.1631	10.4725	10.7786	10.9882	11.2458	11.5328	11.8373	11.7864	12.3495	12.4969	12.8209	13.1670	13.4551	13.9054	14.1759	14.6437
d-Bo51A1_24_D02R	3.9271	3.8458	4.5916	4.2240	4.1127	4.5399	4.4936	4.8578	4.7182	4.8565	5.2016	5.0596	5.1658	5.2705	5.2015	5.2714	5.3317	5.4403	5.7765	5.8647	6.1027	6.2310	6.2686	6.4547	6.6350	6.7695	6.8285	7.1044	7.2065	7.4516	7.6447	7.7386	8.1341	8.1964	8.4377	8.7318	8.9024	9.1377	9.3810	9.6619	9.5382	10.0397	10.2886	10.5701	10.7331	11.0421	11.4135	11.6340	12.0542
d-Bo51A1_24_D03R	4.1607	4.3791	5.3047	5.3189	5.2883	5.5912	5.9735	6.2808	6.2178	6.2006	6.8138	6.8913	6.6411	7.3357	7.3456	7.3285	7.4922	7.8412	8.0808	8.2276	8.6301	8.9334	8.9276	9.3052	9.5384	9.7047	9.8703	10.3209	10.4459	10.7444	11.0289	11.1976	11.5491	11.9135	12.1704	12.4844	12.7576	13.0258	13.3228	13.6962	13.7089	14.2240	14.4927	14.7828	15.0873	15.4702	15.8786	16.1960	16.6654
d-Bo51A1_24_D04R	3.9611	3.8384	5.3212	4.9152	4.3414	5.4488	5.0860	5.3363	5.1585	5.5487	5.8264	5.8528	5.8617	6.1301	6.1519	6.1709	6.3600	6.5479	6.7774	7.1069	7.3792	7.6278	7.6397	7.9461	8.1483	8.3041	8.5263	8.9029	9.0318	9.3064	9.6866	9.8573	10.1947	10.5039	10.7114	11.0185	11.2685	11.4446	11.8122	12.1189	11.9889	12.6556	12.8962	13.2115	13.4846	13.8390	14.2740	14.5482	15.0263
d-Bo51A1_24_D05R	4.4127	4.2069	5.5152	4.7928	4.6431	5.3371	5.1126	5.2524	5.3692	5.3667	5.5763	5.7760	5.7025	6.1316	5.9170	6.1590	6.0749	6.1754	6.4668	6.7701	6.9058	7.0702	7.1443	7.4176	7.5562	7.7249	7.8827	8.2405	8.3425	8.6069	8.8376	9.0221	9.3037	9.6052	9.7885	10.0833	10.3446	10.5098	10.8718	11.1588	11.1109	11.6713	11.9556	12.1861	12.5501	12.8111	13.2163	13.4314	13.8965
d-Bo51A1_24_D06R	4.6378	4.2890	4.9639	4.7635	4.4243	5.2125	5.0016	5.2769	5.1356	5.4288	5.5581	5.5685	5.7278	6.0465	5.9081	6.0882	6.0686	6.4105	6.4790	6.6351	6.8759	7.0352	7.1001	7.3546	7.5751	7.6801	7.8120	8.1762	8.3669	8.5563	8.8256	9.0076	9.3037	9.5743	9.7388	10.0447	10.2894	10.4259	10.7471	11.0184	10.9595	11.5117	11.8005	11.9397	12.2753	12.5702	12.9324	13.2104	13.6458
d-Bo51A1_24_D07R	4.3569	4.6332	4.9732	5.3314	4.7915	5.6908	5.5362	6.0117	6.0153	6.1167	6.3739	6.5424	6.4759	6.9224	6.8619	6.8667	7.1234	7.3191	7.4378	7.6537	7.8900	8.1739	8.1882	8.5383	8.6232	8.8347	9.0594	9.3081	9.5224	9.7371	9.9946	10.1819	10.4727	10.7445	10.9123	11.2577	11.4519	11.6256	11.9889	12.2831	12.2758	12.7708	12.9695	13.2269	13.5871	13.8282	14.2199	14.5257	14.9800
d-Bo51A1_24_D08R	3.9542	4.4699	4.2259	5.2055	5.1152	5.3694	5.2341	5.8451	5.8280	5.9707	5.9768	6.0803	6.1118	6.2553	6.2439	6.4293	6.6105	6.8084	6.9993	7.2043	7.3217	7.4533	7.6101	7.9041	8.0301	8.2056	8.4352	8.6014	8.8603	9.0320	9.2911	9.5151	9.7784	10.0919	10.2296	10.5474	10.7910	10.9611	11.3115	11.6094	11.8153	12.1242	11.9020	12.6576	12.9476	13.1821	13.5622	13.9130	14.3675
d-Bo51A1_24_D09R	3.3937	3.3957	3.7679	3.6786	3.6628	4.3871	4.2416	4.2866	4.4277	4.3181	4.5150	4.5593	4.4163	4.7395	4.7168	4.6650	5.0542	5.2566	5.4049	5.4041	5.5551	5.6982	5.8517	6.1275	6.1870	6.3844	6.6809	6.7831	7.1001	7.1705	7.4897	7.5992	7.8668	8.0457	8.4406	8.6748	8.9041	9.1030	9.3953	9.6137	9.8832	10.1500	10.3908	10.6899	10.9642	11.2546	11.5931	11.8918	12.2930
d-Bo51A1_24_D10R	4.4197	4.0379	4.4444	4.5399	5.0084	5.2715	5.4148	5.3276	5.3797	5.6488	5.5857	5.8398	6.0343	5.9977	6.0879	6.3479	6.3067	6.3254	6.7651	6.7734	6.9581	7.1001	7.2838	7.4078	7.4450	7.7227	7.7431	8.0000	8.2672	8.3942	8.5801	8.7836	9.0598	9.1978	9.3526	9.6784	9.8264	10.1018	10.2767	10.5423	10.5795	10.9860	11.1736	11.4872	11.6871	12.0112	12.2404	12.5429	12.9270
d-Bo51A1_24_D11R	3.8575	4.4509	4.5240	4.5612	4.6636	5.0423	5.1517	5.3414	5.4425	5.5746	5.6414	5.7123	6.3899	6.2341	6.3920	6.5086	6.6816	6.7210	7.0192	7.1920	7.3617	7.4998	7.6709	7.9367	7.9603	8.3490	8.5454	8.7148	9.0484	9.1456	9.4814	9.6193	9.8921	10.0775	10.3926	10.6476	10.8883	11.1437	11.3574	11.5694	11.7995	12.0864	12.2988	12.5831	12.8253	13.1594	13.4334	13.7248	14.2043
d-Bo51A1_24_D12R	4.0870	4.2355	5.0006	4.9728	5.0105	5.4561	5.4786	5.6647	5.8972	6.3657	6.1442	6.4038	6.5740	6.9067	7.0664	7.2589	7.5370	7.8747	8.0641	8.2192	8.5566	8.9199	9.1083	9.3839	9.6459	9.9970	10.2062	10.4819	10.8904	11.0756	11.4724	11.7144	12.0054	12.3185	12.7800	13.0927	13.4060	13.7349	14.0503	14.3925	14.7137	15.0871	15.4139	15.8215	16.1843	16.5560	16.9843	17.3664	17.7868
d-Bo51A1_24_E01R	4.0328	4.5207	3.9858	4.5912	4.7775	4.8772	5.1879	5.4266	5.5087	5.6666	5.9610	5.9363	5.9403	6.2478	6.2551	6.4545	6.7163	6.8330	6.9784	7.0463	7.1301	7.5585	7.7450	7.6965	8.0465	8.2285	8.5080	8.5451	8.8604	9.0595	9.4328	9.5974	9.7856	10.1022	10.3943	10.6032	10.8776	11.1502	11.4427	11.6015	11.8903	12.1609	12.4404	12.4072	12.9831	13.2568	13.6052	13.9762	14.4696
d-Bo51A1_24_E02R	5.2364	4.6663	5.2985	5.5163	5.6325	5.4529	6.1731	6.2390	6.4572	6.4496	6.7680	6.8101	7.0707	7.1859	7.3836	7.5678	7.7833	8.0242	8.3178	8.3790	8.5971	8.8668	9.1798	9.2274	9.5391	9.6845	10.0709	10.2334	10.6963	10.8387	11.2275	11.4660	11.7408	12.0788	12.3217	12.6734	12.9751	13.3366	13.5608	13.8056	14.1608	14.4469	14.8176	15.0865	15.4226	15.8064	16.2280	16.6784	17.1334
d-Bo51A1_24_E03R	4.8031	4.6164	4.8725	4.7609	5.2710	4.8978	5.4349	5.5958	5.7449	6.0179	6.1619	6.2035	6.3005	6.6106	7.0461	7.0599	7.2486	7.6765	7.7752	8.0193	8.3084	8.5342	8.7871	9.0408	9.4157	9.6331	9.9246	10.1290	10.5466	10.8243	11.1795	11.4923	11.7740	12.0988	12.3752	12.7652	13.0715	13.4439	13.7698	14.0801	14.4597	14.8069	15.1491	15.4733	15.7999	16.2294	16.6451	17.0834	17.5376
d-Bo51A1_24_E04R	4.1360	4.3366	4.2592	4.9703	4.7535	4.5867	5.1364	5.3681	5.5128	5.5858	5.5069	5.3216	5.8043	5.8310	6.0354	6.0736	6.1365	6.3714	6.4640	6.6056	6.7507	6.8673	7.0771	7.2371	7.4392	7.5785	7.6965	7.8503	8.1393	8.2594	8.4814	8.6918	8.8953	9.1316	9.2920	9.5698	9.7955	10.1256	10.1932	10.5309	10.7695	10.9741	11.2691	11.4518	11.7678	12.0455	12.3193	12.6812	12.9833
d-Bo51A1_24_E05R	5.0120	4.5918	4.7363	5.2250	5.1563	4.6025	5.4438	5.2493	5.5231	5.6666	5.5981	5.7090	5.9107	5.8581	6.3081	6.2477	6.4199	6.6144	6.7377	6.8114	6.9173	7.2790	7.4627	7.5718	7.7964	8.0107	8.2424	8.4060	8.6594	8.9089	9.1645	9.3612	9.6206	9.8845	10.1791	10.3786	10.6689	10.9469	11.2108	11.4023	11.6668	11.9363	12.2273	12.5682	12.7916	13.1205	13.4700	13.8749	14.2642
d-Bo51A1_24_E06R	4.0854	4.5836	4.5140	5.0041	5.5650	5.4993	5.7803	5.9507	5.8737	6.2231	6.2719	6.2064	6.5201	6.6882	6.8812	6.9771	7.2622	7.2669	7.5164	7.6573	7.8731	8.0876	8.3895	8.4935	8.8055	8.8851	9.2229	9.3809	9.6784	9.8742	10.1402	10.4270	10.6389	10.9115	11.2387	11.5364	11.8343	12.1235	12.4115	12.6882	12.9931	13.3044	13.6478	14.0005	14.2859	14.6649	15.0434	15.4649	15.8104
d-Bo51A1_24_E07R	4.4364	4.4014	4.2265	4.8199	5.4024	5.0778	5.3409	5.8247	5.8877	5.7774	5.7989	6.0242	6.1215	6.2338	6.4915	6.6406	6.7539	6.9835	7.1416	7.1348	7.4133	7.5604	7.8174	7.9084	8.1255	8.3550	8.5738	8.7285	9.0508	9.1666	9.4396	9.6849	9.8865	10.1750	10.4374	10.6937	10.9298	11.1903	11.4487	11.6454	11.8646	12.1298	12.3757	12.5656	12.9141	13.1791	13.4900	13.8602	14.3183
d-Bo51A1_24_E08R	4.2585	4.8452	4.4060	4.9684	5.6004	5.4045	5.5855	5.9500	6.1003	6.1957	6.3443	6.5064	6.6144	6.8582	6.9764	7.0978	7.4460	7.6142	7.8962	7.9482	8.1771	8.4117	8.7505	8.7653	9.1155	9.3662	9.6186	9.7253	10.1158	10.4354	10.6274	10.9257	11.2147	11.4899	11.8031	12.0911	12.3515	12.6769	12.9812	13.2106	13.5347	13.8288	14.1795	14.3356	14.8470	15.1164	15.5218	15.9686	16.4841
d-Bo51A1_24_E09R	4.4894	4.2074	4.5167	4.9964	4.8965	4.6475	5.3124	5.1817	5.2232	5.4160	5.6130	5.7037	5.6203	5.9332	6.0006	6.1502	6.3700	6.5008	6.7282	6.4016	6.8457	7.0741	7.3299	7.4379	7.6019	7.8727	8.0560	8.2162	8.4785	8.6421	8.9554	9.1708	9.4100	9.7167	9.9734	10.2292	10.4791	10.7553	11.0265	11.2250	11.5041	11.7536	12.0628	12.3789	12.6498	12.9183	13.3062	13.6466	14.1201
d-Bo51A1_24_E10R	3.0077	3.2312	3.5689	3.4093	4.2656	4.1177	3.9063	4.4728	4.6436	4.6360	5.0292	4.8261	5.2277	5.3332	5.5516	5.5083	5.6685	5.8900	6.0753	6.0861	6.3729	6.5372	6.6413	6.8561	7.0297	7.1160	7.4921	7.5843	7.7250	7.9623	8.1935	8.3920	8.5440	8.8096	9.1123	9.2719	9.5116	9.7366	10.0325	10.2374	10.3819	10.7435	10.9806	11.1527	11.5013	11.7524	12.1013	12.4339	12.8206
d-Bo51A1_24_E11R	2.7444	3.5612	3.2514	3.9464	4.0896	4.4123	3.9889	4.4936	4.7378	4.7542	5.0399	5.0697	5.1295	5.2198	5.4701	5.5972	5.8086	6.0045	6.2134	6.2395	6.4581	6.7512	6.9135	7.1086	7.4170	7.4951	7.7944	7.9229	8.2631	8.4867	8.7592	9.0410	9.1885	9.5211	9.6341	10.0757	10.3089	10.5587	10.8567	11.0137	11.2507	11.5036	11.7482	12.0295	12.2730	12.5743	12.9327	13.3092	13.7974
d-Bo51A1_24_E12R	4.1448	4.5142	4.7336	4.9932	4.6633	4.8611	5.2167	5.7366	5.8831	5.8248	5.9376	5.9517	6.0197	6.1579	6.4279	6.4027	6.7860	7.0711	7.1628	7.2720	7.6032	7.8392	7.9610	8.1063	8.3617	8.5960	8.8534	9.0895	9.3048	9.4452	9.8179	10.0503	10.3534	10.6318	10.9439	11.1206	11.4038	11.6745	11.9585	12.1590	12.4868	12.8420	13.1164	13.3385	13.6586	14.0210	14.3793	14.7030	15.2266
d-Bo51A1_24_F01R	3.9164	3.5807	3.6474	4.7570	4.2286	4.7799	4.7629	4.8149	5.1482	5.2012	5.4562	5.2829	5.7794	5.3955	5.7565	6.0114	6.0844	6.2477	6.4248	6.5320	6.9223	6.9174	7.0131	7.0736	7.4006	7.6254	7.7946	7.9837	8.1630	8.3996	8.5898	8.8609	9.1800	9.3784	9.5730	9.9197	10.0314	10.3280	10.5576	10.7275	10.9832	11.2711	11.4440	11.6046	12.1064	12.2959	12.6388	13.0212	13.3689
d-Bo51A1_24_F02R	4.1676	3.3817	3.9521	4.2257	4.5247	4.6029	4.6028	4.7580	4.7903	4.8473	4.8067	4.9270	5.0915	5.1512	5.2567	5.3804	5.4485	5.5763	5.5284	5.7748	6.1110	5.8273	6.2230	6.3984	6.5846	6.7915	7.0341	7.1702	7.2998	7.5515	7.6957	7.8689	8.2264	8.4284	8.5806	8.9369	9.0373	9.3433	9.5777	9.7604	10.0548	10.2877	10.5556	10.6680	11.1186	11.3372	11.6308	11.9776	12.3530
d-Bo51A1_24_F03R	3.3288	3.5819	4.7728	4.8500	4.3732	4.6182	4.8482	5.0400	5.3728	5.6203	5.6268	5.7030	6.0830	6.1798	6.3286	6.6216	6.7055	6.9175	7.1685	7.1672	7.5099	7.7422	7.9812	8.2371	8.5194	8.7142	8.9038	9.2439	9.4435	9.5968	9.9462	10.2551	10.4887	10.7924	11.1746	11.4220	11.7418	11.9597	12.2720	12.4881	12.8400	12.8760	13.3585	13.7353	14.0672	14.4359	14.8142	15.2198	15.6334
d-Bo51A1_24_F04R	4.4413	3.8800	4.1033	5.3185	4.8522	5.5909	5.5322	5.8201	5.6854	5.9714	6.2923	6.0381	6.1525	6.2056	6.2811	6.5930	6.5309	6.8493	6.8778	7.0610	7.3180	7.2917	7.5175	7.6172	7.9105	8.0728	8.2551	8.4507	8.6895	8.9007	9.0964	9.2261	9.6436	9.8579	10.0235	10.3726	10.4868	10.8541	11.0586	11.2673	11.5055	11.7711	12.0348	12.0724	12.6281	12.8926	13.1840	13.5820	13.9232
d-Bo51A1_24_F05R	4.3977	3.1474	5.7506	5.2830	4.5551	4.9868	4.6175	4.9618	5.2024	5.3658	5.6455	5.2370	5.8153	6.0140	5.9001	6.2011	6.2806	6.4840	6.6115	6.6791	6.9720	7.0919	7.1773	7.5476	7.6134	7.7993	8.0631	8.2075	8.4355	8.6953	8.9180	9.0811	9.4433	9.7118	9.8971	10.2332	10.3382	10.7206	10.9559	11.1508	11.4116	11.6663	11.9162	12.2440	12.5215	12.7960	13.1337	13.4908	13.8818
d-Bo51A1_24_F06R	3.7288	3.9648	4.3859	5.0102	4.4802	4.5623	4.4185	4.7586	4.7382	4.7964	5.1342	5.2252	5.4717	5.5277	5.6007	5.8336	6.0177	6.1352	6.2294	6.3067	6.5572	6.6182	6.8850	7.0078	7.2903	7.4132	7.6252	7.8020	8.0496	8.2747	8.3789	8.6960	8.9719	9.1807	9.4262	9.7245	9.9226	10.1072	10.4160	10.5446	10.8337	11.0906	11.2972	11.4756	11.8144	12.0571	12.3565	12.7004	13.1628
d-Bo51A1_24_F07R	4.6358	4.2107	4.5076	5.0213	4.4679	5.0432	4.7737	5.4272	5.4572	5.1524	5.5692	5.3061	5.7983	5.6361	5.9937	6.0773	6.3537	6.4297	6.4244	6.6462	6.9374	6.9920	7.2102	7.3745	7.6016	7.8087	8.0431	8.2324	8.4441	8.6980	8.8228	9.1145	9.4535	9.6683	9.9070	10.2847	10.4348	10.6942	11.0197	11.1901	11.5169	11.8084	12.0596	12.2797	12.6647	12.9718	13.3400	13.7271	14.1659
d-Bo51A1_24_F08R	4.4821	4.0573	4.5629	5.4124	4.9424	5.1532	5.3362	5.7984	5.7997	5.7044	6.1823	6.2773	6.4599	6.3818	6.5718	6.7323	7.0527	7.0611	7.1672	7.3935	7.6422	7.6859	7.9610	8.1181	8.3594	8.5302	8.7671	8.9228	9.2570	9.4672	9.5778	9.9537	10.2549	10.4534	10.7535	11.0775	11.3332	11.5811	11.8884	12.0885	12.3794	12.6993	12.9436	13.2429	13.6322	13.9424	14.3088	14.6829	15.1684
d-Bo51A1_24_F09R	4.2566	3.9458	4.0525	4.8702	4.5656	5.0177	4.8447	5.1428	5.4045	5.4182	5.7655	5.5308	5.9072	5.9567	6.2743	6.4484	6.6728	6.5840	6.8083	7.0723	7.1504	7.2686	7.6493	7.3240	8.0408	8.1680	8.3657	8.5882	8.8297	9.0383	9.1856	9.5776	9.8599	10.0251	10.3320	10.6217	10.8950	11.1085	11.3987	11.5663	11.8972	12.1630	12.4466	12.3491	13.0410	13.2824	13.6839	14.0368	14.4887
d-Bo51A1_24_F10R	3.6226	3.8283	4.1001	4.4934	5.0654	5.0839	5.1978	5.5225	5.5497	5.9635	5.8045	6.1242	6.3243	6.3474	6.5679	6.8132	6.8676	7.1483	7.4088	7.3097	7.6156	7.8109	8.0301	8.2082	8.3891	8.6511	8.9034	9.0493	9.3989	9.5916	9.8407	10.1410	10.3519	10.6569	11.0064	11.2557	11.5820	11.8325	12.1643	12.3876	12.7516	12.9799	13.3257	13.6648	14.0507	14.3747	14.7504	15.1516	15.5787
d-Bo51A1_24_F11R	3.8418	4.0958	4.7561	4.5291	4.9899	5.0761	5.2417	5.7938	5.9801	6.1253	6.0535	6.7510	6.7547	7.2679	7.4286	7.5500	7.7273	8.0310	8.2356	8.5192	8.7263	8.9922	9.3547	9.5646	9.7593	10.0883	10.3408	10.7256	11.0074	11.2150	11.6371	11.9468	12.2747	12.5569	12.8957	13.2481	13.5706	13.8332	14.0453	14.4467	14.8080	14.8574	15.4848	15.8352	16.2906	16.6181	16.9809	17.3261	17.8547
d-Bo51A1_24_F12R	4.2446	4.3724	4.9107	5.2496	5.5189	6.1358	6.1421	6.2316	6.4014	6.7894	7.0175	7.3174	7.5122	7.7858	8.0392	8.1967	8.3784	8.6430	9.0472	9.0515	9.3916	9.5969	9.9169	10.2167	10.4575	10.7363	11.0531	11.3449	11.6644	11.9478	12.2322	12.5643	12.7909	13.1289	13.5525	13.8235	14.1702	14.4235	14.7486	15.0385	15.4326	15.7335	16.0351	16.3615	16.7907	17.1443	17.4646	17.8978	18.3787
d-Bo51A1_24_G01R	4.8186	4.4341	4.6624	3.9024	4.7440	4.7021	4.8819	5.0073	4.9428	5.3039	5.3771	5.5290	5.4461	5.6764	5.6403	5.9172	6.1114	6.3918	6.5464	6.7298	6.7568	6.9917	7.1533	7.3604	7.5047	7.7247	7.9861	8.1354	8.4382	8.6629	8.8618	9.1016	9.3069	9.6118	9.8760	10.1916	10.3180	10.7159	10.9119	11.1622	11.4091	11.6856	11.9543	12.2726	12.5444	12.9037	13.2333	13.5581	14.0382
d-Bo51A1_24_G02R	4.1283	4.4318	4.4354	4.0385	4.5653	4.4999	4.8513	4.9429	5.1336	5.1035	5.0451	5.1309	5.2252	5.4311	5.3785	5.4766	5.6464	5.8141	5.8517	5.9138	6.0421	6.2589	6.3632	6.4870	6.6863	6.8210	6.9765	7.1655	7.3475	7.3558	7.6703	7.9092	8.0342	8.3290	8.4907	8.8100	9.0018	9.2332	9.3986	9.6185	9.8265	10.0445	10.2855	10.5612	10.7492	11.0552	11.3025	11.6465	12.0094
d-Bo51A1_24_G03R	3.5223	4.8248	5.3380	4.3065	5.1431	4.9127	5.3123	5.6571	5.6963	5.7759	6.1437	6.3197	6.0933	6.6386	6.8012	6.8663	7.1023	7.3813	7.5989	7.6757	7.8959	8.2497	8.3738	8.6760	8.8375	9.0424	9.3990	9.5232	9.8744	9.9397	10.3368	10.6660	10.8610	11.2026	11.4176	11.7249	12.0148	12.3204	12.4915	12.7495	12.9359	13.2642	13.5340	13.8485	14.1363	14.5035	14.8083	15.2268	15.7241
d-Bo51A1_24_G04R	4.2256	4.8332	5.8877	4.9221	5.3824	5.6457	6.0230	6.4754	6.1370	6.6197	6.7411	6.6933	7.0451	7.3678	7.3082	7.5480	7.7066	7.9387	8.0569	8.2429	8.4094	8.5883	8.7836	9.0660	9.2243	9.3111	9.7032	9.8277	10.1673	10.2461	10.5984	10.8699	11.0690	11.3964	11.6235	12.0133	12.2537	12.5792	12.8024	13.0782	13.3528	13.6946	14.0072	14.3276	14.7392	15.0745	15.3956	15.8639	16.2830
d-Bo51A1_24_G05R	4.2812	4.4535	5.4612	4.6326	4.5845	4.7222	5.5392	5.5059	5.6299	5.5407	5.4672	5.6995	5.9288	6.1870	6.1677	6.2482	6.4840	6.2545	6.7989	6.8337	6.9783	7.1927	7.3935	7.5873	7.7718	7.7779	8.1432	8.3386	8.5825	8.7927	8.9705	9.2642	9.4681	9.7517	9.9436	10.3005	10.4871	10.7740	10.9689	11.2169	11.4232	11.6722	11.9831	12.3392	12.6299	12.8980	13.2100	13.6418	14.0450
d-Bo51A1_24_G06R	4.0200	5.0590	4.3241	4.3595	4.8234	5.0170	5.1219	5.4723	5.5033	5.5946	5.9524	5.8055	6.0964	6.2559	6.3620	6.5054	6.5923	6.9066	7.1091	7.2914	7.4272	7.6176	7.8126	7.9977	8.3228	8.4202	8.7652	8.9290	9.2202	9.4704	9.6499	9.9261	10.1399	10.5056	10.7078	11.0265	11.2448	11.5477	11.5758	11.9294	12.2009	12.4571	12.7630	13.0858	13.3834	13.6815	14.0000	14.4073	14.8264
d-Bo51A1_24_G07R	4.0959	4.3426	4.6074	4.1830	4.6904	4.5983	4.9091	5.0156	5.0645	5.0557	5.0411	5.0977	5.0145	5.2865	5.1919	5.2250	5.3133	5.5837	5.6263	5.7783	5.8249	5.9856	6.0723	6.1337	6.3680	6.3872	6.6837	6.6048	6.9151	7.1236	7.2520	7.4253	7.6188	7.8558	8.0036	8.2274	8.4645	8.7319	8.7985	9.0919	9.2684	9.5481	9.7704	10.0060	10.2841	10.5564	10.7981	11.1232	11.4831
d-Bo51A1_24_G08R	4.1375	4.2439	4.8604	4.7944	4.8023	5.1438	5.2772	5.5462	5.3424	5.7287	5.8760	5.8963	5.9984	6.3292	6.2800	6.5048	6.7513	6.7951	7.0282	7.1978	7.2656	7.5663	7.7300	7.9109	8.1647	8.3146	8.5407	8.6065	8.9631	9.2674	9.3897	9.6994	9.8894	10.1597	10.4670	10.7124	10.8844	11.2521	11.4097	11.6761	11.9234	12.2625	12.5112	12.8250	13.1416	13.4807	13.7958	14.1504	14.5967
d-Bo51A1_24_G09R	4.1903	4.7004	4.7097	5.4240	5.2545	5.3795	5.7220	5.8586	5.8869	6.2700	6.5533	7.1079	6.6654	7.0508	7.1062	7.5383	7.6263	7.8765	7.9976	8.3643	8.5656	8.6854	9.0116	9.2069	9.5406	9.8203	10.1045	10.2969	10.6500	10.9787	11.2233	11.6395	11.9761	12.2297	12.6668	12.9199	13.2865	13.6180	13.7509	14.2311	14.6003	14.9403	15.3281	15.6748	16.0799	16.5907	16.8491	17.2098	17.8765
d-Bo51A1_24_G10R	3.4228	4.0768	4.2393	4.5946	4.9042	5.1984	5.4299	5.5010	5.5372	5.7214	6.1045	6.1753	6.3813	6.5778	6.6746	6.8392	7.0044	7.0542	7.3807	7.5512	7.7630	7.9526	8.0333	8.4269	8.5639	8.7909	8.9583	9.2508	9.4476	9.7259	10.0795	10.1327	10.5451	10.7806	11.1035	11.3561	11.5747	11.8304	12.0707	12.4011	12.6234	12.9778	13.2312	13.5009	13.8336	14.3512	14.5386	14.8972	15.3567
d-Bo51A1_24_G11R	4.8776	5.9784	6.0647	6.1759	6.9052	7.1159	7.0914	7.3777	7.4649	7.7562	8.3580	8.1556	8.3943	8.5532	8.8883	8.9598	9.1365	9.4044	9.5373	9.7962	9.9722	10.1867	10.4327	10.6795	10.9862	11.1545	11.4097	11.5651	11.8445	12.1770	12.3910	12.7517	13.0091	13.3119	13.6654	13.8907	14.1877	14.5071	14.7239	15.1415	15.4864	15.8158	16.1801	16.5544	16.9303	17.4174	17.6895	18.0399	18.5544
d-Bo51A1_24_G12R	3.7132	3.3312	3.6701	4.3175	3.8986	4.0498	4.4228	4.5694	4.5307	4.3854	4.6152	4.6719	4.5425	4.7893	4.8889	5.0002	4.9993	5.2058	5.3163	5.4553	5.5661	5.6878	5.7101	5.9773	6.1297	6.2989	6.4059	6.5225	6.7437	6.9821	7.1806	7.3219	7.5887	7.7509	8.0102	8.1974	8.3695	8.5878	8.8076	9.0105	9.2379	9.4748	9.6502	9.8573	10.1130	10.5085	10.6408	10.9246	11.3022
d-Bo51A1_24_H01R	3.6770	3.2474	3.6244	4.0530	4.4101	4.5648	4.6488	4.7558	4.8883	4.9865	5.5026	5.7072	5.4371	5.7689	5.6298	5.8841	6.0235	6.2629	6.4430	6.5974	6.7535	7.0082	7.1327	7.4288	7.5169	7.7937	7.9501	8.2671	8.4961	8.6655	8.9731	9.2457	9.5042	9.7403	10.0546	10.4133	10.6461	10.9345	11.1417	11.4418	11.7648	12.0505	12.3542	12.6696	13.0811	13.4247	13.7969	14.1972	14.6191
d-Bo51A1_24_H02R	4.2304	4.4026	5.0966	5.3503	5.6691	5.5592	5.7202	6.0682	6.0767	6.2740	6.4859	6.5055	6.7314	6.8923	6.8795	7.0727	7.3539	7.2544	7.4759	7.6278	7.7776	7.9229	8.0718	8.2746	8.5397	8.7268	8.7934	9.0484	9.2846	9.3814	9.6478	9.8954	10.1567	10.4394	10.6269	10.9008	11.1029	11.4162	11.6320	11.8126	12.1238	12.3324	12.6794	12.8787	13.2762	13.5693	14.0179	14.3087	14.7117
d-Bo51A1_24_H03R	3.5534	3.7679	4.3030	4.2843	4.4144	4.4280	4.6308	4.7659	4.9486	5.0319	5.4376	5.2227	5.5699	5.6050	5.8680	5.8960	6.1462	6.1409	6.3456	6.4866	6.7136	6.8562	7.0487	7.3227	7.4538	7.6471	7.7218	8.0116	8.1792	8.2758	8.6714	8.8366	9.0063	9.3668	9.5623	9.8326	10.0795	10.3222	10.5658	10.7551	11.0028	11.3126	11.6037	11.9376	12.1424	12.4339	12.8253	13.1486	13.5183
d-Bo51A1_24_H04R	4.1036	3.7061	4.7498	4.2587	4.4069	4.7383	5.2389	4.9168	5.0254	5.3611	5.3740	5.4263	5.6482	5.6689	5.6100	6.0075	6.2002	6.3197	6.2589	6.5750	6.7087	6.8328	6.9364	7.2530	7.4031	7.6160	7.7585	7.9941	8.2296	8.3535	8.6357	8.8470	9.1028	9.3997	9.6589	9.9726	10.1798	10.4493	10.7084	10.8496	11.1863	11.4436	11.7624	12.0078	12.3605	12.7284	13.1279	13.4578	13.8350
d-Bo51A1_24_H05R	4.5428	4.1897	4.5347	5.1637	5.2843	5.5882	6.0476	6.1084	6.2590	6.6765	6.8163	6.9047	7.3639	7.2211	7.3800	7.5603	7.8097	7.9882	8.0595	8.1665	8.3922	8.5889	8.7823	9.0254	9.2309	9.4599	9.6127	9.8355	10.1031	10.2374	10.5446	10.7602	11.0404	11.2920	11.5396	11.8411	12.0433	12.3475	12.5598	12.7840	13.1068	13.3549	13.7485	13.9715	14.3406	14.6821	15.0863	15.3953	15.7572
d-Bo51A1_24_H06R	3.7971	4.4443	4.2415	4.5161	4.2266	4.6750	4.9632	4.8341	5.0697	5.2102	5.4873	5.5307	5.5675	5.5918	5.7680	5.9995	6.3915	6.2000	6.3553	6.4563	6.7139	6.8782	6.9818	7.3127	7.4335	7.6840	7.7621	8.0704	8.2745	8.3328	8.6581	8.8282	9.1463	9.4423	9.6083	9.9367	10.1490	10.3574	10.6451	10.8081	11.0069	11.2989	11.5939	11.8530	12.1298	12.4057	12.7502	13.0863	13.5005
d-Bo51A1_24_H07R	3.9772	4.0208	4.2031	4.4669	4.3449	4.9422	5.0611	4.8003	5.1503	5.4437	5.4930	5.6875	5.8298	5.6910	5.7668	6.1672	6.3076	6.3494	6.5060	6.5779	6.8311	6.9439	7.0947	7.3397	7.4967	7.7550	7.9008	8.2010	8.3478	8.4757	8.7632	8.9699	9.2933	9.5173	9.7218	10.0721	10.2732	10.4915	10.7612	11.0201	11.2568	11.5107	11.8605	12.0935	12.4269	12.7349	13.1513	13.4327	13.8429
d-Bo51A1_24_H08R	4.9677	4.6320	5.3492	5.5238	6.1191	6.2007	6.5763	6.8407	6.7173	6.9601	7.3132	7.3872	7.6556	7.5208	7.6481	7.9360	8.1851	8.3113	8.4546	8.5802	8.7455	8.9221	9.1488	9.4305	9.5345	9.8713	9.9740	10.2406	10.4704	10.5769	10.9022	11.0938	11.4306	11.6896	11.9837	12.3240	12.4895	12.8119	13.0640	13.3367	13.5660	13.8657	14.2455	14.4556	14.8585	15.1818	15.6374	15.9546	16.3532
d-Bo51A1_24_H09R	4.2033	4.2115	4.7109	5.0071	5.4393	5.2959	5.5353	5.6596	5.9344	6.0177	6.4612	6.5910	6.4723	6.6625	6.8564	7.0227	7.1967	7.2700	7.5746	7.7512	7.9413	8.0928	8.2597	8.5649	8.7339	8.9632	9.1681	9.3366	9.6217	9.7773	10.0692	10.3275	10.5650	10.8379	11.1273	11.4568	11.6396	11.9036	12.1297	12.3570	12.6895	12.9503	13.2314	13.5584	13.8526	14.1904	14.5065	14.8977	15.3091
d-Bo51A1_24_H10R	3.4154	4.0740	4.1501	4.2807	4.7399	4.4160	4.8968	4.5913	5.0057	5.1929	5.5921	5.6059	5.8565	5.8341	6.0027	6.1837	6.3229	6.5102	6.7273	6.8016	7.0860	7.2127	7.4667	7.6645	7.8967	8.1153	8.2387	8.4259	8.7187	8.9259	9.2276	9.4909	9.6501	9.8873	10.1694	10.4793	10.7178	10.9799	11.1549	11.3792	11.6512	11.8810	12.1776	12.5125	12.7520	13.0758	13.3894	13.7743	14.1558
d-Bo51A1_24_H11R	4.2043	3.9575	4.5785	4.8228	5.6125	5.1067	5.5698	5.4272	5.8628	6.0132	6.3394	6.5499	6.6992	6.6909	6.9863	7.1573	7.4654	7.5292	7.8460	8.1134	8.2897	8.5498	8.8088	9.1259	9.3936	9.6577	9.8448	10.1187	10.4035	10.6676	11.0327	11.2434	11.5032	11.8802	12.1510	12.5288	12.7424	13.0282	13.3085	13.5501	13.8695	14.2114	14.4792	14.8863	15.1836	15.5966	15.9361	16.3514	16.8320
d-Bo51A1_24_H12R	3.4277	3.3319	3.9510	3.8842	4.5621	4.1332	4.6100	4.6551	5.0567	4.9944	5.3763	5.4048	5.5114	5.6665	5.6722	5.8516	5.9085	6.1461	6.3479	6.4859	6.6614	6.9187	7.0882	7.2939	7.3956	7.6856	7.8625	8.0877	8.3434	8.4881	8.7656	9.0323	9.2796	9.5072	9.8179	10.1291	10.2893	10.5320	10.7909	11.0910	11.3352	11.6131	11.8975	12.1019	12.4987	12.7853	13.1565	13.5075	13.8971
d-Bo51A1_25_A01R	3.5965	4.8240	4.7806	6.1786	5.5848	6.4084	5.9266	6.3529	6.5834	6.8440	7.5431	7.5588	7.4030	7.6779	8.0780	8.0108	8.2477	8.4649	8.5622	8.6539	8.9239	8.9923	9.0991	9.3875	9.6050	9.6518	9.7846	10.0581	10.2321	10.3705	10.6379	10.8186	11.0127	11.3151	11.4337	11.6603	11.8391	12.0626	12.2114	12.3903	12.5785	12.8089	12.9907	13.1864	13.3273	13.5824	13.7949	14.1777	14.4957
d-Bo51A1_25_A02R	3.3452	3.4475	3.5531	4.3552	4.0432	4.3959	4.4400	4.6034	4.6233	4.8853	5.5874	5.2431	5.2252	5.5311	5.4750	5.5723	5.7889	5.9105	6.0520	5.9727	6.4517	6.6465	6.7993	6.9421	7.2110	7.2818	7.4351	7.6923	7.8052	8.1201	8.2067	8.4878	8.6781	8.8762	9.1239	9.3769	9.5759	9.7720	9.9625	10.1948	10.4294	10.6323	10.8490	11.1279	11.3240	11.6367	11.9192	12.3031	12.6216
d-Bo51A1_25_A03R	3.8393	3.7609	4.6238	4.6626	4.9570	4.8890	5.3746	5.3727	5.5553	5.6880	6.0824	6.0238	6.0640	6.4219	6.2992	6.4162	6.6507	6.6898	6.9380	6.9939	7.3198	7.4957	7.6595	7.8103	7.9956	8.1050	8.3116	8.5397	8.7252	9.0239	9.1510	9.4574	9.6634	9.8447	10.1534	10.3745	10.5813	10.8599	11.0326	11.2683	11.5411	11.7366	11.9577	12.2703	12.3831	12.7832	13.1384	13.5341	13.8979
d-Bo51A1_25_A04R	3.8064	4.4405	4.5957	4.9961	5.0702	5.6267	5.8050	5.2566	6.4392	6.2642	6.7059	6.8299	6.7440	6.9898	7.2969	7.4255	7.6389	7.9905	7.9468	8.4676	8.4509	8.6290	8.7480	9.0849	9.2972	9.3965	9.6601	9.9684	10.2197	10.4217	10.6585	10.9015	11.2434	11.5357	11.6622	12.0219	12.2821	12.5192	12.7352	13.0398	13.2359	13.5770	13.8919	14.1583	14.4194	14.7580	15.0897	15.5411	15.9581
d-Bo51A1_25_A05R	3.3870	3.4132	4.3981	4.1143	4.3147	4.4449	4.6129	4.6841	4.7952	5.1140	5.5893	5.7011	5.9175	5.9763	6.0807	6.0830	6.4084	6.5862	6.7817	6.9221	7.3552	7.5019	7.6608	7.9050	8.2261	8.2916	8.6524	8.9844	9.1794	9.5643	9.6867	10.0283	10.3080	10.5127	10.8723	11.2527	11.4797	11.7718	12.0832	12.3379	12.6338	12.9296	13.1971	13.5664	13.8562	14.2335	14.5818	15.0271	15.4860
d-Bo51A1_25_A06R	3.5540	3.0943	4.6062	4.2740	4.8454	4.6247	4.4303	4.6217	4.6062	4.9560	5.2915	5.3799	5.3459	5.6126	5.6925	5.8701	6.0788	6.1997	6.4569	6.2843	6.8061	7.0146	7.2089	7.3271	7.5743	7.7515	8.0331	8.2983	8.4970	8.8687	9.0032	9.3484	9.5461	9.7748	10.0996	10.4090	10.6344	10.8717	11.1226	11.3819	11.6642	11.9388	12.2230	12.5330	12.6613	13.1489	13.5164	13.9424	14.3804
d-Bo51A1_25_A07R	3.3792	3.6791	4.9721	4.5906	4.9408	4.8172	5.0348	5.2925	5.3895	5.5775	5.9525	5.9914	6.0222	6.4291	6.1824	6.2466	6.4854	6.6293	7.0054	7.1043	7.3792	7.4512	7.6184	7.7954	8.0395	8.2357	8.3986	8.5995	8.7982	9.1090	9.2203	9.5046	9.7182	9.9028	10.2391	10.4773	10.7299	10.9096	11.1681	11.3918	11.6398	11.8720	12.1530	12.3782	12.4811	12.9676	13.2782	13.6942	14.0812
d-Bo51A1_25_A08R	3.9605	3.9846	4.2956	5.0221	5.3258	5.2275	5.4148	5.7497	6.0653	6.0451	6.3522	6.5846	6.6736	6.7325	6.8784	7.1395	7.3061	7.4474	7.8527	7.7921	8.1369	8.3933	8.5920	8.7594	9.1094	8.9805	9.3758	9.7437	9.8971	10.2964	10.4607	10.7787	11.0161	11.2473	11.6134	11.8910	12.1556	12.3889	12.6215	12.9095	13.2042	13.4489	13.7376	14.0829	14.3384	14.7062	15.1156	15.4812	16.0005
d-Bo51A1_25_A09R	3.8923	3.8876	4.5856	5.1068	5.0656	5.4746	5.5066	5.3529	5.7406	6.0033	6.5698	6.5312	6.6917	6.9140	6.9280	7.0800	7.3016	7.4500	7.8305	7.7655	8.1881	8.2745	8.6071	8.7091	9.0783	9.0162	9.4252	9.6811	9.8959	10.2476	10.4186	10.7522	11.0088	11.2334	11.5478	11.8456	12.0899	12.3289	12.5819	12.7969	13.0545	13.3346	13.5382	13.8533	13.9669	14.4477	14.7682	15.2037	15.6930
d-Bo51A1_25_A10R	3.6242	3.9333	4.4664	4.5971	4.7677	4.7743	5.0331	5.3913	5.5927	5.5912	6.0801	5.8358	5.9849	6.1707	6.2049	6.4255	6.5293	6.7262	7.0698	7.1112	7.3660	7.5392	7.6633	7.8795	8.1790	8.1951	8.5176	8.8246	9.0636	9.4001	9.5844	9.8945	10.1168	10.3450	10.6956	10.9999	11.2586	11.5236	11.7975	12.0361	12.3484	12.6074	12.9137	13.2135	13.5493	13.8711	14.2800	14.7134	15.1594
d-Bo51A1_25_A11R	4.4473	5.1556	5.1439	5.5951	6.0067	6.5642	6.6262	7.1911	7.2221	7.4161	8.1420	8.2584	8.5616	8.6308	8.9191	9.2316	9.4437	9.6243	10.1940	10.3198	10.6911	10.9691	11.2403	11.5218	11.9720	12.1524	12.4807	12.8128	13.0786	13.5065	13.7554	13.9322	14.3948	14.7612	15.0797	15.4572	15.7720	16.0189	16.3315	16.6900	17.0431	17.3230	17.6517	18.0032	18.3103	18.6954	19.0871	19.5613	20.0708
d-Bo51A1_25_A12R	4.6767	4.4749	4.7624	4.5914	4.6514	4.8520	4.9472	5.0467	5.3103	5.4362	5.4759	5.6927	5.7838	6.0016	5.9782	6.2381	6.2978	6.3717	6.6836	6.8940	6.9778	7.0824	7.2646	7.5113	7.6925	7.7930	8.0363	8.2922	8.3551	8.6925	8.8831	9.1638	9.4222	9.6583	9.8967	10.1794	10.4100	10.6570	10.8616	11.1479	11.3608	11.6389	11.9550	12.1898	12.4461	12.7841	13.1368	13.4986	13.9134
d-Bo51A1_25_B01R	3.6538	3.5274	3.6776	4.1411	3.6521	4.4566	4.5936	5.0313	4.7690	5.0060	5.5566	5.5515	5.3227	5.6445	5.8066	5.7809	6.0709	6.0102	6.4434	6.5121	6.8186	6.9123	6.7875	7.2902	7.6116	7.7185	7.9595	8.1133	8.3993	8.5349	8.8314	9.0872	9.2876	9.5484	9.8190	10.0589	10.3316	10.5584	10.8200	11.1196	11.3535	11.6251	11.8422	12.1794	12.4716	12.7286	13.1146	13.5539	13.9501
d-Bo51A1_25_B02R	3.9689	3.7307	3.7800	4.4154	4.1747	4.8002	4.9492	5.0615	5.2883	5.3236	5.6543	5.5945	5.5200	5.8895	5.9981	5.9023	6.2969	6.1526	6.3778	6.4722	6.7627	6.8462	6.6660	7.1758	7.4096	7.4767	7.6244	7.8057	8.0131	8.1260	8.3610	8.6630	8.7433	8.9978	9.2080	9.3748	9.6511	9.8460	10.0769	10.2827	10.4948	10.6956	10.9073	11.1439	11.4083	11.6391	11.9710	12.2723	12.6771
d-Bo51A1_25_B03R	3.9245	4.0945	3.7297	4.4685	4.4827	4.4885	4.7135	4.9134	5.0411	4.9594	5.2557	4.9013	5.4256	5.8108	5.8385	5.8112	6.0648	6.2245	6.3216	6.5436	6.6844	6.7827	7.0523	7.1953	7.4751	7.5887	7.7683	8.0901	8.1786	8.4973	8.6802	8.9285	9.2430	9.4463	9.7075	9.9379	10.2230	10.3143	10.5845	10.8284	11.1464	11.3552	11.5773	11.8540	12.1471	12.4978	12.8388	13.2256	13.6105
d-Bo51A1_25_B04R	2.7004	3.5843	3.7320	2.8884	3.3518	3.8549	3.4766	4.0241	4.0655	3.9983	4.3647	4.4088	4.4953	4.6343	4.6777	4.9154	5.1696	5.1344	5.3419	5.4715	5.8379	5.9559	6.0308	6.3124	6.7417	6.7943	7.0801	7.3074	7.5777	7.7460	8.0432	8.2531	8.5483	8.7817	9.1136	9.3806	9.6878	9.9609	10.2596	10.5547	10.8310	11.1481	11.4080	11.7358	12.0742	12.3577	12.7750	13.1770	13.5887
d-Bo51A1_25_B05R	3.3423	3.9718	3.8428	4.0490	3.7340	4.5744	4.2439	4.7267	4.6262	4.9239	5.2572	5.1859	5.0358	5.2854	5.3636	5.4087	5.5527	5.5644	5.8749	5.8901	6.1011	6.2726	6.1380	6.4952	6.8194	6.8320	6.9568	7.1928	7.4338	7.4500	7.6538	7.9543	8.1030	8.2415	8.5098	8.7581	8.9798	9.1991	9.3951	9.6527	9.8569	10.1199	10.3069	10.5595	10.8200	11.0847	11.3961	11.6412	12.0727
d-Bo51A1_25_B06R	4.0065	3.4162	3.9579	4.4687	4.3822	4.5781	5.0271	5.4158	5.5490	5.8755	6.3003	5.7830	5.9998	6.2933	6.3202	6.6527	6.9344	6.9508	7.3654	7.4817	7.7870	7.9624	8.1905	8.2854	8.6423	8.9125	9.1119	9.3381	9.6439	9.7909	10.1005	10.3300	10.6418	10.8389	11.2221	11.4803	11.7306	12.0127	12.2825	12.4974	12.7921	13.0893	13.3126	13.5878	13.8783	14.1956	14.6214	14.9890	15.4731
d-Bo51A1_25_B07R	4.2079	4.1134	4.7153	5.0875	4.7756	5.1472	5.6437	6.1078	5.9630	6.0646	6.8033	6.6665	6.5011	7.0357	7.1175	7.2775	7.4657	7.6105	7.9140	8.2959	8.5167	8.7100	8.8701	9.1884	9.6167	9.7513	9.9937	10.2865	10.5830	10.7860	11.1202	11.4795	11.7023	12.0205	12.3681	12.6475	13.0005	13.2463	13.5573	13.8541	14.1824	14.5436	14.7969	15.1553	15.5200	15.8899	16.3341	16.7586	17.2264
d-Bo51A1_25_B08R	4.1918	4.9741	4.7241	5.6591	5.3822	5.4706	6.0753	6.3722	6.5311	6.9078	7.0865	7.0545	7.3372	7.4401	7.6297	7.7915	7.8702	8.1014	8.4675	8.5976	8.7736	9.0029	9.1235	9.2483	9.5842	9.7136	9.8963	10.1758	10.3808	10.5017	10.7834	11.0281	11.2338	11.4661	11.7609	11.9138	12.2365	12.4324	12.6968	12.8363	13.1117	13.2673	13.5220	13.7697	14.0997	14.3428	14.6728	15.0303	15.4295
d-Bo51A1_25_B09R	4.6646	4.8888	4.9331	5.6108	5.7810	5.8717	6.1267	6.3891	6.3800	6.8505	6.9275	6.8863	7.1935	7.4800	7.5641	7.6577	7.6611	8.1473	8.3342	8.4710	8.7681	8.9001	9.1219	9.2763	9.7263	9.8694	10.0653	10.3064	10.5373	10.7002	11.1100	11.3764	11.7145	11.9229	12.2782	12.5569	12.8182	12.9647	13.3174	13.5420	13.8914	14.2200	14.5105	14.7947	15.1116	15.5352	15.8527	16.2671	16.6585
d-Bo51A1_25_B10R	3.3450	3.5782	3.7009	4.1093	4.0620	4.2896	4.6415	4.7365	5.1703	5.2338	5.6652	5.1334	5.3329	5.5610	5.5944	5.7695	6.0335	5.9226	6.2999	6.3500	6.5087	6.6550	6.8385	6.9405	7.2972	7.3251	7.4988	7.7018	7.9467	8.0252	8.2765	8.5085	8.6600	8.8029	9.1302	9.2959	9.5193	9.7426	9.9784	10.1320	10.3714	10.5857	10.7674	10.9998	11.2647	11.5267	11.8287	12.1434	12.5080
d-Bo51A1_25_B11R	4.2758	3.9803	4.1884	4.4236	4.1784	4.3409	4.2840	4.9622	5.0689	5.0102	5.3505	5.2215	5.1234	5.5239	5.4214	5.5316	5.5382	5.7304	5.8157	6.0230	6.2149	6.3805	6.5396	6.5112	6.8331	6.9269	7.1813	7.3635	7.5872	7.6592	7.9279	8.0945	8.3204	8.5578	8.8356	9.0629	9.3152	9.5306	9.7705	10.0299	10.2790	10.5609	10.7782	11.0652	11.3427	11.6303	11.9928	12.3525	12.7041
d-Bo51A1_25_B12R	4.6599	5.3448	4.9240	5.3664	5.6104	5.5133	5.6367	6.1424	6.3750	6.5111	6.8420	7.1453	7.2796	7.3979	7.5977	7.7593	8.0962	8.4068	8.4691	8.8743	9.1237	9.3556	9.5821	9.7830	10.2555	10.3734	10.6631	11.0026	11.3344	11.5755	11.8542	12.1386	12.4784	12.7761	13.1100	13.3973	13.6973	13.8931	14.3610	14.6139	14.9219	15.0240	15.5685	15.8694	16.2439	16.6310	16.9905	17.4603	17.9170
d-Bo51A1_25_C01R	3.9964	4.1564	4.4454	4.9911	5.2295	5.4502	5.7393	5.8375	5.8209	5.9548	6.1358	6.3464	6.4676	6.5754	6.8474	6.9017	7.1497	7.2604	7.4353	7.5334	7.8838	8.0871	8.1105	8.4500	8.5981	8.7890	9.0757	9.3471	9.5088	9.7799	9.9360	10.1029	10.5525	10.8320	11.2175	11.4331	11.6980	12.0578	12.3025	12.5146	12.8906	13.0913	13.4953	13.7825	14.2169	14.4996	14.8513	15.3349	15.7684
d-Bo51A1_25_C02R	4.0519	4.5029	4.2410	5.4124	5.0549	5.1654	5.5649	5.5579	5.9075	6.2336	6.3762	6.4766	6.4760	6.8288	7.0978	7.2234	7.5171	7.6123	7.9064	8.0846	8.3199	8.5842	8.7953	9.0391	9.3473	9.7280	9.9573	10.1474	10.5957	10.7799	11.0655	11.2968	11.6255	11.9986	12.3652	12.6960	12.9469	13.3006	13.5866	13.4658	14.2275	14.5596	14.8704	15.2478	15.5707	15.9370	16.2860	16.7428	17.2999
d-Bo51A1_25_C03R	2.8746	4.0094	4.0387	4.4507	4.9297	5.1268	5.2884	5.4680	5.6939	5.7198	6.1462	6.2950	6.1846	6.4889	6.7420	6.8461	6.8899	7.2807	7.3795	7.3828	7.7423	8.0471	8.2174	8.3868	8.6032	8.7821	8.8948	9.2647	9.4035	9.6826	9.8464	10.0567	10.3897	10.6060	10.9562	11.1213	11.2592	11.6233	11.8086	11.9764	12.3455	12.5135	12.7725	13.0386	13.3192	13.6095	13.8833	14.2428	14.7851
d-Bo51A1_25_C04R	2.7514	3.2477	3.1446	3.5418	3.8652	3.9196	4.1465	4.3408	4.3113	4.7419	4.7441	4.8149	4.9736	5.1301	5.2695	5.2963	5.5543	5.7126	5.6801	6.0143	6.1670	6.2368	6.4830	6.6958	6.7998	7.0924	7.2111	7.4150	7.6832	7.8916	8.0065	8.2993	8.5364	8.7607	9.0229	9.3141	9.4876	9.7634	10.0611	10.1706	10.5303	10.7657	10.9920	11.2534	11.5494	11.7739	12.0902	12.4667	12.8802
d-Bo51A1_25_C05R	3.7341	3.5290	3.9569	4.1975	4.3635	4.6625	4.4033	4.6255	4.9652	5.0128	5.0796	5.3473	5.2150	5.4316	5.6618	5.7322	5.6829	6.0509	6.1678	6.3651	6.5048	6.6951	6.8488	7.0685	7.2792	7.5579	7.6941	7.9175	8.2028	8.3693	8.5565	8.7817	9.0417	9.3340	9.6627	9.8699	10.0908	10.3895	10.6285	10.5337	11.1058	11.3587	11.5375	11.8535	12.1774	12.4266	12.7552	13.0942	13.5232
d-Bo51A1_25_C06R	4.2519	4.5067	4.0968	4.6339	4.6605	5.0381	5.3042	5.4732	6.1972	6.3513	6.4618	6.5977	6.9130	6.8279	7.2367	7.3678	7.7595	7.8660	7.9879	8.4032	8.6035	8.8625	9.1678	9.3457	9.5568	9.7467	10.0662	10.2931	10.5618	10.8967	11.1361	11.4545	11.7700	12.0887	12.3587	12.6974	13.0048	13.3332	13.6078	13.8646	14.2157	14.5427	14.8456	15.1923	15.5716	15.8718	16.2914	16.5529	17.0585
d-Bo51A1_25_C07R	4.3706	4.7844	5.2492	5.3905	5.4402	5.8578	6.0063	6.1007	6.4428	6.6303	6.5964	6.8992	6.3760	7.0747	7.1858	7.3239	7.4556	7.6783	7.9684	7.9815	8.1808	8.4751	8.5172	8.7924	8.9504	9.2865	9.4936	9.6344	9.9336	10.1538	10.3573	10.4978	10.8824	11.1776	11.4328	11.7480	12.0149	12.2794	12.5306	12.7586	13.0142	13.2655	13.5511	13.8414	14.1833	14.4843	14.7930	15.2014	15.6023
d-Bo51A1_25_C08R	4.8641	4.9271	5.2560	5.9446	5.9791	5.7437	6.1501	6.2308	6.5827	6.7147	6.7831	7.0946	6.8656	7.3624	7.4463	7.7728	7.8036	8.0536	8.2972	8.4658	8.6516	8.9032	9.0735	9.3919	9.5934	9.9691	10.1605	10.3733	10.7042	10.9392	11.2208	11.3760	11.7132	12.0801	12.3694	12.7327	12.9475	13.2535	13.4640	13.6007	14.0677	14.3261	14.4844	14.8860	15.2361	15.5347	15.8480	16.2749	16.7525
d-Bo51A1_25_C09R	3.7948	3.9513	4.1180	5.1376	4.7025	4.6565	5.0729	5.0025	4.9260	5.3605	5.4575	5.4294	5.2249	5.9402	5.8997	6.1121	6.1219	6.3877	6.4976	6.6893	6.7206	7.1045	7.2999	7.4694	7.7540	7.9979	8.1839	8.3566	8.6798	8.8450	9.1062	9.3167	9.6485	9.9046	10.2433	10.5395	10.7676	11.0110	11.2775	11.3744	11.7658	12.0538	12.2439	12.6081	12.9130	13.1899	13.5221	13.8828	14.3503
d-Bo51A1_25_C10R	3.6360	3.6256	4.2564	4.5225	4.2849	4.6172	4.6575	4.8171	5.0753	4.8744	5.0589	5.1541	5.1083	5.2490	5.5360	5.5628	5.5392	5.6764	5.9104	6.0006	6.0242	6.2205	6.3228	6.5357	6.7364	6.9604	7.1175	7.2311	7.5144	7.6233	7.8389	8.0017	8.2806	8.5422	8.8055	9.1002	9.2883	9.5124	9.7649	9.8264	10.2573	10.5335	10.6921	11.0522	11.3208	11.5962	11.8664	12.2263	12.6369
d-Bo51A1_25_C11R	4.2695	4.2786	4.1518	5.1511	5.0693	5.1051	5.4582	5.7111	5.8091	6.2188	6.3673	6.5598	6.8163	6.9857	7.3266	7.3590	7.6593	7.9305	8.2786	8.4643	8.4843	8.9247	9.2029	9.3366	9.7023	9.9880	10.2889	10.4511	10.9190	11.1358	11.4011	11.8441	12.0354	12.3882	12.7498	13.0504	13.3475	13.6270	13.9439	14.2274	14.5670	14.9453	15.0838	15.6375	15.9415	16.1531	16.6703	17.0920	17.6154
d-Bo51A1_25_C12R	4.1229	3.9607	4.0220	4.2904	4.6526	4.6455	5.1890	5.3819	5.5662	5.4576	6.0182	6.0033	6.2126	6.1126	6.7182	6.7223	6.9708	7.2550	7.3274	7.5047	7.7815	8.1060	8.1544	8.5304	8.7713	9.0141	9.1800	9.5387	9.7018	9.9378	10.2034	10.3279	10.7877	11.0323	11.3643	11.5851	11.8050	12.1661	12.3880	12.6107	12.9243	13.1752	13.4487	13.8091	14.1350	14.4329	14.7600	15.1406	15.5779
d-Bo51A1_25_D01R	3.8848	3.3698	3.8133	4.1500	4.4568	4.6373	4.5947	4.9261	4.9804	5.0411	5.2361	5.7543	5.6694	5.7869	6.1774	6.1677	6.3380	6.7027	6.8273	6.9428	7.1893	7.4414	7.6311	7.8878	8.2619	8.3601	8.5865	8.9847	9.1320	9.2933	9.5573	9.9021	10.1709	10.4753	10.7638	11.0679	11.3213	11.6654	11.8792	12.2226	12.4930	12.8425	13.1455	13.4941	13.8492	14.2042	14.5959	15.0742	15.5284
d-Bo51A1_25_D02R	3.1239	3.3222	3.6334	3.2778	4.0569	4.1396	4.2247	4.4166	4.6232	4.5482	4.8403	5.0885	5.1045	5.1518	5.3920	5.6237	5.7255	6.1115	6.2913	6.3996	6.5730	6.8173	7.0013	7.3055	7.4188	7.6507	7.8503	8.0882	8.3429	8.5602	8.7878	8.9704	9.3118	9.5669	9.8183	10.0667	10.2847	10.2714	10.6174	10.9800	11.0402	11.4761	11.4807	11.8751	12.1733	12.4052	12.7620	13.0525	13.5314
d-Bo51A1_25_D03R	4.3641	4.5173	5.1129	5.4717	5.5888	5.9267	5.8013	6.2627	6.5646	6.8005	6.7979	7.3142	7.6570	7.6049	7.9970	8.2378	8.4673	8.8837	9.1695	9.2590	9.5906	10.0575	10.1409	10.4813	10.9104	11.0931	11.4078	11.8171	12.1094	12.3757	12.6601	13.0427	13.4463	13.8436	14.1682	14.5811	14.8779	15.2538	15.5121	15.9995	16.3031	16.7715	17.1019	17.5533	17.9673	18.3198	18.7770	19.2502	19.7151
d-Bo51A1_25_D04R	3.0629	4.1229	4.4641	4.3882	4.9568	5.4349	5.2748	5.3470	6.0812	5.7083	6.0056	6.3476	6.3666	6.4047	6.7259	6.7957	7.0804	7.2596	7.3876	7.5289	7.6486	8.0751	8.1735	8.3447	8.5667	8.7400	8.9787	9.1858	9.4126	9.6780	9.8605	10.1475	10.5455	10.7188	11.0065	11.2847	11.5751	11.4771	12.0006	12.3717	12.3936	12.9034	13.1092	13.4752	13.7794	14.1188	14.5077	14.8813	15.3091
d-Bo51A1_25_D05R	3.8201	3.9221	4.2181	5.2316	4.7738	5.2564	5.3977	5.8959	5.9636	6.3445	6.2392	6.8133	6.6881	6.7438	6.9530	7.2516	7.5446	7.8484	7.9794	8.1767	8.4297	8.7669	8.9323	9.2162	9.5401	9.7550	9.9675	10.2769	10.5022	10.7629	11.0192	11.2606	11.6378	11.9203	12.1814	12.5164	12.7803	12.9852	13.2327	13.6401	13.7728	14.2074	14.2750	14.7703	15.0866	15.3987	15.7842	16.1994	16.6615
d-Bo51A1_25_D06R	4.4432	4.5695	4.7856	4.9450	5.3765	5.6779	5.6420	5.8341	5.8360	6.2172	6.2833	6.5264	6.7810	6.7309	6.9185	7.0049	7.2695	7.6241	7.6975	7.7813	8.1021	8.2761	8.5067	8.7178	9.0118	9.2197	9.4544	9.6253	9.8845	10.1710	10.2865	10.6498	10.9701	11.2169	11.4665	11.8271	12.0210	12.2935	12.5140	12.8837	12.9657	13.4535	13.6111	14.0663	14.4161	14.6924	15.0672	15.4450	15.7193
d-Bo51A1_25_D07R	4.0095	4.3845	5.2064	5.0484	5.9645	5.1340	5.7455	5.8018	6.0265	6.1419	6.2110	6.6247	6.5576	6.4600	6.9512	6.9711	7.3643	7.6219	7.6321	7.8311	8.1007	8.3599	8.5980	8.8035	9.0895	9.3555	9.5587	9.8211	10.1068	10.3754	10.6062	10.9105	11.2827	11.6151	11.8242	12.2000	12.4428	12.4998	12.9529	13.4309	13.6816	14.0999	13.9693	14.6945	15.0809	15.3845	15.8124	16.2526	16.7264
d-Bo51A1_25_D08R	3.3427	4.5235	3.9566	4.5663	4.8977	4.4722	4.8095	5.0106	5.3783	5.3776	5.6738	5.8960	6.0635	6.1458	6.3071	6.4569	6.5823	6.8593	6.9975	7.2452	7.3605	7.6715	7.7222	8.0308	8.2387	8.4070	8.5929	8.9232	9.1424	9.3307	9.6025	9.8398	10.2072	10.4160	10.7258	10.9846	11.2313	11.5707	11.7251	12.0581	12.0912	12.5847	12.7826	13.1346	13.4521	13.7363	14.1490	14.4465	14.9289
d-Bo51A1_25_D09R	3.6325	3.9924	4.1500	4.5973	5.2379	4.7757	4.9620	5.2540	5.5314	5.7913	5.9228	6.1275	6.4100	6.2422	6.4524	6.6654	6.9224	7.1326	7.3537	7.2870	7.6667	7.9101	7.9550	8.3059	8.5147	8.6864	8.9042	9.1174	9.3301	9.5735	9.8224	10.0797	10.3486	10.5969	10.8427	11.1470	11.3216	11.5845	11.7640	12.1251	12.2403	12.5664	12.6349	13.0389	13.3623	13.6691	13.9860	14.3646	14.5734
d-Bo51A1_25_D10R	4.1295	4.4202	5.0590	5.0548	5.4974	5.3532	5.5090	5.8761	6.1672	6.1900	6.2825	6.6782	6.8045	6.8424	7.0184	7.3180	7.5186	7.7564	7.9468	7.9839	8.2092	8.5872	8.6788	8.9705	9.2607	9.4612	9.6693	9.9396	10.1442	10.3888	10.6622	10.9264	11.2495	11.5289	11.8179	12.1431	12.4207	12.6971	12.8930	13.2917	13.5230	13.8783	14.0324	14.5605	14.8946	15.2232	15.6449	16.0334	16.4448
d-Bo51A1_25_D11R	4.3664	4.3768	4.1560	4.1812	4.8712	4.6577	4.6322	4.5308	5.1434	4.7796	5.2580	5.3538	5.5727	5.6629	5.8788	5.9430	6.0933	6.3418	6.5129	6.6759	6.7667	7.1106	7.1475	7.3550	7.6686	7.8258	7.9742	8.1950	8.4514	8.6385	8.8776	9.0627	9.3524	9.5919	9.7968	10.0919	10.3671	10.5892	10.8446	11.1230	11.1160	11.6374	11.8951	12.1571	12.4448	12.7576	13.1341	13.4892	13.9007
d-Bo51A1_25_D12R	4.4910	3.6088	4.2745	4.8556	4.7956	4.3882	4.8804	5.0771	5.2131	5.0826	5.1260	5.4417	5.6043	5.5297	5.6391	5.9710	6.0311	6.3005	6.4325	6.6566	6.7631	6.9860	7.1167	7.3339	7.5834	7.7211	7.9286	8.1499	8.4154	8.5238	8.7936	8.9765	9.2512	9.5863	9.7808	10.0763	10.2985	10.4383	10.7307	10.9681	11.2065	11.4318	11.6766	11.9589	12.1980	12.4873	12.7460	13.1001	13.5660
d-Bo51A1_25_E01R	4.0139	4.1921	4.4694	4.5426	4.9391	5.1292	4.8456	5.6208	5.6823	5.7014	6.0183	6.2566	6.2605	6.4669	6.9102	7.0753	7.0484	7.2421	7.4851	7.6532	7.7198	8.1828	8.3451	8.6600	8.7871	9.0769	9.3309	9.4896	9.7876	10.1165	10.3428	10.6192	10.8684	11.1769	11.4692	11.8032	12.0917	12.3455	12.6180	12.9371	13.1743	13.5728	13.8569	14.2154	14.5328	14.8636	15.2697	15.6442	16.1858
d-Bo51A1_25_E02R	4.1985	4.1099	4.8004	4.4613	4.9542	4.9704	5.0319	5.5979	5.6822	5.8058	6.2170	6.3045	6.1270	6.5286	6.7233	6.9124	6.9942	7.1796	7.2637	7.4784	7.4810	7.9609	8.1270	8.4636	8.6102	8.7241	8.9109	9.2109	9.3608	9.7502	9.9112	10.1677	10.3959	10.6974	10.8488	11.2758	11.4952	11.8169	12.0898	12.3248	12.5352	12.8951	13.1670	13.4208	13.7338	14.1117	14.4722	14.8961	15.3523
d-Bo51A1_25_E03R	3.7453	3.9524	4.4026	4.0985	4.7900	4.8273	4.9831	5.0778	5.3422	5.3709	5.5858	5.8634	5.8744	6.0290	6.2977	6.5282	6.6614	6.9242	7.0345	7.4770	7.3117	7.6181	7.9225	8.1090	8.3773	8.6110	8.8634	8.7809	9.3036	9.6588	9.8774	10.1337	10.3738	10.6895	10.9809	11.3157	11.5636	11.9010	12.1242	12.3797	12.7078	13.0368	13.3043	13.6454	13.8793	14.2886	14.6463	15.0990	15.5879
d-Bo51A1_25_E04R	3.2783	3.6022	3.5795	3.7608	4.0158	4.6245	3.9931	4.5662	4.8138	4.6632	4.8961	5.0212	5.0325	5.0703	5.3508	5.4981	5.6635	5.8840	5.9317	6.1635	6.3216	6.4680	6.5919	6.9385	7.0427	7.2817	7.5182	7.5912	7.8236	8.1417	8.4161	8.5749	8.7973	9.1053	9.3827	9.6354	9.9331	10.1675	10.3627	10.6837	10.9226	11.2036	11.5074	11.6747	12.0255	12.3257	12.6796	13.0660	13.5071
d-Bo51A1_25_E05R	4.4995	4.9420	5.0384	5.2458	5.3163	6.2036	5.4900	6.3439	6.4275	6.3709	6.9009	6.6938	7.1007	7.2207	7.4347	7.7048	7.8173	8.0201	8.2062	8.3836	8.4559	8.7241	8.8831	9.1205	9.3563	9.5164	9.7826	9.9506	10.2643	10.5231	10.7773	11.0608	11.2972	11.6011	11.9142	12.1911	12.4893	12.7177	13.0633	13.3279	13.5602	13.9187	14.2038	14.5887	14.9194	15.2369	15.6470	16.0540	16.5520
d-Bo51A1_25_E06R	4.6792	5.0141	5.5116	4.6187	4.8104	4.9861	5.2262	5.5058	5.5284	5.9429	5.8761	6.0107	5.9864	6.2847	6.4970	6.4891	6.7776	6.9055	6.8671	7.3359	7.1306	7.3647	7.6080	7.8487	7.9307	8.1602	8.3292	8.4281	8.7290	9.0640	9.1466	9.4062	9.5957	9.8689	10.1724	10.4452	10.6864	10.9644	11.1703	11.5040	11.7304	12.0577	12.3192	12.6636	12.9086	13.2397	13.5631	13.9541	14.4143
d-Bo51A1_25_E07R	4.0968	4.6008	4.5804	5.8210	5.5188	5.6889	5.3140	6.0029	6.2505	6.2541	6.5473	6.6374	6.9798	7.0426	7.1558	7.5217	7.4400	7.6663	7.9007	7.9312	8.1633	8.4294	8.6431	8.8514	9.1260	9.2645	9.4751	9.7077	9.9551	10.2252	10.5912	10.8332	11.0244	11.3482	11.4752	11.9775	12.2796	12.4779	12.8124	13.0564	13.2442	13.6901	13.9403	14.3851	14.6319	14.9946	15.4176	15.8293	16.3508
d-Bo51A1_25_E08R	4.7506	4.7033	4.9621	5.3232	5.7305	5.8852	6.0862	6.4995	6.2206	6.6565	6.6782	7.0234	7.1039	7.4220	7.7901	8.0209	8.2290	8.5330	8.6791	8.9911	8.9688	9.3875	9.5970	9.7576	10.2646	10.5041	10.6564	10.8989	11.2601	11.5768	11.8528	12.1376	12.3706	12.6614	13.0122	13.3286	13.5952	14.0426	14.2427	14.5036	14.8837	15.1704	15.4825	15.8535	16.0933	16.4715	16.8226	17.2963	17.7479
d-Bo51A1_25_E09R	3.7002	3.8851	4.7152	3.9432	4.4388	4.5223	4.5024	4.6517	4.8773	4.5926	4.9785	5.1335	5.3342	5.3358	5.6173	5.6754	5.7985	5.8698	5.8650	5.8399	6.2586	6.2996	6.4673	6.6887	6.8472	6.9384	7.0768	7.1655	7.3739	7.5177	7.7549	7.9721	8.1555	8.3922	8.6503	8.8780	9.1287	9.3753	9.5828	9.8003	10.1026	10.2871	10.5368	10.6572	11.0464	11.3480	11.6882	11.9751	12.3823
d-Bo51A1_25_E10R	4.1747	4.1761	4.1625	4.1667	4.3107	4.7705	4.6820	5.1105	4.8556	4.9289	5.0913	5.2035	5.3639	5.5475	5.6010	5.7829	5.9219	6.1880	6.2377	6.2307	6.4312	6.8126	6.9421	6.9989	7.3799	7.5443	7.7550	7.9494	8.1162	8.3472	8.6601	8.9153	9.1394	9.3727	9.6524	9.8664	10.1247	10.4571	10.6669	10.9162	11.1909	11.3893	11.6832	11.9471	12.1976	12.4928	12.8325	13.2051	13.6090
d-Bo51A1_25_E11R	3.7947	3.8880	3.6865	3.9989	4.4463	4.8315	4.8878	5.0533	5.3963	5.1958	5.4449	5.5956	5.7338	5.9123	6.1295	6.4594	6.5547	6.7741	6.7859	7.1594	7.1314	7.4294	7.6498	7.7784	8.0575	8.3003	8.4833	8.7005	8.9301	9.1558	9.4624	9.6652	9.9298	10.1787	10.4335	10.7346	11.0026	11.3113	11.5022	11.7193	12.0583	12.3034	12.5680	12.8310	13.1030	13.4241	13.7380	14.1879	14.5926
d-Bo51A1_25_E12R	3.7384	4.3501	3.8476	4.1673	4.5140	4.9777	4.5492	4.9683	5.2228	5.4483	5.3166	5.3770	5.5454	5.7141	6.1054	6.1186	6.2514	6.5772	6.6922	6.9098	6.9031	7.2340	7.4038	7.5274	7.8730	7.9819	8.2933	8.4508	8.7150	8.9272	9.2291	9.4717	9.6393	9.9538	10.1951	10.4595	10.7009	11.0305	11.2270	11.4794	11.7916	11.9736	12.2596	12.5490	12.8325	13.1290	13.4266	13.8499	14.2607
d-Bo51A1_25_F01R	3.3893	4.0324	3.7165	3.6988	3.9868	3.5908	4.0983	4.5961	4.2714	4.4355	4.6533	4.8631	4.8980	4.9277	4.9898	5.1548	5.5586	5.4089	5.6958	5.9367	5.9771	6.1179	6.2024	6.6021	6.5239	6.8828	7.1016	7.2433	7.4785	7.6695	7.9025	8.1894	8.3942	8.6270	8.9477	9.1412	9.4379	9.5914	9.8792	10.0972	10.4007	10.4080	10.8288	11.1498	11.4378	11.7103	12.0335	12.4256	12.8179
d-Bo51A1_25_F02R	4.1429	4.7846	4.4049	4.6056	4.9646	4.5277	5.1087	5.3648	5.2847	5.1241	5.7886	5.6644	5.7083	5.9220	5.8521	6.1048	6.4443	6.5813	6.7555	6.8373	6.9036	7.0890	7.4202	7.6833	7.7646	7.9781	8.1815	8.4033	8.6739	8.8852	8.9867	9.4253	9.6284	9.8143	10.1594	10.3440	10.6763	10.8651	11.1500	11.3276	11.6770	11.9212	12.1541	12.2519	12.7822	13.0561	13.4558	13.8245	14.2492
d-Bo51A1_25_F03R	4.1902	4.8098	4.6640	4.9606	5.2444	4.7707	5.6451	5.7061	5.9657	5.8905	6.2265	6.4329	6.4343	6.5469	6.7156	6.9120	7.3134	7.2472	7.4545	7.7079	7.8721	7.9884	8.3313	8.6068	8.6817	8.9021	9.0924	9.3358	9.6698	9.8807	9.9024	10.4010	10.6618	10.9177	11.2556	11.5292	11.8574	12.0604	12.4043	12.6206	13.0379	13.2938	13.5367	13.8753	14.2828	14.6333	15.0271	15.4430	15.9226
d-Bo51A1_25_F04R	3.8515	4.9837	4.3121	5.0057	5.2508	5.2872	5.4413	5.6635	5.7281	5.6868	6.0211	6.2478	6.3628	6.4024	6.6945	6.8619	6.9415	7.0770	7.1082	7.4136	7.3097	7.6028	7.7956	7.7568	8.2230	8.3626	8.6048	8.8088	9.0377	9.1805	9.2627	9.6649	9.8690	10.0333	10.3195	10.5432	10.7413	10.9674	11.1556	11.3834	11.6363	11.8485	12.0068	12.2322	12.5622	12.7434	13.0601	13.3983	13.7943
d-Bo51A1_25_F05R	3.8261	4.7304	4.1490	4.4268	5.1581	5.0603	5.5858	5.9623	6.1468	6.0570	6.2730	6.4389	6.7128	6.8521	6.9461	7.2059	7.5256	7.4998	7.7783	8.0480	8.2000	8.3710	8.7369	9.0574	9.1340	9.3405	9.5962	9.8401	10.1825	10.4186	10.5650	10.9721	11.2418	11.4437	11.8239	12.0376	12.3298	12.5822	12.8430	13.0194	13.3826	13.6385	13.8288	14.0285	14.4813	14.7357	15.1080	15.5300	16.0107
d-Bo51A1_25_F06R	4.5868	4.9904	4.5473	5.1233	5.4064	5.2200	5.4859	5.9502	5.8783	5.8276	6.4358	6.4483	6.8207	6.9686	7.0462	7.2080	7.5198	7.5808	7.7627	8.0111	8.0549	8.4397	8.7479	8.8880	9.1540	9.3318	9.6529	9.8850	10.1516	10.4414	10.5641	10.9898	11.3129	11.5288	11.8145	12.1601	12.3190	12.6128	12.8737	13.1153	13.4009	13.6639	13.9134	14.1454	14.6082	14.9060	15.2179	15.6009	16.0914
d-Bo51A1_25_F07R	3.8347	4.9249	4.4567	4.5106	5.0235	4.9457	5.4569	5.2927	5.7687	5.8708	5.9465	6.0185	6.3541	6.4761	6.6494	6.7711	7.0966	7.1732	7.4571	7.5429	7.7632	8.0003	8.2259	8.6817	8.7517	8.9026	9.1387	9.3571	9.6474	9.9117	9.9917	10.4268	10.7125	10.9216	11.2507	11.4896	11.7653	12.0028	12.3099	12.4916	12.7535	13.0297	13.2236	13.4700	13.9049	14.1643	14.5222	14.9337	15.3605
d-Bo51A1_25_F08R	3.5543	4.5973	4.1666	3.8464	4.5629	5.1120	4.9103	4.9011	5.2279	5.1793	5.2490	5.4430	5.5086	5.5325	5.6980	6.0393	6.0052	6.0082	6.1547	6.3749	6.4327	6.7587	6.9018	7.1661	7.2280	7.3836	7.5474	7.7563	8.0052	8.1265	8.2352	8.6291	8.8094	8.9658	9.2938	9.4869	9.7292	9.9366	10.2116	10.3496	10.6720	10.8988	11.0848	11.3045	11.6296	11.8999	12.2037	12.5700	12.9350
d-Bo51A1_25_F09R	4.1378	4.8939	3.8211	4.4917	4.8542	4.7539	5.2151	5.0795	5.0136	5.1742	5.4540	5.3951	5.6422	5.7293	5.7368	5.8936	6.1748	6.1692	6.2397	6.3805	6.6277	6.8469	6.9424	7.1210	7.2347	7.4392	7.5798	7.7985	7.9870	8.2146	8.2425	8.6487	8.9064	9.0297	9.2813	9.5380	9.6960	9.9378	10.2473	10.4353	10.6525	10.9201	11.1153	11.2864	11.6719	11.8970	12.1931	12.5561	12.9408
d-Bo51A1_25_F10R	3.9803	4.1718	3.9550	4.3506	4.4221	4.4730	4.9161	4.8848	5.1281	5.4473	5.5644	5.9167	5.9573	5.8696	6.0760	6.2045	6.4024	6.4438	6.7243	6.8566	7.0460	7.3643	7.5078	7.5564	7.9190	8.1668	8.4292	8.6242	8.8597	9.1190	9.2040	9.6293	9.9495	10.1806	10.5205	10.8338	10.9918	11.3775	11.6501	11.9535	12.2830	12.5410	12.8310	13.2191	13.5750	13.8715	14.2436	14.6697	15.1038
d-Bo51A1_25_F11R	4.5367	4.2122	4.1567	5.0627	5.1339	5.2346	5.5950	5.6899	5.8471	5.9942	5.9792	6.1124	6.3032	6.3892	6.4149	6.6272	6.8685	6.8832	7.0895	7.2008	7.3613	7.5094	7.7842	7.8476	8.0474	8.2266	8.3771	8.5898	8.8024	9.0157	9.0952	9.4819	9.7253	9.8987	10.2116	10.4241	10.6606	10.8931	11.1930	11.3253	11.6488	11.9203	12.1110	12.3369	12.6817	12.9451	13.3310	13.7146	14.1240
d-Bo51A1_25_F12R	4.4222	5.0709	5.3775	5.5646	5.5205	5.9118	5.8856	6.3016	6.6063	6.6811	6.9649	6.9735	7.2196	7.2449	7.5282	7.7068	7.9100	8.0113	8.3191	8.6015	8.7681	9.0695	9.2902	9.6884	9.7338	9.9405	10.2439	10.4838	10.7515	10.9964	11.2057	11.4786	11.8450	12.1267	12.3526	12.7250	12.9112	13.2561	13.6112	13.8788	14.2105	14.5341	14.7967	15.1983	15.5369	15.8484	16.1989	16.6280	17.0693
d-Bo51A1_25_G01R	3.6434	3.9113	3.7174	3.3469	3.4024	3.9078	3.9553	4.3370	4.6363	4.1019	4.5287	4.4307	4.7104	4.8671	4.9517	4.8950	5.1691	5.2913	5.4525	5.4536	5.6494	5.6806	5.7740	5.9103	6.1271	6.2093	6.3680	6.5413	6.7347	6.7768	7.0165	7.1773	7.3259	7.5960	7.7562	7.9778	8.1905	8.4048	8.4348	8.7323	8.9841	9.2023	9.3564	9.6364	9.8746	10.0981	10.3530	10.6558	10.9508
d-Bo51A1_25_G02R	4.0113	4.7255	5.0352	5.4384	6.0628	5.7055	6.3950	6.5768	6.7702	6.8141	7.1408	7.4050	7.7842	7.9124	8.2705	8.2010	8.5354	8.7892	8.9461	9.2750	9.4415	9.6939	9.9414	10.2434	10.5053	10.7105	11.0069	11.2226	11.4898	11.4326	12.1126	12.5074	12.7873	13.1046	13.4300	13.6477	13.9663	14.3043	14.4846	14.8233	15.1341	15.4726	15.7379	16.1476	16.4563	16.8700	17.1520	17.5603	18.1238
d-Bo51A1_25_G03R	3.7759	3.9887	3.1897	4.4936	4.3231	4.5373	4.7544	4.8585	4.8234	4.9302	5.2683	5.3267	5.4400	5.5642	5.8179	5.7151	5.9693	6.1046	6.2571	6.4944	6.6569	6.7729	6.9028	7.0886	7.3433	7.5010	7.7151	7.8398	8.0834	8.1657	8.5102	8.7313	8.9228	9.2356	9.4354	9.7507	9.9812	10.2515	10.4335	10.7068	10.9480	11.2098	11.4644	11.7959	12.0832	12.3847	12.7104	13.0775	13.4516
d-Bo51A1_25_G04R	3.8716	3.9733	4.2880	4.7521	4.4738	4.6000	5.1541	4.8565	5.2548	5.4160	5.2774	5.4715	5.5325	5.7027	5.8970	5.9839	6.2209	6.2673	6.5354	6.5558	6.6778	6.9626	7.0630	7.2163	7.4869	7.6691	7.7684	7.8834	8.1944	8.1461	8.5819	8.8624	8.9908	9.3196	9.5019	9.8170	10.0830	10.2879	10.5043	10.7297	11.0083	11.2309	11.4964	11.8379	12.1101	12.4394	12.7520	13.1079	13.5396
d-Bo51A1_25_G05R	3.2921	3.7291	4.1420	4.0767	4.3117	4.3019	4.1010	4.4449	4.7799	4.3879	4.8265	5.1524	5.5537	5.1361	5.4728	5.5972	5.6391	5.9035	6.0418	6.1456	6.2621	6.5126	6.6063	6.7711	6.9446	7.1637	7.2713	7.5431	7.6978	7.8851	8.1102	8.3307	8.5228	8.7122	9.0237	9.2535	9.3950	9.6620	9.7910	9.9840	10.2142	10.4615	10.6364	10.8424	11.1214	11.3624	11.5760	11.8535	12.2733
d-Bo51A1_25_G06R	4.1342	3.6985	3.7738	3.9876	4.1939	4.3195	4.5750	4.7900	5.0548	4.6921	5.2720	5.2484	5.4449	5.4701	5.6329	5.7653	5.9606	6.1388	6.2113	6.4745	6.4457	6.7663	6.9172	7.1089	7.2711	7.4125	7.7133	7.8011	8.1012	8.2586	8.4883	8.7883	8.9379	9.2545	9.4981	9.7959	10.0156	10.2841	10.3777	10.7680	10.9964	11.2952	11.5163	11.8267	12.1352	12.4403	12.7500	13.1219	13.5417
d-Bo51A1_25_G07R	5.0915	4.5722	5.2809	5.5022	6.0929	5.6353	6.1452	6.2687	6.7575	6.7014	7.1874	7.1766	7.7190	7.9339	8.3562	8.4983	8.8050	9.1019	9.4369	9.7224	9.9663	10.3014	10.7060	11.0266	11.3265	11.5744	12.0061	12.2740	12.7213	12.9675	13.3310	13.7602	14.0226	14.4529	14.7766	15.2291	15.5975	15.9827	16.3100	16.7179	17.0601	17.3832	17.7854	18.2389	18.6530	18.9979	19.4198	19.9245	20.4925
d-Bo51A1_25_G08R	3.8075	4.0404	4.4419	4.4013	5.1359	5.1175	5.3449	5.9160	5.9616	5.9322	6.4926	6.6348	6.9414	7.0101	7.3093	7.3851	7.5613	7.8796	8.0916	8.3669	8.4572	8.7123	8.9238	9.2030	9.5061	9.6765	9.8763	10.1470	10.3848	10.6759	10.8995	11.2283	11.5255	11.7673	12.1130	12.1694	12.5295	12.8353	12.8716	13.2949	13.5339	13.8279	14.0383	14.3117	14.6187	15.0373	15.1897	15.4535	16.0531
d-Bo51A1_25_G09R	4.1931	4.1996	4.4014	4.3768	4.5342	5.1042	5.1246	5.3603	5.5175	5.5492	5.7739	5.7637	6.2322	6.3449	6.2605	6.4628	6.6890	6.8075	6.9149	7.0433	7.1079	7.4193	7.4527	7.6303	7.9315	8.0671	8.2442	8.4187	8.7030	8.6781	9.0588	9.3604	9.4706	9.7854	10.0112	10.3211	10.5802	10.8119	11.0297	11.2906	11.5268	11.7744	12.0066	12.3914	12.6879	12.9840	13.2612	13.6577	14.1059
d-Bo51A1_25_G10R	3.9238	3.7500	4.1370	3.6208	4.1298	4.5503	4.7598	5.0212	5.2988	5.2120	5.6241	5.8713	6.1916	6.2076	6.2563	6.3005	6.5825	6.7336	6.9587	7.1615	7.2158	7.5243	7.7393	7.9167	8.1447	8.3871	8.6341	8.8477	9.0989	9.1161	9.6634	9.8713	10.1286	10.4639	10.7380	11.0120	11.1421	11.6004	11.6441	12.1724	12.4115	12.7865	13.0461	13.4228	13.7835	14.1339	14.4787	14.8546	15.3914
d-Bo51A1_25_G11R	3.5784	3.4806	3.6435	3.6017	4.3591	3.8150	3.7488	4.1139	4.2123	4.3445	4.6049	4.7021	4.8021	4.8092	4.8241	5.0164	5.1185	5.2075	5.3970	5.4998	5.5068	5.7520	5.7998	6.0239	6.2187	6.3379	6.5483	6.5769	6.9046	6.9697	7.2870	7.5111	7.6056	7.9132	8.0963	8.3412	8.4688	8.8740	8.9761	9.2308	9.4516	9.7160	9.9089	10.1942	10.4606	10.7156	11.0002	11.3218	11.7159
d-Bo51A1_25_G12R	4.3695	4.3121	4.6145	5.3004	5.2218	5.1352	5.5842	5.7511	5.7392	6.2787	6.3670	6.8450	6.8340	6.7502	7.1486	7.3571	7.5521	7.8170	8.0391	8.1800	8.3233	8.5733	8.7196	9.0124	9.3737	9.4877	9.7446	9.7759	10.2850	10.4762	10.7597	10.9852	11.2082	11.5220	11.7801	12.1419	12.3840	12.6577	12.9098	13.1524	13.3891	13.6680	13.9252	14.2846	14.6346	14.9194	15.2245	15.6736	16.1407
d-Bo51A1_25_H01R	2.9034	3.8234	3.2534	3.6488	3.4576	4.0030	4.0039	4.3899	4.4111	4.7667	4.7313	5.1305	4.7783	4.9993	5.3037	5.2625	5.3991	5.5432	5.6026	5.8625	5.9637	6.1582	6.2677	6.5339	6.6665	6.8132	6.9184	7.1696	7.3866	7.5429	7.7892	7.9431	8.2332	8.3961	8.6480	8.9237	9.0667	9.3535	9.5439	9.8235	10.0835	10.2958	10.5378	10.7964	11.0587	11.3086	11.6753	11.9959	12.3226
d-Bo51A1_25_H02R	2.9256	3.5672	3.2475	3.6419	3.8710	4.0297	4.0191	4.5299	4.7258	4.7232	5.0083	5.5586	5.3306	5.4513	5.8568	5.8852	6.1861	6.2975	6.5241	6.6835	6.8898	7.1366	7.3015	7.5939	7.7746	8.0491	8.2342	8.4885	8.7784	8.9290	9.2047	9.4614	9.7989	10.0491	10.2698	10.6606	10.8063	11.1252	11.3436	11.6151	11.9185	12.2047	12.4512	12.7377	13.0426	13.3721	13.7723	14.1070	14.5396
d-Bo51A1_25_H03R	3.6213	4.5262	3.9136	4.1142	4.5739	4.8735	4.8761	5.3719	5.5728	5.8378	6.0699	6.4165	6.3238	6.6060	6.9121	7.0377	7.3478	7.5113	7.6946	7.8354	8.2886	8.4287	8.6613	8.9462	9.2710	9.5102	9.7860	10.0777	10.3538	10.4886	10.8537	11.1172	11.5273	11.7987	12.0873	12.4521	12.6666	13.0624	13.2714	13.5694	13.9009	14.2403	14.4745	14.8379	15.1956	15.5386	16.0500	16.3598	16.8357
d-Bo51A1_25_H04R	3.2091	4.2441	4.0810	4.1890	4.2093	4.8387	4.7898	5.0515	5.3499	5.4142	5.5943	5.9792	5.8149	6.0589	6.3110	6.5065	6.7219	6.9656	7.0037	7.2329	7.4972	7.6652	7.8618	8.1197	8.2844	8.6033	8.7782	9.0111	9.3233	9.4377	9.7449	10.0151	10.3006	10.5594	10.8013	11.1758	11.3475	11.6502	11.8604	12.1366	12.4164	12.7587	12.9910	13.2024	13.6048	13.9461	14.3383	14.6541	15.1047
d-Bo51A1_25_H05R	3.5904	4.1108	3.7312	4.4324	4.7927	5.2446	5.0946	5.2595	5.4372	5.5675	5.9675	6.2387	6.0018	6.2778	6.6256	6.6014	6.8657	6.9407	7.1749	7.2615	7.5207	7.6260	7.8538	8.0381	8.2533	8.4933	8.6473	8.8982	9.1331	9.2112	9.4742	9.7658	10.0573	10.3155	10.5583	10.9492	11.0799	11.4052	11.6207	11.8727	12.2727	12.4645	12.7531	13.0630	13.4187	13.7112	14.1803	14.4297	14.8750
d-Bo51A1_25_H06R	3.7722	3.5729	3.8389	4.4850	4.6685	5.0597	5.0588	5.1465	5.3804	5.5240	5.7788	5.9317	5.9516	6.2286	6.4468	6.4019	6.6719	6.8376	6.8805	7.0746	7.2868	7.4697	7.6638	7.8833	8.0059	8.2218	8.4043	8.6239	8.8791	8.9562	9.2464	9.4885	9.7272	9.9550	10.2269	10.5483	10.7018	10.9889	11.1846	11.4384	11.7254	11.9936	12.2332	12.4461	12.8089	13.0786	13.4989	13.7991	14.2092
d-Bo51A1_25_H07R	3.8359	4.3785	4.2517	4.5774	4.8256	5.1651	5.5559	5.4773	6.0327	5.5338	5.9251	6.1593	6.1251	6.2469	6.5961	6.5701	6.8319	6.8762	7.0826	7.2146	7.3382	7.5099	7.5665	7.8983	8.0391	8.2728	8.4202	8.5960	8.8569	8.9497	9.1946	9.3832	9.6298	9.8391	10.0360	10.3897	10.5467	10.8385	10.9780	11.2356	11.4802	11.7589	11.9511	11.7870	12.4690	12.7300	13.1352	13.4720	13.8715
d-Bo51A1_25_H08R	4.4473	4.2839	4.2939	4.4207	4.8965	4.9105	5.3000	5.2448	5.6092	5.5656	5.6903	5.8608	5.7890	6.0248	6.0726	6.2980	6.5047	6.4496	6.6945	6.6264	6.8881	7.0176	7.0826	7.3831	7.5272	7.7015	7.7865	8.0175	8.2274	8.2025	8.4969	8.7111	8.9787	9.1591	9.3774	9.6919	9.8049	10.1101	10.2693	10.4892	10.7403	10.9675	11.1978	11.2510	11.7049	11.8919	12.3174	12.5530	12.9295
d-Bo51A1_25_H09R	3.6901	4.2444	3.9426	4.4543	4.7970	5.3269	5.4481	5.5861	5.3895	5.6549	5.9165	6.2972	5.9140	6.3593	6.5641	6.7784	7.0193	7.2392	7.4374	7.6136	7.7109	8.0731	8.1723	8.4806	8.6829	8.9929	9.1990	9.4211	9.7406	9.8861	10.2120	10.5083	10.7547	11.0308	11.3318	11.7014	11.8630	12.1983	12.4115	12.6902	12.9823	13.2898	13.5376	13.7521	14.1939	14.4883	14.9186	15.2927	15.7302
d-Bo51A1_25_H10R	4.4194	5.1653	4.6655	5.0212	5.7498	6.2781	6.2040	6.3397	6.8525	7.0546	7.1936	7.6899	7.6584	7.7103	8.1035	8.2709	8.5740	8.5876	9.0467	9.0328	9.4492	9.6767	9.9413	10.0960	10.4692	10.7861	11.0266	11.2608	11.5876	11.7223	12.1563	12.4968	12.8134	13.2020	13.4805	13.8799	14.2195	14.6369	14.8808	15.2077	15.6543	16.0392	16.3967	16.6008	17.2067	17.5852	18.1347	18.5299	19.0390
d-Bo51A1_25_H11R	3.2074	4.4262	4.2872	4.7195	4.7713	5.7757	5.3565	5.0949	5.4994	5.7542	6.0838	6.2684	6.2130	6.3644	6.6025	6.7749	6.8791	7.1255	7.2268	7.4729	7.5881	7.8667	8.0290	8.2981	8.5135	8.8041	8.8819	9.1857	9.4363	9.6249	9.9653	10.1630	10.4251	10.6508	10.9256	11.2834	11.4800	11.7576	11.9102	12.1929	12.4845	12.7326	12.9904	13.2902	13.5745	13.9229	14.2631	14.6414	15.0757
d-Bo51A1_25_H12R	4.3936	4.8110	4.8673	5.1774	5.2902	5.8324	5.9284	5.8870	6.3384	6.2064	6.4826	6.6561	6.7891	6.8933	7.0940	7.2113	7.3524	7.6510	7.6700	7.8664	8.1168	8.2788	8.3053	8.6824	8.8485	9.0922	9.3300	9.5149	9.8047	9.9448	10.2778	10.4680	10.7522	10.9800	11.2996	11.5928	11.8021	12.1402	12.3014	12.5743	12.8387	13.1440	13.4511	13.6680	14.0423	14.3806	14.7539	15.0846	15.5336
[truncated: 207 more columns]
