# Supplementary material for: Last-percent improvement in eligibility rates of crop seeds based on quality evaluation using near-infrared imaging spectrometry
Source: PLoS One. 2023 Sep 20;18(9):e0291105. doi: 10.1371/journal.pone.0291105 (PMC10511137; doi:10.1371/journal.pone.0291105)
Supplement: S1 File — (ZIP) [file pone.0291105.s005.zip › data/00_X-dCa47A1F.csv]

Label	929.98	936.12	942.26	948.40	954.54	960.68	966.82	972.96	979.10	985.24	991.38	997.52	1003.66	1009.80	1015.94	1022.07	1028.21	1034.35	1040.48	1046.62	1052.76	1058.89	1065.02	1071.16	1077.29	1083.43	1089.56	1095.69	1101.83	1107.96	1114.09	1120.22	1126.35	1132.48	1138.61	1144.74	1150.87	1157.00	1163.13	1169.26	1175.39	1181.51	1187.64	1193.77	1199.90	1206.02	1212.15	1218.27	1224.40
d-Ca47A1_01_A01F	25.3699	28.6053	32.2140	35.5680	37.9916	38.8831	40.9678	42.5950	43.4394	44.3858	45.0585	45.4980	45.8914	46.2967	46.6613	47.1502	47.3990	47.8676	48.2872	48.6631	49.2924	49.4426	49.8411	50.2953	50.3035	50.4853	50.9777	50.9651	51.2541	51.2865	51.5317	51.4601	51.7705	51.7751	51.5201	51.2025	50.5501	50.0276	48.9499	47.9703	47.5746	47.0674	46.3205	45.4685	45.0806	44.7726	44.6830	44.7856	46.0581
d-Ca47A1_01_A02F	25.6300	29.8301	34.1983	36.2650	38.9271	40.5251	42.6480	44.0659	45.1294	46.4854	47.1212	47.6006	47.7780	48.5108	48.9442	49.5344	50.1518	50.7044	51.1156	51.3407	51.9861	52.2420	52.8429	53.2381	53.2815	53.4735	53.9041	54.1443	54.3740	54.6339	54.8552	54.9962	55.0964	55.1056	54.9513	54.5594	53.7889	53.3000	51.9973	50.8894	50.4916	50.1552	49.2838	48.2602	48.0169	47.4650	47.2941	47.4511	48.7586
d-Ca47A1_01_A03F	24.8338	28.8074	32.2961	34.1381	36.2697	38.4990	39.9021	41.7616	42.5968	43.7135	44.5269	44.8462	45.5169	45.4430	46.1756	46.6589	47.0340	47.6165	47.8177	48.1241	48.5979	48.8766	49.3282	49.2321	49.7546	50.0885	50.2494	50.6132	50.6923	50.8716	51.1099	51.0999	51.2983	51.4237	51.0805	51.0360	50.5973	50.1284	49.6747	48.7983	48.5153	48.1023	47.7650	47.1156	46.9740	46.7381	46.6746	46.6770	47.5797
d-Ca47A1_01_A04F	25.6764	29.1603	32.7466	36.2255	38.2468	39.5323	42.0161	43.5850	44.5174	45.9219	46.1897	46.9487	47.5430	47.7019	48.0756	48.8138	49.3741	49.8276	49.9159	50.7897	51.0808	51.6161	51.9389	52.2567	52.6719	52.6855	53.1970	53.4640	53.5572	53.7228	53.8959	54.1777	54.0949	54.2136	54.1090	53.7756	53.1714	52.4351	51.5200	50.6331	49.9995	49.6038	48.7810	48.1858	47.7005	47.5132	47.0344	47.4479	48.5149
d-Ca47A1_01_A05F	27.3947	31.0188	33.5513	36.2493	39.1377	40.0389	42.0983	44.0171	44.6498	45.9122	45.8873	46.6465	47.0711	47.2892	47.6361	48.3160	48.7873	49.1134	49.1668	50.0253	50.3175	50.7716	50.9114	51.3638	51.5447	51.6990	52.1351	52.2762	52.3445	52.5994	52.7005	52.9058	52.8395	52.9586	52.8559	52.5443	51.9112	51.2721	50.5289	49.7187	49.2189	48.9018	48.2143	47.6709	47.1827	47.0735	46.5874	46.9727	47.8366
d-Ca47A1_01_A06F	26.9246	31.4620	34.5421	37.6005	39.6822	42.1198	43.7475	45.6159	46.4801	47.3365	48.0616	48.6456	48.9225	48.9788	49.6209	50.3376	50.8224	51.4435	51.6647	52.2299	52.7318	53.1370	53.3499	53.7961	54.1515	54.2304	54.6667	54.7772	54.9581	55.2979	55.4254	55.6698	55.7564	55.7452	55.5945	55.2050	54.7208	53.9495	53.1937	52.3482	51.8240	51.3171	50.6349	50.1438	49.9099	49.6919	49.3730	49.8169	50.7452
d-Ca47A1_01_A08F	25.0688	28.6036	31.6459	34.8624	36.5847	38.5134	40.8486	41.8800	43.4846	44.6417	45.2117	45.6297	46.1770	46.6544	47.4140	47.9116	48.2818	49.1693	49.4421	49.8671	50.2362	50.9124	51.0325	51.7234	51.6629	51.9806	52.1639	52.5280	52.8730	52.9442	53.3492	53.6413	53.5932	53.5228	53.5084	53.1530	52.5795	52.0972	51.2212	50.3165	50.0732	49.7369	48.8421	47.1597	48.1148	47.6396	47.5974	48.0221	48.9274
d-Ca47A1_01_A09F	27.1620	31.8466	34.5720	37.4621	40.0767	41.6994	43.1441	45.3296	46.2469	47.1560	47.8749	48.6256	48.8035	49.1618	49.6869	50.3398	50.5637	51.3414	51.8357	52.2267	52.5224	53.0215	53.3140	53.7893	53.8742	54.1756	54.3769	54.5706	54.7971	55.0482	55.4297	55.4296	55.5717	55.4673	55.3354	54.8416	54.4059	53.7538	52.5927	51.8219	51.2113	50.8762	50.0992	49.3719	49.0354	48.6805	48.5694	48.7709	49.8254
d-Ca47A1_01_A10F	26.7322	30.3108	32.4498	35.7223	37.7207	39.2159	41.1548	42.8227	43.5311	44.5145	44.7550	45.5968	45.7483	46.2777	46.7131	47.0555	47.1892	47.7252	48.1832	48.4821	48.9472	49.3991	49.7175	49.9743	50.0947	50.3462	50.4423	50.6185	50.9106	51.0371	51.3502	51.3322	51.3560	51.2897	50.9610	50.7130	50.1454	49.4460	48.4827	47.5597	46.9868	46.5143	45.8115	45.1155	44.7434	44.4803	44.4696	44.6010	45.7147
d-Ca47A1_01_A11F	25.7716	30.1662	32.5598	35.5509	37.9639	39.7207	41.0518	43.0667	43.8746	45.1526	45.6248	46.0872	46.3331	46.8761	47.3887	47.6616	47.8894	48.5457	48.8984	49.4925	49.9296	50.3220	50.6455	51.0546	51.2055	51.3454	51.7817	51.9188	52.1511	52.2875	52.5174	52.6533	52.7213	52.8064	52.4771	52.2564	51.6193	51.0596	50.0499	49.1079	48.6502	48.0935	47.3795	46.7343	46.2494	46.1390	45.9658	46.2799	47.4401
d-Ca47A1_01_A12F	24.4116	28.8963	31.3380	34.4739	36.8611	38.6804	40.8191	42.2393	43.3865	44.6412	45.2027	45.8446	46.3211	46.5507	47.3306	47.5422	48.0305	48.8297	49.2031	49.9264	50.1537	50.6297	50.9789	51.4405	51.4233	51.8055	52.1241	52.4244	52.6806	52.8505	53.0124	53.2192	53.3538	53.2531	53.2836	52.8668	52.3674	51.6426	50.8980	49.8789	49.6342	48.5557	48.3998	47.8365	47.4552	47.3377	46.9770	47.5032	48.3066
d-Ca47A1_01_B01F	25.2186	29.6490	32.7543	35.8046	38.3123	40.5176	42.1594	44.0274	44.6107	45.7733	46.3367	47.1919	47.3523	47.8369	48.3675	48.7444	49.2039	49.7097	50.1976	50.5633	50.9775	51.5555	51.7700	52.0612	52.2203	52.4055	52.8470	53.0645	53.2146	53.4889	53.6359	53.8084	53.7450	54.0965	53.8160	53.2791	51.1613	51.8172	50.4034	49.9626	49.4401	49.0082	48.1781	47.4163	47.0944	46.8967	46.5908	46.8510	48.0693
d-Ca47A1_01_B02F	23.6899	27.7681	31.4068	33.8152	37.4939	39.5890	41.6765	43.7361	44.8581	46.2090	46.9488	48.3335	48.6648	49.0499	49.9671	50.2807	50.9349	51.7227	52.2470	52.9848	53.5033	54.0268	54.4860	54.9476	54.2112	55.5142	55.8501	56.1759	56.5314	56.8339	57.0055	57.2951	57.3032	57.5735	57.6224	57.1038	56.0232	56.2272	55.3937	54.6892	54.3625	53.9334	53.4792	52.8449	52.5604	52.4932	52.3789	52.5933	53.6532
d-Ca47A1_01_B03F	25.4474	29.8133	32.7191	35.1973	37.5046	39.7334	41.6015	43.1252	43.7297	44.6813	45.6506	46.2241	46.4482	46.8393	47.4347	47.7567	48.1436	48.5362	49.0176	49.4261	49.9480	50.1966	50.6241	50.9300	50.7866	51.2729	51.4599	51.8659	51.9303	52.1499	52.3085	52.4545	52.4738	52.3626	52.0705	51.7672	50.6419	50.5035	49.4841	48.4820	48.1531	47.5267	46.7448	46.0274	45.7150	45.5911	45.0949	45.2361	46.6696
d-Ca47A1_01_B04F	25.9794	30.0424	33.3492	36.3249	38.3078	40.5210	42.5667	44.0917	44.9573	45.7144	46.6515	47.3940	47.6184	47.6876	48.3653	48.6299	49.1889	49.7489	49.9903	50.4326	50.9266	51.1739	51.5998	51.8827	51.6752	52.2537	52.6479	52.8381	52.9697	53.1370	53.2857	53.4149	53.4531	53.3578	53.2698	52.8430	51.4083	51.7663	50.8520	49.9868	49.6783	49.1042	48.4744	47.8939	47.7090	47.6654	47.3754	47.4922	48.6777
d-Ca47A1_01_B05F	23.8779	28.3380	30.7062	32.9242	35.5190	38.0152	39.3221	41.3702	42.1207	43.3392	44.0523	45.0303	45.1141	45.5322	46.1627	46.0058	46.5192	46.8935	47.3482	47.8468	48.3928	48.7264	48.9540	49.3816	49.4886	49.6920	49.9992	50.0103	50.2941	50.4775	50.5699	50.7274	50.6748	50.7751	50.7302	50.2276	48.5259	49.0179	47.6114	47.1156	46.6778	46.1498	45.4145	44.7752	44.3835	44.1404	43.8313	44.0519	45.2658
d-Ca47A1_01_B06F	25.0891	29.5760	32.7093	35.5062	37.9084	40.6965	41.9686	43.9840	44.8522	45.7161	47.2525	47.3196	47.5652	47.8583	48.7516	49.0051	49.6039	50.1805	50.3886	50.8743	51.3134	51.8081	52.1621	52.5048	52.6104	53.0164	53.0656	53.4593	53.7004	53.9648	53.9069	54.0880	54.1262	54.1844	53.8344	53.5582	52.9357	52.0412	50.9756	50.1617	49.2514	48.8954	48.0289	47.4013	46.9572	46.6170	46.3479	46.6808	48.0190
d-Ca47A1_01_B07F	23.7151	26.9640	30.8666	32.5641	35.0837	37.6154	39.5082	41.1802	42.6423	43.3745	44.1647	45.0708	45.4333	45.8993	46.6545	47.0145	47.2946	48.1191	48.4774	49.2306	49.5515	50.0725	50.5200	50.9008	50.9851	51.3993	51.8166	51.9615	52.4127	52.5966	52.8367	53.0410	53.2122	53.5280	53.5074	53.0336	51.6930	51.9787	50.9095	50.4353	50.0105	49.8014	48.9641	48.4099	48.2485	48.0666	47.9191	48.2363	49.2745
d-Ca47A1_01_B08F	25.4628	29.7742	32.6857	36.2896	39.1498	41.0579	43.1471	44.8138	45.8549	46.9396	48.1833	48.4804	48.2101	49.3081	49.9511	50.6832	51.1356	51.5995	51.9544	52.6893	53.0351	53.5032	53.8244	54.3492	54.5354	54.7477	54.9585	55.3845	55.5618	54.6053	55.8721	56.0083	56.1091	55.9190	55.8973	55.4952	54.9026	54.1449	53.1373	52.3170	51.4952	51.1297	50.3757	49.7523	49.4036	49.1591	48.9328	49.3287	50.5225
d-Ca47A1_01_B09F	23.4391	25.7925	30.7676	33.0288	35.1315	37.9146	39.4292	41.0493	41.9749	42.4680	43.8773	44.5044	44.5167	44.9553	45.5629	45.6506	45.7940	46.5176	46.7964	47.3873	47.4830	48.1379	48.4826	48.6634	48.9031	48.8841	49.2574	49.3338	49.5784	48.9002	49.8898	49.9414	50.0046	50.0313	49.8808	49.3486	48.7124	48.0039	46.7528	46.0174	45.5640	45.1541	44.3132	43.6022	43.1595	42.7906	42.5330	42.8041	43.9728
d-Ca47A1_01_B10F	24.0112	27.4236	31.3130	33.9739	36.6186	38.3791	40.3558	42.7765	43.3065	44.3491	45.6636	46.3700	46.3115	46.9542	48.1082	48.2568	48.9188	49.6489	49.8900	50.5492	51.0342	51.3200	51.8208	52.2323	52.4797	52.7184	53.0908	53.4129	53.5773	53.9399	54.0441	54.3793	54.3920	54.4990	54.3116	54.0001	53.4267	52.7951	51.6948	50.9673	50.3640	50.0589	49.3366	48.6317	48.0665	47.6098	47.3040	47.6269	48.9851
d-Ca47A1_01_B11F	26.3378	30.0618	33.1861	37.2092	39.4475	41.9042	43.2522	45.4514	45.7306	47.1551	48.2861	48.6000	48.5222	49.3220	50.6011	50.6947	51.3330	51.9259	52.2722	52.7696	53.2101	53.5875	53.9380	54.3648	54.6304	54.7774	55.1095	55.4903	55.5431	55.7381	55.9844	56.2680	56.1524	56.2406	55.9735	55.5967	55.0665	54.3061	53.1264	52.2443	51.5440	51.2377	50.4450	49.6157	49.1662	48.7659	48.4699	48.8778	50.2959
d-Ca47A1_01_B12F	24.0263	28.4929	31.6949	34.1574	37.0657	38.8489	40.6613	42.6379	43.4769	44.5950	45.1869	45.8687	46.4181	46.8432	47.4349	47.6711	47.9413	48.6519	49.1532	49.5340	50.0777	50.4493	51.0181	51.2389	50.5074	51.5533	51.8000	52.1192	52.3231	52.4976	52.4785	52.7677	52.9017	52.7407	52.7486	52.2212	51.7196	50.9180	49.8509	48.8110	48.4894	47.9838	47.1253	46.3924	45.9120	45.6394	45.0065	45.2889	46.5518
d-Ca47A1_01_C01F	21.7026	25.7517	28.7618	31.6694	34.6816	36.6104	38.6949	40.7197	42.4343	42.9612	43.8541	44.8522	45.6677	45.7761	46.7415	47.2766	47.8929	48.3479	48.8444	49.3832	49.9037	50.1870	50.7800	48.7308	51.3592	51.6103	52.0795	52.2636	52.5366	52.9583	52.7970	53.0944	53.3710	53.2800	53.2147	53.2247	52.7364	52.2297	51.5417	50.9224	50.7296	50.3713	49.7753	48.1355	48.9416	48.5848	48.5374	48.7015	49.7741
d-Ca47A1_01_C02F	25.6518	30.1401	33.1138	36.0633	39.5422	40.8196	42.9548	44.7061	45.7875	47.1385	47.2623	48.5730	48.1137	49.4599	49.5306	50.5570	51.3154	52.0520	52.4953	53.0196	53.6177	53.7732	53.6662	54.9722	55.0596	55.3554	55.6301	56.0874	56.0491	56.2998	56.5949	56.8569	57.0286	57.0681	56.7620	56.5070	56.2548	55.4866	54.6060	53.7215	53.2506	52.4254	52.1618	51.4301	51.2488	50.9367	50.6072	50.9609	52.2554
d-Ca47A1_01_C03F	24.9348	26.7239	29.5710	32.9707	35.0210	37.5398	38.1113	40.9785	42.5449	43.4062	44.3281	45.2707	45.6786	46.2372	45.6175	47.5346	47.8362	48.6673	49.1077	49.3111	49.9843	50.2638	50.9963	51.2744	51.5343	52.0879	52.0797	52.4975	52.7048	52.8626	53.0057	53.2433	53.1935	53.7358	53.2229	53.1086	52.3979	51.6472	50.7483	49.9100	49.4572	48.9567	47.9256	47.1216	46.8593	46.1804	45.8986	46.3202	47.5096
d-Ca47A1_01_C04F	21.3261	25.2303	27.3417	31.2619	33.5222	35.7733	37.5637	38.7920	40.2036	41.2790	42.1373	42.6330	43.3095	43.7799	44.3634	44.4526	45.2530	45.8152	46.1180	46.5511	46.7930	47.5220	47.7756	47.6119	48.3490	48.3309	48.7120	48.7915	49.1558	49.3012	49.7178	49.6852	49.8098	49.7443	49.7641	49.5165	49.2514	48.7365	48.1053	47.5788	47.1169	46.6932	46.1316	45.6749	45.6151	45.4774	45.3442	45.7226	46.4679
d-Ca47A1_01_C05F	21.6898	23.9161	27.2834	30.8440	33.1279	34.7792	37.1676	39.2447	40.1600	41.4928	40.9526	42.9239	42.1621	43.8582	43.6087	45.0135	45.2458	46.1303	46.5127	47.0374	47.3753	47.8522	47.6999	48.9441	49.0314	49.2882	49.4848	49.9668	50.0070	50.3109	50.4775	50.7952	50.7582	51.0298	50.6826	50.4527	50.0870	49.3904	48.6312	47.7836	47.4606	46.7801	46.3552	45.8157	45.5100	45.1710	44.8153	45.2615	46.4318
d-Ca47A1_01_C06F	20.8012	25.2257	26.5762	30.8454	33.4603	35.6215	37.5542	39.2280	40.7430	41.5221	42.6419	43.3805	43.8721	44.1599	45.0647	45.3057	45.6436	46.1048	46.6406	47.1985	47.8009	48.0633	48.7440	48.7230	49.2386	49.3866	49.5453	49.9487	50.2208	50.3829	50.5430	50.8234	50.8238	50.8302	50.8199	50.3167	49.8820	49.1625	48.0858	47.2756	46.8760	46.4443	45.6052	44.8894	44.6161	44.2572	44.0117	44.3026	45.5443
d-Ca47A1_01_C07F	21.2745	25.1318	27.5593	30.9275	33.1084	35.2351	36.3666	38.5097	40.8314	41.0880	41.7611	42.4665	43.2591	43.6603	43.5897	44.7242	45.1019	45.3556	45.9318	46.2720	46.9610	47.1614	47.7969	48.1067	48.3202	48.5844	48.9116	49.0907	49.2890	49.5193	49.7838	49.8125	49.7967	50.0938	49.5453	49.3629	48.7051	47.9218	47.0360	46.1011	45.6351	45.1723	44.2002	43.3756	43.1953	42.5703	42.3217	42.8426	43.9527
d-Ca47A1_01_C08F	24.5021	28.3835	31.8924	35.9727	38.4545	40.7501	43.7671	45.0616	46.3899	47.4047	48.2118	49.0379	49.5687	49.9354	49.9046	51.1059	51.7740	52.4378	53.0555	53.4689	53.9031	54.1615	54.1147	54.9715	55.1662	55.5636	55.9853	56.1223	56.3594	56.6207	56.7287	56.9191	57.1335	57.1311	56.9988	56.7005	56.2949	55.4751	54.7481	53.8007	53.4111	51.7799	52.2369	51.6631	51.2904	50.9303	50.5008	51.1626	52.1692
d-Ca47A1_01_C09F	24.0016	26.9976	30.2452	33.2712	35.3954	37.7098	39.8711	41.5677	42.7570	43.5794	44.6959	45.1674	45.5199	46.2393	46.5531	46.9123	47.5986	47.9781	48.5096	48.9686	49.2549	49.8383	49.5884	49.8894	50.6617	50.7162	51.1325	51.2413	51.5423	51.8033	51.8621	51.9494	52.0908	52.0997	51.9356	51.6199	51.2447	50.6267	49.8047	49.1335	48.6728	48.2103	47.6328	47.0195	46.8207	46.6415	46.3683	46.7686	47.7290
d-Ca47A1_01_C10F	21.6951	25.6180	28.1154	31.2868	33.9630	35.6853	36.6784	40.1270	40.8613	41.5154	43.0631	43.5616	44.2446	45.0906	45.0611	46.0443	46.4256	47.2567	47.7839	48.1209	48.6488	49.1754	49.5627	49.4291	50.2099	50.6141	50.9872	51.1266	51.5581	51.7243	51.9526	52.1182	52.2616	52.2827	52.0486	51.9813	51.3167	50.9043	50.0726	49.1299	48.7396	48.3891	47.7138	46.5228	46.8098	46.5178	45.9639	46.4283	47.5424
d-Ca47A1_01_C11F	21.0486	26.3074	27.1960	29.9573	32.6276	35.1364	36.1453	38.2844	39.9661	40.6587	41.3918	42.4225	42.9290	43.2949	43.7948	44.1995	44.5729	45.0377	45.6987	45.8918	46.4837	46.8150	47.4070	47.4863	47.9196	48.1721	48.2817	48.6323	48.8686	49.1015	49.2036	49.4526	49.5284	49.6116	49.5642	49.1582	48.5385	47.8475	47.0650	46.2977	45.8773	45.5879	44.7691	44.2060	44.0216	43.7681	43.6623	43.9036	45.0236
d-Ca47A1_01_C12F	23.9461	26.8672	30.1919	33.6035	36.4608	37.6016	40.1733	42.4810	42.8971	44.3948	44.0887	45.8635	45.1477	46.7434	46.6805	48.1086	48.4974	49.4154	49.6872	50.1275	50.7656	51.1127	51.2747	52.3138	52.4995	52.6781	53.0227	53.3731	53.4702	53.8498	53.9839	54.2288	54.3596	54.5295	54.1609	53.9826	53.6790	52.9093	52.0815	51.2517	50.8421	49.9952	49.7841	49.2124	48.9217	48.6352	48.2577	48.6845	49.8158
d-Ca47A1_01_D01F	22.6846	26.3233	28.5788	31.6565	34.7509	36.3311	38.7713	40.8589	41.9302	42.5770	43.8362	44.5816	44.7200	45.3444	45.8977	46.7712	47.4054	48.1537	48.5925	48.5491	49.6413	50.1156	50.3615	50.9095	51.1377	51.3677	51.6042	51.8533	52.1399	52.5836	52.6792	53.1254	53.0664	53.2824	52.2826	52.8660	52.6874	52.0298	51.4330	50.4998	50.1685	49.6896	48.9738	48.4567	48.3183	48.0475	47.8217	48.1153	49.0863
d-Ca47A1_01_D02F	21.5087	24.3090	27.0496	29.2093	32.7688	34.3293	36.2565	38.3114	38.9518	40.2249	41.1637	41.1101	42.1218	42.8140	43.2166	43.9917	44.3010	45.0606	45.4078	45.9659	46.4756	46.9791	47.2329	47.8353	48.0389	48.2859	48.7840	49.0796	49.0991	49.4844	49.7740	49.8100	50.0029	50.1524	49.5395	49.9516	49.4372	48.8816	48.0695	47.4095	47.1236	46.6891	46.2315	45.5836	45.2142	44.9589	44.5777	44.8448	46.0474
d-Ca47A1_01_D03F	20.4909	23.5218	27.2501	30.2266	32.3412	34.8907	36.9001	38.4672	39.9623	40.1307	41.7264	42.3012	42.8702	43.2838	43.8730	44.5936	45.3887	46.2235	46.5828	46.5381	47.8480	48.2903	48.5775	48.9296	49.1867	49.5149	49.8538	50.2454	50.3950	50.9996	50.9897	51.4040	51.4064	51.5503	50.9045	51.1314	50.9300	50.3371	49.7166	48.8411	48.4639	47.9744	47.3605	46.5759	46.9240	46.7086	46.6613	46.9861	47.8562
d-Ca47A1_01_D04F	21.4581	25.0109	26.8936	31.0206	33.1362	35.2339	37.8337	39.4510	40.7544	41.6454	42.5150	42.6316	43.3288	44.1137	44.3986	45.0960	45.6927	46.2283	46.7007	46.2137	48.0269	48.0861	48.6737	49.1031	49.3053	49.4648	49.7561	49.9571	50.1391	50.6529	50.8012	50.7030	50.7622	50.8862	50.6999	50.3817	49.8063	49.0080	47.8123	46.9273	46.4557	46.0154	45.2156	44.2025	43.7907	43.2267	42.8113	43.0897	44.5847
d-Ca47A1_01_D05F	22.6806	26.8477	29.9109	32.6995	36.2174	38.3525	40.7287	42.8368	43.8317	44.9696	45.4774	46.3860	46.8989	47.5964	48.1753	48.8186	49.5184	50.2489	50.8817	51.0741	52.0390	52.4738	52.9264	53.2176	53.5063	53.9454	54.3128	54.8491	54.7460	55.2575	55.4245	55.4404	55.6643	55.6540	55.4484	55.3935	54.8296	54.2895	53.1880	52.5138	52.1054	51.8225	51.0864	50.3280	49.9705	49.7908	49.5773	49.9603	51.0202
d-Ca47A1_01_D06F	23.5747	27.4205	29.9159	34.2829	36.6923	38.7289	41.1901	42.7189	44.2946	44.4089	45.5636	46.0439	46.5606	47.0882	47.4422	47.9038	48.6709	49.1970	49.5419	49.6099	50.4429	50.9792	51.3314	51.7121	51.8586	52.1447	52.3986	52.6841	52.8720	53.1330	53.2022	53.4481	53.5320	53.4262	53.2258	52.7280	52.2334	51.4147	50.4807	49.3736	48.8102	48.1810	47.4037	46.3328	46.3292	45.9713	45.7146	46.0601	47.3836
d-Ca47A1_01_D07F	21.8306	24.8730	28.2741	31.1167	34.1400	36.1513	38.6632	40.0651	41.6092	42.3753	43.5017	44.1879	44.7598	45.1404	46.1816	46.2520	47.0878	47.5822	48.2119	48.6688	49.2837	49.6084	50.1573	50.3031	50.5755	50.7483	51.2114	51.7082	51.6789	51.8286	52.1492	52.2940	52.4669	52.5110	52.3961	52.1381	51.4434	50.9559	50.2137	49.2283	48.9679	48.4594	47.8694	47.2004	46.7449	46.4816	46.3346	46.6390	47.6325
d-Ca47A1_01_D08F	22.7536	26.5812	29.3509	32.2103	35.6554	37.8426	40.2998	41.7813	43.6338	44.3711	44.9986	45.9143	46.4310	46.8412	47.5708	47.9700	48.6002	49.1450	49.6339	50.1829	50.6238	51.1210	51.5854	51.9050	52.1889	52.0272	52.6660	53.0202	53.1262	53.2249	53.4516	53.6813	53.7365	53.7618	53.6567	53.2174	52.5990	52.0326	51.1000	50.0451	49.6541	49.1449	48.5031	47.7069	47.1253	46.8231	46.6913	46.9432	48.0917
d-Ca47A1_01_D10F	21.8150	25.5118	28.9868	31.7513	35.0160	36.7004	39.2709	41.2660	42.4901	43.6549	44.5874	45.0793	45.6338	46.1808	46.8309	47.4845	48.0305	48.5174	48.9849	49.5944	50.1234	50.8237	51.2978	51.4764	51.6813	51.9084	52.3531	52.5677	52.8854	53.0552	53.2270	53.4444	53.4711	53.5706	53.1403	53.0724	52.2268	51.5794	50.7020	49.6663	49.1221	48.5666	47.8728	47.0734	46.7749	46.2074	45.9810	46.3693	47.5347
d-Ca47A1_01_D11F	23.6942	27.0130	29.5975	33.5894	35.8139	37.7624	40.6136	42.2703	43.2372	44.3824	45.3138	45.8378	46.3311	46.5305	47.1246	47.8691	48.4766	48.9445	49.5357	49.0056	50.3224	50.9374	51.2611	51.6387	51.8408	51.9620	52.3498	52.9260	52.8527	53.2855	53.3588	53.5573	53.4674	53.6183	53.0426	52.9639	52.3808	51.5524	50.7515	49.6279	49.0268	48.5194	47.5659	46.5585	46.6164	46.4065	46.2682	46.4974	47.7158
d-Ca47A1_01_D12F	23.4279	26.3136	29.1807	33.2200	35.0423	37.5908	40.1243	41.5605	42.7476	43.9696	44.0503	45.0044	45.6276	46.1466	46.2644	46.7429	47.6575	48.3272	49.0079	49.2070	49.9021	50.1860	50.7856	51.0647	51.2512	51.6359	52.0010	52.4408	52.4285	52.9434	53.0569	53.0365	53.3078	53.1954	53.0661	53.0508	52.4081	51.9047	50.8044	50.2225	49.8385	49.6668	48.9270	48.1570	47.9724	47.6453	47.4270	47.8075	48.8760
d-Ca47A1_01_E01F	23.0833	26.8843	30.4655	32.6303	35.7453	38.2556	39.7789	41.6930	43.3224	44.1106	45.1157	45.9207	46.2412	47.1673	47.7904	48.1104	48.6854	49.9190	50.2911	50.5300	51.2767	51.5398	52.2492	52.6374	52.8816	53.0148	53.5790	53.7545	54.0379	54.3515	54.5668	54.7836	54.8849	54.8754	54.6776	54.4044	54.0618	53.4626	52.5593	51.7045	50.9831	51.0247	48.9675	49.5578	49.1616	48.9597	48.7248	48.9923	50.1748
d-Ca47A1_01_E02F	21.0082	24.8842	27.9770	31.2041	33.9725	36.4085	38.0871	39.9012	40.8977	42.1673	42.9845	44.2628	44.4467	45.1528	45.9231	46.4239	46.8536	47.9633	48.3442	49.0190	49.3581	49.7192	50.2799	50.9916	51.0100	51.5473	51.8218	52.0885	52.3727	52.7405	52.9186	53.1369	53.4262	53.6227	53.4820	53.2110	52.8051	52.2664	51.4428	50.7042	50.1648	50.2093	49.1032	49.0389	48.8614	48.8232	48.7203	48.8070	49.6212
d-Ca47A1_01_E03F	23.1250	26.9650	29.6154	33.6796	36.3239	37.9718	39.4006	42.0232	43.5093	44.3194	45.3162	46.2375	46.3981	46.9648	47.7940	48.3941	49.1075	49.5947	50.0926	50.3376	51.0964	51.4092	52.0502	52.4198	52.6369	53.0378	53.2292	53.6541	53.9178	54.1384	54.4085	54.4410	54.4032	54.6358	54.5667	54.1870	53.7728	52.9403	52.2492	51.4611	51.0818	50.4939	49.8243	49.2623	49.1096	48.8469	48.6968	49.0940	50.0744
d-Ca47A1_01_E04F	21.8080	27.0522	30.0037	32.3389	35.0642	38.6983	40.0904	42.2546	43.9549	44.5132	45.6744	46.5430	46.7807	47.8725	48.4742	48.7721	49.3468	50.4296	50.5989	51.1406	51.8205	52.2689	52.6844	53.0255	53.2782	53.7436	53.7227	54.3813	54.6511	54.7987	54.9127	55.1582	55.3255	55.4945	55.2003	54.9385	54.3610	53.7906	52.8660	51.9588	51.2413	51.1778	49.7985	49.7942	49.5463	49.1798	48.9347	49.1645	50.4175
d-Ca47A1_01_E05F	23.1859	27.5298	30.7174	32.6699	36.0150	37.9763	40.2357	41.9011	43.3318	43.8217	45.1381	45.8149	46.2296	46.2959	47.3671	47.4916	48.4519	48.9454	49.4047	49.8690	50.1966	50.7459	51.0850	51.6279	51.8164	52.1813	52.3505	52.8048	52.9400	53.2310	53.3483	53.4685	53.6234	53.6023	53.4388	53.1798	52.6056	51.3947	51.0253	50.0958	49.5307	49.1616	48.3540	47.5594	47.2675	47.0371	46.7462	47.1844	48.2427
d-Ca47A1_01_E06F	22.2195	25.5405	28.5923	32.1739	34.9460	36.8379	38.6436	41.9587	43.2022	44.2443	45.2659	46.4568	46.8314	47.5872	48.2539	49.0995	49.7422	50.6224	51.3909	51.6305	52.2819	52.9642	53.3106	53.7949	54.1028	54.6318	54.9982	55.4341	55.5535	55.8301	56.0463	56.3818	56.4903	56.5884	56.5590	56.5893	56.1484	55.4176	54.6755	53.9969	53.6014	53.2739	52.6623	52.0769	51.8624	51.6653	51.4247	51.8772	52.7511
d-Ca47A1_01_E07F	22.9930	26.8911	30.2391	33.1003	35.6550	38.7443	40.5774	42.6146	44.0197	44.5025	45.5327	46.2222	46.7940	47.3104	48.2327	48.3569	48.8074	49.5835	50.1604	50.4442	51.3056	51.6660	51.9632	52.2504	52.4682	52.6887	52.8159	53.4754	53.6258	53.7721	53.8392	53.9792	54.1730	54.3153	53.9906	53.7577	53.3777	52.6686	51.9001	51.1041	50.4052	50.4882	49.3364	49.1694	48.8791	48.6717	48.4965	48.5926	49.6298
d-Ca47A1_01_E08F	21.5797	24.9379	27.8953	31.1610	34.5281	36.6974	38.8636	40.3832	42.0072	42.9531	43.6942	45.0330	45.5783	45.5026	46.2877	46.6357	47.6588	48.2872	48.8791	49.3147	49.5869	50.4285	50.8002	51.3641	51.5194	51.9261	52.2363	52.4957	52.6839	52.8242	53.1499	53.3546	53.4119	53.5745	53.2885	52.8895	52.4782	50.9719	50.7121	49.9041	49.4379	48.9095	48.2452	47.4607	47.0859	46.8522	46.5043	46.9472	48.1365
d-Ca47A1_01_E09F	22.9095	25.9310	29.7380	32.7352	35.2075	37.6429	39.8677	41.8596	43.2722	44.0224	44.5932	45.2964	46.2288	46.5973	47.2494	47.8227	48.3061	49.0204	49.6165	50.0525	50.7784	51.1805	51.5552	51.7157	52.1204	52.3791	52.6011	53.1371	53.4471	53.6306	53.6513	53.8642	54.1193	54.2484	54.0139	53.7696	53.3557	52.5537	51.6891	50.8088	50.1765	50.0898	49.1579	48.7588	48.4376	48.2008	47.9644	48.2003	49.2986
d-Ca47A1_01_E10F	21.5589	24.6238	27.4447	31.6433	33.6949	35.9621	38.2384	40.4118	41.7152	42.5409	43.5649	44.4765	45.2568	45.1992	46.1465	46.3155	47.2577	47.7701	48.5198	49.0550	49.5262	50.0468	50.3652	50.9540	51.1170	51.4168	51.7690	52.0962	52.3502	52.5544	52.8686	52.8927	53.0047	53.1108	52.8730	52.6903	52.0844	50.1770	50.4287	49.5149	48.9793	48.6892	47.7328	46.9429	46.5616	46.2126	45.8808	46.3011	47.4218
d-Ca47A1_01_E11F	23.6029	26.9784	30.0979	34.2220	36.8844	38.8907	41.0884	42.7025	44.0137	45.0487	46.1644	46.9208	47.1893	47.6457	48.0852	48.1490	49.3054	49.8861	50.1493	50.7826	51.3947	51.8122	52.1511	52.8056	52.9166	53.3215	53.5187	53.7561	54.0401	54.0614	54.3845	54.3680	54.4268	54.7455	54.3709	54.0519	53.5285	52.4384	51.8121	50.8648	50.4190	49.8983	49.1648	48.4847	48.1865	47.8639	47.4526	47.9469	49.1560
d-Ca47A1_01_E12F	23.8474	27.5879	29.7254	33.3335	35.7887	37.4531	39.9633	42.0153	43.0693	43.0728	44.9608	45.5762	46.2527	46.4650	47.3453	47.6702	48.4788	49.0462	49.3660	49.2806	50.4611	50.7870	51.3029	51.7078	51.9296	52.2082	52.5347	52.7245	53.0186	53.3480	53.6058	53.7203	53.7433	53.8082	53.6969	53.2557	52.8664	51.8958	51.0803	50.0864	49.6339	49.2836	48.3979	47.6281	47.3439	46.9837	46.7183	46.9311	47.5898
d-Ca47A1_01_F01F	21.4782	25.1078	27.8119	30.1730	32.8111	34.6691	36.4063	38.0299	39.5873	40.2574	41.1240	41.7924	41.4057	42.8807	43.4957	43.7343	44.6028	45.3256	45.3975	46.1513	46.5658	47.1707	47.6654	48.0608	48.2307	48.7712	48.8763	49.2267	49.4418	50.0049	50.0837	49.8618	50.4800	50.5600	50.4767	50.5678	50.1683	49.8980	49.0956	48.3539	48.1801	47.8658	47.3095	47.1550	46.8322	46.7737	46.5281	47.0528	48.0547
d-Ca47A1_01_F02F	24.8046	29.3936	32.8934	36.6013	39.2706	41.8522	43.8114	45.8774	46.9660	48.2981	49.1621	49.6719	49.7800	50.9688	51.6306	52.1056	52.8745	53.7926	54.2900	54.8481	55.4224	55.9499	56.2634	56.9551	57.2082	57.4163	58.0222	58.0003	58.2972	58.6061	58.7832	58.2819	59.0896	59.2489	59.1226	58.8409	58.1259	57.4347	56.3761	54.6049	54.9141	54.3659	53.5108	52.8703	52.5887	52.3258	52.1104	52.3125	53.6126
d-Ca47A1_01_F03F	21.9071	25.7785	28.8937	31.1749	34.4600	36.6214	38.6181	39.9654	41.3132	42.2526	43.1890	44.2387	44.4231	44.9273	45.3710	45.9706	46.6731	47.2256	47.7127	48.0200	48.5737	49.1148	49.8916	50.0441	50.2934	49.2020	50.7424	50.5210	51.1812	51.0903	51.5819	51.9389	51.9795	52.0994	52.0388	51.5272	51.2291	50.7485	50.0479	49.2604	48.9945	48.6550	48.2038	47.4106	47.3417	47.0951	47.0710	46.5764	48.1407
d-Ca47A1_01_F04F	23.8124	26.6967	30.9655	34.1519	36.5576	38.6514	41.0537	42.7179	43.8457	44.8168	45.8366	46.1203	46.6548	47.2180	47.8997	48.3433	48.9281	49.7494	49.9786	50.3696	51.2442	51.4736	51.9580	52.0563	52.2874	52.6585	52.8804	53.0664	53.4659	53.6027	53.6726	53.4580	54.1646	54.1835	53.9455	53.6863	53.2639	52.7147	51.9212	50.3209	50.6761	50.1291	49.5312	49.0372	49.0747	48.7859	48.6550	48.9228	49.7716
d-Ca47A1_01_F05F	22.2139	25.6249	28.2491	31.1943	33.6869	35.4830	37.4267	38.7319	39.8403	40.9483	41.7498	42.3006	42.4292	43.3765	43.8621	43.9108	44.4292	44.9230	45.3667	45.9580	46.3252	46.7979	47.1135	47.5005	47.7524	48.1425	48.4288	48.4994	48.5529	48.9411	49.1174	47.9671	49.2011	49.3111	49.2349	48.9391	48.3266	47.8608	46.8751	45.6879	45.6649	45.1797	44.3596	43.8054	43.5932	43.3268	43.0171	43.3523	44.4799
d-Ca47A1_01_F06F	23.7181	26.9837	29.6436	32.6717	35.4365	37.2132	39.2263	40.8227	41.9644	42.8121	43.8051	44.2221	44.2396	45.2428	45.9235	46.1787	46.8469	47.5997	47.8097	48.4363	48.7873	49.2715	49.3132	49.8544	50.2493	50.6578	50.9994	50.9707	51.0504	51.6489	51.7105	50.7017	51.8395	52.0885	52.1038	51.8778	51.1575	50.8473	49.8067	48.5008	48.8568	48.4416	47.6786	47.2508	46.8887	46.5129	46.2372	46.5113	47.6269
d-Ca47A1_01_F07F	21.0791	24.3941	28.3064	31.4126	33.9270	36.6285	38.5009	40.2909	41.2062	42.4481	43.5043	44.4799	44.2199	45.5799	46.3842	46.8616	47.7795	48.5362	49.0975	49.4179	50.1917	50.7074	51.3484	51.4015	51.6910	52.0978	52.5945	52.9748	53.3029	53.4393	53.7679	52.9714	54.2179	54.3864	54.1059	54.0888	53.6682	52.9491	52.2978	51.5688	51.1703	50.7580	50.2597	49.6065	49.4956	48.9691	48.9049	49.0933	50.0208
d-Ca47A1_01_F08F	22.8598	25.9303	28.7067	31.7715	34.8408	37.6072	39.4323	41.2611	42.5890	43.7760	44.5256	45.4620	45.6715	46.3055	46.7122	47.3417	48.0327	48.6026	49.1114	49.6174	49.8723	50.7178	51.3158	51.5558	51.9256	50.5322	52.2873	51.7110	52.7150	52.8188	53.1457	53.5277	53.4625	53.5605	53.2779	52.9370	52.4515	51.9592	51.0599	50.0575	49.7931	49.3396	48.6866	47.7980	47.4015	47.0458	46.8436	46.5072	48.3761
d-Ca47A1_01_F09F	21.1708	24.7351	27.7480	30.0284	32.8625	34.8394	37.2278	38.7439	40.0546	41.0053	41.6999	42.8065	43.2289	43.8380	44.5149	45.0508	45.6375	46.4635	46.8314	47.3970	47.8816	48.3954	49.3544	49.4568	49.7902	49.3151	50.5226	50.8508	51.0353	50.5773	51.4655	51.7569	51.9936	52.0120	51.9240	51.6417	51.5152	50.8669	50.0461	49.4578	49.0321	48.6621	47.9972	47.2368	47.3398	47.1565	46.9990	46.8062	48.4243
d-Ca47A1_01_F10F	23.6043	27.2748	30.6288	34.4949	36.8786	39.1918	41.5468	42.9491	44.2592	45.7187	46.4747	47.2750	47.8995	48.1761	48.8457	49.2596	50.4737	50.7412	51.2200	51.7493	52.2490	52.7773	53.2958	53.4822	53.8848	54.2125	54.5126	54.4409	54.9290	53.8961	55.4742	55.7490	55.6802	55.7052	55.4186	55.4351	54.7539	54.1150	53.0775	51.9371	51.6317	51.0788	50.4169	49.8296	49.0211	48.8199	48.4951	48.7747	50.2851
d-Ca47A1_01_F11F	20.0410	24.1716	26.7568	29.4413	31.5178	34.3250	35.9828	37.8019	39.1134	39.9213	40.9071	41.6702	41.1954	42.4656	43.1730	43.6957	44.2325	44.9749	45.1724	45.7847	46.3445	46.7701	47.2357	47.6895	47.8794	47.4122	48.3771	48.7485	48.8675	49.2828	49.2759	49.5724	49.7450	49.6781	49.6259	49.5478	48.9898	48.4945	47.7250	46.1601	46.4893	46.1800	45.4911	44.9810	44.6374	44.5060	44.1825	44.6390	45.7693
d-Ca47A1_01_F12F	20.4508	25.2086	27.7918	31.0776	33.7069	35.5637	37.5980	38.8040	40.4398	41.1439	42.3242	42.7340	43.3688	43.8754	44.5406	44.3947	45.5936	45.9873	45.9246	47.1373	47.6411	48.1426	48.6353	48.8050	48.8528	49.4404	49.6242	49.1562	50.3193	50.3835	50.5826	50.8785	50.7868	50.9806	50.8198	50.5082	50.2547	49.3007	48.5327	47.5375	47.2888	46.8384	45.3258	45.4504	45.0552	43.9930	44.5514	44.7660	46.0475
d-Ca47A1_01_G01F	24.4708	28.6901	31.4805	34.6760	37.0424	38.6917	40.6466	42.4126	43.5697	44.3039	45.1419	45.7765	45.9172	46.6264	47.1931	47.5023	48.4235	48.8753	49.1240	49.6704	50.1041	50.4586	50.7970	51.1514	51.4010	51.6185	51.7429	52.2303	52.5333	52.6620	52.7629	53.0113	53.0272	53.3243	53.0376	52.7252	52.5707	51.8642	51.1416	50.4261	50.0555	49.7114	49.0360	48.6166	48.3263	48.0962	48.1482	48.4188	49.4044
d-Ca47A1_01_G02F	23.3535	26.7343	29.7272	32.4296	35.5651	36.7872	39.4692	41.3715	42.0493	42.7775	43.8884	44.3437	45.0177	45.3896	46.2495	46.5956	47.2268	47.7462	48.1276	48.6838	49.0181	49.4969	50.0470	50.4816	50.5197	50.6012	51.1046	51.4119	51.6946	51.9495	52.0490	52.1562	52.2857	52.2542	52.0604	51.7002	51.3159	50.4273	49.4170	48.4563	48.1398	47.7359	46.8871	45.9948	45.8143	44.8701	44.9688	45.1854	46.4421
d-Ca47A1_01_G03F	23.9894	27.3771	30.5150	33.3028	35.9202	37.7191	40.2613	41.6534	42.7047	43.2719	44.1093	45.1104	45.4962	45.7259	46.6465	47.1262	47.5258	48.3827	48.6005	49.1215	49.4166	49.7875	50.2868	50.6072	50.7740	50.8953	51.1272	51.6763	51.9198	51.8910	52.0891	52.3169	52.4088	52.4338	52.2994	52.0192	51.7440	51.1083	50.3268	49.4669	49.3136	48.9458	48.3182	47.7060	47.7486	47.3580	47.4867	47.6426	48.3707
d-Ca47A1_01_G04F	21.4215	24.3600	28.4474	30.8707	33.0556	36.5525	37.1623	38.7365	39.8115	41.5652	41.9067	43.2545	43.4855	44.3628	45.0200	45.5316	46.2015	46.8421	47.6424	48.0345	48.6308	49.2388	49.5413	50.1490	50.5438	50.9227	51.2134	51.6452	51.7599	52.1276	52.4408	52.5559	52.8296	53.1320	52.6960	52.7805	52.3332	51.7805	50.9307	50.3077	50.0363	49.7481	49.0693	48.6908	48.5538	48.0224	47.8676	48.1007	49.1075
d-Ca47A1_01_G05F	22.4091	27.6647	30.2905	32.0391	35.5567	37.0828	39.1943	40.9312	42.3468	42.9674	44.0669	44.9721	45.1736	45.7538	46.3781	46.7294	47.5759	48.1342	48.4494	48.9440	49.4225	50.0504	50.6441	50.8798	50.9932	51.4056	51.5660	51.7889	52.0675	52.3361	52.4544	52.5951	52.7597	52.7928	52.6563	52.2568	52.0620	51.3898	50.5981	49.8563	49.4888	49.0564	48.2680	47.6483	47.6864	47.4392	47.2823	47.6829	48.4800
d-Ca47A1_01_G06F	22.9598	27.0600	29.5980	33.3175	35.3960	37.7882	39.8745	41.6766	42.3629	43.4624	44.0149	45.2038	45.3613	45.9543	46.4443	46.9467	47.5491	48.1068	48.5577	49.0966	49.8036	50.0141	50.4052	50.6487	51.0935	51.1919	51.6193	51.7656	51.9139	51.9540	52.3326	52.3973	52.7559	52.7848	52.5527	52.5028	51.9939	50.6685	50.3874	49.6561	49.4372	49.0526	48.4528	47.9775	47.2301	47.1609	46.7174	47.0569	48.2300
d-Ca47A1_01_G07F	24.5525	28.1172	31.6949	35.1549	37.6961	40.1873	41.8259	43.9585	45.4502	46.8277	47.0504	47.7460	48.1131	49.0885	49.7293	49.8155	50.6979	51.3461	51.9702	52.4436	53.0150	53.3955	53.9401	54.0065	54.4952	54.6961	54.9949	55.3635	55.5647	55.8099	55.9941	56.1403	56.2890	56.2662	56.0655	55.5737	55.1382	54.3891	53.4242	52.4389	51.8449	51.2808	50.4396	49.7612	49.4005	49.2044	49.1395	49.4663	50.6653
d-Ca47A1_01_G08F	21.0231	24.2723	27.8745	31.5520	33.9832	37.4767	37.8852	38.9013	40.1868	41.2070	42.3138	43.0474	43.0448	43.6500	44.2959	44.7060	44.8570	45.3271	45.9318	46.2625	46.8242	47.1165	47.6738	48.0314	48.1780	48.4169	48.6879	48.9127	48.8758	49.2121	49.2724	49.4093	49.5258	49.6808	49.2239	49.0430	48.4611	47.8155	46.9254	46.0902	45.6446	45.2473	44.4818	44.0239	43.7721	43.3904	43.3196	43.5528	44.6451
d-Ca47A1_01_G09F	21.5891	25.1532	28.5585	31.5454	33.6708	36.2181	37.7779	39.2557	40.0043	41.5480	41.7903	42.6985	43.0084	43.9188	44.3522	44.5999	45.3755	45.8302	46.3084	46.5795	47.2317	47.5361	47.8762	48.1675	48.5250	48.6197	48.7652	49.2227	49.3056	49.5287	49.6008	49.7117	49.8960	49.9492	49.5943	49.4986	49.0810	48.3710	47.5716	46.7771	46.3891	46.1574	45.3992	44.9633	44.6540	44.3298	44.2127	44.4287	45.5230
d-Ca47A1_01_G10F	22.5693	26.9371	30.3302	33.0965	35.1222	38.1223	39.4152	41.2400	42.3570	43.4024	44.1748	44.6056	45.3308	45.7209	46.4011	46.7118	47.3568	47.8349	48.4461	48.5363	49.3201	49.6294	50.1821	50.2266	50.5238	50.7523	50.9000	51.2064	51.3603	51.7077	51.6435	51.8438	51.9931	52.0665	51.6381	51.5424	50.9993	50.1845	49.1794	48.3578	47.8321	47.3909	46.6072	46.0280	45.6495	45.1767	45.0609	45.3273	46.5974
d-Ca47A1_01_G11F	24.8385	29.0448	32.1100	35.6798	38.3779	41.1609	42.9675	44.5084	45.5296	46.6732	47.1327	47.8674	48.5474	48.8619	49.6261	50.3006	50.7454	51.1467	51.6252	52.1394	52.7351	53.0569	53.6996	53.8847	54.1123	54.4145	54.7713	55.0636	55.2495	55.4104	55.4115	55.7014	55.9609	55.8393	55.6824	55.1245	54.5000	52.3014	52.5477	51.8144	51.2017	50.3268	49.8730	49.0782	48.7952	48.4082	47.9650	48.4664	49.6278
d-Ca47A1_01_G12F	23.3230	27.0017	30.1984	33.2127	34.8702	38.0844	38.6996	40.1130	40.8255	41.9492	42.8579	43.4305	43.6526	43.9616	44.2877	44.7628	44.9751	45.5118	46.0234	46.0503	46.4797	46.8876	47.2669	47.7885	47.8964	47.9062	48.2164	48.4210	48.5030	48.6984	48.7696	48.8279	48.9532	49.0592	48.4030	48.1625	47.5480	46.7736	45.7755	44.9123	44.4195	43.8099	43.0771	42.4551	41.9322	41.5037	41.2839	41.5083	42.8517
d-Ca47A1_01_H01F	25.5246	29.3936	32.5194	35.8625	38.0743	39.9992	42.3685	43.9058	45.4450	46.0565	47.1227	47.6547	48.1083	48.2953	49.1567	49.6565	50.0650	50.5771	51.3479	51.7133	52.0761	52.5138	52.9346	53.4652	53.6926	53.8502	54.1099	54.4613	54.6935	54.7483	54.9859	55.2554	55.4517	55.4820	55.3225	54.9269	54.4291	53.9246	53.1992	52.3479	51.9240	51.3942	50.8197	50.1662	48.9587	49.8549	49.7504	49.9667	51.0081
d-Ca47A1_01_H02F	24.2889	28.5822	31.1678	33.4095	35.4675	37.8674	39.7148	41.2640	42.2645	43.2533	44.1208	44.4743	44.5740	45.2918	45.7091	46.1489	46.6735	46.8596	47.4920	47.8895	48.3110	48.6520	49.2486	49.5206	49.7886	50.0465	50.2508	50.5503	50.5491	51.1676	51.0782	50.2674	51.4527	51.3075	51.1510	50.9619	50.4109	49.7670	48.9692	48.0133	47.6193	47.2303	46.5639	46.0019	45.2957	45.5635	45.2380	45.7334	46.5473
d-Ca47A1_01_H03F	23.5602	27.0413	31.0563	33.9718	35.7943	37.6842	39.8592	41.1450	42.1890	43.4369	44.1926	44.4532	44.7532	45.6756	45.7942	46.3409	46.7798	47.4008	47.7052	48.1067	48.7213	49.0726	49.5535	49.6867	49.9366	50.1859	50.4607	50.6802	50.9731	51.2009	51.3002	51.3269	51.4779	51.4434	51.2770	51.0266	50.4079	49.7492	48.7604	47.6646	47.3982	46.8809	46.1223	45.3785	44.9999	44.6627	44.2585	44.6484	45.7148
d-Ca47A1_01_H04F	24.8946	27.2557	31.0030	33.9953	35.5633	37.8291	39.8794	41.4041	41.9630	43.5917	43.8212	44.3699	44.5319	44.6862	45.3110	45.3890	45.8558	46.1459	46.7851	46.9688	47.5206	47.9073	48.2439	48.5871	48.6080	48.6462	48.9734	49.2338	49.2978	49.9916	49.7405	49.4829	49.7505	49.7302	49.5346	49.2234	48.7776	47.9099	47.2634	46.2606	45.6412	45.1288	44.4710	43.7918	43.3075	43.3278	43.0820	43.4578	44.5041
d-Ca47A1_01_H05F	25.4904	28.8487	32.8596	35.4194	37.9207	39.6824	41.4991	43.2390	44.3469	45.6052	45.7794	46.7521	46.8034	47.3341	47.6189	47.8452	48.3707	49.0846	49.7075	49.5974	50.4785	50.9129	51.1118	51.3948	51.8278	50.3133	52.1309	52.4265	52.7175	53.0728	53.1411	51.8768	53.2834	53.2600	53.1072	52.9504	52.4442	51.7572	50.8883	49.9709	49.4201	49.0761	48.4149	47.7929	47.4397	47.2143	46.8635	47.2743	48.4366
d-Ca47A1_01_H06F	25.7225	29.4125	32.5168	35.6204	38.1022	39.8046	41.7410	43.0218	44.4571	45.8181	46.5862	47.4651	47.9504	48.0080	48.5188	49.3226	49.8110	50.3594	50.9717	51.2786	51.9200	52.1668	52.6186	52.9414	53.1320	53.2761	53.7774	53.9869	53.6520	54.3540	54.5780	54.7107	54.8755	54.8920	54.5252	54.3919	53.7883	53.0216	51.9990	51.0084	50.4461	50.2798	49.3337	48.6890	48.1542	47.6195	47.2678	47.6051	48.8928
d-Ca47A1_01_H07F	24.9926	29.3082	32.3556	34.5757	36.9624	38.9103	40.7283	42.8316	43.8240	44.7132	45.3241	45.6307	45.8864	46.6821	47.0861	47.3191	47.6569	48.0898	48.6880	49.0539	49.5448	49.9624	50.4831	50.6859	50.8426	51.0637	51.2882	51.5936	51.5681	51.9143	51.9482	52.0803	52.3216	52.1457	51.9836	51.7161	51.0423	50.5285	49.4284	48.4957	48.0920	47.7293	46.9031	46.1587	45.4358	45.6821	45.4093	45.7986	46.8076
d-Ca47A1_01_H08F	24.4396	26.9962	30.7853	33.8380	36.0972	37.6080	40.0176	41.0978	42.5842	43.8648	44.2114	44.9572	44.9981	45.1991	46.1423	46.1884	46.7471	47.2337	47.9363	47.7943	48.5161	49.1906	49.3731	49.7183	49.8512	50.1318	50.3329	50.7233	50.9408	51.3409	51.4678	50.6292	51.3455	51.4416	51.3008	51.0369	50.7591	49.8685	49.2726	48.3742	47.7949	47.3211	46.8030	46.2360	46.1598	45.8599	45.6244	46.0700	46.9814
d-Ca47A1_01_H09F	25.4512	27.6069	31.1741	34.3559	36.2408	38.1173	40.2951	41.3718	42.9237	44.3183	44.9221	45.1313	45.4296	46.0670	46.6280	46.8920	47.4715	47.5357	48.4820	48.4645	49.2555	49.5624	50.1839	50.5531	50.6014	50.9090	51.1787	51.3815	51.5513	52.0890	52.0208	51.6120	52.2368	52.1580	52.0879	51.8026	51.4349	50.8352	50.0790	49.0752	48.6412	48.2250	47.5075	46.9660	46.1265	46.6877	46.4500	46.9350	47.7336
d-Ca47A1_01_H10F	26.5802	29.5251	32.7391	36.2894	38.1873	39.8637	42.6544	44.2932	45.2067	46.5165	47.1203	47.4577	47.7226	48.3050	48.7043	49.0070	49.5419	50.0786	50.6661	50.7939	51.4806	51.8849	52.0963	52.6887	52.9114	51.8848	53.3121	53.6133	53.8563	54.2122	54.4060	53.2045	54.3369	54.3568	54.1694	53.8699	53.3248	52.4014	51.3910	50.3528	49.7380	49.2738	48.5159	47.5829	47.0431	46.5373	46.1010	46.3958	47.8673
d-Ca47A1_01_H11F	24.8675	29.0086	31.8978	34.8104	37.6275	39.1633	41.2706	43.0453	44.5913	45.5924	46.3307	47.1412	47.6801	47.6735	48.6520	49.0770	49.5540	49.9502	50.8131	51.1155	51.7261	52.1836	52.6598	53.0863	53.2357	53.3182	53.6326	53.9482	54.2538	54.3892	54.4783	54.7451	55.0550	55.1324	54.9684	54.5867	54.0267	53.3964	52.4900	51.6827	51.2631	50.7904	50.1041	49.3906	49.3933	48.6602	48.4461	48.6977	49.9605
d-Ca47A1_01_H12F	23.9059	27.2718	31.0663	34.3040	35.6674	38.4860	40.2154	41.8345	43.0704	44.1209	45.0290	45.3767	45.6692	45.9052	47.0645	46.8875	47.5115	47.9944	48.7869	48.4479	49.4059	49.9131	50.4526	50.6989	50.8346	51.0773	51.4308	51.6376	51.8631	52.3432	52.2192	51.8544	52.3656	52.4179	52.2543	51.9137	51.5320	50.6089	49.8769	48.8363	48.3460	47.8801	47.1957	46.4291	45.7030	45.8069	45.4178	45.8757	46.9112
d-Ca47A1_02_A01F	28.3614	32.0321	35.5945	38.2262	40.9054	42.7683	44.8861	46.5354	47.6745	48.5403	49.3194	50.0377	50.0251	50.5268	51.1932	51.5948	52.2159	52.8404	53.1694	53.5748	54.1424	54.4343	54.8185	55.3053	55.5491	55.7115	56.1224	56.3408	56.4124	56.6935	56.9887	57.0408	57.1405	57.3175	56.9022	56.5516	56.0647	55.2528	54.2393	53.0806	52.6547	52.0845	51.3320	50.4071	49.9514	49.5676	49.2806	49.3931	50.7576
d-Ca47A1_02_A02F	26.0100	29.6667	32.7601	35.4461	37.3909	38.7458	41.1627	42.2590	43.2778	44.9729	45.0313	45.6499	45.9381	46.0917	46.3466	47.1024	47.5714	47.9729	48.4235	48.9308	49.2235	49.5945	49.9074	50.2274	50.3498	50.5386	50.7359	51.0201	51.3032	51.5169	51.7875	51.7909	51.8197	52.0227	51.6984	51.4017	51.0615	50.5036	49.6644	49.0217	48.6137	48.2789	47.6893	47.2298	46.9545	46.9404	47.0175	47.0788	47.8612
d-Ca47A1_02_A03F	25.9673	30.1286	32.9555	36.4605	38.2424	39.8285	41.3917	43.7931	44.4497	45.5782	46.1037	46.9128	46.9362	47.4470	48.0522	48.4089	48.8586	49.3014	49.6800	50.0517	50.6657	51.0962	51.2539	51.7463	51.9541	52.1512	52.5675	52.5956	52.8735	52.8878	53.0655	53.2572	53.4039	53.5177	53.1234	53.0454	52.4736	51.8846	51.0654	50.2258	49.8416	49.3219	48.6803	48.2284	47.7675	47.7145	47.5714	47.6848	48.7197
d-Ca47A1_02_A04F	24.8189	28.8457	32.7884	34.3263	36.3731	38.5560	39.6646	41.3207	42.7626	43.5835	43.9366	44.7627	44.9292	45.4297	45.7860	46.3503	46.5682	47.0373	47.5423	47.6195	48.0876	48.3938	48.8081	49.3109	49.4739	49.3702	49.9150	50.1069	50.1671	50.4330	50.5629	50.6556	50.7876	50.7906	50.5551	50.1988	49.5733	49.1663	48.0704	47.2502	46.6663	46.3002	45.7496	44.7993	44.9555	44.6869	44.7534	44.8913	45.8373
d-Ca47A1_02_A05F	25.4838	29.6761	33.2251	36.4941	38.5648	40.2960	42.8272	43.7323	45.3155	46.6562	46.9801	47.7110	48.4124	48.4673	49.2343	49.4531	50.1368	50.5705	51.0376	51.8901	52.0964	52.5599	52.9043	53.2074	53.3900	53.6959	53.9168	54.1825	54.4572	54.5304	54.7690	55.0854	55.1212	55.1328	55.0643	54.6737	54.0962	53.4241	52.5770	51.5673	51.2699	50.4858	50.0553	49.4777	49.1420	48.9977	48.7014	49.1881	50.0799
d-Ca47A1_02_A06F	24.2084	27.7902	30.7224	33.3515	36.2627	37.6490	39.0468	41.0717	42.2133	43.1852	43.8086	44.2440	45.1034	45.1283	45.9451	46.2393	46.6792	47.3705	47.7581	48.4254	48.4601	49.2199	49.4955	49.8462	50.0574	50.2405	50.3429	50.7758	51.1316	51.0779	51.3605	51.6342	51.6378	51.5947	51.5795	51.2534	51.0170	50.2087	49.6136	48.7363	48.5578	47.4344	47.5479	47.0914	46.9451	46.8272	46.4503	47.0229	47.7534
d-Ca47A1_02_A07F	28.4909	31.6325	34.3682	36.6099	38.7368	40.4195	42.3558	43.9298	45.0457	45.5699	45.9434	46.8480	47.3094	47.0934	47.6519	48.1234	48.5720	49.1121	49.2682	49.7341	50.3667	50.5644	50.9116	51.0878	51.5155	51.5334	51.7670	51.9702	52.0747	52.3072	52.3824	52.6334	52.7097	52.5926	52.3623	52.0769	51.4911	50.5963	49.7828	48.8162	48.3158	47.8401	47.0464	46.3971	45.9864	45.6073	45.1107	45.5829	46.5694
d-Ca47A1_02_A08F	25.6469	29.6581	33.2666	35.9445	38.6650	40.3546	42.3182	44.3124	45.2752	46.2710	47.1688	47.2793	48.0454	48.3929	48.8463	49.4621	50.0055	50.5813	51.0657	51.5575	51.9079	52.3605	52.6706	52.9797	53.2704	53.3985	53.6242	54.1169	54.2504	54.4339	54.6503	54.7631	54.9342	55.0007	54.8586	54.6540	54.1518	53.4494	52.8450	51.9234	51.5722	50.2118	50.5267	50.0464	49.7490	49.7244	49.4935	49.8532	50.6566
d-Ca47A1_02_A09F	26.7575	30.6596	32.9639	35.7494	37.7176	39.7516	41.5664	43.3815	43.9880	45.4748	45.9565	46.6392	47.1283	47.5593	48.0378	48.5542	49.2132	49.7514	50.0009	50.5506	50.9829	51.5180	51.9387	52.0394	52.3025	52.6611	52.9007	53.1379	53.2856	53.5483	53.8368	53.8705	54.1370	53.9994	54.0336	53.6012	53.1460	52.4115	51.4756	50.7421	50.2827	49.8602	49.1836	48.5791	48.3437	47.9303	47.6703	48.0003	48.9116
d-Ca47A1_02_A10F	26.5366	31.4077	32.5719	35.4989	38.2460	39.4846	41.0167	42.6587	43.9626	44.6349	45.1131	46.1709	46.7652	46.8132	47.2374	47.7855	48.3204	48.7856	49.1844	49.6102	49.8681	50.4111	50.7501	50.8747	51.0423	51.4419	51.5576	51.8503	52.1222	52.2910	52.5119	52.5199	52.7992	52.7082	52.6974	52.3293	52.0190	51.3839	50.5003	49.9308	49.5603	49.1778	48.5796	47.9866	47.7090	47.3294	47.0192	47.3676	48.1255
d-Ca47A1_02_A11F	22.9754	27.2678	30.1886	33.0343	35.2930	36.6161	38.7538	40.2724	41.1259	42.0876	42.7844	43.3023	43.9992	44.0683	44.8773	45.1450	45.5841	46.2648	46.4859	47.2020	47.5023	47.8104	48.2167	48.6437	48.7802	48.9698	49.2145	49.4962	49.7555	49.8709	50.1185	50.3515	50.2226	50.3897	50.3754	50.0285	49.6066	48.8267	47.9094	47.2660	46.9572	45.3372	45.7711	45.3134	44.9379	44.8478	44.5322	44.8314	45.7238
d-Ca47A1_02_A12F	25.1351	28.8645	31.9893	34.7609	36.9415	38.8580	40.9501	42.3169	43.2446	44.0966	44.9391	45.4097	46.0228	46.2577	46.8517	47.3350	47.6120	48.3594	48.7460	49.5015	49.7772	50.1420	50.4559	50.7370	50.9450	51.2139	51.4296	51.8474	52.1117	52.1166	52.3077	52.5864	52.6282	52.5405	52.6193	52.2422	51.7730	50.8485	50.3240	49.2674	48.9387	47.5118	47.7589	47.3022	47.0862	47.0137	46.6424	47.1992	48.0959
d-Ca47A1_02_B01F	23.6580	28.1543	31.1695	33.6072	36.0959	38.7956	40.6699	42.3520	43.4423	44.3150	45.0750	45.7958	45.8698	46.7493	47.4435	47.7251	48.5126	49.1899	49.4311	50.1540	50.5377	50.9211	51.4870	51.6389	51.9479	52.2311	52.4763	52.9357	53.2341	53.5301	53.5966	53.7839	53.9226	53.9404	53.7844	53.5466	53.0147	52.3221	51.5560	50.9507	50.1751	49.7316	49.1676	48.7881	48.4863	48.4382	48.4899	48.8223	49.8477
d-Ca47A1_02_B02F	23.9505	27.7173	31.4367	33.5034	35.7106	38.2536	40.3524	41.3353	42.6383	43.8677	44.8758	45.6526	45.4045	46.0786	46.6795	47.3554	47.8065	48.4147	48.8031	49.2029	49.7201	50.2731	50.6995	51.0851	51.2160	51.5097	51.8122	50.9850	52.2806	52.4957	52.6725	52.7288	53.1743	52.9118	52.8706	52.5666	52.1427	51.3775	50.2825	49.7261	49.1553	48.8295	47.9988	47.2754	46.9141	46.8401	46.0366	46.4828	47.7718
d-Ca47A1_02_B03F	25.0453	28.2957	31.8694	35.4091	38.1048	40.5123	41.8834	44.4053	45.0920	46.5181	47.1708	48.0743	48.6074	48.8356	50.1065	50.3001	51.0060	52.0259	52.1019	52.8131	53.3873	53.6535	54.4428	54.5985	54.6968	55.0542	55.4800	55.6092	55.8538	56.2157	56.5412	56.6465	56.7737	56.9688	56.7848	56.4970	56.2427	55.4419	54.9061	54.0870	53.5965	53.3986	52.7427	52.3580	52.1168	51.8444	51.9408	52.2310	53.0160
d-Ca47A1_02_B04F	24.4701	27.8208	31.8352	35.1415	37.8748	40.3313	42.2897	44.0614	45.3572	46.5792	47.3127	47.8292	48.5623	49.1866	49.3873	49.7398	50.6704	51.0911	51.6789	52.0833	52.5371	53.1001	53.5648	53.9406	54.2369	54.3895	54.5826	54.8996	55.2931	54.5769	55.3958	55.6983	55.5672	55.6237	55.4513	55.1780	54.6102	53.8317	52.8379	51.8495	51.3127	50.8680	50.0380	49.4082	48.9956	48.6445	48.3286	48.7022	49.8298
d-Ca47A1_02_B05F	21.6590	25.7071	28.7452	31.1523	34.0011	36.4155	38.1497	39.2559	40.7502	41.5857	42.3267	43.4100	43.9333	44.1234	44.5405	45.1458	45.8103	46.2181	46.5906	47.1813	47.5380	48.0485	48.5278	48.7724	48.9271	49.1661	49.3739	49.6611	50.0233	49.9932	50.2297	50.4955	50.5426	50.6049	50.5714	50.4405	50.0313	49.4458	48.8655	48.1622	47.7126	47.4768	46.9398	46.6466	46.3679	46.2753	46.1024	46.4503	47.1306
d-Ca47A1_02_B06F	24.6016	28.8613	31.5165	34.7768	37.3704	39.7693	41.5394	43.3749	44.5177	45.7507	46.2545	47.4729	47.5894	47.8760	49.1754	49.1918	50.0093	50.7865	51.0531	51.6495	52.1230	52.5952	53.4322	53.5051	53.6351	54.0347	54.4338	54.6944	54.7635	55.1745	55.2560	55.6789	55.7532	55.8533	55.5171	55.2964	54.6773	53.8869	52.9236	51.8531	51.3185	51.1740	50.1786	49.4003	48.9367	48.4348	48.2436	48.5391	49.8079
d-Ca47A1_02_B07F	23.2845	27.9521	30.8353	33.7944	35.9908	38.5124	40.6140	42.2741	43.2049	44.4283	45.1645	46.1960	46.4990	46.8079	47.4520	47.7691	48.4936	49.1254	49.5053	49.9432	50.3929	50.8164	51.4670	51.6953	51.9178	52.1872	52.3855	52.6261	52.9297	52.4179	53.2404	53.4960	53.6352	53.6450	53.7306	53.4726	53.2535	52.7446	52.0216	51.6052	51.1781	50.9913	50.5091	50.2909	49.8859	49.7439	49.6245	49.7977	50.4886
d-Ca47A1_02_B08F	24.2209	27.7099	30.6318	34.0151	35.8869	38.5617	40.0761	41.3542	42.2787	43.7483	44.3652	45.2336	45.2465	45.9571	46.6714	47.1342	47.5847	48.1811	48.4377	49.0677	49.4867	49.8649	50.2454	50.5723	50.7958	51.0064	51.2524	50.1252	51.8323	51.9705	52.1707	52.1232	52.6630	52.4441	52.3585	52.0844	51.7612	51.0318	50.1813	49.6827	49.1854	48.9319	48.1829	47.7023	47.5356	47.5907	46.9093	47.3564	48.3058
d-Ca47A1_02_B09F	21.1811	24.6481	28.4434	30.9338	33.7339	35.8155	36.8317	39.0430	40.3334	41.2786	42.0182	42.9895	43.4553	43.5692	44.5195	44.7902	45.0892	45.7152	46.1437	46.6002	47.0791	47.5876	47.7581	48.2025	48.3402	48.6433	48.9916	49.1656	49.3876	49.7200	49.9615	50.0011	50.1623	50.2392	50.3871	49.7943	48.7510	48.6935	46.8213	47.2276	46.8666	46.4664	45.8775	45.1818	44.9380	44.8420	44.5252	44.7418	45.8139
d-Ca47A1_02_B10F	23.3100	26.9023	31.0411	33.6741	36.8262	38.2681	40.4224	42.4869	43.5314	44.5681	45.3102	45.9951	45.1384	46.6413	47.7683	47.7258	48.3651	48.9296	49.2344	49.7602	50.1039	50.5012	51.2386	51.4062	51.6600	51.7734	52.1816	52.3492	52.6936	52.8347	52.9646	53.2341	53.3260	53.3119	52.9650	52.6783	52.0237	51.3693	50.3451	49.4052	48.7256	48.4640	47.5348	46.8990	46.3918	46.0626	45.8078	46.2351	47.4256
d-Ca47A1_02_B11F	23.1159	27.2534	30.6087	33.9207	35.8816	38.4557	39.9569	42.1175	43.2492	44.3522	44.6987	45.6146	45.7646	46.3238	46.3781	46.8061	47.2827	47.9117	48.0768	48.5476	48.7429	49.4584	49.9699	50.1816	50.2115	50.3851	50.4738	50.7642	51.0729	50.8106	51.1691	51.3020	51.2404	51.2347	51.1432	50.7111	50.1495	49.4313	48.5226	47.5957	46.9630	46.4899	45.7571	45.1074	44.6554	44.3580	44.0848	44.3024	45.3875
d-Ca47A1_02_B12F	21.3929	25.6417	28.0163	29.7133	32.6506	34.3010	35.8884	37.5430	38.6053	39.6070	40.5018	40.9211	41.4969	41.7446	42.5800	42.7860	43.1567	43.8695	44.2707	44.6572	45.2359	45.6551	46.1296	46.4273	46.2410	46.8625	47.3184	47.6166	47.7608	47.9745	48.2850	48.5336	48.6897	48.7869	48.6799	48.6152	47.7187	47.8534	47.2193	46.5269	46.5227	46.0833	45.7418	45.2314	44.8624	44.9015	44.4991	44.7402	45.9047
d-Ca47A1_02_C01F	24.9026	28.7683	33.0905	33.3343	38.0891	40.0672	41.8022	44.4777	45.8929	46.8401	47.3516	48.6352	49.0747	48.9862	49.8864	50.4208	51.1803	51.6769	52.2187	52.5368	53.2121	53.5051	54.0609	53.4941	54.6047	54.9955	55.6058	55.7239	55.7896	56.1841	56.4123	56.5046	56.5959	56.6532	56.4004	56.1812	55.4743	54.7162	53.8742	52.8361	52.5034	51.9551	51.0142	50.2098	49.9625	49.7680	49.5967	49.9558	51.1897
d-Ca47A1_02_C02F	23.7162	28.2171	32.3154	35.3769	37.3736	39.2597	40.8158	43.7599	45.2820	46.4321	46.8717	47.9948	48.4941	49.0200	48.9722	50.3494	51.0261	51.6359	52.1243	52.4441	53.0332	53.5890	53.9747	53.7622	54.7194	54.9243	55.4866	55.6910	55.8510	56.2669	56.4000	56.5453	56.6966	56.7023	56.5781	56.4383	55.8331	55.2678	54.4444	53.5208	53.2546	52.8392	52.2444	51.0819	51.2409	50.9984	50.8020	51.0121	52.1251
d-Ca47A1_02_C03F	20.0803	23.9845	26.7305	29.4576	32.0059	33.3774	35.3455	37.4823	38.6662	39.4023	40.5652	41.6917	41.8567	42.3423	43.0986	43.5436	44.1195	44.9303	45.1649	45.9598	46.1452	47.0141	47.1957	47.1523	47.9812	48.0183	48.6032	48.8345	49.2502	49.6398	49.8628	49.9987	50.1605	50.1601	50.3155	50.1035	49.9220	49.3329	48.7586	48.1628	47.8630	47.3214	46.8097	46.2000	46.0711	45.8378	45.5218	46.0246	47.1326
d-Ca47A1_02_C04F	21.7334	26.3699	29.3100	32.6382	35.0918	37.8645	39.1164	42.0349	43.0976	44.0125	45.1780	45.3513	46.2637	47.1897	47.7833	48.2255	48.6195	49.4215	49.9631	50.4418	51.0386	51.4422	51.8240	50.9249	52.4699	52.8861	53.3383	53.5294	53.7647	54.0942	54.3787	54.4471	54.4482	54.4961	54.2879	54.1668	53.4375	53.0328	51.8719	50.7657	50.4133	49.9776	49.1624	47.0800	48.1495	47.7453	47.0357	47.5976	48.9327
d-Ca47A1_02_C05F	23.2871	28.3326	30.1099	35.2908	36.4351	38.5147	39.8333	42.8031	44.1993	44.8043	45.4886	46.3764	46.8072	47.1776	47.9743	48.3378	48.9544	49.5765	49.6477	50.5239	51.1805	51.3666	51.9421	49.9161	52.4127	52.6201	53.1620	53.3045	53.4644	53.6710	53.7717	53.9255	54.1722	53.9917	53.8195	53.5531	52.8802	52.1358	51.1054	50.1759	49.7386	49.2084	48.3650	46.5608	47.1126	46.6518	46.4717	46.7228	48.1445
d-Ca47A1_02_C06F	21.6898	25.1757	28.2465	32.5067	35.0521	37.1713	37.9078	41.4102	42.3043	43.3666	44.2935	45.3611	45.5399	46.2617	46.3781	47.5091	47.9617	48.9419	49.2353	49.6756	50.3303	50.9524	51.2406	51.5043	51.9938	52.2788	52.7863	53.0110	53.2656	53.5063	53.8356	53.9246	54.1905	54.0510	53.8784	53.7780	53.0436	52.6058	51.5524	50.4127	50.0209	49.7444	49.0206	47.7412	47.7534	47.2599	46.7963	47.1389	48.4963
d-Ca47A1_02_C07F	22.6699	26.3880	29.9618	33.1130	35.4326	37.3021	37.4585	41.8822	42.4863	43.1287	44.2057	44.9749	45.3393	46.0418	45.7578	47.3179	47.8402	48.7509	48.9241	49.3440	49.9155	50.5259	50.7711	50.9611	51.5416	51.8648	52.3408	52.4505	52.7772	53.1450	53.3141	53.3831	53.6214	53.5394	53.3229	53.2523	52.7464	52.2944	51.4704	50.4656	49.9487	49.6026	48.9895	47.9387	48.3122	48.1870	47.9603	48.2628	49.3532
d-Ca47A1_02_C08F	22.6256	26.4946	30.1058	33.4375	35.9358	38.2147	39.8675	42.6746	43.4699	44.3489	45.5406	45.8702	46.4580	47.1590	47.6821	47.9309	48.2710	48.9643	49.3530	49.9889	50.5521	50.9377	51.3187	50.6276	51.9734	52.2461	52.5203	52.8182	52.9898	53.2337	53.3536	53.5386	53.6133	53.5176	53.3218	52.9206	52.2496	51.5493	50.4109	49.2386	48.8068	48.3684	47.5031	45.3828	46.1889	45.6155	45.0460	45.5041	46.8979
d-Ca47A1_02_C09F	24.2797	28.4218	32.5944	35.3987	38.7453	40.1806	43.0261	44.1955	46.1007	46.8324	46.5962	48.5727	47.5289	49.1579	48.8477	50.6836	51.3936	51.8322	52.1775	52.9461	53.2505	53.5385	53.4400	54.6780	54.7244	54.9909	55.2433	55.6297	55.8143	56.0615	56.1891	56.5154	56.4789	56.6497	56.3263	56.0727	55.6525	54.8437	53.9712	52.9481	52.5591	51.5949	51.3907	50.7825	50.3480	49.9718	49.6283	49.9504	51.2097
d-Ca47A1_02_C10F	21.9182	26.1147	29.1269	32.6561	35.1802	37.0307	38.2207	41.6145	42.7877	43.4185	44.5512	45.6150	45.9095	46.3461	46.4524	47.5237	47.8758	48.9073	49.1752	49.5437	50.4852	50.8805	51.1809	51.4757	51.9135	52.0787	52.4801	52.6693	52.9540	53.2661	53.4848	53.5956	53.8046	53.5820	53.4771	53.2207	52.6720	52.1723	51.1755	50.2072	49.6924	49.2042	48.4476	47.5531	47.4647	47.1761	46.8586	47.2561	48.4558
d-Ca47A1_02_C11F	21.7762	26.3123	29.8013	32.1510	35.1067	37.4756	39.8026	41.9702	43.4697	44.2085	45.6295	46.5162	46.6914	47.3703	47.7890	48.4533	49.0487	50.0000	50.4384	51.1368	51.4425	52.0688	50.9483	51.5989	52.9364	53.4353	53.9430	54.0468	54.3757	54.6063	54.7965	54.9652	55.1186	55.1563	55.1096	54.7514	54.2829	53.5843	52.6381	51.8368	51.4347	50.8383	50.2583	49.5363	49.1847	48.9563	48.4304	48.9593	50.1885
d-Ca47A1_02_C12F	22.4376	26.2098	29.5440	33.1635	35.4993	37.8554	38.5283	41.5383	42.7266	43.9023	44.9584	45.4877	45.7944	46.6290	46.9651	47.6547	48.0048	48.8745	49.3585	49.8014	50.3590	50.8355	51.0865	50.5567	51.9114	52.1962	52.6358	52.9180	53.2489	53.3717	53.6838	53.8705	54.0198	53.7585	53.7032	53.4104	52.6082	52.3225	51.2265	50.2112	49.7595	49.3862	48.7398	46.8220	47.7018	47.4841	46.9326	47.4480	48.7380
d-Ca47A1_02_D01F	23.0385	26.6185	29.6460	31.9326	34.8425	36.8189	37.9958	40.2876	41.5005	41.8440	43.1957	43.9257	44.5840	44.6792	45.0800	45.5961	46.4000	47.0407	47.4757	47.3805	48.1250	48.7924	48.7911	49.2598	49.4430	49.7126	49.8830	50.1121	50.1991	50.6822	50.7164	50.9305	51.0157	51.2481	50.3201	50.8686	50.6836	50.1125	49.6933	48.9365	48.5534	48.1531	47.6009	46.8218	47.2560	47.0191	47.0678	47.2814	47.9986
d-Ca47A1_02_D02F	23.7327	27.4399	31.4792	34.4040	37.1496	39.4316	41.5689	43.7956	45.1490	46.0085	46.8799	47.9127	48.3447	48.8720	49.4684	49.9200	50.7239	51.3233	51.7910	52.3400	52.9366	53.4588	54.0154	53.8140	54.5184	54.5719	55.0926	55.4140	55.6045	55.6055	55.8955	56.2246	56.4003	56.4670	56.2126	56.0113	55.3653	54.8019	54.1209	52.9453	52.6303	52.0992	51.5924	50.8968	50.4075	50.2517	50.0647	50.3458	51.4370
d-Ca47A1_02_D03F	22.4870	26.0949	30.2603	32.6467	35.1488	37.6409	39.8834	41.0514	43.0013	44.0655	44.5474	45.2467	45.9541	46.5533	47.0610	47.0242	47.8190	48.4658	49.2719	49.6535	50.3803	50.6816	51.0967	51.4136	51.6432	52.0145	52.2499	52.7342	52.8587	53.2029	53.3574	53.1342	53.3163	53.4190	53.2427	52.9963	52.4055	51.8033	50.6758	49.7452	49.2979	49.1344	48.1739	47.3323	46.8683	46.4342	46.0947	46.4634	47.7472
d-Ca47A1_02_D04F	22.2580	26.4343	29.3560	33.0635	35.0875	38.0624	39.2379	41.6164	43.1289	43.6716	44.4239	45.6141	45.4986	46.5544	46.9025	47.5375	48.2718	49.0833	49.4520	49.7388	50.3901	50.9700	51.2872	51.7363	51.9354	52.3423	52.6269	52.9311	53.1881	53.5059	53.5858	53.8675	53.9339	54.1925	53.8974	53.4286	53.0228	52.2143	51.3131	50.1895	49.7297	49.1366	48.3288	47.1357	47.1716	46.6173	46.1886	46.6501	48.0039
d-Ca47A1_02_D05F	21.8805	25.9304	28.7616	31.6326	34.4368	37.0581	38.2206	40.6315	41.9304	42.4437	44.1224	44.5122	44.8707	45.2584	45.9213	46.5596	47.2540	47.9812	48.3872	47.8119	49.2562	49.9083	50.2872	50.7290	50.8192	51.0741	51.4236	51.8136	52.0327	52.4260	52.4306	52.6865	52.7564	52.8843	51.9715	52.3906	51.8535	51.1311	50.3586	49.3904	48.9268	48.5923	47.6955	46.1474	46.5981	46.2199	45.9438	46.1992	47.4518
d-Ca47A1_02_D06F	22.1534	25.6730	29.3648	32.1389	34.6965	36.7406	39.2030	40.2635	42.4024	43.0522	43.9052	44.8436	45.0310	45.2558	46.2541	46.1809	46.8819	47.7252	47.7236	48.3076	48.7121	49.0580	49.6132	49.6291	49.8901	49.9817	50.5060	50.7586	50.7940	50.7655	51.0978	51.2635	51.3021	51.3904	51.0689	50.7416	50.1296	49.5897	49.0662	47.9993	47.5587	47.0167	46.4382	45.9213	45.5322	45.3980	45.3603	45.6192	46.5438
d-Ca47A1_02_D07F	21.0094	23.9856	27.6058	30.6122	31.9907	35.1105	37.0431	38.8633	40.0506	41.0407	42.0509	42.8635	43.2745	43.3973	44.4628	44.9635	45.9579	46.2438	46.5010	46.9844	47.7096	46.5426	48.5280	48.6235	49.0067	49.3585	49.7401	49.8739	50.3087	50.5478	50.7555	50.8829	51.0134	51.1480	50.8306	50.6221	50.3342	49.7142	49.2266	48.3849	48.0245	47.6775	47.1552	46.8965	46.6840	46.4312	46.3148	46.7192	47.4239
d-Ca47A1_02_D08F	23.3151	27.0241	30.6505	33.4959	36.6668	39.0470	40.9708	42.7266	44.3533	44.8701	46.6351	46.9740	47.3629	47.6154	48.6140	49.0524	49.9828	50.6198	51.1069	51.1829	52.0549	52.7502	53.0892	53.5573	53.8602	54.1824	54.3935	54.8514	55.0451	55.3786	55.3592	55.7367	55.8776	55.8999	55.5128	55.4007	54.7225	53.9455	53.0455	51.9086	51.2961	51.0430	50.0297	48.3594	48.8378	48.4703	48.1882	48.5128	49.7022
d-Ca47A1_02_D09F	22.8454	26.8250	30.0164	32.9754	35.1858	38.0487	39.5058	41.3252	42.7988	43.3851	44.5103	45.1456	45.5552	45.7757	46.6007	47.1239	47.7330	48.0188	48.8123	48.8688	49.7427	49.6200	50.3561	50.5567	50.8298	51.1485	51.2723	51.8326	51.7419	52.1023	52.2805	52.3026	52.5134	52.6671	52.5181	52.1846	51.7937	50.9477	50.0436	49.1925	48.8899	48.5555	47.7648	47.2357	46.9939	46.9289	46.2472	46.5778	47.6477
d-Ca47A1_02_D10F	23.9132	26.8178	30.4665	33.2411	36.2440	37.9992	40.0596	42.1474	43.2613	44.1492	44.9098	45.3548	45.9442	46.7228	46.9098	47.2932	47.7579	48.5698	49.0622	48.5473	50.2018	50.5760	51.0944	51.3971	51.7123	51.9476	52.1888	52.3877	52.8375	53.0546	53.1545	53.2911	53.4313	53.4168	53.2524	52.9144	52.4648	51.6252	50.5192	49.5290	49.1348	48.5748	47.8005	46.1100	46.5496	45.9756	45.6588	46.0905	47.4169
d-Ca47A1_02_D11F	20.1679	23.1181	26.7796	29.0212	31.9700	34.0448	34.6875	37.8662	38.9745	39.6751	40.8944	41.6207	41.8792	42.6690	43.0135	43.6990	44.0355	44.8628	45.2866	45.4063	46.2330	46.9136	47.2600	47.7388	47.8835	48.2447	48.4926	48.8218	49.1133	49.3709	49.4170	49.7301	49.8213	50.0200	49.1313	49.4136	49.1447	48.4164	47.6793	46.6947	46.2909	45.6467	44.9415	44.1483	44.2270	43.9037	43.6544	44.1212	45.2044
d-Ca47A1_02_D12F	19.9868	23.4125	26.5100	29.5957	31.2586	33.3936	35.9177	37.5874	39.3995	40.2999	41.4011	42.1239	42.6298	43.1449	43.9973	44.5582	45.5838	46.2266	46.6329	47.3100	48.1891	48.3718	49.1589	49.2261	49.9386	50.3122	50.8063	51.3062	51.5858	51.9095	52.0699	52.5294	52.6913	52.9947	52.9950	53.0471	52.5469	52.3080	52.0441	51.3781	51.1935	50.8861	50.5050	50.2975	50.0943	49.8626	49.8809	50.2922	50.9222
d-Ca47A1_02_E01F	22.0332	27.4052	31.4096	34.2792	37.6262	39.2674	41.7598	43.7103	45.2291	46.0816	46.7689	47.9357	48.5826	48.5592	49.3668	49.8999	50.8145	51.3653	51.8570	52.5329	52.9901	53.4958	53.9373	54.4339	54.6218	55.1403	55.3190	55.5235	55.7478	55.9167	56.2414	56.3758	56.5972	56.6286	56.4112	56.0848	55.6557	53.8417	54.1000	53.2671	52.7632	52.3672	51.6292	50.8744	50.6633	50.4986	50.3488	50.7439	51.7049
d-Ca47A1_02_E02F	22.7949	25.9610	29.3932	32.0173	35.4079	37.0183	39.1815	41.5543	42.7868	43.4748	44.5242	45.5480	45.8700	46.4081	46.9096	47.6254	48.5728	49.2974	49.6304	49.7915	50.7495	51.3335	51.5769	52.0565	52.4988	52.4362	53.0190	53.0535	53.5250	53.7348	53.9566	54.3204	54.4327	54.5656	54.4028	53.9589	53.4436	51.4079	51.5614	50.5909	50.2529	49.7500	49.0623	48.4539	48.0318	47.5373	47.2209	47.5490	48.7109
d-Ca47A1_02_E03F	22.0972	25.3445	29.2347	31.0762	33.9473	36.4118	37.7928	40.0785	41.8863	42.7842	43.3697	44.2477	44.9811	45.3843	46.0831	46.7927	47.5753	48.3445	48.4497	48.6718	50.0659	50.2696	50.6482	51.2709	51.6565	51.6131	52.1955	52.3686	52.7808	52.9709	53.2945	53.5264	53.7411	53.8771	53.7366	53.5184	53.0086	52.0439	51.3993	50.4646	50.0569	49.7551	49.0712	48.5226	47.9808	47.5276	47.1760	47.4317	48.1743
d-Ca47A1_02_E04F	22.4382	26.8273	30.7268	33.2738	35.4998	38.1817	40.4751	41.9000	43.1700	44.1596	44.8337	45.5829	45.8304	46.3147	47.1422	47.4506	47.9167	48.2028	48.8383	49.3709	49.8112	50.5030	50.7065	51.0280	51.1064	51.4455	51.4713	51.8957	52.0582	52.2661	52.3476	52.3138	52.4768	52.5036	52.2250	51.7835	51.1815	50.3701	49.2674	48.4515	47.7772	47.3520	45.8697	45.9546	45.6462	45.2780	45.1493	45.3861	46.5676
d-Ca47A1_02_E05F	19.4776	24.6371	27.6591	30.2712	32.9248	35.0791	36.9678	39.1948	40.4819	41.4402	42.1483	43.4810	43.5181	43.7999	44.9014	45.2406	46.3019	46.8634	47.5280	47.9570	48.2684	48.7263	49.1102	49.6934	50.0796	50.4106	50.6043	51.0272	51.1844	51.4331	51.7189	51.7178	51.9410	51.9443	52.0581	51.7079	51.4016	50.0285	50.1370	49.4219	48.9524	48.5241	47.8709	47.1584	47.0543	47.0698	47.0581	47.4262	48.1636
d-Ca47A1_02_E06F	22.1406	26.2430	28.6339	31.6036	34.0550	36.4721	38.5138	40.7711	42.2667	42.6155	43.7955	44.8217	45.1401	45.6065	46.5976	47.1761	47.6892	48.4837	49.2121	49.5038	50.1893	50.7448	51.1832	51.6063	51.8683	52.3696	52.4456	53.0360	53.2732	53.4735	53.5810	53.8551	54.1254	54.2556	54.0310	53.8222	53.2506	52.4963	51.5999	50.6671	50.0562	49.8490	48.4792	48.4256	48.2480	47.8660	47.6284	47.8469	49.1540
d-Ca47A1_02_E07F	21.6818	26.6859	30.5102	32.8320	35.6160	37.6087	39.9088	41.8859	43.5983	43.9935	45.0097	46.1135	46.1986	46.8215	47.7833	48.3608	49.1594	49.7168	50.4331	50.8466	51.4166	51.7634	52.1905	52.8431	53.2287	53.3404	53.7276	54.2429	54.3575	54.6044	54.9874	54.9908	55.2005	55.2455	55.3045	54.8744	54.3823	53.5490	52.5764	51.7132	51.2527	50.8157	50.0230	49.1119	48.5027	48.2305	47.9233	48.1991	49.4255
d-Ca47A1_02_E08F	19.5562	24.8615	27.8549	30.3617	32.7300	35.7253	37.6635	38.9503	40.5709	41.0339	41.9032	42.9587	43.1537	43.8876	44.5286	44.7863	45.1308	45.9672	46.5412	46.8860	47.3216	47.8672	48.4563	48.7372	48.9109	49.2466	49.3629	50.0370	50.1752	50.2657	50.4038	50.6434	50.7507	50.8988	50.6523	50.3116	49.8269	49.0775	48.2842	47.2834	46.5768	46.3771	45.3172	45.1751	45.0837	44.9153	44.7980	45.1733	46.1935
d-Ca47A1_02_E09F	22.1711	27.9794	30.1324	34.0880	35.9447	39.2176	41.3082	43.1833	44.6429	45.3626	46.4690	47.0939	47.5927	48.3071	49.0236	49.3245	50.0104	50.7089	51.0701	51.7137	52.3126	52.7139	53.2900	53.7868	53.8727	54.0785	54.3518	54.8386	55.0687	55.3265	55.4722	55.6460	55.7883	55.9666	55.6762	55.3907	54.8871	54.1853	53.3421	52.2838	51.6134	51.5031	50.3059	50.0019	49.5963	49.2427	48.7248	48.9913	50.4185
d-Ca47A1_02_E10F	23.0014	27.1884	30.2959	32.7049	35.4201	37.6467	38.9987	41.0010	42.2306	42.9694	43.4922	44.4356	44.8184	45.2537	45.6554	45.9609	46.8191	47.4825	47.6194	47.9105	48.5577	49.0574	49.3171	49.8359	49.9697	50.2941	50.5297	50.6993	50.9675	51.1098	51.2702	51.4302	51.5974	51.6668	51.3359	51.3121	50.7729	49.6043	49.2916	48.5427	48.1852	47.8540	47.1671	46.6738	46.3533	46.0413	45.6975	46.0629	46.8291
d-Ca47A1_02_E11F	21.3705	24.1303	27.9324	31.5486	34.3607	35.7204	37.9736	40.3893	41.9742	42.5350	43.6214	44.9597	45.3501	45.9867	46.4271	47.2535	48.2663	48.3378	49.1787	49.3175	50.1692	50.6122	51.2704	51.7345	51.9364	52.3240	52.8229	53.1095	53.4962	53.8704	54.1955	54.1805	54.2838	54.6064	54.5341	54.1837	53.9825	53.3954	52.7868	52.0459	51.8619	51.4365	50.8580	50.3547	50.1232	49.9563	49.8326	50.2540	51.1261
d-Ca47A1_02_E12F	20.7167	25.8104	28.9944	31.8821	34.3697	36.4927	38.4185	40.9137	42.0390	43.0669	43.8034	44.9680	45.3078	45.9003	46.5634	47.2522	48.0712	48.7233	49.5053	49.9486	50.4601	50.9948	51.5135	52.0500	52.4135	52.8750	53.0861	53.4980	53.7622	54.0058	54.2728	54.5433	54.6839	54.8575	54.6518	54.4703	54.0195	52.4351	52.5751	51.7729	51.2468	50.9197	49.4925	49.5743	49.3551	49.2324	49.1849	49.4772	50.5119
d-Ca47A1_02_F01F	22.9851	27.1351	29.7518	32.3212	34.4535	36.6925	38.7929	40.3201	41.7688	42.6555	43.6036	43.8356	44.1854	44.9755	45.3974	45.3090	46.0620	46.6913	46.7823	47.6044	48.2916	48.4107	49.0722	49.1722	49.4485	49.5477	49.9208	50.0871	50.3265	50.5505	50.6155	50.7963	50.7489	50.8344	50.6753	50.3642	49.8695	49.0989	48.1622	47.3263	46.8507	46.4090	45.6906	45.0504	44.7093	44.5866	44.3898	44.6191	45.7949
d-Ca47A1_02_F02F	20.9378	25.1361	27.8753	30.7112	33.6656	35.8162	37.4618	39.5551	40.6476	41.6133	42.6842	43.3256	42.9704	44.6485	45.2350	45.3082	46.2048	46.8146	46.8762	47.5867	48.2421	48.6782	49.2228	49.6470	49.8889	49.3446	50.3503	50.7797	50.8984	51.3093	51.4718	51.4823	51.6635	51.5879	51.5754	51.4947	50.7230	50.1792	49.0523	47.2915	47.6869	47.2294	46.4676	45.8048	45.1096	44.8222	44.2678	44.6874	46.0919
d-Ca47A1_02_F03F	22.7746	26.6690	30.3263	33.5336	35.2549	37.7185	40.0363	41.7089	43.3196	43.7655	44.6250	45.5283	45.8855	46.3942	46.7610	47.2708	48.0311	48.5118	48.7817	49.4464	50.0497	50.4074	51.2017	51.2847	51.4309	51.1091	52.0768	52.4477	52.4784	52.7414	52.9180	53.0289	53.2610	53.0442	52.8587	52.4815	52.2204	51.2930	50.2597	49.4999	48.7767	48.2503	47.5783	46.7177	46.5835	46.2405	45.7946	46.0463	47.6287
d-Ca47A1_02_F04F	22.2271	26.8866	29.9841	33.0962	35.7625	38.0837	40.5101	42.0666	43.4046	44.6647	45.5834	46.1758	46.3229	47.4837	48.0493	48.4274	49.1424	49.7990	50.1215	50.7040	51.4587	51.9813	52.1685	52.7253	52.9252	53.2796	53.6442	53.8693	54.0749	54.2796	54.5699	54.1011	54.7956	55.0110	54.6796	54.4735	53.9480	53.1034	52.0985	50.2615	50.6181	50.0118	49.2007	48.3470	48.0477	47.4439	47.0448	47.3083	48.7363
d-Ca47A1_02_F06F	20.1721	24.0723	27.3887	29.4457	32.6282	34.4378	36.9697	38.6832	39.8422	40.9637	41.6903	42.3108	42.9624	43.5935	44.0951	44.7404	45.5413	46.0128	46.3130	46.8440	47.5139	48.0929	48.8943	48.9550	49.2793	49.3225	49.7219	49.5074	50.1317	49.9855	50.7093	50.9567	50.9532	51.0376	50.7447	50.5147	50.0460	49.6154	48.8547	47.9522	47.5555	47.2056	46.5375	45.8534	45.5526	45.3051	45.0787	44.6074	46.5960
d-Ca47A1_02_F07F	22.4616	26.4228	29.7901	32.3762	35.2105	37.9033	39.8362	40.8810	42.6892	44.0110	44.8321	45.6140	46.1245	46.5196	47.1332	47.6079	48.3604	48.8737	49.4363	50.0106	50.3947	51.0170	51.2921	51.6150	51.9687	52.2646	52.4936	51.5894	53.1296	53.3423	53.3355	53.7715	53.7592	53.9183	53.4410	53.3966	52.9389	52.3219	51.5378	50.6897	50.3764	50.0585	49.2781	48.7550	48.4762	48.2028	47.9049	48.1374	48.4050
d-Ca47A1_02_F08F	19.4229	24.2576	27.2370	29.8680	32.4326	34.8184	36.6775	38.6859	39.6982	40.8769	41.8037	42.6726	42.3888	43.6105	44.2015	44.6250	45.6832	46.3026	46.4352	46.9879	47.5681	48.1413	48.7001	49.0119	49.3707	49.7309	49.9446	50.3575	50.4569	50.9795	51.0592	51.2383	51.5110	51.4341	51.6149	51.3548	50.6772	50.4199	49.5349	47.3763	48.3214	48.0368	47.3416	46.9089	46.3992	46.4179	45.9653	46.5422	47.6810
d-Ca47A1_02_F09F	21.6682	24.9052	28.3299	31.2273	33.5196	35.8222	38.0597	39.5660	41.1191	41.7372	42.8837	43.4662	43.9658	44.7455	45.5309	45.6429	46.5878	47.1256	47.6904	48.0638	48.7701	49.2178	49.4808	49.6816	49.9303	50.3736	50.5356	49.5769	51.2094	51.3568	51.6478	52.0383	52.0034	52.1514	51.9940	51.9330	51.3698	50.5633	50.0683	49.2110	49.0533	48.4725	46.5672	47.3238	47.0210	45.4721	46.5082	46.5387	47.6901
d-Ca47A1_02_F10F	22.2450	26.8611	29.3725	31.9107	34.6110	37.0430	38.5949	40.2318	41.4372	42.5512	43.3664	44.5300	43.5862	45.0731	45.9199	46.0442	47.2315	47.6374	47.9527	48.4339	48.8278	49.3599	49.9320	50.0989	50.5353	51.0088	51.0544	51.3401	51.5709	52.0770	52.1091	52.1148	52.3773	52.4473	52.5711	52.5381	51.7990	51.6470	50.7385	49.3442	49.9008	49.5705	48.9240	48.8103	48.2471	48.3370	47.9731	48.3929	49.2774
d-Ca47A1_02_F11F	22.7944	26.1180	29.9515	33.1579	35.4745	37.9031	39.7968	41.5986	43.0988	43.8136	45.0772	45.7796	45.6232	46.6896	47.2722	47.6846	48.3043	48.9767	49.4784	49.9802	50.6621	51.0825	51.2412	51.7400	52.3177	52.5540	52.8500	53.0297	53.1599	53.6194	53.7248	53.0524	53.8283	54.1253	54.1622	53.9415	53.1401	52.8199	51.7555	50.6499	50.7029	50.2242	49.5092	49.0970	48.7180	48.4822	48.3224	48.5849	49.5709
d-Ca47A1_02_F12F	23.2673	26.6272	30.1251	33.6226	35.8794	37.9435	39.9525	41.8607	42.9319	44.1614	45.2913	46.0909	46.1398	47.2541	48.0624	47.9909	49.0020	49.7593	50.0295	50.7495	51.5567	51.9591	52.1310	52.7339	53.0595	53.5738	53.8427	53.9585	54.2717	54.5639	54.8840	54.2868	55.1129	55.3979	55.3820	55.0844	54.6762	54.2821	53.4965	52.1155	52.4269	52.0944	51.4399	51.0857	51.0341	50.7389	50.6285	50.8849	51.8752
d-Ca47A1_02_G01F	25.5647	28.8760	32.8559	35.6985	37.4474	40.3089	41.9771	43.4110	44.6449	45.3084	46.0262	47.1473	46.5166	47.6107	48.3722	48.6013	49.3927	49.8810	50.4776	50.7976	51.3815	51.8443	52.0920	52.4274	52.7348	52.8186	53.0446	53.4566	53.7070	53.8828	54.0895	54.3032	54.4048	54.6296	54.4012	54.0639	53.8902	53.2526	52.4145	51.7447	51.2849	50.9360	50.2580	49.8514	49.5926	49.4377	49.4737	49.7499	50.7455
d-Ca47A1_02_G02F	23.5802	26.6645	30.0254	33.7839	35.7940	37.2169	39.5422	40.6873	42.1594	43.1776	44.0559	44.8696	45.2537	45.3936	46.2110	46.6619	47.4115	47.8238	48.3098	48.7259	49.1139	49.5133	49.9306	50.3611	50.3832	50.7648	51.0693	51.2700	51.5935	51.6553	51.7937	52.0780	52.2359	52.2211	52.1364	51.7795	51.5636	50.9906	50.0636	49.5495	49.1827	48.7751	48.1559	47.4866	47.6957	47.5304	47.3585	47.8186	48.4001
d-Ca47A1_02_G03F	20.6356	25.5640	29.3951	31.9805	34.6552	36.3984	39.0811	40.5412	41.3319	42.8533	43.4702	44.2839	44.7933	45.3933	46.2263	46.4086	46.7487	47.5244	48.1346	48.5472	49.0994	49.6648	50.1307	50.5663	50.7019	51.3234	51.6031	51.7424	52.1313	52.3948	52.6534	52.8657	52.9508	53.1593	53.0984	52.7697	52.5002	51.0369	51.1072	50.2026	50.0010	49.7293	48.9565	48.3272	47.8860	47.3544	47.0762	47.4803	48.7079
d-Ca47A1_02_G04F	21.0015	25.1698	29.8943	32.4309	34.0472	36.8514	39.0563	40.0320	41.6372	42.1328	42.6665	43.4628	43.7411	44.1473	44.6035	45.0159	45.0469	45.3574	45.9832	46.4323	46.6383	47.0872	47.4654	47.7844	47.8630	48.1734	48.3625	48.4554	48.5383	48.7385	48.8779	48.8411	48.9642	48.7996	48.5887	48.0914	47.6589	46.1659	46.1262	45.1383	44.6714	44.2629	43.3803	42.7441	42.4328	42.0829	41.8629	42.2713	43.2812
d-Ca47A1_02_G05F	23.4637	26.7550	30.8125	32.4506	35.5926	37.9048	39.6375	41.5757	42.4027	43.1565	44.2204	44.8566	44.9636	45.5440	46.2540	46.4816	46.9090	47.2975	47.7407	48.2511	48.8569	49.1872	49.7046	49.9339	50.2088	50.1003	50.4315	50.9517	51.0217	51.0455	51.3003	51.3201	51.5878	51.4764	51.3179	50.9961	50.5337	47.5500	48.7225	48.1426	47.6224	46.4863	46.5564	46.0157	45.5732	45.3428	45.0891	45.2778	46.2740
d-Ca47A1_02_G06F	24.1405	28.5978	31.2587	33.7237	37.0470	38.8637	40.7071	42.8701	44.0774	44.8091	45.4394	46.4752	46.6857	47.3441	48.2628	48.3244	48.9994	49.6061	50.2191	50.4392	51.0044	51.5896	51.8911	52.1978	52.5994	52.7906	52.9185	53.4157	53.6258	53.7493	53.9588	54.1525	54.2212	54.3304	54.1351	53.7372	53.4667	52.6980	51.9481	51.1065	50.5975	50.2372	49.4173	48.8281	48.4718	48.3392	48.4570	48.6369	49.7313
d-Ca47A1_02_G07F	24.7917	27.4164	30.8250	34.1999	37.1278	38.9833	41.0006	42.5869	43.4369	44.4705	45.1556	45.8137	46.3439	46.5049	47.8057	48.1305	48.7024	49.3953	49.6441	49.9613	50.6509	51.2466	51.4219	51.7501	51.9050	52.3733	52.7713	53.1429	53.2252	53.2831	53.5596	53.6994	53.9255	53.8774	53.7661	53.4355	52.7689	51.7320	51.0680	50.2407	49.8688	48.6761	48.6541	47.8488	47.6010	47.1073	46.4895	47.0150	48.3279
d-Ca47A1_02_G08F	22.9691	27.1171	29.6659	33.1287	35.1992	36.5427	39.0352	40.6401	41.4488	42.9634	43.7567	44.4436	44.5274	45.2274	45.7917	46.2852	46.7949	47.1510	47.7634	47.9217	48.6402	49.1585	49.6087	49.9084	50.2031	50.5579	50.7561	50.9030	51.1055	51.4411	51.5735	51.7151	51.8156	52.0496	51.6121	51.6246	51.0439	50.4427	49.8324	49.0933	48.7023	48.2286	47.6241	47.2551	47.2256	46.8819	46.8989	47.2235	48.1288
d-Ca47A1_02_G09F	23.5695	26.6578	30.6092	33.4361	36.1435	38.0753	40.2741	41.9568	43.4198	44.6831	45.2310	45.8006	46.4607	46.6818	47.8943	48.2556	48.6797	49.4617	49.8834	50.4508	51.0643	51.5361	52.0810	52.3599	52.5193	52.8782	53.4558	53.6961	53.7549	54.1413	54.2769	54.5128	54.6441	54.6750	54.6193	54.2140	53.5747	52.3393	51.9116	51.1690	50.7565	49.5614	49.5495	48.8194	48.6279	48.1982	47.8212	48.2770	49.4650
d-Ca47A1_02_G10F	24.1522	27.8501	31.4777	33.7341	37.0288	39.2590	41.6047	43.3144	45.0106	45.6477	46.7185	47.7656	48.0258	48.8411	49.5304	49.8543	50.6194	51.1201	51.9223	52.6632	53.3593	53.5639	54.2856	54.6112	54.9575	55.2413	55.5809	56.0088	56.2127	56.3181	56.7102	56.8720	57.2999	57.1272	57.0052	56.8159	56.3228	55.2082	54.3055	53.7596	53.2888	51.6102	52.3397	51.8314	51.1952	50.9265	50.6399	50.8446	52.0375
d-Ca47A1_02_G11F	22.5673	26.3886	29.0373	31.9643	34.5365	36.9063	39.1660	40.1005	41.5697	42.6520	44.0433	44.2378	44.9631	45.6108	46.3114	46.9142	47.3938	47.8058	48.1594	48.9918	49.5543	49.9377	50.4364	50.6692	51.1375	51.3206	51.4508	51.7675	52.0999	52.2739	52.4457	52.5981	52.8158	52.8847	52.6487	52.5747	51.9862	51.2641	50.4853	49.6338	49.4087	48.9712	48.2198	47.5832	47.2830	45.7481	46.3512	46.8081	48.0518
d-Ca47A1_02_G12F	23.3428	26.1650	29.4505	32.4703	35.1208	36.9174	38.7416	40.6553	41.4761	42.4196	43.0881	43.9422	44.6450	44.8376	45.4760	45.8678	46.5020	46.7480	47.0975	47.5884	48.0523	48.4743	48.8482	49.2255	49.1979	49.8032	50.1071	50.2224	50.3596	50.5353	50.7321	50.8443	50.9096	50.9692	50.9066	50.3857	49.9200	48.7114	48.5649	47.8816	47.4248	46.2327	46.4134	45.9127	45.6934	45.3618	45.0021	45.5102	46.4313
d-Ca47A1_02_H01F	27.3085	30.7914	34.0331	36.9798	38.3065	41.0437	43.0428	44.3335	45.1130	46.4026	47.0687	47.4081	47.3628	47.6776	48.7240	48.5144	49.1297	49.3940	50.1284	50.0571	50.8886	51.3228	51.7304	52.0369	52.1454	52.4156	52.5612	52.7974	53.0304	53.5051	53.4067	53.0105	53.4298	53.5198	53.3179	52.9680	52.5177	51.6778	50.9480	49.8872	49.3025	48.7186	48.0802	47.3190	47.0164	46.6365	46.2764	46.7175	47.8273
d-Ca47A1_02_H02F	26.6008	30.6191	33.4145	35.8800	36.6794	40.0221	42.0787	43.3330	44.6913	45.8569	46.3435	46.8019	46.9701	47.5004	48.2073	48.3155	48.7520	48.8544	49.6660	50.1755	50.5614	51.0419	51.5892	51.8477	51.9314	52.1652	52.3594	52.6117	52.6469	53.3152	53.1607	51.7530	53.3692	53.3038	53.0452	52.7324	52.0884	51.4100	50.3239	49.1959	48.7346	48.3228	47.4850	46.6824	45.5296	45.8264	45.4229	45.7859	46.9612
d-Ca47A1_02_H03F	23.5663	25.9954	29.7175	33.2285	34.7502	36.9762	38.6885	40.2320	41.2287	42.6852	43.3124	43.8533	44.3367	44.8647	45.3066	45.7379	46.1908	46.8923	47.1161	47.2646	48.2011	48.5501	48.7979	49.1648	49.4323	49.0289	49.9557	50.2349	50.4965	50.8977	50.8797	50.2008	51.1999	51.1577	51.0344	50.9721	50.5510	49.9622	49.3145	48.6380	48.1961	47.8234	47.2613	46.9075	46.6632	46.4998	46.2024	46.5557	47.5219
d-Ca47A1_02_H04F	25.1824	27.8649	31.6833	35.7108	37.9729	40.2325	42.2922	44.2423	45.4180	47.0574	47.4174	48.3096	48.4648	49.0796	49.7064	50.2070	50.7870	51.5816	52.1686	52.2474	53.0446	53.5834	53.8515	54.4693	54.7127	53.9681	55.1739	55.5060	55.8864	56.2705	56.3459	55.7572	56.5098	56.6799	56.4679	56.3378	55.9466	55.1738	54.6091	53.6172	53.1199	52.7282	52.2503	51.6073	51.4725	51.1717	50.9607	51.3026	52.3546
d-Ca47A1_02_H05F	26.0062	29.1939	32.8007	36.2331	37.3058	40.1307	42.1061	43.9085	45.0323	45.7704	46.7323	47.1506	47.4647	48.0488	48.5013	48.8149	49.2812	49.5340	50.1252	50.6060	51.0310	51.4499	51.9515	52.3822	52.4477	52.6159	52.8889	53.1173	53.1746	53.6243	53.6181	52.9674	53.9347	53.8171	53.6641	53.4095	52.7501	52.1183	51.1177	50.0508	49.6493	49.3583	48.4987	47.6145	46.9824	46.8560	46.4227	46.8313	47.9324
d-Ca47A1_02_H06F	23.1935	27.2929	29.5218	32.6278	34.8246	36.5171	38.7591	40.6354	41.7785	42.4872	43.9687	44.2833	44.5695	45.2041	45.8142	45.9921	46.5930	47.2900	47.6573	48.2523	48.6015	49.0666	49.4170	49.9603	50.2207	50.4515	50.6897	51.0252	51.1980	51.4801	51.5620	51.8505	51.9803	51.8493	51.7266	51.5732	50.8502	50.4192	49.3888	48.4594	48.1997	47.7162	47.0083	46.2963	45.1197	45.9021	45.7421	46.1140	47.0246
d-Ca47A1_02_H07F	26.1247	29.0387	34.1106	35.7717	37.9576	39.8366	42.0814	43.2156	44.4752	45.6867	46.3098	47.0626	47.0869	47.5114	47.7726	48.3396	48.7664	49.4552	49.9503	50.3134	50.7543	51.2199	51.4623	51.7867	52.0130	52.5277	52.4938	52.6852	52.4972	53.0644	53.2899	53.4861	53.6550	53.4734	53.1720	53.1522	52.6016	52.0518	51.2377	50.4702	49.8401	49.6054	48.8739	48.5291	48.2046	48.0792	48.0335	48.2820	49.2032
d-Ca47A1_02_H08F	23.7716	27.8192	31.4802	33.6806	36.7698	38.2087	40.5052	41.7718	43.0544	44.2377	45.5438	45.6763	45.9114	46.4237	46.8261	47.3881	47.5458	48.0454	48.5473	49.0827	49.5662	49.9820	50.4048	50.8353	50.9811	50.9200	51.2029	51.4358	51.7678	51.8041	51.8923	52.0917	52.2194	52.2668	52.0231	51.6368	51.0821	50.3102	49.4517	48.5910	48.1189	47.4212	46.7157	46.0174	45.6968	45.3852	45.1563	45.4133	46.6543
d-Ca47A1_02_H09F	25.7357	28.8974	31.1369	34.4192	37.2299	38.7773	40.8074	42.3914	43.3353	44.3749	45.0005	45.7479	45.9367	46.3315	46.8388	47.1053	47.5406	48.1412	48.1155	47.7440	49.3567	49.5130	49.7462	50.1420	50.4149	49.8343	50.8954	50.9700	51.1988	51.5008	51.4693	51.5731	51.9141	51.7057	51.4941	51.3006	50.7240	49.9459	48.9571	48.0873	47.5618	47.1297	46.2707	45.6504	45.2236	44.8452	44.5064	44.7407	46.0501
d-Ca47A1_02_H10F	23.9479	27.2577	31.0032	34.1027	36.6832	38.8767	41.2958	41.9499	43.9855	45.2915	45.7951	46.6194	46.8231	47.4887	47.7899	48.6878	49.1624	49.9965	50.4610	50.8820	51.4302	52.0109	52.5238	52.8705	53.1055	53.5947	53.8283	54.0762	53.8034	54.4813	54.7461	54.9111	55.0869	55.0786	54.6027	54.5911	53.9365	53.2177	52.2320	51.2620	50.4837	50.2941	49.4546	48.9108	48.5510	48.2220	47.9640	48.4201	49.6081
d-Ca47A1_02_H11F	24.1876	27.8328	30.8458	33.8473	36.4551	38.0140	40.3501	41.5933	42.9978	43.7337	44.5208	45.4089	45.4158	45.9273	46.2902	46.8584	47.6198	47.3621	48.5338	48.8310	49.3485	49.6570	50.0624	50.4763	50.4799	50.8850	51.0905	51.2490	51.7010	51.8241	52.0901	51.9925	52.1238	52.1622	52.1700	51.8751	51.2686	50.7368	49.8918	48.9968	48.7481	48.2275	47.5288	46.9789	46.6357	46.5137	46.2071	46.5853	47.2944
d-Ca47A1_02_H12F	24.7979	28.0231	31.4309	34.2895	36.5149	38.2257	40.3193	41.8125	42.1526	43.9730	44.5341	45.0802	45.1930	45.9928	46.3210	46.5160	47.1092	47.8390	47.9604	47.3594	48.7696	49.0699	49.2392	49.7323	49.9201	49.1715	50.3064	50.5137	50.7729	51.0244	51.0013	51.2538	51.3887	51.2643	51.1386	50.8699	50.4298	49.8203	48.8056	48.0852	47.5858	47.1318	46.4613	45.8912	45.5346	45.2061	44.9642	45.2836	46.4502
d-Ca47A1_03_A02F	26.5631	31.9158	34.1466	37.5846	40.5150	42.1808	43.6073	45.6102	46.5591	48.2028	48.5919	49.2300	49.7873	49.9574	50.5632	51.2275	51.6819	52.3036	52.3702	53.4772	53.6577	54.2499	54.5859	55.0101	55.1168	55.2724	55.4555	55.9333	56.2244	56.4770	56.4846	56.7268	56.8581	56.7661	56.8244	56.5000	56.2055	55.3455	54.6714	53.7522	53.4387	52.2787	52.4426	51.8949	51.5766	51.4125	50.9842	51.4765	52.2527
d-Ca47A1_03_A03F	25.6131	29.7629	32.3590	35.5137	37.9961	39.8613	41.7262	43.6966	44.4952	45.4569	45.8326	46.7215	46.8119	47.2826	47.5781	48.0615	48.5724	48.9658	49.1652	49.9236	50.1399	50.7316	51.0093	51.3505	51.4057	51.7970	52.2780	52.2978	52.4442	52.6936	52.8122	52.9461	53.0529	53.1088	52.7495	52.5756	52.0124	51.1849	50.1973	49.3469	48.9285	48.4254	47.6419	46.9119	46.3880	46.0880	45.7225	45.9716	47.1558
d-Ca47A1_03_A04F	25.8949	31.1023	32.0582	35.4932	37.9096	40.1352	41.5285	43.1763	44.4455	45.3105	46.0811	46.6337	46.9296	47.1964	47.8891	48.3319	48.3883	49.3620	49.7030	49.8416	50.2213	50.5893	51.0682	51.5729	51.5592	51.7736	52.1127	52.3538	52.5046	52.6620	52.8914	53.0467	53.2517	53.0916	52.9314	52.5857	51.9544	51.2967	50.2517	49.2570	48.7895	48.4378	47.6848	46.5675	46.6189	46.1936	46.0849	46.2269	47.4702
d-Ca47A1_03_A05F	24.9553	29.3329	32.0847	35.4503	37.7028	39.7468	41.4330	43.2122	44.0373	45.5147	46.1756	46.5338	46.8096	47.4517	47.8371	48.3888	48.7508	49.3255	49.4336	50.0158	50.3249	50.7378	51.2961	51.5787	51.9402	52.1631	52.2967	52.5413	52.7274	53.0758	53.1786	53.2394	53.4211	53.3830	52.9997	52.8782	52.3983	51.8033	51.0434	50.1440	49.7247	49.2890	48.7781	47.3542	47.9308	47.6786	47.7339	47.8097	48.7492
d-Ca47A1_03_A06F	25.6071	30.4031	32.1126	36.2394	39.3371	40.6963	42.4741	44.3314	45.5895	46.6990	46.9575	47.7674	48.1399	48.6580	49.0316	49.7880	50.1672	50.8101	51.0997	51.6582	51.9570	52.1669	52.7719	53.3380	53.2312	53.4741	53.7274	54.1068	54.3136	54.4037	54.8230	54.8683	55.0529	55.0418	55.0196	54.6855	54.2082	53.6264	52.7432	51.9609	51.4626	51.3429	50.6309	49.4727	49.8111	49.3276	49.3871	49.4748	50.5268
d-Ca47A1_03_A07F	23.0590	27.6816	30.9658	33.4657	35.4375	36.7463	38.9049	40.2080	41.3514	42.3039	43.0494	43.3975	43.9907	44.3714	44.9676	45.1861	45.3160	45.9901	46.3748	46.5066	47.0172	47.2055	47.7230	48.1781	48.2991	48.3349	48.6462	48.9459	49.0684	49.3364	49.4686	49.5733	49.6346	49.5884	49.4457	49.0485	48.7191	48.1237	47.3151	46.5165	46.1044	45.8753	45.2615	44.4163	44.6530	44.4233	44.5072	44.5742	45.4501
d-Ca47A1_03_A08F	25.8390	30.0398	33.1733	35.9608	37.9274	39.9321	41.5693	42.8787	44.2277	44.9508	45.4450	46.1826	46.7124	46.8126	47.4744	47.6113	47.9304	48.2856	48.7805	49.3198	49.2637	49.9822	50.3735	50.6637	50.7738	50.7528	50.9067	51.1720	51.4390	51.5465	51.6111	51.9066	51.6786	51.6476	51.5045	51.2128	50.5313	49.8504	48.7595	47.9409	47.5503	46.3796	46.2134	45.5370	45.1766	44.9212	44.6372	45.0107	45.9680
d-Ca47A1_03_A09F	22.2267	26.7676	30.0251	31.8515	34.7847	35.9542	37.0022	38.4554	39.7330	40.4475	41.0870	41.6564	41.9536	42.3396	42.7116	43.0100	43.0615	43.3934	43.6784	43.9512	44.3910	44.6356	45.0712	45.4602	45.5791	45.6716	45.7737	45.9931	46.1514	46.2065	46.4267	46.4866	46.5584	46.4109	46.2149	45.8887	45.2911	44.6744	43.8345	42.8368	42.4473	42.1346	41.3869	40.5118	40.4026	40.0778	39.9225	40.0719	41.1743
d-Ca47A1_03_A10F	24.7012	30.0635	32.8784	34.9607	38.4259	39.8933	41.8129	43.6631	44.7314	45.6293	46.4184	47.0664	47.4372	47.8726	48.4687	48.9529	49.4523	50.0370	50.2754	51.1008	51.2518	51.9949	52.2921	52.5822	52.8084	52.9915	53.1595	53.5744	53.9016	53.9839	54.0970	54.3740	54.4100	54.3999	54.3166	53.9475	53.5365	52.6887	51.9341	50.8088	50.4310	49.1009	49.2255	48.4393	48.1211	47.7736	47.3030	47.7954	48.8949
d-Ca47A1_03_A11F	25.6328	30.9766	32.4079	36.0174	38.5825	40.1257	42.1442	43.9057	44.8914	46.0870	46.8068	47.2655	47.7923	48.0137	48.6352	49.3210	49.9029	50.4398	50.4908	51.2728	51.5620	52.2092	52.4831	52.7955	53.0030	53.3209	53.4504	53.8543	54.1340	54.3428	54.4204	54.7315	54.7284	54.6085	54.6205	54.2338	53.8317	53.1519	52.3924	51.2956	51.0736	49.5147	49.8809	49.1519	48.8532	48.6024	48.2842	48.7103	49.7081
d-Ca47A1_03_A12F	25.6993	29.3105	32.2886	34.7952	38.2240	39.3537	41.4402	43.0221	43.7563	45.0198	45.5071	45.9069	46.7684	47.1120	47.4705	47.9869	48.5249	49.1539	49.3656	50.1420	50.3129	51.0447	51.4276	51.5520	51.7582	51.9970	52.1706	52.7740	52.9853	53.1201	53.2002	53.5567	53.5525	53.4729	53.5057	53.0813	52.7353	51.8464	51.2396	50.1712	49.8301	48.5091	48.7179	48.1141	47.9134	47.7526	47.3930	47.9799	48.8854
d-Ca47A1_03_B01F	24.8502	29.5136	32.1530	36.2946	38.7477	41.3390	43.1235	45.0134	46.4376	47.5738	47.8374	48.8251	49.3862	49.6473	50.4071	50.9500	51.5389	52.3395	52.8070	53.3085	53.4454	54.3095	54.5595	55.1059	55.3769	55.6696	55.8996	56.2748	56.5626	56.7213	56.9031	57.0141	57.0943	57.1931	57.0444	56.6435	56.0353	55.2807	53.8715	53.2537	52.7290	52.2639	51.3102	50.7046	50.2576	49.7754	49.4681	49.7517	51.0416
d-Ca47A1_03_B02F	24.9808	29.7600	32.2104	35.2101	37.5145	39.5789	41.0081	42.8532	43.8788	44.9585	45.4684	46.6159	46.6957	47.0457	47.5030	47.9392	48.4284	48.8473	49.1959	49.6836	50.0558	50.5000	51.0738	51.2111	50.3953	51.5861	51.6577	52.0516	52.1408	52.4044	52.5135	52.5519	52.7922	52.6261	52.4056	52.0961	51.5293	50.9751	49.8697	49.0481	48.4698	47.9994	47.1907	46.6268	46.1891	46.1132	45.4595	45.7510	46.9825
d-Ca47A1_03_B03F	23.7275	27.1923	31.9189	33.8383	36.4205	38.6476	40.9556	42.2032	43.3568	43.6401	44.7813	45.6965	46.0630	46.5854	47.0201	47.5349	47.9443	48.7179	49.1300	49.4806	50.0128	50.4650	50.8051	51.0854	51.1159	51.6402	51.8723	52.3022	52.3640	52.5952	52.7413	53.0032	53.0848	52.9321	52.5989	52.5596	51.1566	51.4459	50.4341	49.4710	49.1918	48.6487	48.0276	47.3606	47.0889	46.8458	46.5174	46.5574	47.9487
d-Ca47A1_03_B04F	21.8685	25.5739	28.7800	31.9095	34.5267	36.3660	38.4956	40.2157	41.5348	42.8649	43.2657	44.3394	44.6210	45.2161	45.9217	46.3927	47.0502	47.7282	48.4105	48.6961	48.9400	49.7988	50.1799	50.7997	51.1194	51.3759	51.5577	51.9191	52.3917	51.4228	52.6415	52.9200	53.0640	53.0702	53.0139	52.8056	52.2474	51.6771	50.8324	50.0319	49.4848	49.1243	48.3727	48.0676	47.6942	47.4501	47.1942	47.5840	48.6020
d-Ca47A1_03_B05F	25.3211	28.4105	32.0268	35.2372	36.6715	39.1877	41.4585	42.6650	44.0377	44.6609	45.0957	46.0145	46.4587	46.8314	47.0306	47.5155	48.1068	48.3935	49.0020	49.4079	49.7739	50.1061	50.5826	51.0559	51.3016	51.2978	51.6684	51.8503	52.1571	52.0273	52.3483	52.5375	52.5209	52.4160	52.3275	51.9774	51.3806	50.7141	48.7113	48.7174	48.1993	47.6762	46.9078	46.2697	45.9663	45.6560	45.4472	45.6461	46.7808
d-Ca47A1_03_B06F	24.2661	28.0407	31.6127	33.9333	36.2322	38.5276	40.7110	41.6949	42.9491	44.3444	44.7967	45.6525	45.8348	46.2598	46.9527	47.4969	47.8672	48.6711	48.9695	49.3162	49.9831	50.2157	50.7746	51.1197	50.4746	51.4144	51.7466	52.0166	52.3911	52.5422	52.7030	52.7233	53.2275	52.8754	52.8207	52.4067	52.0535	51.4461	50.5083	49.7218	49.2734	48.8170	48.1092	47.4924	47.0909	47.0373	46.3424	46.6623	47.8817
d-Ca47A1_03_B07F	24.2477	28.5473	31.9182	35.3994	38.0872	40.3808	42.8678	44.5243	45.6146	47.2166	47.5112	48.6549	48.4678	49.3305	50.4466	50.5913	51.1743	51.9992	52.4052	53.0448	53.6116	53.9800	54.4185	54.6942	55.0020	55.1578	55.6003	55.8439	56.1060	56.4060	56.5279	56.8494	56.9091	56.9344	56.6873	56.4213	55.7868	55.2520	54.1731	53.1585	52.5939	52.2941	51.4318	50.7013	50.1475	49.8080	49.4647	49.9076	51.2085
d-Ca47A1_03_B08F	24.5465	28.2929	31.1708	33.7187	36.9713	38.5971	40.4149	42.7679	43.2109	44.5381	45.3845	46.0813	45.9661	46.5292	47.4797	47.8688	48.5627	49.1567	49.2751	49.9164	50.4050	50.7256	51.4523	51.6102	51.8139	51.8252	52.3279	52.5990	52.6905	53.0599	53.1047	53.4325	53.5174	53.6206	53.4359	53.1795	52.6913	51.9627	51.0790	50.1324	49.6542	49.4577	48.6900	47.9670	47.5395	47.0570	46.8282	47.1953	48.2008
d-Ca47A1_03_B09F	23.9128	27.9316	31.3465	34.6290	37.3903	38.5874	41.3191	42.9681	43.8546	45.0014	45.1861	46.4057	46.6814	46.8011	47.5019	48.0167	48.4993	48.4791	49.4019	49.7220	50.2781	50.5942	51.0453	51.4288	51.5613	51.6612	51.8624	52.1308	52.4547	52.0363	52.6151	52.7130	52.7464	52.7630	52.6563	52.3645	51.8118	51.1198	50.2129	49.4649	48.9179	48.4504	47.8041	47.3118	46.8353	46.4742	46.1273	46.4348	47.4470
d-Ca47A1_03_B10F	24.6940	28.7724	31.4465	34.3516	36.9992	39.1258	41.2556	43.1202	43.7319	44.7536	45.1260	45.9215	45.7753	46.3356	47.1068	47.4933	47.8002	48.1902	48.5865	49.0302	49.5769	49.8317	50.3271	50.6729	50.6046	50.3125	51.2000	51.4283	51.5598	51.8361	51.8557	51.9610	51.9910	51.9405	51.6249	51.3074	50.7430	49.9697	48.8036	47.9562	47.2030	46.7686	45.9671	45.2726	44.7450	44.3669	44.0707	44.4545	45.6463
d-Ca47A1_03_B11F	22.6230	26.5496	30.0527	32.9702	35.5505	37.5977	39.2357	40.9974	42.2827	43.0136	43.7262	44.4669	44.9391	45.2712	46.0774	45.9758	46.3984	47.0024	47.3001	47.7452	48.1013	48.8423	49.0592	49.4261	49.6238	49.7367	50.1717	50.2586	50.4443	50.7441	50.7677	50.9087	50.8952	51.0179	50.8851	50.3667	49.4695	48.9931	47.7579	47.1102	46.6324	46.2048	45.4108	44.7490	44.4154	44.1514	43.8828	44.2076	45.2749
d-Ca47A1_03_B12F	21.5179	25.0609	28.4757	31.5203	33.7973	36.1697	37.7663	39.6994	40.2858	41.9369	42.6030	43.3268	43.0897	44.4012	45.1237	45.4733	46.0211	46.7830	47.0167	47.6601	48.0669	48.6663	49.2179	49.6929	49.6438	49.7576	50.4181	50.6797	50.9216	51.2657	51.3671	51.7088	51.7507	51.9072	51.5511	51.3075	50.7484	50.2230	49.1052	48.3073	47.6828	47.4791	46.6449	45.9596	45.5127	45.2075	44.9535	45.4194	46.6070
d-Ca47A1_03_C01F	22.4157	26.8146	29.7814	33.5826	36.2780	37.9865	40.2485	41.8911	43.6393	44.2505	45.1226	45.9035	46.3802	46.8817	47.4095	47.7851	48.5556	49.0334	49.5193	49.8743	50.3894	50.7441	51.3116	51.3289	51.9555	52.0923	52.2643	52.6906	52.9138	53.0152	53.2580	53.4040	53.4603	53.4706	53.2371	52.9272	52.3960	51.6824	50.7472	49.9611	49.3453	48.8459	48.0732	47.4525	47.3730	47.2421	47.2052	47.5644	48.5873
d-Ca47A1_03_C02F	22.5448	25.9813	29.4691	32.7786	35.2114	37.2016	39.6971	41.4284	42.7052	43.8400	43.2089	45.2917	44.2313	45.9833	46.3766	47.3805	48.2046	48.7498	49.1837	49.5856	50.1996	50.5408	50.5860	51.7646	51.9756	52.2210	52.4982	52.9364	53.0282	53.3923	53.5403	53.8042	53.8366	54.0902	53.8353	53.5520	53.1507	52.4540	51.5322	50.6157	50.2011	49.2031	49.0448	48.5155	48.1459	47.8204	47.5065	47.9009	49.1808
d-Ca47A1_03_C03F	21.8708	26.6627	28.7981	32.4234	34.8895	37.3265	39.8215	41.5741	42.7339	43.8813	45.0043	45.3925	46.0596	46.5892	47.3308	47.8355	48.5572	49.4138	49.6577	50.1872	50.7057	51.4833	51.9493	51.9223	52.7110	52.7991	53.0748	53.4472	53.8205	53.8741	54.3049	54.3792	54.4634	54.4905	54.4337	54.0982	53.6329	52.9297	51.8666	51.0600	50.4314	49.9115	49.2812	48.4352	48.1525	47.7654	47.5705	47.9055	49.1604
d-Ca47A1_03_C04F	24.5507	29.0457	31.9987	34.9628	37.6283	39.3560	41.0625	43.5127	44.8966	45.7085	45.8953	47.3916	46.7251	47.7784	47.9906	49.0530	49.2606	50.2381	50.4176	51.3180	51.5689	51.8931	52.1333	52.8248	52.9313	53.2139	53.3474	53.7187	53.9375	54.0459	54.2574	54.3906	54.5623	54.7023	54.2326	53.9853	53.6349	52.9125	52.0665	51.1699	50.6282	50.1070	49.4853	48.8478	48.6842	48.5320	48.3147	48.6927	49.8479
d-Ca47A1_03_C05F	23.2043	27.2610	31.0014	33.6630	36.2174	38.2311	40.5153	42.0800	43.0036	44.3520	44.8503	45.8014	45.8483	46.4673	46.7662	47.5335	48.4154	48.6815	49.0565	49.6516	50.0702	50.4374	50.4146	51.5535	51.5359	51.8847	51.9935	52.4085	52.4887	52.6971	52.8731	53.0393	53.2375	53.3385	52.9889	52.7772	52.3496	51.5749	50.5961	49.7456	49.1973	48.5869	48.1397	47.4274	47.0107	46.5896	46.2731	46.5007	47.8677
d-Ca47A1_03_C06F	23.8558	27.0582	30.1624	33.4905	35.8131	37.7823	39.0474	41.1534	42.4074	43.3591	43.3635	44.6992	44.4292	45.5349	45.3631	46.4835	47.1071	47.5823	47.8740	48.5069	48.8695	49.0358	48.8292	50.0751	50.1073	50.4174	50.4637	50.9875	51.2197	51.2512	51.5966	51.7077	52.0067	52.0292	51.5865	51.4681	51.2063	50.5215	49.8004	48.9637	48.5014	47.3046	47.5843	47.1149	46.8890	46.6314	46.4851	46.7866	47.8643
d-Ca47A1_03_C07F	21.5650	28.0597	29.4108	34.5471	36.1600	38.2446	40.7584	42.6822	44.3158	44.9631	46.2668	46.7585	47.6484	48.0016	48.7922	49.1395	49.8869	50.5232	51.0526	51.5807	52.3235	52.8174	53.1778	53.0748	53.9403	54.0907	54.2900	54.8378	55.1217	55.2309	55.4867	55.8889	55.8248	55.9162	55.9294	55.5406	55.0754	54.2929	53.1743	52.3500	51.8777	51.5148	50.7298	49.8992	49.4648	49.0486	48.7527	49.0325	50.3683
d-Ca47A1_03_C08F	21.8654	26.3888	29.2486	32.7836	35.6467	37.0135	39.4656	41.5692	42.9902	43.5558	44.7197	45.4917	46.2379	46.4367	47.0963	47.6645	48.5205	48.8211	49.4891	49.8297	50.6029	51.0875	51.3451	51.5897	52.0344	52.2999	52.4990	52.9815	53.3033	53.3074	53.6446	53.8890	53.9048	54.0000	53.9680	53.5475	53.0331	52.3265	51.3556	50.4805	50.0199	49.6118	48.7247	48.0123	47.7603	47.4212	47.2671	47.5930	48.7766
d-Ca47A1_03_C09F	21.3116	25.9087	29.0853	32.4417	35.1848	37.0621	39.0067	41.1512	42.3580	43.4023	44.1089	45.0331	45.3547	45.8105	46.4623	46.9620	47.3767	47.9427	48.4760	48.9399	49.5600	49.9876	50.4128	50.3595	51.0201	51.2103	51.4650	51.8944	52.0631	52.1962	52.6504	52.6489	52.6162	52.8186	52.6320	52.3907	51.6938	51.0122	49.9068	49.0599	48.7572	48.2748	47.3799	46.5667	46.0866	45.5861	45.2740	45.4850	46.9930
d-Ca47A1_03_C10F	21.8902	25.5939	29.2281	32.5304	34.4247	35.8394	37.9245	40.0648	41.0594	41.7488	42.3813	43.2750	44.1302	44.3016	44.8319	45.4022	45.7047	46.3247	46.2962	46.9459	47.2600	48.0608	48.4171	47.4944	48.9466	49.1533	49.5559	49.6755	49.7476	50.1655	50.2823	50.3207	50.4282	50.3404	50.0692	49.7931	49.2269	48.4794	47.5472	46.6204	46.2341	45.6453	44.9730	43.3191	43.8270	43.4784	43.3400	43.5942	44.9154
d-Ca47A1_03_C11F	24.0247	27.3714	29.8916	33.4723	35.8096	38.1576	39.9499	42.1822	43.2739	44.1175	45.2748	46.1236	46.0697	46.6284	47.4118	47.4353	48.3134	49.1688	49.4046	50.1204	50.4407	50.7786	50.2312	50.7342	51.8673	52.2071	52.6875	52.7268	53.0578	53.2286	53.4485	53.6777	53.7398	53.6853	53.7114	53.3868	52.7788	52.1187	51.1603	50.3456	50.0229	48.4778	48.7288	48.1114	47.7497	47.3487	46.9696	47.4082	48.6427
d-Ca47A1_03_C12F	23.7704	28.1149	31.2393	34.1597	36.5295	38.6987	41.1051	42.6151	44.0737	45.0025	45.9097	46.3301	46.7920	47.2471	47.8454	48.3042	48.6755	49.4411	49.7777	50.3922	50.5927	51.3442	51.6811	51.6472	52.2622	52.3283	52.6882	52.8513	53.1868	53.3335	53.5465	53.6577	53.6649	53.6707	53.4683	53.0516	52.6120	51.8692	50.9701	49.9922	49.4697	48.9182	48.1407	47.5282	47.2577	46.9851	46.6979	47.1240	48.2941
d-Ca47A1_03_D01F	21.9129	26.1941	28.9741	31.1043	34.0246	36.5318	38.7605	39.7962	41.6655	42.4285	43.2740	43.7799	44.2387	45.0443	45.6070	46.2539	46.2573	46.9737	47.1789	47.7728	48.0409	48.5432	49.0319	49.4918	49.5885	49.8278	50.1617	50.3777	50.5541	50.6036	50.7937	50.8152	51.0385	51.1151	50.8746	50.5655	50.1496	49.5084	48.4640	47.7229	47.2894	46.7630	46.0749	45.2891	45.0381	44.8041	44.2416	44.7233	45.9360
d-Ca47A1_03_D03F	21.5017	24.6223	28.0965	30.1867	33.3089	35.3802	37.4346	38.9842	40.6171	41.6119	42.6324	43.1101	43.6644	44.5279	45.1290	45.6860	46.5048	47.0888	47.5815	48.1814	48.5114	49.1680	49.6667	50.3162	50.5394	50.8473	51.3331	51.7134	52.0390	52.3226	52.4485	52.6389	52.9893	53.0968	53.0415	52.3154	52.4787	51.9388	51.2722	50.5692	50.1198	49.6771	49.2242	48.7677	48.7017	48.6559	48.3583	48.8381	49.7733
d-Ca47A1_03_D04F	22.1699	26.2695	29.0305	32.6105	34.5793	36.8021	38.8925	40.8783	42.1846	42.4758	43.9846	44.6273	44.7473	45.5137	45.9873	46.4036	47.1400	47.7793	48.1531	47.8813	49.3740	49.8659	50.3025	50.6921	51.1171	51.3037	51.7091	51.8746	52.2983	52.5469	52.7432	52.8644	52.9843	52.9769	52.8730	52.5543	52.2434	51.4701	50.6303	49.7505	49.2521	48.6725	48.0798	46.6391	47.2745	46.9669	46.8321	47.2732	48.3555
d-Ca47A1_03_D05F	22.6726	26.9121	30.3246	33.6620	35.8384	37.8620	40.5401	42.2717	43.4549	44.2178	45.4927	46.0069	46.7003	47.3736	47.6903	48.3848	49.1116	50.0021	50.2571	50.2201	51.7396	52.1147	52.6189	53.0742	53.2782	53.7180	54.0810	54.3109	54.7804	55.0315	55.2389	55.3824	55.4913	55.5025	55.4633	55.2046	54.8314	54.1456	53.2810	52.4658	52.1049	51.6376	51.1022	49.4705	49.9818	49.6135	49.3619	49.6917	50.8962
d-Ca47A1_03_D06F	21.5702	25.5590	28.2659	32.6148	34.2696	37.0165	39.6563	41.6160	42.5678	43.6142	44.6231	45.5059	45.6069	46.4388	46.7020	47.4074	48.0795	48.7159	49.1836	49.1775	50.3082	50.6279	51.0498	51.2697	51.5309	52.0289	52.4315	52.6038	53.0078	53.1526	53.3827	53.5107	53.6032	53.5995	53.5409	53.3076	52.9371	52.1751	51.3159	50.3615	50.1182	49.5617	48.9711	47.1229	47.8565	47.4853	47.1186	47.4669	48.6552
d-Ca47A1_03_D07F	22.1053	26.6528	29.2852	32.7292	35.0512	37.3434	39.0641	40.8403	42.2020	42.9422	44.0425	44.1173	45.1149	45.7303	46.1834	46.7787	47.3250	47.8946	48.3778	48.8554	49.1385	49.7197	49.9269	50.4350	50.5230	50.9449	51.0871	51.4259	51.5034	51.7888	51.9607	52.0016	52.2045	52.2537	51.1950	51.9853	51.6670	51.0340	50.3690	49.8360	49.4325	49.0685	48.7200	48.2610	48.0641	47.7916	47.6575	47.8030	48.6354
d-Ca47A1_03_D08F	21.8466	25.7131	28.1415	31.9515	34.1715	36.6015	38.4499	40.5026	41.7520	42.1040	43.4963	43.9877	44.1463	44.8623	45.2983	45.8044	46.4332	46.9999	47.4796	47.8209	48.5483	49.0160	49.2449	49.6624	49.7317	50.1483	50.4206	50.5815	50.9642	51.2603	51.3552	51.5485	51.4727	51.5185	51.0692	50.8911	50.5375	49.7536	48.9293	47.7667	47.3085	46.7690	45.9289	44.8391	45.0502	44.7138	44.5079	44.8870	46.1208
d-Ca47A1_03_D09F	21.5681	25.9323	28.9051	32.5262	34.9635	36.9228	39.0840	40.9738	42.0608	43.1012	44.0406	44.1457	45.0145	45.4451	46.0739	46.6047	47.1639	47.7356	48.1396	48.7085	49.1401	49.4062	49.9792	50.3866	50.4389	50.7691	50.9165	51.1951	51.5417	51.7856	51.9826	52.0182	52.1745	52.1350	51.0876	51.5464	51.1108	50.3902	49.5072	48.6016	47.9906	47.5689	46.8736	46.1266	45.8230	45.5664	45.4606	45.8170	46.8998
d-Ca47A1_03_D10F	21.3086	25.6320	28.8034	31.8119	34.7499	37.1283	38.8478	40.9295	42.6963	43.2909	44.2816	44.8283	45.7960	46.0482	47.1416	47.4409	48.0935	48.8569	49.2136	49.6722	50.1737	50.8126	51.2791	51.5361	51.6625	51.8549	52.2906	52.6975	52.8014	52.9560	53.2654	53.4075	53.6069	53.6565	53.4271	53.3228	52.4607	51.9211	51.1312	50.1363	49.8119	49.2205	48.6227	47.9788	47.3945	46.8983	46.5890	46.9210	48.0186
d-Ca47A1_03_D11F	22.6141	27.0530	29.6916	33.3483	36.1836	38.1940	39.9249	42.3001	43.7253	44.2485	45.6811	46.4032	46.8199	47.2148	47.6466	48.2290	48.9308	49.8691	50.1187	50.0705	51.3327	51.8329	52.1279	52.5484	52.7361	53.1983	53.2314	53.5441	53.8227	54.3167	54.3503	54.5650	54.5906	54.6845	53.2566	54.1375	53.7977	52.9032	52.1210	51.1221	50.5529	49.9472	49.1880	48.3863	48.3247	47.9523	47.7346	48.0781	49.2402
d-Ca47A1_03_D12F	21.6880	26.6421	30.3393	33.7382	36.0157	38.6076	41.0244	42.7252	44.0914	44.7511	45.7080	46.0828	46.9252	47.5987	48.4146	48.5909	49.4645	50.0647	50.6844	51.2924	51.5468	51.9648	52.5687	53.0380	52.9790	53.4804	53.8149	54.1284	54.2860	54.4334	54.6676	54.7532	54.7962	54.8028	54.7754	54.5298	53.8658	53.3690	52.3807	51.4037	50.9716	50.7391	49.8302	49.1087	48.5569	48.1657	47.8574	48.0904	49.3920
d-Ca47A1_03_E01F	19.9402	23.5810	25.4946	29.5730	31.6354	33.6350	35.8412	37.4188	38.3137	39.9593	40.2065	41.7587	42.1260	42.8037	43.0896	43.9036	44.5140	45.4601	45.6410	46.3264	47.0718	47.7170	48.2225	48.7765	48.8880	49.5830	49.8765	50.1178	50.5482	50.9067	51.1195	51.3480	51.5763	51.9642	51.7056	51.8739	51.4151	50.0705	50.2060	49.7720	49.4868	49.1747	48.7603	48.5127	48.3189	48.1262	47.8350	48.2991	49.0788
d-Ca47A1_03_E02F	22.2431	26.1763	29.1534	32.8762	35.0801	37.5977	40.2481	41.6678	42.6939	44.1913	44.4936	46.0896	46.2718	46.8768	47.0896	47.6140	48.5436	49.1832	49.2021	49.5137	50.8358	51.4058	51.8560	52.3415	52.2594	52.8492	53.0926	53.2411	53.5779	53.9101	54.1499	54.1836	54.3521	54.4693	54.0962	53.9837	53.3169	52.0408	51.5028	50.6530	50.2664	49.7484	48.8962	48.3153	47.9754	47.6416	47.1448	47.6887	48.2782
d-Ca47A1_03_E03F	22.1145	26.7260	29.5992	31.9222	34.3145	36.1127	38.1003	39.8271	40.7839	41.4507	42.0021	42.6071	43.2275	43.6967	43.7848	44.2191	44.7697	45.2765	45.5130	45.8793	46.5757	46.6337	47.2068	47.4743	47.5180	47.8961	47.7764	48.2856	48.4048	48.4822	48.5987	48.6763	48.7442	48.8594	48.3295	48.1934	47.6904	46.9357	46.0819	45.1880	44.3754	44.1372	43.0286	42.8443	42.6850	42.4831	42.3575	42.6703	43.6411
d-Ca47A1_03_E04F	21.9273	25.7011	29.2268	31.9539	34.6654	37.5361	38.8218	41.2046	42.2287	43.6625	44.6206	45.1647	45.6320	45.9772	46.5337	47.1048	47.5874	48.0622	48.5959	48.8844	49.4757	49.9804	50.5525	50.8854	51.0204	51.3181	51.7175	51.9353	52.1105	52.4235	52.6580	52.6503	52.5889	52.6519	52.5290	52.0274	51.5601	50.6125	49.7127	48.6515	48.2107	47.6771	46.8447	46.0213	45.5787	45.2246	44.9510	45.3127	46.6371
d-Ca47A1_03_E05F	23.5711	27.2133	30.5850	33.6746	36.1087	38.2782	39.8930	42.3349	43.7517	44.4454	45.3384	45.9636	46.6285	47.1918	47.8631	48.4524	48.9715	49.9633	50.0472	50.1155	51.3974	51.5411	51.9618	52.4651	52.8215	52.7915	53.3457	53.6165	53.8992	54.1303	54.4535	54.6194	54.6158	54.6130	54.6972	54.3688	53.8046	53.1475	52.3325	51.3200	51.0009	50.6075	49.8264	49.1969	48.8650	48.5842	48.3735	48.6664	49.3380
d-Ca47A1_03_E06F	19.8816	25.3373	28.3457	31.0670	34.4864	36.2715	38.2369	40.2408	41.5605	42.5612	43.1134	44.0873	44.6161	45.1758	45.7094	46.3473	46.7784	47.6667	47.8593	48.3194	49.2035	49.3680	49.8104	50.3728	50.5406	50.9474	51.0580	51.5353	51.6814	51.8904	52.1927	52.1814	52.4764	52.5616	52.2714	52.1172	51.5562	50.6338	49.7076	48.9010	48.2352	47.9239	46.1377	46.3493	46.0710	45.5268	45.2873	45.5435	46.7885
d-Ca47A1_03_E07F	22.1420	26.2582	29.8122	32.8708	35.7435	38.0158	40.3276	42.2192	43.4302	44.3751	45.4968	46.3771	47.0417	47.5579	48.0390	48.5584	49.6691	50.2952	50.6332	51.3479	51.8391	52.2851	52.5336	52.9354	53.3076	53.8549	54.1669	54.2605	54.6301	54.9135	54.9554	55.4116	55.4507	55.5557	55.2149	55.3082	54.8388	54.2053	53.2306	52.4931	52.1108	51.8229	50.8696	50.6376	50.3519	50.2804	49.9843	50.2973	51.5203
d-Ca47A1_03_E08F	22.0262	25.6818	29.0896	32.2252	35.0031	36.8500	39.5403	41.3519	42.6759	43.1732	44.4239	45.2980	45.9618	46.6369	47.0517	47.5310	48.3083	49.1109	49.2709	49.6335	50.8059	51.1313	51.5122	51.9934	52.2850	52.2534	52.8807	52.9058	53.3758	53.4875	53.8520	54.1744	54.1770	54.3043	54.1072	53.8908	53.2358	52.0106	51.4860	50.5046	50.2076	49.7668	49.0936	48.5060	48.0241	47.4998	47.2015	47.4739	48.6388
d-Ca47A1_03_E09F	20.5268	23.9947	27.4312	30.4618	32.7357	35.3649	37.4133	39.1592	40.9400	41.2477	42.5260	43.0819	43.7189	44.1978	44.7762	45.1771	45.6188	46.6188	46.9040	46.7749	48.0724	48.3799	48.8121	49.1779	49.6002	49.6840	50.0543	50.1738	50.5608	50.6218	51.0030	51.1195	51.2046	51.2708	51.0119	50.8264	50.2225	49.5089	48.6854	47.7686	47.3603	46.8619	46.1396	45.5635	45.2520	44.9504	44.7368	45.0540	45.6159
d-Ca47A1_03_E10F	22.8387	26.9937	29.8539	32.8389	35.2838	37.9892	39.5531	41.6852	43.3145	44.0295	44.9830	45.9442	46.4313	47.2860	47.6429	47.9823	48.7009	49.5657	49.7168	50.2689	50.5543	51.1611	51.6927	52.0770	52.2687	52.7011	52.9205	53.1413	53.7478	53.8018	53.9138	54.1917	54.2843	54.3941	54.0777	53.7539	53.3429	52.7120	51.6138	50.6823	49.0398	49.8295	49.1158	48.3234	47.9693	47.8381	47.5310	47.7880	49.0430
d-Ca47A1_03_E11F	21.9360	25.3551	28.6981	31.7031	34.1064	36.4089	38.2499	39.8719	40.9916	42.1730	42.9100	43.6381	44.0266	44.6061	44.9247	45.5548	45.7772	46.4935	46.8246	46.6265	48.0243	48.4496	49.0178	49.3516	49.4702	49.8520	50.0390	50.4049	50.5708	50.7905	51.0649	51.1908	51.1002	51.2783	51.1172	50.5803	50.1335	49.3398	48.4948	47.6202	47.1118	46.7461	45.9513	45.2141	44.9036	44.6694	44.4517	44.7325	45.1878
d-Ca47A1_03_E12F	23.2608	26.8271	29.7187	32.5654	35.0555	37.1098	39.8529	40.9351	42.6384	43.5585	44.6144	45.3262	45.7193	46.2899	46.9783	47.2847	47.9230	49.0962	49.2243	49.8184	50.0684	50.5457	51.1830	51.7678	51.7623	52.1445	52.4768	52.6983	52.9352	53.2368	53.3453	53.5253	53.7930	53.7800	53.6231	53.3294	52.7357	52.0587	51.0715	50.2747	49.6664	49.5076	48.4876	47.9739	47.5375	47.3535	47.0422	47.2923	48.3359
d-Ca47A1_03_F01F	24.1160	27.1611	30.9358	33.6411	37.4578	39.0611	41.1353	42.8309	44.0228	45.0220	45.8391	46.6751	47.1062	47.5550	47.8833	48.2553	48.9102	49.5270	49.2355	50.3703	50.9190	51.4153	51.8641	52.1675	52.5084	52.6362	52.8930	53.1092	53.4913	53.5745	53.8577	53.8769	53.9546	54.0464	53.7336	53.5634	53.0097	52.2923	51.5246	50.6445	50.1476	49.5342	48.8255	48.1338	47.9567	47.6437	47.5134	47.8168	48.8452
d-Ca47A1_03_F02F	23.0415	26.9282	30.1460	33.4302	35.5770	37.6405	39.7556	41.7212	43.1045	43.8063	44.6661	45.5292	45.1171	46.3553	46.6022	47.2704	47.9060	48.3493	48.9731	49.1511	49.8652	50.2947	50.5960	50.7231	51.1162	51.3611	51.6661	51.9395	52.3230	52.2758	52.5011	51.5116	52.8729	52.9974	52.5326	52.3388	51.8854	51.0432	50.3410	49.3903	48.8437	48.2596	47.6310	46.8917	46.9236	46.3944	46.3739	46.6312	47.5138
d-Ca47A1_03_F03F	20.3618	24.3301	27.3809	31.1818	33.1990	34.7713	37.2684	38.8164	40.2027	41.0606	41.3839	42.1997	43.0638	43.4653	43.9590	44.2387	44.8421	45.3176	45.5102	46.3124	46.5227	47.2719	47.7749	47.8309	47.9278	48.4137	48.5239	47.1155	48.8597	49.2729	49.1867	49.4344	49.4432	49.4105	49.1125	48.9231	48.3837	47.4978	46.5934	45.5898	45.1729	44.7122	43.7775	43.1181	42.6216	42.3217	41.8662	42.2056	43.1072
d-Ca47A1_03_F04F	23.1237	27.1147	29.8521	32.5960	35.1197	36.7235	39.3944	41.3202	42.7469	43.5370	44.2875	44.8105	45.5095	46.1103	46.6192	47.1123	47.8950	48.2724	48.6604	49.4156	49.7881	50.2684	50.7695	51.0034	51.2344	51.5752	51.9515	51.7015	52.2217	50.9878	52.7666	52.9481	53.0956	53.0157	52.7905	52.8385	52.2550	51.5938	50.6811	49.7039	49.2915	48.9313	48.1342	47.5528	46.8492	46.5437	46.2950	46.6422	47.9920
d-Ca47A1_03_F05F	24.2989	28.3459	31.0915	33.7274	35.4104	38.3198	40.1300	41.4337	42.7621	43.5039	44.4435	44.8000	45.2959	45.7092	46.1265	46.8782	47.3459	47.7954	48.0111	48.3843	48.8892	49.3685	49.9136	50.1413	50.4618	50.0107	50.6544	51.0987	51.1523	51.4244	51.5613	51.7793	51.8846	51.6554	51.5384	51.3039	50.8071	50.1101	49.1131	47.6143	47.6991	47.3378	46.5326	45.8707	45.5747	45.2768	44.9632	44.4821	46.5856
d-Ca47A1_03_F06F	23.9190	27.8140	31.7298	34.7954	37.2966	39.4727	41.7379	43.5381	44.9643	46.1918	47.0795	47.9978	47.8022	49.0806	49.6891	50.2970	51.1683	51.7448	52.1337	52.7622	53.2340	53.6779	54.1255	54.7727	54.8750	54.8592	55.4573	55.8168	56.0224	56.4054	56.8218	55.7791	56.9263	57.0425	57.0214	56.9690	56.3395	55.9451	54.9085	54.0455	53.8906	53.5778	52.9358	52.5276	52.1027	51.8578	51.5926	51.9365	53.0108
d-Ca47A1_03_F07F	23.7453	28.2057	31.5851	35.0191	37.4413	39.8781	42.3559	43.8989	45.6621	46.9366	47.8098	48.5926	49.1121	49.4834	50.0656	50.8995	51.5885	52.2169	51.1507	53.1389	53.7729	54.5183	55.0217	55.2762	55.7577	55.8128	56.2750	56.6892	56.8500	57.0070	57.3215	57.3323	57.3723	57.5142	57.3752	57.1815	56.6541	55.8781	55.0990	54.0967	53.6631	53.1726	52.4429	51.5739	51.2218	50.7770	50.4675	50.8512	52.0148
d-Ca47A1_03_F08F	22.8836	27.3433	30.5698	33.3850	35.5745	37.9278	39.6620	41.1839	42.9781	43.6744	44.4580	45.1395	45.3451	46.1114	46.5563	47.1608	47.9030	48.3583	48.7357	49.1957	49.7236	50.1363	50.7234	50.9528	51.1358	51.0736	51.6549	51.9367	52.1491	52.2776	52.3973	52.7558	52.9117	52.7658	52.6059	52.2654	51.9293	51.2026	50.1927	49.4773	49.0062	48.7722	47.9870	47.1996	47.0653	46.7619	46.4249	46.5365	47.9851
d-Ca47A1_03_F09F	22.5787	26.6010	30.0732	33.4916	36.1559	38.4816	40.3148	41.6613	42.7825	44.1291	44.8972	45.8459	45.1794	46.4922	47.1330	47.2805	47.7507	48.6117	48.9044	49.1295	49.9860	50.2892	50.5904	50.9922	51.2252	51.3966	51.7775	51.9174	52.1737	52.3997	52.5601	52.0069	52.8101	52.8145	52.4424	52.1314	51.6650	50.7671	49.8821	48.5794	48.3024	47.7564	46.9636	46.2055	46.0803	45.5239	45.3657	45.6951	46.7462
d-Ca47A1_03_F10F	22.0663	25.7846	29.5740	32.9547	35.1599	37.1137	39.2555	40.9133	42.0647	43.5839	44.5609	45.2183	45.4323	46.0386	46.4804	46.9841	48.0175	48.4798	48.6280	49.2675	49.7770	50.2206	51.1436	51.2967	51.4021	50.6813	51.9521	51.9033	52.3254	52.1909	52.9295	53.0283	53.1630	53.2518	53.0335	52.6178	52.2691	51.5887	50.6139	49.7024	49.3459	48.9488	48.2387	47.3171	47.1526	46.8940	46.7053	46.4820	48.1395
d-Ca47A1_03_F11F	21.5455	25.1387	28.3392	31.4985	34.1707	35.7260	37.7943	39.8345	40.7423	41.8420	42.9723	43.5691	43.2154	44.8048	45.1722	45.5312	46.1023	46.8977	47.4355	47.4910	48.3278	48.6758	49.1582	49.3476	49.6689	49.8848	50.3001	50.5920	50.9678	51.0778	51.3038	50.9203	51.6191	51.7220	51.4306	51.2680	50.7659	50.0323	49.3367	48.3802	48.0076	47.4493	46.8739	46.1307	45.9399	45.4400	45.2438	45.5106	46.5554
d-Ca47A1_03_F12F	22.7142	26.9025	30.4870	33.1906	36.4520	37.8016	40.2288	42.1880	42.7865	44.0910	45.0051	45.6497	45.1184	46.8897	47.5292	47.5704	47.9404	48.7976	49.0270	49.4632	50.2950	50.6518	50.8356	50.9933	51.2437	51.7203	52.0653	52.1733	52.5547	52.7106	52.7526	52.1349	53.2660	53.3250	52.9022	52.6435	52.5119	51.8111	51.0641	50.2981	49.8681	49.3108	48.9493	48.3890	48.4898	48.1675	48.1137	48.4551	49.1234
d-Ca47A1_03_G01F	23.1051	27.1191	30.6321	33.1614	35.6062	37.9250	39.9245	41.7792	42.5217	43.6455	44.0957	45.0827	45.2116	45.9145	46.3066	46.7729	47.2949	47.8185	48.3554	48.9569	49.4355	49.7531	50.3875	50.5825	51.0953	50.9740	51.5882	51.9298	52.0891	52.1730	52.3978	52.3688	52.8035	52.8109	52.5379	52.4419	51.8989	50.8981	50.3469	49.7436	49.3829	47.6793	48.4269	47.9383	47.4921	47.5483	47.4158	47.6466	48.4610
d-Ca47A1_03_G02F	22.6935	26.8951	29.4947	32.4825	34.5042	37.2032	39.3214	40.5741	41.9294	43.3518	44.1441	44.6456	45.4153	45.7406	46.3325	46.8590	47.3910	48.0863	48.5901	49.0461	49.8052	50.2340	50.6959	51.0731	51.6089	51.7367	51.9553	52.1707	52.4885	52.4943	52.8185	53.1216	53.4243	53.4342	53.1415	53.1181	52.4182	51.2848	51.3212	50.3486	50.2028	49.8337	49.0545	48.5296	48.3317	48.1631	48.0443	48.4587	49.4306
d-Ca47A1_03_G03F	23.7797	28.0351	30.6945	33.9307	36.2835	38.1380	40.3831	41.9179	43.8522	43.7615	45.0437	45.8551	46.0324	46.5225	47.2210	47.5649	48.2288	49.0024	49.2629	49.7794	50.3383	50.7317	51.2645	51.6074	51.7240	51.9962	52.3712	52.6818	52.9778	53.0044	53.1008	53.4523	53.5396	53.4320	53.2268	52.9878	52.4739	51.5225	50.5498	49.4793	49.1895	48.6891	47.8949	46.9346	46.9241	45.0340	46.1260	46.4306	47.6871
d-Ca47A1_03_G04F	23.9733	27.8003	31.2587	34.1190	37.0399	39.2230	41.3980	42.6993	44.4085	45.4548	46.2869	46.8636	47.2940	47.9017	48.6261	49.0237	49.6838	50.2371	50.9547	51.6426	52.0997	52.4076	53.1439	53.3683	53.8868	53.8456	54.3711	54.7811	54.9810	54.9478	55.2949	55.4830	55.8548	55.7551	55.5593	55.4049	54.8198	53.5770	53.0330	52.0961	51.6878	50.2439	50.5587	49.9380	49.4127	49.2337	49.0223	49.2703	50.4831
d-Ca47A1_03_G05F	23.7012	26.5815	30.6060	32.3719	34.8823	37.2382	38.6239	40.2854	41.9480	42.7347	43.3782	44.2021	44.6393	45.4873	45.9327	46.3149	47.0037	47.6701	48.3089	48.6517	49.2629	49.8153	50.2452	50.5233	50.9662	51.1828	51.3992	51.7913	52.1296	52.3751	52.5108	52.7323	52.8904	52.9903	52.8475	52.6581	52.3065	51.6994	50.8295	50.1289	49.8031	49.4491	48.7564	48.3129	48.0719	47.7168	47.6379	47.8176	48.9295
d-Ca47A1_03_G06F	23.8282	27.8048	30.6931	33.5648	35.9568	37.9532	40.0092	41.4578	42.9436	43.7764	44.3824	45.3725	45.5153	46.1582	46.8357	47.2741	47.8265	48.3256	48.9717	49.4094	50.0274	50.3140	50.8725	51.0651	51.4503	51.4465	52.0348	52.3501	52.5860	52.6178	52.9317	52.9310	53.3286	53.3593	53.1301	52.8071	52.3607	50.0884	50.6637	49.9146	49.6166	48.4384	48.5175	47.8918	47.5734	47.4159	47.0837	47.2788	48.3507
d-Ca47A1_03_G07F	22.0505	26.1104	29.1266	32.2412	34.7586	36.7801	38.8395	41.1656	42.1609	42.9932	43.7675	44.4536	45.0085	45.3757	46.5644	46.5929	47.4366	47.6715	48.4206	48.7920	49.1321	49.7508	50.0589	50.3900	50.5582	51.0089	51.2162	51.5149	51.6834	51.9371	52.1886	52.2693	52.3250	52.3826	52.2592	51.8413	51.4288	50.8055	49.9915	48.9519	48.5454	48.2081	47.3844	46.8257	46.3674	46.0369	45.8622	46.1011	47.3039
d-Ca47A1_03_G08F	23.3451	28.2898	30.2270	33.6099	36.0552	37.9972	40.1066	42.0158	42.8148	44.0034	44.3004	45.1819	45.7455	46.3204	46.7951	47.2146	47.7849	48.4620	48.8213	49.4520	50.0697	50.2716	50.6782	50.9712	51.5121	51.5149	51.8161	51.8514	52.1801	52.3642	52.5777	52.8261	53.0607	53.0125	52.8017	52.7618	52.1557	50.2756	50.7411	49.7871	49.6909	49.2805	48.5552	48.2301	47.6752	47.5176	47.3516	47.7240	48.6745
d-Ca47A1_03_G09F	23.3079	28.0843	30.4381	33.9478	36.2885	38.5009	40.9368	42.1842	43.2955	44.4566	44.9775	46.3019	46.5962	46.9109	47.6510	48.1398	48.7227	49.3229	49.7649	50.2044	50.6137	51.1483	51.5098	51.8147	52.1218	52.3903	52.4393	52.8242	53.0606	53.2024	53.2499	53.5888	53.7997	53.7302	53.5065	53.2726	52.8116	52.2688	51.4908	50.7839	50.5641	50.1409	49.3731	48.7556	48.9279	48.7342	48.5659	49.0293	49.5931
d-Ca47A1_03_G10F	22.1822	26.1075	29.0104	32.4574	34.7335	36.8002	39.0113	41.1588	42.1039	43.5758	44.1631	45.1759	45.7049	45.9334	46.9347	47.2745	48.0171	48.6460	49.1034	49.8452	50.2039	50.6167	51.1624	51.3406	51.7496	52.0622	52.5387	52.7719	52.9211	53.1738	53.3088	53.6027	53.8457	53.7808	53.8333	53.2338	52.8248	50.9349	51.1378	50.4431	50.0010	48.9049	48.8504	48.1494	48.0404	47.6553	47.0883	47.6264	48.6156
d-Ca47A1_03_G11F	23.3631	27.8869	30.8195	34.2396	36.9368	39.0822	41.0075	42.6022	44.2765	44.9434	45.4363	46.7311	47.1330	47.8094	48.4077	48.9458	49.6823	50.2444	50.7597	51.4059	51.9188	52.3839	52.8251	53.2303	53.5331	53.8036	54.0477	54.3895	54.5827	54.9002	54.9505	55.2602	55.5216	55.4962	55.2654	55.1294	54.5477	54.2507	53.2769	52.4919	52.2739	51.8894	51.0897	50.5719	50.5529	50.4450	50.2706	50.7940	51.6440
d-Ca47A1_03_G12F	21.6406	26.1569	29.2846	32.2526	34.3993	37.1244	39.0395	40.3036	41.6316	42.8289	43.7376	44.5799	44.7763	45.5066	45.9236	46.5488	46.9506	47.8378	48.3762	48.3916	49.1774	49.5694	50.0142	50.5435	50.8594	50.9998	51.3151	51.7097	51.6838	52.1522	52.2026	52.3652	52.5130	52.5860	52.2167	52.1465	51.5408	50.6984	49.7801	48.8715	48.4672	48.0844	47.2399	46.6945	46.4369	45.9518	45.7656	46.0479	47.3698
d-Ca47A1_03_H01F	24.7875	29.2193	31.9134	36.1033	37.8940	39.1489	41.7154	42.9418	44.2929	45.2317	46.3013	46.9965	47.2022	47.8888	48.0923	48.5111	49.2453	49.9995	50.4739	50.6521	51.2073	51.8359	52.1414	52.5207	52.6720	53.0958	53.2962	53.5127	53.0565	53.9087	54.1870	54.3618	54.5925	54.3680	53.8840	53.8475	53.1822	52.4429	51.2762	50.3406	49.5771	49.4267	48.5330	47.8609	47.3142	46.8066	46.4558	46.8383	48.1260
d-Ca47A1_03_H02F	24.6592	28.3205	31.2682	34.1291	36.1171	37.7978	39.6429	41.3020	42.5211	44.1208	44.3637	44.8589	44.8622	45.6220	46.1214	46.4549	46.9037	47.3152	48.0085	47.9946	48.6374	49.2342	49.5303	49.8548	50.0448	50.4181	50.4779	50.8516	51.1572	51.5742	51.6334	51.0286	51.5026	51.7827	51.5768	51.2647	50.8699	50.0295	49.3398	48.2932	47.7687	47.1262	46.5457	45.9123	45.6569	45.2530	44.9645	45.3836	46.5676
d-Ca47A1_03_H03F	23.7608	27.3294	30.3596	33.5099	35.3985	37.5674	39.7872	41.3662	42.4957	43.7208	44.4235	44.8787	45.1596	45.6580	46.4132	46.5658	47.2117	47.2187	47.8915	47.5087	48.8637	49.2261	49.8232	50.0559	50.3149	50.5606	50.6999	51.1110	51.2278	51.7606	51.7453	51.1893	51.7198	51.7536	51.7174	51.4890	51.1189	50.2550	49.4523	48.4169	48.0333	47.5488	46.7790	46.0257	44.7887	45.3655	44.9441	45.3649	46.4603
d-Ca47A1_03_H04F	22.7270	27.4106	30.1013	32.5096	34.7733	36.9568	39.0494	40.4344	42.0091	42.6022	43.6820	44.5592	45.2255	44.9957	45.9184	46.3890	47.1084	47.4662	48.0219	48.4595	49.0095	49.5501	49.9862	50.1501	50.3418	50.7185	50.9402	51.2565	51.5567	51.9646	52.1489	52.1116	52.1718	52.2454	52.2081	51.9684	51.4468	50.7524	49.7613	48.7549	48.5484	47.9553	47.2919	46.5812	46.1144	45.9397	45.4173	45.8044	46.8323
d-Ca47A1_03_H05F	24.5939	27.9889	31.6464	33.7606	36.1276	38.0288	39.9115	41.2329	42.4022	43.3215	43.8527	44.9346	45.2474	45.4808	46.1359	46.2892	46.5424	46.8216	47.5101	47.8335	48.3628	48.8388	49.2480	49.6565	49.8419	49.6817	50.0694	50.3162	50.5247	50.6771	50.7417	50.8904	51.0746	51.0198	50.8005	50.3643	49.8299	49.0693	48.1489	47.3246	46.7763	46.1953	45.6055	44.7700	44.6508	44.3456	44.2113	44.5191	45.7594
d-Ca47A1_03_H06F	25.1719	27.6930	31.9480	33.4981	37.0630	39.0054	40.9349	42.3720	44.1465	44.9298	45.8096	46.8082	46.8227	47.5795	48.2142	48.3844	49.1697	49.9948	50.4110	50.6696	51.1718	51.7495	52.3276	52.5244	52.7261	53.2225	53.5741	53.7348	52.7635	54.2868	54.6505	54.5979	54.8355	54.8296	54.8047	54.2690	53.9645	53.0959	52.4201	51.4930	51.0332	50.7036	49.8356	49.3358	49.0881	49.0334	48.9772	49.4457	50.3765
d-Ca47A1_03_H07F	23.9665	28.4104	31.9697	35.0982	37.0861	39.5267	41.2418	42.7906	44.2808	45.2351	45.5258	46.5139	47.5054	47.5358	48.1952	48.3893	49.1614	49.3147	50.1724	50.5094	51.0436	51.5554	51.8149	52.4029	52.6389	52.8211	53.0075	53.3410	53.4254	53.6557	53.8181	54.1361	54.2434	54.1820	54.0944	53.7453	53.0277	52.5516	51.4964	50.5683	50.2064	49.7807	48.9925	48.1488	47.4887	47.9722	47.6663	48.0031	49.0695
d-Ca47A1_03_H08F	24.8923	29.9207	32.6176	36.3271	39.2095	40.9794	43.3035	44.8011	46.0117	47.0785	48.2999	48.7891	49.2090	49.3916	50.2868	50.5717	51.0745	51.6734	52.4308	52.7140	53.1306	53.7237	54.0732	54.4905	54.7127	54.5689	55.0332	55.3195	55.4870	55.7196	55.7639	55.8647	56.1772	56.1517	55.9623	55.5357	54.9566	54.1227	53.1240	52.2726	51.6489	51.0524	50.3388	49.4920	49.0840	48.6626	48.3562	48.6733	50.1555
d-Ca47A1_03_H09F	23.9857	27.6621	30.9729	34.3122	36.3095	38.3328	40.5107	41.6253	43.3837	44.0738	44.7156	45.3329	45.9954	46.3175	46.9599	47.2823	47.6657	48.0689	48.7597	49.0384	49.5099	49.9703	50.2316	50.7879	50.9172	51.0905	51.2673	51.6477	51.6343	51.7586	51.9475	52.2986	52.2951	52.2418	52.0973	51.8050	51.1096	50.5882	49.6164	48.7736	48.4712	47.9832	47.1679	46.4242	45.2732	45.9529	45.6560	45.9034	47.1096
d-Ca47A1_03_H10F	23.9084	27.9505	30.8694	33.6024	36.4300	38.2774	39.9052	41.6080	43.1507	44.1432	44.9032	45.3654	46.1129	46.5907	47.0610	47.3136	47.8502	48.0440	48.9134	49.2543	49.9384	50.5096	50.8319	51.1254	51.2595	51.5620	51.9496	52.2773	52.1809	52.7962	52.7431	52.9540	53.1790	53.1020	52.8628	52.6058	52.0235	51.4295	50.2245	49.3800	49.0464	48.5589	47.7684	46.9643	46.1240	46.4604	46.1180	46.5523	47.6196
d-Ca47A1_03_H11F	23.6780	28.0905	31.2535	34.5022	36.3216	38.5316	40.7024	42.0631	43.5605	44.6681	45.6494	46.0293	46.6958	46.8270	47.4074	47.7762	48.3218	48.6252	49.3185	49.9182	50.3391	50.7887	51.3289	51.5903	51.8632	52.1645	52.2724	52.7626	52.8212	53.4313	53.2025	52.1693	53.6345	53.5373	53.3965	53.0387	52.5500	51.8761	50.9509	49.8594	49.4311	49.1023	48.3165	47.4885	46.4148	46.8099	46.3532	46.7922	47.9507
d-Ca47A1_03_H12F	25.3871	29.4895	31.5805	35.1779	37.4670	39.6211	41.2368	42.9172	43.7464	44.8041	45.5938	46.1938	46.3831	45.8928	47.3854	47.6423	48.0442	48.4570	48.9804	49.3342	49.7559	50.2115	50.5618	50.8447	51.0304	51.1486	51.3660	51.6072	51.4474	51.9909	52.1223	52.1230	52.4255	52.3131	51.9875	51.7956	51.0769	50.4111	49.3275	48.4035	47.8007	47.2873	46.6134	45.8795	45.3624	44.9645	44.7376	44.9602	46.3281
d-Ca47A1_04_A01F	26.5422	30.5960	34.1702	36.9886	40.0635	41.3309	43.1106	45.3212	46.0989	46.8644	47.4722	48.0395	48.3100	49.0826	49.6667	50.0591	50.5897	50.9588	51.6033	51.7510	52.4638	52.7978	53.0995	53.4456	53.6276	53.9296	54.1556	54.3575	54.6972	54.8409	55.1250	55.3119	55.4578	55.3512	55.2123	54.7778	54.1499	53.5262	52.3428	51.3739	50.9416	50.4881	49.6423	48.0046	48.5316	48.2253	48.1489	48.4687	49.5874
d-Ca47A1_04_A02F	27.2434	31.5963	33.8572	37.2122	40.1851	41.8690	43.4764	45.3525	46.6120	47.5507	48.1506	48.8026	49.0894	49.4162	50.0806	50.3752	51.0717	51.5585	51.8539	52.1110	52.4938	52.8046	53.3118	53.6587	53.9233	54.0031	54.3070	54.5077	54.5772	54.8703	55.0667	55.2644	55.3192	55.4395	55.1868	54.8124	54.3546	53.6961	52.7299	51.8774	51.3585	51.0481	50.4184	49.2655	49.5053	49.0018	48.8824	48.9856	50.1186
d-Ca47A1_04_A03F	25.3409	30.0070	32.9521	35.4123	37.8018	39.6137	41.1292	43.3087	44.3613	44.8398	46.4032	46.6304	46.9043	47.2059	47.8425	48.4352	49.1571	49.6643	49.7832	50.3951	50.9523	51.6259	51.7399	52.1699	52.2782	52.5525	52.9455	53.2772	53.3911	53.6688	53.7074	53.9836	53.9705	54.2518	54.1144	53.9041	53.3773	52.6766	52.1151	51.2671	50.8472	50.4195	49.8876	49.3627	48.8875	48.9115	48.4508	48.7677	49.6631
d-Ca47A1_04_A04F	25.4544	29.4906	33.4168	35.8735	39.4106	40.3192	42.0604	43.7656	45.0492	45.9934	46.3102	47.1384	47.3376	47.8900	48.3858	49.0748	49.3349	49.9679	50.5189	50.7696	51.1944	51.6919	51.9747	52.5157	52.5308	52.9103	52.9830	53.4027	53.6615	53.7575	54.0441	54.3192	54.2656	54.2209	54.1471	53.7772	53.2178	52.6348	51.7047	50.7290	50.3652	50.0370	49.1816	47.5890	48.4823	48.1648	48.1546	48.5354	49.5268
d-Ca47A1_04_A05F	26.5460	30.6840	33.9925	37.4516	38.9638	41.7703	42.7511	45.1099	46.1617	46.9859	47.8525	48.3991	48.6127	49.2085	49.6106	49.8752	50.6409	51.0924	51.2967	52.0228	52.3910	52.9743	53.1011	53.6432	53.8074	53.9544	54.3172	54.5349	54.7469	54.9243	54.9414	55.1771	55.2114	55.3253	54.9519	54.7886	54.0350	53.2514	52.2754	51.2052	50.6330	50.1243	49.3413	48.5687	47.9582	47.6815	47.0609	47.4306	48.7497
d-Ca47A1_04_A06F	26.7537	30.2391	33.7197	36.0385	39.1475	39.8667	41.9263	42.9324	44.1193	44.9837	45.5899	45.8518	46.3064	46.4464	47.0826	47.4988	47.6126	48.3938	48.7320	49.1506	49.5083	49.8619	50.0663	50.4190	50.5821	50.8441	51.1418	51.1389	51.3983	51.6150	51.7813	51.8092	52.0201	51.7781	51.7221	51.2336	50.7110	49.9439	48.9601	48.1038	47.5998	46.9837	46.1685	45.5640	45.2857	45.0780	44.8124	45.2575	46.2726
d-Ca47A1_04_A07F	25.1951	29.9555	33.0860	35.4206	37.7259	40.5026	42.1421	43.6474	45.1016	46.0397	46.3149	46.9492	47.3865	47.4994	48.2933	48.6641	49.0400	49.7653	50.1576	50.5869	50.8129	51.4790	51.8035	51.9098	52.1129	52.3057	52.5552	53.0134	53.1474	53.2121	53.2776	53.5451	53.6372	53.5981	53.4986	53.1030	52.7606	51.8430	51.1402	50.1533	49.8141	48.4512	48.6953	48.0883	47.8227	47.5939	47.2996	47.6505	48.6254
d-Ca47A1_04_A08F	24.1645	28.4337	31.7506	33.9868	36.6733	38.1037	40.1491	41.7352	42.4138	43.6393	44.2087	44.7770	45.3170	45.4721	46.1045	46.6661	47.0095	47.7169	48.1071	48.4714	48.8693	49.5606	49.7092	49.7245	50.1955	50.4551	50.6226	51.1285	51.2472	51.3285	51.6243	51.8630	51.9140	51.9525	51.8805	51.4940	51.1103	50.5019	49.9332	48.8737	48.7187	47.2476	47.6460	47.0862	46.8685	46.8139	46.5757	47.0265	47.8344
d-Ca47A1_04_A09F	25.4233	30.4547	33.0658	35.9860	38.1115	39.5793	41.3455	43.9256	44.7087	45.3816	46.4074	47.2444	47.5554	47.5344	48.0550	48.8577	49.4877	49.9854	50.2091	50.9968	51.3281	51.9136	52.1531	52.5826	52.8668	53.0982	53.5458	53.8418	53.8331	54.1784	54.2282	54.5368	54.5919	54.7496	54.5173	54.2306	53.5099	52.8041	51.9911	51.0200	50.5360	49.9709	49.3356	48.6931	48.2121	48.0686	47.5498	48.0520	49.1343
d-Ca47A1_04_A10F	26.3033	31.0334	35.0459	37.1669	39.7771	41.9218	43.9104	45.1981	46.6802	47.7351	48.3314	49.0772	49.2988	49.0779	50.0721	50.5137	51.1464	51.5100	51.9749	52.3806	52.9269	53.4923	53.7672	54.0797	54.3639	54.5066	54.9264	55.1112	55.1786	55.3424	55.4845	55.6774	55.6405	56.0187	55.5171	55.3116	54.4892	53.7126	52.7492	51.7730	51.1466	50.5535	49.8569	49.1540	48.5272	48.4672	47.9150	48.3262	49.6091
d-Ca47A1_04_A11F	25.3884	29.2922	31.9586	35.4262	37.5089	39.7987	41.7212	43.6389	44.3594	45.7131	46.4826	46.9853	47.2776	47.8715	48.4444	49.0631	49.4171	50.2034	50.3883	50.7271	51.2647	51.6032	52.1565	52.8323	52.7795	52.9243	53.3424	53.5946	53.8229	54.1790	54.1837	54.4375	54.5728	54.5275	54.3775	54.0357	53.4301	52.7581	51.8246	50.7997	50.3304	50.0489	49.2993	47.9625	48.2832	47.7445	47.5942	47.7475	49.0577
d-Ca47A1_04_A12F	25.3615	30.0541	32.6464	36.0014	38.7746	40.3025	42.4641	44.0211	45.5771	46.2863	47.0361	47.5838	47.8702	48.3534	48.9882	49.3791	49.9254	50.5592	51.0300	51.1287	51.9139	52.1836	52.6779	53.0324	53.3160	53.6151	53.7811	54.0515	54.2507	54.5426	54.7134	54.7415	54.9876	55.1111	54.6713	54.3395	53.8082	53.0953	52.0610	50.9145	50.5074	49.9829	49.1593	48.1137	47.8586	47.3636	47.2316	47.3077	48.6962
d-Ca47A1_04_B01F	21.9016	25.5458	29.6434	31.8209	34.6842	36.5940	39.0084	40.9627	42.5313	43.3804	44.4557	45.3322	45.9136	46.4852	47.0498	47.6001	48.2690	49.0242	49.3630	50.0923	50.5211	51.0361	51.6342	52.0487	52.4335	52.7138	53.2756	53.3628	53.5347	52.3827	54.1674	54.4354	54.4376	54.7142	54.5580	54.4244	53.8798	53.3007	50.9836	51.6654	51.2853	51.0026	50.2831	49.6690	49.4653	49.2316	49.1426	49.3579	50.4979
d-Ca47A1_04_B02F	23.2127	27.5038	31.2952	34.3917	36.5557	38.6655	40.8737	42.8499	44.1949	45.2418	46.2217	47.1346	47.4406	47.9840	48.4696	49.0704	49.7875	50.4044	50.9127	51.4047	51.7855	52.3313	52.8487	53.3525	53.6405	53.7273	54.1525	54.4639	54.7787	54.5400	55.0366	55.2740	55.3399	55.3181	55.1725	54.9314	54.2700	53.5091	51.2948	51.3587	50.9463	50.4706	49.6016	48.8197	48.2727	47.8059	47.3649	47.6827	49.1387
d-Ca47A1_04_B03F	23.4487	27.0894	30.3363	34.0678	36.3932	39.0236	40.6467	42.6697	43.1875	44.8518	45.5572	46.3818	46.6079	47.3099	48.1699	48.5019	49.1385	49.8468	50.1139	50.6643	51.3725	51.6356	52.2206	52.5274	52.6916	52.8875	53.4409	53.6356	53.8280	54.1335	54.2655	54.5893	54.6965	54.8008	54.5674	54.2529	53.8236	53.3593	52.3833	51.6035	51.0368	50.8395	50.1506	49.5124	49.1473	48.8764	48.6682	49.0994	50.1842
d-Ca47A1_04_B04F	22.8752	26.9376	30.3903	33.4125	36.3675	38.2650	39.9539	42.1494	42.7676	44.0839	45.0253	45.7969	45.6656	46.5096	47.4730	47.8597	48.3327	49.1829	49.4833	50.0942	50.5522	50.9454	51.4074	51.8877	51.9925	52.2894	52.6016	52.9304	53.3395	53.4921	53.6788	53.8891	53.9097	54.0619	53.7999	53.5594	53.0482	52.5002	51.4617	50.7856	50.1001	49.8502	49.3067	48.7026	48.3858	48.1341	47.9001	48.2934	49.3514
d-Ca47A1_04_B05F	24.5549	29.8303	32.8573	36.7479	38.7500	41.0351	43.1012	45.6619	46.6326	47.6584	48.6224	49.7187	50.1549	50.2979	50.6776	51.4655	52.3021	53.0849	53.3856	53.8525	54.2350	54.7805	55.3032	55.7761	55.9753	56.2025	56.4427	56.7904	57.1568	56.7141	57.4275	57.6183	57.6855	57.6881	57.6135	57.3115	56.7648	56.0402	55.1127	54.1763	53.6548	53.1552	52.4445	52.0041	51.6302	51.3387	51.0462	51.4458	52.4158
d-Ca47A1_04_B06F	22.3374	26.0195	29.2427	32.5188	34.6997	37.9320	40.3529	42.0991	43.0492	44.1792	45.1003	46.0025	45.4392	47.3672	48.2482	48.5932	49.2181	49.9651	50.2410	50.9489	51.6268	51.9245	52.7700	53.0692	53.0341	53.3231	53.8341	54.2243	54.2520	54.8859	54.8195	55.2387	55.3436	55.6477	55.2628	55.0908	54.5200	54.2155	53.3352	52.4569	51.9688	51.8646	51.1848	50.5465	50.2006	49.8819	49.6334	50.1007	50.9916
d-Ca47A1_04_B07F	25.8015	30.5354	33.6252	37.2816	39.3438	41.4146	43.6744	45.5879	47.1667	47.8576	48.7539	50.0817	50.0256	50.4859	51.3534	51.2862	51.8502	52.7576	53.1379	53.7999	54.1395	54.6513	54.9617	55.2531	55.4909	55.7748	56.1431	56.2107	56.5126	55.7583	56.9764	57.1916	57.2603	57.2780	57.2930	56.7191	55.9902	55.1525	53.6513	52.9366	52.4773	52.1034	51.0722	50.1838	49.7531	49.2661	48.8815	49.1567	50.5680
d-Ca47A1_04_B08F	24.6993	28.8532	31.9747	34.5211	36.4229	39.7086	41.4685	43.5452	44.4685	45.4758	46.2328	47.1236	46.6885	47.8745	48.6537	48.9297	49.5496	50.2086	50.3689	50.9108	51.5074	51.8555	52.2375	52.7144	52.8755	53.0369	53.4839	53.7372	53.8150	54.1524	54.2996	54.6008	54.6710	54.7796	54.5044	54.1390	53.6447	52.9863	51.8859	51.0632	50.4976	50.2164	49.4824	48.6983	48.1823	47.7998	47.3810	47.7341	49.0997
d-Ca47A1_04_B09F	25.8721	29.6235	33.7625	36.3872	38.6726	41.2464	43.4535	44.7652	46.0523	46.9418	47.6261	48.4839	47.8593	49.2645	50.0986	50.5192	51.0136	51.6128	51.8900	52.3940	52.9084	53.2685	53.7023	53.8951	54.0715	54.4590	54.6801	55.0291	55.1420	55.5106	55.5444	55.9095	55.9509	56.0117	55.7237	55.4438	54.8330	54.2940	53.3222	52.4431	51.8342	51.5614	50.8894	50.1810	49.8239	49.5554	49.3004	49.6590	50.7076
d-Ca47A1_04_B10F	24.5169	29.3407	31.9998	35.1493	37.5951	40.3235	42.0228	43.6955	45.1602	46.0287	46.6109	47.5658	47.6472	48.5102	49.1149	49.7204	50.0661	50.9455	51.1778	51.8955	52.4244	52.8600	53.3426	53.7537	53.7849	54.1615	54.2790	54.8893	55.0955	55.3574	55.4172	55.5521	55.7502	55.8662	55.6804	55.4013	54.9560	54.1749	53.2187	52.5465	51.8218	51.4246	50.8232	50.2272	49.7800	49.5414	49.2714	49.6247	50.8429
d-Ca47A1_04_B11F	22.3657	26.6598	29.6167	31.9020	35.3842	38.2677	39.0512	41.1821	42.4569	43.0782	43.9849	45.2622	45.1918	45.5326	46.4257	46.6777	47.1476	47.6349	48.0886	48.6005	49.2811	49.4241	50.2144	50.3944	50.7545	50.9087	51.2534	51.5236	51.6347	52.0129	52.1031	52.1927	52.3386	52.5156	52.2783	51.8900	51.3959	50.5398	49.7213	48.7882	48.1900	47.8610	47.1299	46.4703	46.2234	45.8866	45.7784	46.1875	47.3340
d-Ca47A1_04_B12F	25.2758	28.6325	32.5240	35.0006	37.0927	38.9905	40.9919	42.3491	43.4825	44.7208	45.2123	46.1272	46.3478	46.5986	47.5383	47.6450	47.8832	48.5529	49.0976	49.3645	49.8348	50.0852	50.5562	50.9127	50.0892	51.2002	51.5415	51.6696	52.0606	52.2554	52.3624	52.3758	52.4768	52.6727	52.5570	52.1633	51.2520	51.0314	49.0821	49.4893	49.0741	48.6113	48.0420	47.5014	47.2098	47.2172	47.0105	47.2501	48.1196
d-Ca47A1_04_C01F	21.6979	26.0788	29.0208	32.0889	34.3224	36.9337	37.9245	40.7209	42.0939	43.0339	43.6965	44.7742	45.0709	45.6622	45.4863	46.8315	47.2090	48.0587	48.1677	48.7189	49.1588	49.7871	49.9401	49.9616	50.8138	51.0007	51.4771	51.6176	51.6797	52.1503	52.1799	52.3547	52.5256	52.5336	52.3891	52.3718	51.9568	51.4478	50.8334	50.0693	49.7473	49.4364	48.8895	47.8781	48.1268	47.8900	47.7832	47.9441	48.9875
d-Ca47A1_04_C02F	20.0899	24.8276	27.0447	30.4345	33.5739	35.3115	37.3652	39.2662	40.7767	41.6517	42.7367	43.5632	43.8699	44.4843	45.3602	45.6901	46.2868	47.1189	47.3515	47.8836	48.4966	48.9847	49.4809	48.5530	50.3347	50.3469	50.6477	50.9971	51.2273	51.4821	51.7157	52.0131	52.1411	52.0962	52.0715	51.6747	51.3157	50.6484	49.6683	49.0651	48.5521	48.1882	47.4996	46.7137	46.5119	46.1097	45.8489	46.0817	47.2729
d-Ca47A1_04_C03F	22.6999	27.0664	29.6975	32.7238	35.4210	37.1938	39.0889	41.0752	42.3795	43.1871	44.1806	45.6630	45.2073	45.8347	45.8200	46.9040	47.4333	47.9206	48.2350	48.7036	49.0939	49.6777	49.9538	49.4935	50.5537	50.8251	51.4130	51.4067	51.4977	51.9424	51.9306	52.0206	52.2751	52.1725	51.9441	51.7560	51.2848	50.6134	49.7160	48.7530	48.3699	47.9129	47.2014	46.0831	46.1838	45.8362	45.6310	45.8396	47.1653
d-Ca47A1_04_C04F	20.7513	26.9008	30.9647	31.9260	34.6418	36.5912	38.5842	39.6905	41.3884	42.4704	42.7473	43.6856	44.6620	45.0680	45.0992	46.0687	47.0577	47.1915	47.7377	48.0684	48.8578	49.2365	49.5218	50.1122	50.3591	50.5286	50.7854	51.3196	51.3738	51.5725	51.8351	51.9687	51.9986	52.4688	52.2367	52.0715	51.6797	50.9618	50.4821	49.8947	49.6257	49.2534	48.5421	48.1950	48.0308	47.6078	47.6662	48.0040	48.5871
d-Ca47A1_04_C05F	24.6911	28.8916	31.3133	34.9214	38.0916	40.6223	42.5946	44.4944	46.0447	46.9789	47.6704	48.2941	48.9592	49.1345	49.9194	50.5470	51.1445	51.9073	52.2729	52.7009	53.2078	53.8780	54.0659	53.7038	55.0515	54.6265	55.2540	55.5423	55.8117	55.9529	56.3015	56.3671	56.5175	56.4656	56.2083	56.0020	55.5751	54.8198	53.7770	53.0886	52.4095	51.8349	51.1360	50.3456	50.0442	49.7992	49.6513	50.0095	51.1942
d-Ca47A1_04_C06F	23.5619	27.4107	29.7684	33.4757	35.9637	37.6845	39.1665	41.0011	41.9536	43.1153	44.0567	44.7041	45.1773	45.3742	45.3860	46.4729	46.9228	47.2721	48.0189	48.3576	48.6942	48.9764	49.2832	49.9653	50.0856	50.2485	50.4872	50.6954	50.9290	51.0420	51.3496	51.2936	51.3742	51.5804	51.2486	51.1333	50.5275	50.0947	49.4578	48.6894	48.2682	47.9304	47.0793	46.5541	46.6574	46.4391	46.2127	46.7262	47.5170
d-Ca47A1_04_C07F	22.1027	25.7883	29.8472	32.8238	34.9161	37.2846	39.2588	41.1665	42.7424	43.8113	44.5125	45.1072	45.9172	46.3974	47.0465	47.5942	48.2031	49.0157	49.2414	49.8781	50.3367	51.0067	51.2486	51.3380	52.0556	52.0114	52.6324	52.7779	53.1846	53.2699	53.7183	53.7279	53.9439	53.9085	53.8506	53.5224	53.1473	52.5602	51.6865	50.9923	50.4873	49.9377	49.3419	48.6762	48.4648	48.2512	48.0367	48.4640	49.5452
d-Ca47A1_04_C08F	20.3912	25.2271	28.1111	31.4368	34.1755	36.6019	37.1821	39.3007	40.7089	42.6140	43.2580	43.8622	44.7729	45.0906	45.7338	46.3586	46.9508	47.4433	47.9511	48.5237	49.0310	49.4909	50.0247	50.4211	50.5271	50.8888	51.1680	51.5541	51.7474	51.9501	52.0773	52.3687	52.2960	52.6829	52.4554	52.0152	51.5495	50.6834	49.9445	49.0792	48.7178	48.2661	47.3784	46.7347	46.4132	45.9117	45.7626	46.0790	47.0614
d-Ca47A1_04_C09F	21.6343	26.1033	28.7912	31.4279	34.1286	36.1914	36.8454	40.0131	40.7715	41.5439	42.6017	44.2893	43.8284	44.2840	43.7600	45.2609	45.5683	46.2085	46.6781	47.0088	47.3286	47.9968	48.2071	48.3933	48.9786	48.8917	49.4027	49.4935	49.8018	50.0651	50.1990	50.1164	50.4958	50.2269	50.0258	49.8279	49.3357	48.8049	47.9570	47.0381	46.5609	46.1219	45.4967	44.5234	44.5688	44.4167	44.3525	44.5861	45.6951
d-Ca47A1_04_C10F	22.1643	26.0827	29.8671	32.6416	35.2205	37.5072	37.8692	41.4942	42.8883	43.5457	44.4527	45.8178	45.7838	46.1685	46.4999	47.4056	47.7040	48.3617	48.6837	49.2921	49.7245	50.3537	50.4318	50.3617	51.3802	51.3824	51.9439	52.0156	52.1486	52.5514	52.6145	52.6603	52.8948	52.8175	52.6284	52.5266	52.0508	51.4044	50.6975	49.7201	49.2760	48.8558	48.4241	47.0773	47.4308	47.1542	47.0501	47.3595	48.3523
d-Ca47A1_04_C11F	23.2747	27.7419	30.7543	33.5929	36.3337	38.5300	40.2824	42.5420	44.1803	45.2594	45.5540	47.0046	47.7214	47.6719	48.4226	49.0100	49.7477	50.2165	50.5154	51.1923	51.6143	52.1090	52.6103	50.2951	53.3108	53.6368	54.3277	54.4294	54.4518	54.7987	54.9241	55.0733	55.3575	55.3467	55.1236	54.8883	54.2729	53.5922	52.7541	51.7794	51.5635	50.9365	50.1271	48.3617	48.9939	48.7229	48.6254	48.8499	50.1482
d-Ca47A1_04_C12F	22.0550	25.1610	28.9792	31.3394	33.7917	35.6181	36.8354	39.3823	40.5829	41.3208	42.0664	43.3756	43.4583	43.9509	43.6611	44.8610	45.2742	46.0945	46.2840	46.5981	47.1117	47.6758	47.9162	47.9016	48.6510	48.5994	49.3150	49.3218	49.4534	49.9172	49.8801	49.9264	50.1502	50.0912	49.9879	49.8952	49.4047	48.8274	48.0482	47.1460	46.8974	46.4675	45.9340	44.8803	44.7788	44.4531	44.2076	44.3997	45.6290
d-Ca47A1_04_D01F	23.0238	26.6715	29.9260	32.9232	35.2495	38.2032	39.9886	41.4224	43.1704	44.0294	45.0581	45.2569	45.8850	46.6949	47.2175	47.8932	48.2697	49.0583	49.2843	49.9425	50.3301	50.8697	51.4130	51.6981	52.0194	52.0826	52.6437	52.8604	53.1954	53.2179	53.5686	53.5502	53.8115	53.8427	53.7027	53.2940	52.9104	52.2117	51.1128	50.3828	49.9463	49.4490	48.7381	47.8936	47.6135	47.3601	46.7536	47.2556	48.5350
d-Ca47A1_04_D02F	21.3968	24.9833	28.7075	31.8147	33.7198	36.6843	38.8852	40.6218	41.8840	43.3025	44.1140	44.6607	45.4816	45.9473	46.4082	47.3587	47.9482	48.6065	49.0418	49.5966	49.9996	50.4088	50.9643	51.4190	51.6815	51.9133	52.2886	52.7731	52.9351	53.2656	53.4955	53.5729	53.8367	53.7827	52.2725	53.4349	52.8879	51.9750	51.0240	50.0998	49.6367	49.4563	48.6856	47.8165	47.1962	46.6440	46.3470	46.6112	47.9375
d-Ca47A1_04_D03F	24.3719	28.2908	32.4359	35.2232	37.9262	40.2575	41.9647	44.2981	45.3360	46.1307	47.3247	47.9680	48.4306	49.1343	49.5252	49.7321	50.8251	51.3497	51.6621	51.9346	53.1560	53.4064	53.7559	54.2664	54.3741	54.7732	55.1292	55.2991	55.5300	55.7972	56.0474	56.1351	56.2397	56.2546	56.1544	55.8317	55.2985	54.4750	53.5863	52.4947	51.9522	51.3414	50.4519	48.7507	49.4404	49.1166	48.7813	49.2102	50.6019
d-Ca47A1_04_D04F	22.9802	27.2561	30.5402	33.3829	36.4861	38.8558	40.5174	42.1923	43.5409	44.6656	45.4278	46.2753	46.5063	47.0337	47.8919	48.2449	48.9111	49.5722	50.1397	50.6574	50.9825	51.5273	52.0435	52.3521	52.5670	52.7469	53.1469	53.5310	53.4612	53.7263	54.0032	54.1831	54.2055	54.5034	54.1008	53.8563	53.4763	52.6708	51.8194	50.9446	50.4737	50.0460	49.3896	48.6554	48.1101	47.6810	47.3223	47.5174	48.8207
d-Ca47A1_04_D05F	23.1879	27.2567	30.5076	33.7503	36.0495	38.8251	40.1960	42.4078	43.3801	44.3050	45.4161	45.9030	46.2759	46.8853	47.6323	47.9703	48.7682	49.5015	49.8956	50.1929	50.9148	51.3052	51.6620	51.9295	52.0847	52.3948	52.7522	53.0612	53.1101	53.2763	53.4939	53.7133	53.9441	54.0144	53.6498	53.6663	52.9011	52.4261	51.9272	51.0485	50.5993	50.0129	49.6148	49.1186	48.8545	48.5455	48.5206	48.8498	49.5909
d-Ca47A1_04_D06F	23.2632	27.1439	30.3308	34.3282	36.8350	39.1339	41.5944	42.8360	44.8597	44.9766	46.1485	46.3003	47.0369	47.6208	47.9277	48.4888	49.0636	49.7783	50.2366	49.9204	51.5940	51.3696	52.0388	52.2530	52.5128	52.8135	53.2086	53.3149	53.7142	53.9571	54.1182	54.0262	54.1764	54.0163	53.9044	53.5843	52.8710	52.1788	50.9376	49.9625	49.5036	48.9473	48.0888	46.8117	46.8809	46.3127	46.0034	46.3656	47.7791
d-Ca47A1_04_D07F	22.2800	25.2173	28.3729	31.7770	33.4769	35.9490	37.9400	39.2290	40.6087	41.4831	42.2364	42.8687	43.3590	43.7079	44.3925	44.6283	44.8285	45.4518	45.8263	46.3404	46.6035	47.0756	47.4970	47.9281	47.9666	48.1381	48.4096	48.7924	48.6052	48.9484	49.1801	49.2011	49.2183	49.2162	48.9372	48.6763	47.9581	47.3922	46.3703	45.6007	45.0501	44.6988	43.8736	43.2023	42.9286	42.5924	42.3720	42.6220	43.8137
d-Ca47A1_04_D08F	21.7936	26.1099	28.4775	31.9422	35.1870	37.2648	38.7222	41.2565	42.7355	42.9832	44.0757	45.1330	45.3278	46.0421	46.4535	46.7618	47.4749	48.2035	48.7185	48.7684	49.8645	49.9974	50.4370	50.8329	51.1297	51.3555	51.6788	51.9745	52.1841	52.5013	52.7444	52.7849	52.9124	53.0185	52.8226	52.4907	51.9948	51.2669	50.2872	49.2375	48.9056	48.2697	47.3654	45.8753	46.2239	45.8174	45.3929	45.7901	47.1819
d-Ca47A1_04_D09F	22.5874	26.4658	29.9299	33.0132	35.4980	37.9497	40.1514	41.5102	42.8704	44.0413	44.8146	45.7000	46.2684	46.8122	47.4917	47.8407	48.3692	49.1816	49.9530	50.3838	50.8379	51.4679	51.9748	52.3875	52.6347	52.9634	53.3652	53.7342	53.8527	54.1495	54.3518	54.3650	54.5410	54.5861	54.5054	54.3030	53.5560	53.0382	51.9517	51.0296	50.5144	50.1675	49.3437	48.5668	48.1997	47.7740	47.6268	47.9596	49.2572
d-Ca47A1_04_D10F	21.6392	25.8585	29.6608	32.2602	35.0478	37.4563	38.6745	41.4012	43.0157	43.5363	44.8102	45.4386	46.0483	46.4385	47.1483	47.6059	48.3670	49.0559	49.6190	49.7638	50.8852	51.1475	51.4399	52.0663	52.1646	52.6102	52.9369	53.2357	53.6254	53.8348	54.0263	54.2984	54.3125	54.4698	53.9003	53.9370	53.5942	52.7664	51.9698	50.8232	50.3921	49.8458	48.9887	47.7465	47.8382	47.4232	46.9982	47.3958	48.7307
d-Ca47A1_04_D11F	21.4129	25.1830	29.3093	32.7551	35.0158	37.2734	39.9218	41.4274	43.0493	43.9216	44.8419	45.5793	46.2767	46.7622	47.5696	47.9770	48.9202	49.6282	50.3998	50.7659	51.3825	51.8576	52.2622	52.9452	53.1130	53.6051	53.8877	54.3613	54.3588	54.8560	55.0850	55.0026	55.2980	55.4043	55.3438	55.1703	54.6384	54.0868	53.1179	52.2414	51.8452	51.6451	50.8109	50.1224	49.8874	49.3142	49.2748	49.6024	50.7294
d-Ca47A1_04_D12F	21.6077	25.3239	29.1049	32.4423	35.2086	36.6121	39.1002	41.2629	42.6293	43.5883	44.5460	44.3757	45.5488	46.0963	46.7975	47.3271	47.6389	48.4937	49.0078	49.4588	49.9431	50.5092	50.8377	51.4253	51.5835	51.6688	52.1009	52.5775	52.6054	52.7672	53.0719	53.1327	53.3280	53.3813	52.9696	53.0510	52.5424	51.8300	51.0664	50.3016	49.8456	49.4084	48.8166	48.1252	47.7872	47.4819	47.2485	47.5352	48.6357
d-Ca47A1_04_E01F	22.2416	26.8294	29.5211	31.9847	35.7738	37.4245	39.7207	41.6279	42.9562	43.6083	44.4874	45.5480	45.9181	46.6629	47.1174	47.1498	48.2866	49.1754	49.2419	49.1517	50.7111	51.1681	51.4929	52.1329	52.2586	52.4469	52.8199	53.0463	53.4430	53.5532	53.8941	53.9231	54.1623	54.3459	54.0690	53.9191	53.3739	51.9154	51.6419	50.7985	50.3418	49.8910	49.2282	48.6485	48.2651	47.8344	47.4150	47.7638	47.9650
d-Ca47A1_04_E02F	20.5918	24.5791	27.8488	30.9632	33.6423	35.0869	37.6664	39.0737	41.0000	41.9156	42.6003	43.8964	44.0587	44.6242	45.4338	45.8339	46.7452	47.5064	48.0004	48.4261	49.1022	49.6603	49.9926	50.6106	50.8416	51.2243	51.5099	51.9966	52.1722	52.4501	52.7667	52.8474	53.0975	53.2129	53.0176	52.7970	52.3461	51.6216	50.8735	50.0606	49.6138	49.2928	47.8491	47.9058	47.5793	47.3067	47.1690	47.5479	48.5615
d-Ca47A1_04_E03F	20.0847	25.0255	27.8979	30.1471	33.8486	35.3043	37.4942	39.5280	40.9512	41.5741	42.5878	43.8718	43.9883	44.3612	45.3197	45.3808	46.3679	46.9076	47.5203	48.0606	48.4374	49.1262	49.4290	50.0023	50.1304	50.4994	50.9025	51.1483	51.3518	51.5638	51.9078	52.0131	52.1259	52.2534	51.9846	51.7773	51.4285	50.0567	49.8622	49.2759	48.8159	48.5298	47.9369	47.2521	47.0012	46.8701	46.7192	47.1402	47.8909
d-Ca47A1_04_E05F	21.3904	25.7985	28.7785	31.5110	34.2151	35.9737	37.6666	40.1246	41.4521	41.7594	43.1381	43.6852	44.1357	44.5528	44.9560	45.4251	46.3168	46.5224	47.0815	47.3035	47.8209	48.2614	48.5883	49.0579	49.1604	49.5550	49.8729	50.2603	50.3456	50.5067	50.7223	50.7764	50.8125	50.8847	50.7715	50.4045	50.1111	49.4486	48.8418	48.0905	47.7690	47.3430	46.7113	46.2082	46.0109	45.9997	45.9186	46.2123	46.9573
d-Ca47A1_04_E06F	21.7488	25.4433	28.1961	31.0937	33.8225	35.3752	36.9394	39.0600	40.0399	40.9485	41.5745	42.4862	42.8741	42.6342	43.7102	43.8535	44.4706	45.0250	45.1719	45.6695	46.0244	46.5537	46.7504	47.0773	47.1676	47.5296	47.6808	47.9412	48.0045	48.2162	48.2090	48.3915	48.5454	48.4976	48.0913	48.0524	47.5238	46.8718	45.8732	44.9831	44.0863	44.2255	43.3454	42.8238	42.3781	42.1145	41.7500	42.0687	43.2399
d-Ca47A1_04_E07F	23.5715	27.8077	30.0561	33.5815	35.9448	37.9664	39.7993	42.2533	44.0552	44.2981	45.2730	46.0614	46.5380	47.1748	47.8901	48.2469	49.1921	50.0192	50.2976	50.6289	51.4761	51.8101	52.2153	52.5445	52.9021	52.9319	53.5399	53.7246	54.0808	54.3503	54.6469	54.8173	55.0793	54.9423	54.8838	54.5907	54.0009	53.2733	52.6679	51.7414	51.3309	50.8979	50.3159	50.0301	49.6874	49.5651	49.5154	49.8877	50.6281
d-Ca47A1_04_E08F	22.4274	26.5154	29.8117	32.5003	34.7821	36.7675	38.9462	40.4956	41.4219	41.9074	42.7893	43.9825	43.7095	44.3575	45.0202	45.2008	45.8603	46.1928	46.7272	47.0849	47.4958	48.0367	48.2315	48.6777	48.8811	49.0435	49.2956	49.5606	49.6732	49.9213	50.0888	50.2062	50.1093	50.0618	49.8042	49.4677	48.9142	46.9689	47.1476	46.1908	45.5668	45.1423	44.2545	43.5712	43.1486	42.9378	42.7550	43.0767	44.1786
d-Ca47A1_04_E09F	21.0820	24.9641	28.4676	31.9775	33.5425	36.3620	37.3005	39.7606	40.7238	41.4994	42.1146	43.2908	43.4752	44.0847	44.6471	45.1039	45.2610	45.9866	46.2583	46.6134	46.8788	47.4967	47.9627	48.4252	48.5791	48.6189	48.7301	49.0444	49.2619	49.4690	49.5594	49.6794	49.6989	49.7397	49.5330	49.0105	48.4102	47.6977	46.7647	45.8480	45.0837	44.9399	43.9033	43.3337	43.0020	42.7473	42.5706	42.9721	43.9510
d-Ca47A1_04_E10F	22.7054	27.2338	30.8018	33.4383	35.7739	38.9027	41.2058	43.0823	44.3587	45.0344	46.0087	47.0116	47.3171	48.1081	48.7355	49.5474	49.6041	50.6456	51.0643	51.7791	52.2959	52.6832	53.2265	53.6819	53.7727	54.0838	54.2121	54.8624	55.0049	55.2404	55.4174	55.6372	55.8161	55.8718	55.5385	55.3435	54.7646	54.1470	53.0689	52.1533	51.4460	51.2166	50.0345	49.8150	49.4443	48.9809	48.6130	48.8923	50.2614
d-Ca47A1_04_E11F	20.6849	24.3546	27.8060	30.5893	33.3464	35.2462	37.5672	39.3029	40.6213	41.7986	42.8091	43.6297	44.2736	44.5765	45.0811	45.6812	46.6354	47.3559	47.4065	48.3834	49.0499	49.4998	49.8881	50.5000	50.7211	51.2017	51.6483	51.7602	52.0432	52.3358	52.5769	52.8163	52.9014	53.1670	52.8739	52.6657	52.1625	51.3963	50.7496	49.9636	49.6696	49.1954	48.6714	48.0600	47.7985	47.4641	46.9753	47.5391	48.6862
d-Ca47A1_04_E12F	22.8907	26.2010	30.5833	33.0463	36.0250	38.0543	40.1685	41.9795	43.2066	44.4184	44.9979	46.0850	46.3294	46.6809	47.2775	47.3610	48.6817	49.0905	49.5984	50.3057	50.5988	51.2200	51.6340	52.0273	52.2893	52.6368	52.9942	53.0849	53.4948	53.6156	53.7771	54.0723	54.1635	54.4068	54.0159	53.9075	53.4515	52.5170	52.3289	51.6394	51.1859	50.7235	50.3579	49.8147	49.7542	49.6638	49.4661	49.9369	50.7796
d-Ca47A1_04_F01F	23.2266	27.4590	31.0857	33.7814	36.1659	38.7238	40.7018	42.5117	44.0622	44.3443	45.3918	45.9503	46.1822	46.8913	47.4554	48.0270	48.8170	49.5053	49.4501	50.2667	50.7286	51.0996	51.6455	51.8507	52.0940	51.8914	52.7232	53.1503	53.2826	53.5196	53.6744	53.8038	53.9692	53.7812	53.6643	53.3624	52.8850	52.0751	50.9876	50.2956	49.5957	49.2692	48.3926	47.5459	47.3266	46.9314	46.4999	46.0246	48.3848
d-Ca47A1_04_F02F	24.0531	28.0579	31.0884	34.9019	37.6679	39.6636	41.2974	43.5359	45.2121	46.0012	46.6205	47.7339	47.9346	48.6171	49.2571	49.1234	50.2816	50.8584	50.1578	51.9977	52.7659	52.9955	53.4787	53.6501	53.9596	54.3313	54.5836	53.4254	55.2102	55.3995	55.5191	55.8213	55.7547	55.9131	55.6361	55.2773	54.7915	53.8804	52.8650	51.7695	51.3203	50.6636	48.4277	49.1328	48.7075	47.0149	48.3054	48.4378	49.7768
d-Ca47A1_04_F03F	23.9326	27.7369	30.7601	33.6095	36.5264	38.6204	41.1803	42.8672	44.1715	45.4827	46.0041	46.9041	47.4750	48.0370	48.8065	49.0543	50.1022	50.4384	50.9788	51.4628	52.0667	52.7152	53.3125	53.4953	54.0056	53.9508	54.2783	54.2376	54.8693	54.7673	55.4849	55.6847	55.7343	55.9204	55.5674	55.4550	54.9138	54.2788	53.2479	52.2320	51.7697	51.4452	50.5251	49.7573	49.1704	48.6376	48.1702	47.6250	50.0466
d-Ca47A1_04_F04F	20.3651	23.8211	26.3011	28.9510	31.2178	33.5410	34.9542	36.9344	38.6387	39.3106	40.1877	40.8070	40.9924	41.8004	42.6414	43.3941	44.0344	44.8062	45.0726	45.4986	46.2290	46.6848	47.3559	47.4889	47.9469	47.6921	48.4376	48.9849	49.0607	49.4426	49.6720	49.9335	50.2855	50.3274	50.2867	50.2839	50.2999	49.8039	49.2248	48.9849	48.7059	48.6289	48.1270	47.6850	47.7476	47.7317	47.5567	47.4254	48.7318
d-Ca47A1_04_F05F	20.5402	24.5174	27.2922	30.2907	33.0265	34.7538	36.7519	38.4841	39.6900	40.6321	41.7211	42.3697	42.5141	43.2936	43.8629	44.1898	45.0671	45.5901	45.8565	46.4002	46.6676	47.4434	48.0872	48.0684	48.5719	48.5822	48.8671	48.4676	49.2021	49.1047	49.7333	49.9913	49.9969	50.1339	49.8721	49.7347	49.3282	48.8690	48.1438	47.2428	46.8868	46.6515	45.9949	45.4813	45.1653	44.9534	44.7645	44.3431	46.1821
d-Ca47A1_04_F06F	22.2888	25.7358	28.2956	30.8395	33.2146	35.4719	37.4734	38.8423	40.0049	40.8736	41.6988	42.5382	42.8608	43.2974	44.1586	44.3459	44.7379	45.4567	45.7704	46.3696	46.8766	47.3703	47.6994	47.9485	48.2222	48.5391	48.7832	48.9358	49.1474	49.4835	49.5854	49.2098	49.8631	50.0317	49.8408	49.5766	49.1438	48.6855	47.8616	46.7962	46.6718	46.2079	45.6344	45.1429	45.0736	44.7508	44.5992	44.9165	45.8916
d-Ca47A1_04_F07F	23.8885	28.6311	32.2004	35.0880	37.5593	39.7107	42.1389	43.4195	45.4418	45.9542	46.7967	47.8665	48.0963	48.5097	48.8127	49.7585	50.5082	50.8147	51.1825	51.7260	52.4403	52.8957	53.4873	53.5124	54.0078	54.1683	54.5173	54.7448	55.1553	55.2551	55.4656	53.8640	55.7848	55.7687	55.5810	55.3002	54.7558	53.9182	53.0916	51.9722	51.4675	50.9295	50.1479	49.2452	49.0058	48.2347	47.8214	48.1798	49.5672
d-Ca47A1_04_F08F	21.2752	25.2417	27.9430	30.5543	33.9360	35.9320	37.8781	39.3963	41.2601	41.8027	42.7847	43.6793	43.8508	44.6939	45.2747	45.9640	46.8314	47.2660	47.8207	48.1754	48.8583	49.3341	50.1427	50.2319	50.8637	48.7694	51.2694	51.5690	51.6894	51.0856	52.2902	52.5209	52.6491	52.8179	52.6303	52.4543	52.1572	51.7504	50.9580	50.2955	50.1679	49.8378	49.3703	48.4857	48.4981	48.0926	47.9727	47.5922	49.1990
d-Ca47A1_04_F09F	22.1252	26.8862	29.1957	32.2411	34.9134	37.0719	38.6526	39.9284	41.8361	42.4964	43.0459	43.7872	44.5309	45.0445	45.6055	45.4886	46.5938	47.2582	47.0270	48.2672	49.1120	49.4828	50.0324	50.0457	50.3278	50.8975	51.0286	50.4029	51.7134	51.9068	52.1337	52.3486	52.2696	52.5549	52.4770	52.2890	51.9455	51.1088	50.3193	49.3976	49.1342	48.7938	47.0272	47.3809	46.9880	45.7828	46.5851	46.7703	48.0445
d-Ca47A1_04_F10F	22.8005	27.2939	29.9564	32.5656	35.7574	37.3020	39.5072	41.1022	42.3201	43.0087	43.6439	44.6870	44.4238	45.2959	46.0663	46.0345	46.7155	47.1998	47.5818	48.2853	48.7824	49.1466	49.3972	49.6260	49.8797	50.0754	50.3852	50.5103	50.8770	50.9753	51.0837	50.3506	51.4566	51.4211	51.1185	50.6550	50.1822	49.4635	48.4612	46.5431	46.9715	46.3404	45.5296	44.8720	44.7126	44.3250	44.1080	44.4126	45.5199
d-Ca47A1_04_F11F	21.5391	24.7566	28.0812	31.0805	33.5971	35.3551	37.9469	39.4159	40.5971	41.4371	42.3013	43.1765	42.9224	43.9244	44.7888	44.9202	45.4639	46.0446	46.4625	47.0364	47.4436	47.9388	48.3533	48.4730	48.6893	49.0309	49.3786	49.5732	50.0683	50.0021	50.2753	49.7091	50.4866	50.6734	50.3112	50.0645	49.5529	48.7848	47.9855	46.3021	46.5997	45.9660	45.2923	44.5613	44.4474	43.8488	43.6205	43.8842	45.0473
d-Ca47A1_04_F12F	21.1671	24.9982	28.0263	31.2801	33.4879	35.2568	38.1077	39.4607	40.8031	41.7147	42.9550	43.5941	43.9117	44.4282	45.4136	45.5047	46.0890	46.6870	47.0747	48.0670	48.4936	49.1369	49.3159	49.7687	49.9571	50.4486	50.7637	50.8713	51.1012	51.4067	51.5539	51.0746	51.8350	51.9033	51.7245	51.2648	50.7548	50.1085	49.2120	47.5206	47.7287	47.2515	46.3677	45.7063	45.4325	44.9826	44.7461	44.9979	46.3070
d-Ca47A1_04_G01F	22.6612	26.3352	30.4273	34.2514	36.2191	38.1450	39.9571	41.8446	43.2874	44.0633	44.8672	45.8723	45.8451	46.7828	47.2565	47.4707	48.3522	48.9847	49.4349	49.7100	50.3907	50.9821	51.2305	51.3950	51.8980	52.0121	52.1197	52.5736	53.0516	53.1913	53.1878	53.4752	53.5883	53.7561	53.5478	53.1146	52.8259	52.1333	51.2198	50.4067	49.9646	49.6405	48.7483	48.2573	47.8732	47.5997	47.4091	47.7408	48.8839
d-Ca47A1_04_G02F	21.7823	25.7661	28.8618	31.5207	34.5393	36.5747	38.3862	40.1270	40.8583	42.0902	42.3934	43.1668	43.5457	44.1877	44.5880	44.8218	45.2795	45.8498	46.2837	46.7981	47.3193	47.6274	47.9035	48.3392	48.5195	48.6349	48.9441	49.0504	49.2383	49.0497	49.5155	49.5468	49.7633	49.7898	49.4031	49.1974	48.4590	48.0734	46.9264	45.9600	45.7263	45.2494	44.4084	43.7787	43.3932	43.0754	42.8621	43.2638	44.4267
d-Ca47A1_04_G03F	21.2503	25.6641	29.0641	32.4253	35.1779	36.9631	39.0592	41.2867	42.4271	43.4423	44.2088	45.4507	45.3989	45.7405	46.8947	47.1201	47.7650	48.2927	49.1471	49.5300	50.1370	50.5054	50.8970	51.2265	51.4640	51.9615	52.2618	52.4645	52.7108	52.8795	53.1058	53.2741	53.4438	53.3434	53.3835	52.8605	52.5120	51.7867	50.8836	49.8875	49.5441	49.2287	48.3661	47.6958	47.2670	46.7582	46.5169	46.8436	48.1226
d-Ca47A1_04_G04F	22.6863	26.2611	30.0088	32.4127	34.5936	36.3463	38.3888	40.1158	41.2892	42.4875	43.0206	44.0966	44.1325	44.7955	45.2732	45.9310	46.4150	46.9721	47.6076	47.8696	48.6183	49.0011	49.3647	49.7213	49.9741	50.2092	50.4944	50.8601	51.1230	51.4846	51.4366	51.4853	51.8035	52.0198	51.5776	51.7010	51.0345	50.3420	49.3803	48.6060	48.2047	47.8441	47.1267	46.5919	46.1185	45.4804	45.2678	45.4769	46.9210
d-Ca47A1_04_G05F	22.4030	27.0564	31.8708	35.4390	38.2720	40.3327	42.4811	44.3401	46.2469	47.1076	48.2650	49.0451	48.9803	49.7042	50.6836	50.8003	51.8354	52.3270	52.8861	53.4433	53.8760	54.6361	54.9536	55.2847	55.5873	55.9243	56.1519	56.6829	56.8162	57.0413	57.3262	57.3581	57.5724	57.6833	57.4544	56.9329	56.5601	55.7173	54.7563	53.7205	53.2105	52.6668	51.7266	51.1324	50.7024	50.5527	50.4003	50.7870	52.0623
d-Ca47A1_04_G06F	21.2294	25.4146	29.1607	32.6071	34.1463	36.4829	38.4927	40.0109	41.5370	42.3239	43.0438	43.6818	44.1278	44.3913	45.2242	45.6407	45.7762	46.7234	47.2662	47.5955	47.9587	48.5483	49.0042	49.3327	49.4603	50.0002	49.9560	50.2776	50.4326	50.7744	50.9635	51.1458	51.0128	50.9747	50.8970	50.3695	49.9752	49.0181	48.4093	47.2610	46.8421	46.3791	45.4861	44.8268	44.4914	44.0720	43.7919	44.2236	45.4174
d-Ca47A1_04_G07F	22.5142	26.1003	29.9245	32.8125	34.9369	37.6653	39.1201	41.2869	42.5983	43.3956	44.1875	45.2889	45.4866	46.0635	46.8241	47.0661	47.7715	48.5988	49.0386	49.4318	49.7815	50.4379	50.8044	50.9401	51.2613	51.6249	51.8609	52.2260	52.3333	52.6072	52.8287	52.9807	53.1058	53.2269	53.1870	52.6604	52.4187	51.6979	50.8824	50.0629	49.6375	49.2332	48.4973	47.9494	47.4729	47.2364	47.1521	47.3666	48.5895
d-Ca47A1_04_G08F	23.3770	26.7791	29.9289	32.6332	35.3371	36.3204	39.3230	40.6348	41.6550	43.0122	43.6289	44.5950	44.5746	44.9614	45.7542	46.0276	46.6294	47.3200	47.5605	48.1049	48.5314	49.1235	49.4420	49.6605	49.9795	50.1302	50.4729	50.7722	51.0254	51.3100	51.3022	51.4080	51.4740	51.5845	51.3060	50.9114	50.6005	49.8430	48.7785	47.9418	47.5021	47.0164	46.2002	45.5090	45.3017	44.9794	44.6600	45.0044	46.1498
d-Ca47A1_04_G09F	23.9564	27.5236	30.1394	33.7603	35.7133	37.7924	39.8001	41.6758	42.7754	43.9458	44.4759	45.5725	45.7950	46.4117	46.8307	47.4995	48.0455	48.5894	49.1637	49.6809	50.2925	50.6859	51.0861	51.4626	51.7384	52.1708	52.4148	52.7557	52.9055	53.0392	53.1968	53.3669	53.6273	53.7246	53.3968	53.2978	52.4815	51.8789	50.7029	49.7672	49.4707	49.0063	48.0443	47.1632	46.7592	46.3600	46.0132	46.3914	47.8012
d-Ca47A1_04_G10F	23.7835	27.6213	31.9093	34.5805	36.8795	38.7794	40.9229	42.2941	43.5246	44.5396	45.3471	46.6010	46.4900	47.0665	47.2645	47.8472	48.5700	49.0178	49.6742	49.9057	50.3836	50.8283	51.2244	51.5225	51.9636	51.9171	52.2645	52.5949	52.8147	53.0792	53.0815	53.1668	53.3644	53.3923	53.1293	52.9656	52.4525	51.8581	50.8757	50.0623	49.5346	49.1014	48.4151	47.8359	47.6309	47.3707	47.3297	47.6582	48.8543
d-Ca47A1_04_G11F	17.5595	21.1449	24.9709	27.5950	30.2316	31.6983	33.6499	35.0168	36.3684	37.4289	37.9566	38.8189	39.3336	39.7793	40.5982	40.9068	41.1056	41.7217	42.4966	42.6379	43.0269	43.6484	44.2839	44.6310	44.8975	45.2218	45.3658	45.7408	46.0723	46.2779	46.6132	46.7465	46.8208	46.9591	46.9784	46.6631	46.5423	46.1138	45.5066	44.8764	44.6209	44.4276	43.8822	43.4824	43.2137	43.0854	43.1637	43.3366	44.3827
d-Ca47A1_04_G12F	22.5780	28.0408	31.2185	34.7570	37.1429	39.3877	41.5600	43.6268	44.4413	45.5245	46.5786	46.9592	47.6307	47.7761	48.8452	49.2703	49.9688	50.4568	51.0777	51.4846	52.1024	52.2774	52.9015	53.1676	53.5976	53.6139	54.1328	54.4992	54.5716	54.6170	55.0343	55.0962	55.5255	55.3406	55.2116	54.9179	54.4152	52.1818	52.5418	51.9667	51.4794	50.7129	50.3665	49.7833	49.3516	49.0729	48.7975	49.0363	50.0454
d-Ca47A1_04_H01F	27.1384	29.9829	33.5695	36.4991	38.0242	40.6605	42.1618	43.6460	45.0414	46.3311	46.7418	47.1532	47.6244	47.8625	48.5454	48.8240	49.1930	49.3856	50.1933	49.8115	50.8915	51.4997	51.8152	51.9337	52.1579	52.4508	52.6431	52.9391	53.1252	53.5844	53.5840	52.9024	53.7784	53.6378	53.5081	53.3095	52.8031	52.2803	51.4941	50.5716	50.1259	49.7983	49.1185	48.4761	47.6331	48.1810	47.9777	48.3609	49.0707
d-Ca47A1_04_H02F	24.3198	26.9948	29.9822	33.7691	36.3341	37.6942	40.1268	41.5441	42.7482	43.9257	45.3334	45.5556	45.9168	46.5221	47.3273	47.4778	48.0295	48.5677	49.1291	49.6417	50.1803	50.5238	50.9420	51.4682	51.8247	51.7182	51.9836	52.4722	52.7328	52.8299	52.8488	53.0463	53.3539	53.3718	53.3069	52.9342	52.4894	51.6915	50.7190	49.9354	49.6189	49.0261	48.4240	47.6399	47.2807	46.7969	46.5137	46.7941	48.1551
d-Ca47A1_04_H03F	23.8355	27.3437	30.3245	33.2957	35.4872	36.8025	39.3129	40.6112	41.8479	42.9177	43.5799	44.6436	44.5595	44.9300	45.6829	45.8682	46.4766	47.3186	47.3814	47.6998	48.3420	48.8641	49.1571	49.5101	49.7827	50.1044	50.3830	50.6286	50.1336	50.8814	51.2246	51.2885	51.2464	51.3379	51.0726	50.8250	50.3638	49.5991	48.6939	47.9555	47.2675	47.2056	46.3719	45.8525	45.6240	45.3658	45.1669	45.4306	46.3595
d-Ca47A1_04_H04F	23.4112	27.6138	29.6678	31.8113	34.7778	36.5970	37.9401	39.9548	41.1679	42.2310	42.9809	43.7197	44.1440	44.5388	45.3738	45.5679	46.1435	46.5781	47.1945	47.8420	48.3313	48.9033	49.2168	49.6168	49.9195	50.2200	50.3738	50.7204	50.8964	51.4929	51.4565	51.2043	52.0428	52.0039	51.9364	51.8040	51.4185	51.1844	50.4348	49.6878	49.4029	49.1884	48.6382	48.1678	47.6540	48.0542	47.9039	48.3370	48.9496
d-Ca47A1_04_H05F	23.8719	27.7117	29.7313	33.0191	35.0636	37.2666	39.2194	40.8280	42.0785	43.3151	44.0464	44.2668	44.5742	45.1861	45.5338	46.1013	46.1845	46.4375	47.2125	47.6368	48.0755	48.5698	49.0395	49.3572	49.6171	49.7405	49.8103	50.1362	50.2303	50.8681	50.6743	49.6746	51.0296	50.8534	50.5197	50.2332	49.5968	48.9861	47.9309	46.8821	46.4119	45.9810	45.0688	44.3378	43.7717	43.7715	43.4380	43.9000	45.0697
d-Ca47A1_04_H06F	26.7523	30.8707	33.2158	35.5815	38.6069	40.7608	42.9262	44.6270	45.7312	46.5160	47.3690	48.1811	48.6134	48.9182	49.6750	49.9772	50.3148	50.6462	51.3698	51.7656	52.2289	52.8767	53.0797	53.6623	53.8111	53.9838	54.1858	54.6046	54.4825	55.0147	54.9957	55.0766	55.4337	55.3701	55.2161	54.9247	54.3640	53.7260	52.7214	51.9123	51.5451	51.0561	50.2998	49.5854	49.1219	49.0750	48.7836	49.1893	50.1961
d-Ca47A1_04_H07F	24.1284	28.4550	31.2459	34.3216	36.6841	38.3245	40.3058	41.9134	43.1091	44.5053	44.9971	45.8050	46.0029	46.5735	47.2607	47.4064	48.0314	48.5817	48.9560	49.4455	50.0606	50.3230	50.7505	50.9834	51.1619	51.6017	51.7474	51.9485	51.1572	52.3487	52.7047	52.7156	52.9162	52.7786	52.4929	52.5460	52.0586	51.5580	50.6596	50.0679	49.3983	49.2121	48.6275	48.2246	47.8552	47.5163	47.4776	47.7923	48.6313
d-Ca47A1_04_H08F	25.6096	28.0548	31.3653	34.0618	36.2707	38.1969	39.8614	41.7668	42.5473	43.5066	44.2882	44.6152	45.2336	45.3138	45.9855	46.1204	46.4210	46.6054	47.4596	47.8259	48.2882	48.7419	49.1036	49.4344	49.5448	49.7721	49.8840	50.2574	50.2994	50.8184	50.6673	49.8594	50.9464	50.7583	50.5393	50.2712	49.6854	48.9440	47.7861	46.6847	46.2568	45.8003	45.0144	44.0321	43.1193	43.0939	42.6063	42.9872	44.3155
d-Ca47A1_04_H09F	24.8729	28.7269	32.2183	34.6681	37.0676	38.9594	40.9355	42.7901	43.8763	45.2236	45.8100	46.3735	46.8385	47.3164	48.0851	48.4562	48.7992	49.0041	50.2081	49.9148	50.9016	51.5420	52.0067	52.2696	52.5347	52.8194	53.0959	53.3726	53.5433	54.1678	54.0433	53.5299	54.2548	54.3707	54.2046	53.9985	53.5347	52.7573	51.9271	50.8664	50.5365	50.1672	49.3993	48.6043	47.5287	47.9129	47.4456	47.8636	48.9084
d-Ca47A1_04_H10F	24.7109	27.9305	32.2242	34.3121	36.3702	38.8055	40.9498	42.5166	43.7870	45.0729	45.3207	46.4433	46.5376	46.9397	47.5956	47.8695	48.4059	49.0362	49.2234	49.3576	50.3354	50.7419	50.9526	51.5472	51.7709	50.3773	51.9980	52.4456	52.7551	53.1662	53.0101	53.3928	53.6219	53.4362	53.3313	53.1748	52.8452	52.2999	51.3617	50.8305	50.3464	49.9784	49.4271	49.1111	48.8904	48.7011	48.6447	48.9819	49.9792
d-Ca47A1_04_H11F	22.1596	25.2350	26.3629	29.6022	31.9307	33.3926	35.4692	36.1278	37.4296	38.9596	39.4257	40.0315	40.5532	40.5627	41.4087	42.0032	42.1080	42.6819	43.1035	43.5995	44.2194	44.4930	44.9848	45.4800	45.8025	45.9209	46.1643	46.4281	46.3994	47.1298	47.3621	47.5358	47.8315	47.9282	47.8312	47.7642	47.3899	46.8236	45.9459	45.4854	45.0031	44.7239	44.2660	43.7260	43.3436	42.9310	42.7444	43.0328	44.3479
d-Ca47A1_04_H12F	22.2753	26.0512	28.7337	32.0668	33.7389	35.6071	37.4825	38.3694	39.8083	40.8319	41.0088	41.9960	42.4426	42.1275	42.9052	43.3866	43.5764	44.2341	44.6025	44.6276	45.2442	45.6784	46.0360	46.1284	46.4670	46.4457	46.6482	46.8597	46.3510	47.3096	47.4546	47.4697	47.6980	47.4699	47.1793	47.0670	46.4133	45.8642	44.9319	44.0912	43.4951	43.2803	42.4714	41.9753	41.6007	41.3183	41.2017	41.6080	42.5648
d-Ca47A1_05_A01F	25.6505	29.0138	33.0100	35.3341	37.4345	39.8292	41.2748	43.1613	44.1923	45.2075	45.7129	46.3985	47.1727	47.1955	47.9691	48.3436	49.0241	49.5698	49.6598	50.2019	50.8445	51.1877	51.5513	51.9170	52.2407	52.5579	52.9154	53.0500	53.1490	53.5211	53.6653	53.8696	53.9271	53.9610	53.7953	53.5203	52.9718	52.1615	51.3566	50.3876	49.8420	49.4015	48.6515	48.0391	47.7165	47.4859	47.0204	47.4282	48.5374
d-Ca47A1_05_A02F	26.3368	31.7416	34.4029	37.2819	39.7861	41.8183	43.0905	45.1551	46.2518	47.3570	48.1130	48.5795	48.8892	49.3184	49.9891	50.3685	50.8308	51.5131	51.9285	52.2575	52.6893	52.9038	53.4179	53.7759	53.8757	54.1078	54.4334	54.4723	54.9220	54.9289	55.2554	55.3949	55.5254	55.4599	55.3842	55.0238	54.5133	54.1672	53.1993	52.4199	52.1364	51.8198	51.1160	49.8650	50.4698	50.1559	50.1210	50.4396	51.2594
d-Ca47A1_05_A03F	24.7160	29.4116	32.2961	34.9637	37.7320	39.6032	41.2529	42.7101	44.0742	45.2822	45.7297	46.6999	47.1365	47.4977	48.0091	48.4168	48.9860	49.8099	50.0444	50.6777	51.0330	51.5806	51.8986	52.3235	52.7270	52.9104	53.2229	53.4213	53.6593	54.0061	54.1834	54.3798	54.5464	54.4227	54.3311	53.9829	53.5076	52.6498	51.7745	50.7758	50.3544	49.8332	49.0264	48.3030	47.9172	47.5070	46.8825	47.4420	48.5527
d-Ca47A1_05_A04F	24.3465	28.2068	30.6999	34.0697	36.8128	38.1937	39.7303	41.7931	42.5051	43.3771	44.0552	44.9011	45.2600	45.7209	46.4590	46.7604	47.1914	47.6755	47.7941	48.1053	48.5586	48.8638	49.5382	50.0489	50.0740	49.9364	50.5919	50.7458	50.8410	51.1019	51.2971	51.4690	51.6032	51.7094	51.4435	51.1392	50.5942	49.9740	49.0231	48.0934	47.6408	47.3060	46.7745	45.5478	45.8713	45.4212	45.3009	45.5009	46.6858
d-Ca47A1_05_A05F	25.9120	30.7607	32.0887	35.1076	37.8340	39.3408	41.1195	43.2545	44.1523	45.1621	45.8494	46.5481	46.7732	47.5020	48.1900	48.5452	48.7933	49.2810	49.8829	50.2100	50.7920	51.1309	51.4070	52.0139	52.1449	52.3168	52.5319	52.8756	53.1082	53.1691	53.5719	53.6780	53.6808	53.6952	53.5002	53.1269	52.5820	51.8188	50.8125	49.8004	49.4082	48.9368	48.0273	46.4144	47.0717	46.7308	46.6448	46.9822	48.0388
d-Ca47A1_05_A06F	24.5241	29.6317	31.6242	33.6453	36.6915	38.7694	39.7163	42.1366	42.8940	43.7932	44.4655	45.0404	45.0218	45.3947	46.0451	46.3152	46.5175	47.1998	47.3180	47.7432	48.4003	48.5578	48.9685	49.2185	49.3112	49.3795	49.7690	49.9994	50.1678	50.2810	50.3794	50.4679	50.5475	50.6771	50.3912	50.1471	49.4789	48.8303	47.7398	46.8540	46.3890	45.9598	45.1136	44.3895	43.8062	43.3740	43.0512	43.2053	44.4326
d-Ca47A1_05_A07F	25.8044	30.2731	33.0317	35.3409	37.9640	39.8162	41.6131	43.3322	44.6375	45.6367	46.1525	46.5783	46.9432	47.2929	47.9832	48.2865	48.6836	49.0566	49.5745	49.8958	50.4641	50.8430	51.1100	51.3614	51.4282	51.7269	52.0621	52.2490	52.5189	52.4678	52.7691	52.8206	52.8691	52.9474	52.6774	52.4071	51.6839	51.1302	49.9488	49.0578	48.6399	48.0800	47.2005	46.4492	46.0561	45.6330	45.3939	45.6322	46.8863
d-Ca47A1_05_A08F	25.9732	29.7349	32.2029	35.3057	37.1770	39.0821	40.9151	42.7473	44.0803	44.9381	45.7961	46.2397	46.4670	47.2146	47.7020	47.9302	48.5733	48.9830	49.1808	49.9877	50.3480	50.6739	51.0938	51.5584	51.5916	51.8046	52.3949	52.4026	52.6811	52.8245	53.0168	53.1276	53.2845	53.4767	53.0322	52.8541	52.1095	51.5362	50.3363	49.3805	48.9435	48.3866	47.5524	46.7295	46.1613	45.9429	45.6483	45.8771	47.2355
d-Ca47A1_05_A09F	26.5091	30.3543	34.2367	36.8776	38.9082	41.3403	42.5643	44.6316	45.6829	46.6102	47.5567	48.2848	48.4314	48.7490	49.2603	49.8768	50.4211	50.8359	51.2700	51.7574	52.2237	52.6503	52.8984	53.3229	53.4923	53.7921	54.1888	54.3696	54.5192	54.7158	54.8725	54.9880	55.2337	55.3269	54.8887	54.7669	54.0167	53.3419	52.2384	51.1549	50.8965	50.2573	49.3452	48.5959	47.9032	47.5170	47.1197	47.2903	48.6750
d-Ca47A1_05_A10F	26.5717	29.8118	34.3403	37.1855	39.7547	41.8490	43.5210	45.5605	46.2645	47.5092	48.2705	48.5069	49.2093	49.3043	50.0469	50.4082	51.1210	51.6141	51.7971	52.2577	52.8226	53.0618	53.3746	53.5927	54.0140	54.2791	54.4956	54.9007	54.9644	55.1254	55.3131	55.5048	55.5929	55.7484	55.2534	55.0528	54.5325	53.9155	53.0562	51.9390	51.5806	50.9365	50.2691	49.4899	49.1688	48.8101	48.5868	48.7792	49.9550
d-Ca47A1_05_A11F	27.2530	30.6889	35.5752	37.0732	40.0171	41.4067	43.4160	44.5761	46.1554	47.2258	47.5949	48.3128	48.6374	49.2869	49.7134	50.0875	50.6327	51.1324	51.4556	51.8246	52.3618	52.5049	53.0939	53.7702	53.6071	53.8580	54.2529	54.4670	54.6119	54.9261	55.1114	55.1322	55.3625	55.4038	55.1283	54.7661	54.1764	53.5916	52.5552	51.5188	51.0039	50.6550	49.9877	49.0355	48.9599	48.6310	48.6205	48.8103	49.9348
d-Ca47A1_05_A12F	28.0649	32.4799	34.6495	38.8299	41.0064	43.3582	44.7824	46.3243	47.6981	48.5486	49.2352	49.8593	49.9437	50.4825	51.0020	51.5198	51.8759	52.4556	52.7676	52.9771	53.5756	53.6933	54.3495	54.7736	54.8125	54.9864	55.3355	55.5934	55.7266	55.7761	56.0667	56.1762	56.2698	56.2770	56.0368	55.6149	54.8965	54.3353	53.2153	52.1460	51.5619	51.2429	50.3527	49.5112	49.3628	49.0100	48.9341	49.1111	50.3026
d-Ca47A1_05_B01F	25.2677	28.7708	33.5301	35.3416	37.7350	40.0443	42.1088	43.6327	44.7838	46.2643	47.1238	47.4466	47.1242	48.1492	48.8447	49.2730	50.1345	50.7744	50.8677	51.5278	52.1141	52.2967	52.6887	53.0341	53.2413	53.7135	53.8999	54.2659	54.6038	54.9625	54.9029	55.0934	55.1787	55.1825	55.0604	54.7634	54.4737	53.7860	52.9591	52.5092	51.8123	51.4194	50.9926	50.4958	50.2807	50.1051	50.0692	50.2955	51.2398
d-Ca47A1_05_B02F	25.3642	28.4309	31.9575	35.5461	38.1426	40.0732	41.5653	43.6552	44.6400	45.1141	46.6984	47.2040	47.5707	47.9906	48.5748	49.0354	49.5514	50.3040	50.6006	50.9335	51.6287	51.9992	52.4241	52.5637	52.3063	53.2140	53.3164	53.8331	54.0268	54.1976	54.3424	54.5910	54.7973	54.6087	54.3835	54.3363	53.7358	53.0138	52.0741	51.1376	50.8455	50.2924	49.4829	48.9518	48.7066	48.3578	48.1284	48.2926	49.5167
d-Ca47A1_05_B03F	22.4085	28.4270	32.9415	34.7620	36.8599	39.6480	41.1137	42.9889	44.2062	45.6116	45.7191	47.1315	47.2402	47.7707	48.3411	48.8180	49.5720	49.9454	50.5076	50.9554	51.4101	51.7714	52.2738	52.5748	52.7915	53.1885	53.4614	53.6742	54.0315	52.4197	54.3180	54.4635	54.5801	54.6240	54.5485	54.2035	53.7707	53.1097	52.2769	51.6586	50.9730	50.5411	49.9937	49.5253	49.2222	49.1960	49.1082	49.4829	50.3480
d-Ca47A1_05_B04F	21.6185	28.7466	32.9880	35.2030	38.0807	40.3499	42.3203	44.1878	45.4776	46.8939	47.8780	49.0574	48.7846	49.4805	50.3526	50.8026	51.6772	52.4019	52.6108	53.2471	53.6801	54.2292	54.7062	55.2577	55.4419	55.7270	55.9869	56.4582	56.6748	56.9974	57.1970	57.3963	57.6333	57.6333	57.4755	57.1904	56.7428	55.8925	54.8483	54.2007	53.4478	53.2477	52.5457	51.7540	51.2246	50.7320	50.2909	50.6531	52.0202
d-Ca47A1_05_B05F	21.5087	28.4434	32.2522	34.7076	37.4500	39.8985	41.8399	43.2540	44.4172	46.0442	46.2191	47.5128	47.2074	48.0145	48.7153	49.1431	49.9378	50.4242	50.7239	51.2691	51.6974	52.0585	52.4905	52.9456	53.0808	53.4654	53.7075	53.9559	54.3485	53.0203	54.5603	54.7347	54.8828	54.7861	54.7195	54.3800	53.8406	53.1134	52.0836	51.3266	50.6246	50.2863	49.6103	48.9281	48.4285	47.9585	47.6280	47.9191	49.2138
d-Ca47A1_05_B06F	23.7735	27.8477	32.0850	34.5566	37.2926	39.2534	41.7189	42.6875	44.9102	45.5041	46.1084	46.7023	47.3712	47.8570	48.2734	48.7612	49.2463	49.7667	50.1666	50.8033	51.1649	51.7125	52.0547	52.5022	52.5672	52.8960	53.0838	53.3971	53.7669	53.0791	53.9300	54.0930	54.1216	54.0778	54.0258	53.6544	52.9659	52.1474	51.0849	50.0698	49.5218	48.9947	48.1502	47.4062	46.7662	46.2941	45.8170	46.1447	47.4521
d-Ca47A1_05_B07F	22.5111	26.4472	29.4517	31.6789	34.2245	36.2995	38.6812	39.4026	40.8571	41.9457	42.5932	43.6113	43.6049	44.4351	44.5706	45.1997	45.6048	46.1362	46.7446	47.1904	47.2006	47.9228	48.4673	48.8816	49.1142	49.3034	49.6352	49.9026	50.2347	50.1050	50.4358	50.6218	50.6382	50.6395	50.5121	50.2493	49.7147	49.0214	48.0119	47.1908	46.6221	46.2058	45.3864	44.8440	44.5208	44.2056	43.9998	44.3005	45.3985
d-Ca47A1_05_B08F	22.4381	28.4271	30.7550	34.0193	36.5628	39.5032	41.4255	42.7956	43.7402	45.2767	45.7833	46.3759	47.1998	47.7512	48.0047	48.7763	49.5380	49.9988	50.3689	50.9637	51.2117	51.7150	52.3355	52.6812	52.9173	53.2929	53.4566	53.7446	54.1462	53.7426	54.5574	54.6570	54.7742	54.8245	54.6902	54.5227	54.0688	53.5254	52.7219	52.0998	51.4158	51.0133	50.5279	50.2308	49.7853	49.6868	49.5374	49.7543	50.6687
d-Ca47A1_05_B09F	25.2656	29.6525	33.3770	35.3844	38.3565	40.8684	42.4954	43.7240	45.2593	46.3219	46.6981	47.5213	48.0068	48.5996	48.9905	49.3729	50.0909	50.4616	50.9433	51.3976	51.4847	52.3137	52.7121	53.0827	53.2478	53.4189	53.6872	54.0333	54.2612	53.9656	54.4059	54.5666	54.6425	54.7193	54.4491	54.2190	53.6230	52.8880	51.9268	50.8917	50.2803	49.7876	49.0267	48.4713	47.9273	47.4938	47.1677	47.4288	48.6105
d-Ca47A1_05_B10F	23.9686	29.1137	32.8298	35.4098	37.4256	40.6738	42.1040	43.7244	45.0881	46.3464	47.0653	47.9326	48.1811	48.6177	49.3597	49.6069	50.0183	50.8069	51.0937	51.6707	52.1445	52.6692	52.9115	53.3970	52.8466	53.7127	53.8790	54.4066	54.4963	54.6934	54.8741	55.0113	55.1945	55.0364	54.7697	54.4581	53.8578	52.9823	51.8698	50.7803	50.3430	49.7922	48.8532	48.0726	47.5938	47.4629	46.7561	47.1352	48.5328
d-Ca47A1_05_B11F	25.1591	28.9352	32.0892	34.7309	37.4621	38.2911	40.3141	42.1941	43.0096	44.1952	45.1852	45.5915	46.0212	46.3824	46.8765	46.9846	47.4846	47.9837	48.3415	48.9106	49.1785	49.6746	49.9725	50.2717	50.5359	50.5801	50.9171	51.0752	51.2994	51.4946	51.6651	51.6430	51.6734	51.9006	51.6840	51.1891	49.3823	49.7513	48.3825	47.7694	47.2936	46.9163	45.9223	45.1602	44.7259	44.3075	43.8982	44.1174	45.4420
d-Ca47A1_05_B12F	24.6667	27.7280	31.5991	34.6989	36.2898	38.8990	41.0555	42.5485	43.5535	44.6333	45.2996	46.1917	46.5945	46.8668	47.6403	48.0284	48.3487	49.2378	49.6128	49.9311	50.5077	51.0559	51.4266	51.6850	51.6698	52.1215	52.4583	52.8298	52.9603	53.1569	53.3163	53.4440	53.5676	53.6164	53.4032	53.2241	51.7850	52.1244	51.1890	50.3733	50.1435	49.6507	49.0012	48.3861	47.9848	47.8449	47.4877	47.6164	48.8711
d-Ca47A1_05_C01F	23.5191	27.8906	30.1051	33.7392	36.8810	38.4520	39.7169	41.9615	43.8745	45.2153	45.6515	45.9531	46.9091	47.3395	47.7614	48.6717	49.2578	49.6070	50.3280	50.5395	51.2987	51.5758	52.0323	52.6044	52.7419	53.1499	53.4850	53.5562	53.8936	54.1470	54.3094	54.4025	54.5461	54.6727	54.3463	54.1870	53.5373	52.9010	52.0645	51.1077	50.6875	50.2915	49.4561	48.6942	48.5633	48.2005	47.7487	48.2628	49.4554
d-Ca47A1_05_C02F	22.1462	27.8884	30.1439	33.2395	36.0189	39.0145	40.1513	42.9551	44.4449	45.4312	46.1093	47.2263	47.5897	48.2056	48.7543	49.3976	50.0404	50.8641	51.0676	51.6851	52.0962	52.7177	53.1422	51.6421	53.9005	54.1065	54.6696	55.0277	55.1167	55.5478	55.5339	55.6369	56.0126	55.8770	55.8100	55.7048	55.1269	54.3689	53.6568	52.8377	52.6383	52.1634	51.4404	49.5526	50.3265	49.8489	49.8302	49.9717	51.2667
d-Ca47A1_05_C03F	22.3967	24.0915	27.3011	31.1698	33.5374	35.4702	38.3379	39.8710	41.2602	42.3386	43.3603	44.3157	44.9517	45.3047	46.1690	46.7397	47.3349	48.0916	48.6976	49.5074	49.6893	50.5449	49.9903	49.6705	51.4431	51.9235	52.4383	52.5611	52.9145	53.1665	53.3909	53.5520	53.8998	53.8133	53.9256	53.6379	53.1590	52.6846	51.8724	51.1580	50.7597	50.1896	49.7907	49.0674	49.0196	48.7042	48.2549	48.8598	49.9600
d-Ca47A1_05_C04F	23.4472	28.6971	30.3898	34.3303	37.1753	39.7416	40.2153	43.8073	44.9523	46.2191	46.9948	47.9375	48.5229	48.8302	49.2885	49.9852	50.7431	51.2954	51.9999	52.3284	52.7548	53.3988	53.5329	53.3790	54.3668	54.7678	55.1795	55.4713	55.8033	55.9434	56.2000	56.4899	56.5740	56.4723	56.2884	56.0652	55.3957	54.9769	53.9404	52.9428	52.5322	52.1515	51.4706	49.8457	50.3877	50.1714	49.6452	50.0822	51.3512
d-Ca47A1_05_C05F	23.5854	27.4326	30.5082	34.9656	37.2006	38.8206	41.6363	43.6750	45.1556	45.8704	46.9100	47.7914	48.3253	48.4793	49.1956	49.7211	50.1280	51.0401	51.4357	52.1283	52.2667	52.8124	52.4785	52.4681	53.7166	53.9576	54.4115	54.4841	54.8048	55.0548	55.1418	55.3988	55.5544	55.5143	55.4176	55.1561	54.6844	54.0932	53.2194	52.4948	52.1785	50.6291	50.9551	50.3242	50.1804	50.0279	49.7051	50.1276	51.1765
d-Ca47A1_05_C06F	21.1126	25.0757	28.1238	31.8402	33.6746	35.9021	37.5418	40.0137	41.1981	42.1139	42.9821	43.7180	44.2255	44.3066	45.2745	45.6695	46.0942	46.6549	46.8262	47.4467	47.8770	48.3283	48.9765	49.2952	49.4288	49.5727	49.8991	50.1791	50.3318	50.6522	50.7960	50.8946	50.9074	51.0361	50.8431	50.4184	49.8723	49.1033	48.0682	47.2913	46.8506	46.3062	45.4550	44.6756	44.3445	44.0219	43.7499	44.0244	45.3318
d-Ca47A1_05_C07F	22.2570	27.3332	30.7534	33.6139	37.0091	38.3449	40.1676	41.9817	43.4931	44.9287	46.0181	46.4301	46.9088	47.3778	47.9146	48.5662	48.9156	49.4677	50.0192	50.5483	50.8153	51.4546	51.7942	51.2541	52.5109	52.6935	53.0531	53.2602	53.6485	53.7800	53.9875	54.1028	54.1347	54.1004	53.9067	53.6022	52.9412	52.3717	51.4095	50.3079	49.8452	49.3553	48.4357	46.7625	47.5868	47.2157	46.8021	47.3050	48.5803
d-Ca47A1_05_C08F	24.0164	27.0148	29.0061	32.5503	35.5314	37.4676	39.0413	41.1113	42.8558	43.5366	44.3142	44.7690	45.2153	45.5547	46.1132	46.6637	47.0015	47.8109	48.0621	48.3679	48.8432	49.4178	49.6716	49.5687	50.3358	50.2169	50.6421	50.9303	51.0081	51.1742	51.4762	51.4604	51.7777	51.5957	51.4635	51.1332	50.7712	50.1018	49.2064	48.5285	47.9464	47.4484	46.7936	46.1605	45.8740	45.5688	45.4076	45.6931	46.7308
d-Ca47A1_05_C09F	23.0060	26.7906	28.2985	32.8135	36.6055	38.2384	39.9485	41.9910	43.4622	44.2917	45.1850	45.3732	46.3280	46.8434	47.3270	47.8239	48.3696	49.0576	49.2700	49.9265	50.1258	50.8708	51.1907	50.7670	51.9696	51.9546	52.4128	52.4895	52.7970	53.1861	53.2946	53.2894	53.5862	53.4361	53.1702	52.8399	52.4211	51.6675	50.6897	49.7592	49.2720	48.6606	47.8463	47.0791	46.7776	46.4514	46.1617	46.5761	47.8876
d-Ca47A1_05_C10F	22.5718	26.9674	30.4605	33.2383	36.3395	38.2590	39.2395	42.5236	43.5873	44.8445	45.6735	46.9028	46.6863	47.5064	47.7190	48.4025	48.9814	49.8024	50.3397	50.6084	51.2315	51.5001	51.6794	51.8135	52.7174	52.8723	53.3374	53.5853	53.9786	54.0421	54.2931	54.4330	54.5829	54.4735	54.4074	54.1465	53.5733	53.1705	52.4191	51.4153	50.9365	50.6075	49.9961	48.7602	49.2212	48.9919	48.7056	49.1310	50.2097
d-Ca47A1_05_C11F	25.6940	28.5959	30.4197	34.7625	36.6823	38.7935	40.8540	42.7876	43.9219	44.8624	45.9077	46.1542	46.5215	47.0859	47.5478	48.0927	48.6677	49.1478	49.5560	50.0757	50.0723	50.8262	51.1826	51.0022	51.8010	51.7412	52.2211	52.2860	52.5712	52.8065	52.9859	52.9847	53.1499	53.0788	52.8298	52.4790	51.9903	51.2172	50.1979	49.2415	48.6423	48.0486	47.2200	46.3674	46.1016	45.7103	45.2897	45.7736	47.0467
d-Ca47A1_05_C12F	23.4500	27.7947	30.2968	33.5278	36.1176	38.3288	40.9217	42.4603	43.4700	44.6205	44.0367	45.9474	44.9384	46.8428	46.7614	47.7551	48.4993	48.9461	49.2422	49.6139	50.0515	50.4201	50.6764	51.5521	51.5318	51.8308	52.0431	52.3633	52.4099	52.7580	52.7751	53.1128	53.1577	53.2612	52.8779	52.6039	52.2724	51.4666	50.6286	49.5923	49.1777	48.5297	48.0628	47.3139	47.0617	46.7420	46.3823	46.7567	48.0215
d-Ca47A1_05_D01F	21.8442	26.3312	29.7160	32.4469	35.3250	37.6195	39.7191	41.6195	43.0009	44.1787	44.9874	45.5670	46.1382	46.7057	47.4296	47.7532	48.6168	49.1870	49.7872	50.3460	50.6229	51.1553	51.6685	52.2746	52.2109	52.6792	53.0243	53.3626	53.3019	53.5964	53.9428	53.8494	54.0458	54.0842	54.0132	53.7346	53.1368	52.5798	51.5275	50.8437	50.1934	50.0729	49.2066	48.5615	48.2763	47.8423	47.7899	47.8482	49.1191
d-Ca47A1_05_D02F	22.3092	26.6034	30.9126	33.3649	35.6903	38.6116	39.9006	42.1949	44.0332	44.8882	45.8605	46.2174	46.9358	47.9458	48.4864	48.7747	49.4059	50.3337	50.4504	51.1501	51.6062	52.3702	52.7651	53.1709	53.4676	53.7655	54.1480	54.4451	54.7723	55.0275	55.4641	55.2505	55.4495	55.6218	55.4559	55.0533	54.7455	54.0226	53.0343	52.1673	51.8499	51.3957	50.6801	49.9049	49.4400	49.2013	48.5976	49.0149	50.3362
d-Ca47A1_05_D03F	22.4155	26.2255	28.3684	31.9145	34.2951	36.8277	39.0877	40.4025	42.0837	42.1625	43.3435	44.2227	44.5397	45.1175	45.8294	45.9435	46.6148	47.2715	47.9847	48.4600	48.9587	49.3793	49.8437	50.0574	50.2858	50.7677	51.1283	51.5161	51.6256	51.9345	52.1075	52.0505	52.2400	52.2633	52.1276	51.9698	51.4717	50.9741	49.9910	49.2973	48.9309	48.7092	47.9727	47.2491	47.2228	46.9154	46.9341	47.3556	48.2741
d-Ca47A1_05_D04F	22.1409	26.5265	30.1730	32.9701	36.0133	38.9488	40.6126	42.5092	44.2502	45.3507	46.0406	46.3540	47.0068	47.9212	48.4522	48.7525	49.3335	50.0161	50.2714	50.7775	51.0377	51.6780	52.2253	52.5407	52.6905	52.9093	53.3839	53.5513	53.9208	54.0258	54.3611	54.2018	54.3680	54.4373	54.2758	53.8043	53.3337	52.5769	51.5133	50.5663	50.0258	49.5000	48.6817	47.8697	47.4153	47.3033	46.7092	47.1694	48.5392
d-Ca47A1_05_D05F	23.5030	26.3772	29.4932	32.4060	35.3932	37.1953	39.5448	41.4592	42.4305	43.3852	44.3706	45.3813	45.5585	46.0424	46.9636	47.2494	47.9078	48.5582	49.4114	49.8294	50.0117	50.5421	51.0255	51.3049	51.4804	51.7793	52.2858	52.5623	52.6995	52.9239	53.0367	53.2422	53.4731	53.4641	53.4230	53.1183	52.4950	51.9349	50.9874	50.0044	49.7450	49.2752	48.6587	47.9249	47.2676	46.8306	46.5442	46.7806	48.0941
d-Ca47A1_05_D06F	22.0756	25.1146	28.9253	31.8950	34.5438	36.6004	38.5019	39.9140	41.4069	42.4589	43.3474	44.0802	44.5656	44.7839	45.4043	45.7950	46.3801	47.0794	47.3407	47.5785	48.3705	48.1652	49.1227	49.3635	49.5602	49.7550	50.0482	50.4389	50.4449	50.6573	50.9751	50.8552	51.0554	51.1131	50.9063	50.5160	50.0317	49.3908	48.4692	47.6443	47.2720	46.8168	46.0621	45.4879	45.2513	45.1030	44.7754	45.1061	46.1020
d-Ca47A1_05_D07F	20.7914	24.9468	27.3756	31.2427	33.9462	35.9456	38.6420	40.1696	41.6665	42.3371	43.2828	44.3396	44.9197	45.4787	46.2784	46.6580	47.4168	48.3104	49.0134	49.6160	49.9899	50.6743	50.9834	51.6371	51.8006	52.3133	52.6231	53.1994	53.1048	53.5583	53.7001	53.7994	53.8978	54.0433	53.9876	53.9001	53.4091	52.9453	52.0790	51.3882	50.9351	50.8456	50.0622	49.5565	49.1829	48.8210	48.7839	49.0393	50.0979
d-Ca47A1_05_D08F	22.4180	26.4569	28.7248	32.8835	35.9761	38.2729	40.5397	42.2557	43.7533	44.6681	45.3113	46.1598	46.6712	47.3069	47.9508	48.3851	49.1045	49.7907	50.4200	50.8117	51.6163	51.8312	52.4572	52.6749	52.9801	53.4257	53.7953	54.0790	54.2300	54.6763	54.8756	54.7892	54.9846	54.8931	54.8526	54.5890	53.9944	53.4048	52.2523	51.3270	50.9661	50.7081	49.8600	48.8584	48.5642	48.1009	47.7733	48.1711	49.4304
d-Ca47A1_05_D09F	22.5423	26.3098	30.4972	34.4853	36.8442	39.4321	41.3346	42.8817	44.7800	45.6842	46.5408	47.0222	47.7058	47.9832	48.5762	49.2922	50.3419	50.4991	51.0164	51.6688	52.1746	51.2359	53.2153	53.1115	53.6152	53.8215	54.3116	54.4784	54.7636	55.0084	55.2190	55.2265	55.3743	55.6055	55.2061	54.9978	54.4235	53.6393	52.8186	51.6951	51.4111	50.9066	50.1030	49.4907	48.9169	48.5287	48.0982	48.4938	49.6901
d-Ca47A1_05_D10F	21.0057	24.6718	27.9127	31.0462	33.1286	35.6715	37.9404	40.0014	41.0470	41.9993	42.9934	43.3452	43.8565	44.3761	45.0270	45.4326	46.2225	46.8799	46.9420	47.5805	48.2361	48.2320	49.0561	49.2508	49.7933	49.7737	50.1091	50.5038	50.6298	50.8067	51.0581	51.0954	51.1242	51.2428	50.8502	50.8499	50.1492	49.6376	48.9418	47.8965	47.5167	46.9806	46.3792	45.8507	45.4325	45.1469	44.9515	45.3569	46.2825
d-Ca47A1_05_D11F	23.4853	28.4065	31.0834	34.9175	37.7897	39.1709	41.5542	42.6181	44.8072	45.4578	46.6398	47.3887	47.7411	48.5440	48.8152	49.8417	50.1010	50.3401	50.9864	51.2769	51.9317	51.9162	52.7705	52.9968	53.2907	53.5869	53.8077	54.0180	54.3777	54.4648	54.7126	54.9204	55.0172	55.0917	54.8713	53.7615	53.9933	53.3527	52.3987	51.5818	51.0094	50.5155	49.9098	49.2954	48.8920	48.5979	48.3268	48.7821	49.8938
d-Ca47A1_05_D12F	23.9591	28.2435	30.7653	34.7011	37.7345	39.4709	41.7643	43.6914	45.3366	45.9198	46.4656	47.8111	48.1371	48.3941	48.8972	49.3786	50.2348	50.7748	51.4566	51.6928	52.6310	52.7097	53.2448	53.4502	53.7425	54.0228	54.4833	54.8470	54.9831	55.3926	55.4980	55.4348	55.5949	55.5224	55.3007	55.1990	54.5597	54.0437	52.9001	52.2254	51.8489	51.6035	50.8685	50.1013	49.8375	49.6333	49.3995	49.8196	50.8077
d-Ca47A1_05_E01F	21.5918	26.4390	28.5375	32.4696	36.0182	38.2292	40.6259	42.5334	43.9447	44.8238	46.0972	46.9517	47.8464	47.8716	48.6431	49.2173	50.0147	50.6371	50.9984	51.7404	52.2281	52.7988	53.2928	53.8883	54.0069	54.5218	54.8188	54.9667	55.2620	55.5212	55.8763	55.9599	56.1586	56.1814	55.9946	55.6531	55.2257	53.5929	53.5484	52.7926	52.3383	51.9152	51.1998	50.3349	50.0294	49.8621	49.5841	49.9413	51.0583
d-Ca47A1_05_E03F	20.8779	25.9495	29.0491	32.3900	34.7517	36.4154	38.6741	40.7433	42.0282	42.3184	43.5212	44.3464	44.9241	45.2701	46.0484	46.1586	46.9651	47.3988	47.9326	48.3142	48.7353	49.2168	49.5863	50.0079	50.3566	50.6002	50.7335	51.3033	51.4340	51.6000	51.8154	51.8386	52.0673	52.0913	52.1309	51.7536	51.3042	50.5311	49.6813	48.8391	48.5009	48.1330	46.3944	46.5919	46.0785	45.7505	45.4854	45.6452	46.8355
d-Ca47A1_05_E04F	22.9867	28.8501	31.0563	34.3963	37.1703	40.0153	42.1656	44.4182	45.4870	46.6585	47.4316	48.3888	49.0468	49.0472	49.6525	50.2963	51.0422	51.7608	52.1673	52.9158	53.2108	53.7610	54.0156	54.6008	54.8297	55.2605	55.4871	55.8471	55.9107	56.1836	56.6032	56.5423	56.7339	56.7366	56.5001	56.1403	55.6620	54.1763	53.5424	52.6676	52.2148	51.8119	50.9028	49.9191	49.4540	49.2086	48.7835	49.1980	50.3964
d-Ca47A1_05_E05F	21.8762	26.5533	29.4790	32.3822	34.9701	37.8228	39.8122	41.7266	43.1163	43.6967	44.9026	45.5812	45.9215	46.2998	47.0422	47.7822	48.2662	48.9260	49.4785	49.9802	50.3689	50.9158	51.3632	51.7541	52.0930	52.5405	52.6680	52.9365	53.2284	53.4526	53.7154	53.7999	53.9538	53.9868	53.7357	53.5027	52.9822	51.4073	51.3132	50.5148	50.0053	49.5813	48.5667	47.9246	47.5726	47.3550	47.1116	47.4385	48.5984
d-Ca47A1_05_E06F	20.2688	25.5547	28.7334	32.0566	34.0052	36.4547	38.3936	39.7759	41.2389	42.4094	43.3329	43.9296	44.5959	45.0296	45.8013	46.2184	46.7032	47.4771	47.7438	48.2117	48.9203	49.3538	49.9513	50.0579	50.2937	50.5867	50.7687	51.3979	51.5941	51.6946	51.7744	52.0893	52.3053	52.3975	52.0172	51.9491	51.5598	50.7740	50.0316	49.1452	48.4730	48.5587	47.3104	47.1881	46.7847	46.4589	46.1545	46.2849	47.4516
d-Ca47A1_05_E07F	22.1706	26.4298	29.3212	32.5838	34.7771	37.5363	38.7641	41.0891	42.6273	43.5643	44.3662	45.1220	45.6682	46.0671	46.6784	47.3760	47.9474	48.7576	49.2429	49.4759	50.4162	50.8978	51.2634	51.7193	51.9522	52.1626	52.5834	52.8738	53.0907	53.3936	53.6299	53.7902	54.0064	54.0426	53.8561	53.5589	53.0937	52.1119	51.5078	50.6193	50.2129	49.7853	49.1564	48.6780	48.2993	48.1330	47.9574	48.2824	49.1362
d-Ca47A1_05_E08F	23.2520	27.5333	30.2346	33.4455	36.0287	38.0657	39.5140	42.2178	43.4645	44.2635	45.3737	46.2264	46.7451	47.0819	47.7445	48.4717	49.4486	49.7081	50.1452	50.5850	51.1050	51.5968	51.9749	52.4150	52.5571	52.9849	53.2911	53.5906	53.7666	53.9893	54.2690	54.2406	54.4005	54.4209	54.5416	54.4199	54.0051	53.1852	52.6281	52.1153	51.6940	51.3615	50.7393	50.2742	49.9565	49.7608	49.5362	49.8800	50.6035
d-Ca47A1_05_E09F	22.7034	26.0358	28.0293	32.3153	35.2111	37.0194	39.0703	40.7572	42.2385	43.1719	43.9366	44.7568	45.4431	45.5961	45.9215	46.7462	47.3292	47.8333	48.4096	48.8414	49.2557	49.7932	50.1287	50.6119	50.8040	51.1376	51.3856	51.6879	51.8292	52.1133	52.4145	52.4585	52.5326	52.5940	52.3994	52.1607	51.6372	49.4916	49.7300	48.9845	48.4495	48.1472	47.2640	46.3552	45.9586	45.7508	45.3961	45.7899	46.9624
d-Ca47A1_05_E10F	21.4090	26.6684	28.7905	32.4625	34.4305	36.7042	39.2577	40.7049	41.9597	42.7382	43.7505	44.9015	45.3749	45.8097	46.0931	46.5643	47.5077	48.0531	48.4704	49.0112	49.4071	49.7527	50.2675	50.7880	50.9998	51.4580	51.5610	52.0484	52.1637	52.3586	52.6002	52.6969	52.8671	52.9471	52.7036	52.6770	52.2000	51.2275	50.9612	50.3219	49.7712	49.5758	48.1813	48.3171	48.1073	48.0137	47.9695	48.2770	49.0455
d-Ca47A1_05_E11F	22.4164	26.6552	30.1987	33.2957	35.6298	37.5843	39.9759	41.8014	43.1807	43.6789	45.0623	45.6243	46.4589	46.9667	47.3350	47.6769	48.4401	49.2064	49.6758	50.0979	50.7844	51.0905	51.6899	51.9833	52.1504	52.5555	52.8420	53.2878	53.5325	53.6363	53.7486	53.9655	54.3294	54.4799	54.1296	54.1450	53.6790	52.6973	51.6755	50.9171	50.2498	50.1536	48.3532	48.7938	48.3960	47.8034	47.7296	47.7533	49.0871
d-Ca47A1_05_E12F	23.4945	27.2955	30.4547	33.3639	35.9244	38.4285	40.5478	42.0495	43.3048	44.0161	45.1662	46.1141	46.0883	46.6864	46.7888	47.6020	48.1926	48.8388	49.0933	49.1975	50.1145	50.6228	50.8526	51.4431	51.3900	51.8510	52.0256	52.0981	52.4643	52.5763	52.9912	52.9891	53.1394	53.2353	52.8366	52.8709	52.3117	51.4270	50.8724	50.2373	49.7686	49.3274	48.8094	48.2908	48.2006	47.9926	47.6515	48.1129	48.5866
d-Ca47A1_05_F01F	22.7868	26.8643	30.9065	34.0203	36.5707	39.3043	41.6494	43.5563	44.6875	46.1725	46.8944	47.7546	46.9866	48.9711	49.9437	49.9066	50.8815	51.6042	51.9168	52.5926	52.9932	53.7233	54.1568	54.6547	54.9445	55.4884	55.4682	55.8058	56.0988	56.5951	56.7041	56.5692	56.9890	57.0648	56.8651	56.8423	56.0894	55.5583	54.3941	53.2633	53.0715	52.6269	51.7319	51.1978	50.5173	50.1920	49.6204	50.0601	51.4810
d-Ca47A1_05_F02F	22.9591	27.3275	29.5217	32.1334	35.0970	37.6332	39.7522	41.7308	43.0340	44.0459	45.1548	45.8482	46.5714	47.2238	47.5942	48.2005	49.0107	49.8069	49.6817	50.6867	51.2483	51.7146	52.5141	52.8914	53.1305	53.4603	53.7777	54.1609	54.3755	54.6671	54.8730	54.9002	55.0130	55.2793	55.0808	54.9630	54.5170	53.8364	52.9555	52.1447	51.7730	51.3149	50.6515	49.8735	49.5770	49.1568	48.8537	49.1655	50.3332
d-Ca47A1_05_F03F	20.0962	23.8943	26.4333	29.5284	32.0050	33.6564	35.9704	37.1647	38.6073	39.9573	40.6184	41.2399	41.5614	42.0515	42.5223	42.7841	43.2891	43.5452	43.9533	44.4755	44.8337	45.4303	46.1092	46.2927	46.6222	46.6993	46.9241	47.0822	47.2760	47.6446	47.7157	47.8067	47.6873	47.8405	47.5087	47.2658	46.8279	46.0381	45.0329	44.0962	43.6708	43.2596	42.3862	41.7743	41.3439	41.0416	40.7112	41.1176	42.3232
d-Ca47A1_05_F05F	20.3025	23.5939	26.7340	29.5890	31.6995	33.5437	35.7737	37.1153	38.1489	39.1809	40.1332	40.8474	40.5795	41.4319	42.5543	42.4421	43.0611	43.8031	43.6745	44.3031	44.7673	45.1616	45.6178	46.0569	46.1256	45.8935	46.6503	46.9605	47.1171	47.5303	47.6712	47.0705	47.8449	47.8535	47.7235	47.7123	47.1955	46.8263	45.8940	45.0508	44.9870	44.6496	44.0846	43.7725	43.5275	43.4531	43.1845	43.5747	44.4402
d-Ca47A1_05_F06F	17.0721	19.6991	21.8652	23.3298	26.0818	27.3680	29.2621	30.6320	31.3309	32.7575	33.4048	34.4383	34.6704	35.4737	36.1379	36.6679	37.0257	37.7147	38.0190	38.4724	39.0517	39.7428	40.3492	41.0491	41.2192	41.4947	42.0039	42.2753	42.6189	43.0382	43.3780	43.4985	43.6841	44.0049	44.0185	44.0678	43.8267	43.4866	42.9505	42.4093	42.1716	41.9682	41.4455	41.0463	40.9317	40.8958	40.8073	41.1895	42.1096
d-Ca47A1_05_F07F	22.5387	26.2125	29.7946	32.6022	35.4543	38.0815	40.4156	42.3780	44.1520	44.8322	45.5869	46.8612	46.8633	47.4980	48.1695	48.9644	49.5031	50.2728	50.6419	51.4256	51.8398	52.2197	53.1267	53.2138	53.4875	53.6186	54.0473	54.6171	54.5774	54.9654	55.1126	55.3459	55.6275	55.5048	55.4479	54.9961	54.7048	53.7799	52.6676	51.8813	51.2953	50.9303	50.0615	49.1409	48.8059	48.3637	47.8357	48.0737	49.8025
d-Ca47A1_05_F08F	22.8078	27.5773	31.5629	34.0040	37.1359	39.3010	41.2584	43.5899	45.0595	45.5135	46.4662	47.5079	47.5839	48.3111	49.1517	49.2987	50.3131	50.8719	51.2747	51.7388	52.3313	52.7650	53.4790	53.6040	53.8606	54.0457	54.3944	54.7070	54.9816	55.3017	55.3280	55.4722	55.6111	55.6791	55.5178	55.2871	54.9778	54.2617	53.5685	52.7583	52.4108	51.9980	51.3974	50.7643	50.5302	50.3931	50.2704	50.6079	51.4639
d-Ca47A1_05_F09F	21.5193	25.8020	29.2480	32.4678	34.7763	36.9651	38.6417	40.8944	42.4310	43.1789	43.7971	44.8505	45.2079	45.7605	46.4480	46.5466	47.3702	47.9183	48.0053	48.8539	49.5507	49.9629	50.3756	50.5916	50.7020	51.2373	51.4598	51.2310	52.0591	52.1869	52.5063	52.7811	52.8033	52.9232	52.7319	52.5779	52.2512	51.4231	50.8156	49.9627	49.7447	49.2381	48.0976	48.0458	47.7869	47.1294	47.4648	47.6430	48.7910
d-Ca47A1_05_F10F	20.0990	23.4858	26.1021	28.7876	31.6507	33.2044	35.6456	37.2654	38.2751	39.2080	39.9931	40.9372	40.3247	41.9440	43.0288	43.3625	43.9969	44.4145	44.7305	45.3974	46.1115	46.5048	47.0814	47.1798	47.4403	47.8788	48.3482	48.5887	49.0828	49.2007	49.5467	48.5758	49.9732	50.1320	49.8153	49.7475	49.4653	48.7331	48.1394	47.3429	47.0340	46.5927	45.9885	45.4589	45.4197	44.8770	44.7477	45.1160	46.0493
d-Ca47A1_05_F11F	24.2451	27.5861	31.1881	33.9104	36.4502	38.3576	40.0599	42.4369	43.6147	44.8179	45.7119	46.3700	46.6307	47.3313	47.9693	48.1156	49.0781	49.3481	49.5695	50.4663	50.8245	51.2869	51.9754	52.2335	52.7048	52.6756	52.9563	53.4223	53.5914	53.8992	54.0340	54.1407	54.0494	54.2883	54.0709	53.9572	53.4947	52.8087	51.9734	51.1850	50.8885	50.5983	49.8574	49.3364	49.0006	48.8306	48.6463	48.9035	49.9005
d-Ca47A1_05_F12F	21.7278	25.6783	28.8553	31.8973	34.0374	36.5151	38.7914	40.1308	41.1278	42.6373	43.2994	43.8942	43.1781	44.7947	46.0204	45.8794	46.6380	47.1418	47.4592	48.2639	48.5799	49.1595	49.6281	50.0523	50.3494	50.8672	50.9196	51.1908	51.4162	51.9328	51.9365	51.4478	52.1955	52.3026	52.3397	52.1243	51.4761	51.1311	50.0691	48.6239	48.9215	48.5068	47.7467	47.3496	46.7654	46.6480	46.2260	46.6527	47.9372
d-Ca47A1_05_G01F	20.7215	25.7379	30.5321	32.5140	34.7350	37.1465	39.5301	40.5925	42.1836	43.3027	44.0872	44.5292	44.9935	45.5170	46.2633	46.4837	46.8948	47.6299	48.2128	48.4070	48.9363	49.4302	49.9771	50.1244	50.3095	50.7268	51.0994	51.4393	51.5591	51.6191	51.8225	51.8607	52.1898	52.0709	51.8967	51.4201	50.7848	49.7212	48.8682	47.9767	47.5378	46.5613	46.1999	45.4091	45.0524	44.6073	44.0718	44.5055	45.8403
d-Ca47A1_05_G02F	23.4357	27.3366	31.0132	33.6671	36.0168	38.3241	40.1163	41.8874	42.9438	43.9082	45.0195	45.6515	45.9954	46.7570	47.6452	47.4805	48.5977	49.0383	49.5870	50.1996	50.5779	51.0449	51.5315	51.8240	52.1281	52.2985	52.5539	53.0106	53.2804	53.4393	53.6074	53.9739	53.9930	54.1630	54.0582	53.4727	53.2679	52.3466	51.5108	50.6202	50.1908	49.7406	49.0049	48.2141	47.6112	47.3113	47.2097	47.3778	48.7239
d-Ca47A1_05_G03F	24.4984	28.6449	32.6731	34.7156	37.6579	39.5225	41.7235	44.0017	44.7137	46.0624	47.0535	47.9498	47.8580	48.6958	49.2616	49.9257	50.7079	51.2590	52.0289	52.3969	53.1318	53.3984	54.1468	54.2937	54.7588	55.0109	55.2781	55.6285	55.9054	56.1509	56.2449	56.5157	56.6416	56.7974	56.4353	56.6003	56.0537	55.4471	54.4598	53.8425	53.3906	52.9628	52.2773	51.8574	51.5769	51.2893	51.2925	51.4020	52.5983
d-Ca47A1_05_G04F	20.2167	25.2915	29.1882	31.9140	34.2532	36.7377	38.5536	40.3967	41.4987	42.4134	43.0315	43.8083	44.4913	44.7889	45.9397	45.9919	46.6206	47.1899	47.6437	48.0127	48.4895	48.9179	49.3619	49.7974	49.9028	50.4200	50.5529	50.9251	51.0150	51.3417	51.6181	51.7046	51.7618	51.7715	51.7585	51.2538	50.9708	49.7635	49.6024	48.5800	48.2672	47.1523	47.0402	46.5230	46.2847	45.8583	45.5166	46.1574	47.1498
d-Ca47A1_05_G05F	21.4102	27.0354	29.7580	32.7685	34.9647	37.0108	39.0531	40.7107	41.8261	42.7629	43.9490	44.4803	44.7138	45.2175	45.9754	46.1014	46.5472	47.5154	47.9593	48.3863	48.7842	49.2279	49.7763	50.1296	50.2928	50.8901	50.9837	51.2673	51.6133	51.7186	51.9182	52.1016	52.1104	52.1456	52.0522	51.5764	51.2712	50.3050	49.7677	48.6899	48.2689	47.8306	47.0369	46.5010	46.1615	45.9260	45.7649	46.2860	47.4047
d-Ca47A1_05_G06F	23.6787	27.4510	31.4453	34.5286	36.9311	39.4508	41.7080	42.9668	44.4137	45.7303	46.6656	47.4872	47.9536	48.2130	49.0775	49.6400	50.2504	50.7451	51.2035	51.7015	52.3956	52.6852	53.3918	53.4682	53.8411	54.0771	54.5441	54.8102	54.9415	55.1748	55.3257	55.5960	55.7805	55.8350	55.6789	55.3056	54.8695	53.0920	53.1548	52.5772	52.1049	51.2308	51.1258	50.3910	50.1549	49.8354	49.3025	49.7704	50.7567
d-Ca47A1_05_G07F	22.5861	26.3052	30.0368	32.7940	35.1426	37.3515	39.1188	41.0041	42.1923	43.1716	44.0929	44.7152	45.1768	45.6866	46.5658	46.6294	47.3783	47.8645	48.5201	49.0478	49.4169	50.0891	50.2471	50.6350	50.8359	51.2365	51.2823	51.7970	52.1659	52.2158	52.3785	52.5548	52.6670	52.8198	52.6825	52.2964	52.0553	51.4800	50.7620	49.9101	49.4547	49.1547	48.4910	47.8947	47.5119	47.4132	47.3478	47.5902	48.7618
d-Ca47A1_05_G08F	22.0370	27.7399	30.5513	34.3698	36.5070	38.6556	40.9642	42.5658	43.5778	44.9544	45.6876	46.1877	46.7970	47.5997	48.2720	48.5645	48.8119	49.7993	50.3419	50.8520	51.2871	51.9867	52.2052	52.5843	52.6738	53.4723	53.5598	53.7228	54.1703	54.3696	54.5010	54.5926	54.8201	54.8285	54.6513	54.1454	53.6490	51.4527	52.0441	50.8375	50.4151	50.0751	49.2046	48.5238	48.0322	47.4862	46.9074	47.4810	48.8527
d-Ca47A1_05_G09F	22.3473	26.4260	29.9844	32.4527	34.8541	37.0228	39.0074	40.6265	41.4898	42.7135	43.6430	44.5167	44.5048	45.1218	45.5300	46.1079	46.6533	47.1616	47.8708	47.8197	48.7616	48.9980	49.3976	49.6248	49.9735	49.9613	50.1937	50.5958	50.8692	51.2176	51.1022	51.2560	51.4171	51.5561	51.1365	51.0441	50.6376	49.9369	48.9421	48.1878	47.7515	47.3557	46.6393	45.9729	45.6920	45.2538	45.0361	45.3134	46.5474
d-Ca47A1_05_G10F	21.8785	26.0383	29.0562	31.5170	34.2505	36.0329	37.7516	40.0233	40.3242	41.6679	42.3806	42.8993	43.3590	44.0554	44.3198	44.7042	45.1280	45.7303	46.2805	46.5151	46.9267	47.3573	47.9041	48.3801	48.6262	48.6537	48.9605	49.2843	49.1695	49.5035	49.7921	49.7798	50.0307	50.0520	49.8089	49.5318	49.1864	48.5311	47.8272	47.1699	46.8448	46.4007	45.8927	45.3723	45.1260	44.8443	44.7874	44.8947	45.8751
d-Ca47A1_05_G11F	24.8017	28.3252	31.5502	34.4567	36.7856	38.5466	40.9121	42.5683	43.0256	44.4494	45.3019	45.6975	46.5035	46.4663	47.5860	47.6831	48.4523	48.8629	49.1273	49.6289	50.1303	50.5758	50.9201	51.0455	51.3016	51.9044	52.1634	52.3102	52.5908	52.7916	52.9013	52.9971	53.2992	53.2654	53.1940	52.8572	52.4565	51.3811	51.5808	50.7344	50.4252	49.0270	49.6094	49.3149	49.2742	49.0479	48.7272	49.4506	50.1870
d-Ca47A1_05_G12F	24.0689	27.7805	30.2633	33.8625	36.3472	38.1197	40.6988	41.9402	43.4323	43.9926	45.0955	45.8819	46.3199	46.7458	47.2791	47.8800	48.4472	48.9366	49.4610	50.0006	50.6997	50.7948	51.6064	51.7967	52.1405	52.2643	52.7473	53.1476	53.2430	53.5723	53.7565	53.6844	54.2000	54.1532	53.7975	53.4988	53.0803	50.8013	51.0237	50.3727	49.9689	48.3027	48.8495	48.0993	47.4906	47.1231	46.8246	46.9223	48.0992
d-Ca47A1_05_H01F	25.4444	29.8433	32.9595	36.3210	38.2883	39.7891	42.1900	43.5067	44.8112	45.8166	46.2289	46.9064	47.3999	47.7399	48.5156	48.9308	49.0805	49.5827	50.3151	50.6007	51.0078	51.4078	51.8180	52.3669	52.3740	52.5886	52.8558	53.1578	53.2768	53.3891	53.4930	53.7710	53.8859	53.9039	53.7116	53.2764	52.8211	52.1835	51.1356	50.3396	49.8700	49.3564	48.6708	47.8555	47.5348	47.0775	46.8410	46.9950	48.3818
d-Ca47A1_05_H02F	24.9743	28.2608	31.5880	33.5953	35.1618	37.8935	39.5497	41.4062	41.9749	43.1712	44.2037	44.7063	45.0004	45.4673	45.6904	46.0732	46.6395	46.9659	47.1115	47.6252	48.1497	48.6633	48.9704	49.3413	49.5678	49.0470	49.9764	50.1892	50.4121	50.6782	50.7403	50.8442	51.2691	51.0158	50.8235	50.5738	50.0010	49.3170	48.1931	47.4975	46.9297	46.6115	45.6863	45.0899	44.4682	44.1900	43.7472	43.9716	45.3060
d-Ca47A1_05_H03F	25.2463	29.8181	32.8892	36.1425	38.1672	40.5099	42.6378	43.9834	45.6574	46.6041	47.0921	47.7155	48.3369	48.7458	49.4181	49.8821	50.1906	50.5245	51.3958	51.6513	52.1822	52.5848	52.9421	53.4935	53.7653	53.7535	54.1276	54.4393	54.5175	54.6327	54.7759	55.1137	55.1844	55.1897	54.9852	54.5735	53.9578	53.4468	52.4826	51.5675	51.1176	50.5335	49.7666	49.0497	48.1697	48.7037	48.4569	48.7873	49.9450
d-Ca47A1_05_H04F	24.3858	28.9262	30.8479	33.7102	36.9866	38.3883	39.7303	41.8314	43.1859	44.1289	44.8132	45.7578	46.2967	46.4321	47.4714	47.7753	48.0129	48.6343	49.3295	49.6811	50.0760	50.4793	50.9405	51.3828	51.6326	51.5230	51.9533	52.2365	52.5053	52.6953	52.7244	52.8861	53.1687	53.3255	53.2202	52.8313	52.4401	51.7287	50.8393	50.1640	49.7801	49.2336	48.7222	47.9399	47.6455	47.1794	46.9329	47.2118	48.5732
d-Ca47A1_05_H05F	21.8814	25.8055	27.7507	31.7479	34.0031	35.9918	37.6255	39.1252	39.9102	40.8039	41.7487	42.6126	42.7306	43.0939	43.8126	44.3563	44.6731	44.4202	45.4806	45.8172	46.3047	46.7600	47.0984	47.3208	47.5638	47.8269	47.9825	48.1636	48.5175	48.7530	48.9621	48.8923	49.0313	49.0964	49.0028	48.7988	48.3111	47.7960	47.0255	46.2383	45.9746	45.6285	44.9644	44.4053	43.9775	43.6700	43.2480	43.5545	44.3572
d-Ca47A1_05_H06F	24.1737	27.7035	31.0065	33.8891	35.6986	37.7613	39.4358	40.7029	42.3713	42.9853	43.5016	44.4176	44.6063	45.0238	45.7312	46.2080	46.2743	46.7324	47.3327	47.7902	47.9723	48.4773	48.8181	49.2956	49.5070	49.5407	49.7922	50.1326	50.2225	50.3049	50.4023	50.7450	50.8025	50.7553	50.6444	50.3460	49.7461	49.3308	48.4676	47.7809	47.4260	47.0098	46.3469	45.6999	44.6566	45.5795	45.4730	45.6606	46.6902
d-Ca47A1_05_H07F	23.3162	27.8922	30.1733	32.9728	35.6484	37.7481	39.7066	41.1115	42.6185	43.4046	44.7958	45.5810	45.9074	46.4404	47.3347	47.7232	48.0705	48.6830	49.3596	49.8948	50.4969	51.0109	51.3957	51.9637	52.2575	52.4271	52.6643	53.0290	53.3507	53.6122	53.6571	53.7701	54.2022	54.2412	54.1510	53.8813	53.3809	52.8867	51.9068	51.2585	50.7902	50.3331	49.7566	49.1678	48.9198	48.5706	48.4675	48.7083	49.9788
d-Ca47A1_05_H08F	25.7161	30.9976	33.0559	35.7310	38.6356	41.1630	42.8343	44.4352	46.0037	47.3714	48.1542	48.7632	48.8571	49.2070	50.3909	50.7844	51.2664	51.9162	52.2547	52.3876	53.4518	54.0229	54.7461	54.9008	55.1440	55.5948	55.9009	56.1574	56.4080	57.0234	57.0042	56.7352	57.2157	57.2879	57.0982	56.8270	56.4232	55.5316	54.6364	53.5442	53.0744	52.5392	51.7732	50.9181	49.6116	50.2356	49.8082	50.3161	51.5258
d-Ca47A1_05_H09F	23.8140	26.9098	29.8412	31.9590	34.6732	36.3239	38.0526	39.4369	40.7947	41.9366	42.6811	43.2267	43.5466	44.1016	44.2252	44.7112	45.3665	45.8101	45.5400	46.2014	47.0496	47.4404	47.6933	47.9844	48.3440	47.7020	48.7017	48.9365	49.1824	49.6079	49.5492	49.6069	50.1085	49.9902	49.7354	49.6236	49.2359	48.6422	47.6997	47.1122	46.6981	46.4097	45.6566	45.2687	44.7812	44.6407	44.3708	44.5372	45.6688
d-Ca47A1_05_H10F	20.9691	24.6177	27.4836	29.9211	31.7655	34.2642	35.7482	36.9614	38.6184	39.5209	40.0196	40.8505	41.2631	41.8166	42.1617	42.8481	43.2471	43.8257	44.2768	44.4935	45.1467	45.4712	45.8509	46.0965	46.2027	46.6955	46.8242	47.1395	46.8343	47.4475	47.8104	47.7859	48.1145	48.0367	47.7732	47.8932	47.7820	47.3170	46.7825	46.4321	45.8639	45.9000	45.3354	45.3169	45.1643	45.0442	45.0542	45.3201	45.9835
d-Ca47A1_05_H11F	24.3217	28.7769	31.3139	35.2472	37.2687	39.6776	42.0151	44.0313	45.2283	46.2701	46.8984	47.5673	47.6373	48.3533	49.1926	49.5289	49.8002	50.5639	50.9937	50.9846	52.1391	52.5316	53.2247	53.4549	53.6180	53.9611	54.1081	54.4361	54.7101	55.3133	55.2144	54.9099	55.3865	55.4819	55.2823	54.9583	54.5709	53.6456	52.7705	51.7313	51.2594	50.6962	49.9905	49.0980	47.8974	48.4425	47.9944	48.4416	49.6290
d-Ca47A1_05_H12F	24.9941	27.7726	32.6107	35.0825	36.3714	39.1875	41.1792	42.8180	44.1283	45.7459	46.0256	46.6135	46.6731	47.1518	48.0925	48.2693	48.7624	49.0615	49.6356	49.5213	50.6228	51.1369	51.6742	51.9565	52.0508	52.3396	52.5270	52.8707	53.0920	53.6482	53.5498	53.2553	53.7073	53.6781	53.5453	53.1997	52.7040	51.7283	50.7435	49.6292	49.1300	48.7654	47.9276	46.9872	45.7367	46.0097	45.4994	45.9486	47.3047
[truncated: 207 more columns]
