# Supplementary material for: Last-percent improvement in eligibility rates of crop seeds based on quality evaluation using near-infrared imaging spectrometry
Source: PLoS One. 2023 Sep 20;18(9):e0291105. doi: 10.1371/journal.pone.0291105 (PMC10511137; doi:10.1371/journal.pone.0291105)
Supplement: S1 File — (ZIP) [file pone.0291105.s005.zip › data/00_X-dCa47A2B1.csv]

Label	929.98	936.12	942.26	948.40	954.54	960.68	966.82	972.96	979.10	985.24	991.38	997.52	1003.66	1009.80	1015.94	1022.07	1028.21	1034.35	1040.48	1046.62	1052.76	1058.89	1065.02	1071.16	1077.29	1083.43	1089.56	1095.69	1101.83	1107.96	1114.09	1120.22	1126.35	1132.48	1138.61	1144.74	1150.87	1157.00	1163.13	1169.26	1175.39	1181.51	1187.64	1193.77	1199.90	1206.02	1212.15	1218.27	1224.40
d-Ca47A2_07_A01F	26.0716	31.2139	33.4477	36.7621	39.1662	41.6608	43.3138	44.8106	46.0941	47.2509	48.3520	49.1698	49.3435	49.4176	50.2605	50.3679	50.9006	51.3884	51.9110	52.5916	52.7392	53.0984	53.5418	54.1264	54.0481	54.2438	54.7366	54.7563	55.0000	55.3538	55.3536	55.6507	55.7118	55.6075	55.5057	55.0174	54.5026	53.8378	52.8394	52.0170	51.3950	50.8347	49.9878	49.2151	48.8072	48.4262	48.1799	48.3610	49.5009
d-Ca47A2_07_A01R	26.0794	28.8561	33.2139	35.8233	38.1277	40.0735	41.9631	43.0506	45.5007	46.2016	47.3412	48.0816	47.9953	48.3574	48.5385	49.3630	49.8595	50.3054	50.7501	51.0386	51.7500	52.1819	52.6995	52.7159	53.0807	53.3633	53.5882	53.8790	54.0120	54.1800	54.5197	54.3974	54.4650	54.6044	54.7024	54.0970	53.8046	52.7962	52.0901	50.8714	50.4558	49.9528	48.9915	48.2170	47.7824	47.4844	46.9519	47.4656	48.6889
d-Ca47A2_07_A02F	25.9058	29.0623	31.8526	33.6030	37.0689	38.4404	40.3592	42.3223	43.0953	44.5458	45.2180	46.0380	46.0245	46.3572	47.0949	47.5776	47.6456	48.2699	48.7325	49.1860	49.4568	50.1498	50.4096	50.9322	51.0953	51.2774	51.6145	51.8285	52.0129	52.2670	52.3067	52.5899	52.6033	52.7226	52.3620	52.3504	51.7235	51.0611	50.1227	49.1803	48.7074	48.0886	47.4894	46.7702	46.1014	45.8397	45.3316	45.5036	46.7896
d-Ca47A2_07_A02R	23.5503	28.0201	30.6917	34.4464	36.3778	38.3739	40.8806	42.4619	43.7842	44.9974	46.0325	46.6355	47.2353	47.9424	48.1887	48.5195	48.8817	49.7149	49.9387	50.2055	50.9296	51.5388	51.9345	52.3364	52.7963	52.2368	53.1374	53.5374	53.8745	54.3448	54.3291	53.8438	54.4475	54.5397	54.3563	54.1485	53.8108	52.9455	52.0716	50.9279	50.3443	49.9920	49.2822	48.4096	47.9884	47.5102	47.0233	47.3478	48.6993
d-Ca47A2_07_A03F	25.8492	29.9856	33.8290	36.5269	39.4028	41.0699	42.5061	44.0158	45.6574	46.6534	47.4023	47.8175	48.2513	48.4356	49.2666	49.7797	49.9216	50.6080	50.9458	51.2191	51.6219	51.9938	52.5181	53.1977	53.0004	53.2231	53.5609	53.8207	54.1148	54.1710	54.4267	54.5247	54.6962	54.6420	54.6052	54.2043	53.6617	53.0726	51.9453	50.9961	50.4406	50.1615	49.3189	47.9255	48.2268	47.7232	47.6135	47.6742	48.9520
d-Ca47A2_07_A03R	24.7608	29.1334	31.3012	35.0524	37.5509	39.0812	41.2815	42.6593	44.4202	45.3236	46.3070	46.9758	46.9012	47.6831	48.2120	48.4980	48.6672	48.7854	49.7239	49.5105	50.4293	50.9258	51.4893	51.6690	51.9920	52.3296	52.4596	52.6741	52.7641	53.2649	53.1781	52.0210	53.4673	53.4027	53.2198	52.9311	52.4564	51.9183	51.0459	49.8781	49.2498	48.9696	48.1563	47.3846	46.2428	46.7266	46.3110	46.7449	47.7610
d-Ca47A2_07_A04F	26.4104	29.3740	32.2801	35.5741	37.3322	39.2941	40.8428	42.6701	44.1745	45.2623	44.9103	46.8101	47.1361	47.4445	47.8911	48.2032	48.5236	49.2227	49.3515	50.0754	50.5516	50.9416	51.3137	51.6552	51.8261	52.1610	52.4453	52.6297	52.8594	53.1915	53.3976	53.3860	53.5542	53.4995	53.4328	52.9917	52.6124	51.9470	51.0031	50.2120	49.6217	49.1537	48.4907	47.9148	47.6017	47.3059	46.9804	47.3746	48.3220
d-Ca47A2_07_A04R	22.3322	26.5788	28.9416	32.4397	34.9371	36.3784	38.4228	39.6968	41.1646	42.4762	43.1312	43.8331	43.8742	44.7461	44.9032	45.4528	45.7107	46.1892	46.6458	47.0148	47.4007	47.8172	48.1079	48.7399	48.9769	48.9665	49.1566	49.5200	49.7661	50.1989	50.3173	49.9569	50.2630	50.5043	50.1926	49.9027	49.7406	49.0009	48.3516	47.4211	46.8806	46.3281	45.8616	45.3190	45.1142	44.8557	44.6342	44.9666	45.9344
d-Ca47A2_07_A05F	26.7681	30.1191	32.9444	36.2521	38.3028	40.5243	42.0531	43.8144	44.8154	45.7914	46.5772	47.2121	47.4037	47.8045	48.2201	48.5745	49.0486	49.5817	49.8713	50.2503	50.4943	51.0744	51.1194	51.5649	51.6234	52.0107	52.2212	52.3818	52.6453	52.7404	52.7332	52.9922	52.9828	53.1049	52.8809	52.8849	52.2807	51.8090	51.0347	50.1675	49.6893	49.2188	48.6919	48.2132	47.7066	47.5423	47.2850	47.3312	48.3238
d-Ca47A2_07_A05R	24.8866	29.2655	33.2359	36.2738	37.8559	40.1849	42.2372	43.6882	44.3849	46.0974	47.1268	47.4661	47.8172	48.3584	48.4816	49.0503	49.2888	49.9787	50.4006	50.3486	51.0609	51.4728	51.7927	52.0305	52.4743	51.9603	52.7458	53.0322	53.2349	53.4782	53.6209	53.7100	54.1163	53.9015	53.8284	53.5292	53.0853	52.5191	51.4464	50.7633	50.3161	49.9525	49.1170	48.5946	48.0646	47.7376	47.4305	47.5500	48.6574
d-Ca47A2_07_A06F	27.3153	31.7166	33.5692	36.4851	38.8687	40.6552	42.1763	44.4344	45.1399	46.4751	46.7545	47.8894	48.0641	48.7090	49.4136	49.4819	49.6889	50.8049	50.7921	51.4766	51.9631	52.2563	52.6070	52.9461	53.1850	53.5087	53.8269	53.9284	54.2506	54.4477	54.8226	54.7258	54.8652	54.8224	54.9412	54.4850	54.1604	53.5062	52.5463	51.8840	51.2104	50.7384	50.0813	49.3904	48.9873	48.7654	48.4655	48.8024	49.7582
d-Ca47A2_07_A06R	24.0230	28.8199	31.3026	34.0192	37.1769	39.0301	40.5481	42.8996	44.1802	45.5062	46.7243	47.2992	47.5383	48.2783	48.8976	49.4558	49.5463	50.5797	51.0865	51.3988	51.9268	52.2756	52.8237	53.3065	53.5462	52.0682	54.2284	54.5731	54.5793	54.8063	55.0486	55.4032	55.3816	55.5904	55.6032	55.1482	55.0932	54.3848	53.5956	52.6751	52.5556	52.0858	51.6486	50.8876	50.6016	50.3021	50.2581	50.4484	51.3596
d-Ca47A2_07_A07F	25.3457	28.2493	31.5813	34.3983	36.3096	38.1065	39.1031	41.0888	42.4891	43.2249	43.6494	44.3807	44.5732	44.6496	45.2652	45.4926	45.6391	46.0976	46.1584	46.5856	47.1066	47.1615	47.5468	47.9944	47.9647	48.1573	48.4626	48.4946	48.7309	48.7379	48.8792	48.9722	49.1047	49.0451	48.7727	48.5816	47.9437	47.5587	46.5122	45.6138	45.1247	44.4817	43.8861	43.2898	42.7714	42.6244	42.6074	42.6881	43.7795
d-Ca47A2_07_A07R	23.6723	26.5517	31.0438	33.3510	35.3565	37.3675	38.9173	40.7901	41.4353	42.9038	43.6810	44.3182	44.7676	45.2974	45.3857	45.8443	46.1367	46.6825	46.8412	46.6855	47.6983	48.0949	48.3429	48.7052	49.0438	48.4265	49.3290	49.5378	49.8281	50.1509	50.2151	49.5403	50.3835	50.3620	50.1428	49.8823	49.5501	48.8614	48.0238	47.2262	46.6744	46.1709	45.5611	45.0149	44.7186	44.4592	44.2181	44.4963	45.6069
d-Ca47A2_07_A08F	27.1336	31.7289	34.4760	37.4780	38.9182	41.2150	42.8648	43.8086	45.4457	46.7353	46.8790	47.4804	47.8524	48.2197	48.7125	48.8280	49.0454	49.7483	49.8637	50.5245	50.8580	50.9671	51.4239	51.6064	51.6798	52.0437	52.1417	52.2099	52.4211	52.6604	52.9567	52.8175	53.0044	52.8912	52.9960	52.5701	52.4105	51.8300	51.1078	50.3968	49.7538	49.3930	48.8176	48.1830	47.9247	47.5992	47.4058	47.7071	48.5203
d-Ca47A2_07_A08R	25.0777	30.3900	33.7544	36.5509	38.2793	40.7091	42.3112	43.4349	44.9858	46.0158	46.9269	47.4927	47.6816	48.1603	48.6063	48.8011	49.0617	49.4869	49.9188	50.2100	50.5487	50.8663	51.3721	51.4684	51.7329	50.8182	52.1438	52.2942	52.3554	52.5972	52.7167	52.8726	53.1423	53.0200	53.0453	52.6345	52.4242	51.9658	50.9326	50.2722	49.9410	49.5701	48.8324	48.3454	47.7871	47.6311	47.4881	47.6512	48.6173
d-Ca47A2_07_A09F	25.1886	28.5535	31.5029	34.5468	36.6063	38.2834	40.5732	42.0292	43.3253	44.2917	45.0682	45.6854	45.9254	46.4043	46.8850	47.3332	47.6095	47.9988	48.3998	48.7485	49.2601	49.5287	49.9609	50.3980	50.4284	50.7389	51.0492	51.1962	51.4816	51.4625	51.7731	51.7897	52.0681	52.1359	51.8179	51.6290	51.1919	50.7485	49.7437	48.9552	48.4158	47.9236	47.2645	46.7222	46.2997	46.1573	46.1002	46.2174	47.3353
d-Ca47A2_07_A09R	21.8850	27.2279	29.9263	33.4393	35.5852	37.6443	39.1083	40.8736	42.1622	43.4176	44.3597	45.1638	44.8983	46.0197	46.6400	46.5368	47.0596	47.3358	47.9054	47.8612	48.8217	49.3725	49.9534	50.3614	50.5677	50.8998	50.9538	51.3119	51.4993	51.9737	52.0681	51.3189	52.3228	52.3634	52.1467	51.8341	51.5838	51.0398	50.2616	49.3267	48.8139	48.4049	47.8080	47.0764	46.3239	46.7024	46.4141	46.8699	47.7984
d-Ca47A2_07_A10F	24.3281	28.6127	30.4714	33.4709	35.9449	38.1342	39.3493	40.7253	42.3721	43.9296	44.4866	44.9428	45.6176	45.8499	46.7800	46.9260	47.2751	47.8570	48.3608	48.9797	49.4355	49.7661	50.1725	50.6269	50.7188	51.2181	51.3184	51.5035	51.9256	52.1582	52.5258	52.4809	52.6576	52.5047	52.5604	52.2606	52.0665	51.4753	50.5395	49.9903	49.4636	49.0551	48.5597	47.9326	47.5911	47.2945	47.2646	47.3276	48.2553
d-Ca47A2_07_A10R	23.2546	27.4967	29.4859	32.3292	35.0054	37.0811	39.2089	40.9621	41.7718	43.3912	44.1679	44.5446	45.1397	45.8103	46.4589	46.7357	47.1121	47.8450	48.3123	48.8581	49.2444	49.7078	49.9867	50.4089	50.5105	49.3124	51.1937	51.5120	51.5818	51.9422	52.0941	52.1895	52.2712	52.3702	52.4231	51.9692	51.8766	51.1662	50.4905	49.5438	49.3897	48.8789	48.3136	47.7052	47.3572	47.0889	46.9650	47.2124	48.0749
d-Ca47A2_07_A11F	26.2632	28.9556	32.4658	34.8341	37.2987	39.0012	41.1142	42.4477	43.6072	44.6150	45.3962	46.2064	46.6153	46.7240	47.2057	47.8872	48.3528	48.5424	48.9732	49.6272	50.0065	50.5868	50.8757	51.3533	51.4893	51.7659	52.0804	52.4829	52.5906	52.7528	52.9956	53.1671	53.0961	53.4185	53.1054	53.0773	52.5183	51.8369	51.1835	50.2289	49.6748	49.3008	48.6900	48.1808	47.6907	47.7022	47.2558	47.5301	48.6795
d-Ca47A2_07_A11R	23.2610	27.1026	30.3382	32.9977	34.8632	37.3930	39.1641	40.1312	41.7435	43.3167	43.6272	44.7262	44.9749	45.5028	45.6483	46.0720	46.6035	47.2278	47.6605	47.1916	48.5153	48.9218	49.0438	49.5776	49.9525	48.6830	50.2684	50.5976	50.9726	51.3378	51.4637	51.2178	51.6868	51.7010	51.4846	51.3376	50.9778	50.3466	49.5316	48.6545	48.1036	47.7763	47.1496	46.5800	46.3069	46.0660	45.8054	46.1512	47.2303
d-Ca47A2_07_A12F	26.5218	30.8736	33.6791	36.0566	37.9535	40.5542	42.1906	43.5111	45.1690	46.3330	46.8792	47.2885	48.0940	48.4441	48.6749	49.1346	49.5390	50.0622	50.4136	51.0488	51.4697	51.8401	52.3458	52.4337	52.7023	53.0444	53.3146	53.3207	53.6132	53.8723	54.1022	54.1297	54.3456	54.1998	54.3051	53.8392	53.5052	52.8890	51.9274	51.1706	50.6456	50.1837	49.5070	48.8859	48.5574	48.1515	47.7486	48.1550	49.1940
d-Ca47A2_07_A12R	25.3183	29.1075	31.8237	35.1729	36.8196	38.8981	40.8546	42.6272	43.8052	44.7726	46.0084	46.3499	46.7244	47.3610	47.8210	48.0442	48.4200	48.9575	49.5035	49.8568	50.2614	50.6707	50.9745	51.1229	51.5616	50.6264	52.0164	52.1751	52.3308	52.5463	52.6740	52.8866	53.1261	52.9802	52.9917	52.6305	52.3614	51.6840	50.8294	49.9052	49.6764	49.1995	48.5428	47.8617	47.3313	47.0100	46.7949	46.9918	48.0231
d-Ca47A2_07_B01F	25.7183	29.7640	33.3168	36.4418	38.3882	40.4890	43.7159	44.5333	45.7143	46.7253	48.0179	48.9408	49.0006	49.1863	50.2491	50.0409	50.6624	51.4294	51.9392	52.3130	52.5958	53.1588	53.4631	53.8488	54.1539	54.3589	54.6983	54.9191	55.1281	55.4356	55.4285	55.6303	55.7379	55.9414	55.8535	55.3818	53.6987	54.1483	52.7095	52.1196	51.6210	51.2408	50.3109	49.4212	49.0170	48.7036	48.4801	48.5645	49.8195
d-Ca47A2_07_B01R	22.9259	27.9686	30.4259	33.8301	36.4810	39.8486	40.9163	42.6130	44.0408	45.2546	46.9967	47.0820	47.1225	47.8364	48.7255	48.7797	49.4308	49.7431	50.3677	50.8041	51.2123	51.7541	52.2909	52.7598	52.8948	53.2497	53.5634	53.6314	54.0009	54.2011	54.3513	54.4105	54.5632	54.5781	54.4854	54.0330	53.6669	53.0375	52.1944	51.1787	50.6493	50.2374	49.3751	48.6392	48.1682	47.7404	47.5160	47.8032	49.0252
d-Ca47A2_07_B02F	24.9083	29.8259	32.0397	36.1915	39.2399	41.3346	42.9802	44.6062	45.7157	47.1021	47.8903	48.6845	49.0545	49.3208	50.1109	50.6666	50.8761	51.4818	52.0793	52.4246	52.7264	53.1541	53.7207	53.9627	53.8019	54.4731	54.7887	55.2358	55.2546	55.5440	55.6453	55.9243	56.0187	55.9864	55.8671	55.7250	54.4147	54.7479	53.9074	53.0587	52.8974	52.2762	51.6972	51.0461	50.8783	50.6410	50.4617	50.4447	51.7190
d-Ca47A2_07_B02R	24.1119	29.0921	32.4687	35.4063	38.1946	39.7494	42.5164	44.2131	45.3546	46.7682	48.3105	48.5184	48.6589	49.6338	50.1373	50.5464	51.0000	51.5853	52.3817	52.7647	53.0509	53.6008	54.1382	54.5373	54.7110	54.8475	55.1221	55.5826	55.7021	55.7994	56.1553	56.4120	56.5142	56.6168	56.2459	56.0135	55.8008	55.3280	54.4497	53.7634	53.3336	52.8610	52.3014	51.6061	51.3198	51.1330	51.0222	51.2831	52.2448
d-Ca47A2_07_B03F	25.3137	29.4469	33.4177	35.8312	38.0635	40.6611	42.5574	44.0128	45.6466	46.5237	47.1924	48.3173	48.4071	48.6936	49.1185	49.9331	49.9645	50.5956	51.0076	51.4894	51.9605	52.2880	52.8812	53.2759	52.6545	53.5657	53.7987	54.0812	54.4181	54.5603	54.6348	54.7994	55.0557	54.8519	54.6708	54.5140	54.1141	53.4436	52.5887	51.6279	51.1352	50.5679	49.8148	49.2082	48.8893	48.7676	48.3843	48.5656	49.8254
d-Ca47A2_07_B03R	23.2478	28.2830	30.2635	33.9339	36.6162	38.4558	40.8254	42.4533	43.3811	44.5855	45.7516	46.0898	46.5291	46.8991	47.7438	47.8794	48.3267	48.8102	49.6493	49.7434	50.2396	50.7419	51.1901	51.5147	51.5662	51.7947	51.9873	52.4785	52.6828	52.6999	52.9626	53.3460	53.3178	53.3088	52.9040	52.7391	52.4050	51.8249	51.0336	50.1583	49.6288	49.2130	48.4752	47.8353	47.4020	47.1898	47.1265	47.4060	48.4123
d-Ca47A2_07_B04F	23.6934	28.5818	30.3909	33.4837	35.5686	37.3724	39.4602	40.9815	42.0682	42.7751	44.0363	44.6977	44.7952	44.9553	45.3680	46.2657	46.3930	46.6723	47.0608	47.4122	47.8943	48.2755	48.6191	49.0378	48.0259	49.2154	49.3918	49.7729	49.8558	50.1074	50.1492	50.2735	50.4821	50.1794	50.0682	49.7581	49.3410	48.5188	47.6065	46.7001	46.2357	45.7054	44.8875	44.1564	43.6583	43.3772	42.7997	42.9690	44.3426
d-Ca47A2_07_B04R	21.6596	26.0483	30.2250	32.3191	34.9885	36.8489	39.2899	40.5879	41.7260	43.3151	44.2525	44.6221	44.6790	45.4585	45.9896	46.1686	46.5286	47.1030	47.7127	47.8022	48.3139	48.6345	49.3033	49.7044	49.6677	49.9055	50.1323	50.5242	50.7046	50.7402	51.0068	51.2591	51.2547	51.2404	50.8844	50.5129	50.2307	49.5425	48.6572	47.7837	47.2215	46.7372	46.0687	45.1757	44.6937	44.3354	44.1034	44.2814	45.5646
d-Ca47A2_07_B05F	23.2008	27.0847	30.6225	33.2184	35.6840	37.5895	39.9342	41.5951	42.5568	43.6659	44.6999	45.5128	45.9100	46.3791	47.1093	47.4471	47.6318	47.9460	48.3978	48.9393	49.5519	49.7697	50.3799	50.5092	50.9954	51.1104	51.4527	51.6673	51.8580	52.0567	52.1981	52.3514	52.3003	52.4381	52.2944	52.0063	50.3947	50.8305	49.9338	48.8985	48.7233	48.1262	47.3990	46.5625	46.0119	45.7188	45.0099	45.0432	46.5642
d-Ca47A2_07_B05R	20.9512	25.9402	29.0344	31.1080	33.8519	36.1104	37.8454	39.5007	40.3657	41.7643	42.9707	43.5621	43.6597	44.2439	44.6679	45.2518	45.2570	45.9066	46.7230	46.4001	46.9195	47.5925	48.1342	48.5484	48.6864	48.8516	49.0301	49.3758	49.3871	49.6268	49.8268	49.9102	50.1167	50.1018	49.8519	49.4904	49.0529	48.3553	47.3870	46.4568	46.1335	45.5937	44.9105	44.1493	43.4570	42.9465	42.5881	42.6083	44.0953
d-Ca47A2_07_B06F	23.8099	27.9616	31.5739	33.9549	36.2252	38.1050	40.2526	42.0596	42.8183	43.9192	44.9739	45.5708	46.1243	46.2307	46.8177	47.2163	47.5824	47.9077	48.5166	48.9613	49.2415	49.5267	50.0536	50.1306	49.4501	50.5531	50.8857	51.0082	51.3991	51.5722	51.6981	51.8583	51.9855	52.1235	52.1661	51.8234	51.0123	51.0532	50.3638	49.7806	49.4558	48.9862	48.5178	47.9608	47.6747	47.6455	47.4884	47.6606	48.4208
d-Ca47A2_07_B06R	21.8628	26.7745	30.0988	32.8629	35.2952	37.3035	39.3000	40.9116	42.0294	43.4096	44.5270	45.3975	45.1136	46.2089	46.4294	46.9379	47.5472	48.0576	48.6701	48.6457	49.5574	49.9376	50.2712	50.5898	50.9821	51.1295	51.4858	51.7010	51.8136	52.1460	52.2274	52.4885	52.6030	52.7538	52.4781	52.5755	52.1856	51.6430	50.9801	50.4295	50.0887	49.7268	49.2244	48.8004	48.5481	48.2584	48.1416	48.2247	49.3214
d-Ca47A2_07_B07F	24.4598	28.2207	31.8762	32.8943	36.2571	37.8990	40.0612	41.1071	42.4188	43.3650	44.1144	44.5642	45.4342	45.3277	46.1915	46.5955	46.8084	47.2471	47.6638	47.8645	48.4961	48.7808	49.2484	49.3297	49.1982	49.7622	50.1231	50.3511	50.6124	50.7514	50.8890	50.9950	50.9529	50.9959	50.9067	50.6173	49.0892	49.7610	48.9772	48.1892	47.9745	47.2729	46.8080	46.1272	45.7807	45.6972	45.5302	45.4544	46.6903
d-Ca47A2_07_B07R	24.1345	27.3014	32.0283	33.7136	36.1983	38.4273	40.0588	41.1788	42.7985	44.2421	45.2248	45.7976	45.6058	46.3755	46.9180	47.3047	47.4326	47.8034	48.3778	47.7405	49.2176	49.4395	50.0416	50.3997	50.6163	50.8069	50.9236	51.2330	51.2911	51.4678	51.6584	51.7550	51.8168	51.8436	51.4677	51.2872	50.7803	50.1619	49.2664	48.3930	47.9192	47.3676	46.5775	46.0210	45.7015	45.3665	45.1582	45.3699	46.5268
d-Ca47A2_07_B08F	24.3649	28.4138	31.5861	33.3329	36.2659	38.7009	40.7686	41.9743	43.0551	43.9597	44.9416	45.6181	45.8907	46.3740	46.9303	47.3720	47.7056	48.1001	48.6708	48.9045	49.3650	49.7864	50.2466	50.3715	50.6153	50.8684	51.0408	51.5676	51.6605	51.8583	52.0528	52.2133	52.1704	52.3052	52.1365	51.9446	50.6244	51.2058	50.5089	49.8205	49.5540	48.9705	48.5666	48.0902	47.7168	47.9017	47.5671	47.6522	48.7073
d-Ca47A2_07_B08R	20.8786	25.5810	29.2213	31.6039	33.8161	35.7440	37.7360	39.1779	40.2320	41.7675	43.0420	43.2967	43.4738	43.8628	44.5373	45.0364	45.1656	45.8771	46.4203	46.4037	46.9947	47.3312	47.9657	48.2916	48.5784	48.6810	49.0425	49.2488	49.1996	49.4500	49.7935	49.8201	49.9607	50.1419	49.7883	49.5423	49.2767	48.7566	48.0977	47.5264	47.1126	46.6034	46.1984	45.8181	45.5218	45.3091	45.3343	45.3848	46.3987
d-Ca47A2_07_B09F	23.1649	27.2838	31.3426	33.6645	35.5870	38.0731	40.7475	41.7409	42.9365	44.0076	44.7532	45.5337	46.1039	46.4354	47.0571	47.6567	47.6656	48.0169	48.6398	48.8538	49.3938	49.8642	50.2447	50.4680	50.0192	50.9027	51.2127	51.6369	51.6672	51.9360	52.0815	52.2076	52.1647	52.3858	52.2733	51.8702	50.8276	51.1621	50.3577	49.6063	49.3054	48.6927	48.1265	47.5610	47.1822	47.0552	46.8863	46.9680	48.1909
d-Ca47A2_07_B09R	21.9561	26.1045	29.4156	31.4878	33.9055	36.3278	38.2006	39.7402	40.7865	42.1938	43.5532	43.8474	43.9841	44.7155	45.2403	45.7594	45.8194	46.5181	46.9662	47.0770	47.9334	48.1937	48.5992	49.1355	49.4594	49.4577	49.8263	50.0831	50.0134	50.3945	50.5785	50.7458	50.9827	51.0484	50.7798	50.4524	50.2491	49.6788	48.9389	48.1948	47.9464	47.4204	46.8636	46.2739	46.0613	45.8374	45.7641	45.8353	46.9583
d-Ca47A2_07_B10F	23.6297	27.3593	31.1050	33.4990	35.6018	37.7305	39.9065	41.5270	42.3574	43.5834	44.3410	44.9641	45.4389	45.7160	46.0916	46.4551	46.5927	47.0303	47.4175	47.7694	48.1226	48.6014	48.9331	49.1936	48.7322	49.5306	49.7855	50.0652	50.2032	50.4300	50.4509	50.6844	50.5500	50.6886	50.5774	50.2638	49.0175	49.3901	48.6181	47.8023	47.5503	46.9333	46.4264	45.7978	45.4538	45.3135	45.0699	45.1463	46.2327
d-Ca47A2_07_B10R	22.8076	26.4366	29.8104	32.1125	34.5291	36.7073	38.8214	40.1877	41.1688	43.0870	44.0543	44.3067	44.2167	45.0820	45.7237	46.0189	46.3083	46.8898	47.2994	47.4132	47.9197	48.2992	48.9149	49.2167	49.4492	49.5313	49.8761	50.0821	50.0684	50.2955	50.5301	50.6232	50.7348	50.9099	50.5238	50.1766	49.9262	49.3081	48.5688	47.9022	47.5173	46.9828	46.4432	45.9581	45.5423	45.3018	45.2055	45.2527	46.2850
d-Ca47A2_07_B11F	23.8575	27.0396	31.0136	34.0782	35.7756	37.7027	39.8226	41.7735	42.3817	43.3854	44.5567	44.8946	45.3155	45.4900	46.0488	46.4223	46.6671	47.1399	47.3633	47.7791	48.3043	48.6058	49.1483	49.3277	48.8490	49.6527	49.7866	50.2062	50.3202	50.4862	50.4276	50.7173	50.7619	50.5751	50.4995	50.1839	49.7182	48.9401	48.0511	47.1116	46.6348	46.0452	45.2705	44.5004	44.0770	43.8276	43.1554	43.3627	44.7916
d-Ca47A2_07_B11R	21.6175	25.8496	29.1448	31.8168	33.4052	35.8612	38.2614	39.2319	40.2967	41.5090	42.5103	43.0324	43.1039	43.7844	44.5589	44.7817	44.8798	45.3037	45.7277	46.1973	46.4530	46.9671	47.3552	47.9053	47.8614	48.0983	48.2553	48.5342	48.7139	48.7601	48.9244	49.1740	49.1972	49.1014	48.8141	48.4331	48.1283	47.4554	46.5743	45.5881	45.1140	44.7291	44.0417	43.0373	42.6344	42.2420	41.8843	42.2218	43.4321
d-Ca47A2_07_B12F	23.9635	28.4734	31.6029	34.5727	37.0307	39.3559	41.7017	43.4672	44.2456	45.4253	46.1326	47.1586	47.3486	47.7967	48.4684	48.6440	48.9130	49.2692	49.9012	50.2540	50.7525	51.2186	51.6184	51.7999	51.1877	52.2342	52.5759	52.8073	52.9773	53.2263	53.2763	53.6816	53.4654	53.6170	53.6425	53.0882	51.7616	52.0111	51.0530	50.1981	49.8668	49.2202	48.6477	47.7607	47.1984	46.9169	46.5540	46.5999	48.0163
d-Ca47A2_07_B12R	24.3032	28.2780	32.3009	34.9745	37.9722	39.9579	42.2666	43.7777	45.1731	46.2695	47.9590	48.3667	48.4330	49.0229	49.6203	50.2276	50.5276	51.1814	51.7420	51.7944	52.6735	53.2639	53.6249	53.8969	54.4264	54.5248	54.7191	55.0393	55.1748	55.4688	55.4665	55.7159	55.9361	55.9406	55.6319	55.6232	54.9140	54.2831	53.3087	52.3745	51.9824	51.4421	50.6730	49.9483	49.4898	48.9141	48.6019	48.7514	50.2683
d-Ca47A2_07_C01F	23.2388	27.0243	31.3464	33.3668	35.9336	38.4967	39.9988	41.5261	43.2060	44.4509	45.6089	45.7915	46.2030	46.7030	47.6427	47.7416	48.2233	49.0561	49.4422	49.5677	50.2406	50.9282	51.0602	50.7133	51.9216	51.7705	52.0523	52.4988	52.5814	52.7367	53.0037	53.1227	53.2483	53.2368	53.1439	52.8588	52.5579	52.0208	51.0371	50.2706	49.7697	49.2910	48.5985	47.7228	47.3903	47.0345	46.7759	46.9846	48.0933
d-Ca47A2_07_C01R	22.7073	26.8654	28.9615	33.8879	36.2244	38.1958	40.4378	42.1812	43.4052	44.6982	46.1833	46.1623	46.5638	47.4280	48.0217	48.0330	48.8585	49.3705	49.5036	50.2275	50.8132	51.1471	51.9386	52.2094	52.5296	52.7566	52.9722	53.2880	53.5750	53.9042	54.0432	54.1131	54.0597	54.2363	54.0919	53.9594	53.5313	52.8381	51.9367	50.9804	50.6350	50.3075	49.4564	48.7207	48.2093	47.9411	47.5826	47.8628	49.1188
d-Ca47A2_07_C02F	22.1661	26.5536	30.6541	33.6844	35.8501	38.4206	40.6770	42.2654	43.8929	45.1141	46.2798	46.7680	47.0881	47.3640	48.0587	48.5171	48.8061	49.7211	50.3272	50.8468	50.8577	51.5381	50.9094	51.6340	52.6206	52.7207	53.3643	53.3010	53.5839	53.8763	54.0807	54.2773	54.3116	54.2945	54.1364	53.8113	53.4585	52.8329	51.9616	51.1174	50.5742	49.9005	49.2710	48.5363	48.3776	48.1147	47.8652	48.3047	49.3992
d-Ca47A2_07_C02R	22.5263	26.8390	29.9968	32.8195	35.4483	37.7191	39.4609	41.3152	42.1964	43.6641	44.8839	45.5688	45.5400	46.2606	46.6954	46.8620	47.8394	48.1810	48.4774	48.9636	49.3712	49.7938	50.6101	50.9122	51.3036	51.3408	51.6604	51.9469	52.2005	52.4587	52.5908	52.7080	52.6099	52.8003	52.6485	52.4237	52.1754	51.6286	50.7372	49.9131	49.5283	49.2899	48.5083	48.0277	47.6669	47.6944	47.4998	47.8173	48.7451
d-Ca47A2_07_C03F	23.4946	26.5191	29.4409	32.9519	35.0288	37.4643	39.5835	40.7282	42.3271	43.2991	44.1549	44.9424	44.9713	45.4885	46.0086	46.2046	46.4996	47.4739	47.6472	48.3543	48.3767	48.9776	48.0221	48.2796	49.6026	49.9865	50.4346	50.3885	50.5997	50.7264	50.9656	51.0389	51.2401	51.1876	51.1876	50.9832	50.6474	50.0988	49.4483	48.7377	48.4744	47.6563	47.4025	46.7682	46.5940	46.3704	46.0355	46.3926	47.3878
d-Ca47A2_07_C03R	22.3127	26.4223	30.0736	34.0900	37.0041	38.9369	40.9489	43.0397	44.7256	46.0643	46.4173	47.3170	47.7102	48.5429	49.0828	48.7776	49.8022	50.4753	50.3301	51.5030	52.0322	52.4406	52.9398	53.2317	53.2765	53.6265	53.9343	53.4744	54.5259	54.6446	54.8757	55.0948	55.0953	55.2509	55.1713	54.9701	54.6612	54.0273	53.2865	52.4528	52.1195	51.6648	50.3908	50.3897	50.1603	49.2587	49.7873	49.9070	51.1305
d-Ca47A2_07_C04F	24.0289	27.5894	31.2089	34.9518	36.8778	38.8656	40.9741	43.1524	44.1952	45.2807	44.2113	46.7847	45.3164	47.0964	47.2966	48.8236	48.9636	49.4800	49.7987	50.2158	50.7460	50.9978	50.6698	52.0725	52.2169	52.4295	52.6147	52.8866	52.8904	53.1868	53.3085	53.5091	53.6319	53.7691	53.5142	53.2103	52.9975	52.2918	51.6039	50.5611	50.2350	49.0393	49.0836	48.4304	47.9952	47.6495	47.2558	47.4716	48.7658
d-Ca47A2_07_C04R	22.6775	25.2718	29.9075	33.5091	35.9949	38.6179	40.6508	42.3716	43.9565	45.3805	45.5511	46.6217	46.6564	47.3634	48.1490	48.2307	48.6730	49.3395	49.8315	50.3494	51.0255	51.2742	51.5008	52.2013	52.4609	52.4221	52.8585	51.9439	53.1498	53.4090	53.5027	53.7863	53.6941	53.8150	53.7481	53.5234	52.9770	52.4399	51.8236	50.7955	50.4346	49.8994	47.9414	48.3423	48.2026	46.5833	47.3579	47.8080	48.8620
d-Ca47A2_07_C06F	23.4841	26.6246	30.1834	32.8373	34.8031	37.4020	39.2928	41.2928	42.3452	43.4641	44.3372	45.1323	45.5212	46.1383	46.5441	47.0342	47.3884	48.1219	48.6943	49.2592	49.1763	49.8580	49.2181	48.9929	50.8570	51.0719	51.5998	51.6111	51.9875	52.2845	52.4701	52.5082	52.7445	52.6722	52.6675	52.4823	52.0066	51.5280	50.7380	49.9039	49.5909	48.8810	48.3530	47.6375	47.3429	47.0143	46.5189	46.9763	48.1261
d-Ca47A2_07_C06R	20.9493	23.7671	27.4318	30.1331	32.6074	34.7855	36.6208	38.3078	39.6759	40.8947	41.8518	42.2928	42.6508	43.4381	44.0456	43.9487	44.5923	45.2380	45.7003	46.2453	46.7390	47.0468	47.6264	47.8045	48.1708	48.5646	48.7585	48.6425	49.3983	49.5514	49.8495	50.0515	49.8728	50.0389	50.0737	49.8987	49.6658	48.8829	48.0652	47.3188	46.9742	46.6373	45.3142	45.2520	44.8354	44.1552	44.5221	44.6316	45.8962
d-Ca47A2_07_C07F	23.3064	27.2901	30.3590	33.2280	35.9249	38.0905	40.0955	41.9721	43.0267	44.2739	45.2949	45.6568	46.0214	46.4160	47.0052	47.2625	47.4696	48.2358	48.7563	49.2157	49.5100	49.9947	49.4542	49.2348	50.5723	51.0055	51.3587	51.4520	51.7801	51.9246	52.1674	52.2300	52.3932	52.1866	52.2883	52.0064	51.5642	51.0103	50.2485	49.4576	48.9707	48.2555	47.7939	47.1584	46.8641	46.6949	46.2507	46.7229	47.7936
d-Ca47A2_07_C07R	23.1557	25.4824	30.2915	33.1377	35.7975	37.6080	39.5153	41.3305	42.5996	44.0577	44.7230	44.9238	45.0873	46.0428	46.7382	46.4514	47.5435	48.0277	48.6302	48.9617	49.6281	49.8188	50.1846	50.5279	50.7854	50.9919	51.2765	50.6908	51.8868	51.9409	52.2727	52.4840	52.5352	52.6029	52.4895	52.3644	51.9294	51.1203	50.6635	49.7832	49.3516	48.7708	47.1754	47.5586	47.3447	46.1913	46.9696	47.2010	48.2486
d-Ca47A2_07_C08F	23.9082	27.5183	30.8320	34.2222	36.7930	38.8618	40.5538	42.0498	43.3969	44.6880	45.7832	46.4700	46.4092	46.7202	47.7084	47.8519	47.9865	48.3880	48.9243	49.2251	49.6701	50.0009	50.4420	49.4310	51.1846	51.2268	51.2226	51.5979	51.7672	51.9012	52.0056	52.2862	52.3251	52.1982	52.1700	51.8166	51.4724	50.8596	50.0576	49.4689	48.9571	48.5903	47.9844	47.3178	47.1549	46.8562	46.7014	46.8916	47.8180
d-Ca47A2_07_C08R	23.8812	26.6860	29.7811	33.4477	34.7432	36.8004	39.0360	40.2481	41.4508	42.5311	43.6674	44.3087	44.1759	44.8585	45.3741	45.2363	45.8548	46.3380	46.5054	47.0902	47.4426	47.9243	48.5817	48.4965	48.8293	48.8703	49.1255	49.4092	49.7036	49.7304	49.9260	50.0077	49.9543	49.9949	49.8112	49.7365	49.3820	48.6866	48.0892	47.2689	46.9071	46.5973	45.9650	45.3525	45.0835	44.8623	44.7066	44.9156	45.6898
d-Ca47A2_07_C09F	23.1471	26.9515	31.1859	32.7269	35.2260	37.9624	39.4862	41.1232	42.6105	43.5889	44.4277	45.3157	45.2776	45.7893	46.2152	46.5246	47.1442	47.4386	48.0406	48.4653	48.7224	49.1176	48.6610	48.7303	49.8641	50.3614	50.6370	50.7299	50.9680	51.1977	51.3406	51.4471	51.5811	51.4585	51.5729	51.2879	50.8875	50.4403	49.6217	48.8441	48.5197	47.2042	47.3141	46.7216	46.4705	46.2064	45.8576	46.3653	47.3549
d-Ca47A2_07_C09R	23.4596	26.6143	29.9094	32.6975	35.6690	37.1753	38.9355	40.6560	41.9347	42.6487	43.8674	44.1999	44.5628	45.2504	45.7893	45.6072	46.4422	46.9873	47.5585	47.9041	48.5966	48.7924	49.1429	49.6475	49.8492	49.9043	50.2255	50.1699	50.8050	50.8268	51.1131	51.2964	51.2582	51.4206	51.3613	51.2331	50.6923	50.0559	49.6134	48.5878	48.3157	47.7017	46.7782	46.4758	46.3326	45.6186	45.9061	46.1468	47.2100
d-Ca47A2_07_C10F	23.3584	26.0927	29.7542	32.7132	35.4034	37.7540	39.5905	41.2325	42.9818	44.0765	45.4359	45.6664	46.2182	46.6849	47.2215	47.6875	48.4237	49.1414	49.3398	49.8041	50.2569	50.9033	51.3043	51.0121	52.0640	52.0730	52.4223	52.7321	53.0491	53.1150	53.5010	53.6327	53.8504	53.7169	53.6581	53.4157	53.1554	52.6853	51.8530	51.1079	50.6622	50.1501	49.5714	49.0046	48.7477	48.5695	48.4024	48.7303	49.6646
d-Ca47A2_07_C10R	22.1360	25.6562	28.6313	32.4039	34.2320	36.6707	38.4155	40.1032	41.4960	42.5204	43.6662	44.1833	44.6739	45.1509	45.8865	45.9418	46.7319	47.2123	47.5421	48.3571	48.7728	49.2579	50.0900	50.2066	50.5791	50.7571	51.1403	51.3843	51.7198	51.9759	52.1903	52.3535	52.3178	52.5383	52.5610	52.3358	52.0290	51.4315	50.5292	49.7852	49.4460	49.1748	48.4992	48.0257	47.7085	47.5737	47.4680	47.7212	48.6717
d-Ca47A2_07_C11F	22.5782	28.0558	31.4429	34.3265	37.0523	39.8844	42.2913	44.2846	45.5428	46.8368	47.3660	48.4427	48.4631	49.1762	49.1074	50.1490	50.8493	51.1431	51.7250	52.1908	52.5524	52.8981	52.8384	53.7545	53.9167	54.2874	54.6035	54.7647	54.8601	55.1633	55.3235	55.5532	55.7061	55.5576	55.5302	55.2742	55.0378	54.4422	53.7285	52.8801	52.4802	51.5345	51.3260	50.8664	50.5676	50.3244	49.9057	50.4064	51.3430
d-Ca47A2_07_C11R	23.1841	26.6020	31.1987	34.5613	36.9923	39.8145	41.4623	43.3121	44.9182	45.9619	46.9240	47.6252	48.1086	48.8686	49.5008	49.5999	50.4336	51.0503	51.5293	52.0542	52.7064	53.0916	53.1830	53.9429	54.2022	54.1764	54.7054	54.3058	54.9492	55.2143	55.4015	55.6256	55.6881	55.7843	55.7422	55.4709	55.0213	54.5081	53.8565	52.9593	52.4763	51.9493	50.6860	50.7308	50.5302	49.6876	49.9842	50.3702	51.4034
d-Ca47A2_07_C12F	23.7757	26.8554	29.6588	33.6488	36.0852	37.4074	38.2994	41.0032	42.8569	43.7367	44.6738	45.6736	45.5751	45.7453	46.8413	46.6705	47.2469	47.5315	47.8623	48.3666	48.7486	49.1558	49.6242	49.7226	50.2850	50.3980	50.5176	50.8352	50.9982	51.2203	51.3116	51.4935	51.5725	51.4677	51.3887	51.0503	50.4907	49.9005	48.9791	48.1069	47.6559	47.1830	46.3039	45.5123	45.2618	45.0202	44.7904	45.0554	46.2578
d-Ca47A2_07_C12R	23.6160	27.0054	30.5886	33.7946	35.5157	37.9168	39.4543	41.2130	42.1799	43.4972	44.3826	44.8790	44.2382	45.5800	46.1546	46.1807	46.3806	46.9716	47.1124	47.8343	48.1215	48.5541	48.9842	49.4058	49.5836	49.8894	49.8890	49.9787	50.2614	50.5967	50.5798	49.6474	50.8163	50.6959	50.5600	50.3444	49.7509	49.3940	48.2957	46.9095	47.0262	46.5930	45.7609	45.2225	44.8101	44.7071	44.2280	44.5360	45.7126
d-Ca47A2_07_D01F	23.5599	27.2441	30.2442	33.4703	36.2569	38.5491	40.7571	42.5539	43.8815	45.0275	46.4212	46.9622	47.1850	47.5838	48.4936	48.6749	49.6696	50.2766	50.7151	50.0349	51.9348	52.3072	52.4821	53.1516	53.3457	53.6210	53.7210	54.2988	54.3418	54.6754	54.8755	55.0708	55.1494	55.3635	54.8872	55.0331	54.7152	54.1176	53.6429	52.7114	52.1772	51.7370	50.9460	49.9626	50.4440	50.2871	50.2655	50.3918	51.3754
d-Ca47A2_07_D01R	22.5684	25.8637	28.7350	31.3835	34.2984	37.0878	39.3737	40.9413	42.4716	43.3885	44.4842	45.3521	45.7912	46.4788	46.8752	47.2129	47.5677	48.4503	48.9632	49.3634	49.9072	50.3694	50.8769	51.2775	51.2922	51.6406	51.8639	52.4311	52.6230	52.8071	52.9563	53.1080	53.3673	53.5667	53.1665	53.0610	52.6783	52.3198	51.5353	50.7347	50.1456	49.9993	48.7806	48.9300	48.7148	48.4624	48.2002	48.3834	49.4058
d-Ca47A2_07_D02F	20.8864	24.9731	27.0910	30.1905	31.8652	34.1216	35.9249	37.9157	39.2898	40.8964	42.1178	42.1339	42.9137	43.0948	44.1883	44.3227	45.0610	45.4656	46.0359	46.2471	46.6660	46.9921	47.6479	48.1430	48.4072	48.5077	48.7932	48.9810	49.3893	49.7188	49.8407	50.0359	50.2209	50.1742	49.1940	49.9058	49.5308	49.0337	48.1605	47.4193	46.8828	46.7407	45.9709	45.6822	44.9165	44.5933	44.4295	44.6615	45.7273
d-Ca47A2_07_D02R	21.2211	25.3373	27.3015	31.1760	32.4659	34.6730	37.5293	37.7534	39.9896	41.2378	41.1417	42.7088	43.3462	43.8301	44.5495	44.8614	45.1764	45.8619	46.0799	46.8151	47.0497	47.6072	48.0333	48.4587	48.7196	48.8180	49.3567	49.4031	49.5440	49.8938	50.1771	50.2514	50.4839	50.6357	50.4606	50.0977	49.8720	49.3408	48.4827	47.6784	47.2569	47.1116	45.9384	45.6662	45.2321	44.9933	44.7402	44.8243	45.9393
d-Ca47A2_07_D03F	21.5778	25.9575	30.4914	33.1674	34.7697	37.3688	39.4027	41.2599	42.9668	44.0793	44.8952	46.0212	46.2656	46.7280	47.2750	47.8893	48.4514	49.1114	49.7734	50.0183	50.7961	50.8899	51.5834	52.1335	52.3710	52.7954	52.9666	53.4729	53.4946	53.8492	54.1078	54.3600	54.4156	54.5791	54.5693	54.2107	53.8209	53.0686	51.8687	51.0683	50.5943	50.3025	49.4223	48.6373	48.1752	47.8475	47.1068	47.4253	48.8575
d-Ca47A2_07_D03R	21.8371	25.5282	28.7406	32.1159	34.3921	36.6598	39.0501	40.6391	41.8385	42.9579	44.1403	45.3807	45.8163	45.6297	46.8636	46.7518	47.3181	48.2635	48.6573	49.2092	49.6115	49.9800	50.3170	50.7327	50.9966	51.4171	51.6758	52.0071	52.1834	52.5607	52.3978	52.8511	53.1106	52.9275	52.4930	52.6121	52.1534	51.6912	50.4540	49.4809	48.0356	48.7385	47.7301	47.2426	46.5807	46.1379	45.6300	45.9352	47.3319
d-Ca47A2_07_D04F	21.2929	24.8400	29.0363	31.1797	34.1502	36.2029	38.2687	40.1546	41.2015	42.8130	43.8946	43.2157	44.3197	45.3561	45.7963	45.7538	46.4800	47.1703	47.5926	48.1125	48.5475	48.9464	49.2272	49.8005	50.0414	50.2223	50.5450	50.8228	50.8939	51.1191	51.3268	51.4193	51.5630	51.5843	51.6171	51.2418	50.8683	50.2851	49.4225	48.7028	48.2130	47.7376	47.1802	46.5644	46.3245	46.1067	45.8728	46.1252	47.2315
d-Ca47A2_07_D04R	21.3776	25.6004	27.8588	31.3861	32.7975	35.5739	38.0306	38.9714	41.1210	42.4916	42.3011	43.7886	44.0692	44.5979	45.1773	45.2863	46.1427	46.8586	47.1286	47.5521	47.7325	48.3244	48.6745	49.2123	49.4698	49.6408	49.9742	50.0031	50.3067	50.5277	50.6848	51.0751	50.9606	50.9617	51.0074	50.7406	50.3063	49.7431	48.8576	48.0161	47.7772	47.2169	46.6473	46.0077	45.6938	45.4059	45.4170	45.5994	46.5874
d-Ca47A2_07_D05F	21.8046	26.0855	29.1903	32.7735	34.7696	37.3514	39.2838	41.5960	42.3674	43.9206	45.0906	45.1164	45.7802	46.1981	46.7153	47.2802	47.7116	48.2967	48.7409	49.2294	49.6137	50.1439	50.4581	50.9538	51.0854	51.6189	51.6400	51.9470	52.1464	52.4996	52.5361	52.6849	52.9116	52.8961	52.0194	52.4616	51.8858	51.2468	50.4119	49.4403	48.7607	48.5356	47.6899	46.1399	46.5671	46.2986	46.0955	46.3010	47.3803
d-Ca47A2_07_D05R	22.3861	27.2364	30.2203	33.7148	34.7820	37.5626	40.5857	41.0837	43.3273	44.7667	44.3950	46.4011	46.5381	46.9147	47.6412	47.7607	48.3597	49.1274	49.3807	50.0456	50.2287	50.7313	51.2458	51.6320	51.9036	52.1084	52.4646	52.4118	52.6771	52.9143	53.1674	53.3481	53.3098	53.3672	53.2102	53.0319	52.4889	51.8529	50.8322	49.9778	49.5972	49.1125	48.2726	47.6228	47.2201	46.8778	46.6339	46.8852	47.9644
d-Ca47A2_07_D06F	23.0973	26.5724	30.7410	33.5886	36.2609	38.1529	40.2046	42.2845	43.7292	45.4010	46.6369	46.3241	47.3476	48.0693	48.5349	48.8190	49.4780	50.0232	50.4860	51.1281	51.4743	51.9833	52.3048	52.9467	53.1384	53.4922	53.7052	54.0155	54.1939	54.5094	54.6941	54.7386	54.9372	54.9080	53.9369	54.5361	53.9252	53.1396	52.1242	51.2737	50.7062	50.2304	49.5045	48.6038	48.1802	47.6621	47.1761	47.4253	48.7459
d-Ca47A2_07_D06R	23.5882	28.0233	31.5546	35.5335	36.9514	39.7757	42.5657	43.6206	45.6212	47.0098	46.9882	48.9217	49.0982	49.6071	50.5027	50.8983	51.5730	52.1272	52.7193	53.1217	53.6754	54.2972	54.7059	55.0364	55.4889	55.8771	56.0674	56.2224	56.6502	56.5940	57.0596	57.3992	57.2381	57.4417	57.3569	57.0785	56.5820	55.8680	54.8456	53.8108	53.5025	52.8410	52.2743	51.4693	51.1369	50.6976	50.3399	50.6474	51.8894
d-Ca47A2_07_D07F	21.1413	24.4682	28.8932	32.3512	34.3761	36.5147	38.9314	40.6893	42.2446	43.8412	45.0601	44.9358	45.9112	46.7112	47.0004	47.5971	48.0312	48.6671	49.1615	49.7302	50.2163	50.7233	51.2124	51.7658	52.0062	52.1809	52.5373	52.8877	53.1475	53.2086	53.6507	53.6336	53.6974	53.8164	53.7843	53.4116	52.9796	52.3627	51.4476	50.4441	50.0826	49.6221	48.8275	48.0314	47.6305	47.3628	46.8618	47.1479	48.5826
d-Ca47A2_07_D07R	22.4832	25.7753	29.0949	32.7895	34.3939	37.2155	39.2413	40.8924	42.4892	43.8105	44.2540	45.8135	45.8712	46.6023	47.2490	47.3376	48.0467	48.9671	49.3344	50.0980	50.2907	50.8491	51.2607	51.6351	52.1329	52.4475	52.7598	52.8764	53.1604	53.3635	53.6426	53.9833	53.9028	53.9921	53.9903	53.6595	53.1910	52.5006	51.4576	50.5054	50.1821	49.6640	48.8856	48.1166	47.7157	47.3052	47.0158	47.2363	48.5364
d-Ca47A2_07_D08F	22.4997	26.8042	29.6024	33.1119	34.8244	37.3308	39.9354	41.5075	42.5394	43.4898	44.8591	45.5441	45.4320	45.9687	46.6612	47.0873	47.2808	48.1001	48.6705	48.2346	49.3149	49.7948	50.2241	50.6689	50.8353	51.0526	51.2991	51.6181	51.8357	52.0401	52.1088	52.3398	52.5392	52.5781	51.7424	51.9920	51.7407	51.0819	50.2260	49.1300	48.6105	48.0451	47.2153	46.3114	46.4102	46.0250	45.7296	46.1028	47.1802
d-Ca47A2_07_D08R	22.8251	26.1491	30.0276	33.1101	35.3503	37.4171	39.8636	41.3076	42.7602	43.8075	44.7319	45.3630	45.8081	46.0115	46.8700	47.0980	47.5020	48.1229	48.7810	48.9936	49.4903	49.8777	50.4621	50.9114	51.1059	51.2314	51.4397	52.0427	52.2555	52.2249	52.3677	52.6066	52.7128	52.8510	52.5443	52.2531	51.8735	51.1443	50.3230	49.3415	48.6111	48.3430	47.2550	46.8186	46.3723	46.0760	45.8329	45.9902	47.2086
d-Ca47A2_07_D10F	20.5638	23.5112	27.9237	31.5245	33.6659	35.1927	37.3277	39.3564	41.1362	42.6720	43.9602	43.6635	45.0565	45.4481	46.0080	46.2300	46.9723	47.5540	48.1575	48.6318	48.9681	49.7868	49.9167	50.5120	50.6539	51.1483	51.3832	51.8230	51.9009	52.2674	52.5420	52.4737	52.6414	52.6711	52.6788	52.2674	51.9852	51.4841	50.6659	49.8934	49.5432	49.0102	48.4589	47.7648	47.4961	47.3509	46.9630	47.2086	48.3772
d-Ca47A2_07_D10R	19.9352	24.2044	27.5921	30.4792	31.9487	34.5554	36.5410	38.0023	39.3080	40.6712	41.3249	42.1877	42.5107	42.9877	43.7631	44.0734	44.4897	44.7674	45.5236	46.1897	46.4037	47.0622	47.4307	47.6443	47.9743	48.3674	48.4555	48.6182	48.9494	48.9738	49.3923	49.5940	49.6203	49.6452	49.5613	49.3904	48.8510	48.3805	47.5215	46.6167	46.3270	45.7739	45.2717	44.5444	44.2991	44.0246	43.6851	43.8683	45.0987
d-Ca47A2_07_D11F	18.7131	21.3708	25.1521	27.6124	29.0815	31.4934	33.4932	34.8237	36.5039	37.6861	38.8706	38.8367	39.7847	40.7392	40.9792	41.4801	42.0358	42.3436	42.6080	43.2145	43.4776	44.1675	44.5840	45.0317	45.1416	45.4883	45.8324	46.2411	46.2146	46.5432	46.7653	46.7106	46.8596	46.9529	46.8031	46.4401	46.0289	45.4834	44.5871	43.7955	43.5081	43.0372	42.4136	41.6349	41.2756	41.0106	40.5454	40.7829	42.0265
d-Ca47A2_07_D11R	18.3617	21.7367	23.8616	27.2654	29.6145	32.3977	33.8812	35.4226	37.5438	38.6621	39.3486	40.4606	40.7797	41.2824	42.3689	42.4734	43.1080	43.9976	44.0684	44.8291	45.0880	45.6004	46.3017	46.8397	47.1033	47.3177	47.6468	47.8969	48.2074	48.5381	48.5890	48.8948	49.0443	49.1677	49.1707	48.8131	48.4362	47.8052	46.9280	46.1746	45.8103	45.6033	44.8093	44.2122	43.7149	43.4433	43.1980	43.3652	44.5219
d-Ca47A2_07_D12F	22.4122	27.5854	29.7302	32.7542	35.5670	38.2933	40.0852	42.1243	43.2575	44.1161	44.9527	46.1543	46.4780	46.8364	47.5997	47.6969	48.2879	48.9845	49.6294	50.0000	50.8168	51.0921	51.5333	51.7705	52.0536	52.4445	52.7007	53.3067	53.2067	53.5103	53.6598	53.6689	53.8097	53.8135	53.8330	53.5381	52.8095	52.5380	51.4501	50.5441	50.1063	49.9158	48.9994	48.2194	48.0733	47.5974	47.4302	47.7103	48.7671
d-Ca47A2_07_D12R	23.6592	27.6792	30.4865	33.1099	36.4072	38.3573	39.9606	42.2772	43.8416	44.8565	45.7993	46.7923	46.7789	47.2234	48.0248	48.4842	48.8881	49.5798	50.1754	49.2781	50.9436	51.1601	51.7425	52.1738	52.3954	52.6232	52.9002	53.0742	53.4443	53.7769	54.1531	54.2336	54.0864	54.1047	54.1415	53.6696	53.3051	52.5477	51.9530	50.9897	50.4249	50.1038	49.2971	48.5813	48.2796	48.0895	47.9270	48.0040	47.9577
d-Ca47A2_07_E01F	22.6053	26.6229	28.9466	32.0187	34.8517	36.5285	38.4072	40.3541	41.7547	42.7487	43.5527	44.7804	44.8869	44.8491	45.9467	45.8570	46.5476	47.3410	47.5574	48.0717	48.4438	48.8275	48.9913	49.4923	49.7628	50.1685	50.2261	50.6250	50.6231	51.0266	50.9944	51.4221	51.4944	51.5069	51.1947	51.3496	50.9965	50.6140	49.8390	49.1702	48.5656	48.5308	47.7986	47.5439	47.2391	47.1791	46.9702	47.1611	48.1821
d-Ca47A2_07_E01R	21.0511	24.4189	27.7951	30.7321	32.8679	36.0525	38.1114	39.6804	41.2203	42.4934	43.4429	44.2146	44.3626	44.8540	45.4731	45.9616	46.4300	47.0195	47.5439	47.8997	48.3775	48.2916	49.1576	49.5207	49.8443	50.0707	50.3823	50.8208	50.7946	51.1320	51.4228	51.4151	51.5856	51.9299	51.7936	51.4001	51.2347	50.7465	49.8836	49.2775	48.9676	48.7622	48.0829	47.5546	47.5190	47.5229	47.0379	47.3381	48.3000
d-Ca47A2_07_E02F	21.6120	25.9264	28.6368	31.6203	34.9548	36.5363	38.8459	40.4534	41.9657	43.2719	43.9165	44.9735	45.3085	45.5306	46.5661	46.4641	46.8511	47.4052	47.9835	48.2931	48.5767	49.1661	49.4215	49.7566	50.2115	50.5857	50.5344	50.9244	50.9405	51.1486	51.2274	51.5184	51.5832	51.6263	51.2813	51.2287	50.8556	50.2333	49.3458	48.4194	48.0221	47.6120	46.8666	46.2409	45.8401	45.5312	45.1646	45.4904	46.7462
d-Ca47A2_07_E02R	21.2899	25.6339	28.9983	32.3448	34.1746	37.2132	39.7616	40.6823	42.5687	43.6379	44.4468	45.3942	45.7823	46.1556	46.5365	46.9823	47.5019	47.9116	48.5652	49.0027	49.1957	48.7430	50.2926	50.5630	50.8403	51.0457	51.2188	51.6789	51.5993	52.0254	52.1443	52.2138	52.3147	52.5110	52.4204	51.8530	51.6750	50.9071	49.8576	49.0666	48.5929	48.3291	47.5216	46.7611	46.4688	46.3376	45.7360	45.9972	47.3342
d-Ca47A2_07_E03F	20.7002	24.6069	26.8656	30.6389	33.1159	35.0164	37.3195	39.0677	40.9039	41.7970	42.6010	43.4270	44.1359	44.4742	44.7354	45.3411	45.8042	46.7466	47.0423	46.9356	48.0230	48.5474	48.9631	49.2961	49.6885	49.8158	50.1043	50.2515	50.4743	50.8699	51.0438	51.2365	51.3775	51.4418	51.2850	51.2203	50.8515	49.2987	49.7193	49.0493	48.6411	48.3483	47.8035	47.5712	47.3182	47.2556	47.0981	47.3907	47.6290
d-Ca47A2_07_E03R	21.0668	24.9941	27.8741	31.3112	33.8539	35.7143	38.5885	39.6123	41.2053	41.8561	43.3314	43.9157	44.7689	45.0209	45.7705	46.0069	46.6084	47.3473	47.8358	48.2019	48.5652	49.1387	49.5055	50.0794	50.2730	50.6266	50.9276	51.1818	51.2426	51.5896	51.7792	51.8974	51.9087	52.1355	51.9069	51.7976	51.6136	51.2339	50.4234	49.7077	49.3021	48.9024	48.3972	47.9318	47.7009	47.5630	47.6012	47.8354	48.6500
d-Ca47A2_07_E04F	21.2298	24.8820	28.1997	30.8738	34.2451	36.1590	38.1564	40.0650	41.2822	42.2470	43.2999	44.2668	44.1524	44.8383	45.5683	46.1292	46.5170	46.9675	47.7482	47.9845	48.6239	48.8261	49.0437	49.7158	50.0214	50.3679	50.3440	50.8483	51.0338	51.0471	51.4421	51.4694	51.7024	51.6704	51.7253	51.5065	51.1075	50.4915	49.9055	49.3369	48.8085	48.4065	47.2309	47.2866	46.9851	46.8424	46.8362	46.9910	47.8311
d-Ca47A2_07_E04R	21.6514	26.7899	28.6149	33.3588	35.9026	38.5425	40.2660	42.4505	43.9183	45.1411	45.6668	46.8300	46.9080	47.7748	47.8628	48.3941	49.0453	49.6688	50.4694	50.0932	51.3699	51.6866	51.9990	52.4343	52.5780	53.0333	53.3453	53.5610	53.8788	54.0918	54.1048	54.4199	54.5266	54.6486	54.5891	54.1346	53.8644	53.4747	52.7548	51.7681	51.4289	50.8540	50.3774	48.5584	49.6864	49.4232	49.1977	49.5371	50.5265
d-Ca47A2_07_E05F	21.8766	25.0331	29.3707	32.3111	34.0461	37.3607	38.7811	40.5961	42.0583	42.4648	43.4141	44.2754	44.8811	45.0835	45.6876	46.2008	46.1742	46.8004	47.0884	47.2656	47.9523	48.3294	48.7601	49.1381	49.2416	49.4568	49.7207	49.9889	50.2666	50.3486	50.3643	50.5035	50.6639	50.6063	50.2838	49.9988	49.5322	48.9059	47.9019	46.9733	46.1533	45.8695	44.8319	44.2963	43.9951	43.6065	43.3190	43.5605	44.7599
d-Ca47A2_07_E05R	22.1285	26.5765	29.3396	31.8976	34.4593	36.7430	37.9637	39.8577	41.3696	42.5546	43.4158	43.9357	44.4514	44.4141	44.9664	45.5907	45.6560	46.3926	46.8418	45.6323	47.5172	48.1787	48.3500	48.8223	48.9635	49.1132	49.2344	49.5069	49.6332	49.9067	49.9115	50.1762	50.2366	50.2041	49.5837	49.6230	49.1511	48.4575	47.6397	46.6347	45.9305	45.5303	44.4378	43.3606	43.6623	43.5656	43.3043	43.4283	44.6427
d-Ca47A2_07_E06F	23.1559	26.8248	30.0425	32.8222	34.3817	37.2546	38.6582	41.5720	42.8133	44.3841	45.4361	46.6914	46.5647	47.1878	48.1554	48.8516	48.9932	49.4988	50.3230	50.9009	51.5207	52.0245	52.6955	53.0079	53.3960	53.6735	53.9315	54.4016	54.5799	54.8520	55.1816	55.2351	55.1729	55.3077	55.5236	55.3567	54.9457	54.2784	53.6329	53.1244	52.7174	52.2513	51.8063	51.0877	50.7625	50.4027	50.2253	50.4522	51.4219
d-Ca47A2_07_E06R	20.7946	24.6319	28.0000	31.1004	33.2092	36.5788	38.2529	39.8764	41.8262	43.3746	43.4694	44.6098	44.7872	45.6832	46.5263	46.5852	47.0807	47.6236	48.4275	48.8284	49.3166	50.1323	50.3959	51.0241	51.0951	51.5613	51.8659	51.9326	52.3400	52.6744	52.9327	52.8153	52.9443	53.0486	52.9720	52.6318	52.2239	51.7972	50.8142	49.7948	49.3526	49.0778	48.2842	47.3203	47.0932	46.4474	46.2272	46.5035	47.7794
d-Ca47A2_07_E07F	23.5065	27.3581	30.3733	33.3687	35.6836	38.3584	39.5865	41.9132	43.4132	44.5970	45.3510	46.4579	46.3858	46.9813	47.5307	47.9811	48.3979	48.9133	49.4972	49.8782	50.3683	50.8155	51.2719	51.7393	52.0479	52.3660	52.6172	52.8911	53.0269	53.3277	53.5279	53.5256	53.5781	53.7411	53.5322	53.3823	52.8962	52.1067	51.3717	50.5049	49.8434	49.3181	48.5878	47.8400	47.4838	47.2895	47.0438	47.4014	48.5077
d-Ca47A2_07_E07R	22.6417	26.2136	30.3547	33.5067	34.8172	38.1157	40.4748	41.7531	43.3055	44.5329	45.5041	46.2228	46.7411	46.9538	47.2606	48.0320	48.6065	49.0926	49.6796	50.1557	50.4267	50.9307	51.4441	51.8907	52.2053	52.4631	52.7986	53.0829	53.1894	53.6427	53.7172	53.8909	53.8837	54.0631	53.8094	53.4161	53.0913	52.3579	51.3530	50.4830	49.8542	49.4944	48.5991	47.9521	47.7520	47.5589	47.0894	47.3951	48.6574
d-Ca47A2_07_E08F	22.9459	26.7623	30.5975	32.9310	36.1292	38.0415	39.0198	42.1666	43.4440	44.6624	45.5920	46.7073	46.7861	47.5239	48.3067	48.3643	48.9913	49.1521	49.8845	50.3703	50.7406	51.4040	51.7968	52.2612	52.4566	52.8606	53.1484	53.4799	53.5515	53.7207	53.9621	54.0945	54.1648	54.2273	54.1073	54.0489	53.5437	52.7981	52.0402	51.2873	50.7237	50.2941	49.6124	48.9248	48.5240	48.2865	48.0071	48.2790	49.2590
d-Ca47A2_07_E08R	22.0261	25.3581	28.6662	31.6012	33.6048	36.1973	38.3949	39.6830	40.9006	42.0296	42.9795	43.6174	43.9242	44.2011	44.7305	45.3568	45.9909	46.1326	46.7631	46.8832	47.6185	47.5688	48.3435	48.5412	48.9762	49.2293	49.3645	49.8842	49.9442	50.2607	50.4041	50.3931	50.5889	50.7043	50.5209	50.3091	49.9268	49.4645	48.4988	47.7618	47.4970	47.2030	46.3701	45.9511	45.6880	45.5152	45.0986	45.3002	46.2672
d-Ca47A2_07_E09F	21.5342	24.9954	28.3041	31.1691	33.2645	35.6509	36.7976	39.0956	40.6794	41.8708	42.8913	44.2011	44.4859	44.4507	45.3882	45.8309	46.4433	46.5832	47.4318	47.6997	48.3199	48.7902	49.1917	49.5684	49.9554	50.3749	50.4238	50.7711	50.9280	51.2674	51.4156	51.5952	51.4492	51.6903	51.5555	51.4474	51.0962	50.3986	49.7944	49.2169	48.8330	48.3195	47.8844	47.2930	47.0920	46.8998	46.6670	46.9463	47.7246
d-Ca47A2_07_E09R	23.0281	26.2886	29.7761	32.8217	34.8469	37.0875	39.8926	41.7156	42.8004	43.6813	44.8238	45.4288	45.8571	46.0099	46.6569	46.8857	47.5500	47.8799	48.4043	48.8474	49.3240	49.4589	50.1481	50.7658	50.9285	51.0553	51.2752	51.8276	51.6470	52.2755	52.1758	52.3661	52.3488	52.6118	52.4912	51.9552	51.7685	51.0360	50.1975	49.5190	49.0195	48.7489	48.1187	47.6081	47.3081	47.3269	46.9202	47.1750	48.1699
d-Ca47A2_07_E10F	22.3623	27.2324	30.2870	32.5059	36.0613	37.5369	39.5911	41.4682	42.6323	43.7384	44.8319	45.2986	45.6729	45.9733	46.5695	47.1492	47.1357	47.6954	48.2164	47.3706	48.8561	49.2263	49.7836	50.1731	50.3238	50.5626	50.6997	51.0458	51.2189	51.4854	51.7057	51.7305	51.5670	51.6579	51.5068	50.9724	50.7214	49.8881	48.9943	48.0304	47.4959	47.0553	46.2315	45.3581	45.0040	44.6509	44.4215	44.5587	44.6913
d-Ca47A2_07_E10R	22.3777	26.8222	30.4771	33.3542	35.8960	37.7710	40.4243	42.1861	43.2278	44.7782	45.4410	45.9424	46.6367	47.0544	47.3632	47.7700	48.3241	48.6625	49.0848	49.4130	49.9807	50.5413	51.0404	51.1309	51.5132	51.4859	51.8392	52.2367	52.2584	52.4354	52.5413	52.7224	52.7986	52.7415	52.3157	52.2185	51.4894	50.8537	49.9323	48.8104	48.3087	47.6456	46.9488	46.1893	45.6937	45.2796	44.9054	45.1826	46.3042
d-Ca47A2_07_E11F	21.8688	26.2588	28.0488	32.1415	34.0147	36.6424	38.5270	40.3817	41.8001	43.1208	43.8299	44.6807	44.6811	45.5813	45.9190	45.7799	46.6452	47.3999	47.5517	47.3271	48.7928	49.0049	49.2674	49.9819	50.2615	50.2459	50.5878	50.7857	51.1049	51.3700	51.3719	51.6365	51.7687	51.7597	51.5860	51.3577	50.8556	48.7857	49.2687	48.3703	47.7679	47.4118	46.6368	46.0328	45.6286	45.3563	45.1193	45.3715	45.9302
d-Ca47A2_07_E11R	22.8003	27.4273	29.1885	32.9207	36.2521	37.5598	40.2876	42.1295	43.3748	44.7389	45.4997	46.4598	47.0528	46.9112	48.0164	48.1371	48.7791	49.4598	49.9852	50.3692	50.9295	51.3083	51.8663	52.0358	52.5426	52.6007	53.0668	53.4489	53.4373	53.6543	53.8379	54.0726	54.1375	54.0991	54.0750	53.6537	53.0861	52.5782	51.6597	50.5407	50.0326	49.4615	48.9286	48.1506	47.5944	47.3777	47.2556	47.4937	48.6314
d-Ca47A2_07_E12F	21.2863	24.4558	28.5507	31.1329	33.8228	36.3560	38.2298	39.6095	41.1486	42.4988	42.9034	43.5458	44.4618	44.8251	45.4488	45.9458	45.8091	46.8114	47.2673	47.5697	48.4503	48.7372	49.1888	49.4802	49.7055	49.9256	50.1940	50.6853	50.9597	51.0317	51.1893	51.3165	51.5133	51.6060	51.2849	51.0797	50.7940	50.0775	49.2176	48.2999	47.5914	47.3973	46.4862	45.9997	45.7783	45.4224	45.1507	45.3321	46.5370
d-Ca47A2_07_E12R	23.4876	27.5090	30.3185	34.2821	36.0607	38.8320	40.1026	42.1810	43.5511	44.6199	45.5062	46.2742	46.6276	46.8135	47.2949	48.0223	48.3431	49.3694	49.6617	48.8932	50.6589	51.3337	51.4844	52.0861	52.2219	52.4018	52.7330	53.0509	53.2007	53.5238	53.5859	53.9720	53.9502	54.0552	52.9805	53.5471	53.1381	52.4525	51.7223	50.6632	49.9844	49.5152	48.5872	47.4153	47.8577	47.5666	47.3568	47.6279	48.8309
d-Ca47A2_07_F01F	22.1813	25.6876	29.3142	31.4583	34.1805	35.8902	37.7133	39.4731	40.8069	41.7244	42.6597	43.2368	43.4417	43.8554	44.6317	44.7007	45.2402	45.7359	45.9873	46.4107	46.7717	47.5279	48.1728	48.0566	48.3810	48.4246	48.6901	48.7018	49.0782	48.5165	49.5932	49.6428	49.6404	49.6812	49.4176	49.3351	48.9806	48.7737	48.0369	47.0140	46.4890	46.1531	45.5616	45.1767	44.9746	44.8976	44.9200	45.5187	46.1526
d-Ca47A2_07_F01R	20.1942	24.8848	28.0150	31.2608	33.8870	35.4391	37.6186	38.6991	40.2522	41.7164	42.2284	42.7448	43.4413	43.8215	44.1525	44.3564	45.2027	45.4807	45.9847	46.4130	46.4670	47.3875	47.6245	47.9274	48.2690	48.3998	48.7602	48.8285	48.9466	49.3337	49.3931	49.4126	49.5174	49.4124	49.5407	49.0483	48.6541	48.1434	47.3456	46.5457	45.9297	45.3945	44.8250	44.2771	44.1101	44.1851	44.2563	44.6054	45.4874
d-Ca47A2_07_F02F	21.4807	24.7447	28.3892	31.3819	33.9243	35.7484	37.9516	39.0323	40.7883	42.4101	43.0730	43.6067	44.3048	44.6468	45.3085	45.7865	46.4274	46.9433	47.1642	47.8210	48.2926	48.8886	49.5816	49.8862	50.1105	50.3143	50.5094	50.4923	50.8995	50.1208	51.7229	51.6694	51.7352	51.8356	51.5585	51.5822	51.0526	50.5767	49.6977	48.6113	48.1750	47.9039	47.0313	46.5170	45.9334	45.4706	45.1446	45.5097	46.6332
d-Ca47A2_07_F02R	22.6105	24.8898	28.2278	31.1699	33.4508	35.2339	37.6252	37.6916	40.4994	42.1716	42.4098	43.2589	44.1900	44.3988	45.0929	45.0368	46.1160	46.5213	47.0926	47.4766	47.9649	48.7240	49.0362	49.2128	49.6371	49.6689	50.1852	50.4020	50.5973	51.0331	51.1801	51.3137	51.5494	51.5840	51.5887	51.1404	50.7717	50.1795	49.3749	48.5121	48.0469	47.6708	46.8614	46.0776	45.7252	45.2127	44.9552	45.2499	46.1687
d-Ca47A2_07_F03F	21.2322	25.6309	29.4119	32.2197	34.9955	36.2390	38.8932	39.9854	41.5554	43.1575	43.7904	44.1102	44.5524	45.0082	45.8747	46.1344	46.5768	47.2318	47.3693	47.7490	48.3055	48.8386	49.2580	49.5244	49.8744	50.1326	50.2099	49.6137	50.5657	49.5537	50.9668	51.0915	51.1545	51.1535	50.7421	50.7207	50.2032	49.6471	48.6974	47.6721	47.2719	46.7612	45.9543	45.4434	44.9637	44.8170	44.5644	44.8816	46.0570
d-Ca47A2_07_F03R	21.8602	25.6228	28.8513	32.0760	34.6674	36.8118	39.2952	40.6846	42.4072	44.2970	44.4627	45.4533	46.3490	46.9330	47.5738	47.6432	48.5621	49.2831	49.7894	50.4143	50.9861	51.6153	52.0255	52.3578	52.8016	52.9435	53.2974	53.6275	53.8988	54.0701	54.4387	54.5833	54.6929	54.7725	54.8260	54.4712	54.2414	53.7507	52.9956	52.2164	51.7342	51.3574	50.8501	50.2533	49.9960	49.8299	49.6903	49.9328	50.7937
d-Ca47A2_07_F04F	23.0212	26.2763	30.1269	32.8078	35.4761	37.9520	40.2908	41.7575	43.1324	44.7905	45.5311	45.9273	46.3011	46.9926	47.5047	47.8455	48.4065	48.8665	49.2973	49.7403	50.2236	50.9619	51.5330	51.6741	51.9322	51.8887	52.2760	51.8503	52.7393	51.9937	53.2439	53.4159	53.3563	53.5360	53.2955	53.0748	52.6731	52.2098	51.4309	50.3905	49.9764	49.6341	48.7940	48.2865	47.9243	47.6213	47.4564	47.8729	48.8909
d-Ca47A2_07_F04R	23.5623	26.5042	29.7520	33.4219	35.6481	37.9088	40.1302	39.3728	42.9845	44.1471	44.6544	45.6447	46.2686	46.6965	47.0979	47.2522	47.9482	48.5208	48.7919	49.2784	49.8761	50.2589	50.7827	50.9502	51.3170	51.4385	51.6393	51.8456	52.1209	52.3764	52.6299	52.6508	52.7484	52.8120	52.8592	52.4781	52.0392	51.4999	50.8186	49.9212	49.3568	48.9900	48.2287	47.5659	47.3373	47.0913	46.9897	47.2768	48.0298
d-Ca47A2_07_F05F	21.6112	24.1073	28.8865	31.0339	33.9143	34.4850	37.6079	39.1209	40.7626	42.1492	42.8292	43.3889	44.3187	44.5230	45.2624	45.7290	46.4002	46.7602	47.1175	47.6166	48.1442	48.6339	49.0109	49.2995	49.6984	50.0014	50.3557	49.3593	50.4901	50.4200	51.0652	51.1345	51.1896	51.3341	51.0186	51.1772	50.7457	50.2069	49.4235	48.4024	48.1867	47.8149	46.9812	46.6676	46.1862	46.0094	45.7586	45.9840	47.1581
d-Ca47A2_07_F05R	24.1577	26.5618	29.6363	33.2595	35.6007	37.8004	39.8947	40.3211	42.6040	44.2154	44.4282	45.0783	45.7624	45.9761	46.4015	46.6522	47.0952	47.5103	48.0468	48.4503	48.9576	49.3721	49.7004	50.0226	50.2909	50.1499	50.4608	50.6428	50.8610	50.9792	51.1235	51.2533	51.4188	51.4528	51.4198	50.8747	50.5281	49.7455	49.0422	47.9791	47.5556	46.9859	46.3045	45.6088	45.1357	44.6685	44.5329	44.7930	45.6241
d-Ca47A2_07_F06F	23.8530	27.4679	29.8439	33.6235	36.5849	38.3841	40.3895	41.8111	43.1950	44.5121	45.7161	45.7248	46.5484	46.8500	47.3514	47.7127	48.1881	48.6276	48.9003	49.5151	49.8227	50.6093	50.8311	51.3466	51.6096	51.8025	51.9325	51.4403	52.3186	52.6359	52.5668	52.7947	52.8712	52.8385	52.4775	52.4511	51.8461	51.2259	50.2683	49.2698	48.7756	48.4151	47.5923	46.8332	46.4492	46.1214	45.8875	46.1770	47.4975
d-Ca47A2_07_F06R	23.2152	25.1487	29.0923	31.7261	33.9711	36.9237	39.1205	39.9547	41.8641	43.4676	43.2492	44.7400	45.3713	45.6763	46.3449	46.7980	47.2312	47.8010	48.2505	48.6583	49.0787	49.5608	50.1643	50.5014	50.8282	51.0301	51.0604	51.4726	51.7859	51.8959	52.0443	52.3531	52.2872	52.5282	52.3476	52.1381	51.5334	50.8796	50.2170	49.3244	48.9284	48.4951	47.6831	46.9708	46.7370	46.3469	46.1502	46.5327	47.4033
d-Ca47A2_07_F07F	23.1072	27.0273	30.6945	33.7733	36.0133	38.6207	40.7975	42.3384	43.6326	45.0987	45.8985	46.7463	47.2203	47.6447	48.3398	48.7882	49.2508	49.8685	50.5025	51.0346	51.3899	51.7575	52.5324	52.9323	53.1040	52.8505	53.6998	53.9640	54.2094	53.9588	54.5629	54.6643	54.9449	54.8907	54.7549	54.4282	54.1985	53.3966	52.3850	51.6910	51.1111	50.7334	49.8626	48.9974	48.8142	48.4356	48.0616	47.9571	49.6319
d-Ca47A2_07_F07R	21.8464	25.8192	30.1236	32.1971	34.9133	36.7679	38.1705	40.3123	42.0110	43.0872	44.2113	45.3599	45.4130	45.9660	46.4214	47.1446	47.7224	48.1763	48.7199	49.2291	49.7002	50.2646	50.5776	50.3312	51.2112	51.8092	52.1107	52.1399	52.5862	52.7372	52.9732	53.0726	53.2647	53.3642	53.0229	52.9596	52.2603	52.0128	51.0661	50.0055	49.6227	49.2448	48.4129	46.9896	47.5557	47.1734	46.5096	47.1084	48.2442
d-Ca47A2_07_F08F	22.9567	26.0838	29.5279	32.8774	35.3662	37.5365	39.3862	41.1736	42.7318	43.8433	44.6983	45.4756	45.9627	46.2019	47.1771	47.3519	47.8360	48.4589	49.1792	49.4860	49.9609	50.4310	51.0663	51.4299	51.7878	51.3399	52.1533	52.5168	52.7343	51.7745	53.1050	53.1929	53.4292	53.4238	53.3147	53.0004	52.8333	52.1886	51.2501	50.6050	50.0722	49.7955	48.9850	48.1521	48.0209	47.6844	47.2117	47.4867	48.6937
d-Ca47A2_07_F08R	21.2385	24.8373	28.0194	30.5569	34.1286	35.9053	37.7548	40.3928	41.3899	42.8061	44.0669	44.9143	45.5687	45.9754	46.2443	47.4409	47.7206	48.3900	48.8718	49.6162	50.0581	50.7849	51.1916	51.3895	52.1321	52.0839	52.8665	52.9539	53.2135	53.7184	53.9730	54.0245	54.2910	54.2930	54.2724	54.1910	53.9130	53.4718	52.7919	51.9011	51.6775	51.3141	50.8642	49.7689	49.8280	49.6153	49.4200	49.4675	50.6384
d-Ca47A2_07_F09F	24.1152	28.4538	31.6046	34.7679	37.6438	39.5395	41.3214	43.1872	44.9052	45.7636	46.5785	47.3342	47.4461	47.8806	48.5246	48.9934	49.5709	50.1752	50.5487	50.7818	51.3129	51.7551	52.4445	52.5455	52.7334	52.4111	53.1480	53.6657	53.5409	52.8637	53.8089	54.1843	54.4061	54.2168	54.1554	53.7526	53.5747	53.0603	52.1052	51.4098	50.7210	50.4933	49.7059	48.9745	48.9328	48.6146	48.2696	48.6869	49.7486
d-Ca47A2_07_F09R	23.2569	27.8771	30.1007	33.4769	35.9496	38.3149	40.0016	40.3890	43.2691	44.6826	43.9949	45.4683	45.9973	46.1589	47.0554	47.2858	47.9104	47.9738	48.6611	49.2505	49.6063	50.2490	50.3748	50.7826	51.2386	51.2160	51.5576	51.8001	52.0887	52.4068	52.5529	52.6732	52.7586	52.7878	52.7749	52.2779	51.8521	51.2217	50.2752	49.2351	48.7299	48.2330	47.4821	46.7824	46.3394	45.9802	45.9648	46.2393	47.1704
d-Ca47A2_07_F10F	21.7446	25.4638	29.4135	31.9649	35.0184	36.8236	39.0515	40.5160	41.8574	43.2575	43.8903	44.8226	44.8677	45.5346	45.9022	46.1788	46.9546	47.3770	47.6985	48.0386	48.6660	48.9084	49.7107	49.9412	50.1747	49.7277	50.5447	50.8677	50.9386	50.3861	51.4238	51.5199	51.6372	51.5142	51.4468	51.0944	50.8910	50.3529	49.5146	48.8397	48.3145	48.0225	47.4666	46.6776	46.5495	46.2822	46.0405	46.0060	47.2781
d-Ca47A2_07_F10R	21.7726	25.0552	28.2921	31.4869	33.9440	35.7928	36.6804	40.1864	41.1339	41.4578	43.2188	43.8029	44.0692	44.8933	44.8093	45.6574	45.8094	46.6846	46.9202	47.3043	47.7110	48.2845	48.5092	48.1747	49.2653	49.3747	49.8679	49.9057	50.2626	50.3866	50.5851	50.7159	50.8869	50.7904	50.5340	50.4167	49.8165	49.6825	48.7725	47.9613	47.4931	47.1195	46.5953	45.0019	45.7762	45.5429	45.2349	45.6181	46.5075
d-Ca47A2_07_F11F	20.6274	23.9818	28.0340	29.6939	32.2647	35.2094	36.2352	38.1589	39.8118	40.8805	41.6707	42.3604	42.6042	43.1899	43.8815	44.1981	44.8633	45.5197	45.6490	46.1273	46.8114	47.2263	47.5068	48.0516	48.0516	48.5509	48.8016	48.9099	49.3452	49.4697	49.5363	49.4990	50.0418	50.2244	49.8438	49.6948	49.5002	49.0999	48.4229	46.9631	47.2905	46.7637	46.4425	45.8304	45.8921	45.6238	45.5805	45.8864	46.6252
d-Ca47A2_07_F11R	21.0747	24.9305	27.6238	29.6554	33.6591	35.2926	37.2822	39.3084	40.6644	41.8465	42.8883	43.8647	44.2261	44.8745	45.6376	46.0774	46.3446	47.0233	47.3155	47.6951	48.3177	48.9006	49.3067	48.4870	50.0806	50.1996	50.6861	50.8101	51.0226	51.4132	51.5333	51.6372	51.7262	51.7570	51.6987	51.5572	51.2613	50.8655	50.1075	49.4332	49.1320	48.7723	48.2240	46.9267	47.4705	47.1894	47.2685	47.5074	48.4159
d-Ca47A2_07_F12F	22.4144	25.9748	29.5842	32.6959	35.2004	37.8745	40.0113	41.5198	42.4555	44.3342	44.9220	45.8867	46.3119	46.6797	47.0825	47.8232	48.3245	48.7176	48.5327	49.7295	50.3825	50.8608	51.1281	51.4945	51.9294	52.0682	52.4388	52.7486	53.0733	53.2491	53.3262	52.4846	53.6474	53.7240	53.5099	53.3468	53.0347	52.3532	51.7411	50.8023	50.3392	49.9083	49.3020	48.4400	48.2150	47.6356	47.4524	47.6677	48.7612
d-Ca47A2_07_F12R	22.8396	26.8515	30.6226	33.1575	35.8863	38.1935	39.8937	41.2366	43.6515	44.9656	45.1878	46.3300	46.7448	47.4434	48.0611	48.6897	49.1141	49.3791	50.0950	50.8108	51.1636	51.3861	52.1506	52.8242	52.7598	53.2148	53.2204	53.5511	53.9087	54.1295	54.2442	54.5394	54.5042	54.9428	54.8106	54.8416	54.4731	53.9575	53.6784	53.0585	52.8385	52.4107	51.8458	51.2848	51.1762	50.6815	50.5838	50.9503	51.6606
d-Ca47A2_07_G01F	24.0088	26.4755	29.8959	31.8569	34.4377	36.4515	38.0040	40.0495	40.8873	41.9031	42.8922	43.1314	43.4939	43.8987	44.9285	44.9541	45.3132	45.5590	46.0773	46.4908	47.0527	47.1685	47.5709	47.7414	48.1586	48.2255	48.5205	48.8532	48.9128	49.1386	49.2912	49.3800	49.6063	49.4538	49.4543	49.1242	48.8189	46.6493	47.4680	46.8700	46.3108	45.6488	45.4522	44.9420	44.7995	44.6216	44.1702	44.4823	45.2094
d-Ca47A2_07_G01R	23.1758	28.4697	30.3476	33.4006	36.4416	37.9234	40.0221	41.8545	43.3291	44.1403	45.0631	45.6232	45.0463	46.3059	46.8561	47.0470	47.5931	47.8031	48.2988	48.6273	49.3110	49.4256	49.7641	50.2486	50.3887	50.5934	50.8066	51.0789	51.3903	50.7535	51.5021	51.5557	51.6950	51.6137	51.5201	51.2717	50.9452	50.3510	49.6212	48.9145	48.3342	47.9205	47.4490	46.9176	46.6034	46.4129	46.2423	46.4664	47.4130
d-Ca47A2_07_G02F	20.9287	24.3738	28.0059	30.9494	32.6976	34.7894	36.4720	38.2830	39.2266	41.1984	41.8051	42.3256	42.8344	43.1233	44.2683	44.2054	44.4623	45.0136	45.7453	45.9802	46.6175	47.0043	47.3610	47.5956	47.7695	48.1351	48.4452	48.8556	48.9726	49.0156	49.2540	49.3786	49.6050	49.5458	49.4929	49.2080	48.7273	47.3380	47.3680	46.7267	46.3291	45.7874	45.3765	44.7869	44.5941	44.2265	43.6744	44.0749	44.9802
d-Ca47A2_07_G02R	21.8032	25.4150	29.5459	31.3275	34.1924	36.0066	38.1818	40.0658	41.3781	42.9987	43.8656	44.4427	44.4786	45.0559	45.7105	46.1573	46.5571	46.9706	47.5497	48.0271	48.7875	48.8667	49.3458	49.8102	49.9768	50.2541	50.4998	50.7018	51.0798	50.2719	51.2437	51.5045	51.5316	51.5090	51.5314	51.2545	50.9383	50.2429	49.3866	48.7597	48.2338	47.8970	47.3639	46.7588	46.3465	46.0381	45.7812	46.0051	47.0253
d-Ca47A2_07_G03F	23.3400	28.5851	31.6669	35.2281	37.7260	40.3726	42.0290	44.1880	45.7243	46.9875	47.6737	48.4953	48.8821	49.4014	50.2132	50.8125	51.0196	51.7298	52.5500	53.1431	53.7524	54.0207	54.4644	54.9824	55.3444	55.5372	56.0152	56.1243	56.4173	56.5143	56.9432	56.9616	57.4331	57.4616	57.1272	57.1358	56.7285	55.1812	55.2819	54.4337	54.0021	53.7719	53.0881	52.5724	51.8555	51.6831	51.4626	51.6209	52.7595
d-Ca47A2_07_G03R	24.2862	29.5956	32.4606	35.6470	37.9846	41.0363	42.2400	44.5488	46.0286	47.0957	47.9326	48.4312	47.7602	49.4440	50.1924	50.3749	50.7774	51.3631	51.6769	52.2400	52.7140	52.9504	53.4793	54.0098	54.2351	54.3340	54.5837	54.9077	54.9219	55.2971	55.4241	55.7058	55.7810	55.9133	55.5657	55.3337	54.8425	54.3631	53.3389	52.3424	51.7551	51.5716	50.7869	50.0284	49.5432	49.0840	48.7533	49.0524	50.3252
d-Ca47A2_07_G04F	22.1955	25.5917	29.0544	32.1123	34.9647	36.8414	39.6752	40.7797	42.2601	43.2845	44.3835	45.0139	45.7347	45.8006	46.6368	47.1514	47.6423	48.4539	48.8416	49.3094	49.7660	50.2185	50.8458	51.2862	51.4924	51.4619	52.1650	52.3036	52.6350	52.9111	53.0150	53.1790	53.2783	53.4429	53.2104	53.2004	52.9429	52.2729	51.3341	50.6050	50.3269	49.9377	49.3259	48.6211	48.4449	47.3543	47.7474	47.8866	48.9514
d-Ca47A2_07_G04R	22.9606	27.3661	30.9535	33.7737	36.4619	38.9808	40.5574	42.7094	44.1528	45.0184	45.9040	46.4982	47.0054	47.1716	47.9264	48.3161	48.6952	49.2195	49.6605	50.0632	50.6301	50.9401	51.5606	51.9811	52.2114	52.4528	52.6147	52.7696	52.8785	53.2119	53.4157	53.4659	53.6322	53.8413	53.4491	53.1838	52.8000	52.0680	51.2985	50.2021	49.6734	49.3844	48.6041	47.7970	47.3145	46.8222	46.6596	46.7828	47.8967
d-Ca47A2_07_G05F	22.3053	26.3515	28.9971	31.8184	34.9421	37.2802	40.0047	41.1317	42.3399	43.5390	44.5563	45.2630	45.9787	46.2611	46.9868	47.6596	48.0722	48.8637	49.1227	49.6534	50.0348	50.6188	51.2221	51.6273	51.8602	51.9510	52.5204	52.7069	53.0121	53.2038	53.4296	53.7493	53.7819	53.9549	53.7649	53.6631	53.2893	52.8465	52.0930	51.3737	51.1526	50.8358	50.3161	49.6705	49.8702	49.1784	49.4804	49.6589	50.5522
d-Ca47A2_07_G05R	23.0306	26.6946	30.1802	33.3472	35.5593	36.8300	39.7689	41.5819	42.5405	43.8015	44.6503	45.6474	45.6840	46.1312	46.9875	47.0628	47.9012	48.2990	48.7667	49.2397	49.8078	50.1047	50.7781	51.1339	51.2969	51.5836	51.7937	52.0346	52.2077	52.6260	52.8558	52.8465	53.1956	53.3121	53.3146	53.0075	52.8731	52.0720	51.6340	50.8476	50.3400	50.3224	49.7229	49.0697	49.0197	48.6629	48.7443	48.9676	49.8463
d-Ca47A2_07_G06F	23.1551	26.5272	30.3956	32.6568	36.0470	37.1628	39.3477	40.3432	41.6224	43.3296	42.6785	44.5865	44.4822	45.0401	45.4990	45.9686	46.2187	46.5535	47.1975	47.1475	47.8670	47.8741	48.4329	48.8103	49.2148	49.1274	49.1464	49.5374	49.6680	49.9772	49.8749	49.9857	50.0887	50.0713	49.7036	49.6531	49.1763	48.6223	47.6491	46.8485	46.3077	45.9070	45.1717	44.5993	44.3520	43.9260	43.8082	44.0481	45.2156
d-Ca47A2_07_G06R	24.2268	27.9705	31.4353	34.1564	36.3838	39.3234	40.5068	42.2470	43.1466	44.4984	45.2634	46.0707	46.3601	46.7614	47.2645	47.3372	47.4608	48.1314	48.5107	48.9590	49.1393	49.6787	49.8969	50.1443	50.5371	50.5852	50.8704	50.9054	51.1876	51.3740	51.4707	51.6123	51.5343	51.6003	51.5592	51.0154	49.9105	49.8700	47.7661	48.0470	47.5640	47.1371	46.4229	45.7241	45.3878	45.3075	44.8609	45.1211	46.2462
d-Ca47A2_07_G07F	24.2434	28.2240	31.1478	34.2470	36.9123	38.6101	41.4659	42.2541	43.3130	45.3053	45.9033	46.6976	47.0255	47.3515	48.1134	48.6168	49.1192	49.9589	50.2024	50.5907	51.1278	51.6825	52.2206	52.6814	52.7843	53.0461	53.3740	53.6972	53.9373	54.1133	54.2309	54.4191	54.6724	54.6571	54.4375	54.2379	53.8796	53.1405	52.1386	51.4302	50.9879	50.5367	49.7506	49.0136	48.9241	48.5099	48.2635	48.6793	49.4811
d-Ca47A2_07_G07R	22.1393	26.0198	29.7381	32.3691	35.0603	37.1640	39.2043	41.2426	42.8687	44.0757	44.8496	46.0632	46.4705	46.9293	47.4693	47.8047	48.4220	49.1041	49.8894	50.4139	50.9240	51.3897	51.8341	52.2707	52.7313	53.0068	53.3463	53.6431	54.0156	54.0182	54.3661	54.5350	54.9400	54.9337	54.8949	54.7131	54.4749	53.8377	53.1603	52.5972	52.1717	51.8896	51.3029	50.9090	50.6995	50.4639	50.2997	50.6144	51.5060
d-Ca47A2_07_G08F	22.6191	27.6485	30.5773	33.5396	36.1731	38.3136	40.0698	41.7031	43.1923	44.8390	45.0083	46.3338	46.7338	47.2443	47.7977	48.3024	48.6681	49.1398	49.6314	50.1631	50.6641	51.1522	51.6587	52.0198	52.3649	52.5593	52.7528	53.0628	53.4710	53.4677	53.6176	53.7988	54.0575	54.1523	53.8905	53.7496	53.1011	52.6731	51.7093	50.7874	50.4930	50.0488	49.1128	48.3016	48.0834	47.7750	47.3847	47.9238	49.0898
d-Ca47A2_07_G08R	21.7035	25.6404	28.2608	31.6927	33.5795	35.4568	37.9266	39.8694	41.6003	42.8480	43.5598	44.6052	45.1232	45.5453	46.2993	46.4469	46.9842	47.8406	48.5027	48.9863	49.5101	50.0549	50.2724	50.8400	51.3229	51.4132	51.8521	52.0580	52.5355	52.5077	52.8498	52.9657	53.3655	53.4226	53.3819	53.0451	52.8888	52.2231	51.3767	50.6954	50.3791	50.0413	49.3388	48.8006	48.4942	48.3344	47.9032	48.4123	49.3419
d-Ca47A2_07_G09F	23.5146	27.1902	29.7810	32.5991	35.2961	37.6701	40.0365	41.2014	42.3410	43.5476	43.9521	45.4750	45.8674	46.0837	46.9137	47.2823	47.9847	48.5580	49.1655	49.6601	50.0218	50.5643	51.0122	51.6141	51.7524	51.8854	52.3231	52.7596	52.9958	53.1387	53.2771	53.5621	53.6613	53.8347	53.5420	53.3325	52.9794	52.3212	51.2081	50.3677	49.9532	49.5846	48.8574	48.0147	47.8816	47.1922	47.2097	47.5214	48.5710
d-Ca47A2_07_G09R	23.8965	27.8526	30.1938	33.4258	36.3326	38.0135	39.4108	41.5868	43.0645	43.9805	44.7862	45.4627	45.7420	46.3736	47.1318	46.9840	47.6356	48.5165	48.8669	49.3928	49.9144	50.3393	50.6599	51.0969	51.4513	51.7836	51.9754	52.3194	52.4293	52.7441	52.9849	53.0362	53.2833	53.2387	53.2612	52.9584	52.5216	51.8100	50.8362	50.0475	49.5479	49.1364	48.4014	47.6970	47.3592	47.0261	46.8136	47.0465	48.2328
d-Ca47A2_07_G10F	24.2817	27.3619	30.8556	34.0137	36.8065	37.9017	40.7583	42.1124	42.6046	45.2382	44.8310	46.0265	46.3792	46.7024	47.2902	47.6872	48.2184	48.6073	48.9845	49.1629	49.7318	50.2294	50.5109	51.0730	51.1639	51.4057	51.5827	51.8075	52.0651	52.1023	52.2142	52.4452	52.7608	52.6940	52.5774	52.2182	51.8480	51.3513	50.4927	49.7062	49.4124	48.8628	48.0476	47.2706	47.1093	46.8782	46.4183	46.9956	47.8152
d-Ca47A2_07_G10R	24.3109	28.0496	31.2746	35.2441	36.6843	39.1002	40.3523	42.8959	43.8331	44.9230	45.6014	45.4407	46.6586	46.7431	47.3835	47.4385	47.9661	48.4491	48.8151	49.3382	49.9006	50.0558	50.5252	50.7721	50.9966	51.3332	51.4821	51.7031	51.6563	52.1411	52.2493	52.2727	52.4472	52.5193	52.4016	52.2114	51.7994	50.9683	50.2974	49.5766	48.9613	48.5829	47.9365	47.2862	47.0343	46.5936	46.4330	46.6990	47.7058
d-Ca47A2_07_G11F	22.5507	26.9944	29.3325	32.2889	35.3886	37.2327	39.5519	41.2825	42.1921	44.0687	44.3881	45.5482	46.1578	46.2487	46.8781	47.4190	48.0038	48.4922	49.0159	49.2307	49.8289	50.4409	50.8389	51.2916	51.4654	51.7480	51.9714	52.2059	52.6273	52.5824	52.7523	52.9438	53.2761	53.2433	52.9590	52.7286	52.3516	51.8200	50.9506	50.1156	49.7573	49.2454	48.4740	47.7213	47.5864	47.4227	47.1587	47.7268	48.5903
d-Ca47A2_07_G11R	23.4171	27.7532	31.7335	33.9281	36.6774	39.2742	40.9541	42.7460	44.2977	45.5665	46.1831	47.0681	47.4121	47.7104	48.4684	48.7347	49.2621	49.7263	50.3072	50.8456	51.3431	51.5999	52.2805	52.4830	52.8358	53.1351	53.4007	53.6255	53.7483	54.0305	54.2621	54.2677	54.6020	54.5439	54.4940	54.0916	53.7515	53.0355	52.2159	51.3118	50.7663	50.4128	49.7548	48.9738	48.7316	48.4506	48.3405	48.6009	49.6819
d-Ca47A2_07_G12F	21.8727	24.8341	28.3995	31.1926	33.0518	34.9076	37.6389	39.3146	40.0894	41.9366	43.2130	43.9477	44.1782	44.4629	45.6677	46.3878	46.6860	47.1116	47.6894	48.2109	48.6153	49.3081	49.6323	50.2622	50.3629	50.9375	51.2979	51.5072	51.9685	52.2677	52.4657	52.6103	52.7354	52.8915	52.8741	52.5124	52.1824	51.0163	51.2418	50.2007	49.7976	48.7727	48.7511	48.2896	48.1511	47.6707	47.4230	47.9956	48.9881
d-Ca47A2_07_G12R	22.0224	26.2491	28.6584	32.2186	33.7958	36.5518	38.4008	39.3334	41.1407	42.5067	43.1839	44.4999	44.5966	45.1249	45.6932	46.3528	46.9940	47.5357	48.1918	48.5740	48.9541	49.7207	50.2553	50.8492	51.0894	51.5146	51.6988	52.0393	52.5416	52.2063	52.9630	53.1483	53.4381	53.4806	53.5402	53.2858	53.1226	52.5861	51.9420	51.2498	50.7283	50.4582	49.8200	49.5277	49.1948	48.9936	48.8223	49.0777	50.0091
d-Ca47A2_07_H01F	24.1790	28.4368	31.8563	33.9745	36.5457	39.1207	40.1688	42.0384	42.9482	44.5900	45.4751	46.1860	46.3959	47.0441	47.2418	47.7371	48.2965	48.7444	49.3519	49.6720	50.0924	50.4889	50.7584	51.1120	51.2864	51.5338	51.8737	52.0471	52.3284	52.7644	52.7257	52.8841	52.9514	52.9568	52.9518	52.8834	52.3980	51.8538	51.0190	50.0578	49.8195	49.2904	48.7453	48.0042	47.5588	47.2483	46.7829	47.0203	47.9724
d-Ca47A2_07_H01R	26.1151	30.9645	34.1853	37.5411	40.1794	42.5648	44.7664	45.9146	47.5038	48.0934	49.1731	50.6170	50.7316	50.6411	51.9101	51.8506	52.6029	52.8826	53.4729	54.0600	54.3030	54.7862	55.2671	55.7795	55.9403	56.0954	56.5390	56.6271	56.8286	57.1734	57.4363	57.6064	57.5927	57.6039	57.5130	57.0490	56.6945	56.0212	55.0886	54.3331	53.7238	53.3201	52.4181	51.6574	51.3390	50.8021	50.6009	50.7150	51.9109
d-Ca47A2_07_H02F	26.4722	30.6967	34.6289	37.3133	39.5558	41.5801	43.7005	45.5869	46.6793	47.5556	48.9487	49.1801	49.4699	49.9931	50.5260	50.7654	51.0368	51.6912	51.7740	51.4152	52.7410	53.1914	53.3825	53.9695	54.0818	53.3500	54.6157	54.6818	54.8609	55.1490	55.1681	55.1774	55.5706	55.3813	55.2178	54.8813	54.4109	53.7187	52.5550	51.6362	51.1114	50.6289	49.7167	49.0546	48.5518	48.2019	47.8007	47.9584	49.3047
d-Ca47A2_07_H02R	26.0361	31.6875	34.0029	36.6724	38.8976	40.5573	42.9538	44.1289	45.3557	46.3476	47.2137	47.6905	47.7577	48.1461	48.8495	48.9597	49.3076	49.8309	50.0596	50.5705	50.7956	51.2053	51.4339	51.7703	51.9352	52.0758	52.3018	52.5078	52.7305	52.6613	52.9463	53.1355	53.1078	53.1238	53.0380	52.6057	52.0286	51.3949	50.2981	49.2359	48.8499	48.3804	47.4981	45.9573	46.2931	45.7674	45.5717	45.7828	46.9251
d-Ca47A2_07_H03F	24.5921	27.5188	31.4256	33.9367	37.2565	39.4075	41.1713	42.9536	44.2787	45.4962	46.0437	46.9988	47.8782	48.3647	48.6725	49.3675	49.8590	50.2050	50.8839	51.4130	51.8312	52.3195	52.7628	53.3630	53.7246	53.6973	54.0623	54.5111	54.7390	54.7290	54.9954	55.2627	55.4163	55.6121	55.4689	55.0592	54.6055	54.0689	53.1642	52.3816	51.9177	51.3827	50.7383	49.8502	49.3007	49.0478	48.6818	48.8286	50.1386
d-Ca47A2_07_H03R	24.6977	30.4896	32.7110	35.5632	37.9485	39.7732	42.1039	43.1927	44.7096	46.0218	46.8065	47.1226	47.8111	48.3938	49.0665	49.5547	49.7062	50.2727	50.8699	51.2498	51.6560	52.0272	52.6329	53.1137	53.2247	53.5333	53.7683	54.0016	54.4181	54.4563	54.7806	54.9578	54.9137	54.9996	55.0289	54.6453	54.2257	53.4617	52.5837	51.5301	51.0151	50.9398	49.9706	48.4843	48.9013	48.3096	48.0846	48.3270	49.4982
d-Ca47A2_07_H04F	25.0162	28.7583	30.7243	34.7573	37.1120	38.2348	40.1393	41.7819	42.9932	44.3180	45.0135	45.5234	45.5401	45.9671	46.6492	46.4050	46.8065	47.1218	47.3807	47.5121	48.1918	48.6750	49.1045	49.4309	49.4268	49.6956	49.9141	50.0775	50.2749	50.7168	50.6081	50.2283	50.5426	50.5974	50.3286	50.0749	49.6835	48.6960	47.9200	46.7687	46.3046	45.6935	45.0040	44.1043	43.1779	43.2742	42.8167	43.1870	44.3015
d-Ca47A2_07_H04R	24.0896	28.2418	31.8879	34.5966	36.7386	38.6792	40.5397	42.2303	43.2068	44.2800	44.7734	45.6012	45.9289	46.1791	46.7966	47.0044	47.3201	47.8456	48.1538	48.2463	48.7236	48.8606	49.4480	49.9602	50.1159	50.1373	50.3436	50.6512	50.7335	50.9684	51.1131	51.1071	51.2516	51.2931	51.1036	50.8885	50.6143	50.1482	49.2727	48.5199	48.1112	47.8137	47.2927	46.4280	46.4406	46.0658	45.9188	45.9640	46.8544
d-Ca47A2_07_H05F	23.5884	27.3894	31.0606	33.8879	35.8741	38.0723	39.9998	41.5542	42.5353	44.2052	45.0594	45.5050	46.0607	46.0981	46.9029	47.4941	47.7655	48.0989	48.6691	49.2505	49.7156	50.1445	50.4977	50.8613	51.1703	51.3878	51.4154	51.6570	51.0160	52.3219	52.3944	52.4956	52.8355	52.6059	52.3593	52.3408	51.6748	51.1423	50.1030	49.2107	48.5638	48.2174	47.5065	46.7943	46.1986	45.7055	45.3873	45.5022	46.8738
d-Ca47A2_07_H05R	24.7920	27.2351	32.7117	34.5003	36.9085	38.5310	40.5865	42.5758	43.4724	44.8714	45.0721	45.6374	46.3894	46.7590	47.2324	47.7072	47.8794	48.4332	48.6673	48.7955	49.4089	49.6465	50.3628	50.7700	50.8037	50.7949	51.2568	51.4638	51.5921	51.7552	51.9851	52.0605	52.1699	52.2169	51.9196	51.7593	51.2866	50.6869	49.5641	48.6180	48.0872	47.8258	47.0900	46.0922	45.7954	45.3178	45.0400	45.1864	46.4255
d-Ca47A2_07_H06F	28.4473	31.7452	34.9810	37.9087	40.9315	42.5631	44.5359	46.2542	47.1558	48.6637	48.9197	49.6906	50.2665	50.6190	50.9163	51.2365	51.6277	52.0654	52.5204	53.0879	53.4604	53.9937	54.3203	54.7275	54.7955	55.1522	55.3264	55.6010	55.5950	56.0617	56.0231	56.1713	56.3897	56.2226	55.9931	55.7773	55.0630	54.6046	53.3052	52.2518	51.8724	51.4450	50.5508	49.5987	48.7362	48.8631	48.4267	48.8603	49.9827
d-Ca47A2_07_H06R	28.8100	31.5999	35.1506	37.9784	40.0487	41.8314	43.7577	45.6184	47.0012	47.5136	48.4062	49.0282	49.3606	49.5603	50.2100	50.2691	50.7013	51.0561	51.6301	51.8493	52.3027	52.5976	52.8946	53.3347	53.2953	53.5245	53.9719	54.0846	54.3184	54.2657	54.3763	54.6290	54.7001	54.8303	54.5449	54.3178	53.6282	53.1019	51.9693	51.0028	50.5465	50.0629	49.1464	48.3617	47.8067	47.4809	47.2413	47.2983	48.6237
d-Ca47A2_07_H07F	25.3272	28.3610	31.1318	34.3712	35.8715	38.7309	40.4957	41.8128	43.2289	44.3079	44.9307	45.4670	45.6935	46.2343	46.9625	47.1313	47.3320	47.7937	48.1515	48.4914	48.7618	49.3184	49.5938	50.1376	50.2909	50.3580	50.5205	50.8184	50.8668	51.0997	51.0830	51.3237	51.4712	51.3232	51.1299	50.8761	50.2182	49.6410	48.6510	47.6691	47.2643	46.7747	45.9902	45.1493	44.4755	44.5946	44.2324	44.5335	45.6172
d-Ca47A2_07_H07R	26.1773	28.9800	32.7030	35.2732	37.1192	39.1566	40.4280	42.1668	42.9284	44.1339	45.2521	45.2113	45.5814	46.0886	46.2749	46.4764	47.1077	47.3288	47.4765	47.9745	48.2711	48.8454	49.0981	49.3470	49.5232	49.7661	49.9350	50.1513	50.2391	50.4494	50.5065	50.6096	50.6393	50.5578	50.4593	50.1255	49.5695	48.8860	48.0720	47.0945	46.5734	46.1190	45.3227	44.7411	44.2156	44.0217	43.5654	43.9195	44.9038
d-Ca47A2_07_H08F	23.8512	27.6738	31.5680	34.2435	36.1749	38.3343	40.0200	42.1380	42.4008	44.6765	45.8499	46.4899	46.7016	47.1971	47.4669	48.1554	48.6269	49.1388	49.6429	50.1227	50.5636	50.8995	51.3899	51.5264	51.8821	52.2392	52.5043	52.6797	52.8130	53.1994	53.3795	53.3177	53.5205	53.5424	53.4490	53.1955	53.0246	52.3788	51.8541	50.9323	50.6373	50.3162	49.5738	49.1198	48.8929	48.7263	48.5825	48.9498	49.7307
d-Ca47A2_07_H08R	24.5611	28.8140	31.8353	34.2215	36.5935	38.2511	40.5253	42.8091	43.0703	44.7150	45.4653	45.7452	46.3227	46.8123	47.1535	47.9372	48.3855	48.8151	49.1872	49.6878	49.9922	50.3431	50.9163	50.9206	51.4109	51.6553	51.9522	52.2957	52.5556	52.7715	52.8763	52.9715	53.2124	53.3039	52.9067	52.8825	52.6385	52.1054	51.5261	50.5782	50.2118	49.7763	49.2483	48.6533	48.5000	48.2352	48.2834	48.3528	49.3882
d-Ca47A2_07_H09F	25.2372	29.2580	32.0863	35.1971	37.3689	39.0329	41.0535	42.3030	43.4632	45.4951	46.1073	46.6772	47.1690	47.5484	47.7535	48.1551	48.7327	49.4846	49.6767	50.0904	50.6899	51.0364	51.4046	51.7716	51.9503	52.4583	52.6941	52.7435	52.3097	53.0929	53.4282	53.5972	53.6145	53.6210	53.4025	53.2133	52.8997	52.2606	51.3830	50.5376	49.8397	49.7652	48.8605	48.3863	48.1838	47.9996	47.7646	48.1691	49.0429
d-Ca47A2_07_H09R	26.7149	31.8273	33.8418	36.9517	39.0985	41.7513	42.9907	44.6863	46.5386	47.2495	48.0577	48.8525	49.0803	48.8548	49.9000	50.1892	50.4029	51.1670	51.5799	51.9733	52.4574	52.7263	53.1778	53.7888	53.7988	54.0790	54.4282	54.4724	54.7630	54.9911	55.1668	55.3005	55.4485	55.3441	55.2922	54.9790	54.5318	53.8894	52.9846	52.2196	51.6830	49.9473	50.4549	49.8812	49.5503	49.4158	49.2921	49.5347	50.5427
d-Ca47A2_07_H10F	25.1919	26.9103	30.4614	33.5341	35.6999	37.4845	39.2562	40.3193	41.6184	42.7704	43.8425	44.0150	44.0796	44.5571	45.2754	45.2179	45.3992	45.6535	46.1897	45.3061	46.5176	46.9276	47.6827	47.8671	48.0172	48.2573	48.3338	48.4983	48.6243	49.1485	48.9106	48.3930	49.0071	49.0137	48.6895	48.3848	47.8892	47.2237	46.3609	45.3036	44.7430	44.2247	43.4890	42.7286	41.7572	42.0675	41.7631	42.1139	43.1267
d-Ca47A2_07_H10R	24.9816	29.9350	31.3204	34.8031	36.5114	38.5235	40.4427	42.2135	42.8737	44.0195	44.4068	45.1308	45.4811	45.8816	46.3048	46.6685	47.1889	47.3078	47.3630	47.9139	48.4018	48.7599	49.0545	49.5106	49.6534	49.7514	50.1170	50.2119	50.4023	50.5786	50.6664	50.7360	50.6973	50.8116	50.6951	50.3555	49.7303	49.1522	48.3870	47.4431	46.8486	46.4659	45.6479	45.1105	44.5500	44.4682	43.9797	44.3144	45.2517
d-Ca47A2_07_H11F	23.6998	27.1390	30.6474	32.8646	35.0093	37.5229	39.3704	40.8406	42.4281	43.7917	44.2988	45.5580	45.8405	45.9096	47.1701	47.3798	47.8727	48.4759	48.9539	49.3770	49.9789	50.3790	50.7753	51.3657	51.6287	51.6647	51.9389	52.2255	52.6700	52.8845	52.8529	53.0255	53.3490	53.4177	53.3494	53.0151	52.7492	52.0905	51.3000	50.7274	50.2041	49.7130	49.2655	48.4564	48.1723	47.7814	47.6034	47.7851	48.9768
d-Ca47A2_07_H11R	23.9367	28.1575	31.7131	34.2380	36.7070	39.3679	41.5464	42.8798	44.4129	45.7191	46.5216	47.2086	47.8315	48.4886	49.0697	49.7147	50.1655	50.7653	51.1667	51.5965	52.2179	52.7151	53.2614	53.6135	54.1667	54.3136	54.5710	54.9700	55.1697	55.5882	55.6862	55.8324	56.0324	56.2870	55.9401	55.9117	55.6129	55.0980	54.2636	53.4377	53.0437	52.6910	52.0789	50.6324	51.1216	50.7900	50.7025	50.6909	51.8532
d-Ca47A2_07_H12F	24.5138	28.8324	31.9030	34.9290	37.1158	39.3380	41.3384	42.9307	43.8346	45.5553	46.7664	47.0282	47.5870	47.8526	48.3718	48.7781	49.4012	49.7809	50.1930	50.7182	51.2700	51.7221	52.2041	52.4516	52.8370	53.1422	53.3590	53.4996	52.9567	54.0851	54.1596	54.2389	54.2777	54.3212	54.3095	53.8523	53.5132	52.6805	51.8441	50.7831	50.2898	49.8683	48.9160	48.1396	47.7059	47.3343	47.0831	47.4115	48.5661
d-Ca47A2_07_H12R	25.0059	30.0686	32.8841	36.5065	38.5528	40.8826	42.2730	44.3443	45.9349	46.2961	47.4949	48.6621	48.8794	48.9071	49.8434	50.0335	50.5905	50.8167	51.5328	51.9698	52.4116	52.6571	53.2260	53.7741	53.8602	54.0481	54.4464	54.4144	54.8731	55.0604	55.3210	55.4189	55.4426	55.3394	55.2494	54.8709	54.4105	53.6821	52.6823	51.7931	51.1467	50.6962	49.8053	49.0277	48.6615	48.2095	47.8582	48.0100	49.3429
d-Ca47A2_08_A01F	26.3570	30.2758	33.9540	36.5647	38.4971	40.9554	42.8320	43.9908	45.6445	46.8863	47.4868	48.0895	48.3093	48.2635	48.8588	49.2794	49.5422	50.3202	50.4550	51.2855	51.6653	52.0483	52.4114	52.7427	53.0524	53.2829	53.4606	53.7743	53.7915	54.1657	54.3908	54.5631	54.6461	54.5405	54.4992	54.1584	53.8075	52.9941	52.3200	51.3944	50.9381	50.3909	49.6472	49.0706	48.6116	48.1940	47.7998	48.2913	49.2024
d-Ca47A2_08_A01R	24.9519	29.3948	32.9067	35.7313	37.1893	39.9930	41.2882	43.0440	44.1493	45.1629	46.0445	46.6463	47.3564	47.4346	47.9732	47.9741	48.4965	48.9612	49.2838	49.4855	50.1253	50.5465	50.8878	51.0485	51.5217	51.0429	52.0029	52.0998	52.2575	52.5680	52.5518	52.7630	53.1622	52.8339	52.8606	52.5116	52.0953	51.4406	50.4231	49.5931	49.2332	48.7929	48.1138	47.4188	46.8765	46.5908	46.3591	46.4817	47.6849
d-Ca47A2_08_A02F	24.8149	28.6179	31.6848	34.5079	35.6249	38.1776	39.8640	41.2012	42.1349	43.6630	44.5653	45.0933	45.4793	45.6811	46.2923	46.5560	46.6845	47.2149	47.3776	48.0180	48.5219	48.8678	49.3056	49.5992	49.9720	50.0863	50.2753	50.3192	50.5730	50.8377	51.0589	51.0337	51.1652	51.1032	50.9945	50.6234	50.3289	49.7101	48.8210	48.0302	47.5554	47.0746	46.3537	45.7441	45.4387	45.2123	45.0383	45.3548	46.2168
d-Ca47A2_08_A02R	23.2769	27.1904	29.1549	32.5294	34.7879	36.9201	38.3034	39.4486	40.5996	41.7138	42.4517	42.7940	43.3802	43.4789	43.9701	44.1754	44.5490	44.8850	45.0530	45.3451	45.7452	46.2117	46.5440	46.6977	47.1271	46.2875	47.4660	47.4766	47.6009	47.9827	47.8441	48.1380	48.2714	48.1231	48.0372	47.5514	47.2051	46.5434	45.6108	44.7354	44.3838	43.8533	43.1905	42.4668	42.1771	41.9213	41.7986	42.0393	43.0201
d-Ca47A2_08_A03F	26.3419	30.0042	33.1195	36.6568	37.8043	40.6184	42.1424	43.8940	44.3861	45.8274	46.4674	46.9616	47.0537	47.3565	48.1949	48.1433	48.4879	49.2058	49.2033	49.9344	50.2789	50.3693	50.7934	50.9837	51.1476	51.5116	51.6269	51.6982	51.8627	52.1726	52.3918	52.2396	52.4356	52.3707	52.4033	51.8868	51.7297	51.1312	50.2304	49.6686	49.1065	48.6651	48.0108	47.4118	47.1545	46.9244	46.7585	46.9692	47.7336
d-Ca47A2_08_A03R	24.1875	28.9187	32.0694	35.1241	38.2413	39.3026	40.8874	42.5495	43.7195	45.0232	45.9694	46.2290	46.6558	46.9657	47.6771	47.6506	48.1726	48.5343	48.8864	49.1645	49.7321	50.0674	50.3743	50.6314	50.7373	49.6224	51.3830	51.5784	51.5974	51.8716	51.8124	51.9700	52.1459	52.1875	52.0720	51.7066	51.5392	50.7239	50.1271	49.3006	48.9979	48.4922	47.9738	47.2579	46.9382	46.6165	46.5073	46.7187	47.6245
d-Ca47A2_08_A04F	26.4652	30.5607	33.5872	36.1187	38.0213	40.1450	42.1262	43.6274	44.8334	46.0431	46.4920	47.6330	47.5767	47.8244	48.5450	48.9197	49.0564	49.4217	50.1852	50.5646	50.9382	51.6654	51.8578	52.2142	52.3398	52.5060	52.7480	53.0088	53.2677	53.5581	53.7679	53.7505	53.8608	53.8922	53.7505	53.4131	53.0505	52.2337	51.0270	50.2310	49.6976	49.2833	48.4325	47.4932	46.8562	46.3252	45.9408	46.0404	47.3873
d-Ca47A2_08_A04R	26.1175	28.9597	33.5745	35.8955	37.7824	39.9140	41.5316	43.1219	44.5424	45.7232	47.3737	47.2677	47.6281	48.1621	48.6425	48.7856	49.1170	49.7179	50.0750	50.4847	50.9671	51.4712	51.8472	52.2719	52.3865	52.2585	52.9681	53.1586	53.1540	53.5098	53.5001	53.7462	53.5903	53.7454	53.6957	53.3317	52.8866	52.0777	51.1484	50.0977	49.6490	49.2608	48.4831	47.5472	46.8550	46.4426	45.8010	46.2140	47.5436
d-Ca47A2_08_A05F	26.3532	29.4535	33.0628	35.7284	37.2891	39.9558	42.0512	43.2746	44.1358	45.4421	46.0227	46.7974	47.1824	47.2046	47.7125	48.2473	48.3744	48.7085	49.4808	49.8849	50.0113	50.5835	50.8702	51.2071	51.3345	51.5979	51.6093	51.8980	52.1508	52.4243	52.5523	52.6470	52.7721	52.7868	52.5985	52.4146	52.0386	51.3924	50.6214	49.8314	49.2946	49.0601	48.4462	47.7189	47.3946	47.1151	46.9974	47.0655	48.1159
d-Ca47A2_08_A05R	24.9928	29.7228	32.2700	35.4549	37.3840	39.4324	41.0458	42.6420	43.6871	44.9851	46.1454	46.4625	46.7001	47.0998	47.7154	47.9265	48.2536	48.7597	49.1197	49.6416	49.9637	50.5222	50.8402	51.1137	51.1846	50.7741	51.6363	51.9582	52.0042	52.3562	52.2554	52.5683	52.3846	52.5232	52.4777	52.2052	51.8715	51.2481	50.4938	49.5642	49.2890	48.8700	48.2877	47.5569	47.1740	46.9487	46.5775	47.0296	47.9790
d-Ca47A2_08_A06F	25.0725	28.3687	30.7859	33.7305	35.8526	36.9367	39.5310	40.8853	41.9652	43.0344	43.6179	43.9278	44.5287	44.8336	45.3835	45.5189	45.8072	46.0753	46.2935	46.7768	47.3544	47.4087	47.7900	48.2832	48.3932	48.5152	48.8735	48.9438	49.1198	49.2312	49.4206	49.4391	49.5426	49.6568	49.3156	49.0987	48.5324	47.9253	46.8328	45.9741	45.4557	45.0526	44.1800	43.4430	42.8611	42.4905	42.2414	42.3516	43.5882
d-Ca47A2_08_A06R	24.2636	26.5809	29.2389	32.2581	35.1549	36.5058	38.5970	40.0587	41.4604	42.5231	43.6217	44.2789	44.5219	44.7103	45.3944	45.7684	46.1163	46.3694	47.0563	47.5419	47.9067	48.4262	48.7722	49.1198	49.4951	49.5908	49.8595	49.9341	50.1230	50.4988	50.6623	50.7387	50.9156	50.7877	50.5500	50.3744	49.8743	49.4720	48.2623	47.4264	47.1246	46.6814	45.9973	45.1233	44.1432	44.4100	44.0263	44.3404	45.3584
d-Ca47A2_08_A07F	25.1215	29.1261	31.3132	34.9511	37.1154	38.9031	41.0185	42.4972	43.6702	44.9940	45.4689	45.8519	46.7437	46.8248	47.6952	48.2579	48.1220	48.8857	49.2923	49.6421	50.3971	50.5468	50.9047	51.1427	51.5322	51.7912	51.9200	52.3742	52.4769	52.5348	52.5918	53.0382	53.0224	53.0570	52.8879	52.6403	52.3672	51.8078	51.0580	50.1238	49.7434	48.4509	48.6107	47.8355	47.5406	47.1950	46.9179	47.0682	48.0463
d-Ca47A2_08_A07R	24.2416	27.6436	30.6627	33.8030	35.9333	37.5329	39.9540	41.5538	42.6737	44.0666	44.4961	45.3155	45.7557	46.1497	46.5624	47.0895	47.3873	48.1725	48.5138	48.5714	49.1407	49.5781	49.9793	50.2936	50.5307	50.9018	50.9924	51.1357	50.6815	51.6315	51.8316	51.8816	52.0928	51.9628	51.5034	51.5710	51.0802	50.5420	49.5646	48.7172	48.0107	47.7655	47.0148	46.4934	45.9082	45.5853	45.3550	45.5332	46.6922
d-Ca47A2_08_A08F	24.9922	31.0307	34.1786	37.7707	40.0549	42.0446	43.8242	45.4897	46.7092	48.0124	48.6530	49.3174	49.5352	49.6673	50.1221	50.6180	51.3723	51.4656	51.3584	52.1567	52.3689	52.9301	53.2916	53.9621	54.0585	54.0922	54.5761	54.6654	54.8732	55.0515	55.1463	55.2493	55.2812	55.4619	55.1886	54.8703	54.2441	53.4798	52.5242	51.4588	50.8321	50.4260	49.4473	48.7854	48.2161	48.0023	47.4401	47.8559	49.0493
d-Ca47A2_08_A08R	25.7569	29.3368	32.4901	35.1682	38.4010	39.4984	41.5279	43.0172	44.4043	45.5085	46.5185	46.9579	47.3458	47.7811	48.2920	48.4882	48.6314	49.2379	49.4688	49.0299	50.4682	50.8617	51.1837	51.4292	51.8017	51.1369	52.2358	52.3033	52.5877	52.8838	53.0001	53.0374	53.3752	53.1477	52.8459	52.6079	52.1089	51.5173	50.3649	49.4568	48.8602	48.3538	47.4625	46.8402	46.4611	46.0561	45.5980	45.9593	47.3067
d-Ca47A2_08_A09F	27.0828	31.3368	34.1009	37.3365	38.6027	41.0585	43.5380	44.7663	45.6449	47.2292	47.5099	48.2973	48.7648	49.1007	49.7950	50.0576	50.2761	50.7795	51.2390	51.7842	51.9273	52.5747	52.8294	53.3214	53.3508	53.7348	53.9580	54.1407	54.4067	54.6701	54.8610	54.8658	55.0625	54.9518	54.9679	54.4979	54.2424	53.4972	52.4457	51.7235	51.1497	50.7182	50.0174	49.2159	48.7196	48.2477	47.9568	48.1819	49.2816
d-Ca47A2_08_A09R	25.0391	30.1146	32.4857	35.0904	38.0100	39.3276	40.9264	42.9851	43.9088	44.7290	46.2395	47.0581	46.8224	47.1383	47.8571	47.8348	48.4424	49.0821	49.1827	49.7122	50.0750	50.5542	50.7875	51.1218	51.5811	51.3538	51.8507	52.0924	52.2220	52.6190	52.4740	52.6904	53.0650	52.8701	52.8508	52.4677	51.9798	51.3660	50.1074	49.2478	48.8497	48.4695	47.6272	46.9912	46.2288	45.8946	45.4981	45.5941	46.9645
d-Ca47A2_08_A10F	27.2438	30.3012	32.6559	35.6269	37.0297	39.1500	41.1493	42.3940	42.8079	43.8990	44.0591	44.9763	45.2778	45.0713	45.4741	45.9341	45.7346	45.9550	46.4080	46.7396	46.9337	47.3886	47.7082	47.9377	48.0658	48.1411	48.1468	48.3530	48.4707	48.5602	48.8152	48.7898	48.7822	48.6769	48.3745	48.0135	47.5754	46.8997	45.9030	44.9431	44.3326	43.8681	43.1043	42.3376	41.9931	41.6485	41.5188	41.6392	42.6438
d-Ca47A2_08_A10R	24.7167	28.7306	31.7641	34.3013	35.9524	38.3865	39.8832	41.6154	42.2090	43.3273	44.3705	44.3972	44.6358	44.9605	45.6024	45.6556	45.8626	46.3000	46.3716	46.6474	47.0251	47.3642	47.5871	47.9896	48.1000	47.0414	48.2972	48.5579	48.6021	48.8829	48.7876	48.8586	48.8609	48.7868	48.5571	48.1572	47.7400	46.9061	46.0378	44.9755	44.5243	43.9259	43.1482	42.3260	41.9397	41.6189	41.2645	41.5654	42.7377
d-Ca47A2_08_A11F	26.8757	32.3337	34.3723	37.0647	38.5607	40.9584	42.3605	43.9118	45.1823	46.1277	46.4713	47.8078	47.7783	47.7381	48.0902	48.6505	48.5494	49.5191	49.5899	50.2027	50.3306	50.7538	51.1649	51.4359	51.6526	51.8629	52.0071	52.2171	52.2423	52.5374	52.7038	52.7851	52.8468	52.8313	52.6150	52.2624	51.8218	51.0853	50.1745	49.4024	48.8133	48.3015	47.5706	46.9249	46.6156	46.3208	45.9839	46.3165	47.2832
d-Ca47A2_08_A11R	25.2396	29.3315	32.7286	35.3472	36.7873	38.8081	40.4741	42.1045	42.9859	44.1057	45.0767	45.7365	45.6883	46.1763	46.8753	46.7340	46.9121	47.2826	47.6758	48.2474	48.4341	49.0013	49.1777	49.3839	49.8420	49.6248	50.1901	50.1970	50.4270	50.7175	50.6065	50.7865	51.0810	50.8179	50.6934	50.3768	49.9597	49.3500	48.3753	47.5138	46.9583	46.5180	45.7170	45.1380	44.6715	44.4983	44.3328	44.4374	45.5351
d-Ca47A2_08_A12F	24.5926	28.8538	31.5848	35.0757	35.6747	37.7725	39.9768	40.6663	42.2479	43.1024	43.7323	44.5597	44.8255	44.8656	45.3375	45.8599	45.8419	46.4313	46.6238	47.2215	47.4357	47.9368	48.1397	48.4962	48.7078	48.8562	49.0597	49.4135	49.3999	49.6532	49.8111	49.9804	49.9286	49.8875	49.7752	49.5786	49.1063	48.6016	47.9547	47.1928	46.6523	46.2284	45.4655	45.0921	44.7075	44.6178	44.3645	44.7684	45.6103
d-Ca47A2_08_A12R	25.1258	28.5344	31.4846	34.6032	36.3567	38.4237	40.0344	41.5953	42.6718	43.9527	44.9363	45.5571	45.6112	46.1782	46.6350	46.6635	47.1058	47.6416	47.9023	48.2819	48.8048	49.1011	49.2685	49.6928	50.0000	49.5259	50.5084	50.5919	50.7242	51.1305	51.1118	51.1571	51.5062	51.3717	51.2307	50.9422	50.5173	50.0880	49.1021	48.3959	47.8924	47.3670	46.6164	46.1398	45.8780	45.7047	45.5937	45.8068	46.8675
d-Ca47A2_08_B01F	20.1876	23.0214	25.2726	27.8955	29.8090	31.4791	33.3308	34.8464	36.0027	37.4185	38.2449	39.1618	39.9136	40.4188	40.9423	41.6770	42.1437	42.9486	43.5764	44.0943	44.6409	45.2424	45.8313	46.3591	46.3844	47.0611	47.5709	48.1253	48.4052	48.7869	49.1033	49.4169	49.6064	49.9094	49.9894	49.9033	49.2832	49.4777	48.8462	48.1858	48.0700	47.6770	47.3762	46.8392	46.6231	46.6030	46.3148	46.5765	47.7972
d-Ca47A2_08_B01R	19.8292	22.4126	24.7307	27.3758	29.4276	31.1254	32.7770	34.2055	35.1619	36.7929	37.8459	38.9603	39.3512	39.9489	40.8912	41.3747	41.5598	42.3600	43.3110	43.0284	44.0488	44.8156	45.4553	46.0902	46.3950	46.7788	47.4807	47.8897	48.0381	48.3069	48.8454	49.1225	49.3737	49.5538	49.4966	49.5531	49.3575	49.0419	48.5061	47.9944	47.7513	47.4179	47.0334	46.5765	46.4046	46.2239	46.3022	46.4591	47.6089
d-Ca47A2_08_B02F	21.1961	26.8493	29.2549	32.8526	34.9264	35.8772	38.3421	40.7066	41.8095	43.1570	44.1088	44.9494	45.4442	46.0084	46.7857	46.9768	47.2243	48.0602	48.5469	49.2131	49.6691	50.1617	50.6444	51.2223	51.3944	51.5744	52.0215	52.2896	52.6711	52.7735	53.0718	53.2323	53.2479	53.4195	53.5024	53.0413	51.4009	52.1588	50.1237	50.4577	50.0428	49.6406	49.0242	48.2538	47.9844	47.9193	47.4251	47.7704	48.8598
d-Ca47A2_08_B02R	22.8240	25.7371	28.1278	31.2786	33.3672	35.7864	37.7070	39.2796	40.2536	42.0252	42.8361	43.8523	44.2525	44.7678	45.5789	46.0630	46.2983	46.8785	47.6163	46.9724	48.5706	48.9563	49.5260	49.8211	50.3366	50.6187	50.9547	51.2449	51.3769	51.6336	51.7693	51.8687	52.1021	52.0657	51.8833	51.9177	51.3640	50.8540	50.0256	49.2347	48.8007	48.4540	47.7584	47.2010	46.8901	46.3418	46.2358	46.4528	47.8065
d-Ca47A2_08_B03F	25.0255	29.6482	33.0846	36.6157	38.8523	40.1545	41.8798	44.5147	45.2420	46.4322	47.4826	48.1838	48.5066	48.7567	49.4576	49.3627	49.7049	50.1923	50.8065	51.4623	51.6171	52.1420	52.4707	52.8620	51.8020	53.1042	53.4949	53.6912	53.6856	53.9574	54.1536	54.1037	54.2675	54.2878	54.2486	53.5935	53.0789	52.6896	50.3437	50.6760	50.1957	49.4876	48.7539	47.9685	47.7456	47.6410	47.3222	47.5951	48.7043
d-Ca47A2_08_B03R	24.2258	28.1176	31.6191	34.5911	36.6916	39.3677	41.0720	42.2794	43.7480	45.3280	46.1732	46.9295	46.9805	47.6644	47.8812	48.4005	48.4644	48.8468	49.8621	49.5541	50.4839	50.9615	51.3050	51.6339	51.9494	52.0304	52.1584	52.5710	52.5258	52.8855	52.9707	52.9764	53.1510	53.2771	52.8257	52.5929	52.1401	51.5052	50.5950	49.6493	49.0769	48.5181	47.8174	47.1920	46.9255	46.5681	46.4501	46.6609	47.9024
d-Ca47A2_08_B04F	24.7603	28.1324	31.9694	35.4187	36.5128	39.1932	41.6766	42.3357	43.8760	45.1880	46.0957	46.7155	46.9703	47.1741	47.5942	48.3780	48.8279	49.3287	49.7183	50.2247	50.4773	50.9618	51.2857	51.6755	51.9753	52.0513	52.2558	52.4001	52.7084	53.0400	53.0548	53.1248	53.7846	53.3299	53.3291	53.1616	52.9170	52.4014	51.5775	50.9311	50.4571	50.2014	49.4375	48.9077	48.6437	48.4590	47.8785	48.0867	49.2224
d-Ca47A2_08_B04R	24.6947	27.7962	32.4002	35.2114	37.7783	39.4850	41.7272	44.1174	45.1580	45.9822	47.1797	48.1961	48.0229	48.8214	49.8887	49.7932	50.2544	50.7614	51.4401	51.9766	52.5613	52.9691	53.1693	53.9808	53.9167	54.2462	54.5620	54.8158	54.8746	55.2210	55.5268	55.6881	55.8085	55.6563	55.7054	55.4209	55.2082	54.7420	53.9846	53.0596	52.6713	52.5196	51.7599	51.1835	50.7529	50.4282	50.0898	50.5949	51.3774
d-Ca47A2_08_B05F	23.5606	26.8304	29.6227	32.5329	35.4055	37.3691	38.9214	40.3139	41.4446	42.7762	43.4626	43.9945	44.4164	44.5150	45.2259	45.1653	45.4619	45.8692	46.1175	46.5516	47.0250	47.3255	47.8613	48.2063	48.2418	48.4967	48.5982	48.8384	48.7857	49.1085	49.2729	49.3021	49.3317	49.4274	49.1522	48.6775	48.2652	47.4826	46.6719	45.7403	45.0664	44.5997	43.9368	43.1579	42.8462	42.4811	42.3852	42.6661	43.7408
d-Ca47A2_08_B05R	22.8368	26.7120	29.2439	32.1944	35.4299	37.2060	38.8744	40.3737	41.2986	42.6147	42.4977	43.5807	44.2280	44.8596	45.0905	45.3787	45.7160	46.2502	46.2227	46.6863	47.2687	47.7369	47.9759	48.3249	48.6319	48.7575	48.9157	49.0676	49.2200	49.2660	49.5472	49.6045	49.7654	49.7668	49.3477	48.9810	48.4318	46.9474	46.9087	45.9059	45.4173	44.9433	44.0443	43.3656	43.0381	42.7932	42.6202	42.9804	44.0734
d-Ca47A2_08_B06F	25.6340	29.0724	33.0015	34.9127	37.7450	39.3307	41.7868	43.3542	44.5809	45.0806	46.6096	47.1673	47.5957	47.6314	47.9889	48.7648	48.7493	49.3249	49.8228	50.4502	50.5548	50.9858	51.3778	51.8547	51.0993	52.0604	52.2340	52.5844	52.7971	53.1196	53.0627	53.2871	53.5629	53.2000	53.0664	52.7660	52.3405	51.5879	50.6903	49.7036	49.1482	48.6212	47.8391	47.0794	46.6632	46.5631	46.0008	46.2357	47.5472
d-Ca47A2_08_B06R	24.8995	27.8467	30.9395	34.1224	36.8162	38.5327	40.5593	42.4946	43.1402	44.0402	45.6571	46.1444	46.2184	47.3997	47.7183	47.8026	47.9717	48.6982	49.3910	49.8150	50.0182	50.7092	51.0514	51.3052	51.4833	51.7700	52.1126	52.2769	52.5571	52.5376	52.9678	53.0299	53.1030	53.1295	52.7296	52.4304	52.1176	51.5109	50.5930	49.7905	49.1895	48.6084	47.9066	47.2462	46.8473	46.6450	46.5185	46.8253	47.9261
d-Ca47A2_08_B07F	22.7501	26.3850	29.3825	32.9786	36.0642	37.9625	39.9587	41.4259	43.1683	44.0434	45.2200	45.9698	46.1825	46.8694	47.2067	47.7787	48.3005	48.7899	49.2303	49.8079	50.2074	50.5205	50.9206	51.6063	51.6444	51.9277	52.2540	52.5545	52.9594	52.8082	53.1194	53.3318	53.3764	53.4088	53.4346	53.2468	52.7413	52.0636	50.3209	50.1306	49.6675	49.3492	48.6321	47.8565	47.3577	46.7969	46.4013	46.6163	47.8867
d-Ca47A2_08_B07R	20.9461	26.1591	28.8416	31.9906	34.9109	36.5746	38.6940	40.5415	42.1240	43.2292	44.1675	44.6643	45.3483	45.6103	46.3765	46.9558	47.3952	48.0686	48.4033	48.9704	49.3634	49.9562	50.3084	50.8251	51.0135	51.4709	51.6184	51.8510	52.2369	52.3275	52.6832	52.8397	52.8657	52.8999	52.9496	52.5493	52.1905	50.8178	50.7626	49.6812	49.2205	48.9479	48.1744	47.4421	46.9367	46.4958	46.0489	46.3544	47.6744
d-Ca47A2_08_B08F	24.6164	28.5782	31.6909	34.9524	37.4020	39.2650	41.7832	43.0226	44.1436	44.7678	46.2125	47.2059	47.2552	47.4289	47.8922	48.7448	48.8984	49.6237	49.9670	50.4753	50.7607	51.2332	51.6027	52.0172	51.1128	52.2996	52.5733	52.9156	53.2388	53.3152	53.4053	53.5916	54.0880	53.5193	53.7186	53.3873	53.1065	52.6100	51.8040	51.1361	50.5939	50.1553	49.4928	49.0111	48.6991	48.5439	48.1227	48.3306	49.4093
d-Ca47A2_08_B08R	22.9201	26.9183	30.1447	32.8876	35.1274	36.9198	39.4927	41.2888	42.5582	43.4627	44.4957	45.4418	45.2813	46.0734	47.2045	47.2803	47.5540	47.9675	48.8408	49.1427	49.4453	50.0998	50.3194	50.7606	50.8537	51.0795	51.5585	51.6822	51.8549	51.9782	52.3928	52.4707	52.5650	52.4677	52.3948	52.1065	51.8896	51.3668	50.6931	49.8365	49.4858	49.1378	48.4840	47.8909	47.5456	47.3424	47.1587	47.5467	48.3456
d-Ca47A2_08_B09F	23.0844	27.2647	30.2332	32.6799	35.0020	36.3068	37.7486	39.9567	41.0450	41.5834	42.6435	43.0996	43.9290	43.9758	44.7998	44.8685	45.3301	45.5505	46.1207	46.3136	46.6606	47.0409	47.5403	47.8349	47.4192	48.1250	48.2621	48.5722	48.7476	48.9774	49.1450	49.2619	49.3012	49.3728	49.3900	49.1007	48.1899	48.5903	47.9687	47.3531	47.0483	46.6276	46.2614	45.8012	45.6932	45.8680	45.6767	45.8846	46.7354
d-Ca47A2_08_B09R	21.8962	25.6330	27.8082	31.0472	32.9039	34.7159	36.7431	38.6589	39.2908	40.8761	41.9164	42.4912	42.6575	43.0396	43.5492	43.7801	44.3278	44.6358	45.2866	45.1612	45.7369	46.2327	46.8821	47.1716	47.2776	47.4847	47.9777	48.1574	48.0799	48.1835	48.5367	48.7587	48.8843	48.9190	48.7237	48.5124	48.2861	47.9542	47.4328	46.9904	46.5358	46.0616	45.7350	45.4441	45.2884	45.3054	45.5023	45.5340	46.3589
d-Ca47A2_08_B10F	24.0546	27.5918	31.0653	34.0661	37.4979	38.9279	40.9287	42.4862	43.7680	45.0025	45.6495	46.8969	45.8218	47.3036	47.7748	47.7524	48.3882	49.0870	49.1153	49.5929	49.9837	50.2670	50.8295	51.2385	51.1072	51.3663	51.7714	52.0187	52.0814	52.5160	52.4802	52.7288	52.8080	52.9260	52.5612	52.3941	51.9699	51.5088	50.5648	49.7677	49.1674	49.0049	48.2197	47.7040	47.2359	46.9636	46.6753	46.9792	47.9296
d-Ca47A2_08_B10R	23.3097	27.5980	30.9965	34.1249	36.9190	39.8759	41.4441	43.0915	44.4620	46.0390	46.3834	47.0443	47.5346	48.2333	48.8056	48.9062	49.2455	49.9253	50.5873	51.1592	51.7558	51.7906	52.3077	52.6588	52.9632	52.9380	53.4494	53.7811	53.8287	53.8821	54.2671	54.1447	54.4512	54.4816	54.2560	54.1534	53.7585	52.6079	51.9952	51.3272	50.8297	49.2192	49.9288	49.3706	48.7556	48.6459	48.4170	48.5079	49.4701
d-Ca47A2_08_B11F	24.0730	27.6081	30.1454	33.6499	35.6622	37.4209	39.6000	41.2470	42.5683	43.7720	44.0652	45.0011	45.4478	45.3632	46.0289	46.0727	46.6029	47.2265	47.4431	48.0687	48.5375	48.5681	49.2271	49.4788	49.5328	49.8924	50.1002	50.3952	50.3613	50.8206	51.0791	50.9763	51.2018	51.0597	51.0704	50.8858	50.6300	49.6964	48.9729	48.2121	47.7236	47.4786	46.7978	46.0884	45.6379	45.1964	44.9777	45.2122	46.2929
d-Ca47A2_08_B11R	24.3944	28.0887	31.2103	34.2986	36.0834	38.6643	40.3058	42.0407	42.7184	44.9000	45.5919	46.0267	46.7437	46.8569	47.4046	47.6631	48.0525	48.8558	49.2722	49.5471	50.1015	50.4671	51.1328	51.5096	51.5769	52.0171	52.1718	52.3169	52.5755	52.7145	52.8632	53.0655	53.2769	53.2621	53.1080	52.8518	52.3816	51.8534	50.9943	50.1392	49.9059	49.3973	48.5873	47.8136	47.5481	47.1769	46.7117	47.1847	48.2781
d-Ca47A2_08_B12F	24.4892	28.4721	31.7269	34.7260	37.3893	39.1166	41.1542	42.6919	43.5949	44.5220	45.4834	45.9698	46.5801	46.7342	47.0605	47.5855	47.7475	48.3985	48.8667	49.2345	49.4590	49.7442	50.1068	50.3703	49.9172	50.7160	50.8788	51.2888	51.2995	51.5738	51.6481	51.8370	51.9181	51.7452	51.6382	51.7206	51.3778	51.1394	50.4086	49.7283	49.7429	49.1215	48.7783	48.3112	48.1898	48.1040	47.9908	47.8943	48.9924
d-Ca47A2_08_B12R	23.5693	27.2007	31.7319	33.6540	35.8122	38.4639	40.0354	41.8953	42.7199	44.3467	45.4621	46.1453	45.9608	46.7026	47.1170	47.5810	48.0273	48.5707	49.0547	48.9050	49.9399	50.2039	50.5042	50.9681	51.1011	51.2898	51.6753	51.9902	51.7661	52.1167	52.2387	52.2919	52.5111	52.6540	52.3714	52.4218	52.1753	51.7313	51.1113	50.5795	50.3913	49.9665	49.5398	49.2804	49.0775	48.7484	48.7452	48.9082	49.6410
d-Ca47A2_08_C01F	21.3809	26.3501	29.3459	31.1226	33.7290	36.3975	36.4496	40.0443	41.6486	42.6191	43.4793	43.7894	44.8362	45.0656	45.5813	46.3595	46.1324	46.9642	47.5314	47.7904	48.5720	48.8568	49.0899	49.1807	49.9522	49.9015	50.3511	50.6573	50.8095	51.0203	51.1540	51.1341	51.4303	51.1960	51.0349	50.7375	50.4819	49.8553	48.8546	47.9462	47.4536	46.9642	46.3718	45.0736	45.1855	44.7707	44.4310	44.7675	45.8525
d-Ca47A2_08_C01R	21.7655	25.4044	28.5664	30.9596	33.6631	35.4827	37.5852	38.7055	40.4531	41.4474	42.3904	42.8789	41.9856	43.5784	44.1880	44.4455	44.7260	45.4217	45.3984	45.8706	46.5688	46.9717	47.2159	47.9851	48.1444	48.4301	48.4446	48.5026	48.7688	49.3423	49.5574	48.2184	49.2736	49.3401	49.3887	49.0043	48.4760	48.0749	46.9752	45.6446	45.7474	45.2785	44.4809	43.9308	43.4521	43.1676	42.7967	43.0996	44.3378
d-Ca47A2_08_C02F	23.0413	27.2926	29.8638	33.0851	36.2272	38.2395	40.7726	41.5117	43.6273	44.8781	46.1651	46.6972	47.2146	47.8138	48.3087	48.9258	49.1975	50.1935	50.3877	51.0036	51.6686	51.8498	52.3763	51.9322	53.0667	53.4650	53.7317	53.9629	54.1334	54.5233	54.8192	55.0308	55.0187	55.1689	54.9616	54.8413	54.4015	54.2587	53.4695	52.6725	52.2881	51.9694	51.3211	49.9057	50.7008	50.5699	50.0124	50.4963	51.3920
d-Ca47A2_08_C02R	21.1599	25.4667	28.5666	31.1814	33.7350	35.1997	37.4178	39.2258	40.4660	41.8456	42.8736	43.2303	43.2014	44.3055	44.4871	45.1095	45.7645	46.1911	46.3648	46.7753	47.5406	47.7520	48.1852	48.7759	48.8829	48.4835	49.2279	49.6306	49.7642	50.2695	50.3459	50.3356	50.4693	50.4453	50.5478	50.3502	50.0438	49.6947	48.9055	47.4567	47.9310	47.6260	47.0293	46.6144	46.2492	46.2492	45.9030	46.1388	47.3097
d-Ca47A2_08_C03F	22.8110	27.1523	30.9386	33.6786	36.5193	38.3923	41.0056	42.7874	43.8155	45.4250	46.2099	47.0670	46.9414	47.6146	47.8912	48.5902	48.6131	49.4386	49.9846	50.8354	50.6786	51.1275	50.4211	51.4408	52.0340	52.2572	52.7559	52.8041	53.0551	53.1805	53.3736	53.5125	53.6042	53.4869	53.4855	53.2975	52.7381	52.1813	51.3429	50.5153	50.2247	48.1795	48.9313	48.2714	47.9501	47.6433	47.2658	47.6707	48.7203
d-Ca47A2_08_C03R	23.2378	27.9758	30.3959	33.3408	36.5322	37.8206	40.0673	41.6516	43.2170	44.6973	45.0319	46.2085	46.1422	47.1069	47.7368	47.4011	48.0698	48.8957	49.0322	49.3627	49.9878	50.4347	50.9214	51.2944	51.6032	51.8203	52.0824	51.9042	52.3642	52.5297	52.6706	52.9171	52.9314	53.0223	52.8764	52.6829	52.1294	51.5957	50.9061	49.9083	49.5056	48.8942	47.8518	47.5147	47.2679	46.6215	46.6717	47.0265	48.0757
d-Ca47A2_08_C04F	23.8996	28.1950	31.2347	32.6815	35.8758	37.7492	40.1568	41.5091	43.2022	44.1414	44.4940	45.7045	45.2036	46.0487	46.5338	47.5658	47.8361	48.3219	48.7252	49.1242	49.6196	49.8858	49.9775	51.0448	51.1789	51.4199	51.5864	51.8950	52.0618	52.2015	52.4551	52.6686	52.8246	52.8904	52.5761	52.4191	52.2184	51.7296	50.9423	50.1858	49.7469	49.0095	48.7148	48.2092	48.0207	47.8159	47.6806	47.8561	48.9528
d-Ca47A2_08_C04R	20.7200	25.5454	28.0573	31.7037	34.2233	35.6519	38.1453	39.1223	40.2795	41.9573	42.6276	43.5693	43.5955	44.2368	45.2471	45.2077	45.6314	46.3187	46.6018	47.1038	47.7774	48.2918	48.4485	49.0100	49.2930	49.4131	49.6980	49.2068	50.0839	50.3302	50.4279	50.6359	50.7374	50.7967	50.6993	50.5735	50.2446	49.7976	49.1223	48.3387	47.9672	47.4998	46.0581	46.3754	46.3225	45.3384	45.9248	46.2571	47.3106
d-Ca47A2_08_C05F	23.5282	26.1287	28.0297	32.6152	34.7665	37.6840	39.7974	40.8591	43.2604	43.6088	45.3859	46.2619	46.4151	46.8502	47.2958	48.1851	48.4111	49.4644	49.9074	50.5685	51.1130	51.4403	51.9910	52.4764	52.7050	52.9972	53.3735	53.5998	53.9531	54.2614	54.5149	54.7466	54.7983	54.9644	54.7173	54.6591	54.1650	53.8083	52.9595	52.0124	51.6525	51.4158	50.5350	49.8904	49.7293	49.5398	48.9149	49.4501	50.5438
d-Ca47A2_08_C05R	21.4439	25.2939	28.4144	31.0077	33.3307	35.6522	38.1486	39.8835	41.1232	42.3515	43.5752	44.1691	44.4850	45.2664	45.7005	46.2191	46.8258	47.4964	47.6734	48.1665	48.9571	49.2295	49.7247	50.3606	50.4136	49.8665	51.0230	51.4528	51.5304	51.9021	52.0737	52.1939	52.3736	52.2930	52.3990	52.1122	51.8652	51.2278	50.4335	49.5319	49.0912	48.9617	48.1038	47.5282	47.3126	47.0553	46.6921	46.4489	48.2825
d-Ca47A2_08_C06F	22.1674	25.6857	29.0512	31.0932	33.8257	35.9354	38.8994	40.3930	41.5126	42.8387	43.5354	44.2623	44.4764	45.0854	45.3649	46.4855	46.2952	47.0516	47.7344	48.5719	48.5326	48.8418	48.4248	49.9303	49.8519	50.2229	50.5781	50.7039	51.0478	51.3559	51.2816	51.5179	51.7037	51.7479	51.5745	51.4234	51.1017	50.5181	49.6726	48.8699	48.4946	47.1019	47.3118	46.8406	46.4003	46.1572	45.6977	46.2570	47.2595
d-Ca47A2_08_C06R	21.4690	26.6243	29.2565	32.0066	35.0630	36.5492	38.3821	40.5030	41.7835	43.4846	43.8130	44.8171	44.8532	45.6665	46.4952	46.5648	47.2878	47.8722	48.2613	48.9054	49.5548	49.7589	50.2617	50.7641	51.0933	51.2057	51.6504	51.0973	52.0222	52.2189	52.3498	52.7017	52.6962	52.7669	52.6685	52.5964	51.9842	51.3559	50.7649	49.7708	49.4184	48.8156	47.5085	47.3780	47.2727	46.1358	46.5496	46.8705	48.1052
d-Ca47A2_08_C07F	21.6069	26.5505	29.5267	33.5171	35.0693	37.6837	39.6357	41.8561	42.8167	44.4437	45.3733	46.4234	46.7231	46.9338	47.7053	48.4287	48.9715	49.5587	50.1695	50.4868	51.1673	51.4527	51.9736	50.1840	52.8948	52.9648	52.9818	53.7471	53.8864	54.0303	54.3000	54.6271	54.7037	54.7575	54.6974	54.2983	54.1354	53.5578	52.5415	52.1434	51.5796	51.2551	50.5148	49.9577	49.6385	49.2813	49.0670	49.3583	50.3771
d-Ca47A2_08_C07R	22.6253	26.7058	29.9805	34.0001	36.0475	38.0477	41.0311	42.2986	43.8886	45.0007	45.7627	46.7285	47.2701	47.9176	48.3907	48.8695	49.6403	50.0423	50.4407	51.3301	51.8752	52.3173	52.9908	53.3636	53.6976	53.7175	54.2670	54.3726	54.8489	55.0668	55.2556	55.4157	55.5196	55.6468	55.5254	55.4385	55.1058	54.4237	53.6611	52.7393	52.3720	51.9837	51.2778	50.5387	50.2169	49.8970	49.6658	49.8840	50.9620
d-Ca47A2_08_C08F	23.7819	26.5708	29.9136	33.3817	35.7948	38.1411	39.7564	41.7142	43.9265	45.2663	46.1627	46.5641	47.3799	47.6634	47.8969	48.9322	49.0847	49.8375	50.4641	50.9462	51.6070	51.8697	52.4427	53.0176	53.2210	53.5877	53.8110	53.7817	54.4111	54.6853	54.8662	54.9566	55.0467	55.1493	54.8934	54.7699	54.1813	53.6128	52.7735	51.7511	51.2566	50.7622	49.8049	49.0663	48.9414	48.5885	48.0923	48.6431	49.9352
d-Ca47A2_08_C08R	23.5672	27.0360	29.3417	32.5467	35.7789	38.0789	40.4238	41.8281	43.2973	44.6646	45.6437	46.2554	46.6865	47.1767	47.7426	48.4682	48.9895	49.4343	49.8892	50.4230	50.9501	51.7302	52.4476	52.5119	52.9357	51.6467	53.3838	52.7013	53.7414	53.7109	54.2505	54.6423	54.5010	54.5512	54.4158	54.0848	53.5279	53.1044	52.2339	51.2303	50.7645	50.3072	49.6230	48.6640	48.4370	48.1018	47.8944	47.6360	49.4233
d-Ca47A2_08_C09F	23.2924	24.8562	29.2769	32.1890	34.4837	36.5690	38.5565	40.7536	42.3128	43.6215	44.5405	44.7940	45.6321	45.8698	46.2647	46.9906	47.6501	48.2955	48.9180	49.4556	49.9940	50.3085	50.6071	51.1620	51.4492	51.6714	51.9723	52.2232	52.5914	52.7808	52.9702	53.2590	53.3817	53.7603	53.5606	53.3623	52.8766	52.5111	51.9513	51.2868	50.9518	50.5550	49.7523	49.3846	49.2686	48.8778	48.8393	49.1818	49.7991
d-Ca47A2_08_C09R	21.6750	25.7134	27.8975	30.8384	34.4413	36.6441	38.2605	39.9418	41.3540	43.0248	43.9449	44.6036	45.0051	45.6162	46.2622	46.5961	47.4382	47.9702	48.5079	48.9263	49.6784	50.2228	51.0333	51.2715	51.6856	51.0674	52.0799	51.4541	52.7338	52.7008	53.1675	53.5205	53.6648	53.8200	53.8290	53.4074	53.2396	52.9251	52.2213	51.5314	51.2498	50.8707	50.4428	49.6818	49.6283	49.4633	49.3692	49.4080	50.5411
d-Ca47A2_08_C10F	23.2374	27.0946	30.4250	33.3994	35.9432	38.3064	40.1584	42.2173	43.2096	44.8346	45.0672	45.7654	46.5022	46.4719	47.2360	47.2292	48.0869	48.6444	49.1383	49.9440	50.0325	50.7297	50.7859	51.0537	51.5542	51.6929	52.0098	52.2602	52.3534	52.6698	52.8994	53.0222	53.1993	53.1367	53.1478	52.8016	52.4354	52.0426	51.1810	50.3856	49.8600	49.5134	48.9394	48.2551	47.8456	47.7415	47.5402	47.7747	48.6251
d-Ca47A2_08_C10R	22.1019	26.4383	29.3213	32.5258	35.9634	37.9418	39.7800	41.6551	43.1855	44.1717	45.1367	45.8082	46.3452	46.9176	47.7277	47.8959	48.7979	49.0985	49.5036	50.2594	50.6862	51.1042	51.7108	52.0339	52.2433	52.5062	52.8722	51.8959	53.1253	52.2607	53.7198	53.8481	53.9727	54.1579	53.8018	53.9508	53.5467	53.1154	52.4042	51.6146	51.2482	50.8901	50.2089	49.9276	49.4189	49.5041	49.2964	49.5644	50.6343
d-Ca47A2_08_C11F	23.3501	27.9429	31.2179	32.1156	36.0906	38.6686	40.3767	41.8329	43.8063	44.7264	45.4932	46.0358	46.7775	46.6017	47.6996	48.0983	48.2330	49.0630	49.3877	49.9305	50.3222	50.8004	51.0464	49.7875	51.7072	51.9205	52.3379	52.5611	52.6189	53.1323	53.0441	53.1705	53.3929	53.3019	53.2496	53.0705	52.7100	52.0834	51.3811	50.5510	50.2043	49.8141	49.1730	47.9251	48.0577	47.7880	47.5843	47.7479	48.9760
d-Ca47A2_08_C11R	23.2818	27.4138	30.0665	33.2343	35.7753	37.8878	39.7374	41.3279	43.1818	43.9887	44.6256	45.1391	45.3544	46.1043	47.1096	46.8772	47.5717	48.2947	48.5991	49.2120	49.7369	50.1785	50.3035	50.9067	51.0302	51.4067	51.6830	51.7570	52.0526	52.3679	52.5707	51.7635	52.6704	52.9178	52.8039	52.6036	52.1215	51.7440	50.8297	49.1750	49.6182	49.2048	48.4616	48.0345	47.7828	47.3839	47.2289	47.4022	48.4687
d-Ca47A2_08_C12F	21.5519	25.6637	29.1911	31.8025	34.6894	36.9609	38.1008	40.5290	41.5812	42.1992	43.1375	44.1000	44.0883	44.4973	44.7464	45.2405	45.4337	45.9753	46.3836	46.4780	47.0055	47.4722	47.7273	45.7141	48.5377	48.4176	48.5246	48.9037	48.9065	49.1445	49.3628	49.5391	49.5223	49.4080	49.2170	48.8678	48.6115	47.9855	46.9526	46.2843	45.7162	45.2531	44.5394	43.7760	43.5199	43.2425	42.9196	43.2227	44.3160
d-Ca47A2_08_C12R	22.9835	26.6913	29.1122	32.5606	34.7548	37.3547	39.0063	40.6232	42.0338	43.2238	43.8080	44.6935	44.7352	45.1249	45.7426	46.0887	46.4201	46.8792	46.6664	47.5095	48.1217	48.4817	49.1063	49.4778	49.6899	49.7275	49.9782	50.0449	50.4281	50.5945	50.7439	50.8514	50.5367	50.7275	50.5572	50.4184	49.9146	49.3603	48.4792	47.4721	47.1585	46.6953	45.8466	45.1212	44.7586	44.4670	44.2157	44.5200	45.6126
d-Ca47A2_08_D01F	22.8606	26.6642	31.0590	33.8694	36.4602	38.2484	40.8358	42.8998	44.4089	45.1898	46.6793	47.0853	47.5039	47.8624	48.4262	49.1125	49.7639	50.2927	50.7689	50.5307	51.9491	52.4424	52.5774	53.1189	53.3779	53.8267	53.9779	54.2693	54.4833	54.7638	54.8064	55.1353	55.1445	55.2489	53.9304	54.8252	54.4967	53.8259	53.1645	52.0880	51.5290	50.9872	50.1692	49.3272	49.4839	49.1991	48.9908	49.2682	50.4466
d-Ca47A2_08_D01R	22.9985	26.7035	30.1288	33.1353	34.9748	37.8627	39.7360	41.4472	42.8812	43.8351	44.4004	45.2361	45.4161	46.0466	46.5720	47.3386	47.1243	48.1692	48.5506	48.8876	49.5318	49.6580	50.2421	50.4987	50.7229	51.0087	51.0057	51.6262	51.8107	52.0732	52.1838	52.3106	52.4276	52.5658	52.1130	51.8458	51.5013	51.1273	50.1955	49.3381	48.6403	48.5297	47.2570	47.1974	46.9409	46.5474	46.3175	46.4812	47.6312
d-Ca47A2_08_D02F	23.7058	26.9151	30.2531	32.3455	35.2238	37.8560	38.8279	40.8032	42.6580	43.9258	44.7376	44.9316	45.5397	46.0185	46.4990	47.1648	47.4165	47.9793	48.6355	49.1523	49.3478	49.8972	50.3102	50.7388	50.8725	51.2977	51.4858	51.9041	51.9446	52.3034	52.3337	52.5159	52.6817	52.7089	52.0620	52.3142	51.8738	51.2742	50.5681	49.5416	48.9919	48.7614	47.9971	46.5854	46.9032	46.6573	46.4398	46.6065	47.7791
d-Ca47A2_08_D02R	22.9366	27.0427	28.3878	31.8650	34.4771	36.4673	38.1866	39.6473	41.2360	42.3857	43.1995	43.4075	43.7462	44.3562	45.0097	45.4941	45.1810	46.3642	46.5914	47.0329	47.3284	47.8296	48.3248	49.0215	48.9555	49.2780	49.3928	49.5313	49.7573	50.1831	50.2288	50.2875	50.5567	50.6194	50.5455	50.1255	49.7161	49.2825	48.3048	47.4724	46.9316	46.7642	45.8272	45.2083	45.0012	44.7884	44.6750	44.7439	45.7387
d-Ca47A2_08_D03F	22.0657	25.5032	28.9086	33.2191	34.5655	36.9953	38.8098	40.7188	42.2039	43.3723	44.6422	44.3543	45.1931	45.6942	46.3327	46.5513	46.8519	47.5835	47.9377	48.3528	48.8559	49.3760	49.6409	50.1743	50.3010	50.4796	50.8076	51.1561	51.3158	51.3636	51.5659	51.5964	51.7595	51.7507	51.3176	51.3622	50.8800	50.2024	49.3646	48.5510	48.0914	47.6807	46.9174	46.1814	45.7506	45.4911	45.0181	45.2275	46.5211
d-Ca47A2_08_D03R	22.0391	25.7406	28.9271	31.5656	34.7086	36.7419	38.9461	40.7531	42.1420	43.1912	44.1399	44.6765	45.0815	45.4603	46.1733	46.5688	46.8171	47.2722	47.8594	48.2388	48.9352	49.3270	49.7237	50.0572	50.3415	50.5041	50.7604	51.0020	51.2410	51.2409	51.4568	51.6829	51.7715	51.7125	51.7216	51.5330	51.0370	50.3650	49.4193	48.4292	48.1042	47.5988	47.0636	46.1514	45.8832	45.4470	45.0342	45.3086	46.6005
d-Ca47A2_08_D04F	23.5264	26.7433	29.8847	33.5644	34.2525	37.1695	38.6452	39.0952	41.8189	42.8441	44.0132	43.3369	44.0792	44.6819	45.4842	45.7400	45.9686	46.4242	46.7881	47.5116	47.6096	48.2744	48.7253	49.1601	49.3336	49.5340	49.8590	50.0334	50.3517	50.5564	50.8415	50.7664	51.0444	51.1060	51.0623	50.6951	50.6505	50.1419	49.3472	48.6536	48.3985	48.0748	47.4974	46.8602	46.6525	46.5609	46.0633	46.4325	47.5126
d-Ca47A2_08_D04R	20.5415	23.8092	26.8652	29.7969	32.0782	33.8184	35.7188	37.7119	39.1007	40.0055	40.7812	41.5270	41.5675	42.1362	42.6501	43.0386	43.1949	43.9901	44.5340	44.7141	45.1006	45.7466	46.2112	46.4832	46.9089	46.9872	47.3216	47.4587	47.7908	47.8927	48.2415	48.3948	48.6288	48.5878	48.6691	48.5647	48.1706	47.6604	47.0436	46.2926	46.1174	45.6439	45.3341	44.6794	44.5251	44.1279	43.9082	44.1622	45.2501
d-Ca47A2_08_D05F	21.8619	25.5610	28.0286	31.0542	33.5446	36.0691	38.4133	39.4338	41.0375	42.7391	43.7029	43.6027	44.0411	45.2023	45.6376	46.0533	46.4626	47.2594	47.7561	48.2107	48.6746	49.3034	49.3940	50.0914	50.3947	50.6769	51.0390	51.3649	51.5381	51.6193	52.0362	51.9254	52.2244	52.3364	51.4214	51.8677	51.5946	51.0380	50.2412	49.4933	49.0157	48.6003	47.9284	47.3020	47.0021	46.9116	46.4910	46.7995	47.9535
d-Ca47A2_08_D05R	21.6346	26.5795	30.2247	31.8741	34.9153	37.7774	39.6735	41.7006	42.9766	43.8884	44.9565	45.6891	45.9253	46.8502	47.2839	47.8589	48.2791	49.2118	49.7031	50.1100	50.6079	51.1734	51.6165	52.1083	52.3884	52.6696	52.9030	53.1504	53.4647	53.7664	54.0131	54.1311	54.3362	54.4141	54.3611	54.1527	53.6987	53.1821	52.2469	51.3715	51.0457	50.4658	49.7797	49.1979	48.8941	48.6297	48.4627	48.7358	49.8451
d-Ca47A2_08_D06F	22.1039	26.6453	28.5518	31.6954	34.2306	36.8869	38.3800	39.4397	41.3558	42.5084	43.5789	43.2346	44.2140	44.7010	44.9058	45.4872	45.8349	46.4368	46.9523	47.3279	47.6957	48.3930	48.6047	49.1703	49.3684	49.5666	49.8004	50.2506	50.3692	50.4113	50.8460	50.7126	50.8963	50.9527	51.0396	50.6139	50.3343	49.7946	49.0816	48.3164	47.9391	47.5285	46.8434	46.2753	46.1633	46.1057	45.8170	46.0667	47.1811
d-Ca47A2_08_D06R	22.3188	25.6035	29.4235	32.0307	34.4672	37.0451	38.6179	40.6362	42.0778	43.1194	43.9179	44.8671	44.7716	45.4618	46.1583	46.6238	47.1150	47.7655	48.3459	48.6319	49.1622	49.4616	50.0289	50.4523	50.7642	51.1433	51.3363	51.5766	51.7773	52.0584	52.2981	52.3351	52.5896	52.5322	52.6061	52.3971	52.0254	51.4680	50.5687	49.6956	49.5302	48.8862	48.4656	47.9070	47.7803	47.5339	47.3759	47.7170	48.7443
d-Ca47A2_08_D07F	21.9051	27.1129	30.7532	33.7561	36.5633	38.4936	40.8182	42.5126	44.4900	44.7668	46.2511	47.0206	47.7896	47.8240	48.6926	48.8015	49.4283	49.9838	50.7924	51.0759	52.0591	52.1915	52.7514	53.1656	53.2529	53.5448	54.0417	54.3021	54.5273	54.8698	54.9772	54.9358	55.1489	55.1998	54.9633	54.8416	54.2140	53.7607	52.5630	51.6563	51.3219	50.9476	50.1826	49.2108	48.8796	48.4563	48.0895	48.4777	49.6332
d-Ca47A2_08_D07R	22.6241	26.5164	30.5185	32.9978	36.1268	38.5330	40.5419	42.2136	43.4437	45.1391	45.7766	46.6630	47.2393	47.5456	48.0535	48.4990	49.1319	49.7705	50.3587	50.9104	51.2581	52.0336	52.2522	52.8634	53.0267	53.2940	53.5794	53.7648	54.0189	54.2779	54.5885	54.6929	54.7938	54.8574	54.6281	54.3606	54.0523	52.5831	52.4095	51.5634	51.0420	50.6549	49.9074	49.0022	48.5446	48.3635	48.0102	48.3893	49.4561
d-Ca47A2_08_D08F	21.9988	25.5586	28.4435	31.7194	33.3979	36.6015	38.1730	39.4182	41.2672	42.4273	43.0364	43.6730	44.4094	44.9025	45.4497	45.6630	46.2035	46.8073	47.1063	47.6413	48.3148	48.4214	49.3906	49.3923	49.8058	50.1503	50.3805	50.7695	50.9047	51.1582	51.3347	51.4067	51.5335	51.5818	51.3397	51.0596	50.6022	49.9904	49.2010	48.1998	47.8502	47.4221	46.6028	46.0334	45.6095	45.2839	44.9164	45.1662	46.3252
d-Ca47A2_08_D08R	21.0221	24.9692	27.4110	30.5058	32.5740	35.3433	36.6879	39.0143	40.4236	41.7323	42.4910	43.5559	43.7910	44.5306	45.0220	45.4888	46.1726	46.2148	46.9075	47.2327	47.7905	48.2288	48.6562	49.0500	49.3806	49.7036	49.8635	50.1673	50.4371	50.6792	50.9014	50.9413	50.9095	51.0937	50.9873	50.5953	50.2829	49.5248	48.8048	47.9127	47.5167	47.0159	46.3213	45.6001	45.1729	44.8481	44.6271	44.7815	45.9519
d-Ca47A2_08_D09F	21.5277	26.1671	30.3691	32.9581	35.3595	37.3616	39.7577	41.7736	42.9501	44.4205	45.2279	46.1447	46.5267	46.8684	47.6485	48.1280	48.5293	49.2935	49.8838	49.8313	50.9070	51.2961	51.7158	52.0578	52.5320	52.6376	52.9178	53.1575	53.4899	53.9110	53.8903	54.1325	54.2147	54.3762	53.5859	53.8321	53.4210	52.6908	52.0865	50.9181	50.2463	49.8765	49.0337	48.2461	48.2612	47.8785	47.6310	47.9912	49.1013
d-Ca47A2_08_D09R	21.8180	25.9910	29.1019	32.0537	35.1446	37.3684	39.3415	41.1517	42.5810	43.0323	44.3726	45.2335	45.7143	45.9856	46.7764	47.1256	47.4167	48.4017	48.7981	49.0764	49.9706	50.1216	50.6861	51.1374	51.3253	51.5357	51.7201	52.3019	52.3892	52.5524	52.6070	52.8956	53.1904	53.1471	52.9434	52.6994	52.2990	51.4925	50.6562	49.7184	49.0123	48.7325	47.7030	47.1909	46.9014	46.5456	46.3153	46.4401	47.6359
d-Ca47A2_08_D10F	21.9701	25.3573	28.3435	31.7842	34.0663	36.3989	38.3323	40.3472	41.2229	42.2619	43.2447	44.0023	44.1888	44.6935	45.1477	45.6072	46.0346	46.8118	47.0630	47.2574	47.9423	48.1236	48.9375	49.1208	49.4123	49.7688	49.8121	50.1845	50.2997	50.5798	50.8642	50.9751	51.0334	51.2531	51.1040	50.9489	50.6197	50.2566	49.5762	48.9776	48.7236	48.4873	47.8672	47.4925	47.4001	47.3700	46.9651	47.2040	48.0481
d-Ca47A2_08_D10R	21.6560	25.9981	28.5676	31.1540	34.0064	36.1126	37.6034	40.1203	41.1997	42.2663	43.0550	44.2821	44.2935	44.8888	45.6489	45.8105	46.9202	46.7598	47.5162	47.5780	48.4146	48.7161	49.0212	49.5399	49.8376	50.1788	50.2556	50.6728	50.7145	51.0201	51.1772	51.2081	51.3100	51.4715	51.4558	51.3335	51.0826	50.4770	50.0268	49.5584	49.1582	48.7531	48.2344	47.8410	47.6391	47.5612	47.4455	47.5826	48.3938
d-Ca47A2_08_D11F	22.2778	25.9475	28.8768	31.3895	34.4272	37.6669	38.6407	40.5085	42.1123	42.9889	44.2101	44.1055	45.0514	45.6523	46.1114	46.4633	46.9128	47.5970	48.0597	48.5343	49.0789	49.2880	49.7818	50.3568	50.6113	50.8634	51.0714	51.4165	51.5479	51.8561	51.9919	51.9855	52.1898	52.2427	50.6839	52.0130	51.5969	51.0325	50.2286	49.5396	48.8947	48.7323	48.1284	47.5487	47.1703	46.8535	46.7443	46.9892	47.9455
d-Ca47A2_08_D11R	22.2411	25.9838	28.4526	31.7227	34.5432	36.9089	39.0753	40.8902	42.4647	43.6090	44.7088	44.9880	45.1452	45.6256	46.8636	46.9581	47.4484	48.4862	48.5871	49.4233	49.6139	49.9746	50.4235	51.1109	51.1981	51.5508	51.8673	51.8846	52.2260	52.6156	52.5498	52.6270	53.0511	52.9953	53.0983	52.7485	52.3231	51.8908	50.8556	50.1267	49.6762	49.3868	48.6162	48.0470	47.7325	47.6037	47.5873	47.6374	48.5187
d-Ca47A2_08_D12F	22.0212	26.0492	29.1178	31.8749	33.8300	36.4517	38.0829	39.5476	40.7557	41.7582	42.4690	42.9487	43.6305	43.9997	44.6182	44.4087	45.1188	45.6168	45.8247	46.2200	46.7932	46.9760	47.4970	47.5775	47.8836	48.0565	48.2964	48.5889	48.6145	48.6908	48.9361	49.1334	49.1695	49.0587	48.9666	48.6812	48.0341	47.5895	46.7721	45.7901	45.3957	44.9270	44.2854	43.4679	43.1351	43.0017	42.7924	42.9152	44.0547
d-Ca47A2_08_D12R	22.9986	27.1566	29.4573	33.5200	35.3613	37.5046	39.3867	41.5151	42.7519	43.9815	44.4841	45.1780	45.1717	45.8623	46.2773	46.2649	46.9719	47.5619	47.7864	47.6231	49.1092	49.2198	49.4828	50.0625	50.3858	50.3704	50.6155	50.8224	50.9879	51.1755	51.4814	51.5832	51.5697	51.5800	51.3671	51.1332	50.5390	49.9617	49.0977	48.1167	47.6604	47.1247	46.3177	45.6563	45.3682	45.1030	44.7779	45.0801	45.6683
d-Ca47A2_08_E01F	22.7646	25.7918	29.9495	33.2652	36.1398	38.3016	40.3785	42.5370	44.2136	44.9868	46.5832	46.8871	47.6614	48.3749	48.8391	49.2603	49.6174	50.6512	51.0760	51.0299	52.1950	52.5432	53.0644	53.4780	53.7875	53.9371	54.3341	54.5579	54.8640	55.1729	55.3624	55.6141	55.6005	55.5776	55.4923	55.1229	54.6740	53.9314	53.0478	52.0468	51.3656	50.9238	49.9566	49.2485	48.9929	48.5422	48.3017	48.5600	49.3005
d-Ca47A2_08_E01R	21.3250	25.8247	29.2075	32.2207	35.3369	37.6718	40.1148	41.9422	43.5505	44.3225	45.5049	45.9203	46.4123	46.9773	47.7887	48.1444	48.6572	49.5187	49.5065	50.2292	50.7690	51.4337	51.7384	51.8759	52.3912	52.5882	52.9097	53.3825	53.3107	53.6415	53.8838	54.0590	54.0978	54.2089	53.7994	53.7238	53.0483	52.4651	51.6817	50.6426	50.0432	49.4755	48.8645	48.0741	47.7223	47.2903	47.0653	47.3235	48.4771
d-Ca47A2_08_E02F	19.8802	23.4379	25.3407	27.8924	30.3532	31.9535	33.8112	35.7284	37.0348	38.3796	39.4151	40.8099	40.7582	41.8937	42.5377	42.8061	43.7936	44.3379	45.0091	45.4319	45.9529	46.6430	47.1578	47.6177	48.0594	48.7263	48.9864	49.4802	49.6416	50.1148	50.3489	50.7682	50.8733	51.1184	51.2778	51.6171	51.4156	51.0052	50.7535	50.4986	50.1782	49.9763	49.6100	49.3232	49.2914	49.3801	49.4276	49.6699	50.4094
d-Ca47A2_08_E02R	19.0114	21.9880	24.3594	26.7580	28.5581	30.7882	32.4382	33.0236	35.3505	36.6310	37.3835	38.1141	38.5030	38.7841	39.8443	40.1243	40.6838	41.4438	42.1790	42.7589	43.1180	43.1464	44.2792	44.8049	45.0615	45.4636	45.9169	46.4181	46.3916	47.1006	47.4260	47.7381	47.8301	48.1961	48.4517	48.0623	48.1796	47.7148	47.3291	47.0903	46.8180	46.7694	46.2774	46.0391	46.0253	46.3579	45.9822	46.3484	47.2395
d-Ca47A2_08_E03F	22.3130	27.2064	30.2066	32.8630	35.4260	37.7790	39.7266	41.7116	42.8968	43.8302	45.0104	45.7772	45.7411	45.7827	46.9475	47.1651	47.7643	48.4464	48.7943	49.6461	49.6089	50.1306	50.3793	50.6111	50.9951	51.2366	51.5216	51.9007	52.0220	52.2975	52.2952	52.5158	52.6931	52.5944	52.3374	52.2088	51.8124	51.3524	50.3031	49.4961	47.7403	48.4932	47.4636	47.0767	46.5689	46.3891	46.0149	46.3095	47.5001
d-Ca47A2_08_E03R	21.9231	26.0166	29.0659	32.9591	34.6619	37.3374	39.5806	40.9106	42.3080	44.0613	45.2867	45.4791	46.1027	46.2273	46.6431	46.9725	47.5599	48.0848	48.4987	49.0809	49.3933	49.6746	50.3552	50.9999	50.8941	51.2524	51.3499	51.6090	51.9104	52.1239	52.2718	52.6361	52.3755	52.4935	52.3233	52.0017	51.6209	50.9532	50.1592	49.3849	48.7094	48.3326	47.6499	46.6713	46.5653	46.2474	45.9857	46.2582	47.4398
d-Ca47A2_08_E04F	24.3023	27.7878	31.6013	34.5484	36.1906	38.8867	41.2196	42.9231	44.5983	45.3348	46.5314	47.6698	47.9770	48.0414	49.1509	49.1095	49.7876	50.7217	51.0176	51.9421	52.0427	52.5543	52.7891	53.1169	53.4797	53.9174	54.1251	54.3948	54.7148	55.0717	55.0102	55.3723	55.5755	55.5716	55.2220	55.2303	55.0694	54.5396	53.5892	52.9419	50.8655	52.0699	51.0789	50.6010	50.1530	50.1303	49.7731	49.8307	51.1490
d-Ca47A2_08_E04R	23.6371	27.5236	30.3876	33.9698	35.9228	38.3771	41.0569	42.1050	43.8656	45.3012	46.4607	46.9642	47.7117	47.8150	48.6003	48.9766	49.3628	50.0986	50.7178	51.3602	51.6578	51.7588	52.8613	53.2987	53.2475	53.7191	53.9084	54.3014	54.3820	54.7459	54.8736	55.1950	55.1520	55.3677	55.3379	55.0023	54.7014	53.9981	53.3992	52.5558	51.9875	51.8333	51.1170	50.2170	50.0204	49.7238	49.4166	49.6815	50.9133
d-Ca47A2_08_E05F	22.1469	26.6754	29.0529	32.1145	34.3031	36.0908	37.8403	39.8929	41.0683	42.3913	42.9861	43.9066	44.3915	44.5956	45.2494	45.5390	46.0848	46.3825	46.9178	46.6248	47.5787	48.0661	48.6891	49.0153	49.2269	49.4431	49.5415	50.0742	50.2375	50.4402	50.8270	50.7666	50.5518	50.7064	50.7499	50.1753	49.8471	49.1600	48.4594	47.6384	47.1449	46.6011	45.9941	45.1964	44.9675	44.6928	44.5257	44.8615	45.3243
d-Ca47A2_08_E05R	22.0177	25.2300	28.5186	30.9484	34.0830	35.8425	37.5998	39.1244	40.9399	42.0408	43.0525	43.6630	43.9849	44.3812	45.3239	45.4789	46.0409	47.0347	46.9418	47.3907	48.3307	47.8426	49.0192	49.1487	49.7111	49.9682	50.4383	50.5448	50.7974	51.0704	51.1183	51.3850	51.4405	51.6708	51.3498	51.2644	50.7798	50.3805	49.7435	48.8055	48.5101	47.9677	47.3485	46.9451	46.6623	46.3168	46.2924	46.6144	47.4724
d-Ca47A2_08_E06F	24.3127	27.5281	30.5586	33.9263	36.6512	38.0877	40.5274	42.3029	43.6535	44.9611	45.8536	46.8430	47.2704	47.6646	48.1843	48.9834	49.0689	49.6740	50.1360	50.8448	51.0795	51.5786	52.2976	52.5551	52.7872	53.1389	53.3408	53.6396	53.9269	54.2070	54.4506	54.4820	54.4200	54.4987	54.4281	53.9881	53.6558	52.8811	52.0992	51.0383	50.6026	50.0900	49.3194	48.5097	48.1979	47.9028	47.5573	47.9176	49.1153
d-Ca47A2_08_E06R	21.3478	25.6092	28.6256	32.1954	35.5542	37.4473	39.3880	41.3436	43.5973	44.7099	45.7419	46.4133	47.0640	47.3066	48.4631	48.8304	49.3795	50.2822	50.9231	51.4185	51.9620	52.0360	52.9356	53.3403	53.9378	54.2135	54.5493	54.9969	55.1797	55.4744	55.7671	55.9742	56.1662	56.2976	56.0381	55.8082	55.4336	54.9164	54.0303	53.1304	52.6833	52.3712	51.4751	50.8834	50.7206	50.5235	50.0524	50.3856	51.5361
d-Ca47A2_08_E07F	21.1797	25.0206	28.5341	31.5642	34.0931	35.9487	38.1707	40.4061	41.7478	42.5992	43.8802	44.7538	45.2907	45.5604	46.1833	46.3339	46.7422	47.7167	47.8688	48.8612	48.8129	49.3198	49.8247	49.9408	50.2758	50.7010	50.9644	51.2443	51.6885	51.7823	51.7582	52.0792	52.1773	52.2386	51.8828	51.8046	51.3905	50.7627	49.8494	48.9221	47.2219	48.0343	47.1470	46.5123	46.0186	45.8986	45.4671	45.7055	46.9282
d-Ca47A2_08_E07R	21.9115	25.4176	28.5884	31.5180	33.3052	36.2183	38.3363	39.9691	41.5790	43.0087	43.9897	44.5834	45.2991	45.3956	46.0872	46.5022	46.6590	47.3476	47.8289	48.3924	48.8227	49.1020	49.8087	50.2980	50.2840	50.6883	50.9450	51.1428	51.4210	51.5996	51.7021	51.9791	51.8918	51.9350	51.8437	51.5880	51.1501	50.4713	49.6886	48.8396	48.2082	47.9541	47.1813	46.3268	46.0339	45.7427	45.4019	45.6591	46.8775
d-Ca47A2_08_E08F	22.9778	26.4605	29.9001	33.4758	35.8289	38.7510	40.1765	41.9984	43.5539	44.7758	45.2670	46.1971	46.3135	47.1105	47.6385	47.9090	48.4409	49.0213	49.7673	50.0771	50.6198	50.8205	51.3208	51.7975	52.1735	52.4308	52.6164	52.9773	53.1326	53.2925	53.5424	53.6993	53.7761	53.8064	53.6270	53.5074	52.8288	52.1718	51.3815	50.5774	49.9572	49.4174	48.1131	47.8849	47.5920	47.2714	47.0848	47.4120	48.4841
d-Ca47A2_08_E08R	23.2571	26.8095	30.6334	33.8078	36.8296	38.5426	41.0010	42.8702	44.4327	45.5422	46.0856	47.1342	47.2328	47.9840	48.2863	48.5578	49.2303	49.7683	50.6069	49.5969	51.1853	51.7688	52.3136	52.4693	52.8912	53.1298	53.4258	53.6123	53.9071	54.2725	54.4041	54.3826	54.5222	54.5888	54.3255	54.0514	53.5805	52.9559	51.8641	51.0313	50.4990	49.9771	49.2003	48.3598	48.0633	47.7102	47.3981	47.8005	48.9533
d-Ca47A2_08_E09F	23.2679	26.4161	30.1062	32.5906	35.8304	38.3982	39.9759	42.8373	44.0849	45.2300	46.2826	47.0596	47.6150	48.2267	48.8946	49.1895	49.9270	50.7817	51.4056	51.2331	52.3807	52.7871	53.1436	53.7488	54.1058	54.0870	54.5711	54.8279	55.1640	55.5040	55.6805	55.9070	55.9913	56.0541	55.8347	55.6264	55.1845	54.5198	53.8036	52.7136	52.2784	51.7392	51.0394	50.4088	50.0914	49.8799	49.5800	49.9264	50.7207
d-Ca47A2_08_E09R	22.0477	26.8825	30.0100	32.9083	36.0148	37.5692	39.8189	41.5275	43.3394	44.2446	45.3392	46.2305	46.2651	46.7715	47.7423	47.9743	48.6870	49.5772	49.9085	50.1907	51.0883	51.6423	51.9628	52.2262	52.6573	52.7244	53.0926	53.4575	53.6620	53.8097	53.9968	54.3527	54.3440	54.5648	54.1230	54.1791	53.5870	53.1402	52.4719	51.4404	50.9398	50.3742	49.8330	49.2416	48.9658	48.5679	48.4831	48.7853	49.6878
d-Ca47A2_08_E10F	21.2993	24.9846	27.4056	30.8437	33.4374	35.2895	37.6411	39.3661	41.2276	42.3536	42.8705	44.1145	44.2026	44.6427	45.1370	45.3468	45.9495	46.6506	46.8978	47.6575	47.9816	48.5516	48.7479	49.4996	49.6259	49.9813	50.2975	50.3834	50.7423	50.8400	51.0649	51.2227	51.3365	51.5008	51.1612	51.0685	50.5178	49.4106	49.4262	48.6076	48.2031	47.8026	47.2608	46.7051	46.5830	46.4761	46.1744	46.6082	47.5500
d-Ca47A2_08_E10R	20.6376	24.4976	26.9515	30.1573	33.0865	35.0638	37.1760	39.4457	40.5585	42.0187	42.3967	43.0779	43.4626	44.2281	44.5266	44.8262	45.4861	46.0197	46.7675	47.1533	47.7422	48.0230	48.5268	48.8694	49.1279	49.4196	49.7953	50.1674	50.1862	50.5917	50.7936	50.6718	50.8957	50.9193	50.6986	50.7283	50.1158	49.7665	48.6962	48.1113	47.8290	47.5675	46.9468	46.2585	46.1296	45.9106	45.7891	46.1837	47.0536
d-Ca47A2_08_E11F	22.8677	27.2652	30.0842	33.2237	34.9105	38.1584	40.5440	42.0177	43.7941	44.7899	45.7777	46.3566	46.5802	47.6927	48.1801	48.2680	48.9748	49.9472	50.4628	50.6747	51.4081	51.7199	52.2093	52.6067	52.9371	53.1020	53.2089	53.7780	54.0015	54.2262	54.3817	54.4927	54.6636	54.7981	54.4124	54.2237	53.7989	53.3322	52.1901	51.4045	50.7398	50.5060	49.3420	48.9512	48.6308	48.0461	47.6454	47.8816	49.2142
d-Ca47A2_08_E11R	22.5792	26.8668	29.7719	32.6396	34.7444	37.7265	39.8261	41.5142	42.6967	43.7874	44.9866	45.6936	45.8675	46.4104	46.9523	47.2482	48.0664	48.5738	49.1052	48.1680	49.7711	50.4099	50.7026	51.2814	51.3402	51.5894	51.8030	52.2350	52.3001	52.6326	52.6588	52.9645	52.9849	53.2028	52.4094	52.6397	52.1860	51.5631	50.7890	49.6956	49.0974	48.6408	47.7069	46.7167	46.7440	46.3019	46.1121	46.2359	47.5612
d-Ca47A2_08_E12F	22.5194	25.5107	28.8980	32.2573	34.4981	36.5034	37.2577	40.1439	41.2575	42.5390	43.1339	44.1601	44.4469	44.4881	44.9521	45.4086	46.0069	46.1113	46.8564	47.1077	47.5099	47.9418	48.2557	48.5312	48.6953	49.1317	49.0777	49.4962	49.5304	49.8366	49.8763	50.0274	49.9721	50.0322	49.9373	49.9017	49.4773	48.8828	48.3519	47.7664	47.2732	46.8772	46.2591	45.7816	45.6623	45.4823	45.3916	45.5646	46.3532
d-Ca47A2_08_E12R	22.4382	26.6139	30.2070	32.5097	35.6622	36.9791	38.8187	40.3585	42.0325	42.6578	43.7201	44.0440	44.4881	45.0723	45.3100	45.6027	45.8465	46.6762	46.8137	47.0224	47.7080	47.8487	48.5067	48.6508	49.0032	49.1000	49.3284	49.7226	49.7826	49.9305	50.3082	50.2014	50.2972	50.4823	50.3473	50.0279	49.6713	49.2552	48.5030	47.7549	47.4741	47.1417	46.4148	46.0430	45.8585	45.8899	45.4913	45.8034	46.5385
d-Ca47A2_08_F01F	22.2959	25.6403	27.5582	31.9918	34.1825	36.1069	38.1830	39.5045	40.7052	41.9049	42.6189	43.4168	43.9657	44.1875	44.5801	44.8254	45.4522	45.8511	45.9822	46.5843	47.0639	47.6417	48.2408	48.2782	48.6330	48.6544	48.8630	48.5530	49.1709	48.6135	49.6840	49.8419	49.7587	49.7485	49.5274	49.3934	48.9009	48.4689	47.6741	46.6451	46.1876	45.8322	44.9828	44.4983	44.1077	43.8787	43.6844	44.0445	45.0267
d-Ca47A2_08_F01R	23.3393	27.5274	29.8007	34.3773	35.4747	37.3429	39.1492	41.1987	42.2512	43.8349	44.7721	44.8267	45.6468	45.9780	45.9953	47.0078	47.2740	47.8606	48.1726	48.5356	48.7633	49.6445	49.6656	50.1544	50.5207	50.5043	51.0101	51.0511	51.3310	51.5664	51.7279	51.6595	51.9928	51.8761	51.5396	51.4148	50.9650	50.5739	49.7240	48.7289	48.1597	47.6877	47.0393	45.9929	46.0683	45.8086	45.5603	45.8088	46.9192
d-Ca47A2_08_F02F	22.7881	27.2641	30.6395	33.5377	36.4735	38.7249	40.5667	42.7835	43.9874	45.4324	46.3676	47.1685	47.2630	47.8464	48.9017	49.1630	49.6301	50.3692	50.9031	51.4238	51.8231	52.6290	52.7994	53.3012	53.7847	54.0935	54.3200	54.5663	54.7136	55.1414	55.2900	54.3806	55.4102	55.6109	55.4177	55.1797	54.7424	54.0372	53.0119	51.4142	51.5477	50.9429	50.1268	49.4556	49.1556	48.8338	48.6780	48.9374	50.2151
d-Ca47A2_08_F02R	21.9675	26.4545	29.8418	34.3416	35.1912	37.4528	39.2589	41.4667	43.5460	44.6693	45.2027	46.1894	46.6653	46.8700	47.9447	48.2506	48.3943	49.1683	49.5320	49.9664	50.5207	50.9441	51.5877	49.9555	52.2248	52.4333	52.7900	53.0490	53.2530	53.6710	53.4533	53.8635	53.9871	53.8406	53.7884	53.4593	53.0848	52.3114	51.4942	50.5163	50.0506	49.5338	48.7781	47.1963	47.6829	47.3174	47.2325	47.4594	48.8148
d-Ca47A2_08_F03F	25.0286	29.6404	32.7319	36.2881	38.8779	41.9854	43.7870	45.7703	46.7298	48.4934	49.4840	50.5603	50.7381	51.0870	51.5425	52.0291	52.8638	53.2780	53.8715	54.4723	54.9891	55.2973	56.1827	56.3764	56.6334	56.3934	57.1211	57.3056	57.6191	56.9334	58.0601	58.2276	58.3317	58.3583	58.1850	57.8164	57.3740	56.7039	55.5896	54.6181	54.0234	53.6784	52.7598	51.7940	51.6266	51.1988	50.8906	51.3489	52.4750
d-Ca47A2_08_F03R	23.0872	29.3500	31.8921	35.5130	38.1118	40.3028	42.4742	44.1418	46.0280	46.6173	47.7792	48.6039	48.8755	49.4199	50.2658	50.4203	50.9945	51.8505	52.1690	52.5760	53.2897	53.5287	53.8813	54.4542	54.5969	54.9663	55.1019	55.4690	55.7073	55.9471	56.0653	56.2477	56.2160	56.5036	56.3712	55.8734	55.3911	54.7457	53.8847	52.8634	52.3657	51.8414	51.0157	50.2782	49.9364	49.4884	49.2474	49.6316	50.5891
d-Ca47A2_08_F04F	24.0000	27.2435	30.6485	33.5306	35.6781	37.1116	39.0935	40.5391	41.8516	43.1658	43.9261	44.5797	44.5779	45.0798	45.3611	46.0501	46.5204	46.7065	47.1751	47.5284	47.8316	48.5378	48.7728	48.9327	49.4280	49.6034	49.7949	49.1809	49.9314	49.5475	50.4879	50.6966	50.6925	50.8082	50.4687	50.5610	50.1869	49.7000	49.1406	48.3957	48.0589	47.7289	47.1840	46.9163	46.5422	46.5792	46.4722	46.6536	47.2403
d-Ca47A2_08_F04R	22.2291	27.2190	29.7444	32.5751	35.7205	36.1312	38.8358	40.7217	41.6023	42.9052	43.4087	44.4543	44.5622	44.6829	45.4814	45.8554	46.4286	46.7866	47.2535	47.7248	47.8820	48.5307	48.5885	48.9680	49.1898	49.3612	49.7317	49.8646	50.0861	50.2624	50.5667	50.6862	50.7557	50.5882	50.7719	50.2375	50.0717	49.7299	48.8581	48.3017	47.9142	47.4624	46.9937	46.5709	46.3324	46.3740	46.1523	46.5412	47.2525
d-Ca47A2_08_F05F	20.9050	25.0508	28.4202	31.8883	34.2201	36.2898	38.4085	40.0395	41.7750	42.9908	43.7561	44.2976	44.6268	45.2935	45.5286	46.0079	46.7559	47.2249	47.6402	48.0720	48.4981	49.0664	49.9999	49.9901	49.9746	50.2101	50.5827	50.3669	50.8350	50.7180	51.4790	51.5482	51.6332	51.7570	51.3694	51.4178	50.9701	50.6867	49.8327	48.8586	48.3640	47.9657	47.2115	46.8497	46.3861	46.2092	45.9876	46.4023	47.4570
d-Ca47A2_08_F05R	22.1619	26.1013	30.1634	33.4285	36.1929	37.1967	40.5473	41.7932	43.7173	44.8936	45.3891	46.6027	47.0192	47.5925	47.9767	48.5278	49.3994	49.4312	50.2408	50.8496	51.2082	51.7500	51.9517	52.2696	52.6861	52.9403	53.1407	53.5483	53.7767	54.0986	54.3047	54.3058	54.4731	54.4258	54.5090	54.0352	53.7130	53.1652	52.3466	51.5060	51.0685	50.5569	49.9140	49.1958	48.9096	48.7450	48.5147	48.7868	49.7906
d-Ca47A2_08_F06F	23.7639	27.6468	31.1290	34.3695	35.9825	38.8051	40.6370	42.4171	43.4045	44.9414	45.8311	46.5023	47.0169	47.3663	48.0243	48.4003	49.0366	49.4947	50.0452	50.7214	50.9482	51.7581	52.2853	52.5386	52.8699	53.0366	53.2748	53.2298	53.6225	52.8838	54.3039	54.6377	54.5346	54.6417	54.3092	54.2958	53.7518	53.3878	52.4467	51.3262	50.9078	50.5029	49.8185	49.3612	48.8133	48.7636	48.5400	48.9430	50.1186
d-Ca47A2_08_F06R	22.9134	27.4563	30.4362	33.0589	36.1387	36.9848	40.2467	42.0044	43.3661	44.5255	44.8681	46.2876	46.7145	47.1362	47.7370	48.2561	49.0583	49.3914	50.1948	50.5878	50.9264	51.6689	51.8782	52.1567	52.5458	52.8856	53.3656	53.5491	53.7235	53.9164	54.2303	54.3886	54.5162	54.4161	54.4292	53.9758	53.7427	53.1553	52.1214	51.3000	50.8272	50.3531	49.6719	49.1063	48.7788	48.7185	48.4234	48.8592	49.8345
d-Ca47A2_08_F07F	22.3474	25.6276	29.3638	32.1591	35.3743	37.6643	39.6584	41.3262	42.9989	44.0179	45.4462	46.0839	46.4406	47.0570	48.0115	48.3298	48.7545	49.6281	49.9832	50.8381	51.1339	51.9717	52.1356	52.6987	53.1184	53.5685	53.7944	54.0489	54.2385	54.8921	54.8653	54.6663	55.1047	55.4770	55.3273	55.1290	54.7635	54.3764	53.6367	52.4238	52.3867	51.9463	51.3518	50.9260	50.6265	50.2581	50.1527	50.4637	51.4031
d-Ca47A2_08_F07R	21.7042	24.8668	29.3540	33.5794	34.1340	36.7447	38.3378	41.0841	42.9881	44.5394	45.0340	46.0491	46.6647	46.7501	46.7823	48.3595	48.8849	49.4656	49.9821	50.4305	50.7790	51.7865	52.1095	52.5440	53.1942	53.1759	53.6065	54.1181	54.1586	54.5742	54.7210	54.9122	55.2109	55.1130	54.9739	54.9095	54.6719	54.1368	53.4286	52.4897	52.1665	51.6908	51.1229	50.1575	50.2031	49.8567	49.8022	49.9199	51.0123
d-Ca47A2_08_F08F	22.4037	26.7696	29.6429	33.5619	36.3223	37.8912	40.1515	41.5480	43.1997	44.1207	45.0508	46.0492	46.4410	46.7428	47.3866	47.7131	48.4688	48.7946	49.1384	49.6372	50.1110	50.8191	51.4712	51.6807	51.8307	51.8461	52.0690	51.3691	52.5146	52.1578	53.0573	53.1178	53.1298	53.3159	53.0704	52.9788	52.6245	52.2376	51.3839	50.5599	50.0973	49.7695	48.9288	48.5417	47.9915	47.7973	47.5152	47.1811	48.8134
d-Ca47A2_08_F08R	22.8004	27.8462	30.3628	32.6824	35.5240	37.4961	39.6408	40.5263	42.5052	43.9441	44.2823	45.4689	46.1180	46.0400	46.4802	47.0978	47.5567	47.9774	48.7322	49.0935	49.4088	50.0594	50.2947	50.3463	50.8352	50.7884	51.2613	51.5793	51.6729	51.9401	52.1406	52.2162	52.3185	52.4037	52.2981	52.0190	51.8071	51.2702	50.4443	49.7040	49.1896	48.8140	48.2663	47.5826	47.1235	46.8383	46.7200	46.8736	47.6588
d-Ca47A2_08_F09F	23.5608	25.8103	30.7807	33.2566	36.1271	38.4724	40.8032	41.9859	44.0592	44.8259	45.5748	46.3770	46.7884	47.1813	47.5718	48.2444	48.2413	49.1077	48.6141	49.7174	50.6015	51.1051	51.4310	51.6470	51.9465	52.1902	52.5004	52.8040	53.1400	53.2431	53.3925	52.3732	53.5331	53.6527	53.4068	53.0891	52.8895	52.0299	51.4661	50.3958	49.8005	49.3984	48.6260	47.8428	47.7030	47.1792	47.1426	47.3469	48.4892
d-Ca47A2_08_F09R	22.9479	26.9543	29.4242	34.2730	36.2350	38.0748	40.2097	42.1257	43.5490	44.7654	45.6167	46.3559	46.6051	47.2205	47.8107	48.1173	48.4441	48.9387	49.6431	49.9374	50.7829	50.6308	51.2274	51.6376	52.0269	52.0150	52.2075	52.7367	52.9277	53.0028	53.2298	53.5147	53.5435	53.5384	53.4235	52.9832	52.7005	51.9203	51.0102	50.2119	49.7202	49.3254	48.4487	47.7502	47.4374	47.1413	46.9706	47.2318	48.3592
d-Ca47A2_08_F10F	23.0500	26.5880	29.9742	33.2709	35.1864	38.0211	39.8377	41.0931	42.4565	44.1442	44.4002	45.5166	45.5903	46.1490	46.8430	46.9116	47.6017	48.2434	48.3284	48.8100	49.5881	50.0665	50.2931	50.7879	51.0766	51.0023	51.4847	51.0730	51.6765	52.0155	52.0805	52.3415	52.3547	52.4506	52.3396	52.2683	51.8727	51.2234	50.8813	50.0575	49.7060	49.2226	47.9912	48.1121	48.0562	47.2217	47.6995	47.9951	48.8547
d-Ca47A2_08_F10R	24.4832	27.8668	31.7043	34.2625	37.5339	38.8836	41.5837	43.4597	44.4603	45.6455	46.2026	47.3361	46.9429	47.9924	47.7229	49.0468	49.3101	50.1679	50.3944	51.1148	51.5970	51.6930	51.8143	52.7375	52.6965	52.8946	53.1897	53.4454	53.6941	53.7874	54.0509	54.2115	54.2590	54.3297	54.2126	53.9686	53.7291	53.1008	52.6148	51.7204	51.4117	50.5236	50.3491	49.8741	49.7046	49.4790	49.1174	49.6219	50.4755
d-Ca47A2_08_F11F	22.1596	25.1931	29.0902	31.1767	33.4099	36.4858	38.2620	40.2716	41.6693	43.1173	43.4636	44.5200	44.6101	45.3567	45.8891	46.1731	47.0611	47.6500	47.7801	48.4522	49.3433	49.6895	49.9444	50.3942	50.5473	50.8945	51.2317	50.8913	51.8134	52.1031	52.2276	52.5442	52.6114	52.7121	52.4918	52.4705	52.0699	51.1819	50.5267	49.5379	49.2227	48.7150	47.4635	47.2510	46.9259	45.9069	46.2286	46.3677	47.6912
d-Ca47A2_08_F11R	23.8580	27.2275	30.8122	33.9170	35.9793	38.9610	41.3585	42.4523	44.3461	45.7285	46.9259	47.1898	48.0390	48.4725	49.1669	49.8111	50.0358	51.2255	51.9026	52.3604	52.7070	53.4609	53.7148	54.0395	54.5580	54.7701	55.1192	55.5335	55.7964	55.9585	56.3191	56.5341	56.6547	56.7060	56.6494	56.4822	56.1953	55.5581	54.7451	53.9812	53.4832	52.9739	52.3048	51.5853	51.2113	50.8401	50.6162	50.8902	52.0201
d-Ca47A2_08_F12F	23.2952	25.8952	29.5318	32.0959	34.7214	37.4269	39.8237	41.0309	42.5375	44.4192	44.9460	45.5356	45.9128	46.6871	47.2211	47.4186	48.3481	48.9304	48.6725	49.9230	50.7469	51.1748	51.5849	51.7543	52.0167	52.6118	52.8094	52.6237	53.4815	53.6446	53.9433	54.0877	53.9711	54.2638	54.1459	53.9578	53.6433	52.6222	51.7114	50.5986	50.2356	49.9303	48.4696	48.2544	47.5722	46.5310	46.7898	46.8282	48.3425
d-Ca47A2_08_F12R	23.8099	27.8391	30.7765	34.6786	37.6088	40.1269	42.4346	44.4650	45.9041	47.2385	48.1824	49.2318	49.6130	50.0499	50.7461	51.1354	51.4546	52.4040	53.0307	53.9888	54.0885	54.8493	53.6009	53.4525	55.6820	56.2087	56.5170	56.6686	57.0397	57.3168	57.5581	57.6500	57.7955	57.7472	57.9247	57.6413	57.1151	56.5436	55.5088	54.7467	54.3042	53.6504	53.1130	52.2079	51.8703	51.4697	50.8284	51.2991	52.6592
d-Ca47A2_08_G01F	20.9571	25.1871	29.3475	31.7884	34.2676	36.5241	38.3136	40.7481	41.0999	42.9868	43.5803	44.3401	44.7198	45.4149	46.0563	46.3119	46.7195	47.3967	47.8661	48.6048	49.1130	49.2691	49.9192	50.2103	50.8362	50.7720	51.2998	51.4973	51.6125	51.7210	52.0123	52.2295	52.3000	52.2569	52.1300	51.9917	51.4559	50.3750	49.6149	48.8347	48.2399	46.8645	47.3114	46.6116	45.8141	45.4813	45.0759	45.2444	46.4817
d-Ca47A2_08_G01R	21.8638	25.8560	29.8163	32.6731	34.5997	37.1743	38.7450	40.9199	42.1244	43.8987	45.0529	45.3747	44.6477	46.3189	46.9430	47.1061	47.5862	47.9713	48.4727	48.9682	49.5039	50.0482	50.4695	50.8845	51.0546	51.1823	51.5579	51.9222	52.0219	52.4067	52.3649	52.7509	52.7232	52.9111	52.5925	52.3410	51.9830	51.2297	50.3042	49.3180	48.7229	48.5778	47.6690	46.8797	46.3913	45.9385	45.5582	45.7602	47.0232
d-Ca47A2_08_G02F	22.3433	26.5361	29.5710	32.4590	35.3862	36.8273	39.2757	40.7141	42.4723	43.4972	44.7840	45.6754	45.6416	46.4731	47.1497	47.7923	48.0177	48.6655	49.3254	49.7734	50.3837	50.8671	51.5132	51.9206	52.2865	52.5330	52.8576	53.2476	53.3052	53.7212	53.9159	53.9923	54.2559	54.4320	54.0742	54.2243	53.7604	53.2355	52.5810	51.9012	51.5808	51.1851	50.5960	50.1863	50.0172	49.6199	49.5840	49.7805	50.8555
d-Ca47A2_08_G02R	23.6482	28.1389	31.5306	33.7922	35.6559	38.1048	40.5572	41.7513	43.4095	45.1332	45.7112	46.1200	47.2891	47.6988	48.4884	48.7814	49.1777	49.8462	50.5145	51.1413	51.5714	51.9830	52.4946	52.7884	53.1226	53.3449	53.8447	53.9003	54.2896	54.5467	54.9357	55.0018	55.2215	55.4409	55.4901	55.0741	54.0975	54.3912	52.7662	52.8854	52.5321	52.2353	51.6006	51.0854	50.8360	50.8568	50.4171	50.8038	51.7285
d-Ca47A2_08_G03F	24.9687	28.0828	32.0357	35.2459	37.4685	39.9831	42.2590	43.8666	44.9484	46.9656	47.8754	48.2484	48.6095	49.4356	50.1362	50.4370	50.9260	51.4285	51.9632	52.6092	52.9446	53.2837	53.7462	54.0016	54.2109	54.6609	55.0320	55.2777	55.2415	55.5397	55.6779	55.9198	56.3157	56.1930	56.2091	55.8986	55.5851	54.3986	54.3713	53.8981	53.5182	52.4187	52.6206	51.9467	51.9261	51.6149	51.0654	51.4681	52.2333
d-Ca47A2_08_G03R	24.8421	28.5028	33.3292	34.8125	38.5385	40.2411	42.1206	44.0916	45.5449	46.8899	47.8251	48.2326	47.8621	49.2517	49.5569	50.2133	50.8880	51.3516	51.5880	52.1455	52.4280	53.0600	53.4671	53.6967	53.9641	54.2202	54.2791	54.8519	55.1195	55.4294	55.3811	55.5608	55.7840	55.7400	55.7719	55.5224	55.3062	54.6436	53.9970	53.4708	52.8291	52.6156	52.0950	51.5128	51.2983	50.9869	50.7491	50.9844	51.9968
d-Ca47A2_08_G04F	22.5899	26.0712	29.7299	32.7050	34.9490	37.3089	39.3606	40.8126	41.7342	43.2888	44.1227	44.5731	45.1187	45.7217	46.3542	46.5169	46.9793	47.3824	47.7534	48.2831	48.7440	48.9956	49.6167	49.6698	49.9760	50.1034	50.5882	50.8863	50.8824	51.1795	51.2707	51.4293	51.7483	51.5841	51.6848	51.3400	51.0336	48.9424	49.6585	49.1917	48.7715	47.9655	47.9473	47.2827	47.2049	46.8612	46.3467	46.6507	47.5244
d-Ca47A2_08_G04R	23.0895	27.6448	31.5796	32.7950	36.4715	38.2367	40.0995	41.9284	43.1660	45.0784	45.0858	46.0081	45.6538	46.6076	47.3621	47.6394	48.0133	48.9238	48.8589	49.4312	49.6844	50.2593	50.6721	50.9225	51.1255	51.2752	51.4529	52.0722	52.2806	52.4641	52.4482	52.5631	52.7054	52.7476	52.7328	52.4800	52.2069	51.5593	50.8136	50.2424	49.5743	49.3664	48.7994	48.2698	47.9923	47.5853	47.3713	47.5539	48.6015
d-Ca47A2_08_G05F	21.6412	26.8216	30.0886	32.9614	35.3444	37.5638	39.4589	41.2086	42.8685	43.8525	44.4697	45.2595	45.7750	46.4196	46.9061	47.4433	47.6413	48.2881	48.8762	49.4123	49.9450	50.3329	50.6102	51.0039	51.5220	51.6603	51.9400	52.1027	52.4289	52.3448	52.6704	52.7834	53.1021	53.0217	52.8609	52.8199	52.4143	50.7324	50.9847	50.1339	49.6680	49.3412	48.7713	48.3229	47.8336	47.8707	47.7607	47.9861	49.0466
d-Ca47A2_08_G05R	22.0854	26.5493	30.6630	33.9634	35.2567	37.8870	40.1653	41.4743	42.9938	44.3538	45.0966	46.2087	46.6460	46.7776	47.6574	47.7311	48.3833	48.8214	49.4017	49.6769	50.2038	50.6989	51.2689	51.7201	51.7025	52.0498	52.1677	52.6082	52.5729	53.0401	53.0883	53.3012	53.4413	53.6559	53.3644	53.1311	52.8515	52.1502	51.6152	50.7072	50.1296	49.9242	49.1936	48.5677	48.4556	48.1559	48.2077	48.5176	49.3877
d-Ca47A2_08_G06F	21.8673	25.5865	29.1191	31.4004	34.0553	35.6660	37.8318	39.5317	40.5941	42.2708	43.2185	43.7713	43.6147	44.2214	45.2252	45.3409	45.7121	46.3794	46.8668	47.0670	47.5389	48.0217	48.7326	48.8062	48.9865	49.2004	49.5189	50.0477	50.2083	49.9828	50.5079	50.7636	50.7672	50.8028	50.5645	50.2151	50.0302	49.3830	48.7481	48.0127	47.5761	47.1399	46.6559	46.0860	45.7578	45.7197	45.7443	45.9896	46.7709
d-Ca47A2_08_G06R	22.6488	26.3380	29.9716	32.4693	34.4563	36.7026	39.0143	40.1012	41.4547	42.4151	43.3998	44.1474	44.5279	44.9327	45.3161	45.9187	45.8263	46.5811	47.1065	47.3945	47.9942	48.4368	48.7696	49.1707	48.9615	49.6595	49.8588	50.2808	50.3021	50.5732	50.6930	50.8202	51.0778	50.8813	50.7008	50.6461	49.6725	49.8559	48.9844	48.1747	48.0333	47.4459	46.9557	46.4037	46.2541	46.1659	45.9783	45.9330	47.1609
d-Ca47A2_08_G07F	22.3907	26.3108	29.1418	32.0770	34.2322	36.7222	38.9840	40.8902	41.7009	43.3330	44.0248	44.2696	45.1934	45.5705	46.2158	46.7742	47.1337	47.7172	48.1272	48.5997	48.9825	49.5064	49.9869	50.4304	50.5690	51.0791	51.4552	51.5296	51.6152	51.9175	52.2049	52.3583	52.4198	52.4267	52.2673	51.8564	51.4677	49.6523	50.2140	49.0646	48.5938	48.1388	47.3085	46.7256	46.5949	46.0759	45.7745	46.1597	47.3524
d-Ca47A2_08_G07R	23.3053	28.3433	31.5676	33.5457	36.7051	39.7837	40.6118	42.3563	43.9515	45.3747	45.7978	46.8984	47.3714	47.6575	48.1182	48.4694	49.0784	49.6932	50.1837	50.4435	50.9907	51.5991	51.9063	52.3585	52.6351	52.8837	52.9221	53.3090	53.7362	53.7361	53.8474	54.1462	54.2276	54.1923	54.0322	53.8276	53.3074	52.5902	51.8271	50.7920	50.1624	49.7420	48.9184	48.3875	47.9585	47.6564	47.3645	47.6510	48.7146
d-Ca47A2_08_G08F	22.6135	26.1035	30.2952	32.7453	35.4203	36.9403	39.2652	40.5324	42.0066	43.5114	44.4417	45.2301	45.3482	45.9123	46.4616	47.0334	47.4312	47.6709	48.5761	48.7024	49.4301	49.9241	50.4873	50.7850	51.2442	51.3898	51.7877	51.9039	52.0145	52.2823	52.4535	52.5567	52.7150	52.9016	52.4086	52.3392	51.8817	51.1825	50.3352	49.3249	48.9306	48.4676	47.6938	47.0190	46.6587	46.1516	45.9118	46.0572	47.3158
d-Ca47A2_08_G08R	23.9840	28.1817	30.8947	34.5588	36.0630	39.0523	40.6547	42.2638	43.9030	45.0166	46.0093	46.6226	47.3785	47.7946	48.6707	48.6116	49.0276	49.4660	49.9966	50.6918	51.2530	51.6015	52.0471	52.4060	51.1988	52.7876	53.1931	53.2699	53.6003	53.9654	54.0523	54.0338	54.2871	54.4220	54.3338	53.8817	53.3222	52.7739	51.2440	50.8092	50.4359	49.9787	49.2414	48.4321	47.9904	47.6430	47.2141	47.4055	48.6585
d-Ca47A2_08_G09F	22.7065	26.5309	29.7712	32.0597	34.8384	36.0974	38.3734	39.9183	40.8518	42.4757	43.1613	44.1177	44.2037	44.6263	45.1638	45.7627	46.3012	46.4415	47.2357	47.5468	48.1916	48.5762	49.0194	49.3082	49.6659	49.7529	50.2599	50.4163	50.4540	50.8237	50.9144	51.0499	51.2253	51.4190	51.0101	51.0771	50.6374	50.1750	49.4735	48.8479	48.4472	48.0758	47.5005	47.1842	47.0730	46.7839	46.7304	46.9466	47.9726
d-Ca47A2_08_G09R	24.2043	27.5728	30.2160	32.8940	34.8924	37.4355	39.3156	41.0985	42.0309	43.0784	44.0275	44.8376	45.1139	45.5384	46.3355	46.3499	46.6708	47.2757	47.7845	48.0074	48.6030	48.9694	49.2533	49.6438	49.0580	49.9926	50.5462	50.7141	50.8963	51.1241	51.3231	51.2573	51.4798	51.6254	51.7358	51.1481	50.5465	50.5135	49.2028	49.1118	48.7841	48.3018	47.8185	47.2755	47.1079	47.1490	47.0037	47.2480	48.0866
d-Ca47A2_08_G10F	24.8211	27.4407	30.8368	34.3282	36.6233	38.4002	40.5069	42.1477	43.0399	44.6085	45.6305	46.2292	46.4741	46.8181	47.2947	47.4241	47.6283	48.4734	49.0737	49.3632	49.4166	49.8703	50.4412	50.7761	51.0890	51.0772	51.2789	51.8087	51.7763	51.8370	52.0723	52.1097	52.2080	52.4807	52.1703	51.8078	51.4142	50.7341	49.8369	49.0158	48.6568	48.0851	47.4018	46.7331	46.2319	45.7228	45.4770	45.5358	46.8797
d-Ca47A2_08_G10R	23.2700	27.7645	31.9581	34.5332	36.6519	38.4064	41.1693	42.5447	43.7482	44.9676	46.0568	46.3902	46.8761	47.6190	48.1350	48.0938	48.5791	49.1423	49.6655	50.0214	50.4438	50.8718	51.1795	51.5176	51.7416	51.9603	52.2201	52.3525	52.5280	52.7518	53.0065	53.0903	53.2032	53.4165	53.3201	52.9332	51.9178	51.9397	50.7425	50.3020	49.8861	49.5706	48.7576	48.0697	47.6532	47.3680	47.0654	47.1682	48.2090
d-Ca47A2_08_G11F	22.5947	28.0126	30.8797	35.2429	38.0240	40.3548	42.2617	43.7508	44.8392	46.5552	47.4351	48.1863	48.5683	49.1101	50.0481	50.2094	50.6246	51.3064	51.6610	52.2693	52.9357	53.0656	53.7011	53.9675	54.2308	54.5469	55.0021	55.2615	55.2540	55.4234	55.7561	55.8743	56.2150	56.0230	55.8996	55.6171	55.1652	53.4357	53.4147	52.6681	52.0453	51.1255	50.8325	50.0319	49.8551	49.4911	48.7959	49.2050	50.3175
d-Ca47A2_08_G11R	24.9174	28.3495	33.5901	34.4494	38.0690	40.4068	41.8401	43.9669	45.1822	46.7977	47.3625	48.0871	47.4837	48.6927	49.4586	49.4514	50.5005	51.0300	51.2836	51.7457	52.0276	52.5937	52.9632	53.4272	53.5766	53.9959	54.1629	54.4559	54.9045	54.5042	54.9946	55.1269	55.3467	55.1806	55.1313	54.8081	54.4659	53.6378	52.7224	51.9148	51.1483	50.7514	50.1441	49.3620	48.9173	48.4753	48.1828	48.4245	49.7483
d-Ca47A2_08_G12F	23.5168	25.1508	28.9412	31.6761	33.9238	36.3365	37.7904	39.4554	40.7352	42.1018	42.8639	42.9397	43.6301	44.0941	44.6018	45.1859	45.4979	46.0671	46.3596	46.7363	47.1632	47.6205	48.0676	48.4394	48.6215	48.9381	49.0971	49.2861	49.4317	49.6705	49.8737	49.9108	49.9234	50.0887	49.9614	49.5883	49.3862	48.9096	48.2474	47.4061	47.0114	46.6293	45.9182	45.4303	45.1115	44.7356	44.7094	44.7919	45.8896
d-Ca47A2_08_G12R	22.5312	26.9034	29.2557	32.0007	34.3215	36.1726	38.0026	39.8195	41.2086	41.7922	43.4343	43.6285	44.0933	44.7897	45.0965	45.4949	45.7739	46.1981	46.7428	47.0442	47.2754	47.9302	48.1574	48.6393	48.9945	49.0394	49.3236	49.4869	49.7601	49.4290	49.9565	50.1925	50.2572	50.1792	50.1454	49.9886	49.5664	49.1290	47.9008	47.4705	47.0514	46.7768	46.0994	45.5552	45.1864	44.9656	44.7062	44.8829	45.9144
d-Ca47A2_08_H01F	24.6087	29.3249	32.0527	35.5696	37.6384	39.9549	41.7281	43.3227	44.1142	45.6798	46.2989	47.0371	47.1540	47.8046	48.1817	48.2200	48.7855	49.2331	49.8228	49.5345	50.4612	50.9891	51.1607	51.6846	51.7921	52.0741	52.2107	52.5538	52.8755	53.2239	53.3390	52.6493	53.1704	53.4688	53.3317	53.1014	52.8769	52.2140	51.7025	50.8427	50.3412	49.7682	49.3481	48.7814	48.6774	48.3809	48.1358	48.6065	49.4047
d-Ca47A2_08_H01R	27.6676	31.3725	33.3696	36.9003	39.1167	41.0016	43.1659	44.2586	45.9563	46.8504	47.0083	48.1308	48.6399	48.7819	49.1747	49.7848	50.3838	50.9096	51.4289	51.7242	52.2479	52.6546	52.8831	53.1639	53.5934	53.9540	53.9809	54.5013	54.3190	54.7717	54.8500	55.2162	55.2140	55.0832	55.1315	54.8254	54.4484	53.7838	53.1884	52.4659	51.9435	51.4778	50.8579	50.3927	50.0580	49.9682	49.6066	50.2022	50.9037
d-Ca47A2_08_H02F	25.8091	27.9967	31.0909	33.9300	36.1257	38.4420	40.5134	42.3659	43.9483	44.7210	46.0439	46.9718	47.1543	47.4986	48.2930	48.5712	49.1173	49.6769	50.2739	50.6872	51.1159	51.9032	52.1677	52.6001	52.8837	52.1174	53.4283	53.7808	53.9110	54.2451	54.2921	54.5250	54.7925	54.7708	54.6272	54.3758	54.0679	53.4200	52.4606	51.6736	51.3615	50.8768	50.1346	49.4516	48.9893	48.6662	48.3373	48.6631	49.7798
d-Ca47A2_08_H02R	24.3070	28.7633	31.3028	33.6193	35.8405	38.3979	40.0568	41.7706	43.3461	44.1782	44.8369	46.0994	46.1015	46.4289	47.3155	47.7711	47.9517	48.8827	49.4470	49.6224	50.1798	50.5954	51.0469	51.4240	51.7119	51.9751	52.2861	52.3370	52.6372	52.9233	53.1635	53.3191	53.5135	53.4409	53.4811	53.1288	52.8149	52.2439	51.3924	50.7002	50.2514	49.7715	49.1396	48.4713	48.1537	47.7466	47.4665	47.8022	48.7912
d-Ca47A2_08_H03F	25.6099	29.5560	32.6565	35.7267	37.6206	39.7171	41.5182	44.0475	44.6683	46.1974	47.3171	47.7396	48.1758	48.6620	49.2803	49.6726	50.0711	50.9725	51.1568	51.7480	52.2284	52.7627	53.2496	53.4733	53.8083	54.1237	54.3040	54.5751	54.0201	55.0528	55.4553	55.4186	55.4208	55.5586	55.5197	55.1181	54.7478	54.0624	53.1595	52.1789	51.6483	51.4583	50.5473	49.7395	49.3477	49.0945	48.7024	49.0290	50.1870
d-Ca47A2_08_H03R	23.6699	28.1604	30.3965	33.4907	35.2995	36.1062	38.4278	40.3475	41.2235	42.3138	43.3288	43.5740	43.7995	44.2234	44.8370	45.0315	45.4207	45.7921	46.1173	46.4214	46.9652	47.2349	47.7771	48.1155	48.1272	48.3538	48.8098	48.8785	49.0636	49.2411	49.3514	49.4604	49.6296	49.6550	49.3559	49.2331	48.6888	48.2619	47.3282	46.3601	45.9446	45.5016	44.8321	44.1340	43.4470	43.2308	42.9961	43.0520	44.2529
d-Ca47A2_08_H04F	23.3350	26.7604	29.9629	32.7418	35.1408	37.3970	39.0355	40.5768	41.7205	42.9954	43.9332	44.5701	44.7682	45.0112	45.7568	46.0275	46.3162	46.6089	47.2021	46.8553	47.8656	48.4915	49.0048	49.2270	49.5263	49.8392	49.9367	50.2264	50.3924	50.8616	50.8178	50.3508	51.0742	51.0042	50.9537	50.7311	50.3191	49.6809	48.9773	47.9138	47.4764	47.0920	46.3923	45.6428	44.8858	44.9629	44.4861	44.8484	45.8595
d-Ca47A2_08_H04R	24.1919	27.7975	31.8684	34.3308	36.8750	38.0786	40.0633	42.0059	42.8297	44.3254	45.2091	45.7481	45.7169	46.5078	46.7777	47.2423	47.4600	47.9479	48.6393	48.7980	49.3770	49.7643	50.0432	50.4923	50.6630	50.7814	51.0523	51.3740	51.6084	51.6790	51.9779	52.2038	52.2198	52.1556	52.1535	51.7802	51.2990	50.7472	49.7280	48.7555	48.5269	48.0657	47.3736	45.6351	46.2622	45.7942	45.5594	45.8045	46.9025
d-Ca47A2_08_H05F	24.8029	28.5810	32.7056	36.0555	38.2084	40.1397	42.0355	43.6483	45.1468	46.3283	46.7716	47.5572	47.6173	48.3719	49.0800	48.9487	49.5572	49.9178	50.8467	50.5574	51.1990	51.8885	52.0492	52.5589	52.8087	52.9792	53.1838	53.4753	53.7371	54.0817	54.1932	53.4874	54.1356	54.3732	54.1030	53.9171	53.5418	52.7765	52.0978	51.1088	50.5268	50.0000	49.3337	48.7316	48.5298	48.1182	47.8538	48.2072	49.2886
d-Ca47A2_08_H05R	25.7001	29.7555	33.7272	36.4245	38.3341	40.1981	42.1656	44.1983	45.3758	46.2046	47.1949	47.6959	47.9638	48.2159	48.7838	49.2673	49.8058	50.0029	50.6731	51.2184	51.5971	52.0265	52.4373	52.7964	52.9029	53.1208	53.5619	53.6894	53.9322	54.1023	54.2692	54.3741	54.6186	54.6170	54.3639	54.2405	53.6354	53.2462	52.3170	51.4392	50.9838	50.4206	49.7260	49.1526	48.6324	48.5697	48.4264	48.5624	49.6555
d-Ca47A2_08_H06F	25.6388	29.3413	32.5719	35.0118	38.0089	39.9888	41.7282	43.3227	44.5456	45.5948	46.8611	46.9637	47.5488	47.6469	48.2251	48.1958	48.7257	49.1407	49.6724	50.2797	50.6503	51.0098	51.3164	51.6687	51.9482	52.0215	52.2669	52.4395	52.6338	52.9585	53.0032	53.1205	53.3933	53.2609	53.0171	52.8803	52.3150	51.8956	50.8050	49.9244	49.5599	49.2025	48.5158	47.6189	46.9480	46.9286	46.5177	46.8859	47.9219
d-Ca47A2_08_H06R	25.3522	29.7463	31.9281	35.0891	38.0625	39.2275	41.1307	42.1420	44.0130	45.0183	45.7685	46.2834	46.4967	46.9291	47.3610	47.7999	48.0328	48.5045	49.0109	49.1139	49.6109	49.7336	50.2400	50.7962	50.7767	50.9110	51.3726	51.4438	51.6293	51.8470	51.9405	52.0755	52.2461	52.2494	52.1435	51.7306	51.2827	50.7619	49.7716	48.7201	48.3690	48.2055	47.3970	46.3436	46.3534	45.8376	45.6616	45.7051	46.9097
d-Ca47A2_08_H07F	24.4173	28.3115	30.5273	33.7076	35.0489	37.1008	39.2418	40.4470	41.9094	42.6980	43.4901	44.0536	44.3389	44.9776	45.1380	45.1129	45.7621	45.9435	46.3072	46.1182	47.0979	47.4026	47.5214	48.1945	48.3863	47.8563	48.7066	48.8832	49.1333	49.3328	49.3792	48.5598	49.7156	49.4565	49.2197	48.9767	48.5560	47.9858	47.0983	46.2946	45.7355	45.2135	44.5380	43.9989	43.6574	43.3902	43.0809	43.4638	44.4533
d-Ca47A2_08_H07R	25.0250	28.7500	31.5388	33.9995	35.9336	37.6285	39.2740	40.3961	42.0513	42.9358	43.2677	44.4141	44.6268	44.7631	45.1523	45.5335	45.8982	46.1142	46.2843	46.9515	47.0749	47.7132	47.9701	48.3301	48.5556	48.6086	48.8948	49.1511	49.3159	49.5091	49.5814	49.6732	49.5808	49.7501	49.5212	49.2206	48.7000	48.1786	47.4624	46.5520	46.0075	45.5520	44.8909	44.3121	43.8936	43.8254	43.3803	43.6795	44.6926
d-Ca47A2_08_H08F	26.1397	30.5084	32.5402	35.2255	37.6627	39.3995	41.2037	42.0954	43.9146	44.5786	45.7709	46.1004	46.5238	46.7214	47.3961	47.4269	47.9594	48.3087	48.5065	48.7753	49.4080	49.6124	50.0734	50.2758	50.4941	49.1704	50.9518	51.2674	51.2304	51.4551	51.5152	51.7036	51.9520	51.7646	51.6777	51.3141	50.9877	50.2233	49.2957	48.3983	48.0295	47.6074	46.8453	46.1492	45.7538	45.3992	45.2427	45.5466	46.5414
d-Ca47A2_08_H08R	26.2175	30.7135	33.4304	36.5278	38.1156	40.2615	41.7620	43.6806	44.3129	45.5107	46.2016	46.8477	46.9441	47.3043	47.7147	48.2189	48.2814	48.9462	49.2134	49.6573	49.8763	50.3724	50.6496	51.0138	51.1300	51.3670	51.5271	51.6600	51.9331	52.0109	52.4752	52.3380	52.4863	52.4099	52.3105	51.8306	51.5610	50.9092	49.8703	49.1713	48.5449	48.0351	47.3687	46.6065	46.2626	46.0122	45.8026	46.0489	47.0385
d-Ca47A2_08_H09F	26.7478	28.5192	31.1678	34.3880	36.4051	38.4034	40.1633	41.2447	42.9233	44.1921	45.0277	45.4984	46.2851	46.2411	46.9258	47.1933	47.6830	48.1584	48.4749	48.9427	49.4807	49.8945	50.1464	50.5789	50.9281	49.9595	51.3883	51.7196	51.7688	52.1173	52.2160	52.3456	52.7439	52.4824	52.4726	52.1203	51.8687	51.2322	50.2824	49.5682	49.1719	48.7770	48.0117	47.3963	46.8799	46.6702	46.4968	46.7713	47.8278
d-Ca47A2_08_H09R	26.5226	29.7054	32.0442	34.5827	37.2592	38.3999	40.3363	42.1789	43.0106	43.8708	43.8643	45.5241	45.6242	45.7303	46.3460	46.6375	46.8087	47.6605	47.7452	48.1570	48.6420	49.0375	49.1894	49.5563	50.0589	50.1306	50.3934	50.7136	50.7013	50.9988	51.1596	51.4034	51.4028	51.4551	51.3037	51.0493	50.7365	50.1157	49.3961	48.6703	48.1424	47.6418	47.0268	46.4399	46.1660	45.8962	45.4550	45.9579	46.7773
d-Ca47A2_08_H10F	27.1998	29.4584	31.9877	35.7271	37.4920	39.9793	41.4098	42.9870	44.0263	44.9794	45.6595	46.5482	46.4502	47.0943	47.4975	47.3678	47.8864	48.1121	48.4396	48.0707	49.1847	49.7061	49.7945	50.3167	50.6236	49.9968	50.7826	50.9152	51.0896	51.2666	51.3975	51.5114	51.7826	51.5336	51.1888	50.8005	50.2474	49.6697	48.6102	47.6810	47.1189	46.5441	45.6697	45.0274	44.7015	44.5137	44.3095	44.6019	45.6849
d-Ca47A2_08_H10R	27.6277	31.0645	33.8365	37.3492	39.0324	40.5115	42.7935	44.3412	45.2928	46.2177	46.6852	47.5866	47.7364	48.1081	48.2896	48.7664	49.0503	49.2843	49.5167	50.2111	50.4598	50.9571	51.1284	51.5161	51.7219	51.9084	51.9738	52.2798	52.3300	52.5547	52.5993	52.6783	52.6007	52.5727	52.4033	51.9694	51.3791	50.6994	49.7597	48.7878	48.0790	47.5080	46.7231	46.0895	45.6864	45.5153	45.1387	45.5848	46.5390
d-Ca47A2_08_H11F	24.0356	27.3385	30.3720	33.8215	35.8915	37.1928	38.9129	40.3823	41.5907	42.9851	43.3886	44.3498	44.4229	45.0392	45.3720	45.6116	45.8432	46.4442	47.0275	46.9559	47.4820	47.8364	48.1800	48.7050	48.8535	48.5360	49.2230	49.4485	49.8146	50.2876	50.1948	49.3764	50.3310	50.3625	50.1365	50.0110	49.6641	48.9311	48.2702	47.1862	46.7249	46.3192	45.7991	44.9795	44.6053	44.0718	43.7046	43.9603	45.1543
d-Ca47A2_08_H11R	28.3629	30.3002	33.6410	36.8021	38.6206	39.9181	42.5619	44.1771	45.7051	46.3770	47.1624	47.9633	48.1328	48.6637	49.3136	49.4973	49.8520	50.2582	50.7004	51.3756	51.6944	52.1797	52.5648	53.0867	53.1159	53.4347	53.9228	53.9312	54.2064	54.3787	54.4850	54.6723	54.7642	54.8987	54.6486	54.5607	53.8505	53.3773	52.3749	51.4744	51.0168	50.5400	49.8343	49.1099	48.4095	48.1187	47.6837	47.7862	49.0900
d-Ca47A2_08_H12F	25.0255	27.9012	31.2392	34.8466	37.2859	39.3764	40.6928	41.9374	44.3109	45.2476	46.1330	46.8242	47.1444	48.2180	48.0918	48.6130	48.9500	49.5043	50.0305	50.5118	50.9403	51.4064	51.8793	52.1832	52.2078	52.4359	52.8653	53.0776	52.5717	53.6595	53.9128	53.9034	54.1483	54.0832	53.8238	53.8143	53.1748	52.8576	51.8979	51.0200	50.5539	50.1846	49.4606	48.8930	48.4365	48.0065	47.7566	47.9546	49.2301
d-Ca47A2_08_H12R	23.3469	27.4361	30.4362	33.1781	35.2210	36.9902	38.6725	40.6080	41.5982	42.9126	43.8271	44.4610	44.8799	45.1434	45.7389	46.3626	46.6801	46.9664	47.6936	47.8823	48.5672	48.9140	49.3020	49.5992	49.9433	50.1707	50.6215	50.9161	51.0058	51.3066	51.5105	51.5625	51.8016	51.9261	51.4754	51.4491	51.1128	50.6145	50.0257	48.9798	48.6750	48.2240	47.8057	47.0724	46.8327	46.4176	46.2733	46.2611	47.3805
d-Ca47A2_09_A01F	28.0422	32.5028	34.7219	38.3249	40.3731	41.7918	43.5012	45.4833	46.3966	47.7108	48.5523	49.0492	49.5625	49.5455	49.9272	50.5901	51.2053	51.5350	51.5442	52.4180	52.8789	53.3616	53.3813	53.9443	54.2704	54.3926	54.7593	55.0266	55.0831	55.3209	55.4437	55.6258	55.4772	55.7711	55.5292	55.3451	54.7783	53.9732	53.2665	52.2515	51.6822	51.2259	50.4148	49.8834	49.2448	49.1154	48.5720	48.9343	50.0589
d-Ca47A2_09_A01R	28.1083	30.8780	34.4669	37.8348	39.1754	41.7291	44.0186	45.6297	46.7318	47.8510	48.6832	49.6010	49.6696	50.2804	50.7131	50.7252	51.4710	51.8921	52.2974	51.3534	53.4475	53.8042	53.9308	54.4972	54.7566	53.7213	55.3097	55.4023	55.6243	55.8884	56.0322	56.1498	56.5474	56.3704	56.1452	55.8664	55.4246	54.7603	53.6815	52.7914	52.2587	51.7667	50.9029	50.2612	49.8699	49.5548	49.1774	49.4666	50.7581
d-Ca47A2_09_A02F	27.7081	32.6116	34.8418	37.4879	40.9082	41.2834	43.1523	44.8284	45.7971	46.7334	47.2901	48.1064	48.5178	48.4903	48.9661	49.3385	49.6180	50.3021	50.4645	50.8926	51.2354	51.8098	51.8783	52.2072	52.6141	52.8410	52.9286	53.1667	53.2784	53.3600	53.6334	53.7836	53.7603	53.7833	53.7698	53.3692	53.1393	52.4931	51.8258	51.0945	50.6366	50.2011	49.5982	49.1706	48.9875	48.7280	48.4339	48.7762	49.5156
d-Ca47A2_09_A02R	28.1405	31.1287	33.7042	36.2724	38.2354	40.2759	42.1638	43.6792	44.9249	45.9437	46.8547	47.3854	47.4214	47.9936	48.3165	48.3581	48.8202	49.2517	49.7374	49.7096	50.5194	50.8006	50.9790	51.5710	51.8386	51.4946	52.1988	52.3722	52.3428	52.7566	52.6636	52.7231	53.1579	52.9419	52.9343	52.5651	52.3025	51.7547	50.8968	50.2179	49.8656	49.4033	48.7790	48.4049	47.9729	47.8560	47.7545	47.8637	48.7793
d-Ca47A2_09_A03F	23.7881	29.2084	31.7410	34.1820	36.7415	38.5479	40.2762	42.3348	43.5875	44.7410	45.2842	46.3194	46.2064	46.5040	47.1384	47.7040	47.7174	48.3095	48.7837	48.9548	49.4094	49.7470	50.1749	50.2945	50.7308	50.8236	51.1349	51.4541	51.5881	51.6147	51.8191	52.1372	51.9506	51.9921	51.7225	51.5297	51.0865	50.3712	49.5588	48.4310	48.0316	47.0663	46.7762	45.9312	45.4198	45.1355	44.8105	45.0097	46.1354
d-Ca47A2_09_A03R	23.8798	27.7746	31.0601	33.3100	36.0571	38.8046	39.9007	41.5375	42.5439	44.0708	44.9545	45.8803	45.9240	46.2426	46.7891	47.1906	47.3940	47.5737	48.5083	48.7360	49.1346	49.4964	49.9466	50.3268	50.5537	50.7672	50.8316	51.1070	50.6124	51.5184	51.5895	51.5330	51.8875	51.8094	51.5720	51.3365	50.7880	50.2024	49.2124	48.3346	47.7041	47.2650	46.5039	45.7497	45.2620	44.9052	44.6093	44.7657	46.0054
d-Ca47A2_09_A04F	26.3340	31.2736	34.7673	36.5921	39.4609	41.4458	43.6501	44.8476	46.0056	47.2708	47.9621	48.5649	48.9220	49.0450	49.6371	49.9290	50.3667	50.6316	51.4488	51.9325	52.1211	52.7986	53.0977	53.5176	53.5600	53.8888	53.9708	54.2749	54.5364	54.8324	55.1529	55.0480	55.2211	55.1610	54.9941	54.6454	54.2911	53.7228	52.7472	51.9529	51.3859	50.9952	50.2056	49.5362	49.2009	48.9205	48.9006	49.0527	50.1618
d-Ca47A2_09_A04R	26.8727	29.2675	32.7432	34.8032	36.9465	38.9389	40.4058	42.1466	43.0357	44.3025	45.4092	45.9152	46.1102	46.4059	47.3891	47.4942	47.9812	48.6592	48.7753	49.0756	49.6566	50.0588	50.4989	50.7445	50.9895	50.0001	51.6207	51.8078	51.8227	52.0486	52.1885	52.4367	52.6704	52.7017	52.6866	52.3972	52.2173	51.6427	51.1271	50.3862	50.1730	49.7751	49.2990	48.7405	48.3983	48.2777	48.2317	48.3855	49.1789
d-Ca47A2_09_A05F	24.9125	30.0634	31.3473	34.2764	36.5488	38.1091	39.8643	41.2012	42.6548	43.5349	44.4473	44.3744	45.2438	45.1866	45.6345	46.4371	46.5138	46.8924	47.0134	47.6880	48.1790	48.5234	48.7794	49.2203	49.3571	49.6090	49.8758	50.0971	50.2147	50.4417	50.5338	50.7461	50.6710	50.6954	50.5611	50.2502	49.7769	49.0672	48.3630	47.4707	46.9047	46.4485	45.7271	45.1606	44.6887	44.6437	44.1964	44.6336	45.5311
d-Ca47A2_09_A05R	23.9775	27.9801	30.6377	34.2813	35.5923	37.8043	39.4453	40.9557	42.3470	43.5025	44.2121	45.1526	45.4047	45.9265	46.1243	46.5055	46.7733	47.3740	47.4850	47.2834	48.3969	48.8811	49.0718	49.6182	49.9966	49.5259	50.4701	50.4731	50.7895	51.0358	51.0976	51.2269	51.5986	51.3300	51.1291	50.8464	50.4360	49.8370	48.8415	48.0214	47.5420	47.0470	46.1709	45.6417	45.3343	45.0662	44.7889	45.0481	46.3257
d-Ca47A2_09_A06F	29.4500	32.9891	36.6378	39.6873	42.3408	44.2123	45.9877	47.8256	48.6472	50.0131	50.4168	51.2334	51.4347	51.7297	52.1664	52.8196	53.0910	53.4419	54.1268	54.5569	54.9836	55.4544	55.7398	56.2140	56.3102	56.5790	56.7880	56.9961	57.3008	57.4769	57.7992	57.7945	57.9594	57.9571	57.6232	57.3069	56.9988	56.3037	55.2251	54.3764	53.7359	53.2548	52.5163	51.7893	51.3284	51.1989	51.2051	51.2812	52.3840
d-Ca47A2_09_A06R	27.0983	30.0933	33.2004	35.2894	37.8372	40.2208	41.7857	43.5581	44.8968	45.9506	46.6552	47.4563	47.6568	47.9702	48.6157	48.8756	49.2663	49.7859	50.0991	50.5183	51.0381	51.5411	51.7462	52.0359	52.3494	51.9576	52.8978	53.1143	53.1128	53.4962	53.3993	53.5362	53.6774	53.7056	53.5379	53.1427	52.9128	52.0707	51.1596	50.1872	49.8296	49.3011	48.4471	47.7957	47.3816	47.0976	46.8431	47.2145	48.3539
d-Ca47A2_09_A07F	25.5101	30.5704	33.0623	36.0910	38.8539	40.4492	42.9945	44.3324	45.2006	46.4953	47.5755	48.5048	48.3742	48.4515	49.2489	49.7251	50.0668	50.4008	51.0321	51.5009	51.8765	52.5015	52.6492	53.2774	53.2518	53.5001	53.9545	54.1000	54.2971	54.6063	54.5643	54.8577	54.8707	54.9801	54.6480	54.6429	54.1051	53.5191	52.6891	51.7618	51.3667	50.7423	50.1116	49.6130	49.2099	49.1571	48.9848	49.1992	50.2046
d-Ca47A2_09_A07R	23.8029	28.4488	32.0276	34.1923	36.3685	39.1748	40.7011	41.9162	43.4010	45.0636	45.2868	46.4099	46.4038	47.1030	47.5261	47.6761	48.2440	48.6976	49.3640	48.6534	49.8471	50.4469	50.6337	51.0824	51.3738	50.6101	51.7708	51.9637	52.3123	52.6063	52.6847	51.4424	52.7150	52.7798	52.5857	52.4636	52.1253	51.4253	50.7639	49.7900	49.2739	48.6860	48.1419	47.5040	47.4379	47.1280	47.0021	47.3422	48.3342
d-Ca47A2_09_A08F	25.0414	29.3180	31.6744	33.8941	36.7114	38.1079	40.2230	41.7798	42.7136	43.8130	44.2246	44.9097	45.0985	45.3273	46.0448	46.3264	46.5467	46.8069	47.2549	47.5488	47.9252	48.3448	48.5702	48.9726	48.9573	49.2602	49.4572	49.4765	49.9243	49.8418	50.0582	50.3265	50.3158	50.2611	50.1200	49.8131	49.3438	48.7983	47.8263	46.9354	46.6103	46.0772	45.3268	43.7568	44.3473	44.0835	43.9385	44.2196	45.2040
d-Ca47A2_09_A08R	26.0731	27.4216	31.6958	34.2643	35.9066	37.7219	39.7007	41.6571	42.2831	43.2317	44.4501	45.2888	45.2440	45.9881	45.8787	46.0608	46.5901	47.0698	47.2146	47.0025	47.9954	48.4619	48.7733	49.0863	49.4740	48.7202	49.6814	49.8518	50.2094	50.4413	50.3965	50.5066	50.8963	50.6103	50.4919	50.2920	49.8428	49.2596	48.4443	47.6652	47.1732	46.8228	46.0613	45.4934	45.1920	44.9151	44.6305	44.8971	45.9977
d-Ca47A2_09_A09F	24.0430	27.9280	31.4420	34.5726	36.7678	38.7306	40.8715	43.2879	44.1800	45.5656	46.4182	47.4621	47.7648	48.0498	49.1738	49.1914	49.7695	50.7595	51.0935	51.5073	52.1234	52.4377	53.0585	53.3320	53.7685	54.0000	54.3606	54.4871	54.7502	55.1423	55.3567	55.5676	55.7494	55.8461	55.8215	55.5079	55.3210	54.5638	53.8329	53.2051	52.7944	51.2855	51.8174	51.2967	51.0225	50.7828	50.6614	50.7883	51.7644
d-Ca47A2_09_A09R	24.1893	28.2801	32.6294	35.2093	37.6047	40.2456	41.7777	43.3562	45.1338	46.3944	47.4890	48.4382	48.5962	49.1398	49.8502	50.1877	50.6087	50.8931	52.0264	52.2962	52.8491	53.3885	53.7328	54.3444	54.6823	54.7347	55.1795	55.3817	55.8061	55.9550	56.0402	56.2053	56.5447	56.6802	56.7048	56.2670	55.9864	55.3584	54.5908	53.9306	53.5066	53.0115	52.4958	51.8122	51.5155	51.2169	50.9979	51.1863	52.4022
d-Ca47A2_09_A10F	22.4575	26.9634	29.5668	32.3246	34.9340	36.6243	38.4055	40.0553	41.0538	41.9966	43.0442	43.7507	44.3033	44.2327	45.0022	45.3653	45.4845	46.2447	46.7286	46.8161	47.3205	47.7957	48.1361	48.5245	48.6695	48.8581	49.0681	49.4142	49.6652	49.8987	49.9917	50.3553	50.2662	50.2453	50.3121	49.9268	49.7132	48.9485	48.1961	47.1992	47.0460	45.8077	46.0044	45.2649	44.7653	44.5524	44.0262	44.4895	45.4568
d-Ca47A2_09_A10R	23.5798	26.9706	30.2432	32.5554	34.9873	36.9760	38.8093	39.7276	41.2833	42.8788	43.5197	44.3369	44.4629	45.2309	45.2601	45.9687	46.3450	46.7566	47.2620	47.4039	48.0580	48.4064	48.9035	49.1908	49.3459	49.6824	49.9092	50.1328	49.5102	50.7404	50.9038	50.8664	51.1895	51.0384	50.7597	50.8156	50.2935	49.8251	48.9085	48.0712	47.4656	47.3349	46.5721	46.0133	45.3769	45.0044	44.6947	44.8305	46.0520
d-Ca47A2_09_A11F	28.5605	33.7081	36.1907	38.9152	42.2859	44.1158	46.0223	47.8655	49.1167	49.6190	51.0179	51.5641	51.7740	51.6947	52.3635	52.9065	53.5172	53.9605	54.0477	54.9143	55.2655	55.7982	56.1271	56.4171	56.7335	56.8265	57.3820	57.3894	57.6147	57.9283	58.1026	58.2384	58.4757	58.2104	58.3766	57.8607	57.5842	56.6797	55.8045	54.8267	54.2117	53.7536	52.9024	52.1753	51.8284	51.4441	50.8793	51.3534	52.4464
d-Ca47A2_09_A11R	26.5504	28.4209	32.0374	34.9961	36.9295	39.5436	41.3260	42.6726	44.1336	45.2294	46.3877	47.1481	47.3301	47.6247	48.4142	48.5647	49.0244	49.6487	49.6992	50.2847	50.8432	51.2261	51.6358	51.9344	52.2734	51.1704	52.8409	53.1396	53.0655	53.4433	53.4359	53.7255	53.8966	53.8448	53.7517	53.2924	53.1281	52.3765	51.3606	50.4551	50.1900	49.7267	48.8960	48.1857	47.6207	47.2936	46.9881	47.1758	48.3154
d-Ca47A2_09_A12F	22.0650	26.0325	29.5369	32.6170	34.3824	36.2584	38.5222	39.1310	40.8137	41.4927	42.2321	43.2948	43.5039	43.6847	44.3399	44.5889	44.7958	45.2737	45.6010	45.8263	46.0842	46.6841	47.1148	47.4514	47.6275	47.7666	47.9961	48.1402	48.2733	48.6019	48.6173	48.7828	48.8548	48.7546	48.5455	48.2136	47.8898	47.1307	46.2060	45.3549	44.9141	43.3617	43.6340	43.0056	42.7025	42.4796	42.2419	42.5538	43.5033
d-Ca47A2_09_A12R	21.5450	25.6943	28.6173	32.5499	33.5621	35.4102	37.5066	39.2382	40.6786	41.2926	42.4559	43.4740	43.4716	43.9334	44.1265	44.8379	45.3639	45.7621	45.9678	46.3593	47.1937	47.4599	47.9362	48.1229	48.4611	48.7405	48.7774	49.1905	49.2611	49.4930	49.8972	49.6885	49.7986	49.8222	50.0263	49.3570	49.2835	48.4057	47.7552	46.8294	46.4975	46.0641	45.3522	44.7408	44.4778	44.2764	44.0591	44.3640	45.2440
d-Ca47A2_09_B01F	23.1269	27.0313	29.8859	32.6071	36.0646	38.2743	39.6084	41.8919	43.2156	44.6056	45.4852	47.4419	47.0572	47.1423	48.0161	48.2331	48.6962	49.5912	49.8835	50.3860	51.0306	51.7151	51.9272	52.3473	52.6261	53.0300	53.3523	53.8619	53.6782	54.1515	54.3267	54.3606	54.6138	54.7950	54.5631	54.2613	53.8658	52.9663	52.0547	51.1504	50.6390	50.1836	49.5093	48.6842	48.2487	47.9965	47.7097	47.9843	49.2444
d-Ca47A2_09_B01R	21.6148	25.1960	28.1447	31.2537	33.2699	35.3439	37.3950	38.9885	40.5357	41.8892	42.2890	43.4319	43.9703	44.2402	45.0065	45.5614	45.9468	46.5273	46.9596	47.3593	47.9021	48.4788	49.0819	49.5018	49.6127	50.0096	50.1946	50.5459	50.7478	51.0675	51.1370	51.3452	51.6236	51.5861	51.4742	51.0249	50.7519	50.2166	49.0711	48.3994	47.9254	47.5271	46.6638	45.8741	45.7133	45.3654	44.9802	45.5055	46.6116
d-Ca47A2_09_B02F	25.6308	28.6203	32.1129	34.6854	36.7476	38.2669	40.8828	41.6793	42.8105	43.9635	44.7261	45.0409	45.5451	45.7271	46.5940	46.5065	46.5851	46.8371	47.2506	47.5076	48.0507	48.2886	48.8041	48.9862	47.9872	49.2784	49.5052	49.6986	49.7281	49.8817	50.1633	50.0782	50.1716	50.1745	50.0944	49.4902	48.9262	48.3804	46.9994	46.4488	46.0043	45.3649	44.6796	43.9270	43.4837	43.1026	42.6504	42.8379	44.0996
d-Ca47A2_09_B02R	23.8773	28.3592	30.4231	33.5753	35.6117	37.1870	39.1611	41.2376	42.0690	42.9406	43.9925	44.4279	43.9467	45.1990	45.2303	45.5101	45.8540	46.1282	46.4495	46.6056	47.3044	47.6409	47.9950	48.3495	48.4995	48.4972	49.0026	49.0233	48.9205	49.1523	49.3612	49.4831	49.4623	49.4933	49.0762	48.8373	48.2724	47.5377	46.6263	45.6515	45.2309	44.8026	43.8767	43.2701	42.8215	42.3727	42.1274	42.3410	43.6188
d-Ca47A2_09_B03F	23.5614	27.1648	30.6425	33.9541	35.8378	37.4756	39.9625	40.7278	42.3530	43.0378	44.2443	45.3733	45.3789	45.6506	46.1039	46.9253	46.9017	47.6725	48.0616	48.3813	48.7150	49.1385	49.6303	50.0512	49.1413	50.3254	50.5961	50.8180	51.1379	51.3653	51.4363	51.5053	51.8587	51.6384	51.6009	51.2637	51.0575	50.5080	49.7903	49.0131	48.4553	48.0077	47.3543	46.8849	46.6156	46.5859	46.0976	46.3996	47.5139
d-Ca47A2_09_B03R	23.8190	26.9884	30.3277	33.8800	36.1377	37.3111	40.1589	41.9871	42.7811	44.9961	45.3500	45.9112	45.9810	46.9165	47.3597	47.6637	48.1241	48.6684	49.2919	49.6819	50.0241	50.4330	50.9350	51.4193	51.4218	51.6778	52.1509	52.2694	52.4134	52.5289	52.8916	53.2011	53.2180	53.1114	52.9648	52.6859	52.3337	51.8376	51.0611	50.1340	49.7063	49.2946	48.6117	47.8835	47.6356	47.4310	47.2922	47.7424	48.5955
d-Ca47A2_09_B04F	25.6965	28.6180	32.2729	34.8004	37.0370	39.5478	41.5694	42.5671	44.1704	45.2227	46.4001	46.8579	47.2028	47.3901	48.0626	48.5031	49.0037	49.5358	49.9941	50.3476	50.8230	51.2003	51.6823	52.0447	51.5311	52.4177	52.6798	52.9246	53.2937	53.4368	53.5888	53.7561	54.0283	53.6851	53.7498	53.4379	53.1073	52.4935	51.5071	50.7007	50.2317	49.7994	49.0572	48.3417	47.9230	47.6333	47.0148	47.1964	48.5176
d-Ca47A2_09_B04R	23.7097	28.6258	31.8014	34.1129	37.9334	39.3421	41.6891	43.4901	44.4846	46.4166	47.2293	47.6194	47.6272	48.2923	49.1797	49.2195	49.6948	50.5274	51.0944	51.3433	51.8786	52.4077	52.7026	53.1157	53.2974	53.4911	53.9255	54.1779	54.3538	54.3861	54.8504	55.1025	55.1218	55.1094	54.8994	54.5852	54.3145	53.7176	52.7606	51.8541	51.4830	51.1743	50.3301	49.4618	49.0188	48.6197	48.2419	48.5778	49.7096
d-Ca47A2_09_B05F	23.4744	27.6260	30.6966	33.6774	36.4135	38.3210	39.9134	42.2376	43.2676	44.5893	45.2405	46.1101	46.9595	47.0140	47.7426	47.9208	48.3848	48.7788	49.5408	49.8589	50.3315	50.8567	51.1384	51.4961	50.9604	51.8980	52.2101	52.5570	52.8041	52.9865	53.0881	53.2564	53.2325	53.5224	53.5203	53.0767	51.9673	52.1982	51.3780	50.5909	50.1137	49.6250	49.1494	48.3445	47.9151	47.7675	47.3893	47.7477	48.8278
d-Ca47A2_09_B05R	22.6428	27.8292	31.3609	33.3539	36.1514	38.7631	40.6658	42.1623	43.7200	45.2082	46.2460	46.7880	46.9236	47.8289	47.9928	48.5532	48.9623	49.5093	50.4282	50.5591	51.0424	51.5356	52.1823	52.5428	52.8442	53.0317	53.5554	53.7521	53.6709	54.0445	54.2555	54.3735	54.5736	54.5610	54.3510	54.1917	53.7385	53.1546	52.4283	51.6059	51.2442	50.6943	50.0554	49.4107	49.1468	48.7207	48.5722	48.6486	49.9386
d-Ca47A2_09_B06F	23.8108	28.4722	30.6920	34.0706	36.4677	39.0184	40.5563	42.8319	43.4253	45.0195	45.6151	46.1745	45.6261	46.8288	48.2196	48.1094	48.8507	49.5311	49.6729	50.4425	50.8240	51.0925	51.5939	52.1907	51.9435	52.3214	52.8175	53.1101	53.0885	53.5216	53.5455	53.9156	53.9859	54.2106	53.8394	53.6478	53.2797	52.8557	52.0089	51.1499	50.6731	50.4390	49.7013	49.0653	48.8086	48.4927	48.3298	48.6111	49.6461
d-Ca47A2_09_B06R	23.7214	28.3859	31.2878	35.3376	37.6843	40.2563	41.9358	43.9020	44.8666	46.6355	47.2687	48.0887	48.4623	49.1602	49.7972	50.2635	50.6613	51.6033	52.1574	52.8526	53.3457	53.4614	54.1547	54.5602	55.0431	55.0430	55.5537	55.8984	55.9292	56.1432	56.4695	56.4848	56.8404	56.9044	56.7238	56.5340	56.1636	55.0889	54.4692	53.8784	53.3248	51.7880	52.4283	51.9233	51.3388	51.2680	51.0452	51.1425	52.2215
d-Ca47A2_09_B07F	25.2869	29.2583	33.0620	34.1035	37.7162	40.0642	41.8272	43.3953	44.6883	45.7436	46.9536	47.6265	47.4148	47.9531	48.5321	48.7995	48.9247	49.6734	50.1921	50.6199	50.8535	51.5190	51.8742	52.1738	52.4897	52.4621	52.9564	52.9827	53.2460	52.3873	53.6494	53.8270	53.8332	53.9357	53.8719	53.5211	53.0183	52.3863	50.7854	50.3603	49.9662	49.6380	48.7328	47.9439	47.5450	47.2037	46.8753	47.0951	48.4156
d-Ca47A2_09_B07R	23.9096	27.5881	30.8014	33.9149	36.4262	38.9427	40.7352	41.9172	43.3496	44.6594	45.7610	46.0156	46.3991	46.8834	47.7257	47.7986	47.9981	48.6268	49.5138	49.7219	49.8641	50.6427	50.7839	51.0636	51.4782	51.6762	51.7473	52.2801	52.4362	52.5444	52.6688	52.9749	53.0028	53.0124	52.9816	52.4587	52.1806	51.5323	50.7395	49.7808	49.3190	48.8986	48.0484	47.3366	46.8747	46.5014	46.3882	46.4982	47.8242
d-Ca47A2_09_B08F	24.3385	27.8587	31.1153	34.4282	36.4736	38.5910	40.8776	41.9132	43.4366	44.2226	45.0334	45.7622	45.9463	46.2407	46.7431	47.0156	47.1727	47.7610	48.1393	48.4003	48.8712	49.4673	49.7682	50.1760	49.6302	50.2495	50.5787	50.7570	50.9486	51.1017	51.1028	51.3110	51.4700	51.2562	51.0812	50.7762	50.3929	49.7085	48.7759	47.8496	47.3650	46.7378	46.0508	45.3949	45.0448	44.9391	44.5102	44.8004	45.8636
d-Ca47A2_09_B08R	23.9833	27.1953	30.9753	33.8849	36.4889	38.2072	40.4802	42.5237	43.5661	45.3613	45.7685	46.5099	46.3163	47.0855	48.0357	48.1117	48.5327	49.1390	49.6032	49.9948	50.5692	50.8721	51.3617	52.0235	51.8619	52.2294	52.4996	52.6611	52.9860	53.0145	53.3455	53.4945	53.5018	53.5756	53.3488	53.0805	52.7211	52.2342	51.4866	50.4631	50.0380	49.6337	49.0315	48.2255	47.9500	47.7618	47.5395	47.9474	48.8620
d-Ca47A2_09_B09F	23.5312	27.0149	30.2682	32.4799	34.3017	37.2429	39.4083	40.9020	42.0968	43.5373	44.3202	44.7975	45.2593	45.6763	46.5350	46.4166	46.8057	47.4234	47.8684	48.3978	48.7246	49.3370	49.7108	50.0407	50.2554	50.3147	50.8031	50.9060	51.1230	51.2093	51.5314	51.6744	51.6117	51.8377	51.7250	51.2416	50.8010	50.0362	48.8054	47.9940	47.6234	47.2413	46.2149	45.3164	45.0498	44.7050	44.3826	44.6413	45.7929
d-Ca47A2_09_B09R	23.0823	26.5216	29.6681	32.7501	35.3975	37.2746	39.4624	40.7646	41.6434	43.0424	43.5777	44.8126	44.9025	45.8600	46.1402	46.5183	47.0051	47.3969	48.0320	48.1905	48.7096	49.2400	49.7190	50.0514	50.4967	50.4210	50.5709	51.0051	51.2136	51.4296	51.4853	51.7531	51.7067	51.7942	51.4374	51.2841	50.8969	50.1768	49.0536	48.1621	47.6395	47.2535	46.3280	45.6372	45.2230	44.7563	44.5605	44.6679	46.1606
d-Ca47A2_09_B10F	22.9932	27.7659	30.7974	33.5981	36.3790	38.2760	40.7718	42.8181	44.1925	45.2930	45.9770	46.0460	47.2727	47.4638	48.0121	47.9150	48.4069	49.2226	49.5912	50.0517	50.5299	50.9629	51.3842	51.5017	51.8387	52.0290	52.1692	52.5000	52.7877	52.8165	52.9914	53.1004	53.3485	53.2469	53.1393	52.8700	52.5226	51.7542	50.8079	49.9381	49.4147	49.1215	48.2113	47.6175	47.1777	46.8501	46.4100	46.8168	47.9398
d-Ca47A2_09_B10R	23.0947	27.9986	31.2967	35.0504	37.3237	38.5820	41.4503	42.9374	43.6222	45.9896	45.8471	47.4277	47.8783	48.3001	48.6133	49.0884	49.6791	50.0287	50.3122	50.8823	51.3976	51.8542	52.3775	52.7508	52.7602	53.1037	53.4113	53.5800	53.7710	54.1226	54.0106	54.2244	54.3154	54.3108	54.3018	53.9131	53.5079	52.8126	51.7932	50.9711	50.5050	50.0337	49.1170	48.2413	48.0155	47.5970	47.0809	47.6038	48.7365
d-Ca47A2_09_B11F	22.5842	26.0812	29.9570	31.9361	33.8101	36.7087	38.2184	40.1981	41.5959	42.5652	43.7384	44.4821	44.8936	45.5297	46.3159	46.3867	46.6148	47.5693	47.9408	48.5870	48.8273	49.3654	49.7653	50.1232	50.3437	50.5756	51.0207	51.0762	51.3724	51.3347	51.8876	52.0676	52.2015	52.3862	52.3762	51.9969	51.6149	51.0119	49.7793	49.4174	49.0252	48.8299	47.9665	47.2643	47.0679	46.8415	46.6374	46.8614	47.8173
d-Ca47A2_09_B11R	23.0867	26.2433	29.4609	32.8711	35.7911	37.7468	39.0884	40.9031	41.8514	43.5120	44.0617	44.7272	45.3183	46.0507	46.7594	46.8068	47.7333	47.9423	48.8267	49.0509	49.4985	50.0839	50.6338	50.9539	51.2642	51.4563	51.7458	52.0938	52.3977	52.4737	52.7554	52.8878	53.0539	53.2007	53.1619	52.6973	52.5640	51.9349	51.1213	50.3686	49.9602	49.7169	48.9506	48.3569	47.9149	47.6782	47.7285	47.8447	48.8757
d-Ca47A2_09_B12F	23.8687	28.6865	30.8091	34.7506	36.8095	39.2240	40.9843	43.1745	43.9792	45.7626	46.1141	46.6439	47.1264	47.5359	48.5263	48.6095	49.0536	49.6768	49.9523	50.4529	50.7988	51.2850	51.7092	52.3354	52.3293	52.5029	52.8034	53.0636	53.2639	53.5103	53.4608	53.7956	53.8332	54.0742	53.7451	53.4606	53.1550	52.7786	51.9048	51.2398	50.5948	50.3858	49.7058	49.1416	48.9395	48.7577	48.6383	49.0554	49.9150
d-Ca47A2_09_B12R	23.6138	27.6075	30.2484	33.7183	36.0766	38.1111	39.9131	41.9282	42.4353	44.1631	44.8875	45.2855	45.8104	46.3138	46.7641	47.2303	47.7017	48.1289	48.6890	49.1804	49.8799	50.0147	50.4057	50.8442	51.1137	51.2520	51.6205	51.6132	51.8235	51.9376	52.2186	52.3489	52.6309	52.5725	52.3356	52.2455	51.9450	50.7574	50.4586	49.8231	49.4329	49.0081	48.4335	48.1378	47.6710	47.6883	47.4901	47.8539	48.7263
d-Ca47A2_09_C01F	23.0277	25.1145	28.9329	32.9190	35.2028	36.4065	38.6754	41.0000	42.3837	43.4390	44.0324	44.6835	45.2768	45.5579	46.1615	46.2539	46.7069	47.0600	47.5513	47.8321	48.4332	48.5508	49.2120	49.5101	49.7304	49.9311	50.0145	50.3772	50.3794	50.7034	50.7127	50.9004	50.8685	50.9680	50.6977	50.4218	49.8777	49.2441	48.2614	47.3000	46.9549	46.4098	45.5568	44.6959	44.3049	43.9147	43.5920	43.7329	45.0712
d-Ca47A2_09_C01R	22.7010	25.9160	29.0064	32.5569	35.5544	37.2787	39.6937	41.5851	42.2580	43.6428	44.5072	45.2384	44.2541	46.0895	46.5387	46.2964	47.2663	47.6991	47.9076	48.5304	49.1289	49.5442	49.8178	50.2684	50.3031	50.5993	50.8126	50.9802	51.2302	51.3938	51.4258	50.7040	51.7289	51.7195	51.4089	51.1181	50.6755	49.9987	49.0567	47.9843	47.5137	47.0240	46.1747	45.4077	45.0533	44.6034	44.2351	44.5267	45.6191
d-Ca47A2_09_C02F	22.1410	26.6859	29.7737	32.6789	35.8284	38.2999	40.2790	42.3041	43.7298	45.1325	45.1847	46.7086	46.0866	47.3116	47.6905	48.5033	48.7157	49.5840	49.8978	50.3995	50.9986	51.3300	51.3545	52.5018	52.6496	52.8021	53.0185	53.3983	53.5059	53.6955	54.0121	54.2274	54.4141	54.3990	54.0254	53.7743	53.4530	52.6414	51.6934	50.6513	50.0719	49.2462	48.7759	47.9475	47.5378	47.0501	46.5860	46.8258	48.3659
d-Ca47A2_09_C02R	20.2744	25.7453	28.9517	31.9918	35.0764	37.1267	39.4325	41.2967	42.7653	44.5592	45.1578	46.4318	46.8368	46.8646	47.9929	48.9027	49.4788	50.4225	50.9852	51.5991	51.9589	52.8963	53.0148	53.8320	54.2547	54.5895	54.9477	55.4515	55.3100	55.8015	55.9824	56.1588	56.5148	56.6456	56.5432	56.3887	56.2261	55.5670	54.5754	53.7851	53.3663	53.0647	52.2573	51.7054	51.4300	50.9985	50.6002	50.9284	52.3042
d-Ca47A2_09_C03F	21.8272	26.8031	29.7413	32.5167	35.5415	37.7735	39.8670	41.9776	43.2719	44.3194	45.2716	46.3252	46.4282	46.6240	47.3186	47.7062	48.2781	48.6256	49.0354	49.9268	49.9317	50.4798	50.1896	50.6104	51.2669	51.7296	52.1013	52.1401	52.4631	52.6099	52.7749	52.9707	53.0274	52.9324	52.9438	52.6177	52.1954	51.6025	50.7225	49.9339	49.5146	48.1466	48.2334	47.5019	47.2894	47.0023	46.5060	47.0669	48.0775
d-Ca47A2_09_C03R	21.9391	26.6210	28.6470	31.7598	34.7375	37.1588	38.9415	40.5340	42.2964	43.3031	44.0708	44.7814	45.1084	45.5129	46.4552	46.3159	47.3650	47.8311	48.1490	48.7938	49.3190	49.6505	50.0031	50.3730	50.5188	50.7068	50.9899	50.8219	51.5734	51.7466	51.9626	52.2422	52.2322	52.1980	51.9447	51.9934	51.3776	50.5856	50.1387	49.1015	48.6943	48.1147	46.9364	46.7154	46.4895	45.6487	45.8964	46.1221	47.2830
d-Ca47A2_09_C04F	20.9674	24.3395	27.4049	29.6845	31.9253	34.1170	35.7141	37.6958	38.7057	40.6925	40.3370	42.0692	41.8243	42.9985	43.3071	44.1236	44.7855	45.5454	46.0303	46.4376	47.0411	47.5696	47.3193	48.7327	48.9026	49.2968	49.5800	50.0819	50.2930	50.4685	50.7541	51.2328	51.4522	51.6119	51.4435	51.5099	51.6429	51.3049	50.9541	50.5223	50.2429	49.8165	49.7559	49.3458	49.3853	49.1447	49.1177	49.2574	50.2469
d-Ca47A2_09_C04R	19.4489	23.5843	25.0072	28.7020	30.7351	32.6045	34.7439	36.0127	37.3430	38.7087	39.5800	40.5220	40.6325	41.6650	42.2005	42.6158	43.1524	44.0283	44.4411	44.9495	45.5135	46.2700	46.4931	47.2228	47.6387	47.6667	48.1025	47.6498	48.4389	48.8478	49.1625	49.4946	49.7889	49.9329	49.9473	49.9812	49.9628	49.7747	49.2910	48.8156	48.5751	48.6503	46.9826	47.7803	47.7600	46.5770	47.4233	47.7616	48.6524
d-Ca47A2_09_C05F	22.2046	25.3344	29.2067	32.0223	34.9205	37.0762	39.4365	41.3000	42.7841	44.4683	44.6501	45.9392	45.9828	46.8212	46.8547	47.9796	48.1661	49.2519	49.4340	50.0393	50.6290	51.1812	51.0320	52.3024	52.5389	52.8379	53.0867	53.6423	53.7018	53.8707	54.1710	54.5331	54.6112	54.6834	54.4454	54.2259	53.8884	53.2465	52.2911	51.4060	50.9064	49.9113	49.7231	48.9390	48.6459	48.1278	47.8143	48.0478	49.5443
d-Ca47A2_09_C05R	21.4735	25.5477	28.9194	31.8756	34.6001	37.0242	39.1228	40.3223	41.7219	43.2973	43.9218	45.3226	45.5185	46.1376	46.4946	47.1892	47.6922	48.5386	49.0011	49.6427	50.2699	50.8387	51.2682	51.9761	52.3518	52.4131	52.9440	51.7905	53.2064	53.6604	53.8894	54.0828	54.3062	54.3736	54.2523	54.1410	53.7142	53.0526	52.1945	51.3363	50.9072	50.6014	48.3253	49.0151	48.6983	47.0891	47.9277	48.3354	49.6205
d-Ca47A2_09_C06F	23.9076	27.8635	32.1935	34.3442	37.5652	39.1700	41.9357	43.6642	45.0200	46.5120	46.3898	47.6940	47.2461	48.4354	48.3458	49.6203	49.9468	50.8520	51.2015	51.5525	52.2225	52.4732	51.9406	53.6207	53.6497	53.9462	54.1237	54.5253	54.6596	54.8608	55.0442	55.3597	55.4569	55.5439	55.2584	55.0268	54.8119	54.0199	53.2463	52.3205	51.7727	50.3929	50.7074	50.0283	49.6960	49.3016	49.0630	49.1843	50.5486
d-Ca47A2_09_C06R	22.6416	26.6515	29.6324	31.9921	35.4058	37.4748	39.6488	41.3196	42.9847	44.2055	44.5575	45.6497	45.6556	46.2160	47.2121	47.2764	47.9888	48.6507	49.0284	49.7404	50.4028	50.7243	50.8568	51.4003	51.6270	51.7983	52.0679	51.7824	52.6595	52.8892	53.2252	53.4369	53.4308	53.5259	53.3120	53.2805	52.6634	51.8093	51.1516	50.0779	49.7741	49.2691	47.8401	47.6426	47.3515	46.3418	46.6150	46.8081	48.1134
d-Ca47A2_09_C07F	22.8748	27.9048	30.5486	33.6421	36.1569	37.8574	40.3660	41.6849	43.0068	43.9072	44.8762	45.1609	45.8449	45.8972	46.5425	46.6342	46.8813	47.5558	47.7145	48.3771	48.5600	48.9881	48.7593	49.5463	49.8782	49.9513	50.1562	50.3686	50.5536	50.7066	50.9012	50.9440	50.9364	50.8519	50.7558	50.4119	50.0262	49.4315	48.5576	47.6885	47.2154	46.5303	45.8652	45.1913	44.9122	44.7144	44.3172	44.7525	45.7426
d-Ca47A2_09_C07R	23.0708	26.3059	29.4052	32.2050	34.1391	36.4540	38.3968	39.4653	40.8394	41.9192	42.5699	43.3999	43.2074	43.8439	44.5487	44.2905	45.0042	45.3230	45.2059	46.1077	46.4717	46.9471	47.2426	47.3782	47.6813	47.9323	47.9955	47.3336	48.5990	48.6333	48.9565	49.0542	48.9172	48.9928	48.7923	48.6219	48.1999	47.4162	46.6894	45.6694	45.3265	44.8074	43.2632	43.4862	43.2272	42.1580	42.8258	42.9159	44.1294
d-Ca47A2_09_C08F	23.6515	27.3474	30.6606	33.4575	36.0950	38.1531	40.6007	42.2873	43.3554	44.6362	45.2514	45.6774	46.3374	46.4950	47.1856	47.3393	47.5487	48.2798	48.4005	49.2845	49.3920	49.9237	49.6199	49.9650	50.9014	50.9523	51.2185	51.3367	51.5423	51.8397	52.0646	52.0359	52.1351	52.0921	51.8715	51.5352	51.1030	50.4729	49.5045	48.6026	48.1456	47.3935	46.6843	45.9520	45.6990	45.4329	45.1150	45.4728	46.5207
d-Ca47A2_09_C08R	22.6347	27.0583	30.1714	33.6416	36.0966	38.2186	39.7898	41.6362	43.1260	43.9680	44.9326	45.4351	45.5275	46.1144	46.6133	46.5229	47.3472	47.8469	47.6449	48.5974	49.2107	49.5638	49.9324	50.1912	50.4356	50.6349	50.9194	50.6657	51.2190	51.4615	51.7391	51.8267	51.6473	51.7851	51.5706	51.2173	50.8960	49.9846	49.2495	48.1655	47.6975	47.2815	46.0864	45.8031	45.4388	44.7882	44.9577	45.1718	46.4026
d-Ca47A2_09_C09F	21.5920	23.5878	28.7712	31.9159	34.5024	37.2055	37.6094	39.5448	42.2945	43.8485	44.9784	45.4535	45.7068	46.1262	46.2453	47.6982	47.9643	48.5771	49.3812	49.7818	50.4008	50.7443	51.3586	51.8337	52.0223	52.3777	52.6770	52.9109	53.3308	53.4769	53.6446	53.7971	53.8441	54.2800	53.9111	53.9096	53.4349	52.8653	52.3221	51.4998	51.1306	50.6990	49.9354	49.3313	49.3092	48.9806	48.6394	49.1145	50.0840
d-Ca47A2_09_C09R	21.3984	25.3394	28.8735	31.6917	34.8048	37.2947	39.0867	41.2071	42.7994	44.0179	44.9737	46.0667	45.8900	46.8689	47.5726	47.8029	49.0905	49.2935	49.8562	50.3840	50.8854	51.3462	52.1790	52.4133	52.6913	51.9530	53.0672	53.5566	53.7870	53.7834	54.0551	54.3449	54.6458	54.7292	54.5026	54.1899	54.1324	53.3710	52.5893	52.0688	51.5453	51.1484	50.4717	49.5799	49.7509	49.5636	49.3068	48.9557	50.5951
d-Ca47A2_09_C10F	19.9147	25.0936	28.9300	31.6579	33.9173	36.4818	38.0267	39.7655	41.4748	42.7618	42.5689	44.1879	44.5695	44.9319	45.5450	45.5954	46.7577	47.0219	47.4068	48.0044	48.4571	48.9387	49.1358	49.6162	50.0243	49.9641	50.4292	50.8405	50.8992	51.0766	51.3974	51.4395	51.5440	51.4991	51.4259	51.1352	50.8629	50.2510	49.3014	48.5093	47.9309	47.5598	46.9629	46.2366	45.8112	45.7577	45.4647	45.7577	46.6344
d-Ca47A2_09_C10R	22.2801	25.8016	29.5913	32.1873	34.0952	36.5736	38.5804	39.6457	41.8770	42.6460	43.5506	43.9409	44.2914	44.8241	45.3607	45.6782	46.5527	46.4727	47.1130	47.3617	47.8123	48.3504	49.1622	49.1864	49.4523	49.5403	49.7298	49.4450	50.1098	49.9343	50.6673	50.8085	50.7784	50.7731	50.4364	50.3364	49.9135	49.3234	48.4743	47.4812	46.9037	46.5729	45.7629	45.1291	44.6094	44.3921	43.9707	43.8919	45.5685
d-Ca47A2_09_C11F	21.6301	26.7861	29.1291	32.1854	34.8704	36.7040	37.4552	41.0044	41.7226	43.2869	44.3661	44.9633	45.6405	45.8997	46.5246	47.3405	47.7852	48.3518	48.9397	49.4809	49.9386	50.5632	50.9367	50.8202	51.7112	52.1955	52.4794	52.8092	52.9918	53.3141	53.5490	53.8128	53.9219	53.9620	53.7994	53.5930	53.0703	52.8550	51.8967	50.9426	50.4886	50.1487	49.4048	47.9555	48.3840	48.0144	47.4141	47.8584	48.9937
d-Ca47A2_09_C11R	23.2125	27.8193	29.4231	33.5741	36.1267	37.9431	40.0146	42.2633	43.3928	44.6262	45.7927	46.2347	45.4455	47.3525	47.9318	48.1924	48.8993	49.5407	50.1167	50.3346	50.9945	51.7516	52.2646	52.8363	52.9403	52.5362	53.3298	53.8577	54.0321	54.4716	54.5607	54.7515	54.8651	54.9504	54.8280	54.7092	54.1897	53.7001	52.7649	51.2712	51.4153	50.9762	50.2508	49.5681	49.1082	48.7331	48.2886	48.7257	49.9996
d-Ca47A2_09_C12F	23.5993	27.0266	31.5326	33.7556	36.0206	36.7199	39.9567	41.4906	43.0986	44.2054	44.9690	45.2406	45.7417	46.1373	47.0839	47.0541	47.6533	48.1747	48.5179	48.7309	49.4488	49.8040	50.1463	48.6182	51.0723	50.8852	51.0932	51.5096	51.7217	51.9037	52.0381	52.2965	52.2669	52.2291	52.1998	51.7766	51.4753	50.8935	49.8242	49.0799	48.6405	48.1839	47.3454	46.4867	46.2193	45.7075	45.4270	45.6397	46.8683
d-Ca47A2_09_C12R	24.4038	26.9937	29.9146	34.0627	35.9393	38.0812	40.0007	41.3963	42.7159	44.1685	45.0249	45.7744	45.7484	46.2631	46.9040	47.1293	48.0640	48.3491	48.8014	49.4100	49.7997	50.1774	50.9672	51.1629	51.6216	51.6568	51.9151	52.2509	52.5687	52.8321	52.9925	53.0552	53.0213	53.1881	53.0319	52.8257	52.4799	51.7729	50.7886	49.8847	49.5890	49.3398	48.4499	47.7077	47.1789	46.9374	46.5367	46.7855	47.9841
d-Ca47A2_09_D01F	23.0487	27.6918	31.0030	34.8269	37.6416	40.0401	42.1822	44.2053	45.6160	47.2335	47.8816	47.8591	48.6413	50.0159	50.5091	50.8635	51.3120	51.9937	52.4572	53.1732	53.4120	54.1999	54.6531	55.1078	55.4221	55.5523	55.9642	56.2231	56.4886	56.5758	56.9598	56.9250	57.1392	57.2974	57.0891	56.7980	56.3682	55.7022	54.6068	53.7299	53.2720	52.7563	51.9765	51.1455	50.6924	50.3142	49.7374	50.1443	51.5055
d-Ca47A2_09_D01R	22.0192	26.2809	29.9346	32.3343	34.4629	36.5677	38.9264	41.0961	41.9024	43.3438	44.1997	44.8597	44.8649	45.5190	46.3149	46.5871	47.2904	47.6783	48.2206	48.4430	48.8779	49.4633	49.8452	50.2223	50.4446	50.8038	51.0987	51.1242	51.5082	51.6130	52.0265	52.2827	52.2120	52.1815	52.2706	52.0464	51.5457	50.9260	49.9350	49.0012	48.7523	48.1581	47.5557	46.8289	46.4537	45.9716	45.6822	45.9361	47.2405
d-Ca47A2_09_D02F	24.0462	28.2412	30.3277	33.8322	36.8273	38.8554	40.9444	43.1776	44.0677	44.8487	46.0731	46.7640	47.0151	47.2501	47.7466	48.1959	48.6036	49.4349	49.9699	49.9647	50.7834	51.2271	51.4674	52.0250	52.1664	52.4220	52.6905	52.9374	53.0466	53.3737	53.4793	53.6356	53.7475	53.7925	52.9183	53.2534	52.9578	52.2560	51.4720	50.4279	49.9275	49.3889	48.6968	47.8579	47.8735	47.5302	47.2814	47.6643	48.7325
d-Ca47A2_09_D02R	25.5154	29.6248	32.4683	35.2089	37.4909	39.7578	41.4303	43.4652	44.8626	45.2037	46.2642	46.9970	47.1842	48.1003	48.5146	48.9694	49.4031	49.9121	50.4727	50.7587	51.5081	51.6713	52.0127	52.5258	52.7260	52.8677	53.1243	53.6071	53.6015	53.8989	53.9960	54.0504	54.3412	54.3046	54.0727	53.8705	53.4949	52.7393	51.9931	51.1411	50.5835	50.3134	49.4490	49.0540	48.6846	48.4804	48.3196	48.4602	49.5068
d-Ca47A2_09_D03F	23.3476	26.7019	29.9631	34.2993	36.1644	38.3665	40.5318	42.1862	43.4765	44.7866	46.0885	45.9335	47.0357	47.5865	48.3340	48.4957	49.0027	49.7506	50.4417	50.6860	51.1463	51.5086	51.9062	52.3633	52.5870	52.8097	53.0268	53.4559	53.5491	53.9306	54.0483	54.2078	54.3624	54.4282	53.3162	53.9617	53.5439	53.0256	52.2178	51.3204	50.8092	50.4690	49.8156	49.1645	48.7946	48.4866	48.5194	48.7970	49.6914
d-Ca47A2_09_D03R	22.1634	26.7485	30.4189	33.3245	34.7780	38.5398	40.1902	42.0957	43.5981	44.2059	45.5008	45.9907	46.4296	47.2662	47.7113	48.1429	48.7114	49.5464	49.7876	50.2015	50.8795	51.1730	51.6986	52.0537	52.2472	52.6069	52.6927	53.3643	53.3300	53.7284	53.7812	53.9329	54.1232	54.1842	53.8544	53.6753	53.2760	52.8871	52.0570	51.2141	50.4979	50.3690	49.3129	49.1249	48.8745	48.6531	48.4480	48.6234	49.7286
d-Ca47A2_09_D04F	22.2758	26.6681	29.8904	33.1805	36.1140	38.8181	40.7317	43.0801	44.1845	45.6093	46.7615	46.8322	48.0524	48.2803	49.2613	49.6150	50.0996	50.8352	51.6850	51.8852	52.3804	52.7366	53.2793	53.8341	54.2753	54.3071	54.7305	55.2800	55.2867	55.5435	55.8028	55.9170	56.1680	56.3185	54.3778	55.7968	55.3609	54.7593	53.8766	53.0786	52.4297	52.2173	51.5033	50.7402	50.2004	49.7715	49.6530	49.9087	51.0187
d-Ca47A2_09_D04R	23.1578	27.4796	31.5465	33.8305	35.8704	38.6986	40.6017	42.9996	44.4078	45.6477	46.6679	47.7003	47.4963	48.0750	48.8199	49.5953	49.8783	50.7715	51.2334	51.9152	52.0315	52.5430	53.1827	53.6341	53.9270	54.1558	54.3655	54.7016	54.7975	55.2672	55.4910	55.5470	55.7967	55.6868	55.8539	55.3558	54.9886	54.4169	53.4912	52.7308	52.0343	51.9375	50.9565	50.2855	49.7639	49.5980	49.3972	49.5436	50.6176
d-Ca47A2_09_D05F	20.3939	24.8132	27.8218	31.1364	33.7827	36.0379	38.2916	40.4484	41.6094	42.3896	43.5738	44.7891	44.6969	45.3633	45.9602	46.3834	46.6820	47.3825	47.9827	47.9803	49.0011	49.3070	49.6687	50.1153	50.3505	50.5706	50.9670	51.0698	51.5027	51.4969	51.7866	51.8011	52.0825	52.0820	51.9525	51.7124	51.2225	50.6672	49.8261	48.8563	48.4301	47.9983	47.2892	46.1605	46.2415	45.7784	45.4009	45.7319	46.9538
d-Ca47A2_09_D05R	19.9343	24.5899	28.3553	31.3746	33.3974	36.1581	37.8421	39.6653	40.9011	41.7720	42.7092	43.7423	43.5584	44.3995	44.8865	45.5260	45.9607	46.1051	46.9311	47.3578	47.7647	48.3004	48.5282	48.9488	49.3499	49.7188	49.6752	50.1180	50.2340	50.3462	50.5898	50.6742	50.7973	50.8784	50.7659	50.5030	49.9690	49.3344	48.2807	47.5477	47.0607	46.8460	45.5055	45.3339	44.8817	44.4283	44.1960	44.2800	45.4802
d-Ca47A2_09_D06F	21.0224	25.9354	28.4517	31.8003	34.3879	36.8822	38.6940	40.7505	42.2124	43.5776	44.6768	44.8317	45.7013	46.1946	46.8777	47.3354	48.0042	48.7074	49.1966	49.5963	50.2273	50.5688	50.9917	51.5455	51.9563	52.0262	52.4202	52.7287	52.9008	53.4269	53.4369	53.6529	53.9321	53.9508	52.9382	53.6609	53.0389	52.2566	51.3287	50.3606	49.7914	49.6028	48.7595	47.7174	47.3504	46.9689	46.6987	46.9830	48.1591
d-Ca47A2_09_D06R	22.3454	26.4876	30.3020	32.4189	34.4002	37.0112	39.4214	40.9335	43.0606	43.8882	44.9330	45.6450	45.5944	46.2268	47.2206	47.4655	48.0742	48.5979	49.4658	49.8127	50.1207	50.7430	51.1716	51.7153	51.9482	52.1957	52.3814	52.6778	52.8200	53.3288	53.4962	53.6607	53.7775	53.9102	53.8079	53.5548	53.0341	52.3108	51.2305	50.3792	49.9027	49.6442	48.6592	47.9687	47.4985	47.0548	46.7571	46.8581	48.0563
d-Ca47A2_09_D07F	21.2215	24.9631	28.0628	32.2428	34.2441	36.2765	38.1782	40.2212	41.8418	42.9068	44.4026	44.3977	45.3228	45.7441	46.3476	46.7055	47.2480	47.7475	48.4411	48.7185	49.1978	49.5319	49.9897	50.6952	51.0895	51.1782	51.4142	51.7867	51.8207	52.2814	52.4183	52.5350	52.7593	52.8728	51.7625	52.3948	52.0032	51.5174	50.7596	49.8882	49.3026	48.9506	48.4110	47.7875	47.4253	47.1955	47.2433	47.5198	48.4461
d-Ca47A2_09_D07R	22.9393	26.5883	30.1780	32.8961	35.1472	37.7136	40.2607	41.5523	43.4102	44.1694	45.3109	45.9746	46.1648	46.6211	47.3413	47.6180	48.2871	48.8142	49.3666	50.2066	50.2705	50.6748	51.2610	51.8713	51.8648	52.1368	52.4570	52.6917	52.8768	53.4286	53.3559	53.4326	53.7323	53.7249	53.7599	53.3979	52.9272	52.4258	51.4918	50.5827	49.9018	49.7321	48.8414	48.2986	47.9122	47.9471	47.9694	48.1012	48.9697
d-Ca47A2_09_D08F	21.7660	26.9537	30.0573	33.3251	35.9444	38.2128	40.4286	42.4741	44.3121	44.8809	46.5556	47.4253	47.9309	48.3352	48.9086	49.5343	50.4039	51.1384	51.6975	50.9803	52.7890	53.4552	53.6726	54.4047	54.5019	54.9430	55.1813	55.6311	55.7217	56.1354	56.1602	56.6027	56.7384	56.9876	56.3170	56.6994	56.3593	55.8343	55.3715	54.3547	53.8826	53.4043	52.6378	51.8474	52.2120	52.0889	52.0333	52.2959	53.1802
d-Ca47A2_09_D08R	20.9745	25.6520	28.9070	32.7052	34.4236	37.7366	39.6704	41.1875	43.0911	44.3111	45.3102	46.4014	46.5517	47.4674	47.9273	48.5684	49.3770	49.6830	50.5898	50.9591	51.6473	52.1461	52.5161	52.8587	53.1972	53.4403	53.5504	54.4201	54.5109	54.7170	54.9137	55.2222	55.4869	55.5881	55.2403	55.1814	54.8872	54.4274	53.7096	52.9724	52.3549	52.2886	50.8837	51.2124	50.9664	50.7684	50.5652	50.6401	51.6579
d-Ca47A2_09_D09F	20.4679	24.3984	26.7449	30.2287	33.0775	35.2124	37.2441	38.9036	40.1283	40.9842	41.9149	42.5935	42.6803	43.2741	43.7478	43.7797	44.4158	44.9087	45.0769	44.7015	46.4392	46.1383	46.8134	47.2460	47.3057	47.4539	47.7045	47.8261	48.0457	48.3318	48.4146	48.3646	48.5029	48.4125	48.2915	47.9608	47.4714	46.9542	45.9877	45.1213	44.5946	44.1459	43.3789	42.5783	42.3568	42.0495	41.7379	42.0183	43.1274
d-Ca47A2_09_D09R	22.1474	25.2465	28.2074	30.9822	34.0854	35.7766	38.1686	39.3426	40.7177	41.9657	42.6040	43.5354	43.4843	43.7975	44.6850	44.9234	45.2250	45.5472	46.0576	46.4317	46.8877	47.2983	47.5535	47.9066	48.2246	48.3155	48.5519	48.7320	48.8460	49.0005	49.2470	49.2864	49.2916	49.2283	49.0876	48.7589	48.2639	46.5934	46.6932	45.8497	45.3106	44.8661	44.0685	43.3218	42.8615	42.7501	42.4546	42.7209	43.7366
d-Ca47A2_09_D10F	21.2897	24.5366	28.3152	31.0562	34.6883	37.1454	38.6232	40.4747	41.5410	43.0582	43.4944	44.4923	44.5156	45.0298	45.8540	45.9691	46.5237	47.0803	47.8061	48.1638	48.5950	48.9004	49.3828	49.8755	49.9870	50.3201	50.5499	50.7460	50.8820	51.2994	51.3461	51.2479	51.3777	51.5077	51.3535	51.0130	50.4773	50.1107	49.0135	48.0688	47.5407	47.3336	46.4334	45.6662	45.3275	44.9062	44.7319	44.9881	46.1166
d-Ca47A2_09_D10R	22.3375	25.0187	28.7079	32.7230	34.2746	36.4569	38.8654	40.6363	41.2172	42.9037	43.6499	45.4397	45.1465	45.2617	45.9917	46.3434	46.7956	47.5294	47.7204	48.3471	48.7559	49.2848	49.4854	50.1123	50.3066	50.5872	50.7743	50.9288	50.9747	51.3262	51.6060	51.6473	51.7454	51.7878	51.4628	51.2429	50.7054	49.5957	49.4063	48.5106	47.9392	47.6287	46.8008	46.0977	45.8572	45.5323	45.1004	45.5242	46.4987
d-Ca47A2_09_D11F	21.3596	25.6774	29.1573	31.2215	33.7439	36.0960	37.8538	39.5742	41.2824	41.7026	42.7617	43.6500	43.6472	44.0306	44.9584	45.2021	45.7946	46.2670	46.7600	45.9861	47.4928	48.1748	48.3474	48.9654	48.9048	49.3023	49.5402	49.7126	49.8558	50.3018	50.1303	50.5087	50.5939	50.7549	50.1382	50.3865	50.0201	49.5732	49.0332	48.0915	47.5640	47.0775	46.4068	45.7919	45.9162	45.7009	45.7177	45.8957	46.7943
d-Ca47A2_09_D11R	22.0313	26.6656	28.8234	31.2818	33.5279	36.0748	37.9297	39.2321	41.2034	41.4835	42.6772	43.1743	43.4901	44.4635	44.7544	44.9505	45.3580	46.1027	46.4141	47.0190	47.4788	47.8529	48.1829	48.6024	48.8091	49.1780	49.0952	49.5618	49.7190	49.9675	50.1514	50.2238	50.4196	50.5220	50.2253	50.0145	49.7100	49.2239	48.5072	47.8540	47.2312	47.1638	45.9585	46.0339	45.8157	45.5928	45.4044	45.4424	46.3754
d-Ca47A2_09_D12F	24.3320	28.0097	31.0712	34.2061	36.6114	38.4936	40.8217	42.5347	43.7681	44.9895	45.5291	46.3089	46.0805	46.9478	47.6633	47.5937	48.4152	49.1299	49.7247	49.8384	50.6717	50.7690	51.2832	51.5400	51.7558	52.0938	52.4892	52.5856	52.7463	53.1759	53.2390	53.2032	53.3553	53.3881	53.3005	52.9847	52.3736	51.8602	50.6711	49.6203	49.1960	48.9503	48.0618	46.9764	46.6869	46.0860	45.7219	46.0254	47.3375
d-Ca47A2_09_D12R	25.4647	27.8934	31.7392	34.8231	36.7256	38.4520	41.1798	42.8546	43.6029	45.3906	46.3352	47.5783	47.3481	47.3149	48.0483	48.5130	49.0397	49.5641	50.1800	50.5395	50.9182	51.5334	51.8522	52.4497	52.5696	52.9301	53.2187	53.4439	53.5829	53.8205	54.1139	54.1756	54.2807	54.3211	54.0526	53.7555	53.3113	52.0714	51.5528	50.7809	50.1773	49.8413	48.9196	48.0876	47.5848	47.2400	46.7704	47.1305	48.3198
d-Ca47A2_09_E01F	22.1769	26.4768	29.2543	32.3943	35.3175	37.4840	39.4309	41.4598	43.1685	44.3017	44.9992	45.8811	46.3888	46.8212	47.3969	47.5871	48.4304	49.1105	49.3917	49.7547	50.5680	50.9940	51.3635	51.8721	52.2422	52.1843	52.7169	52.8898	53.2421	53.4703	53.6128	53.9427	54.0869	53.9754	53.9179	53.6299	53.1103	51.8914	51.4237	50.3447	49.8494	49.4979	48.7297	48.0500	47.4390	46.9904	46.6306	46.7822	47.9488
d-Ca47A2_09_E01R	22.8891	27.1575	30.3008	33.4386	36.9174	38.4802	40.5196	42.6705	44.2450	45.5749	46.5216	47.3991	47.4218	48.1325	48.7040	49.0492	49.6163	50.1929	50.7769	51.3646	51.6905	52.3908	52.8286	53.0416	53.3574	53.5073	53.9378	54.3573	54.6167	54.6135	54.8457	54.9979	55.1053	55.2120	54.9364	54.7715	54.1571	53.6082	52.7565	51.5568	51.2476	50.6616	49.8737	49.1454	48.7014	47.9867	47.7259	48.0223	49.1430
d-Ca47A2_09_E02F	23.8858	27.8531	30.4121	33.9802	35.7945	37.7145	40.1736	42.0226	43.4015	44.6421	45.2106	45.8568	46.3733	46.8039	47.4140	47.4261	48.2603	48.9176	49.3809	48.8542	50.3208	50.9472	51.1519	51.6582	52.0401	52.1453	52.4507	52.6291	52.9866	53.0922	53.2883	53.4024	53.6258	53.6723	53.3303	53.3200	52.7233	51.2936	50.9336	50.0109	49.5218	49.0726	48.2861	47.6249	47.2032	46.7379	46.2464	46.5784	46.8719
d-Ca47A2_09_E02R	24.3201	28.2037	31.5646	33.9810	37.1437	38.5376	40.5354	42.8351	44.1377	44.9797	46.0139	46.1935	46.7864	47.0831	48.2802	48.0805	48.7110	49.5598	50.0296	50.3067	50.6392	51.2395	51.6351	52.2790	52.3933	52.5936	53.0326	53.3510	53.3328	53.6206	53.7546	53.8274	53.8929	54.0438	53.7843	53.4223	53.0619	52.3874	51.3173	50.2723	49.8464	49.4677	48.6110	47.8843	47.3463	46.7822	46.5506	46.7173	48.0205
d-Ca47A2_09_E03F	22.9860	27.6970	30.5728	33.9186	36.7099	38.4344	40.6844	42.7253	44.2313	44.8429	45.8492	46.3889	47.3132	47.6204	48.4173	48.4776	49.0200	49.7161	50.1741	50.7303	51.0380	51.6209	51.6747	52.0903	52.6341	52.8173	53.0097	53.3761	53.5076	53.7061	53.8026	54.1197	54.2878	54.1392	53.8849	53.8291	53.4164	52.8751	51.9023	51.0141	49.7190	50.2451	49.3588	48.8811	48.4138	48.1765	47.8255	48.1309	49.3013
d-Ca47A2_09_E03R	22.5456	26.9376	30.2149	33.7133	35.8664	38.4184	40.8784	43.0459	43.7215	45.0113	46.1548	46.7758	47.2097	47.7053	48.3251	48.5794	49.1841	49.7194	49.9863	50.7547	51.0293	51.0971	52.1119	52.4642	52.5602	52.9634	53.1853	53.4840	53.5657	53.9121	54.1369	54.3251	54.3146	54.3640	54.3603	53.8920	53.6145	52.7256	51.8469	51.0772	50.6025	50.3908	49.5496	48.8744	48.5110	48.4091	47.8302	48.1130	49.3035
d-Ca47A2_09_E04F	21.8139	25.9022	28.9610	31.7723	33.7739	36.2565	39.0246	40.6396	42.3241	43.4010	44.1108	44.7383	45.7271	45.3045	46.5124	46.5453	47.6216	48.0416	48.4367	49.3483	49.4539	49.9370	50.3408	50.5944	50.9603	51.4024	51.5305	51.7666	52.2830	52.3842	52.4581	52.7531	52.8413	52.9314	52.5933	52.4820	52.2210	51.6552	50.7495	49.8836	47.7518	49.0488	48.1486	47.6025	47.1397	47.0625	46.6923	46.8678	48.1173
d-Ca47A2_09_E04R	24.3139	27.8281	30.7861	34.0083	36.6233	39.5714	41.6470	44.4059	44.4212	45.8623	46.8088	47.6000	47.8438	48.2190	48.9304	49.4148	49.7505	50.2861	50.8006	51.3902	51.9330	52.0711	52.8132	53.1210	53.3510	53.6369	54.0236	54.2800	54.4509	54.6282	54.9717	55.1150	55.1281	55.2023	55.0659	54.6916	54.4147	53.5137	52.6245	51.7800	51.2967	50.9162	50.0512	49.3775	49.0755	48.9185	48.3257	48.6291	49.8726
d-Ca47A2_09_E05F	22.6305	27.0344	29.5565	32.8066	35.1245	37.5446	40.0106	41.9280	43.2818	44.3498	45.4178	45.9530	46.6794	46.6406	47.6352	47.8077	48.3934	48.9614	49.4361	50.1715	50.3557	50.8384	51.1104	51.6308	51.9278	52.2028	52.3714	52.6752	52.9875	53.1083	53.1042	53.4249	53.4139	53.5023	53.0589	52.9349	52.5566	51.9517	51.0430	49.9822	48.3886	48.9948	48.0769	47.5467	47.2200	47.0199	46.8013	47.0366	48.2725
d-Ca47A2_09_E05R	22.4800	26.0295	29.8517	32.4829	34.8347	37.4118	39.8995	41.7143	43.1087	43.7343	44.5702	45.5304	45.7011	46.1730	46.7178	47.1148	47.8730	47.9773	48.6106	49.2150	49.3877	48.9425	50.5507	50.8803	50.9904	51.2146	51.6295	51.8638	51.8501	52.0661	52.3090	52.4673	52.4111	52.5884	52.4204	51.8955	51.6263	50.8467	50.1753	49.0848	48.5565	48.2046	47.4767	46.7344	46.4723	46.2677	46.0347	46.3825	47.4986
d-Ca47A2_09_E06F	22.9540	27.8683	30.2979	33.6179	35.8162	37.9642	41.2000	42.0396	43.3833	44.5113	45.3586	45.6543	46.5401	46.3079	47.2709	47.2657	47.9548	48.2475	48.4591	49.2557	49.5993	49.9866	50.3497	50.7184	50.9053	51.1968	51.3033	51.5843	51.8979	52.0749	51.9996	52.2008	52.2465	52.2606	51.8318	51.6298	51.1376	50.4191	49.4545	48.3057	46.4478	47.4287	46.4542	45.7792	45.4448	45.3333	44.9955	45.2241	46.4984
d-Ca47A2_09_E06R	22.9817	27.8113	30.6897	33.6182	36.9279	38.9078	40.4099	42.4810	43.9194	44.8461	45.9183	46.1425	46.6639	47.1383	47.9751	48.1438	48.3740	49.1904	49.9033	50.1405	50.7565	51.1673	51.5367	52.1763	52.2371	52.3040	52.7467	53.0673	53.0236	53.2734	53.4294	53.5678	53.5450	53.7312	53.4604	53.1810	52.5569	51.9994	50.9538	49.9985	49.4226	48.9994	48.1595	47.4533	47.2213	46.8047	46.7250	46.9904	48.1956
d-Ca47A2_09_E07F	22.3342	25.9835	29.1167	31.8813	34.4940	36.4174	38.6364	40.1638	41.8597	42.7983	43.2740	44.0042	44.8634	45.3931	46.1230	46.3018	46.8216	47.4794	47.9160	48.3658	48.8176	49.1971	49.6921	50.1012	50.2946	50.5297	50.7314	51.1683	51.3002	51.4387	51.6630	51.8516	51.9913	52.1865	51.9231	51.8944	51.6914	51.1186	50.3892	49.6426	49.1386	49.0140	47.9555	47.9414	47.6719	47.3663	47.2223	47.2583	48.2314
d-Ca47A2_09_E07R	23.5958	26.8632	29.8157	33.1727	35.1325	37.8022	40.0179	41.7079	43.2355	43.5759	45.0598	45.8741	46.2711	46.4478	47.0911	47.4822	48.0556	48.7304	49.3330	49.3195	50.3703	50.7094	50.9290	51.4471	51.6148	52.0041	52.3346	52.4666	52.8332	53.0510	53.1720	53.5119	53.5448	53.6339	53.5646	53.3002	53.0200	52.6166	52.0215	51.0760	50.8158	50.3067	49.7944	48.3673	49.0374	48.7012	48.3479	48.7143	49.6519
d-Ca47A2_09_E08F	22.3151	25.7543	29.4293	32.6300	34.7339	37.1576	39.3830	41.2420	42.3814	43.4380	44.4593	44.9826	45.6422	46.0509	46.9145	47.2994	48.0791	48.3934	48.9401	49.1478	49.6648	50.2509	50.4027	50.9590	51.1691	51.6541	51.6513	52.0743	52.1318	52.3966	52.5137	52.7240	52.7961	52.7828	52.7158	52.7021	52.2648	51.5664	50.9029	50.3294	49.8562	49.4104	48.6862	48.1858	47.8241	47.7433	47.5318	47.8626	48.6675
d-Ca47A2_09_E08R	22.9408	27.3883	30.7652	34.3819	36.5393	39.7502	42.2998	43.6741	45.1252	46.5458	47.5825	48.2923	48.7398	49.3414	49.7208	50.3358	51.1601	51.3932	52.1899	52.8891	53.0470	52.0359	54.3678	54.7238	54.6883	55.1906	55.5595	55.8166	55.8212	56.1402	56.3351	56.5088	56.5748	56.7097	56.6400	56.0587	55.7893	54.9396	54.1699	53.1729	52.5391	52.3319	51.4583	50.6140	50.2388	50.0834	49.6500	50.0706	51.3626
d-Ca47A2_09_E09F	22.5814	26.6429	29.6687	33.5492	35.2470	38.1390	41.1920	42.5628	43.7823	45.0155	45.9238	46.4590	47.4810	47.7316	48.4400	48.8410	49.5144	49.8340	50.4234	50.8822	51.4667	51.9874	52.3545	52.7853	52.9402	53.4186	53.5552	53.9498	54.0662	54.3481	54.3823	54.5972	54.7094	54.7338	54.5792	54.4508	53.9272	53.3250	52.3972	51.5432	51.0606	50.6025	49.8145	49.2126	48.9356	48.6592	48.3988	48.7747	49.7910
d-Ca47A2_09_E09R	22.9628	26.5664	31.2103	34.4672	36.2512	39.3621	42.0497	43.2361	45.0929	46.2700	47.3395	47.9812	48.1349	48.8733	49.6085	49.9871	50.5268	51.0301	51.6463	52.1785	52.6761	52.8867	53.5275	53.9269	54.3160	54.4622	54.9297	55.1790	55.2358	55.5012	55.8282	55.9569	55.9482	56.2074	55.9418	55.5980	55.1992	54.4610	53.4933	52.7073	52.1917	51.8560	51.0001	50.3346	50.1356	49.9365	49.4728	49.7339	50.9145
d-Ca47A2_09_E10F	20.9769	24.7403	27.9909	31.5087	33.7824	36.5606	38.2523	40.3087	41.7904	42.6556	44.2009	44.4419	44.7201	45.1294	46.1154	46.4872	46.7826	47.8051	48.1109	48.5735	49.0489	49.6019	50.0845	50.6844	50.6646	51.0163	51.3634	51.5340	51.8175	52.1650	52.2405	52.4876	52.7198	52.7690	52.6117	52.2218	51.9430	51.3189	50.4183	49.6500	48.9775	48.8006	47.0940	47.3855	47.0809	46.9505	46.9023	46.9434	47.9647
d-Ca47A2_09_E10R	22.7386	25.8901	29.4714	32.5992	35.0276	36.9716	39.3852	40.9905	42.4727	43.5780	45.0426	45.2134	45.9505	46.1450	46.8854	47.3862	48.0981	48.6684	49.2424	49.4111	50.1044	50.7344	51.0047	51.5887	51.5347	51.9553	52.2312	52.6368	52.7217	53.1788	53.2646	53.5067	53.6441	53.6462	53.0642	53.3267	52.8011	52.1606	51.5442	50.5293	49.9125	49.5708	48.7129	47.3883	47.8821	47.7362	47.6383	47.7795	48.9441
d-Ca47A2_09_E11F	21.7315	25.4892	30.2637	31.8270	34.2761	37.7701	39.3909	41.0689	42.5820	43.6121	44.2272	44.8560	45.1586	45.7539	46.3395	46.4534	46.8806	47.5037	47.9089	48.1027	48.6034	49.2756	49.6189	49.9426	50.1378	50.3845	50.4955	50.7936	50.9530	51.2738	51.2702	51.4243	51.4824	51.5619	51.2826	50.9266	50.5928	49.9364	48.8095	47.8222	47.2016	46.8755	45.9616	45.2548	44.8069	44.3695	44.0085	44.2084	45.5040
d-Ca47A2_09_E11R	21.9158	25.9853	29.4887	32.2938	35.4450	37.2542	39.8144	41.1949	42.6218	43.6210	44.4902	45.0373	45.7486	45.6783	46.1513	46.9818	47.1777	47.6605	48.3250	47.6378	48.9958	49.5997	49.7634	50.3250	50.4242	50.6371	50.7852	51.1187	51.1783	51.4969	51.5513	51.7531	51.6923	51.8871	51.3464	51.2734	50.7429	50.1486	49.2689	48.1017	47.5469	47.0636	46.1909	45.2811	45.0882	44.6952	44.3954	44.5310	45.9059
d-Ca47A2_09_E12F	24.0277	26.3990	28.3396	30.5996	33.3258	34.8333	37.3864	39.0253	40.0771	41.1863	42.0322	42.6548	42.8845	43.4035	43.6776	43.8003	44.5170	44.9386	44.9542	45.7887	46.2110	46.6701	46.8544	47.5015	47.5886	47.9570	48.0673	48.1731	48.3491	48.7145	48.8497	48.9469	48.9996	49.0180	48.8559	48.6883	48.2506	47.5012	47.1966	46.4996	46.0895	45.6862	45.1093	44.6459	44.5752	44.3953	44.2700	44.6493	45.4685
d-Ca47A2_09_E12R	22.4799	25.8675	28.1031	31.0623	33.4254	35.2984	37.5570	38.8884	39.7287	41.2763	41.5495	41.9708	42.5522	43.0109	43.6075	43.7393	44.2877	44.7313	45.4155	45.7075	46.1113	46.3245	46.7916	47.2134	47.3619	47.6650	48.0867	48.2411	48.2935	48.7312	48.8362	48.7590	48.9027	48.8896	48.7873	48.6714	48.1819	47.9086	47.0228	46.3343	45.9615	45.7970	45.1030	44.4368	44.4375	44.1457	44.0738	44.4906	45.2448
d-Ca47A2_09_F01F	19.5955	23.7709	26.6233	29.2894	32.4323	34.6642	36.7965	38.4466	39.9320	41.3564	41.8016	42.8033	43.6618	44.1219	44.9671	45.1801	45.9424	46.3317	46.7468	47.2649	47.8718	48.3617	49.0961	49.3369	49.6755	50.0549	50.3636	49.1023	50.7399	51.1760	51.1313	51.5055	51.5080	51.5237	51.2341	51.2736	50.8370	50.1581	49.3826	48.4994	48.0673	47.7614	46.9417	46.3046	45.7771	45.5133	45.0953	45.3260	46.6974
d-Ca47A2_09_F01R	20.8427	24.7229	27.2798	30.3378	32.7460	34.6366	36.8819	38.3204	39.9605	40.8969	41.6354	42.8046	43.0962	43.5291	44.2268	44.5117	44.9430	45.7616	46.2319	46.5586	47.0062	47.5995	47.9764	48.5782	48.8024	49.0280	49.4882	49.5434	49.6861	49.8632	50.2593	50.3487	50.3696	50.4927	50.5295	50.0886	49.7404	49.2249	48.0834	47.3569	47.0306	46.5454	45.9573	45.1421	44.6605	44.4266	44.0559	44.2720	45.5336
d-Ca47A2_09_F02F	22.8243	26.9735	29.1136	31.9322	35.2134	36.8969	38.8263	40.3001	41.7875	42.7382	43.7205	44.3873	44.4595	44.9068	45.5111	45.8108	46.2898	46.7057	46.9949	47.3287	47.8996	48.4177	49.0492	49.1083	49.3910	49.2006	49.7412	50.0672	50.0689	49.8761	50.3446	50.5993	50.7014	50.7660	50.5580	50.0912	49.8068	49.2489	48.2630	47.5799	47.0613	46.6255	45.8661	44.9489	44.7595	44.3489	43.9541	43.7134	45.3888
d-Ca47A2_09_F02R	23.6423	27.4215	29.0409	32.3715	35.0891	37.1016	38.5486	39.9948	41.9947	43.0728	43.7102	44.5506	44.9689	45.0610	45.5593	46.3324	46.4509	47.0179	47.4605	47.7308	48.3211	48.5706	49.1028	49.5342	49.6538	49.9290	50.0606	50.3406	50.4747	50.7714	50.8214	50.8728	50.8447	51.1693	50.9478	50.6546	50.2174	49.6284	48.8060	47.9674	47.5398	47.0468	46.1185	45.4628	45.1217	44.6567	44.2342	44.5856	45.7259
d-Ca47A2_09_F03F	20.9052	24.9637	28.1059	31.2345	33.9170	36.1547	37.9341	39.5443	41.0166	42.4331	43.2153	44.1078	43.0873	44.4433	45.4289	45.4045	45.9751	46.5378	46.9104	47.4498	47.9939	48.3481	48.7502	49.1250	49.3901	48.9967	49.7956	49.9543	50.1232	50.6096	50.4704	50.7154	50.8684	50.9020	50.8022	50.7704	50.3865	50.1490	49.3395	48.0901	48.3350	47.9848	47.4108	47.1714	46.8211	46.8117	46.5264	46.8864	47.7877
d-Ca47A2_09_F03R	20.7039	24.4088	27.3477	30.3834	32.7199	35.4491	36.5759	39.0181	40.1499	41.2512	42.5005	43.1012	43.3163	43.4888	44.0521	44.8046	44.9905	45.6656	45.9480	46.3069	46.8258	47.3774	47.5277	47.5716	48.4087	48.4570	48.7401	49.0728	49.2294	49.4799	49.5402	49.7724	49.9518	49.9061	49.7737	49.6676	49.2958	49.1028	48.4744	47.7097	47.3237	46.9779	46.5747	45.5051	45.9264	45.8221	45.4964	45.8111	46.6393
d-Ca47A2_09_F04F	21.4844	26.2210	28.7481	31.8351	34.6220	36.9705	38.7842	40.6169	41.8235	42.6940	43.7322	44.3901	44.6758	45.0208	45.3893	45.9055	46.3541	46.8019	47.2110	47.6769	47.9208	48.7203	49.3714	49.4458	49.9517	48.4973	50.0264	49.2801	50.4047	50.1400	50.8203	51.0268	50.9544	51.0030	50.6458	50.2059	49.7159	49.1799	48.2272	47.1580	46.6393	46.1678	45.4033	44.5425	44.1895	43.8439	43.7122	43.2577	45.0816
d-Ca47A2_09_F04R	23.7556	27.9838	30.1245	33.7112	35.6548	37.9865	40.0518	40.6182	43.0712	44.5619	43.6703	45.3794	45.7571	46.0124	46.5975	47.0277	47.2412	47.8318	48.0846	48.6512	49.0636	49.5333	49.8356	50.1448	50.3210	50.5778	50.7937	51.1570	51.2491	51.5032	51.5890	51.7387	51.6545	51.7524	51.4629	51.0269	50.5335	49.8096	48.9219	47.8846	47.3486	46.7935	45.7754	45.1728	44.7821	44.4400	44.2257	44.4928	45.4822
d-Ca47A2_09_F05F	19.2231	23.4856	26.0061	28.7795	32.0362	33.8849	35.3917	37.4409	38.6634	40.0003	41.0036	41.7430	42.2296	42.7031	43.4129	43.7929	44.5839	45.0014	45.1465	45.9088	46.1414	46.9219	47.6166	47.5634	47.9472	48.2459	48.5269	48.4170	48.8264	47.8648	49.5545	49.6964	49.6877	49.8875	49.4209	49.5199	49.0184	48.7222	47.8443	46.7729	46.3464	46.0369	45.2985	45.0040	44.3639	44.1091	43.8742	44.2905	45.3466
d-Ca47A2_09_F05R	20.1655	24.8453	27.8999	30.7414	32.8642	34.8979	37.1475	38.4651	40.0973	41.5990	41.0613	42.8575	43.6049	43.6564	44.4853	44.7563	45.2056	45.9321	46.2807	47.0814	47.4152	48.1104	48.3537	48.7865	49.0756	49.1943	49.5746	49.8995	50.0355	50.3070	50.5999	50.7516	50.7507	50.6997	50.8570	50.2972	49.9353	49.4717	48.4949	47.5872	47.1789	46.7203	46.0795	45.4348	44.9873	44.7711	44.6176	44.7925	45.7164
d-Ca47A2_09_F06F	22.1258	25.3418	29.3348	32.6368	36.0806	37.8697	40.2077	42.1464	43.5042	44.9769	46.0966	46.8743	47.3917	47.8539	48.4774	49.1812	49.7513	50.6157	50.8167	51.5163	52.2900	52.5769	53.3902	53.8040	53.9611	54.2460	54.6836	54.9309	55.1185	55.5012	55.3841	55.8292	56.0432	56.0466	55.9168	55.5838	55.4363	54.6045	53.5970	52.7983	52.1598	51.8629	51.1089	50.2564	49.9624	49.6332	49.1622	49.2229	50.8012
d-Ca47A2_09_F06R	22.2588	26.8429	29.9061	33.4874	35.8649	38.5557	39.5259	42.2335	44.3987	45.6353	46.8036	47.1337	47.9607	48.1556	48.3967	49.5557	50.1373	50.7364	51.3356	51.7086	52.4000	52.8069	53.3912	53.8651	54.2832	54.5973	54.8800	55.0086	55.4006	55.7207	56.0040	56.0092	56.1278	56.3400	55.9922	55.8699	55.2122	54.6528	53.7241	52.6634	52.1700	51.7853	50.7529	49.9168	49.6387	49.2054	48.6413	49.0585	50.4062
d-Ca47A2_09_F07F	22.8102	26.1260	30.1049	33.2833	35.8303	37.4394	39.7169	41.3000	42.2977	44.0276	44.9015	45.3563	45.4225	45.9618	46.6042	47.0396	47.2689	47.7384	48.2581	48.7341	49.2729	49.6627	50.0320	50.3672	50.5385	50.8222	51.0424	51.2203	51.5907	51.6644	51.7608	51.4280	52.0153	52.0393	51.7499	51.4897	51.2126	50.6712	49.7949	48.5496	48.4851	47.8465	47.1636	46.6244	46.5335	46.2772	46.1709	46.4297	47.3877
d-Ca47A2_09_F07R	22.0681	26.6105	29.3787	30.8155	35.0657	37.4301	39.3288	41.1435	42.5456	43.2021	44.2235	45.1865	45.4583	45.5561	46.2522	46.7147	46.9651	47.3742	47.6250	48.1615	48.7512	48.9908	49.5036	49.1899	50.1132	50.1889	50.4511	50.7681	50.9233	51.0853	51.1222	51.3158	51.3849	51.3547	51.2078	50.9489	50.4156	49.9207	49.0943	48.2385	47.7995	47.3675	46.6494	45.7407	45.8038	45.7038	45.6035	45.8597	46.8436
d-Ca47A2_09_F08F	23.8489	29.7282	32.8854	36.9000	38.5717	41.3785	43.3177	45.1652	46.3984	48.0337	49.0218	49.7354	50.0150	50.3268	51.0373	51.3500	52.3225	52.7435	53.0984	53.6960	53.9891	54.7610	55.5832	55.7321	55.9003	56.1223	56.3387	55.5750	56.6951	56.6361	57.2725	57.3702	57.5285	57.6111	57.3404	57.1651	56.8119	56.3495	55.4654	54.4465	53.9334	53.7240	52.7946	52.2578	51.7482	51.4430	51.1863	50.5470	52.5883
d-Ca47A2_09_F08R	23.7989	28.8848	32.2183	35.5380	38.0373	40.2902	42.6875	43.3709	45.5309	46.7931	47.2404	48.3932	48.5711	49.0106	49.7202	49.9292	50.4085	51.3672	51.5880	52.2624	52.6315	53.2718	53.4271	53.6899	54.0649	54.0492	54.5455	54.7677	55.0144	55.3651	55.4256	55.5769	55.7323	55.5918	55.6973	55.2638	54.9865	54.4289	53.6057	52.7104	52.1361	51.7749	51.0706	50.4424	49.9506	49.6218	49.6050	49.7693	50.6922
d-Ca47A2_09_F09F	20.9871	24.4267	27.5531	31.0629	32.9087	35.2776	37.6244	39.5094	40.7607	42.0313	42.5481	43.3504	43.3925	44.0066	44.9145	45.1503	45.6652	46.2337	46.4566	47.0845	47.6115	48.1279	48.4473	48.7121	48.8037	49.3509	49.5699	49.7549	50.0812	50.2611	50.3682	49.4002	50.5927	50.8242	50.5153	50.1936	49.9309	49.3145	48.5481	46.3407	47.0735	46.4984	45.8345	45.1254	45.0167	44.5147	44.2156	44.4429	45.5856
d-Ca47A2_09_F09R	22.0975	26.2584	28.9531	32.3036	34.2551	36.1928	38.2703	40.3118	41.7384	42.6853	43.3354	44.2161	44.6484	44.7943	45.6491	45.9869	46.1110	46.7729	47.0207	47.7743	48.1980	48.5107	48.9134	47.0019	49.4728	49.5956	50.1273	50.3851	50.4656	50.7285	50.6674	50.8621	51.0104	51.0463	50.8148	50.6290	50.1313	49.4636	48.6968	47.8499	47.5576	47.0167	46.2148	44.4297	45.1043	44.7592	44.5263	44.6670	45.9616
d-Ca47A2_09_F10F	21.1700	27.3879	27.5727	30.5645	33.4475	35.6622	37.5817	39.4425	40.7554	41.5752	42.8966	43.4394	43.6832	44.4110	45.2887	44.9369	45.9015	46.5809	46.5191	47.4296	48.1385	48.4375	48.6590	49.1827	49.2499	49.4302	49.9015	49.6814	50.3730	50.5792	50.6353	51.1162	51.0517	51.1845	51.0267	50.9204	50.4391	49.7195	48.9443	47.9373	47.6637	47.0815	46.0235	45.6512	45.2891	44.3411	44.4443	44.6037	45.8342
d-Ca47A2_09_F10R	23.0194	27.6634	31.1256	34.0781	36.9579	38.7509	41.4726	43.2430	44.4110	45.9118	46.8546	47.5678	47.6508	48.1325	48.9379	49.3989	49.9370	50.5386	51.1558	51.3594	51.9223	52.4623	52.7226	51.8782	53.6120	53.4929	53.8447	54.0669	54.3404	54.5197	54.7778	55.0533	55.1670	55.0948	55.0935	54.7876	54.6375	54.0952	53.0915	52.5943	51.9720	51.5284	50.9116	50.1711	49.9709	49.7583	49.5282	49.6836	50.7691
d-Ca47A2_09_F11F	24.8409	28.5444	31.8651	34.8467	37.9166	40.3704	42.0732	43.8475	45.2516	46.5138	47.3356	47.8001	48.0159	48.8725	49.3833	49.4178	50.2029	50.7815	50.9812	51.3668	52.1022	52.5386	53.1002	53.2820	53.5763	53.7487	53.9856	54.2148	54.5109	54.6623	54.8004	54.8529	54.8524	54.9913	54.7213	54.4768	54.1001	53.4410	52.6409	51.7244	51.2066	50.6802	49.9707	49.2361	49.0173	48.8422	48.7781	49.0319	50.0897
d-Ca47A2_09_F11R	24.9942	28.9263	32.8065	35.5961	38.7345	40.7721	42.7632	44.3004	45.7323	46.8685	47.8816	48.3643	48.4637	48.9991	49.3755	49.8157	50.1261	50.7784	51.3279	51.7341	52.2666	52.6261	53.0713	51.7802	53.6780	53.8227	53.8974	54.3593	54.5477	54.5724	54.7063	54.9627	54.9807	54.9189	54.9304	54.4115	54.1012	53.4482	52.4605	51.7465	51.0875	50.5958	49.8878	49.1951	49.0922	48.8507	48.7846	49.0420	50.0740
d-Ca47A2_09_F12F	23.2008	26.7731	28.7083	32.5020	34.2021	36.8342	38.0384	39.7680	41.2613	41.8370	42.9657	43.4114	43.5972	44.0778	44.6587	44.9560	45.3896	45.9924	45.8944	46.7235	47.2153	47.4135	47.9623	48.3069	48.6000	47.8206	48.9268	49.3216	49.2689	49.5333	49.4950	49.9478	49.9761	49.8546	49.6918	49.3263	49.0479	48.4472	47.5140	45.6470	46.0402	45.7540	44.8663	44.3309	43.9717	43.7531	43.4050	43.4936	45.0229
d-Ca47A2_09_F12R	24.3404	26.8891	29.8669	33.5144	35.1644	37.6194	40.3370	40.5601	42.8611	44.2706	44.0945	45.8417	46.4931	46.6846	47.2374	48.0388	48.3980	48.9649	49.4428	50.0150	50.4406	50.9595	51.4817	51.6398	52.0773	52.1824	52.3470	52.8114	53.1644	53.2505	53.4319	53.7534	53.8606	54.0201	53.9248	53.5642	53.3125	52.6235	52.0203	51.2473	50.8333	50.4410	49.5698	49.0905	48.9310	48.5111	48.5120	48.7690	49.5297
d-Ca47A2_09_G01F	25.0937	28.5668	32.1207	35.3490	37.7347	39.7976	42.2286	43.5571	44.8796	46.5153	47.1427	47.7646	48.2633	48.7114	49.1974	49.6031	50.3250	50.8571	51.4563	51.7349	52.3400	52.8475	53.1544	53.4871	53.8683	54.0994	54.1370	54.6295	54.8709	54.9373	55.1582	55.3884	55.4978	55.6223	55.4685	55.1725	55.1186	54.5338	53.8441	53.1398	52.7375	52.4775	51.8395	51.2649	50.8543	50.5317	50.5854	50.7102	51.8435
d-Ca47A2_09_G01R	24.7383	29.1047	32.3601	35.5561	37.3122	39.2522	41.2789	42.8715	44.1467	45.2425	46.1707	47.0711	47.4567	47.7258	48.3325	48.6241	48.8111	49.4996	50.0866	50.4411	50.6917	51.1325	51.5649	51.8592	52.1010	52.2966	52.5542	52.5983	52.9342	52.0749	53.3610	53.5158	53.6846	53.7586	53.7603	53.4159	53.1002	52.5685	51.6743	51.0826	50.6982	50.4930	49.7879	49.0343	48.7962	48.5370	48.3388	48.5577	49.5541
d-Ca47A2_09_G02F	23.7231	28.2367	31.0861	34.9902	37.6221	39.5089	41.3667	43.2213	44.6341	45.8542	46.4852	47.4355	47.3780	48.1299	48.7297	49.0075	49.6718	50.0439	50.9482	51.0787	51.6399	51.9738	52.4183	52.6338	53.0878	53.1930	53.3241	53.5918	53.8995	54.1474	54.0458	54.2967	54.4049	54.5490	54.3440	54.3393	54.0193	53.5535	52.8162	52.0936	51.7405	51.3993	50.6836	50.3621	50.1010	49.8045	49.8260	49.9392	50.9888
d-Ca47A2_09_G02R	24.7431	29.4344	32.9007	36.4444	38.7595	41.2025	42.8793	44.7597	45.5593	46.6529	47.9632	49.0215	48.8952	49.3485	49.7749	50.1004	50.5972	51.1275	51.5819	52.0309	52.2544	52.7240	52.9729	53.4471	53.5924	53.7207	54.0608	54.2234	54.5025	53.8028	54.8439	55.0160	55.0633	55.3442	55.2456	54.8789	54.0808	54.0136	53.1880	52.7114	52.2225	51.9530	51.2925	50.7513	50.5115	50.4378	50.2392	50.5266	51.4168
d-Ca47A2_09_G03F	23.6190	27.5488	29.5328	33.9345	36.2566	38.0933	40.2684	41.2864	42.6098	43.6471	45.2752	45.5611	45.7197	46.4692	46.9668	47.1340	47.2869	47.9707	48.6583	48.8916	49.2219	49.8878	50.1894	50.6918	50.6490	50.8440	51.0840	51.4237	51.5864	51.6044	51.9376	52.2262	52.0921	52.1506	51.8145	51.4717	51.1118	50.5363	49.5542	48.6362	48.1052	47.5022	46.8959	46.2439	45.8076	45.5026	45.3813	45.6793	46.8138
d-Ca47A2_09_G03R	24.7500	28.1273	32.7523	35.0053	37.1765	40.1769	41.6498	43.6643	45.0093	46.0795	46.7932	47.7750	47.8312	48.2645	49.0448	49.4834	49.4191	50.1454	50.7152	50.9831	51.6354	52.0196	52.3445	52.6793	52.5021	53.0504	53.3561	53.7295	53.7462	53.9530	54.1418	54.2690	54.4708	54.3273	54.0466	53.8939	52.9495	52.7683	51.7478	50.7481	50.5226	49.7533	49.0043	48.3348	48.0288	47.8263	47.4543	47.6175	48.9793
d-Ca47A2_09_G04F	22.0231	25.6988	29.1887	30.7523	33.8087	34.2184	37.6907	39.0526	40.9103	41.0685	42.0567	42.9021	43.2969	43.4121	44.3351	44.6211	45.0494	45.7994	46.1072	46.5466	46.9653	47.3281	47.8357	48.1943	48.3927	48.4611	49.0187	49.1598	49.5218	49.6343	49.8580	50.0200	50.2144	50.2170	50.1217	49.9360	49.8491	49.1957	48.2044	47.5048	47.2531	46.8943	46.4011	45.6111	45.5327	44.8158	45.1813	45.2392	46.4056
d-Ca47A2_09_G04R	24.5040	28.7446	31.9852	35.0417	38.2034	40.3143	42.2522	43.9988	44.9337	46.4509	47.0623	47.7291	48.0690	48.8219	49.3422	49.2606	49.7484	50.4725	50.7454	51.6145	51.7330	52.3601	52.3837	52.9427	53.2799	53.3967	53.7468	53.9703	54.1880	54.1050	54.4923	54.7373	54.7827	54.7143	54.5636	54.2586	53.9536	53.3918	52.0925	51.5586	51.1063	50.7249	49.7930	49.2330	48.9402	48.6913	48.3397	48.8166	49.7434
d-Ca47A2_09_G05F	23.1228	27.3648	31.3533	34.6088	37.6203	38.2457	42.0352	42.9691	44.8806	45.9568	46.7772	47.8727	48.2224	48.4990	49.2092	49.8804	50.5757	51.1342	51.6016	52.1770	52.6186	53.2463	53.7475	54.0645	54.3312	54.4659	54.8832	55.1968	55.4940	55.5632	55.7180	56.1469	56.1656	56.2582	56.0676	55.7706	55.4864	54.7923	53.9075	53.0114	52.5537	52.2235	51.3674	50.5990	50.6995	50.0850	50.0937	50.3450	51.4356
d-Ca47A2_09_G05R	24.1575	28.2182	32.9130	35.4238	38.6828	40.1616	42.3226	44.6595	45.7971	47.0081	47.4582	48.3107	49.0847	49.2203	49.7978	50.2806	50.5787	51.3445	51.9785	52.5441	52.9929	53.3867	53.5793	54.0912	54.4323	54.6037	55.0326	55.1039	55.5146	55.5295	55.8294	56.1367	56.3005	56.2025	56.0741	55.7311	55.4241	54.7649	53.7944	52.9547	52.4455	52.1065	51.3250	50.6897	50.4521	50.2480	49.8519	50.3836	51.2617
d-Ca47A2_09_G06F	22.2890	26.6943	29.3608	32.2505	35.0213	36.9905	38.6353	40.0148	41.0747	42.4390	43.6693	43.8325	43.9816	44.6546	45.4957	45.8220	45.9656	46.4501	47.0320	47.4136	47.6872	48.1332	48.5418	49.1660	48.8828	49.1983	49.3151	49.7892	49.9067	49.8549	50.2532	50.5137	50.5541	50.5438	50.2672	49.8830	49.8555	49.3074	48.5934	47.8283	47.4439	46.9731	46.5371	45.9804	45.7041	45.6666	45.6911	45.9234	46.7261
d-Ca47A2_09_G06R	24.1498	28.4676	31.6265	34.1578	37.0890	39.0242	40.7268	42.4583	43.5573	44.2345	45.6932	46.2111	46.3566	46.7358	47.4907	47.9081	48.1128	48.5783	48.9691	49.2444	50.0000	50.1609	50.6286	50.8399	50.2780	51.1801	51.3740	51.8084	52.1036	52.0149	52.1661	52.2925	52.6160	52.3116	52.1875	51.9715	51.7000	51.1751	50.4055	49.6034	49.1661	48.7239	48.0798	47.7355	47.4907	47.5487	47.2414	47.4629	48.4515
d-Ca47A2_09_G07F	21.9815	25.3922	28.5472	32.3651	35.0978	36.1166	38.1304	41.1599	42.7628	42.8496	44.1959	44.9529	45.2795	45.8236	46.7567	47.0651	47.4405	48.0960	48.3723	48.9411	49.5190	49.7573	50.6543	50.8619	51.1603	51.2695	51.6745	51.9154	52.1029	52.3194	52.4332	52.7379	52.8694	52.8565	52.6111	52.4334	52.1777	51.4476	50.5294	49.7050	49.2669	48.8027	48.2390	47.4590	47.1805	45.1384	46.5607	46.7878	48.0157
d-Ca47A2_09_G07R	21.1273	26.3127	27.9546	31.3940	35.2420	36.8625	38.2787	40.9156	41.9088	43.2394	43.8010	44.6854	45.1158	45.4644	46.1542	46.4062	46.6823	48.2180	47.5454	48.2057	48.5743	49.2363	49.8658	49.8489	50.3570	50.4353	50.7393	50.9433	51.1381	51.3166	51.5287	51.5824	51.7777	51.7885	51.6473	51.2746	51.0224	50.3827	48.9224	48.5901	48.2672	47.9269	46.9422	46.3006	46.1405	45.8847	45.5616	45.8729	46.8640
d-Ca47A2_09_G08F	22.6402	26.2297	29.1006	31.6733	34.4090	37.0217	38.4607	40.3712	41.6747	42.7666	43.8467	44.3991	44.8162	45.5439	45.8038	46.2145	46.8988	47.2151	47.8368	48.4074	48.7037	49.2005	49.7906	49.8221	50.2346	50.4858	50.6273	50.9702	51.3445	51.4319	51.6550	51.7332	51.9040	51.9445	51.8098	51.3236	51.1815	50.5158	49.6429	48.8741	48.3912	47.9854	47.1987	46.5070	46.0259	45.7274	45.6410	45.7641	46.9516
d-Ca47A2_09_G08R	22.3704	26.4574	30.4606	33.6498	35.3310	37.1094	39.5449	41.4047	43.0079	43.9031	44.5731	45.4980	45.9689	46.2217	47.0839	47.4987	47.7760	48.5383	49.1959	49.4957	49.7998	50.3228	50.7194	51.2962	51.5402	51.7213	51.9072	52.2069	52.4724	52.4668	52.8769	52.9687	52.9315	52.9848	52.9881	52.7803	52.2795	51.7454	50.1929	49.8836	49.4939	49.0264	48.3211	47.6772	47.2777	46.9243	46.6508	46.8060	48.0017
d-Ca47A2_09_G09F	23.7748	28.5749	31.6814	34.9198	37.1247	39.6071	41.7581	43.3618	44.3917	46.1034	47.0206	47.7604	47.6783	48.7146	48.8551	49.2615	49.6611	50.4161	50.8895	50.9455	51.7819	52.2312	52.7532	53.1887	53.4712	53.6790	53.6665	54.3490	54.2502	54.6680	54.8185	54.9394	55.0628	55.1305	54.8368	54.5221	54.1726	53.4047	52.3693	51.4546	51.1718	50.5275	49.8048	49.1138	48.8223	48.2476	47.9933	48.1929	49.4130
d-Ca47A2_09_G09R	25.0168	29.1203	33.0344	36.5173	38.3828	41.0030	42.9797	45.2326	46.3319	47.6749	48.2489	49.4433	49.7539	49.7456	50.7406	50.6755	51.2233	51.6481	52.4709	52.7757	53.2795	53.5669	54.0446	54.2019	53.3007	54.7797	55.1656	55.2623	55.4055	55.6818	55.9686	56.0611	56.1808	56.2333	56.2593	55.7437	55.0489	54.6265	53.3854	52.7356	52.2044	51.6007	50.8910	50.1029	49.7063	49.3723	48.9807	49.2596	50.4921
d-Ca47A2_09_G10F	23.1305	25.9655	29.4177	32.4098	35.3393	37.5026	39.3722	41.3922	42.2508	43.9156	44.2937	45.1996	46.0507	46.0248	47.1993	47.6728	48.1432	48.9445	49.3428	49.6960	50.1352	50.8298	51.1492	51.6378	51.7345	52.3824	52.5967	52.7652	53.0339	53.2522	53.6133	53.7007	53.7414	53.7373	53.8342	53.3866	53.0107	51.2688	51.8572	50.8453	50.4649	50.1585	49.3901	48.8942	48.6697	48.2007	47.8808	48.3108	49.3877
d-Ca47A2_09_G10R	22.9176	27.2273	31.3889	34.1282	35.3563	37.7989	39.3378	41.0169	42.5708	43.5411	44.1789	44.8729	45.5196	45.9054	46.5110	47.0655	47.5359	48.1370	48.6965	49.0239	49.4174	49.8837	50.2267	50.7539	50.9103	51.2013	51.3691	51.6827	52.0225	51.5921	52.1842	52.3791	52.6330	52.5239	52.4527	52.2891	51.8843	51.2834	50.5947	49.6824	49.2134	48.8794	48.3465	47.8465	47.4287	47.1484	46.7724	47.0393	47.9764
d-Ca47A2_09_G11F	22.0429	25.3961	27.5457	30.7587	33.0003	35.3613	37.0198	38.5073	39.2978	41.0142	41.3880	42.4200	42.8806	42.7864	44.1497	44.2847	44.2642	45.0962	45.5348	45.8347	46.6115	46.9190	47.1753	47.5847	47.7186	47.9802	48.1786	48.6762	48.6216	48.8564	49.0222	49.1613	49.4603	49.3747	49.4516	49.0878	48.5513	46.4015	47.2815	46.6234	46.1923	45.4893	45.2118	44.5560	44.3853	44.1178	43.5157	43.9636	44.7522
d-Ca47A2_09_G11R	22.9522	26.8200	31.9535	32.7356	35.1817	36.6171	38.6682	40.8120	41.6967	43.1641	43.8584	44.4468	44.3245	45.2738	45.9648	46.2193	46.8179	47.3011	47.4247	47.9595	48.3930	48.8167	49.1728	49.6140	49.7050	49.9868	50.0418	50.5944	50.8347	51.0184	51.0468	51.0652	51.2723	51.2838	51.2582	50.8965	50.6218	49.8384	48.9509	48.3787	47.6970	47.3873	46.7742	46.1222	45.7592	45.4351	45.1817	45.4302	46.4883
d-Ca47A2_09_G12F	24.3607	27.3324	30.6244	33.4128	35.7245	37.1249	39.5297	41.0815	42.1183	43.5955	44.2817	44.8016	44.9008	45.6322	46.0278	46.3401	46.8547	47.4004	47.8769	48.0523	48.4948	49.0969	49.3583	49.6419	50.0670	50.1577	50.2239	50.6648	50.9056	51.0303	51.0956	51.2724	51.3194	51.5962	51.3355	50.9095	50.7193	50.0036	49.1967	48.3820	47.9067	47.6236	46.7479	46.0773	45.5830	45.1513	45.0677	45.2773	46.4894
d-Ca47A2_09_G12R	25.4448	29.2505	32.8709	36.3689	37.0052	40.1437	41.9692	43.3908	44.6449	46.3345	46.6960	47.3360	47.6832	48.0650	48.5027	48.8077	49.2886	49.9261	50.2511	50.9392	51.1274	51.4969	51.9675	52.3563	52.6401	52.6696	52.9397	53.2820	53.4755	52.7988	53.8363	53.8966	54.0115	54.1753	54.1353	53.7348	53.2342	52.4717	50.7346	50.6683	50.2352	49.9204	49.0624	48.2675	47.8600	47.4655	47.0873	47.3830	48.5716
d-Ca47A2_09_H01F	25.4579	28.3399	32.1404	34.9860	37.3465	38.9169	40.7483	42.1477	43.7760	45.0615	45.8141	46.7703	47.0503	47.4107	48.1770	48.1772	48.5239	49.2078	49.4642	49.7027	50.5966	51.1733	51.2660	51.6940	52.0969	51.4834	52.4232	52.7298	52.9759	53.3738	53.3234	53.2072	53.7616	53.6932	53.5801	53.5093	53.1728	52.5140	51.7612	51.0118	50.4806	50.1200	49.4501	48.9242	48.5418	48.2916	47.8770	48.1576	49.3455
d-Ca47A2_09_H01R	25.2714	29.8755	31.9631	35.3336	37.4821	39.4655	41.2405	42.9068	44.0127	45.1018	45.7810	46.9360	47.2088	47.0704	47.7050	48.4182	48.7684	49.0845	49.7632	50.2686	50.5506	51.2722	51.5393	51.9005	52.1817	52.3337	52.8045	52.9270	53.1230	53.5037	53.5156	53.6935	53.7444	53.9710	53.6724	53.6967	53.1264	52.7913	52.1013	51.3522	50.9414	50.4331	49.8816	49.3529	48.8635	48.7196	48.3830	48.5627	49.6049
d-Ca47A2_09_H02F	23.5852	27.1687	29.1728	32.4256	34.2381	36.0711	38.0821	39.6827	41.0744	42.4899	43.3467	44.1092	44.3523	45.2064	46.1940	46.2300	46.9130	47.5437	48.3448	48.8608	49.4712	50.0451	50.6895	51.2308	51.6343	52.0160	52.3582	52.7654	52.9319	53.5425	53.7235	54.0709	54.4360	54.4741	54.3656	54.4472	54.0237	53.9259	53.0575	52.3710	52.2668	51.9913	51.3906	50.7765	49.8723	50.6919	50.4580	50.9725	51.7252
d-Ca47A2_09_H02R	23.3143	27.6800	29.9312	32.4398	34.7754	36.7610	38.6624	40.0460	41.4709	42.5593	43.1860	44.2142	44.7708	45.0908	46.1473	46.6884	46.8043	47.6761	48.2698	48.7769	49.3979	49.8556	50.4076	51.0816	51.3016	51.5432	51.9359	52.5591	52.8736	53.2153	53.6171	53.6976	54.0050	54.1405	54.3979	54.1348	53.9328	53.4819	52.7545	52.0798	51.7195	51.8671	51.1031	50.2494	50.5928	50.3206	50.3148	50.4775	51.5381
d-Ca47A2_09_H03F	24.0861	27.6974	30.3236	32.8234	35.2820	37.5416	39.5460	40.4907	42.0218	43.1906	43.9770	45.1496	45.1907	45.6185	46.2571	46.5726	46.6926	47.2246	47.8787	48.0142	48.7131	49.1136	49.3934	49.9420	50.1773	50.0908	50.4407	50.6784	50.9836	51.1656	51.2191	51.2942	51.5671	51.6106	51.4405	51.0907	50.6636	50.0984	49.1478	48.3848	47.8800	47.3116	46.7581	45.9733	45.6730	45.4146	45.2499	45.4732	46.7106
d-Ca47A2_09_H03R	24.5242	29.6259	31.0847	33.4135	36.3345	38.9942	40.2404	41.7866	42.9388	44.2055	44.7443	45.4431	45.8632	46.2061	46.7617	47.3075	47.4847	47.8725	48.3580	48.5941	49.2764	49.3209	49.8532	50.3380	50.4693	50.5845	51.0184	51.2348	51.3980	51.7737	51.7617	51.8343	52.0664	52.1789	51.6382	51.6378	51.0542	50.5525	49.6591	48.6143	48.1204	47.7234	47.0613	45.4375	45.9941	45.6885	45.6701	45.7953	46.9685
d-Ca47A2_09_H04F	24.7564	28.2629	32.2539	34.3087	36.9316	38.7235	40.9425	42.1781	43.9452	44.8197	45.7044	46.4405	46.7746	47.0699	48.0195	48.2170	48.2461	48.5516	49.2390	49.6037	50.0978	50.4558	50.8017	51.3493	51.7718	51.4972	51.8483	52.0383	52.3299	52.5029	52.5598	52.6682	52.8244	52.8425	52.6966	52.2455	51.8316	51.0788	50.1420	49.3937	48.7818	48.2016	47.5614	46.6489	46.3899	46.0188	45.8039	46.0203	47.3088
d-Ca47A2_09_H04R	24.8362	29.1391	32.4915	35.0461	37.0795	39.1435	40.5307	42.1477	43.5499	44.7127	45.2508	45.6666	46.2866	46.5312	46.9232	47.4943	47.7442	47.6711	48.4752	48.7598	49.2665	49.2726	49.8444	50.2817	50.3578	50.5846	50.9718	51.0993	51.2462	51.6528	51.5005	51.6732	51.7400	51.8404	51.4268	51.2374	50.6542	50.1304	49.1982	48.1743	47.5816	47.1643	46.4020	44.3876	45.2321	44.8827	44.7508	44.8333	46.0669
d-Ca47A2_09_H05F	23.0695	25.7777	28.4059	31.3074	33.8054	35.2052	37.3590	39.2876	40.8403	41.7924	42.8896	43.5732	43.9906	44.4577	45.4677	45.7601	46.0640	46.5367	47.1017	47.3086	48.0234	48.5526	49.2821	49.5812	49.8694	50.3185	50.4166	50.8172	51.0005	51.4920	51.5115	50.8021	51.9712	51.9247	51.9447	51.8910	51.7132	51.4650	51.0485	50.2510	49.9397	49.7706	49.3233	48.8845	48.6107	48.7659	48.5335	49.0018	49.5248
d-Ca47A2_09_H05R	21.9613	27.3344	29.7367	32.0814	33.6868	36.1391	38.0806	39.3681	41.0596	41.9459	43.1229	43.9419	44.1239	44.3870	45.4055	45.9138	46.2525	47.1788	47.3760	47.7811	48.2687	48.7202	49.1840	49.5508	49.8048	50.2005	50.4351	50.7423	51.0158	51.2085	51.4729	51.6900	51.8965	51.9484	51.9249	51.8581	51.5744	51.3787	50.7830	50.2239	50.1192	49.8711	49.4378	48.0594	48.8541	48.8406	48.9103	49.0886	49.7877
d-Ca47A2_09_H06F	23.6479	27.8669	31.2401	34.1555	36.6767	37.9737	40.2029	41.5352	42.9573	43.8296	45.0173	45.8275	45.7947	46.1870	47.0873	47.0657	47.3433	47.5483	48.2834	48.5900	49.0820	49.3371	49.7275	50.2097	50.5785	50.2585	50.5438	50.8426	51.1720	51.2668	51.1748	51.3926	51.5801	51.6366	51.4953	51.1214	50.6839	49.9230	49.0111	48.1972	47.7381	47.0946	46.4732	45.7093	45.2621	44.8576	44.6446	44.8651	46.2219
d-Ca47A2_09_H06R	25.8448	30.4280	33.7452	36.4672	38.9067	41.2395	43.0792	44.1125	45.4528	46.7989	47.3731	47.7794	48.3336	48.4995	48.9485	49.5998	49.5130	50.0918	50.6345	50.9122	51.3922	51.5818	52.0429	52.2740	52.6856	52.8278	52.9751	53.3348	53.5067	53.7401	53.8748	54.0660	53.9893	54.2192	53.6378	53.5370	52.9927	52.4152	51.4182	50.2552	49.7841	49.3096	48.5738	47.2455	47.3208	46.8367	46.6943	46.6979	48.0481
d-Ca47A2_09_H07F	24.6162	28.6183	31.3180	35.2472	37.1121	39.1706	40.9893	43.1791	44.5935	45.5332	46.2957	46.8871	47.3657	47.8497	48.3300	48.8066	49.2904	49.9218	50.6417	50.9279	51.3663	51.8921	52.2984	52.6267	52.6559	53.1899	53.3864	53.5340	53.9201	54.1982	54.3282	54.4470	54.5829	54.5510	54.5282	54.4700	54.0973	53.6014	52.9848	52.0698	51.8875	51.3331	50.9299	50.4012	50.0674	49.9983	49.4921	49.9030	50.7631
d-Ca47A2_09_H07R	24.7492	29.1891	31.8227	34.7503	37.6684	39.1596	41.1511	42.5188	44.2238	45.5143	46.0575	47.3796	47.2240	47.5791	48.2325	48.2834	48.8676	49.3715	49.8097	50.4876	50.6737	51.1570	51.6730	52.0602	52.0391	52.3013	52.7090	52.8679	53.2394	53.3869	53.4606	53.8416	53.8521	53.7886	53.9250	53.5513	53.2997	52.7901	52.1675	51.3390	51.1797	50.2302	50.2206	49.7467	49.5244	49.4823	49.2568	49.7176	50.3756
d-Ca47A2_09_H08F	24.6570	28.4950	30.2382	33.8538	35.9732	37.7531	39.9095	41.3813	43.0639	44.1500	44.8634	45.3900	45.9983	46.0182	46.6726	46.9960	47.1952	47.5676	48.1738	48.6509	48.9827	49.4261	49.7214	50.3151	50.5701	50.7462	50.9741	51.1603	51.1596	51.7648	51.6623	51.8160	52.1988	51.9470	51.8331	51.5216	51.0674	50.7070	49.7505	48.8284	48.4027	48.0787	47.4043	46.6512	45.7969	46.3333	46.1293	46.5922	47.4470
d-Ca47A2_09_H08R	24.9980	30.1668	33.5710	36.4248	38.4275	40.7190	43.3554	44.8248	46.1474	47.2428	48.3280	49.2165	49.6215	50.1110	50.9065	51.0955	51.6849	52.3788	52.8843	53.4494	54.2378	54.4394	54.8786	55.1691	55.3433	55.7898	56.0791	56.3225	56.7524	56.7565	57.0494	57.2951	57.6066	57.6342	57.4933	57.3382	56.9182	56.6105	55.8214	55.0208	54.7524	54.2383	53.6190	53.0814	52.8481	52.8492	52.8914	52.9980	53.8396
d-Ca47A2_09_H09F	24.4714	28.3216	32.2740	34.2510	36.7720	38.6997	40.0625	42.0008	43.0098	44.2204	45.3098	45.6777	45.9349	46.2967	47.0106	47.2892	47.4084	47.9797	48.3181	48.5534	49.0374	49.6001	49.8101	50.1479	50.2818	49.3842	50.8321	51.1008	51.0614	51.2884	51.2719	51.5327	51.6976	51.6363	51.6116	51.1484	50.8247	50.0195	49.0985	48.2303	47.9660	47.3367	46.6601	45.9774	45.5294	45.1634	45.0398	45.2742	46.1490
d-Ca47A2_09_H09R	26.5142	30.5684	34.1303	37.5356	39.3297	40.7785	43.1804	44.0148	45.2982	46.4421	47.1062	47.7250	47.9600	48.0780	48.6718	49.0436	49.0951	49.5152	49.9294	50.6423	50.7582	51.3400	51.6875	51.9343	52.0687	52.3435	52.4463	52.6742	53.0218	53.2870	53.3824	53.2553	53.4214	53.2892	53.1607	52.7951	52.5972	51.8847	50.8284	50.1069	49.4891	48.9930	48.2901	47.6163	47.1474	46.8245	46.6435	46.7742	47.8379
d-Ca47A2_09_H10F	23.3363	26.3369	31.1516	34.1229	36.4999	37.9763	39.9602	41.3026	42.5206	44.0793	45.1584	45.5824	45.5566	46.1340	46.6705	46.9221	47.2736	47.4772	48.2404	48.5147	48.9601	49.3956	49.7258	50.2684	50.3806	50.4841	50.6213	50.8164	50.7518	51.3445	51.5182	51.4401	51.7659	51.6588	51.4188	51.2404	50.7770	50.3111	49.2644	48.5824	47.9902	47.5376	46.9876	46.4593	46.0628	45.8718	45.8851	45.9290	47.0790
d-Ca47A2_09_H10R	25.8456	30.5226	33.4106	35.9661	38.3880	40.7410	42.3712	43.9156	45.4255	46.3069	46.9229	47.8406	48.1411	48.5236	49.2200	49.3776	49.6897	50.1704	50.6836	50.8429	51.3298	51.4870	52.0613	52.6042	52.7560	52.7645	53.1648	53.2901	53.4526	53.7789	53.8050	54.1473	54.0953	54.1668	53.8192	53.5426	53.1650	52.5367	51.6328	50.7184	50.0886	49.7865	49.0750	48.0839	48.1644	47.8779	47.8384	47.9958	49.0913
d-Ca47A2_09_H11F	22.4249	25.6840	29.0590	33.1996	34.8711	36.7202	38.1881	40.5223	40.2836	42.9591	44.2490	44.9139	44.8861	46.1007	46.2969	46.7048	47.1808	47.8351	48.1925	48.7849	49.4187	49.9504	50.4357	50.7258	51.1954	51.3465	51.7483	52.1763	52.1917	52.5562	52.9107	52.9151	53.1112	53.2381	53.1991	52.9055	52.6659	51.9777	51.3786	50.4030	50.1226	49.7316	48.9483	48.4273	48.0548	47.8046	47.5449	47.7814	48.8694
d-Ca47A2_09_H11R	23.0285	26.7682	30.0408	32.8174	35.5445	37.4819	39.3656	40.4084	42.0020	43.0652	44.0254	45.1062	45.4729	45.6054	46.7487	46.8155	47.3486	48.0030	48.5508	48.9804	49.4180	49.7927	50.3674	50.9010	50.9880	51.3312	51.6717	51.8238	52.2414	52.4907	52.7214	53.0294	53.0633	53.0587	53.0656	52.6948	52.4191	51.7397	51.0815	50.3945	49.9091	49.5455	48.8575	48.2186	47.9733	47.5654	47.4759	47.6109	48.5967
d-Ca47A2_09_H12F	25.6091	28.7267	32.6083	36.1053	37.7587	39.8702	41.5878	43.0308	44.8072	45.6812	46.5159	47.3597	47.5237	48.1883	48.4481	48.6676	49.1431	49.7278	50.0514	49.3284	51.0328	51.3157	51.5571	51.9974	52.3543	51.5226	52.5126	52.9748	53.3036	53.5844	53.5883	53.3434	53.8865	53.9357	53.7069	53.5550	53.1153	52.4834	51.4519	50.5343	50.1292	49.6056	48.8259	48.1559	47.7788	47.2610	46.7502	47.0992	48.4474
d-Ca47A2_09_H12R	27.4545	32.7096	35.6158	38.6369	40.6131	42.6020	44.6830	46.9238	47.5027	48.9244	49.7937	49.9991	50.6987	50.8249	51.2225	51.7762	52.3792	52.5508	53.0303	53.6331	54.1346	54.5735	54.8150	55.3484	55.5748	55.7014	56.1597	56.3937	56.5069	56.6817	56.6977	57.0496	56.9126	57.1795	56.9585	56.7467	56.0548	55.4035	54.4925	53.4113	52.9369	52.3106	51.5163	50.8121	50.1581	49.8433	49.1936	49.5699	50.8259
d-Ca47A2_10_A01F	25.6336	29.9611	32.6730	35.5523	38.1494	39.6845	41.7527	44.0366	44.6090	45.4800	46.1375	46.8736	47.0761	47.2632	48.1117	48.4897	48.7108	49.2764	49.7401	49.8239	50.5186	50.6602	51.1619	51.7117	51.9068	51.9795	52.4138	52.5845	52.6449	52.9576	53.0594	53.3279	53.3983	53.4949	53.1819	53.0105	52.6044	52.1394	51.2170	50.3981	49.8764	49.4383	48.9565	47.9675	48.0739	47.7192	47.6808	47.7557	48.7836
d-Ca47A2_10_A01R	24.1273	28.3222	31.5225	34.1303	35.7646	37.4942	39.9618	40.7159	42.6480	44.2489	44.7331	46.1702	45.9604	46.1834	46.7130	47.3060	47.4039	47.8627	48.5888	48.9562	49.4282	49.8326	50.2692	50.7097	50.7915	51.1569	51.3551	51.4195	51.3951	52.0802	52.2433	52.2403	52.5520	52.4414	52.0319	52.0173	51.4855	51.0311	50.1398	49.3365	48.6619	48.3996	47.7268	47.2346	46.7092	46.4675	46.3607	46.5486	47.6822
d-Ca47A2_10_A02F	25.6200	28.9879	31.8719	34.4319	36.9840	38.2146	39.9937	41.8705	42.8895	43.8624	44.5981	45.4572	45.4034	45.7981	46.2633	46.7609	47.0850	47.4579	47.8570	48.2085	48.7082	49.1519	49.2985	49.7770	49.8129	50.1010	50.4179	50.6266	50.8439	50.9529	51.0587	51.2050	51.2043	51.4259	50.9956	51.0420	50.5820	50.1072	49.4563	48.6742	48.2719	47.7870	47.2588	46.7847	46.3848	46.4078	46.0730	46.1778	47.1097
d-Ca47A2_10_A02R	24.6760	28.3924	30.7387	33.0667	35.5572	37.7797	39.3613	40.8532	42.2196	43.2663	43.9746	44.6564	44.8562	45.1103	45.5132	45.9333	46.1214	46.6214	47.0494	46.9615	47.8009	48.1197	48.4537	48.8894	49.0314	48.8264	49.2285	49.5728	49.8315	50.2746	50.2712	49.6107	50.2293	50.3651	50.2272	50.0237	49.7491	49.1405	48.5802	47.6595	47.1769	46.7815	46.3217	45.7856	45.6113	45.3091	45.1390	45.4731	46.2140
d-Ca47A2_10_A03F	26.4562	30.7887	32.2094	36.5197	38.1577	40.5754	42.2820	44.2910	45.2563	46.5930	47.2585	47.8174	48.2691	48.6710	49.1458	49.7337	49.8934	50.6277	51.0608	51.3763	51.9109	52.1270	52.7525	53.3720	53.4572	53.6317	54.0671	54.1947	54.4592	54.6960	54.8289	54.9031	55.0364	55.1890	54.9566	54.7098	54.1981	53.6293	52.5688	51.5845	51.0057	50.6294	49.9510	48.5140	48.6911	48.1821	48.0158	48.0442	49.3793
d-Ca47A2_10_A03R	23.7097	27.3954	30.8593	33.8110	35.6735	38.0474	40.4984	40.5152	43.0515	44.7162	45.6431	46.2943	46.4801	46.8019	47.2732	47.6759	48.2973	48.9324	49.3560	49.5846	50.2400	50.5991	51.1551	51.4649	51.7131	52.1465	52.2188	52.4181	52.1897	53.0178	53.2094	53.3369	53.5058	53.4394	53.1008	53.1105	52.5307	51.9987	50.9298	50.0237	49.3137	49.1196	48.3366	47.7354	47.1573	46.7725	46.4811	46.7298	47.9617
d-Ca47A2_10_A04F	25.7326	31.0539	33.8498	36.4761	39.7204	41.2914	43.1188	44.9837	46.0429	47.1338	48.2178	48.5493	48.6369	48.8594	49.7399	50.1441	50.0820	50.7763	51.4148	51.6148	52.1477	52.4172	52.8325	53.4087	53.4856	53.6243	53.8478	54.0374	54.4931	54.4265	54.8161	55.0032	54.9759	54.8793	54.8204	54.3591	53.8822	53.1345	52.0748	51.1407	50.5712	50.3523	49.2936	47.4949	47.9877	47.3516	47.0282	47.2887	48.5585
d-Ca47A2_10_A04R	25.0969	28.9784	32.5313	36.0609	37.3009	39.2709	42.0911	42.6921	44.2879	45.4958	46.6910	47.4223	47.4315	47.5919	48.3148	48.8646	48.9910	49.2478	50.2117	50.3819	50.8345	51.3040	51.6533	52.2091	52.5224	52.3342	52.6434	52.9632	53.2529	53.4025	53.3736	53.5942	53.7906	53.9420	53.7971	53.2799	52.9641	52.1696	51.0762	50.1861	49.7065	49.1521	48.5504	47.5219	47.0362	46.5133	46.0356	46.2421	47.7382
d-Ca47A2_10_A05F	27.1465	30.9089	33.4536	36.2756	38.2111	40.7119	42.1368	43.7754	44.6297	45.7700	46.7683	46.9129	47.4442	47.7239	48.2271	48.6089	49.0520	49.7580	49.8595	50.4564	50.7909	51.1426	51.5237	51.8950	52.1563	52.3108	52.6138	52.7625	53.0336	53.1590	53.4957	53.6374	53.7179	53.6735	53.7709	53.2818	52.9701	52.3564	51.6105	50.7674	50.2205	49.6971	49.0319	48.4958	48.2979	48.0858	47.7791	48.2412	49.0771
d-Ca47A2_10_A05R	24.8406	29.2962	31.8350	35.5727	38.3042	40.2795	41.6016	43.6381	44.6519	45.9138	47.1969	47.7479	47.9007	48.4881	48.8674	49.3479	49.7390	50.5221	50.6346	50.8851	51.7397	52.1150	52.2988	52.7579	53.3217	52.9174	53.5714	53.6164	53.9333	54.2651	54.2773	54.4576	54.9339	54.7107	54.5560	54.2913	53.8875	53.4558	52.4823	51.7431	51.1683	50.7487	49.9315	49.5451	49.1302	49.0414	48.8411	49.0889	50.2308
d-Ca47A2_10_A06F	25.9966	29.8962	33.4143	36.4924	38.7164	40.1236	41.6205	43.7968	44.7985	45.9144	46.9160	47.1105	47.5692	47.8146	48.2359	48.5776	49.0329	49.4635	49.6862	50.4904	50.8835	51.4684	51.4202	52.0915	52.2288	52.4216	52.7122	52.9866	53.1172	53.3890	53.5840	53.7105	53.7194	53.6815	53.6749	53.4369	52.9430	52.2375	51.3746	50.5106	50.0437	49.6369	48.7443	48.1321	47.4630	47.0470	46.4486	46.8068	47.9309
d-Ca47A2_10_A06R	24.7726	29.1838	31.6762	34.8411	36.9768	38.8106	41.2855	42.4471	43.3202	44.7604	45.4422	46.6134	46.4545	47.1142	47.6467	47.8923	48.0369	48.8850	49.3380	49.3319	50.2214	50.4502	50.7013	51.0666	51.5312	50.5149	51.7901	52.0450	52.3561	52.6475	52.6406	51.2112	52.8319	52.7909	52.7115	52.5977	52.0832	51.4455	50.4778	49.4161	49.0195	48.6346	47.8317	47.1578	46.6190	46.0457	45.4946	45.8103	47.0830
d-Ca47A2_10_A07F	23.6102	28.5267	30.4147	32.1115	34.6366	36.2006	37.8954	39.1694	40.1547	41.4492	42.3859	42.5483	42.9992	42.9299	43.6186	43.9431	43.9185	44.6904	44.5022	45.0429	45.4250	45.7239	46.1434	46.5112	46.6716	46.7890	46.9863	47.0625	47.2398	47.4828	47.6650	47.6346	47.7882	47.5215	47.5331	47.1680	46.8130	46.1295	45.2043	44.5061	43.9440	43.4931	42.7961	42.0872	41.6670	41.3345	41.0307	41.2779	42.3399
d-Ca47A2_10_A07R	23.8778	26.9625	29.5586	32.4784	35.1866	36.1778	37.8791	39.4842	40.3129	41.8768	42.4355	43.0089	43.5057	43.9220	44.4458	44.5243	44.8635	45.3105	45.4615	45.5014	46.4167	46.8056	47.0093	47.5787	47.7667	46.9697	48.0627	48.4028	48.5573	48.9566	49.0285	48.5547	49.0755	49.0828	48.8339	48.6831	48.3788	47.6802	46.8329	45.9295	45.4349	44.9996	44.4010	43.7173	43.3776	43.0204	42.7064	43.0632	44.0818
d-Ca47A2_10_A08F	26.6517	30.0937	32.8442	35.4822	36.9903	39.2779	40.9699	42.8435	43.3571	44.2292	45.5766	45.6534	45.6680	45.8828	46.3911	46.6396	46.7573	47.3054	47.3462	48.0026	48.1941	48.6043	48.8564	49.2536	49.2113	49.3954	49.5401	49.6188	49.8685	50.1408	50.4510	50.1495	50.4296	50.3598	50.3409	49.9487	49.7394	49.2932	48.3648	47.8637	47.3269	47.0252	46.4492	45.8747	45.6961	45.4374	45.4853	45.6232	46.3217
d-Ca47A2_10_A08R	24.5465	28.7451	32.3608	35.4882	37.3229	38.9915	40.9829	41.8410	43.2416	44.4972	45.1728	45.6289	45.9278	46.1746	46.3512	46.6582	46.8409	47.4693	47.7041	47.3734	48.2605	48.8332	48.9475	49.1086	49.4567	49.4108	49.6695	49.8580	50.2399	50.3647	50.3333	50.0567	50.6423	50.4704	50.3379	50.1764	49.7960	49.1841	48.3782	47.7345	47.2183	46.7855	46.0800	45.7202	45.4654	45.2925	45.1495	45.2251	46.1754
d-Ca47A2_10_A09F	24.7019	28.1932	31.6232	35.4019	37.4372	39.0689	41.6155	42.8897	44.4051	45.6587	46.1008	46.8948	47.5685	47.6448	48.4642	48.5384	49.1734	49.5159	50.0840	50.6662	50.6126	51.5083	52.0052	52.3377	52.5141	52.7165	52.9129	53.3055	53.5376	53.6676	53.8089	54.2724	54.1630	54.1189	54.1377	53.7633	53.3366	52.4918	51.5761	50.5338	50.2207	49.4156	48.9281	48.1964	47.6817	47.3607	46.8918	47.3648	48.5230
d-Ca47A2_10_A09R	25.0364	29.4258	32.1087	34.8802	37.8094	39.8637	41.7718	42.6024	44.5362	46.2796	47.1105	47.8158	48.1543	48.5614	48.9662	49.5711	49.9845	50.7074	51.0325	51.5156	52.1392	52.6592	53.0618	53.3651	53.6647	54.1966	54.2011	54.4608	54.0984	54.8864	55.3032	55.2486	55.3330	55.4716	55.4599	54.9089	54.5662	53.6655	52.7545	51.7933	51.2219	50.9468	49.9928	49.1380	48.7663	48.4535	48.0906	48.5077	49.6801
d-Ca47A2_10_A10F	24.9810	28.7914	32.1640	34.8681	37.7978	38.8994	40.8548	42.7252	43.7919	44.7996	45.9809	46.4587	46.7634	47.2045	47.6939	48.0391	48.4227	48.8650	49.6231	50.0448	50.6515	50.9322	51.2606	51.7728	51.8171	52.0793	52.4989	52.7900	53.0966	53.2316	53.4106	53.5853	53.7106	53.9567	53.6386	53.4907	52.9383	52.4600	51.5269	50.6184	50.0819	49.5514	48.8413	48.2645	47.8242	47.7210	47.5691	47.7329	48.9086
d-Ca47A2_10_A10R	25.3497	29.7123	33.7618	35.8287	38.1247	39.9703	42.0332	43.6742	44.9191	46.3166	46.8527	47.6595	47.6457	48.1919	48.8688	48.9225	49.3441	49.7510	50.5751	50.1957	51.1756	51.8125	51.9877	52.2727	52.4594	52.7843	52.9792	53.2430	53.5700	53.8827	54.0702	53.4119	53.9681	54.1777	53.9605	53.6326	53.3388	52.5272	51.8040	50.7346	50.1991	49.5330	48.9592	48.2606	48.1018	47.7456	47.3706	47.8879	48.8398
d-Ca47A2_10_A11F	24.1828	29.4778	31.7361	34.3710	37.6171	38.5071	40.6933	42.1580	43.4013	44.8638	45.6654	46.1013	46.4814	47.1053	47.3278	47.9761	48.4602	48.7961	49.4666	49.7401	50.2764	50.6940	51.1168	51.6175	51.6035	51.9833	52.1478	52.4881	52.7715	52.7649	53.2353	53.4910	53.4898	53.4583	53.3114	53.1009	52.5499	52.0460	51.1260	50.2357	49.7566	49.3981	48.5836	47.2732	47.5148	47.2010	47.0393	47.3450	48.3530
d-Ca47A2_10_A11R	23.9494	27.6198	30.8278	34.0573	36.5767	38.3029	40.1351	42.1351	42.9688	44.5525	45.3485	45.9587	46.1737	46.8044	47.4452	47.7432	47.9681	48.1392	49.0894	49.2467	49.9122	50.4903	51.0921	51.4796	51.6901	52.1388	52.3309	52.4649	52.6894	53.1502	53.1786	52.1358	53.5776	53.5291	53.3405	53.0071	52.5702	51.9284	51.1944	50.0419	49.4539	49.1499	48.4046	47.5853	46.7481	46.9646	46.5616	46.9580	48.0371
d-Ca47A2_10_A12F	24.4056	28.2527	30.8041	33.7750	35.7770	36.6547	39.1167	40.2598	41.2897	42.7415	43.1851	43.8064	44.1630	44.2824	44.9981	45.3308	45.3076	45.5649	46.2977	46.3862	46.7836	47.1828	47.5779	47.9624	47.9522	48.1192	48.2189	48.4554	48.7455	48.7499	49.0292	49.1611	49.1183	49.0574	48.8835	48.6243	48.1206	47.5814	46.7083	45.8678	45.2696	44.9789	44.1590	42.7159	43.3072	42.9275	42.7940	43.0536	44.0078
d-Ca47A2_10_A12R	22.9508	26.6241	29.1733	31.9898	34.6945	35.2961	37.4999	38.9829	40.3612	41.2116	42.1326	42.6066	42.6962	43.4465	43.9746	44.0825	44.3805	44.5951	45.2319	45.5150	45.8962	46.3172	46.7051	47.2058	47.4423	47.3731	47.6048	47.8202	47.8920	48.0161	48.1661	48.3697	48.3650	48.3997	48.1460	47.8053	47.2629	46.8322	45.8842	45.0817	44.6363	44.0657	43.4732	42.6390	41.7738	42.2525	41.8827	41.9927	43.1364
d-Ca47A2_10_B01F	22.9132	26.7597	29.1040	32.2147	34.6016	36.6738	38.2092	40.3273	41.6601	42.8720	43.5209	44.6200	44.2474	45.5413	46.4870	46.6891	47.3184	48.0676	48.3134	48.8560	49.6074	50.0416	50.5004	50.9059	51.1244	51.3889	51.6727	52.2309	52.4482	52.7750	52.8692	53.0093	53.2064	53.2097	53.1031	52.7578	52.5312	51.7710	50.7431	50.0560	49.4224	49.1081	48.4585	47.7062	47.3400	46.9355	46.6340	46.8729	48.0266
d-Ca47A2_10_B01R	21.1418	24.2620	27.8344	30.7734	33.1813	35.3599	37.0874	39.1274	40.4333	41.7823	41.7999	43.2368	43.8711	44.3762	45.2984	45.5724	45.8864	46.3356	47.1922	47.8033	48.2967	48.5898	49.2062	49.3843	49.9055	50.0802	50.4918	50.8728	51.0095	51.2675	51.5455	51.7097	51.9244	51.9112	51.8592	51.5350	51.2338	48.7196	49.4569	48.8257	48.2993	47.3981	47.3078	46.6524	46.3050	45.9154	45.5748	45.7205	46.8084
d-Ca47A2_10_B02F	23.5832	28.2649	31.8629	34.1116	36.7223	39.1474	40.3921	42.8150	43.6442	44.8294	46.2316	47.1426	47.2236	47.5533	48.6017	48.7509	48.8587	49.6115	50.1913	50.7063	51.1203	51.6677	51.9866	52.4185	52.6803	52.9862	53.2889	53.3316	53.6997	53.9007	54.1104	54.3121	54.3209	54.5183	54.4506	54.0673	52.6592	52.8248	51.5526	50.9446	50.2946	50.0214	49.2195	48.4214	48.0902	47.7769	47.3545	47.5578	48.7697
d-Ca47A2_10_B02R	24.0723	29.6995	32.5441	35.4983	38.0143	39.1263	41.7731	43.8148	44.8588	45.9826	46.8470	47.7867	47.9373	48.5168	49.1849	49.5970	50.0312	50.5906	51.1225	51.6978	52.2291	52.3621	52.9563	53.3787	53.6799	53.6660	53.9915	54.3131	54.4759	54.7612	54.7335	54.9540	55.0198	55.0712	54.7774	54.6743	54.1235	53.3809	52.2721	51.3750	50.9576	50.4343	49.6143	48.8181	48.3435	47.8192	47.5833	47.7113	49.2668
d-Ca47A2_10_B03F	22.8926	27.1161	30.4855	32.6348	34.8227	37.8293	40.1838	41.5378	43.0033	44.6597	44.7541	45.6004	44.7205	46.1736	47.0837	47.3171	47.7918	48.4689	48.8112	49.1923	49.6162	50.0956	50.7566	51.0249	51.0205	51.3652	51.6252	51.9713	52.0279	52.4646	52.5023	52.7546	52.8535	53.0593	52.7022	52.4200	52.0892	51.5990	50.7303	49.8011	49.1832	49.1897	48.3017	47.6585	47.4121	47.0453	46.9222	47.2559	48.1674
d-Ca47A2_10_B03R	23.1201	27.5572	30.0245	34.3510	36.4345	37.7698	40.5022	42.2136	43.2982	44.9437	45.1497	45.8916	46.7480	47.1977	48.1626	48.2638	48.9196	49.2866	49.5928	50.3440	50.6135	51.1631	51.4470	51.8548	51.8738	52.6218	52.6856	52.8744	53.2427	53.3427	53.4949	53.6462	53.8803	53.8898	53.7818	53.4864	52.9652	51.6022	51.7773	50.7580	50.3680	48.7520	49.2781	48.6645	48.5846	48.1900	47.7396	48.3355	49.3474
d-Ca47A2_10_B04F	23.6663	27.7897	30.8829	33.6334	36.7542	38.5591	40.2560	41.8301	42.9437	43.7392	45.1783	45.9321	45.9330	46.2860	47.4305	47.0523	47.1840	47.9626	48.4306	48.8204	49.1730	49.6325	49.8905	50.2142	50.4668	50.5516	50.9098	50.9257	51.3162	51.4271	51.6370	51.6564	51.7662	51.9602	51.9699	51.4904	49.9660	50.6526	49.1034	49.1818	48.6469	48.3088	47.8744	47.2104	47.0554	47.2054	46.9767	47.3563	47.9785
d-Ca47A2_10_B04R	23.6542	27.2943	30.6920	33.6666	35.1445	37.4430	39.9683	41.3904	42.4655	43.7536	44.1705	44.7358	45.5137	45.9621	46.6295	47.1149	47.4945	47.7536	48.2786	48.6100	49.1297	49.4289	49.9796	50.1904	50.6269	50.6138	50.7494	51.1105	51.5295	51.5209	51.6507	51.8465	51.8962	52.0017	51.8301	51.5483	51.3841	50.9143	50.1926	49.5809	49.1429	48.7764	48.2210	47.8147	47.6383	47.5284	47.5525	47.7912	48.6080
d-Ca47A2_10_B05F	24.3466	28.9580	34.3350	35.4968	38.1230	40.7492	42.6365	44.2767	45.2557	46.7066	47.2946	48.1180	48.5314	48.9368	49.5937	49.7819	50.2267	50.8519	51.3927	51.8886	52.3298	52.7160	53.0860	53.4150	53.3867	53.7937	54.1156	54.5544	54.6730	54.9295	55.1006	55.2398	55.3471	55.3743	55.0111	54.8289	53.7406	53.8590	53.0558	52.0545	51.7168	50.9632	50.3389	49.7630	49.5423	49.4272	49.1816	49.3579	50.5587
d-Ca47A2_10_B05R	24.2050	28.8942	32.4836	35.4084	37.6205	39.5272	41.5240	43.8273	44.5530	46.1219	47.2772	47.9914	47.5097	48.7738	49.1163	49.3348	50.0032	50.6245	51.3534	51.8848	52.0439	52.4880	53.0538	53.5628	53.8310	53.8360	54.1918	54.6636	54.6914	54.8424	55.1076	55.1671	55.4090	55.4741	55.2040	54.9142	54.5635	53.9036	53.1049	52.2271	51.7482	51.1833	50.6141	49.9587	49.6787	49.4821	49.4852	49.7040	50.8742
d-Ca47A2_10_B06F	23.2215	25.7388	30.5383	33.3316	35.4302	37.6176	39.4790	41.4307	42.3637	43.7429	44.6937	45.5250	46.1371	46.3882	47.1429	47.3116	47.7116	48.1302	48.6635	49.1755	49.6561	50.1326	50.5126	50.9104	50.3907	51.3562	51.6763	51.9160	52.1274	52.4091	52.5357	52.7925	52.8978	52.8298	52.8880	52.4538	51.5692	51.4458	50.4113	49.5953	49.2577	48.6531	48.1571	47.3033	46.7837	46.4492	46.0893	46.1741	47.5367
d-Ca47A2_10_B06R	21.7794	24.9032	28.3538	31.2528	33.9913	35.6573	38.3966	39.7101	40.7755	42.3445	42.8459	43.4167	44.1609	44.4920	45.4629	45.8662	46.4171	46.8517	47.2317	47.8532	48.1603	48.6589	49.0675	49.5346	49.6943	50.2356	50.4730	50.5921	50.9607	51.1442	51.3862	51.4736	51.5631	51.5468	51.5443	51.1635	50.8428	49.2796	49.4992	48.4268	48.0472	47.6554	46.8996	46.2875	45.9455	45.5089	45.0643	45.5744	46.6785
d-Ca47A2_10_B07F	24.2594	28.8880	31.9593	33.9663	37.0002	38.9180	41.2880	42.8425	43.4778	44.5287	45.2504	46.1171	46.2647	46.6523	47.0377	47.3929	47.3636	47.8722	48.2246	48.6423	49.0868	49.5351	49.8640	50.2063	50.2957	50.5480	50.7400	51.0538	51.1734	51.2527	51.4947	51.5704	51.5060	51.4448	51.0989	50.7358	49.5414	49.5644	48.5159	47.3903	46.9336	46.2290	45.4791	44.7425	44.3440	44.2767	43.8348	43.9185	45.3284
d-Ca47A2_10_B07R	22.7094	27.1271	30.7093	33.2176	36.0348	38.3651	40.4440	41.9581	42.9068	44.2919	44.4534	45.3679	45.9769	46.4383	46.9697	47.2894	47.5122	47.8994	48.4927	49.0357	49.5900	49.7377	50.4140	50.7701	51.0510	50.9718	51.2535	51.6234	51.8538	51.8700	52.1262	52.0583	52.2701	52.2333	51.9157	51.6305	50.9399	49.1973	49.0123	48.1608	47.4819	46.4578	46.1053	45.3579	44.9168	44.7942	44.4902	44.8594	46.0108
d-Ca47A2_10_B08F	23.3501	28.0752	31.4914	33.5951	36.3576	38.9855	40.9745	42.8139	44.1446	45.0779	45.9297	47.0784	47.0950	47.6374	48.3123	48.8042	49.4726	50.0300	50.4265	50.8871	51.5682	51.7751	52.1577	52.5918	52.7930	52.9885	53.1919	53.5314	53.9121	53.7945	54.0570	54.2290	54.3344	54.3573	54.3217	54.1361	53.6511	53.1660	52.5633	51.7138	51.1678	50.8016	50.2123	49.8443	49.4539	49.1872	48.9074	49.1596	50.0536
d-Ca47A2_10_B08R	21.6539	26.1561	29.9257	33.5913	36.2042	38.2468	40.6003	42.7990	43.8334	45.2605	45.7920	46.5723	47.2608	47.7080	48.2374	49.0397	49.7822	50.1184	50.5041	51.2524	51.5729	52.0279	52.6345	52.8438	53.0750	53.6427	53.8905	54.1719	54.2846	54.4255	54.5920	54.8371	55.1532	55.0527	55.0062	54.8399	54.2784	52.9708	53.0854	52.3701	51.8674	50.6097	50.8345	50.2551	50.1834	49.8996	49.3895	49.8842	50.8014
d-Ca47A2_10_B09F	25.6170	30.5444	33.6540	36.6081	39.5923	41.7130	43.3873	44.9813	46.3036	47.4927	48.3753	49.3290	49.7357	49.9213	50.6945	50.9753	51.2755	51.9812	52.4998	52.9847	53.3824	53.8326	54.2802	54.6133	54.1361	55.0878	55.4367	55.7506	55.8491	56.1887	56.3137	56.3227	56.4462	56.5245	56.2105	55.9940	54.1429	54.8034	53.7275	52.6889	52.4301	51.6880	51.0844	50.1886	49.6069	49.4040	48.9128	49.0204	50.5495
d-Ca47A2_10_B09R	25.3934	29.4968	32.7428	36.8660	39.4185	41.3558	43.7660	45.9409	47.1011	48.7483	49.7536	50.6133	50.3135	51.2870	51.7634	52.1407	52.4917	53.1661	53.9370	54.5585	55.0798	55.3918	55.8795	56.3731	56.6757	56.8178	57.1038	57.5556	57.5354	57.8240	58.0542	58.1843	58.4355	58.4033	58.0868	57.8609	57.4076	56.6245	55.5916	54.6667	54.2455	53.6581	52.8768	52.1251	51.6277	51.1627	50.9073	51.0592	52.5370
d-Ca47A2_10_B10F	24.4349	27.6110	31.0992	33.4506	35.3791	38.1340	39.3964	41.0827	42.0125	43.3420	44.0101	44.6171	45.5091	45.4228	46.1167	46.3671	46.4614	46.9092	47.3240	47.8338	48.2196	48.5788	49.0341	49.4129	48.8469	49.7645	50.1882	50.3031	50.3558	50.6440	50.7980	50.9188	50.9230	50.9208	50.8649	50.4345	49.7408	49.3306	48.4344	47.6511	47.0873	46.5307	45.9374	45.0633	44.7255	44.3638	44.0589	44.2224	45.4993
d-Ca47A2_10_B10R	22.3201	25.1906	30.0182	32.2415	33.8386	36.6173	38.5179	39.7975	40.6538	42.4059	43.3130	44.0883	44.3012	44.8369	45.6513	45.7830	46.2589	46.7323	47.1783	47.5404	47.8995	48.4702	48.9976	49.2346	49.5891	49.8048	49.9214	50.4005	50.4435	50.6538	50.8394	50.9678	51.1634	51.0878	50.9765	50.6867	50.1316	47.9470	48.3876	47.6281	47.0576	46.2374	45.8247	45.0057	44.7768	44.3518	43.8204	44.1325	45.3082
d-Ca47A2_10_B11F	24.8055	28.2346	31.9055	34.9270	37.4135	40.0219	42.1099	43.9370	45.0991	46.6326	47.0059	47.8004	46.9737	48.4264	49.4745	49.6914	50.0681	50.8712	51.2098	51.6606	52.0839	52.3320	52.9144	53.2371	53.2503	53.5295	53.9014	54.4402	54.2637	54.6556	54.7584	54.9133	55.0986	55.2379	54.8518	54.6506	54.1650	53.6950	52.7135	51.7811	51.1522	50.9885	50.1289	49.5164	48.9848	48.6087	48.3130	48.6508	49.7926
d-Ca47A2_10_B11R	24.9478	28.1925	30.8770	34.1543	36.7631	38.9609	41.0245	43.2328	43.7472	45.0558	45.4825	46.4420	46.7676	47.2542	47.8414	48.0281	48.5119	49.4001	49.8145	50.2775	50.9666	51.1695	51.4688	51.8594	52.3504	52.4256	52.7169	52.6965	52.9189	53.1115	53.4650	53.4683	53.8231	53.7449	53.6062	53.4812	53.0147	51.3515	51.4007	50.4582	50.0975	49.7457	49.0475	48.5576	47.7323	47.6830	47.3479	47.5788	48.7798
d-Ca47A2_10_B12F	23.1511	28.1908	30.6972	33.9033	36.4750	39.1224	41.1694	42.4299	43.7153	45.1188	45.8332	46.7259	47.0816	47.3668	47.7955	48.1766	48.8770	49.3271	49.9647	50.3173	51.0127	51.0486	51.4155	51.8897	52.2635	52.4197	52.6642	52.9538	53.1597	52.8567	53.5499	53.6665	53.7190	53.7793	53.6726	53.4689	53.0140	52.4953	51.3479	50.8164	50.3332	49.8995	49.2664	48.7159	48.4318	48.2119	48.1220	48.3601	49.5006
d-Ca47A2_10_B12R	23.2707	27.6405	30.6531	33.8681	36.4065	38.5831	40.7081	42.5073	43.2342	44.8824	45.5928	46.3220	46.9940	47.4143	48.0293	48.4095	49.0763	49.7021	49.9411	50.4860	50.9888	51.6006	51.8152	52.2725	52.2904	52.8984	53.2580	53.4098	53.5208	53.7500	53.9155	54.0072	54.2061	54.2332	54.1622	53.8280	53.3259	51.9256	52.2460	51.2789	50.7695	49.3979	49.6304	49.1641	49.0470	48.6908	48.3903	48.9903	49.9666
d-Ca47A2_10_C01F	23.2622	27.4019	30.8412	34.4440	36.1215	37.3873	40.6942	42.1300	43.4132	44.5153	45.3576	45.8476	46.1492	46.5604	47.0297	47.3552	47.5580	48.3218	48.5113	48.9190	49.3414	49.7263	49.5052	49.6764	50.9023	50.5435	50.9960	51.0527	51.3307	51.4754	51.6156	51.6427	51.7179	51.6713	51.5505	51.1433	50.7782	50.0967	49.2157	48.2343	47.7371	47.0784	46.2568	45.4983	45.1727	44.8890	44.5210	44.8476	46.0751
d-Ca47A2_10_C01R	24.3613	27.6725	29.7277	33.9598	36.9882	38.5669	40.9477	42.5757	43.7866	44.9956	45.4831	46.3592	46.4100	47.1195	47.9045	47.4460	48.4303	48.9046	48.1725	49.6717	50.3479	50.6321	50.9376	51.3305	51.4720	51.5805	51.8558	51.8250	52.2648	52.4496	52.5146	52.7009	52.7581	52.8885	52.6103	52.3238	51.9255	51.0850	50.2856	49.3035	48.7426	48.1920	47.1602	46.7812	46.4328	45.9608	45.9753	46.1646	47.3388
d-Ca47A2_10_C02F	22.5155	26.6714	30.5171	33.0857	36.0867	38.5249	40.4143	42.3906	43.7622	44.9591	44.0697	45.9944	45.1023	46.9310	46.4953	47.8821	48.0281	48.6798	49.1270	49.1258	49.8679	49.9812	50.2830	51.1764	51.2820	51.4478	51.7062	51.9486	52.0979	52.3057	52.4017	52.5987	52.6537	52.7674	52.4650	52.2073	51.9401	51.1706	50.4010	49.4591	49.0391	48.1497	47.8620	47.2733	46.7441	46.3471	45.9219	46.1787	47.4036
d-Ca47A2_10_C02R	21.1975	25.0231	28.3657	31.5686	33.7831	36.2544	38.1948	40.3096	41.1390	42.3650	43.2286	43.7908	43.8239	44.2912	45.4410	45.5168	45.8588	46.4145	46.8658	47.4268	47.8468	48.2203	48.4933	48.7008	48.7875	49.3447	49.4691	49.4204	50.1268	50.0636	50.2133	49.9873	50.5362	50.7426	50.3581	50.0699	49.7769	49.2033	48.2080	46.0657	46.9110	46.2545	45.6695	44.9360	44.8125	44.2249	43.9339	44.1504	45.1795
d-Ca47A2_10_C03F	22.8902	27.2234	30.8080	34.3037	36.9617	39.0608	41.0429	43.3578	44.6667	45.7174	46.2867	47.3167	47.5147	48.2240	48.6883	49.1060	49.4474	50.0495	50.7702	50.8976	51.4839	51.9369	51.8043	51.8766	52.6914	53.1684	53.6924	53.6968	54.0297	54.2044	54.3122	54.5011	54.6009	54.5351	54.6002	54.2339	53.7636	53.1321	52.2080	51.3089	50.9193	49.3915	49.5827	48.9700	48.4772	48.0881	47.5681	48.0753	49.2850
d-Ca47A2_10_C03R	22.7203	25.2314	28.8705	33.1918	35.1177	37.6404	39.5454	41.1046	42.5178	44.1120	44.7158	45.1951	45.3136	46.1891	46.6675	46.5940	47.6424	48.1226	47.9711	49.0764	49.7779	50.0228	50.4751	50.7712	50.9316	51.2419	51.4519	50.6427	52.0049	52.1498	52.4010	52.6424	52.5640	52.7485	52.5493	52.3943	51.9557	51.1398	50.3991	49.4242	49.1049	48.4969	46.8790	47.1482	46.7179	45.3960	46.1031	46.1758	47.4900
d-Ca47A2_10_C04F	21.3703	25.9546	28.1407	29.3037	34.5197	34.8931	36.6930	39.1744	40.4552	41.1868	42.6506	43.2232	43.3374	43.6733	44.3103	44.4212	44.6279	44.9106	45.4084	45.5793	46.3665	46.7392	46.9124	46.9132	47.5334	47.6234	47.7362	48.0089	48.0487	48.2090	48.3932	48.4272	48.5068	48.4921	48.3230	47.9763	47.5050	46.9566	45.9128	45.1315	44.6338	44.1644	43.5026	42.7192	42.3527	42.0790	41.8428	42.0424	43.2842
d-Ca47A2_10_C04R	22.9281	25.9924	29.2801	32.3708	34.5664	36.5026	38.8093	40.3792	41.3142	42.6281	43.3347	43.8670	44.0719	44.1530	45.0971	45.2007	45.5318	46.0756	46.4480	46.7638	47.3478	47.7263	47.8346	48.3427	48.6092	48.8707	48.9443	49.2607	49.2905	49.4947	49.6278	49.2704	49.7977	49.7303	49.4908	49.0803	48.7256	48.0805	47.2090	45.2218	45.7178	45.2520	44.4254	43.7320	43.4638	43.0243	42.8706	43.0198	44.1439
d-Ca47A2_10_C05F	22.2506	27.4364	30.2371	32.9747	36.0411	38.3867	39.6817	41.5232	43.7326	44.5582	45.7643	46.5797	46.9870	47.2060	47.6989	48.5339	48.7413	49.6468	49.7063	50.2698	50.9323	51.3137	51.7559	51.9768	52.3754	52.5573	52.6806	53.1088	53.3606	53.5819	53.5850	53.9531	53.8080	54.1540	54.0044	53.6269	53.1857	52.4985	51.7387	50.8115	50.4168	49.8356	48.9695	48.3388	47.9983	47.4930	47.2714	47.5852	48.4844
d-Ca47A2_10_C05R	23.6989	27.0907	29.8418	33.2240	35.7444	38.2505	40.1336	42.3164	43.7540	44.8769	45.8072	46.3428	45.5552	46.8367	47.9224	48.0092	48.7095	49.3906	49.5453	50.1339	50.7891	50.9958	51.4083	51.9980	52.3340	52.6507	52.6208	52.7935	53.0594	53.6016	53.7982	53.2063	53.6933	53.8653	53.7633	53.6136	52.9327	52.6931	51.5517	49.7212	50.3099	49.8183	48.9185	48.5368	47.8153	47.7479	47.1911	47.5395	48.8860
d-Ca47A2_10_C06F	21.9305	27.1485	30.2394	31.8057	35.6307	38.0184	39.8763	41.8700	43.4554	44.5117	45.5615	46.2064	46.6626	47.1196	47.1769	48.1333	48.4934	49.2401	49.7183	49.9737	50.8095	50.9915	51.3969	49.9926	52.0268	52.2631	52.5707	52.7142	52.9366	53.3518	53.1947	53.4153	53.6374	53.5622	53.4071	53.3530	53.0361	52.5862	51.8565	51.0884	50.7853	50.2744	49.7637	48.6766	49.0069	48.8600	48.8318	49.0408	50.1192
d-Ca47A2_10_C06R	21.3426	26.1340	29.5487	31.9829	34.1842	37.1730	38.9489	40.8287	42.0536	43.2881	44.1160	44.9137	43.7595	45.2388	46.1245	46.5613	47.0587	47.7353	47.9491	48.5235	49.1013	49.3937	49.8440	50.2814	50.4776	49.6350	50.7032	51.1569	51.2029	51.7031	51.9217	51.9910	51.9690	51.9327	52.0280	51.9209	51.4709	51.2022	50.4100	49.4409	49.3219	48.8332	48.3416	48.0153	47.8179	47.8502	47.6164	48.1456	48.9639
d-Ca47A2_10_C07F	20.9708	26.3084	28.5102	28.6342	33.9150	35.8886	37.5914	39.7520	41.4276	42.1205	43.6586	44.2857	44.8415	45.0465	45.9349	46.2763	46.5582	47.1718	47.7047	48.2338	48.9796	49.3325	49.8448	47.6650	50.4662	50.5353	51.1560	51.4776	51.5389	51.7932	51.8530	52.2116	52.4291	52.3728	52.2921	52.2463	51.6657	51.1780	50.5436	49.8136	49.5868	49.1035	48.5446	46.4967	47.5264	47.1657	47.1992	47.2792	48.4134
d-Ca47A2_10_C07R	20.2350	23.9831	27.0670	29.2981	32.2305	34.2063	36.5577	37.9858	39.2017	40.6561	41.4252	42.2986	42.4365	43.1179	44.1457	44.4409	45.0331	45.8045	46.2617	47.0150	47.2831	47.9827	48.1333	48.8701	49.2523	49.6207	49.6596	50.0475	50.2800	50.7185	51.0817	49.6163	51.1558	51.4189	51.4262	51.3676	50.8388	50.7449	49.7673	48.8947	48.7707	48.4518	47.7523	47.5239	47.2165	47.0764	46.7957	47.1137	48.0630
d-Ca47A2_10_C08F	21.9530	25.2978	28.7173	32.4936	34.8099	35.2584	38.9032	40.7463	42.4307	43.4533	44.3870	44.8561	45.7107	46.0767	46.9359	47.3139	47.8742	48.6703	49.0229	49.0600	49.7555	50.4851	50.7039	50.9709	52.0971	51.7543	51.8973	52.2931	52.6621	52.8934	53.0283	53.1883	53.2937	53.5162	53.2032	52.9642	52.6803	52.1309	51.2472	50.4707	49.9447	49.4201	48.7387	48.0693	47.8561	47.6199	47.4185	47.6847	48.7880
d-Ca47A2_10_C08R	20.8186	25.3790	27.4803	31.1615	33.5384	35.8052	37.8290	39.1878	40.6975	41.7266	42.8076	43.0692	43.9103	44.4414	44.8182	45.1555	45.8784	46.2557	46.7229	47.3471	47.8289	48.2238	48.7223	49.1653	49.5889	49.6125	49.9638	50.2998	50.5642	50.8570	50.9828	51.1362	51.0438	51.3196	51.1872	50.9498	50.6749	50.0280	49.1394	48.2470	47.9322	47.6504	46.9051	46.2474	45.9376	45.8809	45.6580	45.8434	46.9730
d-Ca47A2_10_C09F	21.7847	25.9863	29.6738	30.3392	35.4073	37.2335	38.0318	41.2910	42.7890	43.8842	44.9577	45.9912	46.2695	46.7180	46.7162	48.1013	48.4687	49.2304	49.6359	50.1873	51.0127	51.5858	51.7102	51.6787	52.9304	52.8957	53.5508	53.7051	53.9897	54.3433	54.3792	54.6015	54.8486	54.8708	54.7207	54.5754	54.1969	53.8126	52.9909	51.9616	51.5926	51.1263	50.6133	49.3256	49.5866	49.3355	49.2686	49.5049	50.6726
d-Ca47A2_10_C09R	21.1652	26.3224	28.5780	31.8159	35.1020	37.2172	39.1626	40.8632	42.8660	43.9025	44.9924	45.6133	45.9959	46.7525	47.3663	47.8874	48.0492	49.0783	49.5623	50.2239	50.6585	51.2662	52.0641	52.4387	52.5513	52.3142	53.1439	53.5924	53.7452	53.8648	54.2260	54.5001	54.6577	54.6352	54.3618	54.2457	53.9922	53.1703	52.2418	51.4816	50.9363	50.5659	49.8048	48.8481	48.8521	48.6015	48.3472	47.9373	49.8704
d-Ca47A2_10_C10F	24.9662	29.4690	32.2645	36.2529	38.3087	41.3839	42.7530	43.9608	45.5949	46.5548	46.9856	47.7793	47.8822	48.0342	47.8826	49.1574	49.2472	49.8450	50.2058	50.7267	51.1321	51.4955	51.0440	52.3962	52.2131	52.5634	52.8934	52.9352	53.2939	53.3512	53.5199	53.6558	53.7239	53.6327	53.5195	53.1105	52.6628	51.9640	51.0377	50.0869	49.5377	47.9714	48.1282	47.5601	47.1351	46.9434	46.6837	47.1871	48.2947
d-Ca47A2_10_C10R	22.9607	26.2250	29.1464	32.8933	35.7057	37.8464	39.8774	41.1360	43.0352	44.3825	44.9615	45.6386	45.9831	46.8024	47.3654	47.5597	48.3073	48.7674	49.2211	49.8711	50.5984	50.8497	51.5567	51.7003	52.1346	52.4300	52.6097	53.0635	53.2978	53.5278	53.6243	53.8337	53.7772	54.1386	53.8446	53.7228	53.3313	52.6611	51.9306	50.9742	50.4405	50.1267	49.4867	48.8686	48.5725	48.6235	48.5053	48.7414	49.8168
d-Ca47A2_10_C11F	22.4305	27.2338	29.8517	30.7864	35.8289	37.9730	39.7393	41.7373	43.3439	44.0201	45.1998	45.9065	46.1466	46.5803	47.1561	47.6333	47.9148	48.3846	48.7963	49.2486	49.8921	50.3379	50.6892	49.4449	51.1786	51.4059	51.8006	52.0419	52.1670	52.3153	52.2546	52.5838	52.7572	52.7075	52.6123	52.3348	51.7712	51.1699	50.4050	49.5889	49.3111	48.8010	48.0496	46.5604	46.9719	46.5894	46.5556	46.6716	47.7915
d-Ca47A2_10_C11R	23.6411	27.8257	30.2997	32.6718	35.2400	37.5001	39.4125	40.9927	42.4683	43.3280	44.0157	44.8299	44.9220	45.4088	45.8072	46.3364	46.5148	47.1742	47.4707	47.9336	48.2063	48.5842	49.3893	49.4956	49.6284	49.3154	49.9626	50.3720	50.3467	49.6475	50.7281	50.7732	51.0151	50.9813	50.7671	50.5238	50.4553	49.8867	49.1947	48.7671	48.1429	47.9258	47.3927	46.5728	46.6376	46.4584	46.0695	46.3502	47.2294
d-Ca47A2_10_C12F	21.2478	25.5567	28.7566	31.8499	34.7761	36.8107	38.2016	40.1469	41.5764	42.4006	43.2337	43.9800	44.4653	44.7735	45.1380	45.7126	46.2423	46.6219	47.0941	47.5008	47.8260	48.3964	47.4922	47.7599	49.3518	49.4978	49.9161	50.0915	50.3319	50.4845	50.7690	50.7259	50.8690	50.9214	50.9099	50.4911	50.1709	49.6091	48.8131	47.9836	47.7051	46.9560	46.4258	45.8550	45.4628	45.3032	44.8630	45.2655	46.3615
d-Ca47A2_10_C12R	22.8455	26.2857	28.5983	32.3385	34.9085	37.1542	39.3023	40.8723	42.4203	43.4044	44.4481	44.8383	45.0979	45.6176	46.0785	46.5279	47.1114	47.4575	48.1399	48.6044	49.1755	49.5134	50.0917	50.2294	50.5536	50.6971	51.0298	51.4046	51.6602	51.9010	52.0357	52.1899	51.9848	52.2667	52.1687	51.8753	51.6186	50.8743	49.9461	49.0964	48.6823	48.3263	47.6521	46.9593	46.6182	46.4151	46.1900	46.3739	47.5647
d-Ca47A2_10_D01F	21.5024	26.2723	30.4678	31.8444	35.1927	36.9426	39.0265	41.4765	42.8892	43.6072	44.4720	45.5818	45.6240	46.0306	46.5062	46.9452	47.6761	48.1160	48.5994	48.7568	49.7942	49.8967	50.3857	51.0044	51.0957	51.2340	51.6058	51.8341	52.1307	52.4381	52.4582	52.6097	52.7366	52.7005	52.5391	52.1118	51.8021	51.2198	50.3739	49.2625	48.8387	48.3021	47.6472	45.4751	46.4750	46.1417	45.8825	46.2422	47.5131
d-Ca47A2_10_D01R	21.6177	25.5123	29.2401	32.6838	34.9631	36.9576	38.9568	41.4452	43.0500	44.2352	44.9889	45.9555	46.3637	46.9379	47.8202	48.1782	48.5587	49.5561	50.1459	50.2668	50.9987	51.3104	52.0366	52.3729	52.8016	52.9487	53.3552	53.5930	53.9663	54.2422	54.5645	54.6141	54.6541	54.8210	54.7656	54.3581	53.9615	53.3821	52.6616	51.5778	51.1120	50.7174	49.9861	49.3069	48.9983	48.6893	48.5341	48.8589	49.8207
d-Ca47A2_10_D02F	23.5018	27.5262	31.3259	34.2059	37.4742	39.3062	42.1196	43.3447	44.5618	46.1341	46.6969	47.1892	47.7511	48.2588	48.9584	49.1483	49.9879	50.5386	51.3504	51.6947	51.8348	52.5824	52.9409	53.4994	53.6548	54.0578	54.2514	54.5344	54.5767	54.8909	55.0868	55.2024	55.1864	55.2573	55.2157	54.8649	54.1320	53.7096	52.5813	51.6739	50.9788	50.7875	49.8169	49.0061	48.6278	48.1661	48.0438	48.1627	49.4904
d-Ca47A2_10_D02R	23.2521	28.1659	31.9528	34.6005	37.1402	38.9972	41.2698	42.8972	44.3043	45.6394	46.4127	47.1066	47.1279	47.9821	48.2712	48.6475	49.4562	50.0942	50.4088	49.8606	51.4637	51.7727	52.3657	52.7693	52.8975	53.0249	53.3478	53.4366	53.8827	53.9027	54.1909	54.2751	54.4504	54.5698	54.1962	54.1266	53.5081	51.6197	51.7266	50.8095	50.2092	49.8132	49.0694	48.5086	48.0700	47.6902	47.3390	47.6731	47.7619
d-Ca47A2_10_D03F	21.6250	25.5585	29.5943	32.3812	34.7253	37.4676	39.6180	41.1390	42.6996	44.3223	44.9464	44.9695	46.2803	46.7939	46.9468	47.8306	48.2644	48.9767	49.6808	49.8516	50.3896	50.8511	51.2730	51.8294	51.9154	52.2224	52.4486	52.7399	53.1000	53.3357	53.5845	53.5853	53.9390	53.9382	52.6731	53.4810	53.1274	52.4699	51.5262	50.7806	50.1623	49.9659	49.2083	48.5582	48.0693	47.7239	47.5024	47.7404	48.8244
d-Ca47A2_10_D03R	22.8296	27.0788	30.7114	33.5471	34.6028	37.7783	40.3483	41.4818	43.3350	44.4344	45.6166	46.0624	46.3956	47.3709	47.7516	48.1885	48.5791	49.4253	49.7891	50.3224	50.8653	51.3115	51.8390	52.1658	52.3371	52.9628	53.0140	53.3535	53.5373	53.8893	54.0384	54.1696	54.3785	54.4587	54.0118	53.7495	53.5134	52.8690	52.0390	51.2194	50.6353	50.4898	49.1192	48.9919	48.5455	48.2250	48.0101	48.0523	49.2622
d-Ca47A2_10_D04F	22.0641	26.1564	29.7673	33.9712	36.2207	38.4539	41.1362	42.8371	44.5313	45.9786	46.8853	47.0281	48.2419	48.4566	49.1354	49.9025	50.0790	50.9160	51.5657	51.9897	52.3797	53.0634	53.4539	53.8756	54.1518	54.5138	54.7867	55.2735	55.3176	55.4351	55.8276	55.6967	56.0713	56.0603	55.0422	55.6101	55.2782	54.5246	53.6246	52.7517	52.2454	51.8398	51.1654	50.4667	50.0380	49.7445	49.4408	49.6863	50.8595
d-Ca47A2_10_D04R	23.6864	27.3827	31.3318	34.5770	36.7191	39.5949	41.3685	42.6555	44.4754	45.8818	46.7263	47.4205	47.6945	48.2582	48.9121	49.3011	49.6596	50.5683	50.8551	51.5444	51.8151	52.1824	52.9688	53.4783	53.7583	53.9102	54.2529	54.2835	54.5563	54.9456	55.0575	55.1917	55.4866	55.3838	55.2985	54.8885	54.4807	53.9237	52.9462	52.0469	51.4789	51.2794	49.6653	49.7096	49.3201	49.1294	48.9611	49.0560	50.1577
d-Ca47A2_10_D05F	20.8104	25.0407	27.9919	30.3351	33.2602	35.4872	37.5168	39.6587	40.6831	41.8707	42.4304	43.1744	43.3296	44.0248	44.3656	44.9132	45.2521	45.8327	46.5991	46.6701	47.4147	47.4513	48.1173	48.3421	48.6345	48.8406	49.2283	49.2902	49.5386	49.9551	50.0336	50.0117	50.2144	50.0903	50.1345	50.0751	49.5364	49.3327	48.3423	47.8369	47.5022	47.2240	46.6860	45.9634	45.9462	45.8032	45.6664	46.0510	46.7579
d-Ca47A2_10_D05R	22.2992	26.2510	29.0223	31.9683	34.5884	36.4318	38.3319	40.1699	41.0990	42.6119	43.6641	43.9831	44.3657	44.9352	45.1997	45.5380	46.2924	46.8049	47.3199	47.6532	48.1810	48.7632	48.9835	49.4739	49.5712	49.9503	50.1679	50.2554	50.4941	50.6569	50.9426	51.0232	51.1588	51.2817	51.0694	50.7865	50.5751	49.5770	49.4554	48.9111	48.3793	48.0439	47.5797	46.9996	46.8900	46.8727	46.6897	47.0877	47.8177
d-Ca47A2_10_D06F	23.6435	26.6179	30.6056	33.2517	36.5437	37.6694	40.5872	42.6146	43.9464	45.4142	46.1188	46.4056	47.6372	48.3663	48.8661	49.2237	49.8690	50.5291	51.0370	51.4707	52.3759	52.9694	53.2912	53.6706	54.1372	54.1764	54.6692	55.0987	55.2380	55.3311	55.8610	55.6469	55.9369	56.0106	56.1246	55.6996	55.3039	54.6990	53.6465	52.7650	52.3355	51.9475	51.0617	50.2837	49.8908	49.6681	49.0631	49.4314	50.7764
d-Ca47A2_10_D06R	21.6868	25.4850	29.6824	32.0693	34.5617	37.3447	38.8506	40.2086	42.7261	43.6260	44.5133	45.3561	45.6963	46.0376	46.9324	47.2922	47.4996	48.5943	48.9993	49.6222	49.9513	50.4661	51.0863	51.5760	51.7550	52.1627	52.4645	52.6240	52.9647	53.1599	53.3020	53.4425	53.6107	53.8320	53.6458	53.2219	52.8255	52.2113	51.2671	50.2553	49.7648	49.5911	47.6908	47.8809	47.5031	47.0889	46.8052	46.9502	48.1650
d-Ca47A2_10_D07F	21.9090	26.4572	29.8284	33.1456	35.7653	38.2525	40.4179	42.2629	43.5823	45.0036	45.6123	46.3635	46.9929	47.3524	48.1761	48.2768	48.8505	49.4581	50.2320	50.7982	51.1128	51.5938	52.1608	52.5196	52.8088	53.0537	53.3831	53.6877	53.8192	54.0759	54.2859	54.4307	54.5943	54.5059	54.5204	54.1381	53.4697	53.0183	51.9428	50.6922	50.3419	49.8658	49.0606	48.1737	47.6020	47.3026	47.0311	47.2856	48.6371
d-Ca47A2_10_D07R	22.7507	27.5673	31.2481	34.6116	38.2946	40.9060	42.5616	44.6546	45.8870	47.8097	48.8180	49.3764	49.7826	50.5111	50.7490	51.3949	52.0264	53.0094	53.3474	53.8203	54.4424	55.0539	55.4703	56.1285	56.1406	56.6542	57.0073	57.0910	57.4177	57.5149	57.8401	57.8812	58.0397	58.1924	57.8249	57.6328	57.0172	55.4827	55.2945	54.3087	53.7996	53.3402	52.3731	51.5600	51.2692	50.8551	50.3419	50.8662	52.1582
d-Ca47A2_10_D08F	20.8021	25.4700	29.5311	31.6979	34.1356	36.5739	39.3614	40.6942	41.5917	42.9535	44.2769	44.5045	45.2441	45.4574	46.6874	46.8635	47.4474	47.7397	48.4951	48.9986	49.3370	49.8827	50.2367	50.8390	51.1012	51.0557	51.6042	52.1238	52.0489	52.2101	52.5860	52.7305	52.8144	52.8371	52.8127	52.6036	52.0060	51.8004	51.0177	50.1044	49.7339	49.2940	48.8685	48.2500	47.9207	47.7977	47.7609	47.9546	48.9514
d-Ca47A2_10_D08R	22.3207	25.3867	27.7568	31.0842	33.3008	35.3380	37.3893	38.9452	40.1292	41.4086	42.2072	42.7588	43.2486	43.8688	43.9308	44.3564	45.0320	45.7285	46.0375	46.1839	46.9790	47.5012	47.8143	48.3308	48.5284	48.5844	48.9718	48.9939	49.3889	49.5291	49.7646	50.0295	50.0690	50.2504	50.0162	49.8273	49.4713	47.8247	48.0968	47.4032	47.0245	46.7406	46.1637	45.8968	45.5794	45.3463	45.2073	45.5035	46.1081
d-Ca47A2_10_D09F	21.6328	26.2949	29.4418	31.5173	34.3222	36.7348	38.6057	40.5369	41.9264	42.7090	43.9028	44.6535	44.9668	45.2548	45.8428	46.3724	46.8433	47.4975	48.0301	47.2754	48.8971	49.5325	49.8125	50.3117	50.4470	50.7553	50.9122	51.4516	51.4737	51.7331	51.8124	52.0681	52.0796	52.1816	51.3427	51.6419	51.2735	50.6746	49.9699	48.9375	48.2991	47.8560	47.0016	46.1560	46.2585	46.1586	46.1253	46.2947	47.3822
d-Ca47A2_10_D09R	22.7060	27.1770	29.9082	32.5615	36.0375	38.0199	40.9828	42.7567	44.2463	45.1379	46.2789	47.0344	47.4603	48.2046	48.6271	48.7888	49.7174	50.3593	50.8865	50.8877	51.9638	52.6241	53.1347	53.6241	54.0458	53.9770	54.2928	54.4992	54.8611	55.1837	55.4432	55.5128	55.6360	55.6743	55.4265	55.1472	54.5924	51.8983	52.7404	51.7732	51.1330	50.5979	49.7836	49.2113	48.8099	48.5673	48.2460	48.6433	49.2850
d-Ca47A2_10_D10F	23.9724	27.3880	31.4013	33.4138	35.8036	38.0444	40.6287	42.1133	43.7573	44.6075	45.6134	46.4742	46.7371	47.1596	48.3076	48.2225	49.1453	49.4453	50.2838	50.6694	51.2185	51.7198	52.2306	52.5717	52.8491	53.0638	53.6003	54.0374	54.0953	54.1648	54.4066	54.7025	54.8342	54.8916	54.8444	54.5705	53.9363	53.5119	52.8505	51.7549	51.3079	50.9224	50.3300	49.6478	49.0376	48.7906	48.5606	48.8111	49.9327
d-Ca47A2_10_D10R	20.6947	22.8927	26.6852	29.5566	32.1003	33.9125	35.6209	37.7915	39.2858	40.4203	41.3190	41.7538	42.4173	43.2110	43.7176	44.0510	44.6959	45.4927	45.9020	45.9928	47.0151	47.2287	47.7987	48.1589	48.5576	48.6006	49.1103	49.2803	49.6870	49.8346	50.2155	50.4454	50.5912	50.5240	50.4590	50.3295	49.8942	49.4514	48.7810	47.9134	47.4926	47.3191	46.6806	46.2503	45.8248	45.6381	45.3749	45.5795	46.2540
d-Ca47A2_10_D11F	21.4938	25.5516	29.1268	32.3482	35.2081	37.3465	39.4992	41.1309	42.8240	43.8163	44.6306	45.7678	45.7147	46.3486	46.8397	47.5005	47.5292	48.1082	48.5820	48.3749	49.4562	49.9746	50.5318	50.9231	51.0849	51.3070	51.6367	51.8323	52.0884	52.2794	52.4331	52.5009	52.5833	52.5061	52.3173	51.9495	51.3814	50.7990	49.7731	48.6386	48.0542	47.5952	46.8058	44.5575	45.5169	45.0735	44.7278	45.0787	46.3504
d-Ca47A2_10_D11R	21.5140	26.6203	29.2341	31.3892	34.4526	36.4298	38.4656	40.0557	40.9008	42.4992	43.0749	43.9567	43.9169	44.5118	45.0147	44.9921	45.7109	46.1810	46.4983	47.0731	47.4192	48.0187	48.1844	48.9016	48.9719	49.2506	49.4606	49.4549	49.7222	49.8654	50.1439	50.1497	50.2427	50.3369	50.0272	49.7560	49.1512	48.1607	47.5968	46.7255	46.1295	45.7425	44.9377	44.1318	43.7699	43.4506	43.0441	43.4798	44.6693
d-Ca47A2_10_D12F	21.6342	25.6452	28.9966	32.0758	34.3725	36.8248	38.6400	40.2680	42.0968	43.1674	44.2684	45.2465	45.7144	45.8160	46.2852	46.3925	47.2236	47.9236	48.4761	49.0572	49.3891	49.1584	50.2000	50.6822	50.8899	51.1544	51.4128	51.7511	51.8835	52.1647	52.2585	52.6792	52.5843	52.6580	52.7765	52.2152	51.8985	51.2183	50.2880	49.4835	48.9892	48.7413	47.9191	47.3433	46.9077	46.7997	46.2088	46.5732	47.8117
d-Ca47A2_10_D12R	19.4880	23.8239	27.2578	30.3025	32.9997	35.0421	37.5728	38.9413	41.1466	42.1249	43.2704	44.1245	44.8785	45.1902	45.8775	46.5449	47.0261	47.5809	48.3606	49.0124	49.4156	49.8098	50.6924	51.0711	51.3422	51.6259	51.8910	52.3823	52.6636	52.9062	53.1035	53.2971	53.4078	53.6991	53.4920	53.2292	52.9845	52.6592	51.5660	50.8913	49.8313	50.0994	49.6286	48.8482	48.5142	48.1409	47.8114	48.1010	49.3325
d-Ca47A2_10_E01F	22.5156	26.0162	28.9334	32.9197	34.9775	37.2127	38.6087	41.1622	43.0409	43.8841	45.4427	46.1228	46.7184	47.4320	48.9183	48.5074	49.0353	49.7104	50.2876	50.5816	51.2198	51.7104	52.2205	52.6331	52.8931	53.4134	53.5397	54.0629	54.2800	54.4752	54.7164	54.8940	54.8506	55.0548	55.1358	54.9375	54.5907	53.9673	53.4127	52.9317	52.4438	51.9763	51.4216	50.9479	50.7100	50.6112	50.5657	50.7972	51.5874
d-Ca47A2_10_E01R	22.2077	26.6487	29.6095	32.3244	35.4551	38.3114	40.0140	42.0036	43.3699	44.7784	45.4479	46.6549	46.9420	47.4142	48.4345	48.7602	49.4240	50.3115	50.6602	51.2092	51.8623	52.1654	52.5115	53.0060	53.3751	53.5801	54.0629	54.5923	54.5431	54.6779	54.9526	55.2578	55.4309	55.5459	55.5036	55.2125	54.8966	54.4335	53.9029	53.0258	52.6731	52.2387	51.8586	51.3391	50.9179	50.8039	50.8685	51.0193	51.9000
d-Ca47A2_10_E02F	22.1308	25.8782	29.1279	32.6379	35.0618	37.3714	38.7025	41.2767	42.6849	43.5438	44.3676	45.6268	46.0378	46.4050	48.0121	48.0503	48.2343	48.7659	49.3958	49.6590	50.3320	50.8933	51.4383	51.8566	52.2651	52.5063	52.7171	53.1822	53.3752	53.5019	53.9609	53.9435	53.9932	54.1150	54.2816	53.9263	53.5825	52.9982	52.4196	51.7380	51.4331	50.9401	50.3751	49.7856	49.3998	49.1333	48.9937	49.2094	50.1397
d-Ca47A2_10_E02R	22.5060	26.3571	29.4382	32.3150	35.0823	37.0363	38.7706	40.6692	41.7969	43.2895	43.6965	44.6532	44.7079	44.9172	46.0452	46.1494	46.7082	47.2761	47.5300	48.0371	48.3250	48.8779	49.2533	49.4338	49.7625	49.8337	50.4296	50.6339	50.7144	50.8972	51.0924	51.2758	51.3148	51.2930	51.1907	50.8349	50.3963	49.8449	49.2160	48.1554	47.6976	47.3075	46.7152	45.9436	45.4227	45.1709	45.0143	45.1717	46.2044
d-Ca47A2_10_E03F	21.9148	25.0576	28.5190	31.2144	33.5834	35.9481	37.6522	39.8613	41.0488	41.8035	43.1175	44.0684	44.2922	44.9812	45.2311	45.7546	45.7953	46.4808	47.0428	46.3543	47.8042	48.2320	48.7583	49.2406	49.3636	49.6669	49.8058	50.0510	50.3216	50.5247	51.0540	50.9546	50.8296	50.8604	50.7969	50.2949	50.0379	49.3795	48.7312	47.7612	47.2609	46.8203	46.0725	45.3664	45.2215	45.1535	45.1566	45.4141	45.4555
d-Ca47A2_10_E03R	20.3122	25.1446	28.3962	31.1928	33.0248	36.0562	37.6272	39.6572	40.8549	41.9250	43.0437	43.6010	44.0989	44.3416	45.2528	45.4637	45.8514	46.3673	46.9105	47.2746	47.8440	48.3456	48.8738	49.1825	49.3014	49.4395	49.7084	50.0906	50.1149	50.3383	50.6267	50.8334	50.8154	50.8733	50.4947	50.4562	49.8520	49.4567	48.7810	47.9063	47.3216	46.7726	46.3006	45.6258	45.5486	45.3391	45.3373	45.5678	46.3990
d-Ca47A2_10_E04F	22.6099	25.9685	30.8536	33.5287	36.1421	38.6418	40.5979	42.5993	44.1106	45.2455	46.2401	47.4655	47.8875	48.4782	49.6126	49.6290	49.9598	50.3004	51.0460	51.2314	51.8877	52.3537	53.0334	53.4557	53.8430	53.9824	54.2974	54.5879	54.9466	55.1616	55.4341	55.3093	55.3501	55.5109	55.4274	54.9389	54.6094	53.7867	52.9304	51.9725	51.5133	51.0108	50.2587	49.4356	48.9415	48.5649	48.2776	48.5272	49.7738
d-Ca47A2_10_E04R	24.5446	27.8635	31.9507	35.4893	36.9332	40.7098	42.8584	44.5678	46.2909	47.5059	48.1949	49.3805	49.2889	50.3054	50.6860	51.1528	51.7293	52.6499	53.0431	53.7435	54.2535	54.3492	55.1439	55.4550	55.7181	56.1780	56.4317	56.8240	56.9379	57.2529	57.4296	57.6228	57.7572	57.9155	57.7742	57.3199	56.9847	56.2979	55.2283	54.3481	53.7908	53.4449	52.4989	51.7658	51.5779	51.3945	50.8375	51.1888	52.5312
d-Ca47A2_10_E05F	21.6327	25.9843	29.1794	30.7203	34.3142	36.1333	38.0437	40.7267	41.5076	42.6151	43.6135	44.4683	45.0961	45.8537	46.7259	46.7581	46.9483	47.6776	48.1812	48.0983	49.1402	49.4981	50.0932	50.5491	50.8742	51.1238	51.4260	51.7377	52.0576	52.1104	52.7737	52.7772	52.6469	52.8774	52.9341	52.3091	52.0341	51.2853	50.4813	49.4915	49.2410	48.7187	48.0264	47.0524	46.4814	46.1421	45.8235	46.0444	46.8560
d-Ca47A2_10_E05R	22.2643	25.4152	28.7839	32.5311	34.9058	37.1890	39.8308	42.0571	43.2492	44.5842	45.8567	46.5258	46.8781	47.5801	48.5630	48.9971	49.9017	50.6407	50.5636	51.7759	52.3844	51.4736	53.4013	53.8448	54.2982	54.7630	55.0359	55.4172	55.7411	56.0350	56.3490	56.5309	56.6121	56.9021	56.6442	56.6350	56.1193	55.7583	55.0640	54.1744	53.8960	53.4854	52.8492	52.2707	51.9027	51.3028	51.0221	51.2909	52.4053
d-Ca47A2_10_E06F	22.6705	26.0033	29.2255	32.3322	34.4295	36.6218	38.8857	40.9639	42.0508	43.0468	44.1830	45.1599	45.1922	45.9352	47.5347	46.9289	47.6505	48.5455	48.8231	49.4873	49.8411	50.2198	50.4309	50.8480	51.0873	51.6339	51.9204	52.2828	52.4934	52.6033	52.5626	53.2031	53.3078	53.2212	52.9179	52.9309	52.6173	52.1003	51.1917	50.3934	49.4645	49.6781	48.7906	48.3847	47.9598	47.7888	47.5771	47.7506	49.0431
d-Ca47A2_10_E06R	21.5136	25.5405	29.5902	32.6118	34.3370	37.1429	39.8275	41.2495	42.3442	43.7048	44.4479	45.2337	45.7162	46.3813	46.9074	47.2223	47.9371	48.3686	48.8740	49.3602	49.7016	50.1097	50.6497	50.9039	51.1762	51.3165	51.8062	52.1511	52.2551	52.3376	52.6098	52.8357	52.9367	53.0611	52.7368	52.5438	51.9765	51.4242	50.7629	49.7041	49.2340	48.6662	48.1247	47.4170	47.0378	46.6480	46.6237	46.7602	47.8139
d-Ca47A2_10_E07F	21.6137	25.6055	29.0506	32.2910	35.1562	37.6577	38.6248	41.5148	43.1017	43.6051	44.8668	45.7913	46.0487	46.8920	47.3874	47.7892	48.3181	49.2213	49.7628	49.6893	50.7864	51.0999	51.4076	52.0815	52.4623	52.4286	52.9520	53.1891	53.5404	53.5753	54.1920	54.3054	54.3506	54.4043	54.5336	54.2818	53.8937	53.6351	53.0421	52.1466	51.7878	51.5160	50.9484	50.6910	50.5248	50.4125	50.4260	50.6723	50.9631
d-Ca47A2_10_E07R	21.9424	26.1115	29.6977	32.4929	35.5710	37.3725	39.6458	41.7922	42.9613	44.3602	44.9826	46.0721	46.4967	46.7830	47.8475	48.1225	48.7016	49.4031	50.3103	50.9341	50.9103	51.3955	51.9007	52.5660	52.6168	52.9470	53.3367	53.5883	53.7009	53.9541	54.2474	54.4890	54.4657	54.7419	54.6372	54.4871	54.1088	53.9346	53.1016	52.6171	52.1169	51.8743	51.3598	50.9341	50.8075	50.6100	50.6725	50.8201	51.6669
d-Ca47A2_10_E08F	22.8776	25.4826	29.0389	32.0903	34.6163	37.4347	38.9009	40.8253	42.4115	42.8313	43.7508	44.8387	45.2284	45.6396	46.2598	46.4398	46.4995	47.3950	47.8691	48.1136	48.7232	49.1324	49.4117	49.9215	50.0883	50.4410	50.3862	50.8531	51.0693	51.1517	51.2661	51.3891	51.5929	51.7587	51.4539	51.3214	50.8592	50.1337	49.2905	48.4189	47.9258	47.6591	46.0341	46.2778	45.9328	45.3154	45.2909	45.3443	46.5227
d-Ca47A2_10_E08R	21.7226	26.4150	28.6591	32.3011	35.4431	37.2153	39.5616	40.2767	41.9964	43.1468	44.0384	44.0067	45.3431	45.5754	46.3870	46.5547	46.8404	47.4833	47.6242	48.2695	48.4487	49.0541	49.3420	49.7461	49.8157	50.1121	50.2846	50.6848	50.7350	51.1553	51.2526	51.2373	51.3664	51.3580	50.3332	51.0588	50.5913	50.0159	49.2067	48.3498	47.8796	47.5278	46.8661	46.1194	45.7140	45.4146	45.0093	45.2038	46.2734
d-Ca47A2_10_E09F	21.0269	24.6177	27.9676	30.1589	33.5740	35.7167	36.9491	39.6037	41.1798	41.5825	43.0770	43.8082	44.1323	45.2272	45.6806	46.2604	46.6791	47.6570	48.0850	48.0360	49.3199	49.4206	49.8673	50.3928	50.9052	50.7391	51.3652	51.5918	51.9758	52.2062	52.5591	52.7832	52.9342	52.9057	53.0338	52.7688	52.3344	51.8421	51.2494	50.2806	49.9955	49.7406	49.1225	48.6684	48.3517	48.0554	47.9839	48.1612	48.5649
d-Ca47A2_10_E09R	20.5851	24.4114	28.5702	31.2463	33.4772	36.1331	38.4663	40.3392	41.5685	42.6904	43.3939	44.3532	44.8275	45.2232	46.0732	46.4304	46.9336	47.6549	48.3391	48.6656	49.1634	49.7638	50.1290	50.7588	50.9398	51.1375	51.5476	51.8555	51.8414	52.2496	52.4477	52.5592	52.7053	52.7938	52.8927	52.6093	52.2025	51.7693	50.8629	50.1184	49.7166	49.5554	48.8815	48.2422	47.9250	47.5778	47.4785	47.5826	48.7021
d-Ca47A2_10_E10F	23.3287	26.5405	29.2272	31.9127	35.2249	36.3795	37.5982	40.2064	41.4788	42.7424	43.4368	44.2750	44.1328	45.1388	46.6767	46.0913	46.5370	46.9681	47.5256	47.6473	48.4488	48.8370	49.4286	49.8177	50.0459	50.4533	50.4034	50.8253	51.0014	51.1499	51.3492	51.4843	51.2703	51.5052	51.3769	51.1713	50.6557	49.7706	48.9704	48.1018	47.5660	47.0309	46.3150	45.4368	45.0799	44.6469	44.3231	44.4063	45.7236
d-Ca47A2_10_E10R	20.8255	24.4812	28.2568	31.8167	33.6624	36.5094	38.5359	40.8317	42.2689	43.6289	44.5106	45.0754	45.6309	46.3649	47.0082	47.3101	47.8567	48.9116	49.0734	49.6001	50.3207	49.4001	51.1101	51.3497	52.0032	52.1800	52.4447	52.7763	53.1128	53.2064	53.5601	53.5627	53.5648	53.7837	53.4743	53.1763	52.6988	52.1920	51.1748	50.1310	49.7147	49.2968	48.4330	47.7232	47.3600	46.8659	46.6189	46.8032	48.0018
d-Ca47A2_10_E11F	23.7929	27.6914	31.1627	34.1941	37.3736	39.2087	42.2671	44.3134	45.8320	46.9857	47.9026	48.7254	49.2996	49.6674	50.5192	51.0990	51.6466	52.4944	53.1466	53.5094	54.0857	54.6499	55.0445	55.6730	55.8461	56.2762	56.4906	56.8254	57.0000	57.3051	57.5091	57.8216	57.8648	57.9145	57.6471	57.4224	56.9700	54.8385	55.1998	54.2263	53.7061	53.2760	52.3359	51.4591	51.0924	50.7019	50.2649	50.6486	51.9550
d-Ca47A2_10_E11R	22.2614	26.1249	28.7717	32.0398	34.7737	37.0460	39.4349	41.2574	42.6535	43.7872	44.8222	45.5979	46.2407	46.2619	46.8675	47.2557	47.8252	48.7324	49.0418	48.1325	50.2361	50.2615	50.9622	51.4517	51.6006	51.8449	52.0755	52.3501	52.6543	52.9293	53.2362	53.2507	53.4806	53.4299	53.4754	53.0377	52.6898	52.0172	51.0010	50.0905	49.6197	49.1988	48.5021	47.4872	47.1403	46.5730	46.2150	46.5692	47.9015
d-Ca47A2_10_E12F	21.4904	25.8491	29.5474	32.8671	35.5678	37.5197	40.2760	41.7886	43.6323	44.4534	45.1362	46.4544	46.8510	47.3308	47.8165	48.1015	48.6309	49.4841	49.8409	50.4522	50.8627	51.3175	51.7159	52.4057	52.5656	52.8348	53.1714	53.2133	53.4337	53.7875	54.0699	54.1726	54.3100	54.2325	54.0795	53.7735	53.3574	51.9797	51.5880	50.6703	50.2386	49.8385	48.9744	48.0919	47.7236	47.3057	46.9024	47.2558	48.4776
d-Ca47A2_10_E12R	21.4356	26.2575	29.9681	32.9105	35.3983	38.1199	39.6724	42.2859	43.7670	44.9153	45.9255	46.6281	47.0727	47.4171	48.1860	48.2768	49.0010	49.9952	50.1265	50.6094	51.2340	51.5765	52.0716	52.3277	52.6922	52.8145	53.1189	53.4676	53.5956	53.8257	53.9445	54.1533	54.2270	54.2604	53.8868	53.9744	53.1759	52.6105	51.7577	50.6941	50.2661	49.6603	48.9407	48.1341	47.7513	47.1050	46.7873	47.0637	48.1777
d-Ca47A2_10_F01F	22.3804	26.1791	30.0049	32.7735	35.7586	37.8793	40.6632	41.8111	43.6341	44.9809	46.1124	46.8877	47.2059	47.7794	48.4472	48.7701	49.9224	50.0980	50.8045	51.3228	51.7287	52.2124	53.1540	53.2879	53.4919	53.3284	54.1952	54.5640	54.8745	55.0874	55.1721	55.4147	55.5841	55.5206	55.3784	55.1003	54.7033	53.8595	52.7920	51.8679	51.2807	50.8086	50.0937	49.0996	48.7769	48.3760	47.8767	47.5602	49.6936
d-Ca47A2_10_F01R	19.2646	24.7082	27.3212	30.4581	33.3620	36.0073	38.0679	39.8378	41.4149	43.3981	44.0208	44.9698	45.5098	45.9593	47.0106	47.3475	47.8628	48.4817	49.0673	49.5794	50.2399	50.7232	51.3599	51.5122	52.0911	52.3847	52.5074	53.1420	53.2916	53.5979	53.7274	54.0707	54.1471	54.3455	54.4302	54.1215	53.6969	53.2191	52.2727	51.6146	51.2382	50.9005	50.1449	49.4499	49.1269	48.8948	48.6966	48.8732	50.0698
d-Ca47A2_10_F02F	23.2396	26.8524	30.2219	32.7847	35.3790	38.2257	39.7652	41.6042	42.7824	43.9434	44.9063	45.6036	45.3361	46.4008	46.8269	47.7159	48.2678	48.8282	49.2053	49.5077	50.0447	50.6669	50.7924	51.5164	51.7781	52.1466	52.3545	52.5259	52.7980	53.1399	53.5026	52.5168	53.4744	53.7196	53.6664	53.4595	53.0218	52.5368	51.4485	50.3974	50.1744	49.8549	49.0306	48.5232	48.0054	47.6589	47.2162	47.5778	48.7603
d-Ca47A2_10_F02R	23.1415	27.6735	31.2072	32.9853	37.0525	38.3211	40.6168	42.1219	43.9246	44.7250	45.9037	45.8980	46.7379	46.9242	47.5603	48.0633	48.6274	49.4197	49.8369	50.3855	50.3667	51.0653	51.5017	51.1157	52.1108	52.1122	52.7742	52.5910	52.8565	53.2680	53.4806	53.5048	53.6928	53.6866	53.6091	53.4064	53.2676	52.7664	52.1170	51.4388	51.0111	50.3498	49.8252	49.2672	48.9438	48.6712	48.4035	48.7950	49.6819
d-Ca47A2_10_F03F	21.1405	25.0898	28.1069	31.1326	34.5472	36.7923	38.5086	40.4971	41.6483	42.8707	43.9388	44.8083	44.2631	45.4459	46.2049	46.4154	47.0666	47.6725	47.8901	48.5586	49.1934	49.5950	50.1593	50.5355	50.9820	50.7234	51.4440	51.7323	52.0126	52.3328	52.5644	52.6026	52.7050	52.6093	52.5523	52.3325	51.8819	51.2329	50.2594	48.7241	48.7850	48.2251	47.5131	46.8496	46.3050	46.2539	45.8352	45.7104	47.5715
d-Ca47A2_10_F03R	22.9004	27.2858	30.3558	33.1355	35.8501	38.4976	39.9093	42.1634	43.3962	44.4007	45.3353	46.2964	46.8207	47.0227	47.8244	48.2164	48.6187	49.1908	49.3354	50.0883	50.3907	51.1028	51.5353	50.7382	52.2251	52.4703	52.6524	53.0081	53.2429	53.6183	53.7834	53.7849	53.9679	53.9898	53.7723	53.5919	53.0771	52.4027	51.4878	50.4633	49.9639	49.4785	48.6255	47.4010	47.5086	47.0486	46.7939	47.1024	48.4387
d-Ca47A2_10_F04F	21.9331	25.8712	28.6122	31.7899	34.9681	36.5800	38.9151	40.1999	41.3732	42.6765	43.6006	44.1214	43.6588	44.9111	45.4031	45.4457	46.3284	46.7974	46.8834	47.4408	47.7984	48.2327	48.6513	49.1006	49.4122	48.9768	49.5635	50.0341	50.1554	50.4933	50.6745	50.6169	50.7618	50.7322	50.7574	50.4568	49.9909	49.3997	48.3767	47.1596	47.0828	46.6126	45.9120	45.2915	44.7929	44.5981	44.1675	44.1681	45.7721
d-Ca47A2_10_F04R	23.6751	27.6752	30.7425	35.5390	36.2573	39.0737	40.0453	42.6734	43.6544	44.8027	45.9542	45.7680	47.0219	46.8536	47.1280	47.9178	48.3735	48.9547	49.5461	50.1330	50.2718	51.0241	51.2654	51.1912	51.9445	52.1327	52.4311	52.5486	52.6902	53.1119	53.1773	53.2463	53.5238	53.3232	53.1517	52.9653	52.5172	52.0356	51.1232	50.0287	49.5462	49.0868	48.4377	47.1341	47.1961	46.8776	46.4963	46.7859	47.9743
d-Ca47A2_10_F05F	20.4336	24.5371	28.0875	31.1905	33.0635	35.0671	36.2575	38.0319	39.0543	40.4817	41.0126	41.4051	41.9126	42.3997	42.6495	42.8559	43.2675	43.6403	43.6798	44.0289	44.3361	45.0362	45.6532	45.6409	45.7535	45.9047	46.0891	45.8630	46.0658	45.6097	46.7082	46.7215	46.6576	46.6743	46.3010	46.1702	45.6195	45.1117	44.2666	43.2395	42.6824	42.2073	41.4379	40.9543	40.5986	40.2983	40.2600	40.5984	41.5549
d-Ca47A2_10_F05R	19.6983	24.9836	28.2011	31.2707	32.8398	35.2859	37.3251	38.0348	40.0944	40.8395	41.3662	42.1791	42.9276	42.6296	43.2504	43.8747	43.8873	44.1795	44.8915	44.8983	45.3400	45.8088	46.0656	46.6357	46.6967	46.7643	46.9013	47.0070	47.1918	47.3530	47.5525	47.6138	47.6798	47.5081	47.5794	46.9378	46.4801	45.8456	45.0153	44.0563	43.4948	42.9253	42.1492	41.4567	41.2003	40.9966	40.8537	41.1039	41.9063
d-Ca47A2_10_F06F	21.6079	27.6788	30.2315	32.9457	36.2414	38.3937	40.3985	42.0787	43.2726	44.6900	45.4083	45.9629	46.4430	47.0972	47.2677	47.6813	48.4704	48.9713	49.5585	49.7762	50.1574	50.8629	51.5458	51.5394	51.8759	50.2912	52.1210	51.0684	52.3459	52.3070	52.8860	53.1623	53.0528	53.1689	53.0317	52.7113	52.2920	51.9944	51.2552	50.3601	50.0747	49.7139	49.1920	48.3922	48.2022	47.9200	47.8672	47.5462	48.9292
d-Ca47A2_10_F06R	23.5289	27.7764	32.0262	35.6101	37.2931	39.5457	40.4822	43.5499	44.8359	45.7060	46.8352	47.3440	48.0737	48.0966	48.6098	49.2176	49.5362	50.0941	50.6005	51.0271	50.9935	51.9125	52.0481	52.4410	52.8135	53.1046	53.3525	53.4941	53.7600	53.9419	54.0537	54.1813	54.4392	54.3171	54.1085	54.0798	53.4729	53.3894	52.6198	51.8359	51.4194	51.1576	50.5896	49.6558	49.8043	49.7134	49.3827	49.6741	50.5499
d-Ca47A2_10_F07F	20.9338	24.3398	27.8591	30.9990	33.3157	35.6118	37.8918	39.3216	40.8755	42.0840	43.0919	43.7075	43.6825	44.3409	44.9790	45.4330	46.1066	46.7190	47.2545	47.6414	47.9194	48.5957	49.0367	49.6778	49.8283	50.2408	50.2330	50.5551	50.6804	51.1403	51.3076	50.6684	51.4655	51.6262	51.5630	51.3837	50.8656	50.4246	49.2833	48.0780	48.0142	47.6599	46.8285	46.2327	45.7220	45.3324	44.9846	45.2972	46.5454
d-Ca47A2_10_F07R	21.5696	26.0568	29.6525	34.6980	34.8525	37.8922	38.8278	41.3750	43.0471	44.3745	45.4212	46.1888	46.7181	47.2147	47.8486	48.1919	48.7306	49.3291	49.7074	50.4139	51.1433	51.4305	51.8937	50.3624	52.5659	52.8176	53.2453	53.5347	53.6763	54.0510	53.9998	54.2314	54.3884	54.4640	54.3720	54.0927	53.5914	52.8401	51.9497	50.9405	50.7188	50.2564	49.3733	47.5104	48.0096	47.5172	47.1750	47.3599	48.7872
d-Ca47A2_10_F08F	22.3746	27.0087	29.5148	33.1965	35.9785	38.3522	39.9278	41.7372	42.9801	44.2638	45.1008	45.8793	44.3252	46.5673	47.1234	47.3561	48.1554	48.6716	49.1194	49.2867	50.0709	50.4594	50.8661	51.3374	51.6354	51.9629	51.9945	52.1279	52.3973	52.9172	53.1230	53.5985	53.0835	53.2525	53.1910	53.0870	52.4781	52.3590	51.3917	49.9127	50.3917	49.8352	49.2566	48.9756	48.4896	48.6086	48.3303	48.6377	49.5838
d-Ca47A2_10_F08R	21.7932	26.9545	29.8342	34.8839	35.4817	38.1219	38.8132	42.0962	43.4108	44.5761	45.1519	46.0694	46.4725	46.9338	47.3151	47.7396	48.2245	48.7172	48.9596	49.7894	49.9762	50.4892	50.9301	48.8716	51.4361	51.7006	52.0703	52.3513	52.4563	52.7099	52.8260	53.0494	53.1609	53.2549	53.1821	52.8930	52.4012	51.8974	51.3482	50.5957	50.3754	49.8878	49.2489	47.8468	48.4093	48.1852	48.1448	48.2838	49.2272
d-Ca47A2_10_F09F	21.4437	25.7241	28.9696	31.3419	34.4598	36.5428	38.6567	39.6115	40.9143	42.3361	42.7201	43.4689	44.0651	44.1707	44.5097	45.3222	45.3787	45.8990	45.8371	46.4733	46.9545	47.3629	47.9484	48.0723	48.2685	48.5688	48.6796	48.8963	49.1441	49.2553	49.3780	48.4695	49.3747	49.5067	49.1953	48.9428	48.6027	47.9348	47.2201	46.2214	45.6921	45.1688	44.4817	43.7413	43.6143	43.1686	43.0877	43.3290	44.2685
d-Ca47A2_10_F09R	21.7449	25.7666	29.2851	32.1906	34.7173	36.8885	38.9464	41.0121	42.1756	43.2871	44.2358	44.5760	44.9815	45.1669	45.8493	46.2427	46.4618	46.9082	47.4539	47.5348	48.0062	48.4157	48.9081	47.4459	49.8111	49.5908	49.6912	50.0076	50.1531	50.2749	50.3920	50.4859	50.4654	50.4565	50.2892	49.8276	49.4888	48.9456	47.9428	47.1659	46.5308	46.0395	45.2293	44.5280	44.3396	43.9819	43.7984	44.0759	45.1897
d-Ca47A2_10_F10F	24.9648	28.7412	31.4431	34.7286	36.6921	38.4860	40.6728	41.9697	42.8851	44.4371	45.1119	45.7077	45.8706	46.4618	46.8926	47.1551	47.7283	48.0555	48.3220	48.8698	49.2834	49.8367	50.5944	50.5287	50.8670	49.5354	51.0622	50.9251	51.3951	51.3984	51.7748	51.9503	51.9526	51.8820	51.5837	51.2147	50.7062	50.1284	49.2662	48.2080	47.7313	47.2198	46.4478	45.5860	45.3807	45.0802	44.9406	44.5131	46.3894
d-Ca47A2_10_F10R	21.0516	25.9432	28.2211	33.9016	34.2408	36.5277	37.4275	40.4127	41.7338	42.7366	43.7257	44.2171	44.8985	45.4890	45.6068	46.3782	46.5476	47.3511	47.6802	48.2237	48.6381	49.1556	49.4822	49.2449	50.2566	50.2784	50.5660	50.8800	51.0159	51.4058	51.3625	51.5724	51.8332	51.5811	51.4996	51.2372	50.9062	50.4303	49.6819	48.7730	48.3801	47.8249	47.2767	45.9253	46.3238	46.0919	45.9762	46.0723	47.2257
d-Ca47A2_10_F11F	20.8355	24.4678	26.9317	30.6165	33.0074	35.3802	37.4360	38.7531	39.6069	41.1480	42.1828	42.7642	43.3175	43.7192	44.2010	44.7733	45.3404	45.6560	46.1213	46.7486	47.1112	47.5679	48.4825	48.3536	48.5659	47.7894	49.0699	49.3507	49.4951	48.5037	49.7080	49.9613	50.2042	50.1725	50.0939	49.6817	49.5877	49.0623	48.3603	47.8150	47.3200	47.0044	46.3983	45.5436	45.7876	45.5115	45.3155	45.2858	46.3448
d-Ca47A2_10_F11R	21.8170	25.1563	28.7511	33.8123	34.2304	36.5785	37.9807	40.3037	42.0109	42.5777	43.7661	44.0979	44.6735	45.3663	46.0218	46.2807	46.5020	47.1485	47.5467	47.8827	48.2345	48.8458	49.1147	47.9947	49.9053	49.9911	50.4775	50.6725	50.7723	51.1727	50.9505	51.2206	51.4703	51.3878	51.2537	51.2211	50.7608	50.1821	49.5448	48.8026	48.5952	48.2291	47.5827	46.0187	46.7060	46.3176	46.3370	46.3991	47.4971
d-Ca47A2_10_F12F	23.4852	27.2965	31.6843	33.8067	36.6209	39.0130	40.9511	42.1997	43.8982	45.1317	45.9202	46.6420	46.9864	47.2335	48.1102	48.2228	49.1870	49.5983	50.1536	50.4541	51.0765	51.3886	52.1744	52.2696	52.6184	52.7136	52.9903	53.4596	53.7891	53.8789	54.1022	54.1926	54.3048	54.4817	54.2009	53.9437	53.6255	52.8216	51.9705	51.0160	50.5586	50.0802	49.4324	48.6032	48.2060	48.0263	47.7512	48.0093	49.1860
d-Ca47A2_10_F12R	24.2294	28.2961	32.4269	35.2180	38.2977	40.4188	42.2279	44.4474	45.4975	46.8386	47.7309	48.3868	48.7582	49.3887	50.0040	50.1194	50.9113	51.3056	51.8065	52.3016	52.7817	53.0326	52.8099	53.9808	54.0806	54.2911	54.6513	54.9036	55.0817	55.3885	55.4506	55.5943	55.7190	55.7870	55.6215	55.2443	54.8569	54.0082	53.1725	52.2023	51.7596	49.6259	50.3787	49.6925	49.2517	48.8888	48.3991	48.8751	50.0425
d-Ca47A2_10_G01F	22.2429	26.7600	29.3894	33.3963	35.5075	38.2878	40.9197	42.3969	43.4772	45.2063	46.1775	47.1457	47.3062	48.0535	48.5508	49.1389	49.4400	50.2416	50.8468	51.1917	51.9337	52.5617	52.9595	53.4681	53.7950	54.0585	54.3919	54.7054	54.9131	55.1520	55.3719	55.6595	55.7984	55.9257	55.5632	55.5405	55.0386	54.4581	53.6388	52.7751	52.2757	51.8041	51.0105	50.5800	50.3016	49.8841	49.7515	49.9965	51.1736
d-Ca47A2_10_G01R	23.3501	27.4946	30.3084	34.0118	35.7729	37.4212	39.9554	41.9094	43.7208	44.4571	45.5071	46.8328	46.6430	46.9664	47.6406	47.7078	48.2919	49.1289	49.6119	50.0672	50.5338	51.0646	51.4347	51.8503	52.1087	52.2806	52.6146	52.7704	53.0346	52.0184	53.4609	53.7272	53.7858	53.9062	53.6987	53.3424	52.9384	52.1783	50.6870	50.3183	49.7589	49.3616	48.5785	47.8039	47.5040	47.1213	46.9233	47.2497	48.4141
d-Ca47A2_10_G02F	26.0919	28.9974	33.4694	35.5535	38.3828	40.6734	42.3994	44.4926	45.6181	47.1338	48.2908	48.7148	49.1403	49.7354	50.0581	50.5727	50.7967	51.7918	52.0996	52.6639	52.9447	53.6643	54.0491	54.4987	54.7087	54.8675	55.1785	55.6833	55.6987	55.8073	56.1640	56.3349	56.4692	56.5755	56.4169	55.8015	55.4963	54.8782	54.0165	53.2248	52.7437	52.0801	51.5351	50.8623	50.4966	50.2803	50.2244	50.3748	51.5093
d-Ca47A2_10_G02R	23.2297	28.1555	31.2964	34.5984	37.4458	39.6094	40.7744	43.6027	44.4214	45.9225	46.9957	47.8982	48.1004	48.5297	49.2091	49.7958	50.2293	50.9053	51.4052	51.8150	52.4203	52.9050	53.4462	53.7794	53.7161	54.2899	54.6734	55.0375	55.3060	55.5474	55.5946	55.8106	56.1342	55.7987	55.6941	55.6176	54.7133	54.7475	53.8104	52.9865	52.7134	52.1328	51.5444	50.8852	50.5397	50.5649	50.2721	50.3263	51.6517
d-Ca47A2_10_G03F	23.4173	27.7467	30.3912	34.1932	36.2569	38.0044	40.3569	41.9677	42.8775	44.8505	44.8470	45.8212	46.0358	46.9012	47.1863	47.4227	47.8565	48.4852	48.9442	49.2184	49.8956	50.1894	50.7902	51.0877	51.3224	51.5029	51.6252	51.9195	52.0458	52.1316	52.4365	52.6605	52.7802	52.9188	52.5649	52.3121	51.8167	50.0550	50.3874	49.4635	49.0207	48.6126	47.7791	47.2865	46.8061	46.5219	46.3528	46.7763	47.7392
d-Ca47A2_10_G03R	24.9748	29.0013	32.2403	34.7921	38.4093	40.0538	42.9464	43.7149	44.9473	46.9143	47.0444	47.5346	47.2611	48.6740	49.0177	49.2875	49.8909	50.2328	50.6070	51.1661	51.1638	51.9222	52.4024	52.7680	52.9108	53.3077	53.5195	53.7384	54.1157	52.7852	54.1365	54.3191	54.4573	54.2541	54.1820	53.9404	53.4814	52.7766	51.8059	50.9477	50.2646	49.8454	49.1393	48.4760	48.0084	47.6936	47.3966	47.6749	48.9574
d-Ca47A2_10_G04F	22.4809	26.5524	28.5859	32.1458	34.2438	37.0253	38.5775	40.1268	41.0616	42.6258	43.7131	44.5071	44.5110	44.9774	45.4251	46.0079	46.1756	46.6319	47.1501	47.4292	48.1884	48.4259	48.7797	49.3701	49.5552	49.7089	49.9884	50.3419	50.2015	50.5991	50.7219	50.7559	51.0357	51.0596	50.6991	50.5494	50.1696	49.5170	48.7371	47.9731	47.6400	47.1620	46.5927	46.0380	45.7428	45.3179	45.2205	45.2893	46.3498
d-Ca47A2_10_G04R	24.3372	27.9711	30.7443	34.6741	36.3638	38.1992	39.8512	41.6454	42.7195	43.9090	44.8292	45.4962	45.6544	45.7353	46.3952	46.8710	47.0980	47.7123	47.9770	48.2533	48.6964	49.0751	49.6304	49.8932	49.1384	50.2088	50.3134	50.6300	50.8474	51.0707	51.0632	51.1728	51.5228	51.2845	51.0769	50.8530	50.5569	49.9249	49.1669	48.3411	47.8785	47.3764	46.6831	46.1338	45.8198	45.7708	45.2083	45.4628	46.5238
d-Ca47A2_10_G05F	23.1259	28.4235	30.6213	33.4353	36.5861	38.9314	40.8308	42.4596	43.5733	45.9823	45.7388	47.0232	47.2913	47.7407	48.4825	48.7060	49.3988	49.9381	50.5478	51.1010	51.6111	52.2643	52.5496	52.9372	53.0530	53.5416	53.6328	54.0000	54.1993	54.3659	54.5257	54.7647	55.0527	55.0947	54.8825	54.5816	54.0960	53.7256	52.8401	51.9777	51.5946	51.0843	50.2785	49.5297	49.5334	49.4847	49.3193	49.7707	50.7088
d-Ca47A2_10_G05R	23.2056	28.2124	31.1815	34.5416	36.5146	38.9003	41.1276	42.5452	43.9171	45.0639	45.6565	47.1151	47.2966	47.5674	48.3770	48.2593	49.2184	49.9307	50.1600	50.8759	51.3860	51.5289	52.2517	52.5364	52.8136	53.1362	53.4387	53.5055	53.7366	54.0009	54.3122	54.4159	54.6321	54.6421	54.6614	54.2773	53.8661	53.2693	52.5429	51.6318	51.0965	50.7432	49.9979	49.5070	49.1934	48.9506	49.0014	49.3685	50.3852
d-Ca47A2_10_G06F	21.2612	25.1932	27.5478	31.2931	34.3160	36.1638	38.0210	39.7615	41.6814	43.1449	43.2967	44.5303	44.9855	45.5202	46.2968	46.7919	47.4342	48.1509	48.4850	49.0209	49.3871	50.1131	50.6880	51.1146	51.2099	51.6970	51.8528	52.2917	52.6573	52.7509	52.8878	53.2445	53.5464	53.6191	53.5172	53.1699	53.0370	52.6324	51.9440	51.2523	50.9364	50.4981	49.8468	49.3427	49.3281	49.2295	49.1951	49.7082	50.2912
d-Ca47A2_10_G06R	21.8712	25.8357	28.6999	31.6827	34.2271	36.4253	38.5886	40.0337	41.6117	42.7961	43.7761	44.3633	45.1229	45.3534	46.2881	46.3970	47.1738	47.7611	48.2334	48.8000	49.3957	49.6676	50.3520	50.8419	51.0255	51.2511	51.6445	51.8506	51.9449	52.3342	52.6898	52.8740	53.0824	53.2182	53.1165	52.9181	52.7401	52.1975	51.6416	50.8989	50.4859	50.1963	49.6219	49.1781	49.0547	48.8653	48.9380	49.2251	50.0629
d-Ca47A2_10_G07F	22.2157	25.5547	28.8226	31.8533	34.1816	36.3087	38.0936	39.8996	40.7854	42.4516	42.3654	43.5060	43.8475	44.4780	44.9393	45.2077	45.4718	45.8437	46.4992	46.8941	47.6118	48.0558	48.1877	48.6042	48.9688	49.0702	49.3760	49.3523	49.5107	49.6182	49.9486	50.0346	50.3120	50.2447	49.9643	49.7274	49.2554	48.0323	47.6336	46.7438	46.2933	45.8721	45.1485	44.5842	44.0348	43.8672	43.5963	43.8956	45.0414
d-Ca47A2_10_G07R	24.0016	26.7262	31.1797	33.6256	35.7087	38.4526	40.3543	41.7246	42.4404	43.6265	44.3128	45.2858	45.6072	45.4694	46.4398	46.2988	46.7584	47.2089	47.2183	47.7815	48.4423	48.5280	49.0656	49.4958	49.5764	49.7226	49.8793	50.0421	50.2034	50.4770	50.5454	50.6863	50.6472	50.6806	50.3791	50.0236	49.6047	48.8176	47.9708	46.9366	46.3103	45.9177	45.0864	44.2869	43.9566	43.5346	43.3391	43.6809	44.7571
d-Ca47A2_10_G08F	23.2511	27.6360	31.2017	33.9547	36.5904	39.2072	40.8222	42.3580	43.8281	45.0769	45.6505	46.4625	46.7994	47.6012	47.9420	48.1710	48.4267	49.1045	49.4692	49.9556	50.7323	50.9503	51.4573	51.8142	52.1522	52.1845	52.5159	52.7317	52.8733	52.9674	53.3158	53.2985	53.5475	53.5647	53.2571	53.0432	52.5247	51.1976	50.6181	49.7016	49.2523	47.8671	48.0730	47.3867	46.7737	46.5259	46.2791	46.4202	47.7000
d-Ca47A2_10_G08R	23.6005	28.1756	32.4302	34.5271	37.0151	38.9976	41.2984	42.8022	44.1963	45.2273	46.0504	47.1781	47.2392	47.6830	48.1766	48.7224	48.9332	49.4452	50.1096	50.4282	50.6013	51.4054	51.7441	52.2697	52.4683	52.6728	52.8521	53.0430	53.4622	53.3091	53.5857	53.6992	53.7170	53.7050	53.6174	53.3480	52.8191	52.0142	50.6057	50.1179	49.5309	49.1048	48.2561	47.5459	47.1290	46.7419	46.4050	46.6476	47.8847
d-Ca47A2_10_G09F	23.1557	27.6990	30.6315	34.0985	36.8217	38.5934	40.6079	42.3199	43.4646	44.4019	45.2714	45.9754	46.1612	46.7822	47.4855	47.5698	47.8746	48.5717	49.0037	49.4379	50.0574	50.3441	50.7496	51.2736	51.4825	51.6456	51.9229	52.1001	52.2806	52.2089	52.6131	52.6356	52.9435	52.8960	52.6046	52.3539	51.7600	50.6016	49.9300	49.0668	48.5135	47.5271	47.2507	46.6219	46.0826	45.9478	45.7458	46.0299	47.2184
d-Ca47A2_10_G09R	23.9356	27.4672	31.8051	34.3707	36.9325	40.1738	41.7263	43.8638	44.9552	46.5486	46.9811	47.7760	47.1094	48.6312	49.7044	49.9408	50.5108	51.1458	51.6921	52.2573	52.6507	53.1662	53.7289	54.1328	54.2111	54.5256	54.9313	55.0643	55.3190	55.7561	55.7844	56.0838	56.2310	56.3191	56.0320	55.8247	55.3559	54.8274	53.9947	52.9894	52.4385	52.1356	51.3830	50.7093	50.4163	50.1812	50.0576	50.4107	51.2925
d-Ca47A2_10_G10F	26.0767	30.0759	32.7117	36.2999	38.2879	40.5620	42.0327	43.7776	44.7938	45.9057	46.3263	47.2359	47.3975	47.8373	48.3690	48.5540	48.7318	49.1285	49.6402	50.1259	50.8444	50.9480	51.4511	51.6960	51.9665	51.9045	52.2261	52.6174	52.6761	52.7379	52.9929	53.0145	53.2285	53.1188	52.9726	52.5631	52.0675	48.8068	50.2941	49.5441	48.8931	47.8494	47.5725	46.9144	46.6571	46.4977	46.1986	46.4777	47.3957
d-Ca47A2_10_G10R	23.9874	27.3356	31.0750	35.0139	35.9490	37.4904	39.8360	41.2891	42.3387	43.4092	44.2702	44.9163	44.8134	45.3455	45.4347	45.9989	46.0343	46.6397	46.8923	47.2900	47.6890	48.0068	48.3543	48.7463	48.8748	49.0158	49.1396	49.2140	49.4866	48.3746	49.7658	49.8335	49.9607	49.9789	49.9051	49.4789	48.9896	48.4510	47.2750	46.8008	46.2340	45.9111	45.0485	44.5124	44.2647	44.1357	43.9086	44.2209	45.1181
d-Ca47A2_10_G11F	22.5776	28.4924	30.4431	33.4209	36.6831	38.6220	40.6655	42.6278	44.0584	45.0636	45.8142	47.1014	47.4057	47.3817	48.8547	48.6173	49.3777	50.1393	50.5470	50.9376	51.3323	51.9402	52.2869	52.9620	53.0303	53.6079	53.8685	53.9869	54.3348	54.5122	54.8202	55.1176	54.9454	55.0062	54.9851	54.5943	54.2282	52.9990	53.0250	51.8454	51.4089	51.1184	50.1096	49.6561	49.4041	49.0109	48.6760	49.2570	50.3566
d-Ca47A2_10_G11R	22.6913	26.7630	29.3272	32.6714	34.7947	36.7094	38.6027	40.5140	41.0631	42.6968	43.3171	44.2035	44.3172	44.5656	45.2967	45.8750	46.1305	46.8295	47.1195	47.5168	48.0406	48.5750	48.9264	49.2563	48.4054	49.6559	49.9052	50.2240	50.4437	50.6376	50.7532	50.8591	51.2050	50.9646	50.8382	50.6874	50.4026	49.7685	49.0300	48.3709	47.9365	47.4145	46.7885	46.2774	45.8859	45.7391	45.3840	45.4530	46.6034
d-Ca47A2_10_G12F	20.5832	24.2245	27.3566	30.6994	32.9506	35.3691	36.8294	38.5914	39.5505	41.0621	42.2029	43.0137	43.0201	43.7411	44.4856	44.9467	45.2281	45.7025	46.4613	46.2721	47.5018	47.7741	48.2003	48.7832	49.1134	49.2371	49.5424	49.9454	50.0180	50.3520	50.5734	50.7426	51.0136	51.1731	50.9058	50.8685	50.5003	49.9270	49.3044	48.6315	48.2136	47.8633	47.1961	46.8588	46.7324	46.4348	46.4236	46.6123	47.6406
d-Ca47A2_10_G12R	23.6734	27.7313	30.4837	33.4942	35.8489	38.3189	40.5980	42.1387	42.7746	44.1346	44.8129	45.6481	46.2145	46.5670	47.0175	47.3156	47.8669	48.1492	48.6506	48.9811	49.5417	49.8319	50.2842	50.5873	50.0147	51.1246	51.4983	51.5868	51.8256	52.0799	52.1865	52.4630	52.3564	52.5422	52.2967	52.1117	51.0719	51.0615	50.1755	49.4713	49.0117	48.3940	47.8503	47.2233	46.8693	46.8166	46.6520	46.8243	47.9023
d-Ca47A2_10_H01F	26.6236	29.6603	33.3862	36.1949	38.2686	40.0239	42.6035	43.3395	45.0681	46.4877	46.8849	47.2480	47.5496	47.7598	48.1675	48.5320	48.8789	49.3199	49.6738	49.9496	50.6330	50.7657	51.2563	51.6997	51.8295	52.1492	52.1385	52.3697	52.0825	52.6184	52.8356	52.9208	52.9344	52.7740	52.6482	52.2121	51.7385	50.9655	50.1823	49.0949	48.3684	47.9227	47.0592	46.4848	46.2435	46.1156	45.9733	46.3343	47.3733
d-Ca47A2_10_H01R	25.3551	28.3016	31.8798	35.5653	37.3512	38.6963	40.5314	42.5988	43.3062	44.4073	45.1769	45.3702	45.6825	45.7550	46.3643	46.5410	46.7179	47.0383	47.3367	47.7652	48.1790	48.3557	48.7044	48.9277	49.1657	49.2764	49.3742	49.6691	49.7383	49.7640	50.0295	50.0333	50.0763	50.0469	49.6753	49.3760	48.9365	48.3572	47.4960	46.5286	45.9161	45.2461	44.6427	43.8757	43.7528	43.5840	43.4839	43.7444	44.6965
d-Ca47A2_10_H02F	25.1191	28.1763	31.3988	33.3806	36.0806	37.9648	40.0194	40.9228	42.4238	43.6543	44.4217	45.2399	45.6379	45.8867	46.1995	46.6452	47.0372	47.5759	48.0969	48.3860	48.8678	49.3393	49.9073	49.9523	50.3107	50.6240	50.9106	51.0128	50.2039	51.4734	51.7744	51.7340	51.7925	51.8656	51.9759	51.4220	51.1050	50.2880	49.5166	48.3993	47.9977	47.7826	46.8249	45.9695	45.4608	45.0027	44.5727	44.9543	46.1063
d-Ca47A2_10_H02R	23.8440	28.3496	32.0758	34.9486	37.1906	39.2681	41.6283	42.6143	44.3718	46.1452	46.2774	47.1535	47.3136	47.6986	48.4833	48.5991	49.2730	49.6256	50.0891	50.4701	50.9190	51.3620	51.7971	52.2064	52.2190	52.5944	52.9149	53.0146	53.2732	53.6179	53.6716	53.9312	54.0326	54.0150	53.8741	53.3900	53.1188	52.3687	51.4449	50.6864	50.1632	48.1460	48.8096	48.0646	47.5637	47.1007	46.8285	47.0106	48.2757
d-Ca47A2_10_H03F	23.9979	27.7091	31.7037	33.6492	36.5161	38.0982	40.1166	41.3046	42.7460	43.7976	44.7337	45.0850	45.3936	45.7716	45.9247	46.4270	46.6591	47.0089	47.1954	47.5592	48.0401	48.4038	48.7794	49.2183	49.4227	49.4754	49.6441	49.7680	49.1305	50.1766	50.3044	50.2993	50.5103	50.4095	50.0419	49.8226	49.2475	48.6805	47.6405	46.7287	46.0532	45.5691	44.7765	44.1570	43.7436	43.4495	43.2874	43.5234	44.7170
d-Ca47A2_10_H03R	23.2913	28.7961	32.6300	34.0644	36.7974	38.0016	39.6483	42.7451	42.7719	43.7975	44.0993	44.4795	45.2185	45.2854	45.7240	46.0598	46.4106	46.5481	46.7413	47.4419	47.8417	48.1746	48.2776	48.7875	48.9542	49.1847	49.3029	49.5029	49.5840	49.8013	49.9041	49.9284	49.9444	49.9565	49.6951	49.4006	48.9462	48.1409	47.3537	46.4230	45.8449	45.3094	44.5594	43.9091	43.5139	43.3072	42.9602	43.2916	44.2893
d-Ca47A2_10_H04F	24.1268	27.3301	31.4341	34.0422	36.4335	38.0847	40.0279	42.1845	43.9234	44.4074	45.7178	46.4066	46.2523	47.0920	47.2461	47.7117	48.2716	48.8158	49.1241	49.5132	50.2728	50.5599	51.2217	51.4027	51.7104	51.9085	52.2056	52.4349	52.3971	52.9992	53.0775	53.0303	53.2092	53.2576	53.4167	52.7243	52.4682	51.5460	50.7085	49.5380	49.1831	48.7362	47.8197	47.0908	46.5772	46.3104	45.9579	46.2753	47.4303
d-Ca47A2_10_H04R	25.8136	30.5211	33.4136	35.3043	38.5193	40.6427	42.2382	44.0277	45.4296	46.3123	47.1694	48.0903	48.1574	48.5700	49.2599	49.5031	49.6312	50.5353	50.9347	51.3013	51.7725	52.1886	52.4755	52.9160	53.1157	53.4052	53.6045	53.6834	53.9227	54.2055	54.5368	54.4272	54.5980	54.6364	54.5828	54.0391	53.7071	53.0034	51.8714	51.0896	50.4974	50.0055	49.2326	48.4083	47.9331	47.5583	47.2614	47.5515	48.5446
d-Ca47A2_10_H05F	24.2499	28.4762	31.6426	34.5919	36.9244	38.9673	41.0484	42.4281	43.9886	45.0931	45.8156	46.5348	46.5885	47.4381	47.9458	48.2890	48.5990	48.8409	49.6880	50.0403	50.5966	50.9917	51.1858	51.7902	52.1566	52.1854	52.4312	52.5406	52.8539	52.9545	53.2256	53.5093	53.5447	53.5401	53.3523	53.1134	52.4117	52.0611	51.0263	50.1306	49.7178	49.2975	48.4868	47.8193	46.5464	47.3248	46.9466	47.1325	48.3599
d-Ca47A2_10_H05R	25.3377	30.8233	32.8902	34.8844	37.8308	39.9674	41.6843	42.8913	44.4792	45.6089	46.2650	46.9137	47.2985	47.3710	47.9346	48.4923	48.7471	49.1746	49.9609	50.1436	50.6010	50.9792	51.2549	51.8026	52.0260	52.0928	52.2521	52.6437	52.9199	53.2489	53.1734	53.3794	53.5531	53.5714	53.3963	53.1537	52.6385	52.0425	51.1899	50.2279	49.7609	49.4456	48.6444	47.9370	47.4589	47.2451	47.0848	47.3399	48.3394
d-Ca47A2_10_H06F	24.1358	28.4485	31.5177	34.3876	36.3932	38.7654	40.4893	42.3174	43.6703	44.5310	45.0782	46.1314	46.2137	46.7487	47.5484	47.6058	48.1256	48.3550	49.1365	49.3121	49.7673	50.1860	50.6112	51.0307	51.2569	51.4983	51.6761	51.7631	52.0457	52.2073	52.4093	52.6657	52.6815	52.5942	52.3519	52.2501	51.6195	51.2402	50.3154	49.3825	49.0079	48.5620	47.7542	47.0659	46.2399	46.5274	46.1995	46.4051	47.5749
d-Ca47A2_10_H06R	26.2010	29.5954	32.4549	35.3355	37.5086	39.4488	41.6207	42.9481	43.8229	45.0636	45.5660	46.1362	46.5560	46.9040	47.3461	47.6602	47.8817	48.3135	48.7925	49.4281	49.8260	50.1063	50.4008	50.8219	50.8671	51.1667	51.2953	51.5136	51.7594	52.0489	52.3716	52.1284	52.3673	52.3057	52.0751	51.7857	51.4831	50.8000	49.7948	48.9865	48.4574	48.0893	47.3215	46.5767	46.1723	45.8121	45.6611	45.7630	46.8195
d-Ca47A2_10_H07F	25.5871	30.8112	33.8605	36.6598	39.8342	41.3209	43.3054	45.2698	46.1425	47.0305	48.5013	48.8521	48.9632	49.8108	50.1709	50.3985	50.6832	51.0888	51.4054	51.8527	52.3704	52.8236	53.0950	53.4915	53.8667	53.1241	54.1864	54.3520	54.5903	54.9211	54.9376	55.0599	55.2570	55.1318	54.9860	54.5393	54.1406	53.5363	52.4838	51.5685	51.0142	50.5879	49.5900	48.9837	48.4603	48.1886	47.8062	48.0586	49.2157
d-Ca47A2_10_H07R	26.9660	30.9446	35.0699	37.5001	39.8664	41.7245	43.0858	44.6705	45.7413	46.8450	47.6421	48.2681	48.1883	48.6380	49.1505	49.3204	49.5592	50.2173	50.5231	50.9741	51.3639	51.8421	51.9474	52.5357	52.4647	52.7720	52.8628	53.1040	53.3771	53.6679	53.9536	53.7544	53.9666	53.9289	53.6464	53.3383	52.9997	52.3313	51.2204	50.3165	49.7911	49.3314	48.5917	47.8654	47.4450	47.0956	46.9148	47.0505	48.1520
d-Ca47A2_10_H08F	24.4312	29.5165	32.8667	35.8088	38.0496	40.1275	41.9971	44.1279	44.8770	45.8873	46.9215	47.2764	47.4434	48.1561	48.8706	48.7706	49.1992	49.5564	50.0495	50.2966	51.0473	51.4806	51.7066	52.0846	52.2873	51.0172	52.8445	52.9806	52.9611	53.2768	53.3158	53.5543	53.7481	53.6881	53.5692	53.0799	52.7643	51.9026	51.1226	50.0010	49.6699	49.2353	48.3759	47.5722	47.0367	46.5277	46.2521	46.4310	47.5591
d-Ca47A2_10_H08R	26.3433	30.1724	33.9225	35.4311	38.9874	41.0008	42.4075	43.9532	45.1350	46.1861	46.4626	47.1172	47.6047	47.8187	48.3165	48.6040	48.8250	49.2771	49.9362	50.1703	50.5112	51.0917	51.2859	51.6416	51.6808	51.7585	52.0537	52.2594	52.5634	52.8613	52.9705	53.0240	53.1525	53.0251	52.8876	52.7065	52.1727	51.4209	50.4360	49.4385	48.9655	48.6224	47.8577	47.0129	46.5188	46.0803	45.8219	45.9016	47.1329
d-Ca47A2_10_H09F	24.1031	27.7503	32.3170	34.6604	37.5776	39.6462	41.8026	43.1485	44.9977	46.4851	47.8317	48.1459	48.5599	48.7520	50.0086	50.3681	50.6610	51.1150	52.1487	52.4225	53.0672	53.4905	54.0347	54.4504	54.8759	54.7800	55.1661	55.4766	55.8642	56.0828	56.0627	56.4042	56.6267	56.7370	56.7058	56.3650	56.0112	55.4587	54.6881	53.9134	53.6010	53.0194	52.5194	51.7897	51.4338	51.0665	50.8611	50.9618	52.2734
d-Ca47A2_10_H09R	27.3711	30.8510	33.8557	36.1452	39.6676	41.9345	43.4347	45.1037	46.5500	47.7507	48.2277	49.1749	49.7851	49.9417	50.4720	51.0305	51.5044	51.8107	52.7687	53.0636	53.6029	53.9207	54.4040	54.8693	54.9931	55.1664	55.4798	55.8036	56.1008	56.2897	56.5187	56.1887	56.6998	56.8484	56.7464	56.5121	55.9953	55.4587	54.5033	53.6167	53.2085	52.9059	52.1552	51.4176	50.8297	50.6060	50.4795	50.6164	51.6880
d-Ca47A2_10_H10F	26.4612	30.8262	34.4217	37.0223	39.8175	42.2309	43.3631	44.6659	46.2686	47.3982	48.3748	49.0421	49.3951	49.7300	50.3145	50.5337	50.9401	51.3949	52.0195	52.4047	52.8734	53.3204	53.6139	53.9823	54.2841	54.6226	54.7269	54.8975	55.0363	55.5370	55.4707	55.4605	55.9848	55.9407	55.7557	55.5861	55.1964	54.8691	53.9601	53.0845	52.6854	52.4465	51.7685	51.0436	50.6189	50.9719	50.7343	51.2027	51.9243
d-Ca47A2_10_H10R	23.7978	29.4386	32.5152	35.2072	37.0367	39.0469	40.7403	42.1956	43.1650	44.3189	45.3936	45.4548	45.9518	45.9569	46.5683	46.9869	47.4639	47.7092	48.0130	48.5410	48.9430	49.3369	49.4167	49.9759	50.0306	50.3763	50.6239	50.9303	50.9572	51.2234	51.2586	51.4623	51.3966	51.6553	51.4468	51.2827	50.8702	50.2129	49.5457	48.7898	48.3303	47.9277	47.3376	46.8128	46.4885	46.4455	45.9932	46.3991	47.2881
d-Ca47A2_10_H11F	23.7654	27.5191	30.6940	33.9873	35.8588	37.7961	39.5806	41.3230	42.1948	43.6245	44.1580	44.8977	44.8458	45.5276	45.7541	45.8891	46.0926	46.4182	46.9840	46.9271	47.4975	48.0172	48.2612	48.6743	48.9370	48.9862	49.0015	49.3428	49.5819	49.9876	49.9550	49.4445	49.9536	49.9508	49.6425	49.3325	48.8867	48.0681	47.2017	46.0475	45.4894	44.9014	44.2129	43.3811	42.9963	42.5689	42.1826	42.5102	43.7070
d-Ca47A2_10_H11R	24.3162	28.6296	31.7426	34.6369	35.9930	37.6643	40.0911	41.6800	42.2773	43.3978	43.9414	44.0047	44.5995	44.8007	45.5479	45.4786	45.9683	46.0898	46.2725	46.6621	47.2752	47.5051	47.8120	48.2738	48.3430	48.4067	48.7021	48.8280	48.9505	49.0396	49.2100	49.2284	49.2663	49.3259	49.0402	48.7905	48.2654	47.5937	46.6918	45.8044	45.1768	44.7583	43.9995	43.3061	42.7692	42.5993	42.0505	42.3367	43.4497
d-Ca47A2_10_H12F	22.0940	24.8201	28.9197	31.5706	33.8161	35.6074	37.7195	38.9101	40.4593	41.5309	42.0327	42.9292	43.4756	43.8328	44.3963	45.0036	45.1920	45.4157	46.0904	46.5414	47.0338	47.3287	47.6542	48.3152	48.5996	48.5864	48.9144	49.0462	49.2549	49.4079	49.6199	49.8288	49.9812	49.9519	49.8247	49.6011	49.1515	48.7261	47.9421	47.2034	46.9078	46.5685	45.7907	45.0928	43.9045	44.7436	44.5144	44.7688	45.7267
d-Ca47A2_10_H12R	25.1538	28.3474	30.9685	34.0094	36.2904	38.0331	39.6820	40.8270	42.0195	43.0999	43.5809	44.5390	45.0630	45.2075	45.6801	46.2754	46.6098	47.0828	47.6069	47.8334	48.3114	48.7365	49.0596	49.5132	49.6551	49.7812	49.9821	50.3650	50.6657	50.9333	50.9509	50.8154	51.2704	51.2772	51.1512	51.0197	50.5682	50.0732	49.3652	48.5545	48.1129	47.8622	47.2043	46.5790	46.1424	45.9939	45.9111	46.0537	46.9485
d-Ca47A2_11_A01F	26.0797	29.6504	33.5483	36.3849	39.1740	40.8667	42.6566	44.7413	45.8104	47.1571	47.6216	48.4132	48.8251	49.0475	49.5678	50.1774	50.2709	51.1739	51.4740	51.4886	52.0963	52.4642	52.9280	53.2074	53.5939	53.7733	54.1128	54.2009	54.4539	54.7244	54.8079	55.0084	55.0900	55.2532	54.7037	54.7224	54.2827	53.7736	52.8622	51.8549	51.4345	50.9602	50.3163	48.6791	49.2364	48.9162	48.8805	48.7968	49.9772
d-Ca47A2_11_A01R	23.8005	28.0146	32.0396	33.9231	36.4898	39.3479	40.5811	41.7917	43.2545	44.6624	45.8210	46.3758	46.5058	47.2040	47.6614	47.9056	48.2280	48.5518	49.1821	49.4211	50.0659	50.4355	50.8785	51.3385	51.5468	51.4670	51.7414	52.1185	52.3128	52.6064	52.4090	52.5590	52.8211	52.8948	52.7719	52.4948	52.2138	51.5295	50.7169	50.0533	49.5554	48.9950	48.3701	47.7618	47.4253	47.0810	46.8881	46.9859	48.2553
d-Ca47A2_11_A02F	26.6196	31.6230	33.8217	37.1709	40.1164	41.2469	43.1124	44.5609	45.8105	46.6876	47.4844	48.0522	48.4181	48.6292	49.4118	49.6066	49.9370	50.4362	50.8217	51.3803	51.6961	52.2055	52.4732	52.9487	52.9658	53.2373	53.4229	53.6539	53.9183	54.0726	54.5480	54.4255	54.6057	54.5445	54.3519	54.0137	53.6121	52.9873	51.8912	51.1262	50.5162	50.0422	49.3874	48.5758	48.1625	47.8844	47.7568	47.8866	48.9775
d-Ca47A2_11_A02R	25.4631	28.4419	31.5186	34.5938	36.6908	38.7685	40.9332	42.8804	43.5041	44.7704	45.8975	45.9460	46.4927	47.0291	47.5553	47.5700	48.2314	48.7572	48.9462	49.4850	49.9216	50.3410	50.6677	50.9370	51.1561	50.1850	51.8996	52.0760	52.0391	52.2849	52.3534	52.5714	52.7467	52.7145	52.5522	52.1513	51.8975	51.1182	50.2679	49.2413	48.9755	48.4106	47.6524	46.9453	46.4636	46.1579	45.9841	46.1632	47.2767
d-Ca47A2_11_A03F	27.3200	31.7891	34.4241	37.0623	39.7011	41.2516	43.4030	44.7190	45.5424	46.2929	47.1213	48.0707	48.0534	48.1369	48.7555	49.0730	49.1567	49.7959	49.9492	50.6213	51.1071	51.4774	51.7279	52.0681	52.1953	52.3594	52.5068	52.6685	52.9450	52.9939	53.3950	53.3090	53.5217	53.4064	53.3444	52.9079	52.6143	51.9985	50.9135	50.3125	49.6908	49.0278	48.4488	47.7704	47.5492	47.2499	47.1850	47.4522	48.3356
d-Ca47A2_11_A03R	25.6461	29.5349	32.6344	36.1557	37.5650	39.9853	42.0997	44.0305	44.6280	45.9894	46.8826	47.2386	47.9871	48.3760	48.6591	48.5558	49.4704	49.7214	49.8829	50.5739	50.8415	51.4809	51.7831	52.0876	52.2856	51.7291	52.9079	53.0372	53.0118	53.3777	53.5139	53.5496	53.9028	53.7200	53.5928	53.2313	52.8626	52.1135	51.2748	50.3336	49.8748	49.3627	48.6082	47.9893	47.5978	47.4865	47.3251	47.5487	48.5939
d-Ca47A2_11_A04F	28.2730	32.0917	34.9270	38.1569	41.0642	44.0256	44.6552	45.9412	47.0869	48.4477	48.8407	49.3609	49.9421	50.0899	50.3193	50.7104	51.2131	51.5660	51.8382	52.7031	52.7767	53.4255	53.7076	54.0200	54.1805	54.4536	54.7473	55.0216	55.1128	55.3504	55.3896	55.5587	55.5247	55.6464	55.4702	55.1740	54.6088	53.9863	53.1848	52.2022	51.5285	51.0134	50.1713	49.6904	49.2979	49.2364	48.8990	49.3398	50.2892
d-Ca47A2_11_A04R	24.1999	29.2812	31.1444	35.3019	37.4025	39.2612	41.2238	42.7776	43.9765	45.0383	45.9079	46.2676	46.5804	46.8989	47.5784	47.3619	47.9453	48.4261	48.8567	48.5993	49.6941	50.0501	50.2690	50.6841	50.9360	50.0364	51.2282	51.5474	51.8541	52.0779	52.1559	51.4185	52.1301	52.1628	51.9482	51.6161	51.1907	50.4382	49.5393	48.5579	48.0203	47.3562	46.6755	45.9659	45.7566	45.4564	45.2022	45.5627	46.6903
d-Ca47A2_11_A05F	26.3513	31.5399	34.3640	37.9086	40.6300	41.8347	43.3989	45.1094	46.0962	47.2643	47.7150	48.3996	49.0570	48.9483	49.7514	49.9648	50.2441	50.6345	51.1203	51.6766	52.0863	52.4543	52.5123	53.1416	53.2978	53.4274	53.6098	53.8378	54.2898	54.3441	54.5072	54.5904	54.7130	54.7847	54.4665	54.2309	53.6787	52.9255	51.9586	51.0243	50.4461	50.0124	49.3206	48.5091	48.0776	47.8914	47.7171	47.9185	49.0951
d-Ca47A2_11_A05R	24.3502	28.6932	30.8772	34.2172	36.3724	38.3718	40.1356	41.6164	42.2932	44.0492	44.8193	44.9927	45.3636	46.0178	46.4292	46.3294	47.0095	47.6232	47.9060	48.0811	48.5874	49.0187	49.3417	49.6352	49.7818	48.5344	50.4966	50.7482	50.7887	51.0912	51.0422	51.1310	51.2759	51.2502	51.1789	50.6767	50.4221	49.6078	48.8690	47.8688	47.5188	46.9992	46.2417	45.5172	45.1146	44.8657	44.7318	45.0618	46.1392
d-Ca47A2_11_A06F	25.6076	28.2601	32.4647	35.3150	37.1516	38.9358	40.6016	41.8992	42.9225	44.0953	44.4988	45.0968	45.7765	45.8649	46.4027	46.8781	46.9870	47.7448	47.7921	48.6409	48.8673	48.9774	49.5095	49.7816	49.9439	50.2079	50.4553	50.4538	50.7745	50.8705	51.3335	51.1493	51.4574	51.3269	51.3891	50.9843	50.7201	50.2316	49.3129	48.7967	48.2124	47.8121	47.2754	46.6813	46.4595	46.2112	46.1070	46.2513	47.0526
d-Ca47A2_11_A06R	24.3074	27.9268	31.2942	34.6112	35.8362	38.0386	40.0754	41.8534	42.6141	44.1268	45.0445	45.6111	46.1088	46.5718	47.1266	47.0968	47.7852	48.2112	48.4960	49.1095	49.5619	50.0176	50.3640	50.4542	50.9371	50.6327	51.2682	51.7394	51.7079	52.0510	52.1821	52.3455	52.6705	52.3877	52.4961	52.0722	51.7784	51.2250	50.3853	49.7144	49.2376	48.9255	48.2361	47.7568	47.2940	47.1798	47.0846	47.2357	48.1800
d-Ca47A2_11_A07F	26.5786	30.6391	34.1871	36.6523	39.4760	40.2305	42.6172	43.9183	44.6411	45.8656	46.3498	47.1093	47.2658	47.3784	47.8937	48.3798	48.5127	48.8172	49.3433	49.8497	49.9881	50.4681	50.6443	50.9043	50.9506	51.2016	51.2223	51.4811	51.7980	51.8217	52.2087	52.0825	52.2700	52.2765	52.1419	51.9878	51.6725	51.2278	50.4390	49.8976	49.4518	49.1432	48.6321	48.0880	47.7565	47.5719	47.6576	47.6304	48.4227
d-Ca47A2_11_A07R	25.2753	29.4849	32.1528	35.1556	37.0583	39.6083	41.2902	42.5903	44.0096	45.6282	46.1885	46.5879	47.0446	47.3641	47.9605	48.0694	48.5896	48.9838	49.3085	49.7512	50.1284	50.5886	50.7924	51.2327	51.1519	50.3918	51.6348	52.0508	52.0676	52.3008	52.2922	52.3652	52.4603	52.5457	52.6576	52.2336	52.1423	51.4181	50.9008	50.1628	49.8387	49.4879	48.9136	48.3478	48.1116	47.8642	47.7961	48.0059	48.8648
d-Ca47A2_11_A08F	27.0249	30.6344	33.6009	36.3006	38.8391	40.7606	42.6996	44.2279	45.9072	47.0343	47.6243	48.2322	48.4801	48.6697	49.3860	49.9585	50.3746	50.8108	51.2399	51.5485	52.0134	52.2356	52.9826	53.3782	53.5106	53.7184	54.0469	54.1784	54.4088	54.5952	54.7426	54.8932	55.0692	55.2010	54.7564	54.6919	54.1882	53.6693	52.7041	51.6293	51.3954	51.0479	50.3757	48.8765	49.1259	48.7587	48.6201	48.5644	49.8135
d-Ca47A2_11_A08R	23.8721	27.7131	31.1497	33.8918	36.6521	38.3149	40.1921	41.7527	43.1466	44.4043	45.4332	45.9386	46.4645	46.7761	47.4504	47.9280	48.0331	48.6720	49.2700	49.6018	50.1151	50.6076	50.9858	51.5274	51.7191	51.7612	51.9871	52.3443	52.6973	52.7970	52.8102	53.0262	53.3052	53.4440	53.2723	52.9997	52.5854	51.8991	51.1409	50.3620	49.9893	49.4728	48.8471	48.0794	47.6732	47.2635	46.9958	47.1336	48.5174
d-Ca47A2_11_A10F	26.5448	29.5449	33.0562	35.7749	39.6797	40.8417	42.2564	44.5711	45.3198	46.7761	47.8271	48.0709	48.7467	49.4402	49.8325	50.3977	50.7796	51.5341	51.8980	52.4334	52.9334	53.4621	53.7701	54.0122	54.3979	54.6520	54.8603	55.2683	55.5245	55.6932	55.8892	56.1384	56.2643	56.2366	56.2394	55.9918	55.7594	54.9163	54.4054	53.2734	53.0467	51.6231	51.8736	51.0704	50.7277	50.3610	49.8930	50.3210	51.3719
d-Ca47A2_11_A10R	24.0758	28.8453	32.7085	35.4268	37.3915	39.6387	41.5110	42.6306	45.1048	46.2967	47.4094	48.2116	48.4499	48.8679	49.5346	49.8616	50.5251	51.2733	51.6344	52.2000	52.7012	53.2202	53.7085	54.0793	54.2306	54.6810	54.8808	55.0394	54.4144	55.7011	56.0312	56.0560	56.4995	56.3465	56.0036	56.0689	55.5447	55.1279	54.1381	53.2589	52.5966	52.4369	51.7715	51.1961	50.5309	50.1612	49.9427	50.0096	51.2983
d-Ca47A2_11_A11F	26.4469	31.3876	33.4753	37.0059	39.5408	40.6750	42.5555	43.7946	45.0883	45.9939	46.5342	47.7492	47.6773	47.7769	47.9031	48.6783	49.0861	49.4404	49.6660	50.1396	50.4050	50.9540	51.1482	51.6104	51.8174	51.9152	52.1942	52.5386	52.6220	52.7993	52.8330	53.0744	53.0416	53.2006	52.9810	52.7989	52.1094	51.4894	50.6992	49.7686	49.2333	48.7513	47.9630	47.4250	46.9164	46.8289	46.3687	46.6825	47.7616
d-Ca47A2_11_A11R	25.3589	29.0423	32.3753	35.4587	37.4696	39.6994	41.6113	43.5547	44.1616	45.4067	46.7000	47.2019	47.4964	47.9141	48.2376	48.3875	49.1013	49.7890	49.9132	50.2549	50.9680	51.5422	51.6225	51.9686	52.2967	51.8651	52.7270	52.9736	53.1829	53.4289	53.5488	53.6028	53.9533	53.8200	53.6871	53.3778	52.8644	52.2764	51.1383	50.4042	49.8205	49.3946	48.5133	47.9028	47.5287	47.1713	46.9967	47.1616	48.4004
d-Ca47A2_11_A12F	25.0581	28.5310	32.7544	35.3768	37.9608	39.9083	41.7254	43.4699	44.9228	45.8315	46.9617	47.1056	47.6529	48.3114	48.9085	49.4270	49.8096	50.2857	50.7948	51.1070	51.7892	51.8574	52.4298	52.7730	53.0999	53.3804	53.5512	53.9387	54.1445	54.2713	54.4799	54.5703	54.8778	54.9611	54.5710	54.4841	54.1502	53.6399	53.0508	52.0275	51.7425	51.3181	50.7163	49.4635	49.8572	49.4912	49.4313	49.4779	50.6452
d-Ca47A2_11_A12R	24.8949	28.1985	31.4375	33.9290	36.8649	39.0648	40.7167	42.6722	43.7636	45.0004	46.2493	46.9433	47.2942	47.6592	48.5122	48.7303	49.1368	49.6915	50.3285	50.6161	51.3379	51.6779	52.1459	52.5484	52.9886	52.8029	53.1679	53.6439	53.8245	54.0158	54.0333	54.1879	54.5302	54.5765	54.5095	54.2419	53.9664	53.3812	52.5479	51.9829	51.4676	51.0426	50.5219	49.9285	49.6017	49.3160	49.1788	49.2525	50.4699
d-Ca47A2_11_B01F	23.5792	28.1404	30.6054	33.5136	36.0140	37.5913	39.6241	41.6854	42.6152	44.0442	44.8580	45.2365	45.0672	46.4516	46.8867	47.1742	47.7455	48.2153	48.5512	49.1504	49.5828	49.9290	50.5648	51.0587	51.0051	51.2834	51.6482	51.9556	52.1717	52.4927	52.5531	52.7477	52.9715	53.1956	52.8359	52.6449	52.3680	51.9314	50.9693	50.3950	49.7500	49.5835	49.0095	48.3966	48.0438	47.6127	47.3633	47.7620	48.7565
d-Ca47A2_11_B01R	22.4002	26.1800	29.2691	32.5675	34.7499	37.1205	38.7950	40.0525	41.3325	42.6530	42.8030	44.2257	44.5694	45.2259	45.6029	46.0743	46.3945	46.9649	47.7266	48.3445	48.8920	49.0311	49.5010	49.8799	50.3180	50.4341	50.7579	50.9184	51.2863	51.1252	51.6260	51.7069	51.9259	52.0517	51.8312	51.9265	51.5296	50.1739	49.9971	49.3268	49.0380	48.7141	48.2763	47.8132	47.0732	47.0814	46.7818	46.9667	47.9979
d-Ca47A2_11_B02F	22.8237	28.0032	30.4952	33.8899	36.2953	37.7868	39.8431	41.3957	42.3776	43.2367	44.1679	44.9651	45.0165	45.2373	45.7143	46.1785	46.4657	47.1070	47.3291	47.5590	48.2320	48.4800	48.8933	49.1476	48.5940	49.3292	49.5391	49.1663	50.1735	50.2066	50.3550	50.2851	50.7438	50.3766	50.2795	50.0349	49.7869	49.3456	48.4960	47.9375	47.3827	46.9382	46.3524	45.8931	45.7931	45.9103	45.6145	45.8698	46.7484
d-Ca47A2_11_B02R	21.6180	26.2058	29.9250	32.3951	34.3792	36.9646	39.2951	40.3762	41.5114	42.6983	43.9481	44.4610	44.7965	45.1084	45.7228	45.8513	46.1152	46.6638	47.0239	47.5352	47.9511	48.4118	48.4172	49.3271	49.0573	49.3418	49.5324	49.8566	49.9328	49.9599	50.3277	50.5232	50.4503	50.3846	50.1926	49.9016	49.7052	49.2337	48.5987	47.7392	47.3308	46.9291	46.3496	45.8738	45.6558	45.6336	45.6684	46.0215	46.6958
d-Ca47A2_11_B03F	22.9828	27.4254	29.4471	32.7544	35.5507	35.9784	39.2819	41.4351	42.1654	43.3525	44.3716	45.0815	45.2511	45.7432	46.6838	46.7068	47.1910	47.9056	48.2487	48.9342	49.3900	49.7741	50.1080	50.6241	50.7875	51.1235	51.2860	51.6831	51.8699	52.1377	52.2665	52.4220	52.6304	52.7643	52.4719	52.0980	51.8379	51.2062	50.1537	49.4961	48.7785	48.4561	47.7273	47.0848	46.8156	46.4580	46.3212	46.6877	47.7672
d-Ca47A2_11_B03R	20.1404	24.2276	27.0348	30.4977	33.8472	35.2751	38.1835	39.2966	40.2230	41.6670	42.3178	43.7188	44.1036	44.3538	45.3711	45.4602	45.9110	46.7095	47.0847	47.5909	47.8588	48.4822	49.0062	49.4338	49.6619	49.9034	50.0452	50.4091	50.6038	50.8039	51.0009	51.1350	51.2495	51.4147	51.1538	50.8068	50.7031	50.0544	49.2400	48.5249	48.1375	47.5976	46.8869	46.3088	46.3314	46.1354	46.0584	46.3830	47.1683
d-Ca47A2_11_B04F	24.9504	28.6562	31.9352	35.3901	37.1421	39.3729	41.7119	42.7750	44.2314	45.1120	46.3581	47.0370	47.2221	47.4783	48.2061	48.7267	48.9486	49.6794	50.2476	50.6158	50.9609	51.5211	51.9883	52.3934	52.1152	52.8087	52.8982	53.3243	53.4757	53.8021	53.8744	54.0140	54.4325	54.2213	54.0345	53.8963	53.6655	53.1283	52.3057	51.4583	51.0740	50.5749	49.8615	49.3834	49.0481	48.9573	48.3820	48.6970	49.8578
d-Ca47A2_11_B04R	22.6556	27.7545	30.9817	34.0684	35.1891	37.9021	40.7762	41.6961	43.4225	44.4185	45.3894	46.0529	46.1452	46.9399	47.7179	47.8607	48.4466	49.0329	49.6510	49.9607	50.5087	51.0372	51.1240	51.8248	51.8789	52.1490	52.2289	52.7323	52.9990	53.0257	53.4180	53.6832	53.7238	53.7354	53.5456	53.2480	52.9925	52.5774	51.7464	50.8292	50.4283	50.0441	49.4437	48.6451	48.3115	48.0711	47.8893	48.3621	49.2866
d-Ca47A2_11_B05F	22.1508	26.9095	29.0571	31.8996	35.3861	37.0507	39.1828	41.4001	41.7175	43.5017	43.9624	44.8162	45.0145	45.8674	46.5808	46.9318	47.1714	47.8728	48.2249	48.8090	49.3319	49.5813	50.0847	50.7276	50.7866	51.0219	51.3510	51.5582	51.8759	52.1114	52.2253	52.4493	52.6061	52.7102	52.3652	52.1180	51.6692	51.1109	50.1076	49.1767	48.6113	48.3852	47.6167	46.7688	46.3255	45.9005	45.5647	45.9531	47.0931
d-Ca47A2_11_B05R	22.3477	26.5014	29.0782	33.2299	35.5537	38.2603	40.0820	41.7361	43.3646	45.0150	44.8709	46.2269	46.2348	47.3276	47.6565	48.2426	48.3954	49.0114	49.5509	50.3242	50.7902	51.1415	51.5727	51.9437	52.4928	52.3960	52.8554	53.1272	53.3563	53.4240	53.7158	53.7679	54.0282	54.0733	53.7788	53.6491	53.0486	51.7075	51.1858	50.3463	49.8733	48.5121	48.7065	48.0479	47.4782	47.1085	46.7495	47.0177	48.2598
d-Ca47A2_11_B06F	24.6702	27.4141	31.1506	34.4157	36.7148	38.7293	40.6072	41.6439	43.1827	43.9665	44.7293	46.0265	45.8808	46.2927	46.8406	47.2818	47.2572	47.8895	48.2983	48.4986	49.0907	49.4583	50.0317	50.3168	49.9477	50.6321	50.8286	51.0988	51.2932	51.5426	51.6045	51.6493	52.0767	51.7119	51.6504	51.4475	51.1329	50.6756	49.8125	49.1439	48.7153	48.2513	47.6614	47.1090	46.9841	46.9616	46.5009	46.8553	47.8306
d-Ca47A2_11_B06R	20.6695	26.1606	28.9329	31.4499	33.0414	35.3272	37.8126	38.9633	39.6904	41.6082	42.2129	42.9036	42.9641	43.7190	44.1208	44.4636	44.7986	45.2009	45.6686	45.9740	46.4448	47.0964	47.0614	47.8538	47.6682	47.9378	47.9423	48.4856	48.5353	48.6140	49.0105	49.3198	49.2036	49.1507	48.9895	48.6592	48.4317	47.8798	47.3625	46.6151	46.1803	45.7934	45.3286	44.7111	44.4645	44.3829	44.3586	44.6097	45.3664
d-Ca47A2_11_B07F	23.5379	27.6820	30.3420	33.9586	36.0648	38.1448	40.3370	41.7355	43.0101	44.0887	44.9842	45.9580	46.3763	46.7043	47.0787	47.4835	48.0321	48.4612	49.0170	49.3728	49.8422	50.0833	50.5848	50.9620	51.0152	51.4102	51.7220	52.0902	52.2916	52.4161	52.5346	52.7260	52.7183	52.8185	52.6187	52.6310	51.2946	51.7759	50.9694	50.1483	50.0483	49.4246	48.9827	48.4313	48.1465	48.1507	47.7662	47.8518	48.9735
d-Ca47A2_11_B07R	21.3665	27.8256	30.0796	33.8371	36.5580	39.0415	41.0392	42.8771	43.9863	45.5754	46.6540	47.6842	47.4639	48.4464	48.8018	49.4359	49.8462	50.5567	51.3028	51.5040	51.9906	52.5466	52.9025	53.5897	53.7491	53.9345	54.1225	54.7315	54.6721	54.9730	55.2511	55.4562	55.6120	55.6442	55.4037	55.0967	54.8340	54.2274	53.5161	52.8009	52.4455	51.8579	51.4655	50.8029	50.5850	50.3557	50.2983	50.3046	51.4222
d-Ca47A2_11_B08F	22.0869	25.9339	28.3160	31.7721	34.5536	36.1760	38.0436	39.2194	40.4648	42.0788	42.6458	43.4841	43.4556	43.8083	44.4258	44.9398	44.8638	45.4245	45.6550	45.9335	46.4496	47.0016	47.3744	47.6915	47.9816	48.0713	48.0155	48.3695	48.5249	48.7326	48.9312	48.9089	49.1754	48.9529	48.7447	48.4166	47.9986	47.3003	46.3630	45.4826	45.0128	44.5342	43.7040	42.9000	42.6305	42.6138	41.8458	42.1774	43.3392
d-Ca47A2_11_B08R	21.1267	24.5973	27.1272	30.1136	32.3610	33.4601	36.4328	37.0228	38.1537	39.3787	40.3791	40.8666	40.8780	41.6155	42.1283	42.2757	42.6734	42.8533	43.2855	43.7097	44.0072	44.5693	44.7642	45.5500	45.3873	45.5751	45.7995	46.0329	46.1378	46.2838	46.4564	46.6284	46.5916	46.5466	46.2521	45.8724	45.5809	44.9446	44.1405	43.2939	42.8147	42.4198	41.7404	40.9756	40.6284	40.2716	40.0373	40.3153	41.4626
d-Ca47A2_11_B09F	22.9985	28.0202	31.2276	34.1997	36.4870	39.4707	41.1900	42.9554	43.7397	44.4532	45.9405	46.5490	47.0710	47.3572	47.9499	47.9301	48.4193	49.0290	49.5567	49.9754	50.3025	50.8689	51.0745	51.5257	51.6770	51.8251	52.2362	52.4030	52.6380	52.8610	53.0325	53.0990	53.1355	53.4780	53.2973	52.9083	51.5320	51.7862	50.6370	50.0611	49.6014	49.1939	48.3975	47.7458	47.3749	47.0054	46.8190	46.9566	48.0763
d-Ca47A2_11_B09R	23.5255	28.1757	31.1014	33.2308	35.5614	38.5271	39.9877	41.9249	43.2276	44.1935	45.2303	46.1234	46.0144	46.8008	46.6867	47.4764	47.7925	48.2225	48.9676	48.8332	49.8083	50.2181	50.3949	50.9622	51.3178	51.2406	51.6151	51.9523	51.9802	52.1739	52.3270	52.6052	52.6740	52.7966	52.4441	52.3566	51.8420	51.2259	50.2714	49.4902	49.1310	48.5870	47.8056	47.2050	46.8413	46.4516	46.2946	46.3490	47.7154
d-Ca47A2_11_B10F	24.3221	28.9613	30.7674	34.3411	37.1737	38.4776	40.8775	42.6934	43.8400	45.1318	46.3144	47.0675	47.2195	47.7921	48.0429	48.4643	48.9487	49.5734	50.0761	50.8154	51.0427	51.6076	51.9278	52.4223	52.7560	52.6705	53.1863	53.3585	53.6151	52.3344	54.1236	54.2916	54.3800	54.4304	54.3225	53.9733	53.6066	52.9236	51.3659	51.0857	50.6630	50.2637	49.4457	48.7360	48.3854	48.0923	47.8440	48.0612	49.2844
d-Ca47A2_11_B10R	22.8377	25.8386	28.3469	31.8629	34.5660	36.1359	38.6088	40.1180	41.2319	42.5104	43.5002	44.3274	44.6836	45.1522	46.0609	46.1255	46.9746	47.4332	48.0898	48.3020	48.6597	49.3919	49.8002	50.1873	50.3957	50.7854	51.0732	51.2402	51.6720	51.8049	52.0188	52.2946	52.1978	52.2910	52.1548	51.7167	51.5673	50.9926	50.1927	49.2681	48.8139	48.3876	47.7190	47.0664	46.6525	46.3489	46.3434	46.4896	47.7012
d-Ca47A2_11_B11F	25.5917	28.9613	32.9498	35.4335	37.4015	39.8571	41.9651	44.2092	45.0144	46.3177	46.8976	47.7782	48.5368	49.0743	49.5984	50.2357	50.5436	51.1803	51.6720	52.2743	52.6455	53.2282	53.6996	54.2238	54.3930	54.7226	55.0771	55.2544	55.6066	55.8353	56.0181	56.2814	56.5006	56.5585	56.3493	56.2021	55.8769	55.2532	54.2429	53.5622	52.9785	52.8206	52.1394	51.3579	50.8945	50.3930	50.0438	50.3530	51.5948
d-Ca47A2_11_B11R	23.7145	27.8389	30.4859	33.7752	35.5813	38.3160	40.0134	41.7142	42.9278	44.2396	45.0777	45.5109	46.0314	46.5957	47.1394	47.5181	47.7885	48.4473	48.8042	49.3401	49.8865	50.3775	50.7789	51.0651	51.3841	51.6616	52.0384	52.2009	52.3957	52.5950	52.8159	52.9245	53.1252	53.0892	52.9828	52.8158	52.3028	51.1714	50.7212	49.8273	49.4261	48.5785	48.3651	47.5554	47.2390	46.6602	46.0045	46.3006	47.6492
d-Ca47A2_11_B12F	24.2021	27.4529	28.3769	33.1762	35.8738	37.6875	38.7613	41.0848	42.0657	43.0695	43.6978	44.5014	45.0066	44.8099	45.6659	46.0903	46.3359	46.8566	47.2624	47.7558	48.2009	48.5374	48.9106	49.4584	49.5657	49.8351	49.9892	50.3569	50.5492	50.5502	50.7673	50.9710	51.0331	51.0591	50.9008	50.6119	50.2561	49.6210	48.9211	47.9902	47.4966	47.1500	46.4003	45.8401	45.4516	45.0123	44.7173	44.9417	46.0108
d-Ca47A2_11_B12R	21.1471	25.6477	29.7770	32.6432	34.6105	36.2799	39.5402	40.9018	41.9395	43.6015	44.3498	44.3463	45.4571	45.9102	47.1121	46.9489	47.7474	48.0320	48.6898	48.9749	49.4147	49.8617	50.2057	50.7421	50.8545	51.4085	51.6292	51.6978	52.0331	52.2816	52.5464	52.6469	52.7013	52.7930	52.4909	52.3425	51.9054	50.1907	50.5825	49.5540	49.1161	48.7718	48.0432	47.4032	47.0359	46.5340	46.1821	46.5683	47.8352
d-Ca47A2_11_C01F	25.1966	29.7300	32.6094	35.7916	38.4099	40.2393	42.4084	43.7039	45.2276	46.3364	47.0613	47.9772	48.0416	48.6765	49.1560	49.5102	49.9281	50.3406	50.7958	51.2327	51.8266	52.0331	52.6445	51.5257	53.3745	53.3928	53.4732	54.0087	54.2082	54.3473	54.4713	54.7274	54.8391	54.7399	54.5701	54.2285	53.9067	53.1729	52.0796	51.3775	50.8174	50.3697	49.4512	48.6532	48.2839	47.9499	47.5544	47.8196	49.0465
d-Ca47A2_11_C01R	23.9423	28.4754	32.1701	34.7588	37.4552	39.3921	41.7348	43.1481	44.9712	45.5358	46.6798	47.3207	47.3360	47.8990	48.5080	48.9055	49.1737	49.9336	49.4683	50.6706	51.2336	51.9665	52.2425	52.3217	52.9027	52.9502	53.4239	53.6761	53.9123	54.0036	54.2784	53.5787	54.4185	54.5380	54.2322	53.9010	53.5979	52.8524	52.0773	50.9461	50.4809	49.8938	49.2263	48.3465	48.1509	47.5477	47.3992	47.6110	48.7360
d-Ca47A2_11_C02F	21.3478	25.6195	28.3988	30.9459	34.1192	34.8651	36.3475	39.5434	40.0542	40.8323	42.5112	42.7979	43.4600	43.8068	44.1928	44.5597	44.7649	44.9541	45.5939	46.0086	46.4194	46.8861	47.3095	47.3925	47.8081	47.8950	48.4073	48.5511	48.6539	48.8106	48.9591	49.0517	49.2750	49.0902	48.7288	48.5232	47.8644	47.5265	46.6195	45.6813	44.9483	44.6126	43.8331	42.7269	42.9381	42.8295	42.5336	42.9067	43.9539
d-Ca47A2_11_C02R	20.2274	24.5593	27.5786	30.5874	32.6092	34.1792	36.9351	38.3867	40.2659	40.8622	41.6727	42.5759	42.5624	43.1472	43.8643	43.8629	44.3487	44.5546	44.9608	45.2092	45.5996	46.3033	47.1375	47.0129	47.1934	47.3068	47.4864	46.7117	47.8058	47.6579	48.2764	48.4577	48.2905	48.2707	47.9831	47.6066	47.1510	46.7795	45.8828	44.8251	44.3789	43.8999	43.1352	42.4655	42.1717	42.0158	41.8876	40.5327	43.2089
d-Ca47A2_11_C03F	21.0381	24.7858	26.9388	29.6651	32.2026	34.1231	35.2646	37.2261	39.0015	40.3415	41.2133	41.6844	42.3015	42.7425	42.7700	44.0732	44.0196	44.6970	45.3662	45.7263	46.1671	46.4592	47.0418	47.5280	47.7099	48.0289	48.3315	48.4711	48.8826	48.9937	49.1120	49.1630	49.2848	49.6307	49.3427	49.2519	48.7568	48.2870	47.5384	46.6328	46.2648	45.9263	45.0549	44.4758	44.2922	43.9715	43.5113	44.0027	44.9971
d-Ca47A2_11_C03R	21.8978	26.0143	28.8596	31.0167	34.3125	36.0573	38.9026	40.6599	41.7789	43.1675	44.1202	45.1687	45.2028	45.6638	46.4636	46.4160	47.2684	47.7471	48.1640	48.5802	49.0717	49.6914	50.5612	50.6489	50.7133	50.9135	51.1508	49.9997	51.5607	51.3335	52.1886	52.2532	52.2700	52.4146	52.1804	52.1017	51.6707	51.3231	50.5720	49.7275	49.1081	48.9460	48.1549	47.5997	47.1949	46.9986	46.7381	46.6981	48.0954
d-Ca47A2_11_C04F	22.2582	26.4972	29.8061	31.4374	34.3852	36.4519	37.9065	39.9064	41.3611	42.5216	43.2104	43.7510	44.3828	44.6885	45.3639	45.6461	45.8907	46.5294	46.8147	47.1394	47.9413	48.2921	48.6670	49.1572	49.3057	49.3160	49.7534	49.7836	50.0370	50.2996	50.5817	50.6242	50.6636	50.8311	50.4902	50.1775	49.7033	49.1092	47.9724	47.0466	46.6434	46.0916	45.1865	44.4322	44.1430	43.9201	43.7301	43.9662	45.3217
d-Ca47A2_11_C04R	20.9240	25.0259	29.1079	30.1609	34.4023	35.6177	38.2432	40.1930	41.4761	42.3189	43.5005	44.2255	44.3512	45.1168	45.9986	46.0638	46.5516	47.2519	47.6471	48.3828	48.7449	49.4419	49.6806	50.1804	50.5797	50.8939	51.0873	51.3243	51.4933	51.8484	51.9036	51.8513	52.2192	52.2812	52.0967	51.9499	51.4737	50.8949	50.0518	48.9577	48.7058	48.1843	47.4113	46.9394	46.5253	46.3606	46.1101	46.4499	47.6007
d-Ca47A2_11_C05F	20.1495	23.3039	26.2803	29.7185	31.7009	33.6138	36.0816	37.3043	38.4110	39.4757	40.5403	41.2694	41.4893	42.1599	42.3367	42.9087	42.9987	43.6184	44.0574	44.8615	44.7692	45.3759	45.8571	45.5512	46.2727	46.4843	47.0442	47.0237	47.1860	47.4715	47.7071	47.7959	47.9679	47.9393	47.9165	47.6666	47.3621	46.9341	46.2624	45.4506	45.2089	43.7408	44.1148	43.5558	43.3402	43.1128	42.8194	43.2351	44.1507
d-Ca47A2_11_C05R	19.5658	21.9608	25.5023	28.9711	31.7527	33.0496	35.1901	36.7946	38.1951	39.3565	39.8386	40.8970	41.0333	41.5721	42.3476	42.2001	43.1075	43.4459	43.1710	44.3565	44.9958	45.2564	45.6386	45.9618	46.1458	46.5791	46.6046	45.8336	47.3100	47.5248	47.8824	47.9532	47.8664	48.1257	47.9299	47.8908	47.5816	46.8168	46.3077	45.4242	45.1726	44.6284	43.0317	43.4958	43.2975	42.1262	43.0004	43.1296	44.1402
d-Ca47A2_11_C06F	22.6908	27.3874	30.6310	32.2714	36.0651	38.2470	39.9880	42.0194	43.5407	44.3681	45.4173	46.1980	46.4576	46.9448	47.5379	47.8167	47.7929	48.8782	49.5070	50.0826	50.1516	50.8299	50.9196	50.6506	51.8968	52.1257	52.5957	52.6370	52.9303	53.0979	53.3552	53.3957	53.6188	53.4893	53.4499	53.1346	52.6918	52.1318	51.2475	50.4177	49.8349	49.1394	48.4802	47.7707	47.5697	47.5366	47.2376	47.7441	48.8091
d-Ca47A2_11_C06R	22.6230	26.5257	29.6691	33.3553	36.3524	38.7322	40.6729	42.2659	43.9726	45.0074	45.8129	46.2990	46.9786	47.2640	48.1677	47.9418	48.9820	49.6314	49.0019	50.7026	51.2973	51.6727	52.2821	52.4915	52.7224	53.1287	53.3471	52.7332	53.9971	54.2142	54.3763	54.6144	54.5983	54.7901	54.5585	54.4130	54.0068	53.0411	52.3384	51.2508	50.8269	50.1779	48.6130	48.8140	48.5975	47.5915	48.3337	48.6042	49.6512
d-Ca47A2_11_C07F	22.8049	25.8214	29.4224	31.9443	35.3405	37.2686	39.4362	40.7092	42.4586	43.1852	44.1988	44.8402	45.2473	45.4877	46.1078	46.3943	46.9207	47.4520	48.0381	48.1174	48.6008	49.1656	49.7066	47.5752	50.3218	50.1459	50.5182	50.7965	50.9584	50.9682	51.2412	51.4955	51.5404	51.5049	51.5586	51.0558	50.9457	50.4369	49.5337	48.9839	48.5061	48.0225	47.4718	46.6677	46.6061	46.4029	46.1886	46.2487	47.3485
d-Ca47A2_11_C07R	22.1700	26.8730	29.0502	33.7236	34.9109	37.6168	39.6590	41.2562	42.6722	43.9568	44.6609	45.8505	45.8212	46.4769	46.8411	47.5116	47.8989	48.3754	48.3861	49.0991	49.7482	50.4932	51.0275	51.0554	51.3840	51.4577	51.7722	52.0696	52.4346	52.5459	52.6678	52.7796	52.8556	52.9583	52.7767	52.6018	52.4070	51.6784	51.1427	50.2414	49.9496	49.3724	48.9004	48.0753	47.8176	47.5499	47.3801	47.6107	48.6207
d-Ca47A2_11_C08F	20.3545	23.6720	27.2963	29.8787	32.0054	34.1563	35.9245	37.3443	38.9616	39.9745	40.4554	42.0653	42.1199	42.3824	42.3574	43.4616	43.7193	43.9629	44.7521	45.0951	45.4040	45.5707	46.0883	46.5037	46.8581	47.0620	47.2688	47.4799	47.7960	47.8074	47.9300	48.1672	48.0920	48.5348	48.1564	47.9618	47.3315	46.9197	46.2355	45.4477	45.0133	44.6425	43.9259	43.2879	43.0708	42.7338	42.5473	42.9513	43.8236
d-Ca47A2_11_C08R	20.3712	23.9342	28.2015	30.7209	33.5251	35.4691	37.5893	38.6815	41.4500	41.9087	42.6448	43.2474	43.6296	44.3914	44.9097	45.2598	45.9557	46.2240	46.8291	47.1331	47.6762	48.2828	49.0103	49.1829	49.4917	48.0204	49.8279	49.9043	50.3296	49.7467	50.6602	50.9366	50.9077	50.8879	50.7158	50.4549	50.0630	49.6496	48.8293	48.0180	47.6004	47.2013	46.6675	45.8490	45.6827	45.3841	45.2267	44.5964	46.4711
d-Ca47A2_11_C09F	23.5883	27.8020	31.1454	34.4158	36.6281	39.0207	41.5147	43.1479	44.0557	45.2391	46.2022	47.4709	47.1555	47.9002	48.4573	48.6827	49.0834	49.9951	50.2906	51.3132	51.0449	51.7323	51.4302	51.0925	52.6821	52.7835	53.4341	53.3139	53.5534	53.7746	54.1310	54.1959	54.3307	54.4016	54.3091	53.9946	53.7576	53.3028	52.6177	51.8436	51.5186	50.7986	50.2838	49.7240	49.5593	49.3421	49.0829	49.4516	50.3770
d-Ca47A2_11_C09R	22.1485	25.9132	29.7334	32.8510	35.3897	38.1247	39.5243	41.5467	43.4806	44.4150	45.3104	46.4128	46.4599	46.8429	47.7754	47.8290	48.6038	49.1644	48.6939	50.2936	50.7421	51.2006	51.8598	51.8453	52.1901	52.5447	52.7897	52.0569	53.4496	53.6029	53.8092	54.0589	53.9964	54.1961	54.1625	53.8948	53.7627	52.9839	52.3282	51.4700	51.1104	50.7412	49.0102	49.5751	49.2364	48.0709	49.0303	49.2252	50.2683
d-Ca47A2_11_C10F	21.8938	25.9716	28.8958	31.7403	34.2270	36.3601	37.1514	40.2991	41.0202	42.8695	43.3385	44.1443	44.8404	44.9104	44.9120	46.0588	46.2040	46.9588	47.4089	47.7402	48.1858	48.5312	49.0045	48.8458	49.7005	49.4589	50.2528	50.4564	50.5477	51.0033	51.0719	51.0852	51.2625	51.1904	51.0661	51.0954	50.7106	50.2796	49.7719	48.9753	48.7452	48.4234	47.8181	47.1075	47.1914	47.0261	47.0047	47.2298	48.0702
d-Ca47A2_11_C10R	20.3638	24.5041	27.6203	31.3968	33.3141	34.8604	37.2954	38.9001	39.7933	40.8667	41.8469	42.4280	42.8249	43.4471	44.0713	44.2758	44.6672	45.4097	45.7608	46.0103	46.6775	47.1551	47.4118	47.7092	48.0006	48.2809	48.5555	48.6808	49.2430	49.3028	49.4827	49.1049	49.8292	49.9476	49.6589	49.5497	49.3737	48.9023	48.3916	46.9760	47.3100	46.8434	46.3038	46.0436	46.1136	45.8308	45.9256	46.0901	46.6836
d-Ca47A2_11_C11F	25.4232	29.7575	32.4056	35.8534	39.5556	40.2787	42.8032	44.2261	45.2321	46.3852	47.4514	48.2369	48.4776	48.7637	49.2976	49.4567	49.8343	50.5956	51.0329	51.4223	51.9334	52.0664	52.6213	51.4028	53.3328	53.4094	53.4870	54.0182	54.1747	54.2764	54.4239	54.6932	54.7416	54.6236	54.6213	54.0044	53.8702	53.1677	52.2926	51.5303	50.9387	50.4951	49.7397	49.0595	48.8886	48.6993	48.5019	48.8365	49.9181
d-Ca47A2_11_C11R	25.0418	28.7085	31.5554	35.6054	36.8693	39.2761	40.9407	42.6256	44.1910	45.4062	46.0538	46.6286	47.1645	47.4508	47.8530	48.3657	48.6880	49.2031	48.8379	50.1789	50.6195	51.0529	51.4811	51.8100	52.1303	52.1930	52.6144	52.8764	53.0240	53.2107	53.4032	52.0082	53.4341	53.6018	53.3517	53.0440	52.6571	52.0062	51.2444	50.1991	49.6628	49.2335	48.4057	47.8539	47.6215	47.2627	47.0529	47.3928	48.4646
d-Ca47A2_11_C12F	23.0490	28.7049	30.4521	34.1991	36.4291	38.5891	39.9871	42.1861	43.4610	44.5673	46.1366	46.3047	46.9371	47.3105	47.8179	48.2285	48.5479	49.1688	49.7832	50.1499	50.5594	50.9131	51.3987	51.6171	52.1074	52.4316	52.7156	52.7650	53.1743	53.4005	53.7070	53.5875	53.6652	53.8704	53.6518	53.5194	52.8653	52.4582	51.5809	50.5806	50.0783	49.6738	48.7078	47.6963	47.9648	47.5622	47.0525	47.5407	48.7127
d-Ca47A2_11_C12R	21.8265	25.9512	29.3212	32.4112	35.2729	36.9185	39.0663	41.0521	41.8924	43.2737	44.2613	44.6814	44.3998	45.5674	46.2896	46.3348	46.9352	47.7379	47.9843	48.6927	49.1119	49.3326	49.8997	50.3889	50.3944	50.2475	50.9439	51.3105	51.5068	51.8496	52.0176	51.6181	52.1798	52.2152	52.1730	51.9313	51.4099	50.9066	49.6882	48.4855	48.3111	47.9137	47.0812	46.5953	46.0327	45.7823	45.2818	45.7353	47.0105
d-Ca47A2_11_D01F	22.3642	25.4840	28.2039	31.4924	33.5858	35.3689	37.3408	38.8449	40.2364	40.5302	41.6707	42.2426	42.4502	42.9635	43.4105	43.7416	44.1722	44.9194	45.2343	45.1221	46.1301	46.3881	46.8647	47.3294	47.4683	47.5936	48.1160	48.2383	48.6274	48.7557	49.0657	49.0790	49.2101	49.3173	49.3220	49.0605	48.9332	48.4466	47.8169	47.0693	46.8078	46.3010	45.8755	44.0662	45.1527	44.8150	44.6303	44.9620	45.9691
d-Ca47A2_11_D01R	22.2944	25.1348	28.4356	30.7240	33.1469	34.6849	36.4587	38.2029	39.6137	40.2350	40.7949	41.8959	41.9716	42.3811	42.8204	43.4879	43.9187	44.2156	44.8806	45.1609	45.6230	46.0706	46.2240	46.7767	47.1452	47.3716	47.3957	47.8700	47.8952	48.1918	48.4210	48.6142	48.7479	48.7574	48.7700	48.6050	48.2932	47.8128	47.1530	46.6950	46.3145	45.9122	45.6146	44.8170	44.5773	44.4453	44.4473	44.7209	45.4742
d-Ca47A2_11_D02F	22.4372	26.3790	28.9618	31.7735	34.3233	36.4219	38.1506	40.1977	40.9596	42.3326	43.5125	43.8743	44.4497	44.6705	45.2176	45.5850	45.9367	46.6772	47.2418	47.4443	47.9622	48.1931	48.7496	49.1421	49.1060	49.4844	49.6215	49.9391	50.2503	50.3963	50.5520	50.7116	50.9077	50.8487	49.9272	50.4821	50.0059	49.4066	48.5768	47.6805	47.1882	46.9942	46.2817	45.5553	45.0190	44.7092	44.4647	44.7043	45.8417
d-Ca47A2_11_D02R	21.6368	25.6090	27.6870	31.7756	33.4386	35.7832	38.0027	39.3271	41.2094	42.2206	43.4721	43.8166	43.8284	44.4205	45.3161	45.2314	45.6436	46.7947	46.6323	47.3707	47.6234	47.9930	48.5951	49.0198	48.8824	49.3292	49.6075	49.7587	50.0893	50.2475	50.3657	50.5163	50.7279	50.7566	50.6985	50.2657	49.9187	49.3606	48.4441	47.5854	47.0989	46.8725	45.2733	45.3577	44.9764	44.6374	44.3741	44.5532	45.7165
d-Ca47A2_11_D03F	22.2266	26.6908	28.8134	31.2934	34.3270	36.4352	38.1446	39.8968	41.3819	42.4751	44.0486	44.3117	44.8029	45.3753	45.8139	46.4646	46.4032	47.4886	47.5311	47.9676	48.3616	48.9131	49.3158	49.8675	50.1149	50.0436	50.6653	50.9142	51.0989	51.2368	51.5876	51.3970	51.6061	51.7665	51.5371	50.7946	50.9654	50.2947	49.2088	48.3450	48.0147	47.5896	46.8204	46.0435	45.6565	45.3127	44.7592	45.2012	46.5701
d-Ca47A2_11_D03R	22.5046	25.7566	29.5537	32.0729	34.4087	35.8584	38.3744	40.0340	41.4397	42.8109	43.7506	44.2637	44.2634	44.9050	45.6210	45.9947	46.2666	47.3949	47.3465	48.0826	48.3917	48.6376	49.4850	50.0029	49.9104	50.2942	50.4848	50.7247	50.9337	51.3568	51.4855	51.8412	51.7946	51.8173	51.7630	51.7436	51.0882	50.3802	49.4600	48.5379	48.4124	47.9008	47.2144	46.6483	46.1453	45.6685	45.5628	45.6523	46.8153
d-Ca47A2_11_D04F	24.6797	28.3348	31.6580	34.3825	37.3872	39.9566	42.0990	43.0406	45.2383	46.5306	47.5657	47.6584	48.1608	49.0811	49.4066	50.1102	50.4587	51.0577	51.4918	52.1881	52.4696	53.0443	53.2395	53.9580	54.3155	54.1113	54.7141	54.8967	55.2419	55.3569	55.6293	55.4989	55.7313	55.9422	55.5326	55.0396	55.0626	54.4549	53.2722	52.3273	51.9830	51.4506	50.7148	49.8238	49.4857	49.2328	48.6209	49.1585	50.4798
d-Ca47A2_11_D04R	22.5426	26.1614	29.3579	32.5603	34.6340	36.3073	38.9608	40.4384	41.9547	43.4262	44.1956	44.8668	45.0409	45.8429	46.1562	46.7192	47.2665	47.8348	48.3414	48.7107	49.0080	49.7054	50.0935	50.3904	50.6470	50.9713	51.1512	51.4219	51.8615	51.8670	52.2697	52.6073	52.4572	52.4834	52.4290	52.1800	51.6987	51.1289	50.1879	49.2683	48.9753	48.4120	47.7879	47.0862	46.7509	46.3910	46.0438	46.2284	47.5753
d-Ca47A2_11_D05F	21.6580	26.7520	28.5607	30.9464	33.5712	35.2797	37.4953	38.8667	40.2619	41.8148	42.3346	42.9678	43.2112	43.6569	44.4268	44.7386	45.1802	45.8217	46.3109	46.8007	47.1248	47.7253	48.1301	48.5582	48.9414	49.1085	49.4191	49.7645	49.8007	50.1535	50.3897	50.3995	50.5412	50.6215	50.6189	50.3932	49.8933	49.6156	48.6586	47.7883	47.4124	47.1335	46.3555	45.6850	45.4258	44.9506	44.8027	45.0460	46.1582
d-Ca47A2_11_D05R	18.2405	22.8339	25.5098	27.7349	30.0012	32.2621	34.0783	35.8184	37.2049	38.3956	39.0813	40.4704	40.3068	41.2159	41.3824	41.8361	42.3249	42.9228	43.2160	43.0472	44.3042	44.8030	44.9110	45.5512	45.8225	46.0696	46.3458	46.5138	46.8598	47.0014	47.2017	47.4181	47.5904	47.7485	47.5165	47.4269	46.9275	46.1380	45.7226	45.0810	44.7192	44.4238	43.6851	43.1246	42.8927	42.5972	42.2162	42.6185	42.9422
d-Ca47A2_11_D06F	21.6308	24.5439	28.0486	31.2118	32.7354	35.6201	37.2673	39.3581	40.8447	41.6578	42.5142	42.9585	43.4781	43.6283	44.6417	44.5414	45.1907	46.0894	45.8134	46.3108	46.8505	46.1607	47.6595	47.7681	48.2133	48.4125	48.5226	48.7899	48.9677	49.2145	49.3188	49.4263	49.5020	49.5904	49.2111	49.0001	48.4889	47.9704	47.2100	46.2448	45.7769	45.3463	44.6184	44.0274	43.6898	43.2680	43.0523	43.3011	44.2362
d-Ca47A2_11_D06R	20.8161	25.2355	27.5334	30.2614	32.9961	34.6460	36.4690	39.1754	40.3381	41.5929	42.5495	43.2593	43.6531	44.4026	44.9228	45.4660	45.6235	45.8869	46.6038	46.9329	47.4601	47.9561	48.5844	48.9296	49.1449	49.4594	49.6209	49.8652	50.1158	50.4274	50.7379	50.6562	50.6398	50.7599	50.6982	50.3201	50.0404	49.3336	48.6905	47.7727	47.4074	46.8827	46.2425	45.5271	45.1822	44.9863	44.7798	44.9359	46.0444
d-Ca47A2_11_D07F	21.9276	25.2170	28.0128	31.1167	34.1975	35.8631	37.9555	39.4337	40.9992	42.1840	43.3327	43.6103	44.2986	44.4774	45.2201	45.6247	46.2837	46.9673	47.5232	47.7174	48.2637	48.7611	49.2346	49.6110	49.7180	50.0110	50.3664	50.7429	50.9174	51.2907	51.3516	51.6588	51.7342	51.8049	50.6784	51.5774	50.9593	50.4740	49.9005	49.0267	48.5073	48.3478	47.5993	46.2609	46.7760	46.6232	46.5844	46.8344	47.6358
d-Ca47A2_11_D07R	20.8987	24.6900	28.3860	31.2326	33.1230	35.8191	37.8688	40.4006	41.2695	42.5345	43.9492	44.3344	45.1066	45.6986	46.4585	46.8511	47.1160	48.2048	48.6061	49.0033	49.8755	50.2722	50.8792	51.3301	51.4784	51.8079	51.9608	52.5229	52.9267	53.0788	53.3135	53.4746	53.7403	53.8084	53.6238	53.3314	53.0874	52.6917	51.9028	51.1573	50.5393	50.4580	49.0488	49.3144	49.0341	48.7979	48.6113	48.7941	49.8978
d-Ca47A2_11_D08F	22.9326	25.4384	28.6821	31.4414	35.0418	36.5634	39.2809	40.8679	42.0995	43.4513	44.5975	44.8410	45.9491	45.9967	46.9336	47.1488	47.6896	48.2788	48.8846	49.2768	49.7907	50.2106	50.9160	51.1400	51.3733	51.4860	51.9222	52.2182	52.3747	52.6011	52.7859	53.0469	53.2832	53.1125	53.0963	52.8679	52.3115	51.7973	51.0949	50.0894	49.7107	49.1701	48.5669	47.9620	47.5497	47.4123	47.2821	47.5718	48.5248
d-Ca47A2_11_D08R	21.3277	25.5115	29.2386	31.3237	35.2560	36.8262	39.1149	40.9003	42.9182	44.0550	44.8656	45.8352	46.5187	47.1143	47.5497	48.2624	48.8018	49.3448	50.0170	49.2243	50.8353	51.3731	52.0430	52.4471	52.8033	53.0834	53.2782	53.5815	53.8232	54.1542	54.6079	54.7292	54.6374	54.7327	54.8090	54.3462	54.1276	53.5666	52.9692	52.1435	51.6648	51.3393	50.6445	49.9464	49.7788	49.7395	49.6114	49.8243	49.6294
d-Ca47A2_11_D09F	20.9932	24.8324	28.3512	30.6449	33.3832	34.8747	37.0234	38.4347	40.2333	41.3179	42.5406	42.3751	43.1276	43.9766	44.3582	44.8712	45.1291	45.9043	46.0639	46.5656	47.0519	47.5573	47.7852	48.4378	48.5393	48.6636	48.9218	49.3001	49.5159	49.6316	49.9629	49.8268	50.0293	50.0734	49.0931	49.6448	49.2444	48.6193	47.6581	46.9954	46.5574	46.1954	45.5419	44.7898	44.3480	44.0080	43.4992	43.7641	44.8790
d-Ca47A2_11_D09R	21.2016	25.5346	29.4071	31.0941	33.5735	36.7649	37.8808	39.9161	41.7009	42.3690	43.9326	44.5823	44.5330	45.1091	45.8397	46.2947	46.6725	47.5513	47.8465	48.1976	48.5837	48.9581	49.4989	50.1682	50.3112	50.7056	50.8071	50.8974	51.2202	51.5777	51.8089	52.0163	52.0328	52.1137	52.0346	51.7695	51.2417	50.6558	49.5130	48.7433	48.5283	48.0494	47.3183	46.7000	46.2371	45.8646	45.6750	45.7399	46.8111
d-Ca47A2_11_D10F	21.7036	25.7403	28.5930	31.4270	34.2860	35.8411	38.0325	39.6672	41.1954	42.3702	43.4841	42.8827	44.0651	44.6209	44.9112	45.2265	45.6916	46.1003	46.4509	46.7916	47.1551	47.8027	47.9956	48.5389	48.6233	48.8340	48.9783	49.2631	49.3573	49.5397	49.7513	49.7327	49.7977	49.7562	48.9824	49.1255	48.5891	47.9640	46.9438	45.9625	45.3541	44.8482	44.0970	43.3747	42.9858	42.7319	42.3769	42.7074	43.8841
d-Ca47A2_11_D10R	21.2505	25.8286	29.3109	31.6166	34.4672	36.3830	38.1184	40.2050	41.4064	42.4034	43.7790	44.3105	44.0622	44.5990	45.4729	45.6479	45.6892	46.8074	46.8488	47.3581	47.6882	48.2155	48.5894	49.1637	49.0933	49.4021	49.6508	49.6090	50.0524	50.2141	50.3220	50.3841	50.5424	50.4872	50.2728	49.7946	49.2800	48.5599	47.4758	46.4589	45.9069	45.4445	44.6436	43.9427	43.5428	43.2788	43.1054	43.3063	44.4804
d-Ca47A2_11_D11F	24.2464	27.6244	30.9618	33.4154	37.2416	38.5249	40.3400	42.2957	43.4540	44.8664	45.9786	45.8335	46.8203	47.3696	47.4348	48.4123	48.6881	49.3966	49.9367	50.3665	50.7617	51.2004	51.7031	52.2478	52.3495	52.7088	52.9881	53.1863	53.4188	53.7574	53.8555	53.9667	54.2680	54.2937	52.8942	53.7929	53.3086	52.6772	51.7256	50.7787	50.2115	50.0033	49.2393	48.4350	47.8197	47.4360	47.1216	47.3391	48.6434
d-Ca47A2_11_D11R	23.8084	27.5251	31.6436	34.5543	36.5037	39.5002	41.3808	42.7831	44.7774	45.5734	46.8982	47.4458	47.4857	48.0876	48.8977	49.2745	49.6002	50.8324	51.0998	51.5176	51.9840	52.3064	52.8708	53.5029	53.4903	53.9019	54.2364	54.3436	54.7290	55.0051	55.0418	55.1844	55.3454	55.4146	55.3492	54.9062	54.4957	53.8606	52.7145	51.7985	51.2504	50.9618	50.0744	49.3010	48.6800	48.3770	48.1201	48.1374	49.4160
d-Ca47A2_11_D12F	20.6593	24.6205	29.2904	31.3995	34.2138	35.7683	37.7582	40.0557	42.0079	42.7895	43.9533	44.1463	44.9133	45.4788	46.1652	47.0499	47.3732	47.9013	48.1961	48.8970	49.0868	49.8640	50.1845	50.6952	51.2145	51.0882	51.6034	51.8116	52.1839	52.3541	52.6233	52.5611	52.8919	53.0965	52.8641	52.5894	52.6477	52.2077	51.3966	50.7959	50.4890	50.1456	49.7043	49.1522	48.9637	49.0994	48.7048	49.2252	50.2189
d-Ca47A2_11_D12R	20.8663	25.4288	28.5138	31.3505	33.5101	35.8436	37.7323	39.5303	41.0692	41.9079	43.1379	44.0352	44.0375	44.6818	45.3633	45.5521	46.2462	46.9032	47.7038	48.0403	48.3752	49.0637	49.3503	49.5994	50.0276	50.4872	50.5775	50.8197	51.2287	51.3000	51.7041	51.9154	52.0196	52.0871	52.2500	52.0477	51.7784	51.2482	50.7056	49.9170	49.7123	49.2946	49.0092	48.4205	48.2968	48.2427	48.0363	48.2071	49.3242
d-Ca47A2_11_E01F	24.0618	28.5774	32.1395	33.7770	36.5171	38.7869	40.4524	42.2515	43.3174	44.4888	44.9371	45.4769	46.1386	46.6058	47.0738	47.3091	47.9218	48.7752	49.0260	48.8245	50.0676	50.3010	50.5919	51.1459	51.4082	51.3955	51.7516	51.9808	52.1899	52.5368	52.7091	52.8150	52.9641	52.9636	52.8476	52.5460	52.0324	50.8961	50.4306	49.4853	49.0551	48.5658	47.8070	47.2390	46.8329	46.4637	46.1030	46.3197	47.0187
d-Ca47A2_11_E01R	23.3268	26.8229	28.9944	32.5048	35.3365	37.8994	40.0149	41.3408	42.8432	44.1970	44.8813	45.6833	45.8854	46.1687	46.7386	47.2756	47.7842	48.4073	49.0439	49.3381	49.9939	50.1887	50.8292	51.0593	51.3842	51.6524	52.0602	52.2042	52.4996	52.8204	53.0948	53.0013	53.2163	53.1234	53.0115	52.8958	52.4661	51.9348	50.8422	49.9987	49.5719	49.2387	48.4673	47.5044	47.3475	47.0304	46.5821	47.0350	48.2742
d-Ca47A2_11_E02F	24.0928	27.7925	30.4860	34.2885	36.8520	39.7438	40.4853	43.1724	44.4755	45.3331	46.4280	46.5651	47.4040	47.7826	48.3274	48.8722	49.3384	49.8863	50.4882	49.6342	51.4352	51.5343	52.0702	52.3286	52.5963	52.6867	53.0850	53.2406	53.5645	53.8354	54.0241	54.3699	54.2281	54.0416	54.0669	53.6058	53.1901	52.5122	51.7312	50.7199	50.0817	49.7307	48.8196	48.1271	47.8747	47.5438	47.3622	47.5349	47.5214
d-Ca47A2_11_E02R	23.4175	28.0934	30.2079	33.8955	37.1567	39.3270	41.4326	43.4836	44.6676	46.1220	46.5922	47.1691	47.5156	47.9953	48.4634	49.1240	49.6609	50.1424	50.8381	50.7433	51.9212	51.9188	52.5725	52.9769	53.1223	53.4786	53.8441	54.0533	54.3364	54.5116	54.6680	54.6159	54.9037	54.7986	54.6498	54.4465	53.8334	53.3823	52.0510	51.1347	50.6262	50.2109	49.3057	48.4405	48.1410	47.7465	47.5772	47.9685	49.0937
d-Ca47A2_11_E03F	22.6844	26.7135	29.0658	32.4801	35.1129	36.9881	39.1593	41.0636	42.1957	43.1346	44.4545	44.9584	45.3400	46.7278	46.1814	46.2823	46.7020	47.4087	47.9660	48.6689	48.9139	49.0036	49.7397	50.0603	50.1808	50.4745	50.6510	51.0372	51.3766	51.3701	51.4687	51.5615	51.7115	51.9814	51.3719	51.2199	50.8348	50.2716	49.2056	48.3501	47.4203	47.2930	46.6029	45.7438	45.4026	45.0419	44.7755	45.0505	46.3224
d-Ca47A2_11_E03R	24.1802	28.0646	31.2805	34.6222	36.2890	39.3406	40.8589	42.8392	44.1196	45.0864	46.4035	46.7703	46.7015	48.0033	47.9265	48.2538	48.3263	49.5418	49.8059	50.1261	50.7597	50.7303	51.6992	51.8436	52.1841	52.3540	52.6552	52.9454	52.9157	53.3299	53.5005	53.5255	53.6028	53.8782	53.5969	53.1523	52.8219	52.1041	51.0035	50.1456	49.5900	49.2026	48.2965	47.5584	47.3645	47.1196	46.5290	46.9208	48.1401
d-Ca47A2_11_E04F	23.0994	26.2613	28.8366	32.3609	34.7764	36.8019	38.4361	40.3672	41.5747	42.6883	43.8025	44.0516	45.0078	45.1015	46.0118	46.2154	46.8414	47.5823	47.8714	48.3683	48.7983	49.1353	49.4056	49.7757	50.0369	50.6652	50.7722	51.1553	51.3995	51.5098	51.5119	51.8843	52.1280	52.0209	51.7371	51.8194	51.5865	51.1842	50.1978	49.4509	48.6248	48.7550	47.8982	47.5851	47.0563	46.9159	46.5809	46.7997	47.9433
d-Ca47A2_11_E04R	21.7163	25.2377	28.9081	32.1253	33.7131	37.0717	38.9978	40.3394	41.9977	43.0997	44.0772	44.9311	44.8628	45.8380	46.1339	46.6956	46.8236	48.1018	48.1985	49.0714	49.4325	48.9293	50.5117	50.7552	50.9787	51.2341	51.6089	52.1354	51.9214	52.4816	52.4373	52.8208	52.9072	53.1589	53.2763	52.6679	52.5150	51.8795	51.0035	50.2943	49.9583	49.6931	49.0501	48.4711	48.0480	48.0802	47.4452	47.7516	48.9082
d-Ca47A2_11_E05F	23.5125	27.4478	30.8800	33.3284	36.3018	37.6378	39.8044	42.9005	43.6278	44.2505	45.5484	46.2678	46.5117	47.4039	47.7006	48.2874	48.7074	49.2937	49.8593	49.3466	50.7536	50.9351	51.4270	51.9941	52.1325	52.4362	52.7742	52.9110	53.3038	53.4846	53.9169	53.8931	53.7758	54.0167	54.0581	53.2814	53.3345	52.7043	52.2404	51.3795	51.0338	50.7623	50.1783	49.4121	49.1768	49.1828	49.1416	49.3196	49.2557
d-Ca47A2_11_E05R	21.0847	25.5415	28.1576	32.4057	34.4642	36.8780	39.2550	40.9715	42.5400	44.0137	44.5727	45.4166	45.7013	46.5415	46.9985	47.6659	48.3694	49.0913	49.8583	49.3934	51.0440	51.0622	51.8098	52.0759	52.4895	52.7648	53.1620	53.3009	53.6938	54.0099	54.3317	54.2933	54.5836	54.4923	54.5053	54.3923	54.0418	53.6610	52.5919	51.9258	51.5835	51.2364	50.6213	49.7580	49.7935	49.4354	49.1950	49.5856	50.5832
d-Ca47A2_11_E06F	20.8680	25.1010	28.6098	31.1084	32.7251	35.4116	37.6685	39.6757	41.0636	42.3034	43.1573	44.1676	44.0426	44.4232	45.3536	45.5979	45.9736	46.7515	47.2699	47.8894	48.1675	48.5881	49.2032	49.3559	49.8035	49.9929	50.1553	50.5250	50.9274	50.9632	51.0521	51.3084	51.4968	51.6494	51.1764	50.9704	50.7509	50.3106	49.3044	48.5656	47.7046	47.6435	47.1213	46.3640	46.1771	45.9595	45.8365	46.1002	47.2185
d-Ca47A2_11_E06R	19.6649	23.3563	26.7307	29.5126	31.6582	34.4527	36.3614	37.3848	38.9226	40.4975	41.8396	42.1426	42.8395	42.8025	43.6628	44.2478	44.6580	45.2459	45.5482	46.2976	46.6450	46.7440	47.6285	48.0577	48.1128	48.4802	48.6806	48.9847	49.1084	49.3017	49.4970	49.7142	49.7062	49.8702	49.7391	49.4475	49.1292	48.6518	47.9398	47.1418	46.7081	46.3821	45.8368	44.9365	44.9534	44.7145	44.6156	44.8363	45.9921
d-Ca47A2_11_E07F	20.8380	25.3113	27.9088	31.1109	33.2495	35.7058	37.9934	39.7989	41.4116	42.3761	43.6009	43.9806	44.6001	45.2820	45.5800	45.6705	46.3867	47.2792	47.5847	47.9185	48.7515	49.1426	49.5093	50.3016	50.5197	50.5088	50.8818	51.0643	51.3313	51.5424	51.8438	52.0522	52.1234	52.1417	51.8942	51.6419	51.2086	49.2437	49.6559	48.7176	48.2365	47.8666	47.0950	46.4659	46.0916	45.8358	45.5164	45.7367	46.7964
d-Ca47A2_11_E07R	20.0981	24.6958	27.3166	30.6393	33.5646	36.0349	38.2093	39.8301	41.4715	42.6646	43.4481	43.9569	44.3065	44.9139	46.0168	46.1233	46.6100	47.2913	47.8892	48.1751	48.8123	49.2666	49.7286	50.2163	50.3709	50.7604	51.0102	51.2428	51.3690	51.7358	51.8504	51.8981	51.9569	52.0000	51.7662	51.6158	51.0462	50.5162	49.5340	48.5325	48.0809	47.6660	46.8681	46.1362	45.9040	45.5816	45.3323	45.5609	46.7089
d-Ca47A2_11_E08F	20.9794	24.5618	27.5828	30.7608	32.7900	35.6186	37.5691	39.9884	40.7497	42.1101	43.2275	43.8211	44.2099	44.9630	45.5642	45.8774	46.2507	47.2317	47.8289	48.2354	48.7650	49.0930	49.4733	50.1214	50.2154	50.3978	51.0276	51.1346	51.4393	51.6608	51.9945	52.0595	52.1912	52.4105	52.3650	52.0276	51.8506	51.4393	50.6743	50.0443	49.5258	49.4068	47.7991	48.2372	47.9556	47.9694	47.8484	47.9225	48.8743
d-Ca47A2_11_E08R	20.1908	24.4140	27.4720	29.0761	33.5613	36.2411	37.6505	39.8518	41.2407	42.8200	43.7732	43.8833	45.0445	45.7128	46.1975	46.7163	47.4286	47.9540	48.4180	49.0472	49.4768	50.1216	50.2539	50.9695	51.0816	51.4978	51.7543	52.3047	52.2511	52.6035	52.9398	52.7621	53.0829	53.1263	53.0930	53.0357	52.6798	52.4553	51.7000	51.0952	50.8256	50.3970	49.8730	49.4026	49.1852	48.9419	48.7258	48.9627	49.8882
d-Ca47A2_11_E09F	22.9673	27.5919	30.8613	33.9774	36.1606	38.1252	40.9145	43.4501	44.0922	45.5891	46.3207	47.1046	47.1299	47.8378	48.6078	48.9720	49.5720	50.1405	50.5570	51.1452	51.5586	51.8936	52.4810	52.9887	52.8555	53.2427	53.4636	53.6332	53.9221	54.2902	54.3908	54.3992	54.6514	54.7343	54.6545	54.2977	53.9009	53.4650	52.5000	51.6506	51.1255	51.0350	49.4832	49.7524	49.3086	49.1165	49.0432	49.0890	49.9657
d-Ca47A2_11_E09R	21.5101	25.8257	28.7377	30.7208	35.6751	37.5093	38.9801	41.1120	42.4226	43.9544	45.0276	45.2465	46.1098	46.4027	47.1217	47.8041	48.1460	48.9310	49.4280	49.7027	50.0917	50.5499	50.9131	51.3737	51.6438	51.8775	52.0873	52.5239	52.6124	52.9383	53.0228	53.0752	53.3589	53.4302	52.3153	53.0797	52.6460	52.0913	51.3781	50.6874	50.1200	49.9258	49.3522	48.7939	48.4083	48.0765	48.0322	48.2201	49.0163
d-Ca47A2_11_E10F	22.8740	27.7449	31.3938	33.6839	35.6204	39.4217	41.6830	43.4035	44.7369	45.7798	46.8702	47.4695	47.9525	48.7363	49.0863	49.5807	49.7619	50.8141	51.2793	51.5608	52.1122	52.6743	52.9704	53.6088	53.6439	53.7813	54.2563	54.6438	54.9200	55.0312	55.1671	55.3006	55.4859	55.6994	55.4707	55.1722	54.8822	54.5376	53.6802	52.9120	52.2562	52.1693	51.1095	51.0866	50.8598	50.6349	50.4947	50.5901	51.6364
d-Ca47A2_11_E10R	22.6803	25.6172	30.2006	32.0636	36.0806	38.2216	39.6643	42.0452	43.5820	44.6577	45.7794	46.3281	46.5805	46.9263	47.6750	48.1948	48.7557	49.5617	49.9982	49.5551	50.9510	51.6841	51.5409	52.1360	52.2383	52.4770	52.7837	53.3374	53.3916	53.7333	53.7639	54.0611	54.1382	54.3571	53.8109	54.0423	53.6084	53.1083	52.6420	51.7998	51.3366	50.9228	50.2087	49.0096	49.6896	49.6901	49.6466	49.7582	50.6761
d-Ca47A2_11_E11F	24.4014	27.7587	32.1905	34.6168	37.3649	39.7363	41.3227	42.9715	44.5855	45.5832	46.0829	47.3270	47.7008	47.7050	48.2658	48.9660	49.3015	49.8086	50.7390	50.9354	51.3313	51.7247	52.2133	52.7887	52.8126	53.2100	53.3293	53.7412	53.8366	53.9563	54.1883	54.1792	54.3820	54.3179	54.2099	53.8916	53.3791	50.9858	51.5289	50.7056	50.0766	49.8597	48.8111	47.8886	47.4145	47.0169	46.6294	46.9138	48.1364
d-Ca47A2_11_E11R	24.4164	27.9085	31.9747	33.5253	37.6606	39.5715	41.1931	43.4366	44.7700	46.2432	47.3164	47.8872	48.0678	48.3422	49.1468	49.5479	49.9471	50.6711	51.3293	51.5285	51.9876	52.6790	52.9976	53.5002	53.6658	53.6901	54.1128	54.5300	54.6602	55.0044	55.0274	55.2497	55.3853	55.3916	54.6542	54.9331	54.2077	53.3958	52.3532	51.2431	50.6525	50.4122	49.4036	47.3661	47.8869	47.4946	47.1613	47.4262	48.7470
d-Ca47A2_11_E12F	22.9366	27.3886	30.2189	33.4015	35.8406	38.1223	40.6345	42.8157	43.6419	44.2735	45.3101	46.0006	46.7009	47.1801	47.4199	48.0812	48.2295	49.1256	49.8851	50.1423	50.8773	51.1395	51.6988	52.1101	52.1692	52.5579	52.8622	53.2454	53.4975	53.6231	53.7664	53.9580	54.2752	54.4193	54.1790	53.9766	53.5722	52.7305	51.8768	51.1101	50.4796	50.2080	48.9330	48.8210	48.6313	48.1587	48.0471	48.1510	49.3356
d-Ca47A2_11_E12R	20.8662	25.2310	28.6212	31.0674	34.2841	37.1039	38.3162	40.8824	42.0104	43.2760	44.6621	45.2432	45.5257	45.8610	46.7674	47.4360	47.9793	48.7944	49.2832	49.5524	50.0863	50.7500	51.1304	51.5876	51.8734	51.9628	52.4766	52.8537	53.0277	53.5606	53.6288	53.9907	54.1488	54.0911	53.3070	54.0114	53.2187	52.7655	52.0253	51.0656	50.5487	50.3509	49.4757	47.7890	48.4927	48.2973	48.1715	48.4309	49.3863
d-Ca47A2_11_F01F	24.4085	27.6358	30.1516	33.1815	35.4735	37.8336	38.9608	40.7577	41.8903	43.4061	44.0599	44.7432	45.2004	45.4593	45.8681	46.2980	47.1677	47.2874	47.5657	48.1948	48.4517	48.7907	49.4760	49.7575	49.8016	49.2496	50.1788	50.6536	50.6441	50.3685	50.8681	51.0208	51.3390	51.3396	51.1950	50.7853	50.6290	49.9791	49.1971	48.8002	48.1444	47.8334	47.1242	46.2335	46.3960	46.1840	45.8280	46.0604	47.0312
d-Ca47A2_11_F01R	23.4114	27.5351	31.1463	33.2475	35.6048	37.8892	39.0359	40.6532	42.3777	43.4264	44.5695	45.2835	45.6817	46.3801	45.7304	47.2276	47.4211	47.9070	48.4566	48.9109	49.2553	49.7669	50.0169	50.4641	50.8119	51.2090	51.2445	51.4854	51.8464	51.9326	52.3641	52.1974	52.3569	52.5747	52.2249	52.2189	51.5921	51.3171	50.5837	49.7979	49.2734	48.9946	48.0977	47.5273	47.5307	47.2877	46.7728	47.3033	48.3486
d-Ca47A2_11_F02F	22.8115	26.4087	29.5031	31.4150	34.9411	36.7209	38.9766	40.7086	41.9361	43.1040	43.8826	44.2337	44.4418	45.4265	45.8260	46.3091	46.9741	47.2886	47.8220	48.0824	48.3738	49.0364	49.8224	49.9037	50.3000	48.8964	50.6145	49.9180	50.8931	50.5705	51.2027	51.6568	51.5227	51.5547	51.4285	51.1273	50.7761	50.4540	49.7908	48.8709	48.7290	48.3329	47.8122	47.0036	46.7750	46.4068	46.2371	45.4172	47.3957
d-Ca47A2_11_F02R	21.8064	26.7210	29.9221	32.3865	34.5744	37.1004	38.3759	40.3100	42.0402	42.8191	43.2993	45.2122	45.2362	45.5736	46.1367	46.9067	47.0393	47.4704	48.0538	48.4672	48.9147	49.3256	49.5932	49.9802	50.3828	50.5106	50.7087	51.1477	51.2367	51.5738	51.6726	51.8578	51.8192	52.1639	52.0026	51.6947	51.3144	50.6907	50.1614	49.3850	49.1524	48.6790	47.9395	47.5531	47.2209	46.7645	46.6432	46.8653	47.7073
d-Ca47A2_11_F03F	23.3231	25.5700	29.2248	31.1797	35.2216	37.2491	39.0432	40.5914	42.1141	43.2932	44.3456	45.1628	45.3131	46.0058	46.5803	46.8545	47.6602	48.0247	48.4244	49.0679	49.3395	50.0755	50.7262	50.9061	51.3374	50.0563	51.6800	51.3905	51.9899	51.8044	52.5390	52.8250	52.8171	52.8805	52.6056	52.2474	51.8910	51.4270	50.6554	49.5872	49.2491	48.8383	48.1631	47.2713	46.9553	46.5529	46.2298	45.8614	47.6669
d-Ca47A2_11_F03R	22.2114	25.3404	29.5796	32.5655	34.8410	37.0228	38.7057	40.5223	42.2757	43.3457	43.8864	44.9010	45.6325	46.1932	46.5422	47.3340	47.5912	48.1248	48.5366	49.0039	49.6636	49.9609	50.4203	50.9148	51.1369	51.3640	51.5367	51.9947	52.2283	52.4378	52.6014	52.8062	52.7408	53.1362	52.8840	52.5598	52.0874	51.3378	50.7372	49.8188	49.4174	48.9224	48.0708	47.4396	47.1668	46.6341	46.4869	46.6683	47.7001
d-Ca47A2_11_F04F	21.9173	25.9242	28.6408	31.5783	34.2077	35.5809	37.8555	39.3458	41.0765	41.9299	41.6214	42.9416	43.5637	44.0190	44.4073	44.7066	45.2217	45.5507	46.2247	46.5898	46.8267	47.3811	47.6234	47.9888	48.1318	48.3110	48.7227	48.3558	49.1528	49.5698	49.4403	49.6120	49.6389	49.8298	49.3651	49.2755	48.9690	48.5209	47.7641	47.1546	46.8243	46.4400	45.6926	45.2968	44.9884	44.9674	44.6975	44.8468	44.9467
d-Ca47A2_11_F04R	21.4822	26.4727	29.5662	32.7579	35.2589	37.4430	38.8920	41.3112	42.3188	43.2358	44.0206	44.9868	45.1408	45.8176	46.3628	46.9690	47.0028	47.7647	48.3682	48.7967	49.0171	49.8142	49.9590	50.2035	50.5952	50.7514	51.2143	51.0975	51.5379	51.6591	51.9745	52.0602	52.0870	51.8328	52.0589	51.5845	51.2670	50.9002	49.8218	49.1860	48.7295	48.3645	47.7856	47.1868	46.9495	46.7996	46.4828	46.9287	47.8984
d-Ca47A2_11_F05F	21.8483	25.2269	27.7032	30.3189	33.4029	34.7082	37.1364	38.7275	39.5439	41.0773	41.9732	42.6535	43.4099	43.6117	43.9537	44.5886	45.6769	45.5982	46.2728	46.6711	47.0523	47.6575	48.4542	48.5647	48.9075	48.0497	49.2919	48.8810	49.7511	49.9233	50.2706	50.5140	50.6809	50.8534	50.7786	50.5558	50.3690	50.0533	49.4848	48.8801	48.7160	48.3845	47.9523	47.2150	47.1822	46.9847	46.8351	46.2396	47.8158
d-Ca47A2_11_F05R	21.3861	23.7816	28.0455	30.4671	32.6015	35.2509	36.2148	37.9495	40.6707	41.0922	42.1276	43.3902	43.4458	44.3763	43.8904	45.3076	45.5879	45.9721	46.8837	47.1006	47.8788	48.3024	48.6133	49.1995	49.5571	49.7156	49.9277	50.2415	50.5809	50.7083	50.9613	51.0361	51.1798	51.4560	51.2196	51.2909	50.9798	50.5433	50.0786	49.4718	49.1132	48.7495	48.0124	47.5364	47.4702	47.1190	46.9804	47.3448	48.1047
d-Ca47A2_11_F06F	22.2406	25.3875	28.9184	32.0946	33.9265	36.0266	38.1475	40.1641	41.6732	42.4595	43.1106	44.0448	44.3797	44.9173	45.3834	45.9446	46.4082	46.9795	47.4078	48.0168	48.3116	48.9271	49.2324	49.4089	49.7737	50.2159	50.4501	49.1902	50.8207	51.3446	51.1498	51.4957	51.5435	51.6230	51.2958	51.3334	50.9384	50.2620	49.6228	48.7392	48.4550	48.1581	47.3692	46.8497	46.4353	46.2007	45.7760	46.0501	46.1105
d-Ca47A2_11_F06R	23.8181	27.0695	31.2361	33.5923	36.3497	38.6402	40.8083	42.8237	43.5269	44.5097	46.0100	46.1757	46.7645	46.9881	47.5085	48.1327	48.5777	49.1608	49.8535	50.2241	50.7264	51.2790	51.6490	51.7332	52.0784	52.1943	52.7130	52.8698	53.1130	53.5115	53.5881	53.8031	53.8568	53.7874	53.8339	53.4712	53.2062	52.7760	51.8659	50.9845	50.5758	50.1629	49.6962	48.9934	48.5153	48.3323	48.1017	48.3154	49.2597
d-Ca47A2_11_F07F	22.8441	26.4743	29.6943	33.0762	35.8289	38.1058	40.1060	42.4179	43.4168	44.9015	45.3377	46.1316	46.7512	47.0891	47.7190	48.1393	48.6268	49.0892	49.6081	50.1675	50.4791	51.0582	51.3886	51.6263	51.9321	52.4504	52.6209	51.2360	52.9096	53.3558	53.2702	53.3923	53.4439	53.6412	53.2217	53.2676	52.9589	52.0322	51.4321	50.3895	50.0452	49.7947	48.7800	48.1856	47.8295	47.6513	47.1786	47.3966	47.8383
d-Ca47A2_11_F07R	22.3244	26.5474	30.3523	33.1830	36.5921	39.1786	41.1796	42.8880	44.4194	44.8037	46.4702	47.2539	47.3906	47.7314	48.5606	48.8412	49.5360	49.9775	50.7618	51.1593	51.4330	52.0370	52.3628	52.6136	52.9653	53.1500	53.5687	53.5907	53.8788	54.0490	54.4145	54.6307	54.6561	54.5690	54.5204	54.1244	53.7592	53.2289	52.1437	51.3281	50.8208	50.3411	49.6582	48.9459	48.4569	48.2978	47.8385	48.2075	49.2572
d-Ca47A2_11_F08F	21.8378	24.8948	27.8149	31.4571	34.5948	35.7348	37.9106	39.2435	40.5122	41.9679	42.4631	42.7212	43.4278	43.9671	43.9656	44.7499	45.6107	45.4703	45.7052	46.3182	46.5399	47.0107	47.8078	47.9842	48.1270	47.7390	48.3314	48.5846	48.6799	47.8751	48.9833	49.1867	49.1720	49.2447	49.0208	48.5636	48.1880	47.4696	46.6409	45.7383	45.2629	44.7615	44.0633	43.1386	42.9334	42.6758	42.2718	42.4287	43.7202
d-Ca47A2_11_F08R	20.3717	24.4450	27.0832	30.3732	32.4181	34.3311	35.1715	38.2314	39.3126	39.8078	41.0695	41.7928	42.3021	42.3774	42.2251	43.3358	43.2630	43.9353	44.2893	44.3495	44.8410	45.6350	45.6225	45.6873	46.4412	46.2306	46.6599	46.8697	46.9272	47.2891	47.2522	47.3713	47.4069	47.2895	47.1628	46.9546	46.4597	45.7677	45.0306	43.9499	43.5752	43.1258	42.4215	41.4790	41.1913	40.7659	40.4611	40.7100	41.8961
d-Ca47A2_11_F09F	21.3681	26.2358	28.9276	31.9871	35.1943	36.4877	39.2274	40.8227	42.3405	43.4312	44.0637	45.2351	45.1974	45.8885	46.5347	46.8871	47.4480	47.8428	48.3730	48.9277	49.2661	49.9143	50.3143	50.7670	51.0190	51.3208	51.4660	50.5679	51.9042	52.2576	52.3563	52.5722	52.6137	52.6940	52.3454	52.2342	51.6771	51.0412	50.1248	49.0814	48.6899	48.3803	47.5107	46.7125	46.1680	45.7892	45.2157	45.5390	45.8143
d-Ca47A2_11_F09R	21.9116	25.4655	29.5079	32.4507	35.2604	37.7732	39.6414	41.4330	43.0684	43.3230	44.9897	45.6741	45.9578	46.3115	46.9359	47.4759	48.0086	48.2816	49.2147	49.4888	50.0482	50.4979	50.7855	51.2324	51.5015	51.8659	52.1041	52.2294	52.4935	52.7082	52.9821	53.0052	53.0145	53.0127	53.0637	52.6614	52.2831	51.6559	50.4917	49.6010	49.2335	48.7152	48.0227	47.1018	46.6168	46.2222	45.7478	46.0364	47.3889
d-Ca47A2_11_F10F	22.0750	25.6809	29.7958	33.1440	34.6654	36.9283	39.0735	40.9877	42.0097	43.4609	44.5521	45.2771	44.8308	46.2649	46.9929	47.0101	47.5792	48.3343	48.8158	49.1387	49.8964	50.3189	50.6096	51.0482	51.1987	51.5615	52.0100	52.0780	52.5493	52.4907	52.8818	51.8857	53.1228	53.3848	53.0953	52.9601	52.8852	52.2576	51.6109	50.1639	50.3899	49.9162	49.4328	48.8807	48.9244	48.4601	48.4221	48.5722	49.4260
d-Ca47A2_11_F10R	21.3968	25.5954	28.1115	30.0001	34.1008	36.3534	38.3933	40.4274	41.6713	43.0657	44.0486	44.8342	45.1928	45.5866	46.3954	46.7517	47.3765	47.9483	48.3450	48.5213	49.4965	49.6476	50.2016	49.8826	50.6659	50.9250	51.0974	51.6136	51.7263	51.9225	52.0921	52.3004	52.3854	52.6673	52.5505	52.4439	52.0183	51.6194	50.8557	50.2458	49.9922	49.5771	48.9481	48.4401	48.2042	48.0672	47.8887	48.1071	49.1601
d-Ca47A2_11_F11F	23.5838	26.0043	29.5224	32.2450	35.6177	37.6088	39.4985	41.0928	42.5542	44.1004	45.0512	45.5650	46.3127	46.8659	47.7765	48.2072	49.2413	49.2578	49.9101	50.2921	50.9086	51.6840	52.7570	52.6650	53.0930	52.9610	53.4153	53.1043	53.9609	53.7911	54.6309	54.7835	54.8470	55.0343	54.7727	54.5466	54.1467	53.5952	52.6830	51.6182	51.0661	50.8587	49.8964	49.1699	48.6139	48.0872	47.7114	46.9917	49.3700
d-Ca47A2_11_F11R	21.0673	25.1269	29.1246	32.2811	35.0859	37.6653	39.9877	40.8379	43.3863	44.9378	45.8696	47.0545	47.3346	47.7704	48.5215	49.1452	49.3516	50.4484	50.8960	51.8977	52.3015	52.7146	53.2043	53.5515	54.0481	54.0375	54.5267	54.9636	55.2115	55.4564	55.6571	55.9232	56.2780	56.3341	56.3666	55.8076	55.4562	54.7047	53.7868	52.8065	52.3241	51.8563	51.0468	50.2908	49.6901	49.0543	48.8649	48.9727	50.1180
d-Ca47A2_11_F12F	24.3973	27.6311	30.8122	34.1216	36.3488	38.1279	40.0912	41.7916	43.2618	44.1705	45.3080	45.4273	45.9063	46.3612	46.7221	47.1009	47.9644	48.0786	48.7170	48.9884	49.5914	49.8317	50.6867	50.9175	51.0463	51.2183	51.4560	51.6778	52.0647	52.3154	52.4437	52.5424	52.4734	52.5494	52.4032	52.3072	51.9122	51.3071	50.3628	49.4112	49.1064	48.8621	47.9501	47.2339	46.7559	46.3970	46.0347	46.3063	47.3989
d-Ca47A2_11_F12R	23.8411	27.7171	31.2250	34.4896	37.2896	38.7007	42.0965	43.3079	44.7173	45.9274	47.0710	47.3024	47.8492	48.0846	48.7527	49.2255	49.5417	50.5109	50.7853	51.4148	51.5827	52.1274	52.3759	52.1531	53.1403	53.1048	53.5969	53.7930	54.0053	54.2481	54.5421	54.5559	54.8071	54.6783	54.6285	54.3462	54.0806	53.3733	52.5376	51.7443	51.2334	50.6552	49.9699	49.0836	48.6784	48.2199	47.7890	48.0847	49.2675
d-Ca47A2_11_G01F	23.9228	28.3658	31.1676	33.8192	36.4712	38.1949	40.6176	42.4376	43.5602	44.7954	45.7250	46.6185	47.0011	47.5607	47.9449	48.0718	48.8394	49.4142	49.8773	50.2549	50.6781	50.9504	51.7832	52.0558	52.4578	52.5487	52.7655	53.0705	53.0127	53.4646	53.6134	53.7000	53.9881	53.9041	53.7304	53.6327	53.1369	52.3736	51.4820	50.6090	50.2893	49.8365	49.0644	48.3794	48.0861	47.4525	47.1617	47.2989	48.5755
d-Ca47A2_11_G01R	24.3945	28.1580	31.5273	35.2789	36.9021	39.7638	41.3838	43.1132	44.6145	45.6759	46.3315	47.0768	47.6341	48.1705	48.7085	48.9904	49.3655	49.7198	50.3412	50.8114	51.1800	51.4999	52.0671	52.1597	52.0508	52.6934	52.9746	53.3135	53.4964	53.7029	53.8782	53.8683	53.9739	54.0465	53.8482	53.5633	52.1190	52.6256	51.6086	50.6673	50.3885	49.8370	49.1736	48.3986	47.8197	47.5344	47.0682	47.2157	48.5608
d-Ca47A2_11_G02F	20.6763	24.4771	28.1443	31.0541	32.9082	33.9971	37.3844	39.4154	40.6677	41.7554	43.0510	43.9328	44.4411	45.0675	46.0147	46.4863	47.0166	47.8547	48.2000	48.9632	49.4928	50.0176	50.5880	51.2544	51.5796	51.7496	52.3703	52.5886	53.1259	53.2370	53.6441	53.9959	54.1752	54.2414	54.2139	54.1024	53.8157	53.2386	52.2885	51.5448	51.1981	50.8502	50.2699	49.5569	49.2407	46.9239	48.6529	48.8727	50.2704
d-Ca47A2_11_G02R	20.9859	25.0808	27.0190	29.9522	34.3159	35.0256	37.0594	39.1374	40.8154	41.9121	42.8424	43.5928	43.9374	44.7649	45.4646	45.7676	46.3603	46.7750	47.6029	48.1969	48.7022	49.2921	49.6087	50.2236	50.5511	50.8400	51.3802	51.7865	51.9864	52.1226	52.4290	52.6513	52.9223	53.0038	52.8165	52.6144	52.3613	51.8543	50.8753	50.1076	49.7623	49.4791	48.6732	48.0885	47.7195	47.5525	47.2152	47.5476	48.6313
d-Ca47A2_11_G03F	21.4701	25.4396	28.3852	31.0159	33.2690	35.6936	37.0168	38.7270	39.7876	41.1926	42.2136	43.0275	43.6344	43.7549	44.5417	45.0955	45.6810	46.2250	46.7287	47.2198	47.6619	48.1489	48.5552	49.0067	49.1562	49.3298	49.6582	50.0378	50.3814	50.5675	50.6501	51.0194	51.1298	51.2771	51.1522	50.9072	50.9400	50.4332	49.6978	49.2581	48.9676	48.5847	48.0087	47.4154	47.7612	47.6674	47.5874	47.9497	48.3455
d-Ca47A2_11_G03R	21.8344	25.6569	28.7039	31.6459	33.8243	36.6606	38.6779	39.9210	40.9958	42.2438	43.2642	43.8115	44.3582	44.9522	45.5278	45.7322	46.4063	47.1996	47.4639	48.1034	48.8172	49.0331	49.3756	49.8281	50.0484	50.4380	50.8245	51.0609	51.1098	51.4680	51.6968	51.7296	52.1544	52.1441	52.1432	52.0888	51.8062	51.1224	50.6339	50.1620	49.6532	49.3876	48.8987	48.5909	48.4605	48.3557	48.3966	48.6953	49.3953
d-Ca47A2_11_G04F	22.3473	27.5296	30.4154	33.8358	36.9008	39.3936	40.8137	42.9013	44.1663	45.3718	45.9466	46.8961	47.2658	48.1224	48.5971	49.0655	49.5581	49.9187	50.6664	51.0569	51.8441	52.3126	52.6720	53.1396	53.6090	53.8172	53.9613	54.2099	54.4124	54.5157	54.7924	55.0537	55.3279	55.3634	55.0606	54.9650	54.4609	52.6583	53.0181	51.9669	51.5892	51.0820	50.2888	49.7445	49.2566	49.1442	49.0012	49.4496	50.5322
d-Ca47A2_11_G04R	23.4051	27.5265	31.1635	34.4317	36.9985	39.0928	41.1541	43.2394	44.5502	45.5930	46.3566	47.4361	46.3570	48.2500	49.2010	49.1004	49.6985	50.5822	50.8945	51.3603	52.0213	52.3847	53.0620	53.4729	53.2842	53.6990	53.9999	54.3988	54.4924	55.0013	54.9143	55.3059	55.3547	55.4636	55.1667	54.9664	54.5488	53.9196	53.1200	52.1953	51.4585	51.2745	50.3483	49.8069	49.4883	49.2226	49.0879	49.3761	50.3756
d-Ca47A2_11_G05F	22.7533	26.9923	30.2336	32.7042	34.7600	36.8757	39.3362	40.6126	41.2780	42.5914	43.3266	43.7861	43.9959	44.6025	45.1650	45.2543	45.6057	45.9468	46.4545	46.8639	47.3255	47.5030	47.9634	48.1271	48.5231	48.5495	48.8124	49.0565	49.1412	49.2556	49.4014	49.5325	49.7476	49.6775	49.6144	49.1970	48.7973	46.8926	47.1391	46.4277	45.9218	45.3541	44.9886	44.3016	44.0040	43.6786	43.2450	43.5137	44.3388
d-Ca47A2_11_G05R	22.8795	27.2678	30.3665	33.3367	35.5435	38.2415	39.9103	41.2671	42.6251	43.6646	44.1186	45.0296	44.8323	45.7231	46.3704	46.5640	46.9725	47.2555	47.7000	47.9532	48.5512	48.9020	49.0961	49.5713	49.7575	49.8048	50.0068	50.3155	50.6847	49.9481	50.7077	50.8160	50.9384	50.7573	50.7236	50.4313	50.0241	49.3313	48.4868	47.7472	47.0459	46.7130	46.1295	45.4093	45.0178	44.6944	44.3236	44.6468	45.6888
d-Ca47A2_11_G06F	21.8814	26.0284	29.3686	32.2137	35.0728	36.4260	39.1074	40.7226	41.6852	43.5836	43.8734	44.8342	45.3616	45.5076	46.1819	46.8142	47.3993	47.9785	48.3735	48.6873	49.0885	49.6093	49.9533	50.5124	50.6874	50.7037	51.2946	51.4546	51.9316	52.0487	52.0535	52.3657	52.5887	52.4657	52.3450	52.2115	51.8477	51.2093	50.1948	49.2014	49.0572	48.5183	47.8435	47.0358	46.7579	44.9694	46.2084	46.3046	47.6509
d-Ca47A2_11_G06R	23.2716	28.0627	31.0354	34.0796	37.4012	38.0241	40.5401	42.6026	44.3203	45.3072	46.0475	46.4968	47.0988	47.5268	48.2105	48.2506	48.9088	49.5486	50.0338	50.4575	50.9673	51.2131	51.5862	51.9624	52.4497	52.4841	52.7180	53.1559	53.3413	53.5125	53.5930	53.7198	53.8980	53.9888	53.7468	53.5482	53.1201	52.4670	51.5354	50.5681	50.1870	49.6497	48.9256	48.2667	47.9102	47.6416	47.2936	47.5841	48.8093
d-Ca47A2_11_G07F	23.4941	26.8391	31.6526	33.2063	36.1827	37.6238	40.5151	41.9032	42.9843	44.3912	44.8461	45.5263	45.9228	46.2337	46.9802	47.2196	47.4106	47.9195	48.3734	48.7262	49.3150	49.4940	50.2459	50.4452	50.7718	50.7266	51.1025	51.2456	51.4958	51.6428	51.6339	51.8829	52.1054	52.0572	51.8191	51.5710	51.1214	50.2820	49.2035	48.3321	47.9104	47.3625	46.4782	45.6795	45.2008	43.7914	44.2460	44.4895	46.0766
d-Ca47A2_11_G07R	22.7799	27.1313	30.3584	33.4994	36.1509	38.3129	40.8571	42.3442	43.7245	44.9596	45.8359	46.0607	46.6435	47.0526	47.7686	47.7174	48.3563	48.9124	49.3085	49.7261	50.1871	50.2786	50.9682	51.2342	50.9639	51.5687	51.8634	51.9049	52.0379	52.3216	52.4181	52.5950	52.6846	52.8614	52.5389	52.2633	51.8240	51.0620	50.1763	49.2225	48.7729	48.3701	47.6337	46.7354	46.3730	45.8492	45.6033	45.8032	46.9648
d-Ca47A2_11_G08F	24.3188	28.6865	31.8877	35.6952	38.2412	40.6475	42.7928	44.6395	45.3085	47.7199	47.6822	48.6864	49.0169	49.8262	50.1565	50.4557	51.0490	51.7027	52.2663	52.8647	53.2452	53.9021	54.2541	54.5353	54.7627	55.2330	55.2936	55.5203	55.9529	55.8881	56.1914	56.3193	56.5828	56.5831	56.3555	56.0063	55.5018	54.8485	53.6581	52.6037	52.3451	51.7691	50.7821	49.8266	49.4048	48.9125	48.3877	48.7309	50.0579
d-Ca47A2_11_G08R	22.4458	26.2030	30.1269	32.9364	35.6692	38.3077	40.2419	42.0828	43.6071	44.7316	45.9819	46.7523	46.9512	47.6101	48.6184	48.6290	49.3822	50.0377	50.5444	51.0849	51.6722	52.0738	52.5775	53.1375	53.2165	53.6739	53.8227	54.0558	54.2413	54.7265	54.9063	55.1522	55.2276	55.4753	55.3184	55.0432	54.7142	53.8734	53.0760	52.0759	51.5963	51.4412	50.5624	49.7953	49.3540	48.7470	48.6102	48.8075	49.9955
d-Ca47A2_11_G09F	23.1668	26.9730	30.0207	33.1264	35.7916	36.8454	39.6733	41.5749	42.4250	43.9735	44.4117	45.2390	45.6975	46.1021	46.6020	46.9299	47.4835	48.1582	48.3952	48.9385	49.4385	49.6266	50.0667	50.7220	50.7671	50.8161	51.3690	51.6445	51.8438	51.9967	52.1181	52.2944	52.4634	52.4374	52.2194	51.8942	51.5883	50.9078	49.9299	49.0200	48.6920	48.2025	47.4809	46.6775	46.4348	44.4673	46.0081	46.1195	47.4470
d-Ca47A2_11_G09R	22.7359	26.1674	30.0653	32.4557	35.9155	37.9489	39.6346	41.5806	42.9838	44.0461	44.8779	45.3458	45.8015	46.4034	46.9033	46.7499	47.3532	47.7541	48.5845	48.9942	49.5077	50.0077	50.0508	50.6948	50.8788	51.0330	51.4380	51.6043	51.9051	51.8911	52.2445	52.3959	52.5811	52.6299	52.2624	51.9924	51.6687	50.9222	49.8379	49.0712	48.5694	48.3295	47.4075	46.7313	46.5312	46.3402	46.0290	46.4497	47.3717
d-Ca47A2_11_G10F	22.7911	26.5376	30.1138	33.5303	35.9941	37.3599	40.2816	41.9999	43.1190	44.7491	45.1568	45.8896	46.6104	46.7701	47.4291	47.8605	48.5632	49.0076	49.2579	49.9769	50.3918	50.6383	51.1409	51.7083	51.7728	51.8230	52.3492	52.5507	52.8311	53.1596	53.1755	53.3686	53.3556	53.4762	53.2698	52.9731	52.6564	51.9279	51.0877	50.1297	49.7345	49.2575	48.4997	47.6765	47.6077	45.4593	47.1428	47.2895	48.5175
d-Ca47A2_11_G10R	22.4712	26.7606	29.8381	33.4291	36.7301	38.1692	39.9842	41.7840	42.9677	44.3153	45.0513	45.3925	46.3760	46.5004	47.0601	47.0803	47.7554	48.8556	48.8809	49.4098	49.8319	50.1204	50.4116	50.8459	51.1671	51.2742	51.6287	51.9266	52.1600	52.1945	52.3554	52.5184	52.7185	52.6991	52.4480	52.1376	51.8370	51.1069	50.1908	49.3016	48.7729	48.3717	47.5923	46.9478	46.6866	46.4916	46.2005	46.5971	47.5909
d-Ca47A2_11_G11F	24.4990	28.8343	30.7949	34.3850	36.9635	39.0042	40.9531	42.1965	43.2312	45.0888	44.4758	45.8358	46.0385	46.5080	46.9998	47.4518	47.7438	48.2892	48.7076	49.2062	49.6168	50.1909	50.3706	50.7182	50.9140	51.2791	51.3508	51.7337	51.8157	51.7706	52.0546	52.2574	52.4867	52.4331	52.0859	51.9515	51.3580	50.8743	50.1008	49.0969	48.7380	48.2533	47.3420	46.6199	46.4801	46.3008	46.1045	46.5318	47.4748
d-Ca47A2_11_G11R	25.8646	29.6685	33.3369	36.8653	38.9141	41.6681	43.6529	45.2071	46.3236	47.6379	48.2859	48.3902	49.2904	49.6100	50.1171	50.2261	51.1046	51.5654	51.7996	52.4905	53.1721	53.2604	53.9096	54.2928	54.3759	54.6113	54.8972	55.0315	55.2791	55.5497	55.6890	55.7717	55.8844	55.9118	55.8351	55.4223	55.0709	54.1856	53.3954	52.3926	51.7525	51.3968	50.5445	49.7951	49.4211	49.0821	48.9408	49.2624	50.4532
d-Ca47A2_11_G12F	26.0867	30.0023	32.4279	36.1938	36.8700	40.6303	42.2995	44.2120	45.0253	46.6540	46.9771	48.0521	48.1804	48.9673	49.4952	49.5405	50.2615	50.7845	51.4142	51.7322	52.0748	52.4712	52.9660	53.3566	53.6062	53.9849	53.8746	54.1437	54.4350	54.7067	54.7288	54.9096	55.0257	55.2685	54.9138	54.4736	54.2399	53.5403	52.4510	51.6007	51.1311	50.7472	49.8670	49.0623	48.5907	48.1397	47.8491	48.0158	49.3692
d-Ca47A2_11_G12R	24.6905	29.2095	32.8627	35.9959	38.3668	40.3624	43.0368	44.6588	46.1359	46.7473	47.9141	48.7727	48.7932	49.6461	49.7883	50.0092	50.6858	51.5029	51.9896	52.3969	52.7693	53.3555	53.6148	54.0528	54.2779	54.4315	54.8193	54.9596	55.2532	54.5360	55.5878	55.7088	55.8033	55.9827	55.7850	55.4476	54.6524	54.1067	52.5709	51.9222	51.4418	51.0297	50.1341	49.1575	48.6679	48.1914	47.7438	47.9754	49.3148
d-Ca47A2_11_H01F	24.7632	28.8262	32.1978	34.4237	37.3729	39.4312	41.0686	42.4448	43.7324	45.1567	45.7220	46.1600	46.2208	47.0321	47.0865	47.4266	47.6184	48.1413	48.4905	48.3322	49.1580	49.6474	49.8131	50.2124	50.5473	49.5743	50.6243	51.1443	51.2832	51.6235	51.6404	50.6958	51.4468	51.5990	51.3664	51.0951	50.6279	49.7499	48.9851	47.7279	47.1943	46.6473	45.9060	45.0616	44.7252	44.1593	43.7560	44.0235	45.3507
d-Ca47A2_11_H01R	25.0622	28.7832	31.8533	35.2643	37.3225	38.2914	40.9510	42.0775	43.1893	44.2706	44.3234	45.5798	45.8789	45.9639	46.3796	46.5113	46.8667	47.1932	47.2450	48.1009	48.1918	48.7342	48.9471	49.3512	49.4255	49.5852	49.9038	50.0435	50.2521	50.4657	50.4883	50.6080	50.5127	50.5039	50.3853	50.1774	49.4230	48.7686	47.9319	46.8871	46.2891	45.7743	44.9793	44.3161	43.6130	43.4211	42.8078	43.1982	44.4190
d-Ca47A2_11_H02F	22.8092	27.3120	30.6712	34.1182	35.9700	37.7271	40.1391	41.1715	42.9965	44.2058	45.1667	46.0969	46.3014	46.7416	47.4099	47.6555	47.7622	48.0695	49.0821	49.3139	49.6474	50.1162	50.4810	51.1171	51.3723	51.3018	51.5601	51.8964	52.1807	52.2620	52.3273	52.5504	52.6769	52.7003	52.6028	52.2048	51.8891	51.3969	50.6195	50.0609	49.5186	49.0225	48.4611	47.8245	47.6351	47.3584	47.2337	47.3994	48.5870
d-Ca47A2_11_H02R	22.9215	26.8703	30.0672	33.0154	35.9301	37.8891	39.2255	40.8293	42.5032	43.3947	44.2314	44.7444	44.9765	45.4810	46.2982	46.6001	46.9501	47.4991	47.7887	47.9150	48.5659	48.6781	49.2943	49.8624	50.1157	50.0627	50.3946	50.6061	50.7266	50.9980	51.1662	51.3398	51.3739	51.5790	51.1731	51.0247	50.5568	50.2158	49.4793	48.7171	48.1735	47.8306	47.2416	46.1271	46.4334	46.1964	46.1961	46.3023	47.2935
d-Ca47A2_11_H03F	24.9427	28.4132	31.5791	34.4806	37.4244	39.0932	40.8578	41.9981	43.7327	45.3676	45.9223	46.9441	47.0714	47.4125	47.9124	48.4269	48.6732	49.2612	49.8616	50.2950	50.8567	51.2553	51.5344	51.9787	52.1373	52.4232	52.7165	52.9038	52.2459	53.2624	53.5014	53.5990	53.8672	53.7294	53.3523	53.5377	53.1135	52.6503	51.9630	51.2611	50.5700	50.4904	49.8521	49.5300	49.3787	49.2555	49.2226	49.4314	50.2525
d-Ca47A2_11_H03R	25.1332	29.0245	31.9867	34.9650	37.5856	38.8386	40.7830	42.4868	43.9192	44.8691	45.9644	46.4494	46.9424	46.9629	47.7432	47.8309	48.3192	49.0040	49.4056	49.9240	50.1395	50.8120	51.0537	51.5047	51.4335	51.6382	51.9360	52.4194	52.5267	52.6772	52.8044	53.1189	53.2671	53.1467	53.2409	52.8627	52.7203	52.1729	51.5816	50.6173	50.3884	49.2011	49.4242	48.9451	48.7807	48.7178	48.4896	49.0075	49.6373
d-Ca47A2_11_H04F	23.0411	26.8751	29.6194	32.5719	34.9325	36.5837	38.6688	39.4130	40.3151	42.4821	42.8329	43.5120	43.6426	44.0656	44.4411	44.7574	45.2271	45.8007	45.7368	46.1057	46.6447	46.9288	47.3124	47.5667	47.7141	48.1543	48.2317	48.3144	47.7349	48.5762	48.7392	48.8958	48.9949	48.8795	48.6323	48.4850	48.1818	47.5236	46.7820	45.9709	45.2847	45.1986	44.5002	44.0789	43.8116	43.6647	43.3141	43.6836	44.4894
d-Ca47A2_11_H04R	24.2456	28.5688	31.1866	33.6074	36.1206	37.4433	39.5063	40.4321	42.0631	42.9222	43.6068	44.3549	44.6054	44.5144	45.2528	45.3109	45.5219	45.9315	46.4323	46.7851	46.8246	47.4052	47.7844	48.2199	48.0657	48.2389	48.4241	48.6588	48.7445	48.9582	49.0487	49.2277	49.2696	49.1448	49.0595	48.6665	48.4036	47.7707	47.0214	46.1574	45.7840	44.8518	44.6978	44.1346	43.8664	43.7201	43.4918	43.8668	44.6487
d-Ca47A2_11_H05F	23.5333	26.9550	29.7120	32.7771	35.3070	36.8794	38.8669	40.6917	41.4340	43.1507	44.1160	44.7015	45.0242	45.6752	46.0150	46.5892	46.9287	47.3930	47.8140	48.2414	48.6415	49.1992	49.5857	49.7260	50.0179	50.3284	50.5731	50.7021	51.0635	51.4868	51.5932	51.6170	51.7596	51.8322	51.8258	51.6614	51.3042	50.8552	50.1233	49.2735	49.1058	48.6319	48.1499	47.6725	47.2047	47.0396	46.5835	46.8842	47.7828
d-Ca47A2_11_H05R	23.2780	28.3221	30.2547	33.3116	35.6969	37.8598	40.0459	41.4045	42.8697	43.4378	44.4279	45.3394	45.4926	45.8469	46.3231	46.7708	47.2454	47.5983	48.4408	48.4405	48.8526	49.0631	49.7145	50.0851	50.2031	50.4818	50.8327	50.9281	51.4133	51.6011	51.8110	51.8287	51.9036	51.9875	51.8782	51.7208	51.4249	50.7022	49.9938	49.4280	48.8908	48.6738	48.0110	47.4692	47.1694	46.7838	46.5237	46.6837	47.6987
d-Ca47A2_11_H06F	21.0349	23.8050	27.3757	30.4049	32.2545	33.5304	35.6548	37.0007	37.9101	39.2149	40.1161	40.9166	41.1148	41.3635	42.0057	42.4179	42.7338	43.0718	43.2311	43.6446	44.1203	44.5047	44.8705	45.1588	45.4994	45.7231	45.8175	46.0302	46.1982	46.3816	46.6091	46.7076	46.8714	46.7276	46.6144	46.4352	45.9543	45.5897	44.8005	43.9506	43.6387	43.1071	42.5556	41.9839	41.7380	41.5404	41.2640	41.5630	42.3839
d-Ca47A2_11_H06R	22.9616	27.5382	28.7639	31.5998	33.9869	35.6370	37.5638	38.8769	40.2555	40.7087	41.7994	42.5758	42.7869	43.0303	43.7204	44.1296	44.1264	44.4909	44.9944	45.3484	45.5318	45.9110	46.4753	46.8015	46.8689	47.1468	47.4902	47.5260	47.7986	48.0544	48.1984	48.3385	48.2854	48.2469	48.1819	47.7752	47.3750	46.7424	46.0559	45.3555	44.8161	44.4629	43.7166	43.2118	42.9272	42.7398	42.5749	42.7250	43.7097
d-Ca47A2_11_H07F	22.8741	26.2012	29.2120	32.2364	33.8060	35.7333	37.6066	39.0739	40.3145	41.5896	42.5315	42.5692	43.3390	43.5100	44.0967	44.2768	44.4073	44.6090	44.9759	44.6462	45.7766	46.3081	46.6956	47.1918	47.2602	47.5985	47.7203	47.9928	48.0416	48.5062	48.4450	47.6465	48.6541	48.5446	48.3899	48.0774	47.6449	47.0697	46.2871	45.2376	44.7340	44.2787	43.5913	42.8000	42.1625	42.1292	41.7543	42.1203	43.1344
d-Ca47A2_11_H07R	22.6310	26.3071	29.5228	32.7800	34.4450	36.5554	38.4296	39.8274	41.0661	41.6472	42.8264	43.0675	43.6488	43.7643	44.3912	44.7485	44.9575	45.0854	45.4784	46.0300	46.4064	46.8497	47.4430	47.6595	47.9217	47.9996	48.2779	48.4718	48.6996	48.8623	49.0176	49.0144	49.2041	49.1940	48.9489	48.7955	48.1962	47.6448	46.6317	45.7740	45.3374	44.8659	44.0322	43.3248	42.8622	42.5584	42.3400	42.5010	43.5973
d-Ca47A2_11_H08F	24.0945	27.2629	29.2918	32.0017	34.7493	36.4881	38.9262	39.2787	41.5221	42.9873	43.8582	44.5804	44.7005	45.3041	45.6941	46.1990	46.5591	47.3284	47.3752	47.9475	48.5039	48.9605	49.3663	49.6792	49.9286	50.5133	50.5883	50.7050	50.4085	51.0434	51.4234	51.5136	51.5548	51.6046	51.4461	51.2558	51.0291	50.2863	49.4954	48.6387	48.0261	47.9645	47.1457	46.5762	46.2436	46.0097	45.6308	45.9116	46.9458
d-Ca47A2_11_H08R	23.9409	28.8616	30.8287	34.1713	36.2723	38.5713	40.2902	41.6874	43.3077	44.3254	45.1037	45.9163	46.4591	46.5982	47.3204	47.7301	47.9903	48.7873	49.1118	49.6369	49.8689	50.6461	50.8968	51.3319	51.4222	51.6380	51.8590	52.3417	52.4605	52.6086	52.8594	53.0179	53.1449	52.9669	53.0697	52.7853	52.4405	51.6031	50.9558	49.9329	49.6106	48.6629	48.3929	47.7409	47.3448	47.0856	46.6542	47.1828	48.1023
d-Ca47A2_11_H09F	22.9418	26.4929	29.8486	32.9688	35.3160	37.3050	39.4153	41.0304	42.4090	43.5266	44.6471	45.2686	45.8706	45.8406	46.6885	47.2296	47.3474	47.6058	48.7579	48.7045	49.2078	49.7731	50.0485	50.6991	51.1134	51.0093	51.2170	51.6498	51.8415	51.8547	51.9900	52.2722	52.4062	52.4424	52.3838	51.9986	51.4815	51.0450	49.9539	49.0994	48.7301	48.2669	47.4986	46.6968	45.8254	45.8814	45.5404	45.7485	47.0400
d-Ca47A2_11_H09R	24.3522	28.0172	31.7295	34.4271	36.8368	38.8764	40.6392	42.1241	43.7745	44.8091	45.7408	46.2143	46.5427	46.9948	47.5086	48.3642	48.5954	48.9094	49.5349	49.8047	50.2624	50.5005	51.2183	51.6987	51.9144	51.9270	52.3440	52.4722	52.7293	53.2799	53.1434	53.3793	53.4701	53.5204	53.2961	53.0883	52.5230	52.0223	50.8907	49.9810	49.3971	49.1051	48.4360	47.3517	47.2135	46.7831	46.5095	46.6201	47.9123
d-Ca47A2_11_H10F	22.1331	25.2931	27.0244	30.1869	31.4180	33.2855	35.3766	36.6038	37.6134	39.1720	39.7934	40.2046	40.5001	41.2657	41.7369	42.0397	42.6280	42.9624	43.2929	43.6532	44.1753	44.8761	45.3186	45.8046	46.1809	46.4408	46.7444	47.1554	47.4341	48.0257	48.1166	47.8726	48.3842	48.6109	48.5893	48.4582	48.3295	47.7226	47.2034	46.3995	45.9386	45.4136	45.0079	44.3675	44.2925	43.8811	43.7064	44.1557	45.3141
d-Ca47A2_11_H10R	22.1857	25.7817	28.2946	30.8790	32.9149	34.2635	35.8151	37.2984	38.9147	39.3205	40.1178	41.2382	41.4030	41.7573	42.3967	42.8502	43.1616	43.8570	43.7637	44.6461	45.0605	45.4055	45.7935	46.2932	46.6729	46.9730	47.3380	47.6184	47.9826	48.2181	48.6276	48.7910	48.9707	49.0005	49.1504	48.9224	48.6543	48.1818	47.5601	46.9681	46.6116	46.2035	45.6970	45.1625	44.9153	44.6498	44.4153	44.8948	45.7695
d-Ca47A2_11_H11F	25.3012	28.8767	31.7275	33.7910	36.2456	37.2704	39.3467	40.0203	41.4228	42.6631	43.2541	43.5091	43.6733	44.0846	44.3094	44.6878	44.9430	45.0359	44.9939	45.4577	45.9317	46.2508	46.5314	46.7499	46.9579	47.3110	47.1978	47.2958	46.7521	47.5148	47.6599	47.7326	47.8043	47.6416	47.3642	47.1327	46.7672	46.1186	45.3937	44.4918	43.8516	43.5640	42.8087	42.3321	42.0219	41.8676	41.6406	41.8477	42.7012
d-Ca47A2_11_H11R	24.7595	28.1250	31.4650	33.5974	35.4295	37.1628	38.7915	39.8577	41.1083	42.1493	42.8762	43.1265	43.1623	43.2813	43.7399	43.9476	43.9623	44.4495	44.4662	45.0482	45.0055	45.5036	45.7984	46.0684	45.9780	46.2225	46.2482	46.5182	46.5388	46.6735	46.7231	46.8992	46.9411	46.6491	46.6165	46.2190	45.9141	45.2255	44.5526	43.5999	43.2560	42.5054	42.1129	41.5645	41.1470	41.0248	40.7354	41.1742	41.8405
d-Ca47A2_11_H12F	23.9040	27.7743	31.0015	33.9305	36.0005	37.9999	39.7470	41.3167	42.2141	43.3471	44.7275	45.4776	45.4528	46.1786	46.5312	46.6937	47.2294	47.7494	48.0475	47.8739	48.8295	49.5093	49.6605	50.0683	50.4108	50.3592	50.8145	51.0864	51.3005	51.6492	51.6986	51.7572	52.1244	51.9538	51.8837	51.6017	51.2954	50.7961	49.7807	49.1800	48.7287	48.3188	47.6058	47.1013	46.7956	46.5914	46.4874	46.6150	47.6391
d-Ca47A2_11_H12R	24.1506	27.7257	30.7508	32.7915	35.8356	36.8959	38.2010	40.2550	41.2232	42.1212	42.6112	43.7477	43.9774	44.3217	44.7128	45.2015	45.3041	46.0169	46.4538	46.7421	47.1984	47.6345	47.9416	48.2993	48.4985	48.8103	48.9491	49.1852	49.4477	49.6325	49.9859	49.8440	50.0021	49.8473	49.9786	49.6364	49.3466	48.7331	47.9447	47.3165	46.8360	46.3610	45.7809	45.2237	44.9882	44.7860	44.6895	45.0038	45.7052
d-Ca47A2_12_A01F	25.4198	30.5820	32.8648	36.4194	38.2281	40.7094	42.1169	43.5366	44.8641	46.2806	46.9852	47.5182	47.7412	47.9207	48.4152	48.9664	49.2922	49.6474	50.0697	50.5927	50.9395	51.2023	51.5742	51.6942	52.0952	52.3687	52.6127	52.8454	53.0176	53.2690	53.3678	53.4828	53.6886	53.7220	53.3648	53.1459	52.6717	52.1063	51.4420	50.4893	50.0226	49.4820	48.9168	48.1812	48.0502	47.8963	47.7155	47.8650	48.8400
d-Ca47A2_12_A01R	26.0390	30.1700	33.1411	35.5035	38.2038	40.4519	42.3965	43.6184	44.8817	46.1731	47.4425	47.8800	48.1236	48.4458	48.9802	49.3394	49.5908	50.0053	50.7174	50.8193	51.4146	51.8166	52.2313	52.6432	52.9638	52.8915	53.1507	53.4478	53.7939	53.8847	53.8346	54.0315	54.2632	54.3445	54.1468	53.8022	53.4102	52.7019	51.9091	51.1934	50.6562	50.0687	49.5405	48.8919	48.6800	48.4194	48.3349	48.5383	49.6177
d-Ca47A2_12_A02F	24.5911	29.8666	32.0760	35.3788	37.6434	39.5889	41.1866	42.9952	44.2299	45.3111	46.2918	46.3786	46.9219	47.3888	48.0787	48.2990	48.6584	49.1490	49.6518	49.7506	50.2460	50.6130	50.8370	51.4107	51.4262	51.7734	51.9497	52.1089	52.4116	52.4089	52.7893	52.9090	52.9084	52.8227	52.7713	52.4529	51.9686	51.3860	50.3702	49.5563	49.1392	48.8699	48.0062	46.3732	47.0161	46.3243	46.1634	46.4186	47.5121
d-Ca47A2_12_A02R	24.2419	28.5825	31.5673	34.5845	36.7066	38.4557	40.3607	42.4208	43.3959	44.7905	45.8788	45.9195	46.8313	46.9999	47.4181	47.8450	48.0118	48.5064	49.1114	49.5492	49.8609	50.2140	50.6283	51.2311	51.0927	51.3677	51.6942	51.7793	51.9332	52.4490	52.3077	52.4580	52.7775	52.7273	52.4573	52.3079	51.6599	51.3353	50.1404	49.2021	49.0439	48.7116	47.8533	46.9201	45.5162	46.2322	45.8180	46.2366	47.1542
d-Ca47A2_12_A03F	26.7986	32.1463	34.3742	37.8139	39.9465	42.0469	43.8079	45.3375	46.7000	47.3640	48.3113	48.8041	49.1940	49.4520	49.6375	50.0927	50.2990	51.0539	51.2642	51.5774	52.2137	52.6790	52.7109	53.2799	53.3790	53.5532	53.9433	54.1150	54.3576	54.4688	54.5484	54.5284	54.7834	54.8166	54.5235	54.3262	53.7012	53.1792	52.0483	51.1277	50.5723	50.0054	49.2658	48.6025	47.9965	47.9081	47.8341	47.8633	49.1945
d-Ca47A2_12_A03R	25.7447	29.5405	32.6683	35.8287	38.0451	40.0046	41.3221	43.0019	44.4100	45.4370	45.6027	46.7691	46.8536	46.9481	47.4236	47.8377	47.9763	48.7967	48.9241	49.1858	49.5195	50.0355	50.1599	50.6795	50.9050	50.6259	51.0759	51.3644	51.6318	52.0955	52.1006	51.2553	52.0766	52.1634	51.8594	51.6520	51.2629	50.4926	49.7474	48.6734	48.0722	47.5841	46.9444	46.2742	46.0505	45.7537	45.5246	45.9288	46.9847
d-Ca47A2_12_A04F	24.7414	27.8451	31.5377	34.6776	37.4464	38.9304	40.8428	42.5981	43.7798	45.1132	46.1649	46.3795	46.5999	46.9275	47.7746	48.1663	48.5769	49.0782	49.4347	49.7228	50.2651	50.4592	50.9404	51.0459	51.3810	51.6705	52.0226	52.2015	52.4227	52.6661	52.8112	52.8503	53.0960	53.1322	52.8184	52.6186	52.1161	51.5825	50.6841	49.5875	49.2498	48.6784	48.0864	47.0737	46.8434	46.4003	46.2159	46.3300	47.5940
d-Ca47A2_12_A04R	24.2128	28.1378	30.3212	34.1750	36.4907	38.0763	39.8095	41.8027	42.6494	44.2460	45.3253	45.2624	45.6922	46.1397	46.9124	46.8587	47.3014	47.6572	48.3472	48.5222	49.2233	49.6600	50.1159	50.3534	50.7352	51.0360	51.2563	51.3969	51.4957	52.1086	51.9944	50.7098	52.2790	52.3128	52.0718	51.7733	51.3124	50.8203	49.9943	48.8292	48.3267	48.0316	47.2901	46.4594	45.2152	45.8601	45.4868	45.9320	46.8500
d-Ca47A2_12_A05F	24.3607	29.7123	32.8042	35.5331	37.4753	39.3073	41.7525	42.7761	44.6279	45.2584	46.5183	46.5554	46.8953	47.1793	47.7229	48.2387	48.3444	49.1081	49.0903	49.8809	50.1592	50.5664	50.9268	51.4235	51.5363	51.8806	51.9822	52.0866	52.3798	52.6000	52.9604	52.9922	53.1105	53.0176	53.0237	52.6336	52.3548	51.7658	50.8255	50.1781	49.6519	49.1926	48.5639	47.9455	47.6428	47.3575	47.3110	47.5762	48.4265
d-Ca47A2_12_A05R	25.4095	29.0598	32.2866	35.0807	37.0406	39.0987	41.0213	42.8325	43.9620	44.8868	46.0664	46.1835	46.8640	47.0127	47.6957	47.7405	48.2432	48.6615	48.9270	49.4968	49.8168	50.2838	50.5483	50.8917	51.1030	49.9400	51.5632	51.7247	51.7875	52.2153	52.1132	52.2697	52.5807	52.4605	52.2498	51.9515	51.7029	50.8588	50.0592	49.0839	48.7183	48.2589	47.5424	46.7643	46.4304	46.1726	45.9751	46.2713	47.2493
d-Ca47A2_12_A06F	25.3404	29.3416	32.4776	35.6008	37.2213	39.4117	40.6535	42.7523	44.0173	45.2419	46.1688	46.2422	46.5408	46.9712	47.2605	47.6891	48.0105	48.5123	48.4789	49.1487	49.5369	49.9894	50.4990	50.6979	50.9400	51.1147	51.4435	51.4830	51.6609	51.8385	52.0625	52.1114	52.2355	52.1882	52.1156	51.7096	51.2461	50.5113	49.6434	48.8571	48.2577	47.7576	47.0397	46.3777	46.0493	45.7283	45.4602	45.7665	46.7612
d-Ca47A2_12_A06R	24.7301	27.9714	31.6724	34.0977	36.6397	37.8318	39.8530	41.3531	42.5167	43.5404	44.4638	44.6973	45.2550	45.5148	45.8139	45.9716	46.2260	46.4712	47.0320	47.3631	47.8227	48.0546	48.5377	48.8466	49.0827	49.1149	49.3974	49.5193	49.5679	49.9455	49.8733	50.0400	50.1221	49.9853	49.7094	49.4037	48.8432	48.3112	47.2193	46.2406	45.7184	45.2437	44.4069	43.5883	42.9226	43.0480	42.8160	43.0974	44.1523
d-Ca47A2_12_A07F	22.2947	27.2015	30.0139	32.7545	35.5224	37.1571	38.1545	39.9486	41.2008	42.2589	42.9419	43.4857	44.1710	43.9835	44.6563	45.2882	45.2290	45.6490	45.7381	46.1450	46.4689	47.0563	47.3549	47.3183	47.8131	48.0640	48.0617	48.3909	48.5359	48.4285	48.8537	48.7795	48.9461	48.8515	48.6413	48.2546	47.8394	47.2550	46.5111	45.5311	45.1189	43.7627	43.8152	43.0207	42.8292	42.5810	42.3079	42.6665	43.6082
[truncated: 1,271 more rows]
[truncated: 207 more columns]
