# Supplementary material for: Last-percent improvement in eligibility rates of crop seeds based on quality evaluation using near-infrared imaging spectrometry
Source: PLoS One. 2023 Sep 20;18(9):e0291105. doi: 10.1371/journal.pone.0291105 (PMC10511137; doi:10.1371/journal.pone.0291105)
Supplement: S1 File — (ZIP) [file pone.0291105.s005.zip › data/00_X-dCa47hA1R.csv]

Label	929.98	936.12	942.26	948.40	954.54	960.68	966.82	972.96	979.10	985.24	991.38	997.52	1003.66	1009.80	1015.94	1022.07	1028.21	1034.35	1040.48	1046.62	1052.76	1058.89	1065.02	1071.16	1077.29	1083.43	1089.56	1095.69	1101.83	1107.96	1114.09	1120.22	1126.35	1132.48	1138.61	1144.74	1150.87	1157.00	1163.13	1169.26	1175.39	1181.51	1187.64	1193.77	1199.90	1206.02	1212.15	1218.27	1224.40
d-Ca47A1_01_A01R	24.2460	28.0544	31.6604	33.8554	36.3563	38.2728	39.8644	41.7068	42.6293	43.9848	44.1684	44.8586	45.1167	45.6356	45.9235	46.1312	46.4957	47.0707	47.4465	47.6601	48.3730	48.7618	48.8164	49.3288	49.6068	48.3654	49.8739	50.2302	50.4807	50.7090	50.8445	49.7666	50.9204	50.8820	50.7032	50.3821	49.8265	49.2260	48.1322	47.1448	46.6636	46.1881	45.4441	44.7147	44.3738	43.9502	43.6772	44.0168	45.3148
d-Ca47A1_01_A02R	23.8287	29.2379	31.0405	34.1642	37.0528	39.5597	41.0316	42.4112	44.0296	45.3445	46.3330	46.8964	47.2194	47.6786	48.1069	48.6169	49.1799	49.8802	50.4202	50.5742	51.2556	51.7167	52.2147	52.4027	52.6150	53.1460	53.3045	53.4745	53.3164	53.9891	54.2260	54.3617	54.5987	54.4579	54.0258	54.0157	53.2853	52.5255	51.3994	50.4148	49.7228	49.4934	48.6553	47.9264	47.3453	46.8657	46.5094	46.7605	48.2219
d-Ca47A1_01_A04R	24.5016	29.4120	32.6738	34.6608	37.1930	38.9360	40.8296	42.3934	43.9438	44.8271	45.1951	46.2452	46.2416	46.8941	47.5133	47.5948	48.3618	48.8220	49.4634	48.6467	50.1599	50.5567	51.3493	51.5698	51.6075	52.1006	52.3202	52.6205	52.8049	53.4304	53.2506	52.4926	53.5000	53.5173	53.3435	53.1010	52.5976	51.7554	51.0310	49.9885	49.4069	48.9967	48.2931	47.5022	46.4188	46.9652	46.5827	47.0257	48.0977
d-Ca47A1_01_A05R	23.9872	27.7560	30.6920	33.5188	36.1918	37.5865	39.4103	41.0481	42.8075	43.5281	44.7757	45.5079	45.6550	46.5972	46.9827	47.4604	48.1502	48.6868	49.0803	49.7303	50.2523	50.6768	51.2811	51.4128	51.4837	51.9256	52.2147	52.4571	52.9812	53.1693	53.3265	53.4032	53.5093	53.6055	53.5233	53.3296	52.7894	52.2525	51.4486	50.6447	50.4543	49.9434	49.5089	48.9207	48.5743	48.3823	47.9134	48.2851	49.0314
d-Ca47A1_01_A06R	25.1620	29.9414	31.9942	35.2530	37.1306	39.8698	41.4220	42.8315	44.6175	45.4205	45.9859	46.7287	47.0725	47.6448	48.1483	48.4703	49.0612	49.4407	49.8477	49.8499	50.8822	51.4419	52.0526	52.2555	52.4940	52.9825	53.0502	53.3426	53.5048	53.9668	53.9577	53.2710	54.3282	54.2648	54.0839	53.9296	53.4312	52.8903	52.2583	51.3822	50.9003	50.5332	49.9776	49.4635	48.7975	49.1894	49.0028	49.4401	50.1926
d-Ca47A1_01_A08R	24.4803	27.7142	30.7730	33.0907	35.7159	37.3589	39.3297	40.7894	42.0708	43.3768	44.4575	44.8786	45.1025	45.6894	46.3311	46.6316	46.8454	47.4067	47.9434	48.4896	48.9487	49.3910	49.6342	50.1258	50.2884	50.3122	50.6438	51.0338	50.8766	51.4381	51.5683	51.7033	52.0244	51.9280	51.6893	51.6084	51.0570	50.5892	49.6413	49.0066	48.4134	48.0640	47.4483	46.9798	46.6266	46.3101	46.1105	46.3205	47.4901
d-Ca47A1_01_A09R	24.8863	29.0123	32.3798	34.0183	37.9574	39.8135	40.5305	43.4952	44.4818	45.3438	46.1210	46.9655	47.1610	47.5356	47.7307	48.6709	49.2917	49.8282	49.9926	50.6929	51.1251	51.4940	51.9698	52.1169	52.4446	52.7716	53.0279	53.2191	52.4541	53.6464	53.9341	53.9474	54.0900	54.0757	54.0110	53.5571	53.2564	52.3511	51.6034	50.7424	50.3392	50.0777	49.3632	48.6463	48.4158	48.1202	48.0335	48.4809	49.3038
d-Ca47A1_01_A10R	24.7866	29.5269	31.9073	35.0113	37.9062	39.8106	41.2402	42.7132	44.9155	45.3314	45.8610	47.1821	46.9558	47.6833	47.9532	48.3126	48.7510	49.0713	49.6556	49.9960	50.5378	51.1345	51.4951	51.8415	52.0259	52.0292	52.4291	52.6725	52.0623	53.1455	53.1910	53.2653	53.4847	53.3940	53.0472	52.7984	52.0909	51.4039	50.2842	49.4181	48.6798	48.2809	47.4544	46.8249	46.4164	46.1555	45.9738	46.2832	47.5270
d-Ca47A1_01_A11R	23.4775	27.0389	30.2533	31.8792	35.0263	37.2149	38.6564	40.3891	41.4302	42.2218	43.3050	44.0975	44.1905	44.4765	44.9541	45.6648	46.1989	46.6841	46.8762	47.4258	47.8890	48.2950	48.7892	49.0170	49.1980	49.5170	49.7843	50.0924	50.1717	50.5588	50.6922	50.5941	50.8444	50.7357	50.6571	50.3233	49.8039	49.0103	48.2090	47.2478	46.8988	46.3393	45.6745	44.9455	44.6303	44.4532	44.2256	44.5860	45.6015
d-Ca47A1_01_A12R	24.4293	28.5904	31.2548	34.0273	36.5684	38.7351	40.3581	41.8450	43.5866	44.8299	45.6619	46.3550	46.8231	47.3301	47.6665	48.4457	48.9242	49.6874	50.2634	50.6588	51.2054	51.6397	52.0698	52.3360	52.5876	52.8133	53.3486	53.5914	53.2690	53.9780	54.3148	54.5488	54.7821	54.5719	54.1100	54.1879	53.6115	53.0657	51.9902	51.3888	50.7081	50.5525	49.8956	49.4396	48.9752	48.6702	48.6729	48.9192	50.0027
d-Ca47A1_01_B01R	24.3663	28.3249	31.6618	34.5510	37.3012	39.2596	41.1486	42.9947	43.9262	45.0930	46.0150	46.3651	46.7909	47.0799	48.0319	48.3647	48.9430	49.2488	49.7535	50.2497	50.7833	51.1473	51.7064	51.8814	52.2486	52.3492	52.7438	52.9593	53.0926	53.2881	53.4732	53.6520	53.8495	53.6970	53.6488	53.0833	52.6356	50.3283	50.6301	49.8154	49.2939	48.6026	48.0554	47.3694	47.0071	46.7217	46.3506	46.7063	47.8130
d-Ca47A1_01_B02R	21.7422	25.7584	29.5478	31.5061	34.5044	36.6880	38.0870	40.2012	41.0122	42.4826	43.5495	44.0506	44.4810	44.7774	45.6830	46.1211	46.3589	47.1125	47.5252	48.1518	48.7023	49.0871	49.6903	49.9675	50.1758	50.3841	50.8378	50.9994	51.1015	51.3974	51.5665	51.8041	51.9505	51.9073	51.8975	51.3917	50.9966	49.0741	49.2759	48.6408	48.1701	47.4834	47.0787	46.4796	46.2868	46.0492	45.6531	46.0686	47.0854
d-Ca47A1_01_B03R	21.7664	26.8454	30.1962	33.0388	35.9368	37.8929	39.2398	40.8942	41.7805	43.2890	43.9436	44.1585	44.5535	45.1881	45.8206	46.0205	46.4175	46.9660	47.6160	47.7583	48.3363	48.6274	49.1949	49.4988	49.7181	49.8781	49.9342	50.3581	50.6421	50.7957	50.8388	50.9546	51.0440	51.0934	50.7772	50.4230	49.9278	49.1042	48.1743	47.2755	46.7477	46.3739	45.5646	44.8033	44.5067	44.1438	43.9852	44.2242	45.5632
d-Ca47A1_01_B04R	24.9595	29.4976	33.5252	35.8157	38.3018	40.9344	42.5375	44.5931	45.0681	46.4552	47.4203	47.9475	48.3623	48.5857	49.4570	50.0235	50.1728	50.7862	51.4767	51.9171	52.4215	52.7632	53.3869	53.5466	53.8208	53.8289	54.2718	54.5573	54.7316	54.8723	55.0910	55.1185	55.4821	55.6049	55.1759	54.9525	54.4698	52.6203	52.7653	52.2489	51.7010	50.3692	50.6665	50.1172	49.8431	49.7834	49.5470	49.7260	50.6918
d-Ca47A1_01_B05R	22.9754	24.9473	28.4675	31.3349	33.8852	35.7489	37.4657	39.3188	40.8266	41.3308	41.9660	42.8894	42.8045	43.4054	44.4572	44.7133	45.0226	45.2021	45.8990	46.2343	46.6037	46.8522	47.5820	47.9453	47.9615	48.2843	48.6000	48.7038	49.0659	49.2078	49.3483	49.3206	49.3863	49.4255	49.2538	48.8064	48.3048	47.7070	46.8741	45.9103	45.5408	45.1552	44.3082	43.6809	43.3311	42.9438	42.8174	43.1498	44.1884
d-Ca47A1_01_B06R	26.8925	28.3971	32.1760	35.5140	37.8463	39.7059	42.2652	43.8188	44.5147	46.0070	46.4888	47.3955	47.6378	47.7919	48.6028	49.0861	49.8152	50.1021	50.7229	50.9478	51.3639	51.9476	52.4306	52.7416	52.7423	53.3355	53.6325	53.6314	54.0434	54.1613	54.2578	54.3604	54.5107	54.4618	54.3665	53.6780	53.0963	51.2602	51.4191	50.1680	49.7763	48.3177	48.2806	47.6646	47.4532	46.9329	46.4663	47.1098	48.3962
d-Ca47A1_01_B07R	21.7847	23.0149	27.1095	29.3332	31.7181	33.7766	35.3731	36.9866	37.8190	38.9478	40.1312	40.5309	41.0587	41.9554	42.7745	42.7895	43.9199	44.1528	44.8496	45.2474	45.6713	46.1893	46.7581	47.3145	47.5213	48.0774	48.3905	48.4947	48.9700	49.2207	49.6004	49.8695	49.9839	50.1184	50.2727	49.8135	49.6764	48.6672	48.6658	47.8802	47.5315	47.4016	46.7725	46.4434	46.1572	46.0830	46.1171	46.4156	47.4986
d-Ca47A1_01_B08R	25.0304	29.6541	32.6310	35.9509	38.4909	40.4845	42.5970	44.3590	45.1353	46.5888	47.1775	47.7577	48.1025	48.6625	49.1981	49.8098	50.3269	50.9678	51.4039	51.9421	52.6585	52.9182	53.4206	53.7722	54.1153	54.1685	54.5814	54.7872	54.9539	54.9150	55.3768	55.2644	55.6711	55.7165	55.3944	55.1440	54.5989	53.4326	52.7583	51.9127	51.3866	50.1844	50.1424	49.7468	49.1751	49.2106	49.1002	49.4400	50.4566
d-Ca47A1_01_B09R	22.2496	26.8031	29.7618	32.8309	35.2207	37.1245	38.8738	40.4473	41.4981	42.5909	42.9814	44.1730	44.4628	44.8508	45.2591	45.5854	46.0445	46.6802	46.9717	47.4249	47.8722	48.3218	48.9004	49.1377	49.2175	49.5156	49.5741	49.9351	50.1018	50.1367	50.2497	50.4557	50.5197	50.5453	50.3330	49.8477	49.3726	48.5675	47.5264	46.6199	46.2081	45.6794	44.7691	43.9765	43.8000	43.3773	42.9694	43.4466	44.5351
d-Ca47A1_01_B10R	24.6076	28.4280	31.7918	34.2863	36.5610	38.7408	40.7733	42.2450	43.6083	44.5912	45.4843	46.3480	46.5577	47.2289	47.7010	48.1628	48.8962	49.2760	49.9488	50.0381	51.0984	51.3906	51.8053	52.0809	52.3651	52.5101	52.8150	53.1460	53.4110	53.6825	53.6871	53.8850	54.0373	54.0293	53.8245	53.6640	53.1168	52.3254	51.2497	50.3660	50.0052	49.6620	48.7695	47.9331	47.5556	46.9874	46.7170	46.8935	48.3269
d-Ca47A1_01_B11R	23.8739	29.1317	31.9074	35.1724	37.9691	40.2122	42.5519	44.2730	45.5709	46.5827	47.3573	48.1257	48.5263	49.2080	49.8940	50.3280	50.7560	51.5371	51.8674	52.3348	52.9593	53.3100	54.1033	54.1550	54.6076	54.7036	55.0666	55.3012	55.4796	55.8213	55.9166	56.0566	56.2618	56.3261	56.0653	55.9792	55.2371	54.4928	53.5818	52.6444	52.2522	51.8133	50.9833	50.2532	49.9455	48.5726	49.0283	49.3893	50.9898
d-Ca47A1_01_B12R	22.9380	26.3167	28.7673	31.5022	34.3403	36.6591	38.2638	39.8094	40.2369	41.9231	42.6903	43.2879	43.9846	44.2475	45.0925	45.3612	45.4802	46.2045	46.7640	47.2219	47.7441	48.1831	48.5768	48.9824	49.0724	49.4152	49.4896	49.8085	50.1098	50.1261	50.3307	50.5091	50.6904	50.7011	50.3700	50.0982	49.3708	48.6735	47.5965	46.7532	46.4667	46.0055	45.0359	44.2675	43.7940	43.4221	42.9446	43.3264	44.7375
d-Ca47A1_01_C01R	21.4384	25.2072	28.1536	30.7616	33.7286	36.0660	37.4570	39.7627	40.8660	41.7709	42.9517	43.6713	43.4659	44.9889	45.6003	45.6438	46.1740	47.2159	47.4633	48.1444	48.7756	49.2548	49.4116	50.0782	50.2507	50.8142	51.1627	51.2045	51.5357	51.7239	52.0685	51.3725	52.2291	52.5099	52.4346	52.2624	51.8803	51.5110	50.6827	49.2351	49.6656	49.4215	48.7602	48.2939	48.1413	47.8711	47.6513	47.8895	48.9419
d-Ca47A1_01_C02R	22.2469	26.6372	29.8678	32.3906	35.1768	37.6892	39.5289	41.2983	42.6335	43.4814	44.3201	45.3041	45.2539	46.2543	46.8491	47.0350	47.8963	48.2095	48.9810	49.3747	50.0647	50.3269	50.8906	51.0364	51.4863	51.6949	52.0605	52.2544	52.6944	52.7209	52.9727	52.6236	53.2840	53.4420	53.0866	52.9285	52.3083	51.5513	50.7294	49.7367	49.2852	48.7174	48.0105	47.2283	46.9781	46.3912	46.1333	46.4777	47.7017
d-Ca47A1_01_C03R	21.3546	26.8140	29.9597	32.6570	35.8411	37.6831	39.7766	41.6253	42.8386	44.0074	44.9034	45.5158	45.9918	46.5719	47.5340	47.7923	48.5780	49.1687	49.5071	50.0351	50.4611	51.1815	52.0549	52.0399	52.3574	52.4241	52.8094	52.2696	53.2765	53.1264	53.8314	54.0425	54.0822	54.1833	53.9202	53.6624	53.1651	52.4679	51.4631	50.4810	49.9797	49.6934	48.7294	47.9750	47.4494	47.0423	46.6194	45.9586	48.3865
d-Ca47A1_01_C04R	21.5824	25.3202	28.7710	31.1123	33.8050	36.1975	38.4177	39.8144	41.2334	42.1671	42.9444	43.6977	44.0148	44.4611	45.1208	45.7026	46.4640	46.9791	47.0675	47.7942	48.1350	48.5022	49.0214	49.3444	49.6309	49.2147	50.1712	50.5442	50.6948	50.8932	51.0326	51.2255	51.3600	51.2887	51.3349	51.0480	50.6064	50.0475	49.1666	47.4976	48.1774	47.7719	47.2044	46.8156	46.5443	46.4645	46.2651	46.1774	47.6113
d-Ca47A1_01_C05R	20.8152	25.1640	26.6042	30.9802	33.5059	35.4579	37.3773	39.2224	40.7399	41.5806	42.6907	43.0102	43.7205	44.2931	44.7921	44.9581	45.9990	46.4706	46.5801	47.5328	48.1489	48.5079	49.1418	49.3103	49.6340	49.9414	50.2271	50.7024	50.9743	51.0648	51.2086	51.4218	51.3429	51.5579	51.4382	51.2555	50.7491	50.0190	49.1075	48.2073	47.9026	47.5613	46.7804	46.1349	45.7946	45.5756	45.3623	45.6019	46.8647
d-Ca47A1_01_C06R	22.4094	26.2114	29.1562	31.8427	34.3445	36.5532	38.5181	39.8827	41.5241	42.2466	43.4156	44.0640	44.3319	45.2933	45.6546	45.8509	46.3769	47.1338	47.5030	48.2096	48.5514	49.1579	49.5084	49.9760	50.1947	50.5845	50.7962	51.1301	51.2588	51.6083	51.8103	50.8431	51.8667	52.0429	51.8388	51.5868	50.9862	50.3550	49.1498	48.0187	47.8333	47.3625	46.5539	45.8926	45.4227	45.0974	44.7279	45.0950	46.4175
d-Ca47A1_01_C07R	21.3806	25.4052	28.5252	30.7968	34.2392	36.1019	38.5926	40.2998	41.7255	42.9554	43.7300	44.7919	45.0672	45.6770	46.2082	46.7620	47.8065	48.2169	48.6615	49.2146	49.7814	50.5873	51.4602	51.3798	51.7066	51.8468	52.2042	51.1317	52.7763	52.6953	53.3558	53.6773	53.6490	53.6966	53.4765	53.1612	52.6273	52.1185	51.2946	50.1909	49.7533	49.4279	48.7210	47.9367	47.4826	47.0753	46.7742	45.9107	48.5171
d-Ca47A1_01_C08R	23.2990	27.1273	29.4647	32.8780	36.1135	38.2921	40.2550	41.8721	43.4505	44.2701	45.3440	46.3714	46.5804	47.1924	47.5807	48.0522	48.8497	49.4056	49.3545	50.3000	50.8163	51.3867	51.9396	52.0331	52.5544	52.5316	53.0197	53.1678	53.5688	53.8472	54.0160	54.0776	54.0759	54.2194	54.1005	53.9711	53.4069	52.6877	51.9415	51.0779	50.7492	50.2538	49.5917	48.9528	48.6741	48.3362	48.1292	48.4990	49.4876
d-Ca47A1_01_C10R	20.7893	24.6250	26.9889	29.8041	31.9647	34.8207	36.5838	37.8925	39.8296	40.8110	41.3279	42.5659	42.8769	43.4050	43.8606	44.5097	45.2072	45.5596	46.3020	46.6376	47.1429	47.5939	48.6203	48.5730	48.7593	48.4499	49.3721	49.8503	49.9233	48.8438	50.2340	50.4521	50.6312	50.6436	50.4999	50.1134	49.8526	49.1585	48.3083	47.5816	47.1208	46.7159	46.0994	45.2176	45.1508	44.8030	44.4129	44.4468	45.8769
d-Ca47A1_01_C12R	21.5056	25.8554	28.5249	31.4431	34.8798	36.7560	39.0788	40.7870	42.0199	43.4989	44.5449	45.3029	45.5625	46.1868	46.9734	47.3893	48.2779	48.7230	49.2563	49.7179	50.2165	50.8459	51.7558	51.8782	51.9330	52.3479	52.7079	51.8788	53.0997	52.5884	53.7872	53.9220	53.8700	54.1047	53.8355	53.5448	53.1483	52.5119	51.5154	50.6433	50.1207	49.8173	48.9371	48.3682	47.8923	47.4933	47.4127	46.8838	48.8649
d-Ca47A1_01_D01R	22.2594	26.3248	29.5937	32.0337	34.9175	36.9796	39.3733	40.8358	42.3432	43.6211	44.0277	44.9636	45.5231	46.2664	46.8323	47.2436	48.1207	49.0747	49.2416	48.8682	50.5950	51.1548	51.5591	52.1444	52.3313	52.5434	52.9733	53.0791	53.4909	53.6915	53.9849	54.2432	54.4294	54.5832	54.4403	54.4046	53.9886	52.2664	52.4167	51.7624	51.3917	51.1413	50.5706	50.0442	49.7587	49.4063	49.0057	49.3748	49.3526
d-Ca47A1_01_D02R	21.4105	26.6201	28.8247	32.1424	34.2181	37.3162	38.7529	40.9803	42.0445	43.0230	44.0660	44.9851	45.8331	46.3335	46.9666	47.6504	48.2965	49.0744	49.5333	49.8870	50.8565	51.6554	51.8893	52.2132	52.4907	52.9263	52.9766	53.8858	53.9201	54.1959	54.3516	54.6144	54.8879	55.2516	54.9005	54.9116	54.6572	53.9507	53.1598	52.4030	51.9827	51.9421	50.9181	50.7696	50.7369	50.2659	50.0222	50.1532	51.2914
d-Ca47A1_01_D03R	19.8534	24.6029	26.9172	29.7329	32.2300	34.8182	36.7705	38.5992	40.0013	41.2170	41.4688	42.5429	43.1109	43.7842	44.3105	44.8887	45.3242	46.0707	46.4713	47.0195	47.7523	48.4003	48.8014	49.0651	49.2519	49.7330	49.8214	50.4682	50.7029	50.9619	51.0873	51.2853	51.4951	51.6438	51.3069	51.2190	50.8562	50.4116	49.6925	49.0707	48.3708	48.4539	47.2836	47.3098	47.2015	47.0397	46.8155	46.9802	48.0113
d-Ca47A1_01_D04R	20.6160	24.3837	28.3254	31.2870	33.5662	35.3752	37.1804	39.2746	40.3753	41.5504	42.5476	43.3069	43.8223	43.9094	44.4489	45.1041	45.7980	45.9182	46.5085	46.9809	47.1557	47.8055	48.5217	48.4912	48.7260	49.1187	49.2157	49.5307	49.8430	49.8565	50.1016	50.3102	50.2524	50.4134	50.0473	49.6702	49.1977	48.4270	47.3118	46.2964	45.5913	45.4715	44.7175	43.8635	43.3498	42.8722	42.3095	42.6665	44.0405
d-Ca47A1_01_D05R	21.5047	25.9825	29.4133	32.0965	34.7849	36.5581	39.0331	40.8409	42.2049	42.9744	43.8751	44.8552	45.2734	46.0042	46.4277	47.0128	47.5134	48.5776	48.6590	48.9746	50.0696	50.5233	50.5548	51.1901	51.6455	51.7464	52.1832	52.1916	52.6818	52.9352	53.1518	53.4459	53.5500	53.5872	53.5231	53.2495	52.8107	51.2088	51.2344	50.3697	50.0394	49.6232	49.0788	48.6301	48.3332	48.0267	47.8923	48.1889	48.8748
d-Ca47A1_01_D06R	23.7548	26.9488	30.1267	33.5246	35.7580	38.0377	39.9819	41.4793	42.7492	44.1325	44.4725	45.4097	45.6533	46.4114	46.6015	46.8688	47.9670	48.4854	48.8248	48.8631	49.9604	50.4357	50.7080	51.2991	51.3949	51.7946	51.9821	52.1314	52.3931	52.5639	52.8830	52.8498	52.9495	53.1352	52.7359	52.4801	51.8427	50.7612	50.0040	49.1752	48.5864	48.1850	47.3656	46.7128	46.3453	46.0003	45.5080	45.9276	46.5021
d-Ca47A1_01_D07R	21.0620	25.1905	28.5686	32.2829	34.2630	36.7383	38.2521	40.6613	42.0136	42.4610	43.7384	44.4422	44.9696	45.3447	46.1738	46.8623	47.0853	47.8248	48.6156	48.6495	49.4806	49.8232	50.4106	50.7508	50.9040	51.4182	51.6025	51.9686	52.2287	52.5207	52.7887	52.7356	52.8444	53.0279	52.8796	52.4280	52.1381	51.3427	50.5869	49.8030	49.4486	49.0317	48.4035	47.5858	47.2704	46.9945	46.8250	47.1498	48.1420
d-Ca47A1_01_D08R	22.1911	26.7997	30.0642	33.0662	35.3190	38.1030	39.7680	42.1301	43.2702	43.6917	45.0696	45.6444	46.3536	46.6146	47.3096	48.0092	48.5813	49.0175	49.6732	49.7989	50.4497	50.8807	51.4934	51.8077	51.8973	52.3637	52.6756	52.9545	53.2977	53.4207	53.8161	53.7515	53.7546	53.8225	53.7795	53.2632	52.7451	51.9535	51.0951	50.1880	49.7892	49.2108	48.5059	47.7264	47.2714	46.9682	46.7561	47.1460	48.2924
d-Ca47A1_01_D10R	23.4729	27.7178	31.0186	34.2212	36.2234	38.9283	40.7011	42.6869	44.2310	45.0059	45.7197	46.7365	46.8803	47.4970	48.1534	48.7382	48.9686	49.8889	50.0324	50.9948	51.2620	51.7481	52.3384	52.7396	52.7079	53.1962	53.3603	53.7531	53.9422	54.3004	54.4696	54.4473	54.6696	54.7113	54.4465	54.0659	53.5201	52.7861	51.7035	50.6435	49.9325	49.7482	47.9654	48.0641	47.7118	47.4397	47.0710	47.2973	48.6173
d-Ca47A1_01_D11R	22.5900	27.2601	30.2573	33.4588	36.0679	38.8584	40.7683	42.4450	43.8824	44.3931	45.3598	46.4500	46.7506	47.3176	47.7847	48.0504	48.7976	49.6809	49.9471	50.4439	51.2605	51.6985	52.0065	52.6633	52.6870	52.8990	53.3171	53.5403	53.7914	54.0329	54.2322	54.3690	54.4583	54.5020	54.1878	53.9316	53.2490	51.5581	51.3808	50.3465	49.9009	49.3485	48.5356	47.9617	47.5629	47.2333	46.9231	47.3499	48.4813
d-Ca47A1_01_D12R	21.6270	24.7270	28.8380	31.2889	33.7427	36.6863	38.4101	40.0835	41.3497	42.8437	43.4098	44.2622	44.7528	45.3630	45.8757	46.3067	47.1681	47.8164	48.2096	48.2825	49.4359	49.8776	50.2367	50.8441	50.9154	51.4703	51.6951	51.8310	52.1805	52.3830	52.6989	52.8787	52.9766	53.1607	52.8207	52.7833	52.2601	50.9986	50.8815	50.1369	49.8376	49.4691	48.8868	48.3899	48.2117	47.9339	47.5382	47.9935	48.1878
d-Ca47A1_01_E01R	21.5152	25.8735	28.5794	31.9094	33.8103	36.7860	38.5785	40.3254	41.6151	42.4362	43.3104	43.7384	44.5086	44.9694	45.6035	46.0049	46.5742	47.4291	47.8519	48.2447	48.7211	49.2027	49.7511	50.1122	50.1905	50.5099	50.6847	50.9871	51.5129	51.7363	51.8148	51.8482	52.0458	52.0298	50.8551	51.6519	51.0396	50.2867	49.5154	48.6317	48.0543	47.8090	47.0589	46.3061	45.8179	45.4498	45.4445	45.6886	46.8609
d-Ca47A1_01_E02R	21.9638	25.7244	28.6791	31.9819	34.3697	36.1653	38.7073	40.0719	42.3693	42.9515	44.3045	45.1301	45.8647	46.2425	47.0668	47.8009	48.2222	48.8046	49.4290	50.0782	50.2738	50.7544	51.5114	52.0017	52.4932	52.3053	53.0414	53.2852	53.6497	53.8500	54.1269	54.1295	54.5039	54.6309	54.5642	53.7325	54.0299	53.4013	52.6065	52.0052	51.6108	51.1407	50.7824	50.1058	49.9052	49.9232	49.5581	50.0379	50.9992
d-Ca47A1_01_E03R	22.3995	27.1083	31.1894	32.9310	36.2877	38.4637	40.6046	42.2729	43.7299	44.8580	45.0930	46.4551	46.9012	47.0901	48.0817	48.4880	49.0126	49.7870	50.6147	51.0392	51.3567	51.8451	52.4820	52.8535	52.9627	53.3861	53.7150	54.0506	54.1684	54.4156	54.6174	54.8917	54.9395	55.0146	54.9850	54.6442	54.1707	53.5795	52.6517	51.9293	51.3544	51.0359	50.2648	49.6305	49.3875	49.1436	49.1834	49.2667	50.5000
d-Ca47A1_01_E04R	23.0750	27.7707	30.0237	32.9376	36.2434	38.1950	40.4539	41.8081	43.2485	44.1079	45.3200	45.6924	46.6025	46.8843	47.5954	48.3704	49.0359	49.5598	50.1403	50.6382	50.9065	51.4689	52.1192	52.3906	52.5778	52.8819	53.1624	53.5725	53.7676	54.1946	54.2894	54.4623	54.7645	54.6369	53.5652	54.1914	53.6465	52.9324	52.0260	51.1219	50.5035	50.2890	49.5362	49.0837	48.4476	48.1481	48.1607	48.4251	49.5735
d-Ca47A1_01_E05R	21.9870	25.9957	28.4409	31.9915	34.7534	36.8460	38.6064	40.6337	41.9978	42.8319	43.6875	44.3146	44.8113	45.4239	45.8492	46.1973	47.2154	47.8173	48.1476	47.9353	49.1492	49.8267	50.1836	50.5837	50.6119	51.2041	51.3310	51.6471	51.9294	52.2853	52.2657	52.7231	52.7137	52.8426	52.4827	52.3882	51.9544	51.2380	50.5420	49.4512	49.0544	48.4926	47.7265	46.5831	47.0566	46.6982	46.4425	46.7868	47.9596
d-Ca47A1_01_E06R	21.1814	24.3643	28.0688	31.0809	33.4217	36.1095	38.0317	39.6932	41.3922	42.3758	43.4579	44.7419	44.9605	45.4418	46.2236	47.0237	47.8102	48.3882	48.9211	49.3406	50.3455	49.7625	51.3868	51.5426	51.9543	52.0687	52.5030	52.9357	53.0534	53.4307	53.5869	53.9604	54.0228	54.2264	53.9681	53.9649	53.4129	52.8982	52.4281	51.4957	51.2819	50.8955	50.3091	50.0407	49.6845	49.3779	49.2587	49.6411	50.3636
d-Ca47A1_01_E08R	20.6259	23.9802	26.5079	29.9748	32.2810	34.3072	35.8121	37.6121	39.0467	39.5969	40.8593	41.5701	41.7868	42.4231	43.1235	43.2977	44.0927	44.5544	44.8875	45.2501	46.0433	45.5118	46.7967	46.8975	47.2896	47.5932	47.9938	48.2767	48.5645	48.7190	48.8931	48.8948	49.0652	49.2168	48.9418	48.7026	48.2415	47.6643	46.9341	46.0860	45.8930	45.4636	44.8308	44.3852	44.0318	43.6670	43.4775	43.8302	44.7389
d-Ca47A1_01_E09R	21.3219	25.6648	29.0245	31.8556	34.9690	36.6530	38.7568	40.3773	42.0555	42.9157	43.6984	44.2728	45.0414	45.9313	46.4670	46.6099	47.4623	48.0164	48.7216	49.3630	49.6976	50.1648	50.6859	51.0902	51.2634	51.5918	51.9214	52.4357	52.3408	52.6859	52.8654	53.0005	53.2245	53.3048	53.1109	52.8726	52.3049	51.7307	50.8136	50.0389	49.6261	49.2714	48.6633	48.0031	47.5990	47.3559	47.2302	47.4514	48.5143
d-Ca47A1_01_E10R	22.0116	26.0825	30.0094	33.2243	36.3279	38.5308	40.9768	42.3848	44.2836	45.6420	45.9555	46.3849	47.5082	47.7753	48.6417	48.9961	49.8100	50.4313	51.1750	51.6736	52.2403	52.8883	53.2258	53.6202	53.8457	54.2283	54.5553	55.0625	55.2582	55.6023	55.6758	55.7102	55.9277	55.9471	55.8019	55.5106	54.9335	54.2436	53.1501	52.1453	51.7266	51.3727	50.4972	49.6808	49.2531	48.7191	48.4888	48.7725	50.1034
d-Ca47A1_01_E11R	22.4822	27.4307	29.8706	33.3158	36.5241	38.4554	39.9974	42.4793	43.9771	44.2028	45.0153	45.6657	45.9142	46.7341	47.2922	47.8737	48.4110	49.0298	49.6775	49.4942	50.7477	50.9794	51.4198	51.8361	51.9365	52.2080	52.7098	52.9188	53.3903	53.5177	53.6657	53.7852	53.8903	53.8611	53.8403	53.3869	52.9960	52.2216	51.3002	50.2929	49.8392	49.1888	48.4681	46.1456	47.5315	47.1349	46.8703	47.2986	48.5883
d-Ca47A1_01_E12R	21.4520	26.0967	29.3561	31.8199	34.7336	37.0372	38.8402	40.5659	41.9420	43.0687	43.6255	44.4317	44.8568	45.3711	45.6094	46.3957	46.9930	47.5468	48.1966	47.7217	49.2053	49.4814	50.0224	50.3799	50.6634	50.8809	51.2871	51.3494	51.6499	52.1081	52.2205	52.1779	52.3481	52.3485	52.3406	51.9706	51.6132	50.9185	49.9131	49.1038	48.7281	48.2038	47.5107	45.8282	46.6231	46.1906	45.9179	46.2944	47.4528
d-Ca47A1_01_F01R	19.4547	22.8089	25.8718	29.3120	30.8823	33.3241	34.6248	36.2445	37.9398	38.3890	39.4838	40.5598	41.1997	41.4390	42.0966	42.6192	43.1409	43.3936	43.9779	44.3274	45.0551	45.4290	46.0136	45.9024	46.5575	46.8443	47.1896	47.3216	47.6921	48.0203	48.2709	48.4353	48.5840	48.7910	48.8129	48.6339	48.3416	47.8894	47.2301	46.7494	46.5941	46.2664	45.6417	45.3051	45.1535	45.0516	44.9793	45.2246	46.3017
d-Ca47A1_01_F02R	22.1607	26.8288	30.6018	34.7021	36.2613	38.7969	39.7233	42.8670	44.0996	45.0276	45.8928	46.8841	47.1446	47.9049	47.7647	49.1057	49.4076	50.3478	50.6602	51.0762	51.3317	52.2818	52.5096	52.8484	53.4143	53.4824	53.9500	54.0729	54.5169	54.8727	54.9090	55.0844	55.3617	55.1527	55.0221	54.8433	54.3714	53.7219	52.9648	51.8492	51.4369	50.9318	50.3202	49.2531	49.1941	48.8987	48.7504	48.8734	50.2695
d-Ca47A1_01_F03R	22.7614	27.5240	29.7764	33.1687	35.5842	37.8093	40.1767	42.1318	43.2944	44.6276	45.1203	46.1212	46.4127	47.0107	47.4600	47.9729	48.5205	49.3490	49.7165	50.5303	50.6211	51.1392	50.2609	50.8132	52.0835	52.4093	52.9013	52.9410	53.2813	53.5716	53.7666	53.9469	54.1805	53.9871	53.9121	53.6391	53.1719	52.6332	51.8026	51.1211	50.6771	50.0546	49.6246	48.9162	48.8643	48.6397	48.3635	48.8887	49.7655
d-Ca47A1_01_F04R	23.5869	27.8710	30.4870	34.0736	36.8705	39.2244	40.7602	42.9769	44.1297	45.2118	45.4737	46.5604	46.8195	46.9982	46.8916	48.3339	48.4977	49.3714	49.7619	50.2561	50.4640	50.8342	50.9494	51.6673	51.5176	51.9780	52.3810	52.3975	52.6633	52.9628	52.9644	53.1046	53.3084	53.3335	53.0820	52.8494	52.4733	51.7971	51.0963	50.3326	49.9256	48.6748	48.9354	48.4080	48.2081	48.1320	47.7808	48.3068	49.1882
d-Ca47A1_01_F05R	21.1712	25.1168	27.9347	31.5969	34.2012	35.5524	37.5956	38.9561	40.4495	41.3913	42.2523	43.5758	43.6454	44.0571	44.4901	44.8184	45.2976	45.6397	46.1603	46.6647	47.1842	47.5047	48.0318	48.1204	48.5939	48.7296	48.8486	49.3122	49.5154	49.7584	49.8354	50.0573	50.0640	50.0716	49.9445	49.6043	49.2251	48.4150	47.5476	46.8468	46.3212	45.8129	45.1179	44.3520	44.1227	43.8767	43.6787	43.9860	45.1725
d-Ca47A1_01_F07R	22.8522	27.2821	30.3722	34.2439	36.4977	38.6204	39.8264	43.0199	44.3222	45.7506	46.2103	47.5153	47.7912	48.4989	48.1198	49.6764	50.4564	51.2616	51.4885	52.0439	52.3751	53.0769	53.1862	53.1216	54.1949	54.5124	55.0905	55.1701	55.4602	55.8903	56.1297	56.0843	56.6677	56.3452	56.2147	56.2581	55.8692	55.3960	54.5206	53.6752	53.2504	53.0606	52.5513	50.9537	51.6337	51.3325	51.0726	51.2505	52.3403
d-Ca47A1_01_F08R	21.4998	25.7698	28.8799	30.4787	34.2717	36.3442	37.3125	40.3093	41.5980	42.7831	43.1944	43.9256	44.2932	44.9938	44.7107	45.9951	46.3924	46.9519	47.4561	47.8877	48.1461	48.9959	49.1017	49.3716	49.8809	49.9918	50.4698	50.6254	50.8946	51.2019	51.3846	51.4629	51.8215	51.4774	51.4272	51.2743	50.7587	50.1528	49.3856	48.4157	48.0065	47.6604	46.9920	45.9256	45.9074	45.6115	45.3411	45.6022	46.8125
d-Ca47A1_01_F09R	20.9367	24.0217	27.8089	29.6401	33.2762	35.7213	36.3878	39.1934	40.7754	41.4856	42.5838	43.8784	44.3196	44.4607	45.3668	45.8931	46.5928	46.9894	47.5411	48.1529	48.8803	49.2424	49.8232	49.6034	50.4936	50.8173	51.2750	51.5021	51.7716	52.2039	52.3230	52.5173	52.7031	52.9656	52.7168	52.5929	52.1199	51.5472	50.8764	50.0170	49.7813	49.4234	48.5990	48.0807	47.8461	47.7234	47.5112	47.7605	49.0062
d-Ca47A1_01_F10R	22.3772	25.9744	30.5507	32.8826	36.5663	38.3617	40.0961	43.2822	44.1670	45.3319	46.2780	46.7829	47.3338	48.1575	48.3669	49.1924	49.8735	50.5625	50.8821	51.4510	51.7730	52.4976	52.6836	52.8048	53.3761	53.7928	54.3329	54.3573	54.7146	54.9757	55.2124	55.2307	55.4986	55.2955	55.0388	54.9924	54.2876	53.6897	52.7414	51.6029	51.1131	50.7184	50.0999	48.6181	48.7586	48.3021	47.8403	48.2398	49.5657
d-Ca47A1_01_F11R	21.5524	25.5446	28.3830	31.5567	34.7056	37.0310	38.8059	40.4572	41.9656	43.0963	43.4219	44.5438	44.5826	45.4616	44.6842	46.6836	47.0449	48.0492	48.3793	48.9521	49.6077	49.9007	50.2115	51.1234	51.3706	51.6102	51.8931	52.2208	52.4328	52.9136	52.8281	53.1200	53.2430	53.2550	53.0873	52.7972	52.5419	51.7748	51.0364	49.9431	49.5856	48.6833	48.3450	47.8266	47.5180	47.2580	46.8204	47.3198	48.6219
d-Ca47A1_01_F12R	22.8572	26.4237	30.0397	34.0348	36.0258	38.7402	40.4283	42.0425	43.9940	44.6556	45.7615	46.4639	46.5785	47.2934	47.9726	48.3695	48.9811	49.6245	50.3146	50.5589	51.3376	51.6632	52.1875	50.2548	52.9428	53.0270	53.1397	53.7605	53.9747	54.1068	54.3615	54.7112	54.8305	54.6648	54.6062	54.0446	53.6837	52.8398	51.7374	51.0284	50.5381	50.1122	49.2511	48.4873	48.1775	47.7194	47.4565	47.7926	49.1638
d-Ca47A1_01_G02R	25.1440	28.8451	30.3736	35.5476	37.9509	40.0814	42.2626	43.8803	45.3432	46.0677	46.5214	47.6226	47.9042	48.2528	48.8459	49.2917	49.9756	50.5361	51.0604	51.4690	51.8765	52.2516	52.7689	53.2075	53.3799	53.7118	53.8672	54.1724	54.5049	54.2460	54.7054	54.9067	54.9639	54.9370	54.8331	54.5167	53.8039	52.9999	51.6890	50.8318	50.4049	49.9547	48.9980	48.1969	47.6731	47.1455	46.7487	47.0271	48.4877
d-Ca47A1_01_G03R	23.8975	28.2194	30.6483	33.5584	36.0574	38.3954	40.0455	42.0258	43.3117	44.6684	44.8927	45.6774	46.1826	47.0865	47.7710	48.0190	48.6904	49.3402	49.5960	50.3427	50.6623	51.2980	51.7423	52.1733	52.3400	52.4619	52.8111	53.2947	53.6039	53.9654	54.0927	54.3708	54.4468	54.6064	54.3112	54.1171	53.7288	52.9609	52.1455	51.5922	50.8299	50.5637	50.0382	49.5275	49.2890	49.0442	48.8943	49.2435	50.3237
d-Ca47A1_01_G04R	23.2092	26.7771	30.0984	32.4026	34.9213	37.0811	39.5648	40.6417	41.6852	42.6050	43.7065	44.4475	44.7750	45.2362	45.6673	46.2716	46.9262	47.3863	47.8713	48.2872	48.7125	49.2745	49.6132	50.0111	49.7966	50.5653	51.1201	51.2043	51.3310	51.7552	51.7180	52.0083	52.0145	52.1033	51.7453	51.7471	50.1062	50.6990	49.6746	48.7108	48.6355	48.0765	47.4237	46.8280	46.3427	46.1864	45.7032	45.8656	47.2367
d-Ca47A1_01_G05R	23.6370	28.5129	31.6166	33.7704	36.6001	38.5199	40.5339	41.8746	43.6126	43.8748	45.1226	46.3039	46.2461	46.6700	47.2675	47.9060	48.1198	48.9002	49.2933	49.7288	50.2736	50.8330	51.2027	51.5753	50.6447	51.8796	52.0574	52.3705	52.7882	53.0686	53.0322	53.1084	53.5328	53.2720	53.1924	52.8972	52.4551	51.8387	50.9760	50.1775	49.6669	49.2179	48.4646	47.9819	47.7116	47.7733	47.3504	47.6476	48.7395
d-Ca47A1_01_G06R	25.1372	30.2640	31.8456	36.2116	38.3687	40.3150	44.4395	44.7219	45.8682	47.0805	47.1463	48.2248	48.8905	48.9557	49.4083	50.0544	50.7580	51.1911	51.7430	52.1737	52.7117	52.9766	53.4893	53.8924	54.0047	54.4745	54.5011	54.6682	55.1146	54.2004	55.3557	55.5028	55.6709	55.5007	55.5088	55.1816	54.6249	53.9439	53.0464	52.2176	51.6221	51.2463	50.4625	49.9532	49.4885	49.0549	48.6449	48.9784	50.0701
d-Ca47A1_01_G07R	24.2218	28.1107	30.9200	34.4448	37.0636	39.0276	41.0216	42.7093	43.8621	45.1618	45.3947	46.2737	46.8953	47.1013	47.6417	48.1207	48.5582	49.1850	49.5440	49.9446	50.2681	50.9560	51.3183	51.7399	51.8837	52.1899	52.2992	52.5230	52.9454	52.0844	53.1555	53.2835	53.3844	53.2618	53.1010	52.8305	52.2206	51.5461	50.5540	49.6490	49.0265	48.5521	47.8547	47.3002	46.8093	46.6135	46.2755	46.6535	47.7958
d-Ca47A1_01_G08R	23.5622	27.3126	27.8650	31.6955	33.7736	35.7570	37.2408	39.2426	40.4170	41.1972	41.1390	42.5154	42.7019	43.0218	43.5099	43.8049	44.1635	44.6411	44.9291	45.3303	45.5634	46.0481	46.3352	46.7162	46.9127	47.0755	47.1473	47.3260	47.5866	47.3048	47.7543	47.9058	47.9216	47.8436	47.6332	47.4108	46.9315	46.2436	45.4675	44.6384	44.1018	43.7263	43.0622	42.5892	42.2268	41.9161	41.7031	41.9392	42.9839
d-Ca47A1_01_G10R	26.4373	31.5351	34.3827	36.8155	39.5453	41.5954	43.1265	44.9574	46.1100	47.1443	47.8428	48.5765	48.6792	48.8925	49.6042	49.9195	50.2891	51.0924	51.4131	51.7825	52.3342	52.9123	53.3138	53.5477	53.6735	53.7991	54.0955	53.5034	54.5731	54.7999	54.8187	54.7250	55.1188	54.8672	54.7562	54.2936	53.6863	52.9091	51.7460	50.8731	50.1595	49.7927	48.8151	48.0477	47.6105	47.6451	46.9885	47.3242	48.6534
d-Ca47A1_01_G11R	25.2650	30.1200	33.3507	36.9767	39.2503	41.6786	43.5749	45.7187	46.9129	48.1103	48.3334	49.5420	49.4289	50.1452	51.2261	51.4682	52.0084	52.7586	53.0359	53.6414	54.0742	54.5738	54.9153	55.3551	55.4961	55.7135	55.9473	56.4051	56.7024	56.9298	56.9535	57.1065	57.2223	57.1317	56.9685	56.7192	56.1096	55.3100	54.2404	53.4896	52.6542	52.2898	51.5016	50.8364	50.5197	50.1871	49.9193	50.2814	51.5683
d-Ca47A1_01_G12R	24.1391	30.2840	33.0214	35.2045	38.2650	40.0550	42.1200	43.8233	44.7183	45.3627	46.4763	47.3542	47.2872	47.7471	48.4299	48.3500	48.8759	49.4720	49.8949	50.4117	50.7932	51.2934	51.7132	51.8762	52.1855	52.2585	52.5457	52.7119	52.9134	53.1537	53.2908	53.2775	53.3275	53.3918	53.1962	52.5440	51.1230	51.1958	49.7503	48.9788	48.4552	47.9785	47.0231	46.2980	45.8561	45.4665	45.0010	45.2894	46.7329
d-Ca47A1_01_H01R	26.9375	32.5824	34.4912	37.1725	40.0349	41.5089	43.1935	45.1386	46.2499	47.3037	47.6573	48.3247	48.5568	48.8901	49.7001	50.0066	50.5198	51.1654	51.6157	52.1947	52.6312	52.8478	53.2411	53.6087	53.7151	53.8983	54.4267	54.5050	54.8091	54.9357	55.1674	55.2584	55.4253	55.5991	55.3566	55.0942	54.4609	54.1167	53.1886	52.3556	51.9674	51.4479	50.7477	50.2239	49.9625	49.9328	49.9129	50.1281	51.1221
d-Ca47A1_01_H02R	25.7801	29.6263	33.0519	35.3986	38.1008	39.7736	41.2147	42.4971	43.9784	44.8148	45.0151	45.9626	46.4425	46.3939	46.9270	47.5659	47.9188	48.4467	48.5455	49.1375	49.5490	49.9833	50.2575	50.4808	50.7273	51.0121	51.2752	51.4358	51.4729	51.6887	52.0205	52.0715	52.2369	52.0617	52.0903	51.6330	51.2705	50.5299	49.7407	49.1085	48.6470	48.2045	47.5445	47.0781	46.8281	46.5184	46.2154	46.6056	47.4563
d-Ca47A1_01_H03R	24.8358	30.2867	31.1755	35.0990	37.5414	39.6800	40.9466	43.5923	44.3844	45.3405	45.8327	46.4400	46.7036	47.1562	47.4040	48.0909	48.4669	48.9198	49.1988	49.5910	50.3053	50.3362	50.9557	51.2147	51.5223	51.6643	51.9529	52.1546	52.3062	52.6290	52.7145	52.7269	52.9191	53.0316	52.5169	52.3019	51.6254	51.0247	49.9705	48.9781	48.5213	48.0778	47.2823	45.3700	46.0956	45.7158	45.6018	45.6354	46.9716
d-Ca47A1_01_H05R	25.8409	30.1313	33.2142	36.3532	38.9023	40.4136	41.9718	43.2192	44.5570	45.7266	46.4315	46.6588	47.0210	47.5551	48.0186	48.4889	48.9503	49.5616	50.0546	50.6302	50.7343	51.2908	51.6030	51.8620	51.9222	52.3230	52.5851	52.7437	53.0313	53.3387	53.6232	53.5073	53.7977	53.6825	53.5488	53.1792	52.9071	52.1887	51.1855	50.5772	50.0116	49.5029	48.8271	48.2303	47.8139	47.5444	47.4002	47.5861	48.6635
d-Ca47A1_01_H06R	25.8378	30.1122	32.7214	34.6987	37.4523	39.0348	40.5027	42.4131	43.5827	44.5770	45.0345	45.6176	46.1332	46.4996	46.9415	47.5138	47.9645	48.4754	48.8074	49.4022	49.7762	50.0384	50.4960	50.5247	51.0574	51.3955	51.6055	51.9401	52.0380	52.1677	52.2986	52.4924	52.5901	52.6991	52.4718	52.1805	51.6462	50.8250	50.0504	48.9789	48.6533	48.0449	47.4456	46.5562	46.0965	45.6739	45.2915	45.5473	46.7695
d-Ca47A1_01_H07R	24.7846	28.4847	31.4316	34.7302	37.3334	38.3695	39.7894	41.8719	42.8542	43.7397	44.1310	44.5104	45.1189	45.4061	45.7342	46.0854	46.4775	46.8120	47.1016	47.6328	48.0163	48.2020	48.5738	48.8963	48.9834	49.1377	49.4161	49.5324	49.7685	49.9197	50.0370	50.2275	50.1932	50.1451	49.8904	49.6764	49.1198	48.5505	47.6607	46.8458	46.4345	46.0052	45.2665	43.9366	44.3695	43.9922	44.0129	44.1589	45.1259
d-Ca47A1_01_H08R	26.6934	30.3597	33.1210	35.3227	37.8525	39.4807	41.0380	42.2397	43.6367	44.3693	45.1020	45.6294	45.9718	46.0922	46.4004	46.7772	47.3500	47.9166	48.0272	48.6499	49.0164	49.3368	49.4353	49.7851	50.1454	50.2425	50.5596	50.7075	50.7540	51.0481	51.1077	51.3648	51.4326	51.3648	51.2675	50.9025	50.4050	49.8051	49.0824	48.3599	47.8733	47.3958	46.7788	46.3868	46.1861	46.0210	45.6218	46.1516	46.8454
d-Ca47A1_01_H09R	24.6453	29.1152	32.4732	35.1798	37.2340	38.8121	40.9507	42.2141	43.5210	44.4320	44.6895	45.6403	45.9430	45.9231	46.4501	47.0199	47.3947	47.8560	48.2349	48.8456	48.9444	49.6473	49.8586	50.2213	50.4658	50.5607	50.9317	51.1544	51.2249	51.4907	51.5020	51.7430	51.6630	51.9007	51.6012	51.4094	50.8227	50.2903	49.5744	48.7638	48.2241	47.6892	47.0472	46.6275	46.3040	46.3793	46.1683	46.5126	47.4153
d-Ca47A1_01_H10R	24.5737	30.9565	31.5365	35.5595	37.7481	39.8173	41.2226	43.1448	44.5182	45.5709	46.1701	46.5278	47.2689	47.1984	47.9791	48.3460	48.8027	49.2068	49.8038	50.0525	50.5927	50.8093	51.3566	51.4336	51.7665	52.0266	52.2877	52.5504	52.7311	52.9077	53.0531	53.1112	53.3367	53.4043	53.0129	52.7846	52.2664	51.5833	50.8068	49.7018	49.2879	48.7630	48.0921	47.2289	46.8945	46.3503	46.0807	46.2190	47.5223
d-Ca47A1_01_H11R	25.6470	30.7034	34.3003	36.3156	39.3869	41.2554	42.7082	44.7553	45.9751	46.7379	47.5796	48.4372	48.6425	49.0120	49.6105	50.2684	50.7510	51.3817	51.8497	52.3432	52.9725	53.4456	53.6249	54.2112	54.5511	54.6350	55.0634	55.3768	55.5532	55.7748	55.8876	56.1412	56.1629	56.3810	56.0606	55.9447	55.3327	54.6301	53.7217	52.8128	52.3923	51.8490	51.1470	50.5397	49.9689	49.8196	49.4348	49.7243	50.8852
d-Ca47A1_01_H12R	26.0874	29.6984	33.4908	34.8971	38.6582	39.7507	40.7463	43.0677	44.5210	45.4157	45.9868	46.6771	46.8787	47.1798	47.9209	48.1619	48.6164	49.3397	49.4963	49.8036	50.3928	50.5519	51.1476	51.4654	51.7313	51.9279	52.2548	52.4222	52.6114	52.8079	52.9449	52.8940	53.1193	53.2078	52.7379	52.4154	51.8133	51.1101	50.0780	48.9422	48.5082	47.9441	47.0982	45.2602	45.9326	45.5159	45.2822	45.4783	46.7920
d-Ca47A1_02_A01R	23.8735	28.1496	30.9635	34.0570	36.9918	39.0885	40.8627	42.6989	44.2863	45.5845	46.6872	47.2799	47.5855	48.1180	49.0995	49.5572	50.1040	50.8478	51.4392	51.9510	52.4667	53.0644	53.4723	54.2421	54.4034	54.6094	54.9673	55.4232	55.6342	55.6882	55.9916	56.4594	56.5930	56.7323	56.5224	56.1181	55.5888	55.0342	54.1534	53.4072	53.0672	52.5471	51.9715	51.0721	50.0208	50.4587	50.1135	50.3826	51.6388
d-Ca47A1_02_A02R	23.4398	26.9982	29.3394	32.1305	34.4184	36.5878	38.1740	39.4932	40.8424	41.7286	42.9104	43.2795	43.5612	43.8710	44.4965	44.9835	45.1810	45.6976	46.3256	46.6233	47.1452	47.4723	47.6960	48.1239	48.3859	48.3777	48.6645	48.9825	49.2388	49.3874	49.5661	49.5302	49.8585	49.8809	49.5894	49.4979	48.9581	48.4298	47.6734	47.1502	46.5822	46.2278	45.7673	45.4000	45.1514	44.9499	44.9153	45.0898	46.0496
d-Ca47A1_02_A03R	25.2156	28.5510	31.4526	34.0851	36.7143	38.8833	40.2859	41.5415	43.1877	44.3384	45.5296	45.5207	45.8561	46.3732	46.6720	47.2789	47.7411	48.0963	48.7587	48.9957	49.4786	49.9959	50.3460	50.7051	50.8407	51.1025	51.1470	51.4414	50.6980	51.8836	52.0353	52.0180	52.4107	52.3305	51.9152	51.8883	51.2631	50.6479	49.7520	49.1314	48.5166	48.0990	47.4964	47.0557	46.6947	46.4616	46.3648	46.5392	47.5916
d-Ca47A1_02_A04R	25.0357	28.2528	31.9335	34.1203	36.3044	38.5738	39.9515	41.4508	42.6283	43.5657	43.8926	44.6778	44.9692	45.3476	46.0383	46.2161	46.3637	46.7717	47.4201	47.2982	48.2739	48.6482	49.2799	49.4085	49.5004	49.9540	50.1020	50.3127	50.4863	50.9456	50.8761	50.5302	50.9531	50.9804	50.7860	50.4589	50.0117	49.3337	48.5440	47.6124	47.1313	46.6932	46.0560	45.4015	44.2205	45.0971	44.8966	45.3297	46.1218
d-Ca47A1_02_A05R	24.0292	28.8364	32.4448	34.5533	38.1883	40.0073	41.4331	43.2870	44.6989	46.2127	46.7603	47.3968	47.6168	48.4905	48.7050	49.1293	49.8645	50.7579	50.8767	51.3884	51.7991	52.4012	52.8208	53.0605	53.3078	54.0813	53.9084	54.1560	52.8048	54.6058	54.8906	54.9669	54.9650	55.0543	55.0852	54.5181	54.1677	53.4037	52.5236	51.5997	51.1610	50.8612	50.0660	49.4036	49.0520	48.9024	48.7139	49.1785	50.1180
d-Ca47A1_02_A07R	26.1820	28.8824	31.8926	34.9094	37.4577	39.0056	40.7453	42.4268	43.5009	44.6037	45.6306	46.3974	46.6821	47.0222	47.4995	47.7475	48.4190	48.8263	49.0771	49.7223	50.1952	50.6838	50.9814	51.3777	51.5107	51.1310	52.0054	52.2465	52.4867	52.6839	52.7151	52.9988	53.3988	53.1667	53.0352	52.7134	52.1695	51.6004	50.4941	49.8123	49.3294	49.0136	48.1518	47.6023	47.0540	46.7962	46.5719	46.6747	47.8970
d-Ca47A1_02_A08R	24.9568	29.8338	32.6930	35.5066	38.2505	39.7557	41.6489	43.3148	44.6869	46.0365	46.7735	47.5234	47.9219	48.4670	48.6651	49.3213	50.0180	50.7915	50.9020	51.5554	52.0487	52.4738	52.7596	52.9950	53.2846	53.7396	53.9485	54.1205	53.3038	54.5628	54.8242	54.9835	54.9319	55.0883	55.0252	54.6688	54.2430	53.5267	52.8924	51.9872	51.6003	51.3201	50.6404	50.1223	49.8966	49.6926	49.5204	49.9311	50.6728
d-Ca47A1_02_A09R	24.9201	28.9086	31.6822	34.6675	36.7053	38.4480	40.6577	42.3054	42.9733	44.5536	45.1560	46.0902	46.2541	46.8663	47.1226	47.3415	47.9898	48.7760	48.8897	48.3878	50.0594	50.3115	50.6575	51.0629	51.3230	50.3858	51.8110	51.9723	52.1754	52.4811	52.6608	52.9026	53.1249	53.0539	52.7643	52.6031	52.1758	51.4838	50.4208	49.7255	49.2575	48.9832	48.2213	47.7328	47.3551	47.0846	46.7403	47.0563	48.1656
d-Ca47A1_02_A10R	24.6897	27.7274	30.5004	33.9505	35.9423	37.8699	39.5985	40.9159	42.2838	43.5110	43.9947	44.5166	44.8431	45.5450	45.9305	46.2335	46.8473	47.1978	47.6419	48.1743	48.4683	48.8117	49.1783	49.5264	49.6243	49.9022	49.9341	50.2483	50.1141	50.6374	50.8139	50.8005	51.1628	51.1248	50.9178	50.7932	50.2116	49.6369	48.7726	48.2033	47.6937	47.3639	46.8842	46.4742	46.0430	45.6007	45.4689	45.5617	46.6216
d-Ca47A1_02_A11R	25.1275	27.9434	30.9413	33.6956	35.6863	37.4431	39.3526	41.3804	42.2524	43.8598	44.3613	45.0042	45.2333	45.9132	46.5339	46.8458	47.6386	47.3792	48.5097	48.9649	49.6821	49.9895	50.4085	50.8895	50.8388	51.2970	51.6162	51.8092	52.2226	52.4831	52.7550	52.7157	52.8453	52.9825	52.8017	52.5918	51.9359	51.5463	50.5020	49.6456	49.4576	48.8522	48.1031	47.5341	47.1433	46.8718	46.4566	46.8511	47.7492
d-Ca47A1_02_A12R	24.3507	28.4383	31.8980	34.0343	36.5309	38.8790	39.8580	42.1638	43.7573	45.0938	45.6307	46.2522	46.3785	47.1602	47.5366	48.0168	48.7255	49.3037	49.5183	50.0241	50.7743	51.1939	51.5522	51.8939	52.1300	52.4118	52.8237	53.0338	53.1723	53.4647	53.6684	53.7231	53.8808	53.9266	53.9946	53.5060	53.0999	52.2814	51.6005	50.5472	50.2617	49.7618	49.0435	48.5368	48.3077	48.1568	48.0102	48.3678	49.3871
d-Ca47A1_02_B01R	22.7907	26.0128	29.2601	33.0035	35.9619	37.5459	39.7925	41.7840	42.5540	43.7615	44.7145	45.3096	45.6332	46.0635	47.2696	47.5370	48.1715	48.5506	49.0945	49.8109	50.3693	50.6879	51.3490	51.5263	51.8147	51.9910	52.3663	52.8510	53.1245	53.2953	53.4716	53.5248	53.9525	53.8360	53.7650	53.3361	52.9337	49.8690	51.3255	50.6808	50.1161	49.0572	49.0461	48.6090	48.4400	48.5048	48.3350	48.6431	49.4731
d-Ca47A1_02_B02R	21.3782	26.2855	29.0276	31.5062	34.8625	36.2626	38.1187	39.6756	40.8862	42.1049	43.0720	44.0356	43.8491	44.8825	45.3462	45.9002	46.4368	46.9417	47.6029	47.5119	48.5658	48.8964	49.3019	49.8633	50.1332	50.4735	50.6818	50.8981	51.1085	51.4210	51.5857	51.7905	51.9642	52.0755	51.6477	51.7233	51.1417	50.4273	49.6112	48.8005	48.4757	48.0971	47.3107	46.8858	46.6715	46.0577	45.9243	46.1681	47.3286
d-Ca47A1_02_B03R	22.6801	27.0059	29.0851	32.3247	35.3072	37.6010	39.1604	40.9051	42.3845	43.1338	43.4185	44.4883	44.8753	45.3595	45.8478	46.5253	46.7961	47.6762	48.1181	48.6405	49.2200	49.3595	49.8894	50.0633	50.6059	50.7020	51.1108	51.3876	51.6031	51.5185	51.9722	51.9905	52.1426	52.3383	52.0034	51.9237	51.3791	50.1752	49.6052	49.0629	48.6083	48.2625	47.7879	47.4485	46.7817	46.9908	46.9169	47.1106	47.9551
d-Ca47A1_02_B04R	23.1059	26.8751	29.9829	33.1309	35.6815	38.3287	39.5727	41.0304	42.6993	43.7107	44.1679	44.9324	45.3906	45.8294	46.2307	46.6016	47.2614	47.8305	48.3522	48.8643	49.5251	49.7982	50.2582	50.4133	50.8098	50.9522	51.3490	51.5445	51.7127	51.8001	52.0870	52.1383	52.4007	52.4462	52.1304	52.0094	51.4044	49.9727	49.5099	48.7104	48.2784	47.8636	47.1062	46.6065	45.9371	45.8415	45.5980	45.8974	47.0063
d-Ca47A1_02_B05R	23.0752	27.0700	29.0855	32.0285	34.6100	36.3428	38.4968	40.4259	40.9288	42.1951	42.9266	43.3225	43.8687	44.1150	45.1958	45.5264	45.7362	46.6671	47.0915	47.4100	47.7800	48.4463	48.7686	49.1626	49.2264	49.5775	49.9935	50.1653	50.5343	50.7021	50.9093	51.0293	51.2130	51.2663	51.1294	50.7478	50.3836	48.9593	49.2851	48.4604	48.0518	47.1516	47.1600	46.7167	46.6946	46.4537	46.1397	46.7298	47.5029
d-Ca47A1_02_B06R	21.2279	24.9363	28.4352	31.8022	34.2563	36.5208	38.3286	39.9417	41.5041	42.8772	42.9346	44.5287	44.9145	45.3149	46.2274	46.6339	47.3329	48.1003	48.3693	48.9234	49.4173	50.1245	50.4256	50.9386	51.2586	51.4676	51.7398	52.0997	52.3479	52.6576	52.6700	52.8801	53.0908	53.2106	53.0263	52.6778	52.3046	51.4720	50.5736	49.6329	49.2767	48.8192	47.9651	47.0199	46.9263	46.5828	46.1750	46.6064	47.7415
d-Ca47A1_02_B08R	22.8557	27.0723	30.0075	33.1956	36.2312	37.7484	40.1762	41.7133	42.8600	43.9121	44.5335	45.5628	45.9372	46.5771	47.1637	47.4312	48.1875	49.0045	49.1151	49.9302	50.3882	50.6814	51.2013	51.6112	51.7933	52.2549	52.3115	52.5794	52.8667	52.9266	53.1024	53.2408	53.4239	53.5695	53.2609	53.0828	52.5071	52.3680	51.1404	50.1687	50.0305	49.5558	48.7397	48.2140	48.0018	47.8677	47.7598	48.1662	48.9428
d-Ca47A1_02_B09R	21.9700	26.7066	28.8999	31.4486	33.7583	35.9399	37.8127	39.3298	40.7037	41.4720	42.4729	43.3850	43.4092	44.2097	44.8082	45.0178	45.7721	46.1459	46.8601	47.2465	47.8051	48.3161	48.6730	49.1322	49.2476	49.8991	49.9449	50.1276	50.3917	50.7043	50.9725	51.2155	51.1513	51.2637	51.2263	50.8401	50.4399	49.4857	49.3269	48.4776	48.1249	47.8383	47.1921	46.6973	46.4819	46.1291	45.9443	46.3668	47.2557
d-Ca47A1_02_B10R	22.5731	27.2471	30.3846	33.3876	36.4992	38.1066	40.5805	41.9608	43.4923	44.2208	44.7315	46.2880	46.6467	46.9432	47.5565	47.8979	48.7085	49.2479	49.6835	50.1555	50.7018	51.4161	51.6392	52.0420	52.3117	52.5674	52.7847	53.0703	53.2835	53.5984	53.5206	53.6939	53.9101	53.9325	53.7848	53.3122	52.8233	52.1460	51.0624	50.0559	49.6644	49.0941	48.1391	47.3474	47.2006	46.8643	46.5111	47.0909	48.1484
d-Ca47A1_02_B11R	23.7220	27.1773	30.9889	33.7414	35.6792	38.1957	39.8615	41.5388	42.3770	43.5267	43.9338	44.8393	44.9250	45.2726	45.8814	46.1135	46.5089	46.7113	47.3022	47.9854	48.3690	48.4249	49.2614	49.2663	49.7365	49.5994	50.0230	50.3198	50.4583	50.4447	50.6332	50.6931	50.8627	50.8197	50.6082	50.1497	49.5752	46.8441	47.6627	46.9297	46.3590	44.9482	45.0234	44.3182	43.9550	43.7272	43.4595	43.6946	44.7993
d-Ca47A1_02_B12R	21.5331	25.7958	28.5484	31.4237	33.1395	35.1549	36.8387	38.6831	39.9840	40.2549	40.6738	41.8874	42.1802	42.7779	43.7752	43.8470	44.3719	45.0683	45.4845	45.9086	46.2412	46.9473	47.4276	47.8679	48.0089	48.4836	48.7256	49.0076	49.4148	49.6220	49.8722	50.0912	50.2774	50.3816	50.5243	50.1417	49.8927	49.0587	48.7511	48.0166	47.7711	47.6128	46.8809	46.5004	46.1344	45.8632	45.7421	46.0000	47.1199
d-Ca47A1_02_C01R	23.2434	27.8993	30.8260	33.6988	36.9412	38.9348	40.9438	43.2373	44.7945	45.1262	46.4082	47.1154	46.7244	47.8560	49.0727	49.1589	50.0236	50.7444	51.2630	51.8318	52.4888	53.0251	53.3739	53.9812	54.3341	54.6928	55.0442	55.2542	55.4890	55.9017	56.1039	55.2170	56.2695	56.5596	56.3205	56.1543	55.5126	55.0198	53.9700	52.4320	52.7601	52.1411	51.4258	50.9200	50.5275	50.3066	50.1473	50.4622	51.6871
d-Ca47A1_02_C02R	22.9885	29.0213	29.8585	33.4820	36.1170	38.5953	40.1908	42.7693	43.9295	44.6880	45.9454	46.3337	46.9041	47.4033	47.9741	48.8327	49.5922	50.2901	50.7336	51.2078	51.8057	52.1339	52.9214	53.1109	53.3436	52.9311	53.8910	54.2637	54.4926	54.6523	54.8032	55.1712	55.4169	55.2942	55.1324	54.8107	54.7174	53.7144	52.8649	52.3348	51.8256	51.5384	50.8144	49.9556	50.0200	49.8109	49.5503	48.5045	51.0372
d-Ca47A1_02_C03R	20.2148	23.2689	27.1361	28.9884	31.6985	33.7287	35.6957	37.0624	38.7326	39.3014	40.2651	40.9335	41.1744	41.7678	42.7832	43.0664	43.5242	44.3118	44.7070	45.3612	45.9616	46.5946	46.8347	47.1118	47.4404	48.0091	48.3654	48.5912	49.0404	49.2067	49.4306	49.0122	49.9653	50.2507	49.8983	49.7445	49.5740	49.1176	48.5328	46.5766	47.4689	47.0094	46.6005	45.9886	46.0523	45.6410	45.4624	45.8214	46.7718
d-Ca47A1_02_C04R	23.1614	27.3187	30.1084	32.7790	36.4355	38.3472	40.4935	42.4152	44.1779	45.1916	46.0322	46.8264	46.8990	47.7070	48.3537	48.8693	49.3750	50.1048	50.6575	51.4036	51.9350	52.0980	52.6695	53.1683	53.3343	52.5633	53.9276	54.2092	54.3719	54.8967	55.1445	55.0107	55.2628	55.1260	55.1054	54.9781	54.2708	53.6625	52.5153	50.4937	51.0732	50.6894	49.8628	49.2476	48.6130	48.3619	47.8644	48.3459	49.7760
d-Ca47A1_02_C05R	23.2564	27.0815	29.9689	32.4754	35.3919	37.5752	39.5601	41.3133	42.8407	43.3544	44.2730	45.0715	44.4932	45.7727	46.6310	46.7107	47.3502	48.1110	48.5153	48.8531	49.3948	49.6395	50.2036	50.5261	50.7865	50.6201	51.2536	51.5034	51.6676	52.0878	52.1837	51.4163	52.3025	52.3388	52.2441	52.1465	51.3420	50.8686	49.8326	48.5598	48.5265	48.1162	47.3651	46.8644	46.3507	46.0854	45.6961	46.0366	47.2505
d-Ca47A1_02_C06R	21.3143	25.3759	28.8290	31.0370	34.3698	36.4787	38.8128	40.5474	41.9681	43.3172	43.9472	44.8046	45.2684	45.7441	46.3505	47.0578	47.7199	48.3694	48.8627	49.4160	49.7415	50.4323	51.3468	51.4422	51.7998	50.9331	52.3943	52.6884	52.9198	52.4490	53.3002	53.5733	53.6379	53.6834	53.5874	53.2330	52.7454	52.0444	50.9740	50.0783	49.7534	49.2957	48.5506	47.6479	47.3093	46.7915	46.3643	46.4706	48.0290
d-Ca47A1_02_C07R	18.9557	22.6753	25.8751	27.8922	30.2400	32.2279	34.3412	35.8541	37.5991	38.4187	39.5846	40.4791	40.4280	41.8911	42.7156	43.0962	43.9291	44.8031	45.4501	46.1597	46.8571	47.5166	48.1768	48.7928	49.2451	49.3532	50.1293	50.6283	51.0542	51.6583	51.8989	51.3115	52.4509	52.5454	52.6615	52.7141	52.3295	52.1217	51.3235	50.3912	50.4260	50.1297	49.5686	49.3641	49.1496	49.2864	49.1164	49.6242	50.5867
d-Ca47A1_02_C08R	23.1534	26.7033	29.0786	32.3786	34.9984	36.8769	39.1648	41.0165	42.3132	43.4145	43.9935	45.0734	45.4990	46.3038	46.7069	47.2996	47.6710	48.7026	48.9456	49.6338	50.2387	50.6698	50.9234	51.4715	51.7488	52.0790	52.5551	52.6665	52.9512	53.1318	53.3417	52.7860	53.7549	53.9225	53.6542	53.3083	52.8119	52.1697	51.3111	49.0395	49.8713	49.4257	48.6631	47.9169	47.7432	47.1720	46.8574	47.1543	48.3296
d-Ca47A1_02_C09R	22.1579	26.2519	29.4462	32.6844	35.2754	37.2784	39.2906	41.2773	42.6211	43.7830	44.5040	45.1558	45.8001	46.2513	46.8361	47.4852	48.4262	48.9909	49.2155	49.7502	50.2491	50.7059	51.5520	51.5994	51.8730	51.9138	52.3630	52.8255	52.8932	53.1963	53.3224	53.4756	53.7810	53.5750	53.5062	53.1300	52.8547	51.9899	50.9263	50.1816	49.7093	49.3543	48.5684	47.6357	47.4535	47.0383	46.5621	46.5490	48.3486
d-Ca47A1_02_C10R	22.5999	26.5257	29.7314	32.2247	35.2903	37.3556	39.6391	41.0689	42.5602	43.6787	44.3226	45.0779	45.4094	46.1331	46.4194	47.1196	47.7654	48.5597	48.8312	49.4606	49.9674	50.2368	51.1951	51.2108	51.4486	51.3184	51.9294	52.4234	52.5081	52.7669	52.8170	53.0154	53.2998	53.0544	52.9898	52.6556	52.2636	51.4414	50.3650	49.5850	49.0407	48.5529	47.7248	46.8995	46.7667	46.5265	46.1749	46.1414	47.9182
d-Ca47A1_02_C11R	23.5562	26.5406	29.6199	32.4487	34.7856	37.1705	39.5153	40.9043	43.1170	43.5785	44.8744	45.2946	45.3623	46.3429	46.9252	47.4606	48.1416	48.7049	49.2235	49.6002	50.3212	50.8478	51.4623	51.7748	52.1102	52.3001	52.6796	53.0033	53.2768	53.6675	53.7722	53.9663	53.9260	54.1637	53.9476	53.7629	53.2869	52.5626	51.6409	50.7868	50.4828	50.1472	49.4000	48.7709	48.3494	48.1904	47.8959	48.2083	49.4157
d-Ca47A1_02_C12R	22.3113	26.9396	30.0454	32.3229	35.8338	37.7797	39.5617	41.3607	42.8950	43.6457	44.4717	45.4413	45.8880	46.2288	46.7733	47.3914	48.3969	48.7867	49.0847	49.7144	50.1655	50.7688	51.6350	51.6970	52.0869	51.0388	52.4328	52.3894	53.0949	52.7338	53.4967	53.6835	53.7800	53.7498	53.6878	53.2646	52.8520	52.2532	51.3666	50.4095	50.0965	49.7286	49.1132	48.1585	48.0094	47.7201	47.5881	47.7322	49.0419
d-Ca47A1_02_D01R	21.0685	26.2172	29.7607	31.0962	35.8995	37.4168	39.7279	41.7296	42.6558	43.7321	44.7462	45.3978	45.8740	46.3310	46.5988	47.1626	47.9888	48.4911	49.2651	49.5166	50.1002	50.5943	51.0033	51.3962	51.4206	51.9092	52.2509	52.3699	52.5760	52.6923	52.9897	53.0010	53.1940	53.5760	53.1281	52.9982	52.7884	51.9732	51.7015	51.0502	50.7908	50.3854	50.0807	49.5739	49.4702	49.2630	48.9600	49.4402	50.1819
d-Ca47A1_02_D02R	22.0819	25.8175	28.8137	32.4138	34.9995	37.4298	39.3573	41.8154	42.9774	44.1037	45.0991	45.3899	46.0656	46.9301	47.5437	47.9497	48.7733	49.7079	50.1470	50.0956	51.5493	51.8903	52.1929	52.7877	53.1784	53.2653	53.7804	53.8922	54.2709	54.5381	54.9637	55.0581	55.2615	55.2441	55.1359	55.0744	54.5188	53.8421	53.0465	52.1286	51.7872	51.3003	50.6500	50.2363	50.0384	49.7305	49.4678	49.8328	50.3367
d-Ca47A1_02_D03R	22.6123	27.0835	30.1995	32.7712	35.9518	38.4637	39.7574	41.5921	43.1066	43.4184	44.7778	45.8139	46.0914	46.6566	47.2094	47.8824	47.9303	48.7477	49.2249	48.9491	50.1268	50.5669	51.2866	51.5630	51.6995	52.0252	52.2164	52.4843	52.7989	53.1369	53.4371	53.3974	53.3261	53.4609	53.3512	52.8471	52.4429	51.5221	50.8254	49.8757	49.3988	49.0108	48.2126	47.2822	46.8790	46.5704	46.2607	46.4913	47.0442
d-Ca47A1_02_D04R	21.1491	25.6705	28.6293	31.5794	35.2458	37.0010	39.7342	41.4935	43.1681	44.3665	45.0729	45.9480	46.4072	47.1428	47.3839	48.0189	48.5690	49.5596	49.8226	49.7362	51.1244	51.6442	52.1683	52.4155	52.7507	53.0488	53.4066	53.5441	53.9818	54.0873	54.3774	54.5357	54.5882	54.8285	54.4956	54.3586	53.6675	51.7778	51.6822	50.7700	50.3015	49.8621	49.0086	48.2784	47.8160	47.1707	46.7345	47.1035	47.8176
d-Ca47A1_02_D05R	20.3750	23.8573	27.4618	29.8336	33.4116	34.9403	37.0696	38.7913	39.8634	40.9957	41.8810	42.6501	43.2622	43.6310	43.9342	44.7696	45.3802	45.9198	46.3512	46.7652	47.3560	47.9255	48.1069	48.6978	48.8412	49.2443	49.6041	49.8325	50.0655	50.1599	50.4305	50.4781	50.6349	50.8097	50.5050	50.3216	49.7464	48.9123	48.2471	47.4228	47.0307	46.7133	46.0015	45.2359	44.9696	44.5112	44.0068	44.4718	45.7238
d-Ca47A1_02_D06R	23.2780	26.9120	30.7494	33.3935	36.3850	39.1479	40.4898	42.2000	43.4072	44.4526	45.1064	45.6039	46.4137	46.6897	47.2077	47.4736	48.1636	48.5170	49.0033	49.3463	49.9982	50.4975	50.6458	51.0897	51.2749	51.6737	51.7498	52.0709	52.2736	52.3717	52.4507	52.7298	52.7086	52.8370	52.3862	52.2980	51.7776	51.0851	50.1045	49.2492	48.7242	48.2305	47.4791	46.9796	46.6874	46.4718	46.2523	46.6407	47.9216
d-Ca47A1_02_D07R	21.9342	25.9833	29.6021	31.9681	35.4003	36.7507	38.6860	40.7421	42.1792	42.8566	43.8132	44.4328	45.5606	46.0899	46.7366	46.6965	47.4805	48.0545	48.5976	49.4094	49.7272	50.2921	50.3976	50.8112	50.9597	51.5601	51.7505	52.0792	52.4114	52.6272	52.7898	53.0769	53.1184	53.4131	52.9746	52.9970	52.6566	52.1599	51.3145	50.7023	48.7131	50.0061	49.1835	48.7990	48.5733	48.5532	48.3445	48.5740	49.7874
d-Ca47A1_02_D08R	23.0157	26.3439	29.3009	32.3822	35.5192	37.4572	39.3851	41.2595	42.4632	43.2540	44.3312	45.0205	45.3677	45.9244	46.3903	47.1479	47.8425	48.2710	48.9703	49.2747	49.8221	50.2121	50.8152	51.1967	51.5043	51.8326	51.9394	52.5590	52.5152	52.7717	53.0160	53.0261	53.3272	53.3588	53.1729	52.8588	52.3770	51.5259	50.6983	49.7926	49.3246	48.9799	47.2163	47.3149	46.9093	46.6351	46.3642	46.6709	47.8949
d-Ca47A1_02_D09R	22.0275	26.7130	29.8584	32.6552	35.6371	37.6662	39.3595	41.5214	42.9433	43.7125	44.6434	45.1911	45.8027	46.2196	46.8617	47.4846	47.9961	48.3705	48.8784	49.0383	49.7512	50.1078	50.6364	50.9467	51.1021	51.4386	51.6158	51.9728	52.1392	52.3746	52.6252	52.4990	52.5575	52.7458	52.7118	52.2510	51.9249	51.1826	50.5676	49.7570	49.5226	48.9918	48.4107	47.7992	47.5420	47.3126	47.0636	47.4125	48.1602
d-Ca47A1_02_D10R	22.5267	26.0098	29.3915	32.4213	35.0499	37.1310	38.9897	41.1581	42.4260	43.3108	44.3338	45.0035	45.6630	46.2196	46.7459	47.1382	47.8870	48.6854	49.1438	49.7454	50.1194	50.6329	50.8957	51.2329	51.5557	51.9747	52.3231	52.5336	52.8952	52.9688	53.0173	53.4430	53.5718	53.4448	53.1075	53.1043	52.5564	51.8560	50.6775	49.7111	48.2252	48.8575	47.8308	47.3638	46.7851	46.4695	45.9664	46.3524	47.7482
d-Ca47A1_02_D11R	20.2628	23.4022	26.4804	29.1421	31.9371	33.5613	35.5327	37.7734	39.1910	40.0768	41.0436	41.7262	42.3286	42.8245	43.5031	44.1370	44.4513	45.0397	45.6544	45.6173	46.6161	47.1286	47.7173	48.1499	48.3924	48.7101	49.0306	49.2839	49.6383	49.9323	50.1744	50.2075	50.1802	50.3106	50.2808	49.8976	49.5545	48.7680	48.1597	47.2969	46.9861	46.5381	45.8958	45.2245	44.9766	44.7262	44.5134	44.8062	45.3442
d-Ca47A1_02_D12R	21.0507	25.0537	27.1931	29.5428	31.9985	34.2909	35.7516	38.0159	39.7199	39.7525	41.2347	42.2969	42.8528	43.6165	44.2798	44.9836	45.5400	46.3766	47.0944	47.0974	48.1754	48.7286	49.3160	49.7907	50.1548	50.6809	50.9638	51.5146	51.9265	52.3250	52.7828	52.8504	52.9640	53.2909	53.5133	53.1585	53.0939	52.5782	52.2119	51.7376	51.5850	51.2349	50.8813	50.3697	50.2766	50.1906	50.2342	50.6043	50.8215
d-Ca47A1_02_E01R	23.0040	27.0711	29.8623	33.4531	35.9388	38.7699	40.7002	42.3577	43.8651	44.5178	45.5916	46.1267	46.2921	47.0094	47.2281	48.1740	48.6436	49.2279	49.6520	49.5138	50.4342	51.0070	51.3130	51.8037	52.0022	52.2790	52.5854	52.8556	53.1505	53.3138	53.5306	53.6082	53.6995	53.7541	53.7394	53.2831	52.9293	52.2905	51.5428	50.5726	50.1917	49.5562	48.8615	47.3641	48.0935	47.7558	47.5363	47.8514	49.0306
d-Ca47A1_02_E02R	22.3423	27.4483	28.9775	33.3979	36.1215	38.5188	40.9861	42.8726	43.9851	44.8841	46.0044	46.7369	47.4831	47.7524	48.3680	49.0739	49.8562	50.4757	50.9390	50.5102	51.9584	52.6603	53.0145	53.5019	53.8861	54.1220	54.4010	54.6833	55.2191	55.4027	55.6538	55.5993	55.8239	55.8847	55.7874	55.4640	55.0799	54.2295	53.3140	52.2305	51.9038	51.2627	50.5044	48.5697	49.3797	48.8341	48.5491	48.9574	50.3298
d-Ca47A1_02_E03R	20.3157	24.5131	27.6782	30.4623	33.3858	35.5054	37.9676	37.6893	41.0163	41.9845	43.0889	43.2737	44.1739	45.2958	45.7457	46.3961	47.1048	47.6059	48.1349	48.8758	49.1065	49.6501	50.2463	50.8368	51.1815	51.1898	51.7998	52.0540	52.4205	52.5342	52.8708	52.8789	53.2140	53.4314	53.2322	51.5503	52.6520	51.9103	50.9222	50.1281	49.7670	49.2455	48.7220	47.8423	47.4892	47.1427	46.6326	47.0846	48.3372
d-Ca47A1_02_E05R	21.9191	26.3323	29.5852	32.0780	36.0262	36.6038	39.2389	41.1986	42.1935	43.5285	44.7838	45.1094	46.0039	46.2471	47.0971	47.5200	48.5878	49.0063	49.8306	50.1558	50.6627	51.2857	51.7697	52.2820	52.4100	52.8081	52.9798	53.4635	53.7741	54.1715	54.3889	54.4767	54.7922	54.8017	53.5594	54.5200	54.1220	53.4960	52.8398	52.1092	51.4724	51.3643	50.7148	50.2780	49.9433	49.7924	49.8881	50.2295	51.1478
d-Ca47A1_02_E06R	21.7292	25.9148	28.8308	31.6499	34.0736	36.0717	37.8183	38.8366	41.9512	42.4832	43.5566	44.0961	44.7568	45.3618	46.1535	47.0772	47.5489	48.2756	48.9869	49.2516	49.5563	50.3259	50.7546	51.2573	51.6541	51.7782	52.3374	52.5856	52.9550	53.1724	53.3319	53.5232	53.7507	53.8501	53.6595	52.2120	53.1087	52.3324	51.3701	50.5066	50.2033	49.7100	49.0935	48.4081	48.1710	47.9799	47.5548	48.0796	49.1925
d-Ca47A1_02_E07R	22.3100	26.5455	29.4536	32.6500	35.1401	36.8948	39.6191	41.8773	43.1230	44.7492	45.4781	45.7387	46.6091	47.4715	47.9625	48.4558	49.4161	50.1034	50.6441	51.2738	51.6633	52.4657	52.7575	53.4456	53.6874	53.9654	54.4923	54.7855	55.0482	55.2002	55.4755	55.5982	55.9551	55.9526	56.0111	55.6724	55.1263	54.5268	53.4133	52.6361	52.3103	51.8898	51.1514	50.3747	49.8275	49.4999	48.9820	49.3446	50.7563
d-Ca47A1_02_E08R	22.6106	26.1704	29.1251	32.2830	34.2597	36.0535	38.1619	39.9265	41.0305	42.0195	43.0433	43.5818	43.8415	44.0571	44.7716	45.1763	45.7161	46.3675	46.7858	46.0492	47.5579	48.2057	48.5260	49.0403	49.0637	49.2979	49.5998	49.9563	50.1080	50.4290	50.5174	50.7124	50.6830	50.8443	50.3274	50.3761	49.7908	49.1097	48.5116	47.4800	46.8501	46.4351	45.4820	44.4163	45.0512	44.9841	45.0626	45.2706	46.4174
d-Ca47A1_02_E09R	21.8575	25.7027	29.2799	32.2127	34.9878	36.9930	38.6312	41.0252	42.3006	43.6010	44.1521	44.2269	45.2936	45.5618	46.3961	46.6349	47.5261	48.0662	48.6367	49.0429	49.4524	49.9867	50.2058	50.7151	50.8618	51.0399	51.4993	51.8384	51.8996	52.1691	52.4795	52.4256	52.6404	52.7037	51.7320	52.2282	51.7712	51.1025	50.1964	49.4457	49.0113	48.5995	47.9072	47.2261	46.7885	46.3185	46.0060	46.2988	47.4520
d-Ca47A1_02_E10R	21.1758	25.3378	28.9288	31.3707	33.5020	36.2327	38.3020	39.9932	41.4452	42.0977	43.1695	43.7105	44.5303	44.6566	45.2910	46.0752	46.4177	47.0076	47.5241	47.1407	48.3623	48.9993	49.2986	49.6763	49.6279	50.2303	50.3119	50.6892	50.9196	51.1823	51.1804	51.4438	51.4810	51.6876	51.0589	51.2010	50.9579	50.1880	49.6467	48.6148	48.1300	47.6487	46.8099	45.8446	46.2603	45.8629	45.6477	46.0255	47.0971
d-Ca47A1_02_E11R	22.1161	25.4041	29.7663	32.2165	33.9810	36.3240	38.4993	40.4223	41.4910	42.0443	43.7071	43.9020	44.7845	45.1623	45.5391	46.3464	47.1462	47.6600	48.2414	48.0647	49.1848	49.8045	50.0495	50.5689	50.6690	50.9389	51.2635	51.6373	51.9086	52.2899	52.3874	52.6895	52.8451	53.0242	51.8075	52.5565	52.3259	51.6486	51.0722	50.0781	49.6390	49.1525	48.4426	47.8916	48.0273	47.7657	47.6665	48.0768	49.0383
d-Ca47A1_02_E12R	21.9969	26.4418	29.1761	32.6449	34.9400	37.4388	39.5625	41.1839	43.0139	43.8673	44.6424	45.1237	46.2109	46.6490	47.4350	47.6743	48.4004	49.1762	49.8933	50.5243	50.8251	51.4236	51.8071	52.3239	52.4494	52.6729	53.1287	53.4815	53.5745	53.8762	54.0942	54.2970	54.5172	54.4553	54.3934	53.9425	53.3108	52.8005	51.8163	50.7686	50.4372	49.7705	49.2986	48.6437	48.1863	47.9763	47.9658	48.2177	49.3338
d-Ca47A1_02_F01R	21.1904	25.0177	28.9359	31.2363	34.2516	36.3763	36.9462	39.9589	41.7988	41.6606	43.7195	45.4942	44.7465	45.3558	45.0381	46.6357	46.9236	47.8902	48.4956	48.7411	49.3906	49.8373	50.2869	50.0984	51.0402	51.1280	51.6723	51.9021	52.2140	52.4896	52.5505	52.6577	52.9263	52.7390	52.7581	52.4791	52.1943	51.5799	50.7674	49.9457	49.5354	49.1221	48.5107	47.2936	47.6193	47.4635	47.3107	47.5873	48.6650
d-Ca47A1_02_F02R	21.3366	25.6011	28.3729	31.6688	34.5465	35.9699	37.1676	40.3997	42.0163	42.8510	43.6844	45.3374	45.0236	45.5218	45.6422	46.8354	47.3034	47.9446	48.7094	48.9620	49.4867	50.1314	50.3208	50.5695	51.2763	51.4136	51.7952	52.0923	52.2687	52.6328	52.6602	52.7957	53.1615	52.9515	52.9295	52.6935	52.1067	51.4337	50.4099	49.4057	48.9613	48.5503	47.8023	46.5682	46.3461	45.9103	45.3686	45.6038	47.0887
d-Ca47A1_02_F03R	22.2116	27.2505	31.0164	33.2986	36.0850	37.7766	39.6476	41.7860	43.1736	44.0560	44.8265	45.6950	46.0403	46.2046	46.6669	47.3348	47.7564	48.2839	48.7002	49.1083	49.5168	50.0311	50.5453	49.7095	51.2058	51.2358	51.5456	51.8038	52.0967	52.1891	52.4366	52.6687	52.6762	52.6268	52.5161	51.9741	51.6306	50.8069	49.8366	49.0297	48.3512	47.7915	47.1206	46.3305	46.0968	45.7803	45.5533	45.8941	47.1548
d-Ca47A1_02_F04R	22.2580	27.8538	30.6111	33.2858	36.2016	37.9847	39.9132	42.0726	44.0276	44.3951	45.2166	46.2468	46.6190	46.8552	47.6885	47.8901	48.6674	49.3180	49.9361	50.1179	50.7163	51.1029	51.5586	50.2258	52.5111	52.4091	52.6249	53.0923	53.3049	53.4937	53.6605	53.9401	54.0085	54.0088	53.8660	53.3473	52.9441	52.2197	51.0420	50.2271	49.6435	49.1712	48.3875	47.4338	47.1154	46.6137	46.2907	46.5301	47.9468
d-Ca47A1_02_F07R	24.4030	26.7676	30.6372	33.1645	36.3000	37.9868	40.0298	41.5836	43.3520	44.7276	45.8246	46.1689	46.5729	47.2968	47.3039	48.3882	48.8057	49.2931	50.0574	50.4106	51.0969	51.1860	51.8234	52.3164	52.5038	52.7242	53.1279	53.2114	53.6275	53.8464	54.1361	54.1664	54.2508	54.4444	54.0781	53.9779	53.4210	52.7867	52.0457	51.0812	50.7287	50.3893	49.4931	48.9362	48.8170	48.5604	48.0485	48.5880	49.5565
d-Ca47A1_02_F08R	21.0568	24.5635	27.9154	31.5164	33.7498	36.0343	38.2115	40.4056	41.7362	42.6757	43.8252	43.9541	44.8280	45.5689	46.1727	46.7609	47.3875	48.0362	48.6730	48.9751	49.6611	50.2334	50.5323	49.1993	51.5207	51.6624	51.7572	52.3077	52.6186	52.7760	53.0058	53.4987	53.3834	53.5060	53.5122	53.0683	52.9626	52.2306	51.2705	50.6510	50.0547	49.7263	49.0907	48.4333	48.2556	47.9997	47.9386	48.2251	49.3056
d-Ca47A1_02_F09R	22.1220	25.9190	29.7606	29.9139	35.3730	38.3324	39.5750	41.6388	42.9930	43.9450	44.0897	45.9150	46.1943	46.2412	47.1197	47.8339	48.4227	48.8038	49.0901	49.6490	49.8617	50.6112	51.1449	49.2023	51.7103	51.9079	52.4402	52.6980	52.7633	53.1795	52.9925	53.3934	53.5881	53.4723	53.4420	53.2303	52.7591	52.0057	51.2395	50.5122	50.2614	49.8603	49.2413	47.4829	48.0915	47.7269	47.5334	47.6725	48.9304
d-Ca47A1_02_F10R	22.8238	26.4277	29.1057	32.2529	34.7608	36.9703	39.0235	41.1100	42.5589	43.6151	44.2004	45.2573	45.7237	46.2513	47.2042	47.6116	48.1681	48.6837	49.2040	49.7790	50.1802	50.7382	51.3333	51.3012	51.8434	52.1506	52.3891	52.8751	53.0188	53.2453	53.3245	53.7088	53.9093	54.0191	53.9664	53.7938	53.3021	52.7778	52.1207	51.5306	51.3217	51.0273	50.3799	49.9535	49.6317	49.4428	49.4962	49.5600	50.4826
d-Ca47A1_02_F11R	22.2398	25.9441	29.2369	31.8748	34.2353	36.5746	37.5019	39.9007	41.7906	42.5188	43.4366	44.8820	45.1008	45.6595	45.6861	47.0870	47.7485	48.3466	48.7835	49.2256	49.8060	50.5133	50.9431	50.7179	51.7599	52.0130	52.6235	52.7836	53.0073	53.5118	53.5305	53.8293	54.0342	54.0087	53.8257	53.9077	53.3063	52.7877	52.1105	51.2318	50.9970	50.6418	49.9919	48.8944	49.0551	48.8353	48.5809	48.7765	49.9568
d-Ca47A1_02_F12R	24.0156	28.6595	31.7514	34.5832	37.8118	39.5780	41.7196	43.5718	45.1491	45.8513	47.0994	47.6991	48.0917	48.1807	49.0644	49.8137	50.1291	51.0023	51.3053	51.9219	52.1954	52.8152	53.0803	52.7179	53.8742	53.9406	54.3813	54.6257	54.8721	55.1208	55.4512	55.4314	55.6243	55.5592	55.5079	55.1544	54.7386	54.0200	53.1946	52.3892	51.9170	51.3617	50.6844	50.0806	49.8727	49.6134	49.2820	49.7659	50.8639
d-Ca47A1_02_G01R	24.8404	30.1302	32.5064	35.5817	38.5429	40.3514	42.6365	44.3928	45.1801	46.3369	47.0279	48.0711	48.1325	48.4349	49.3128	49.4889	50.1364	50.8430	51.2483	51.7205	52.1382	52.6532	52.9389	53.2232	53.5331	53.6687	54.1006	54.2106	54.5190	54.7275	55.1252	54.9658	55.2775	55.3797	55.4745	54.8248	53.9095	54.0065	51.6564	52.3071	51.9838	51.5221	50.8880	50.3305	50.1268	50.1742	49.8441	50.2549	51.2083
d-Ca47A1_02_G02R	22.1857	25.9026	29.6398	31.4481	34.4404	36.1706	38.2992	39.8559	41.2372	41.6088	42.6898	43.5086	43.7517	44.3931	44.7994	45.3527	45.7843	46.7330	47.0383	47.2934	47.8449	48.2395	48.7949	48.9199	48.8143	49.5196	49.8431	50.2625	50.3199	50.6951	50.8629	50.8611	51.2241	51.0362	50.9913	50.7902	49.8265	49.9266	49.2628	48.5416	48.3479	47.8812	47.5117	46.9936	46.8408	46.8852	46.6855	46.7689	47.8432
d-Ca47A1_02_G03R	21.4078	25.0829	27.7691	30.7241	32.7999	34.4586	36.3283	37.9256	38.7657	39.6360	40.4442	41.2996	41.8970	42.1629	43.2305	43.2151	43.5779	44.1951	44.8847	45.1398	45.7830	46.2001	46.6959	46.8488	46.1137	47.4663	47.9333	48.0677	48.4650	48.8420	49.0772	49.2021	49.3027	49.6156	49.7966	49.3915	48.6872	48.5919	47.2619	47.1519	46.9611	46.5592	46.1598	45.4640	45.0124	44.7974	44.5627	44.8331	45.8822
d-Ca47A1_02_G05R	22.7667	27.2989	29.5531	33.4744	36.0847	37.6994	39.2642	41.1721	42.4488	43.2891	44.0852	44.8413	44.5304	45.2307	45.8072	45.8619	46.4484	47.1839	47.4701	47.7434	48.2679	48.5055	48.7857	49.3148	49.2627	49.5488	49.7104	50.0365	50.2668	49.5114	50.5070	50.5705	50.6620	50.4925	50.4684	50.0391	49.6247	48.9470	48.0498	47.2359	46.6804	46.2652	45.5916	45.0644	44.6409	44.3149	44.0871	44.2851	45.3802
d-Ca47A1_02_G06R	23.8535	27.7506	31.5205	34.0143	36.2552	38.3050	40.3736	41.7439	42.8644	43.7619	44.0169	45.0001	45.6720	45.8951	46.3244	46.8188	47.0852	47.9485	48.3088	48.5866	49.0568	49.5024	49.8538	50.1328	49.9576	50.5589	50.7635	51.2800	51.1759	51.5437	51.7303	51.7711	51.8998	51.7375	51.5831	51.4538	50.4961	50.4639	49.5672	48.6413	48.4694	47.7164	47.2163	46.6571	46.5213	46.3721	46.1607	46.1756	47.4723
d-Ca47A1_02_G07R	26.0373	29.9499	34.8124	37.5110	39.9667	42.2064	44.3979	46.0116	47.2922	48.6819	49.4317	50.7047	50.8718	51.1545	51.5974	52.1251	52.9345	53.6087	54.0376	54.6605	54.9705	55.4992	55.9034	56.4893	56.8310	57.0057	57.4583	57.5648	57.8422	57.5918	58.2249	58.4267	58.4874	58.5623	58.3368	58.0905	57.4196	56.6093	54.2722	54.4322	53.9891	53.5399	52.5894	51.7515	51.2759	50.8203	50.5341	50.7427	52.1500
d-Ca47A1_02_G08R	24.1774	28.8233	31.4900	34.6356	36.6720	38.9146	40.5466	42.3504	43.8050	44.8493	45.6015	46.4456	46.6412	47.0780	47.7198	48.1506	48.6622	49.3858	49.7540	50.3739	50.6055	51.1396	51.6624	51.9124	51.2398	52.3490	52.5579	52.9723	53.1418	53.4094	53.5141	53.6892	54.0195	53.7055	53.6492	53.3485	52.8597	52.1697	51.3101	50.4081	49.9153	49.4175	48.7366	48.1896	47.9357	47.8718	47.5167	47.8570	49.0376
d-Ca47A1_02_G09R	24.1196	28.2823	32.7428	35.4091	36.8552	39.6196	41.6506	43.0010	44.6607	45.4323	46.4916	47.3885	47.3230	48.1410	48.6216	49.2739	49.7143	50.5491	50.7310	51.2790	51.7601	52.2300	52.7179	53.1236	52.9918	53.6064	53.6989	53.8682	54.4296	54.5723	54.6706	54.9010	55.3267	55.0485	54.9806	54.6074	54.0981	53.3246	52.4794	51.6299	51.0026	50.6771	49.8444	49.2090	48.8153	48.7612	48.1538	48.5015	49.8142
d-Ca47A1_02_G10R	23.9697	28.6965	31.5893	34.5982	36.8812	39.5557	41.0747	42.4195	44.0458	45.1677	45.6725	46.2631	47.0047	47.0460	47.9789	48.1500	48.8078	49.2121	49.7787	50.2392	50.5366	51.1489	51.5801	51.8080	51.1409	52.2414	52.7855	52.8155	53.1050	53.3620	53.4479	53.6658	53.6458	53.7280	53.6824	53.2295	52.2418	52.0113	50.8387	49.8568	49.6280	49.0614	48.4062	47.5813	47.0466	46.7050	46.3052	46.5293	47.9203
d-Ca47A1_02_G11R	24.2855	27.3106	31.1355	33.8144	35.8594	38.5148	40.6257	41.8029	42.5396	44.2407	44.9250	45.7425	46.0883	46.4681	47.2505	47.4090	48.1459	48.7993	49.0974	49.5676	50.2930	50.5047	50.8967	51.4261	51.5507	52.0256	52.0568	52.2667	52.6803	51.9526	52.8740	53.0514	53.1542	53.1045	53.1196	52.8044	52.2869	51.6074	50.6123	49.9007	49.3948	49.0225	48.3714	47.8112	47.3063	46.9022	46.4152	46.7051	47.7478
d-Ca47A1_02_G12R	23.5015	27.5390	30.4290	33.9333	35.7644	38.1430	39.9395	41.9097	42.5283	44.1122	44.7035	45.4629	45.6064	46.1572	46.9864	47.1758	47.8404	48.2278	48.6135	49.1065	49.5729	49.9835	50.5230	50.6745	50.8487	51.2636	51.4176	51.7781	52.1181	52.2967	52.4137	52.5266	52.6256	52.7107	52.3814	52.1944	51.6609	50.9838	49.9547	49.3131	48.6000	48.2728	47.5997	47.0593	46.6125	46.3962	46.1548	46.4594	47.6334
d-Ca47A1_02_H01R	26.9122	31.2728	33.5147	36.9653	38.0656	40.8027	42.8594	44.3504	45.6028	46.4546	47.1182	47.6142	47.7770	48.3353	48.7094	49.0470	49.6373	50.0508	50.4858	50.9582	51.3244	51.7360	51.8987	52.3893	52.3797	52.6772	52.9261	53.0624	53.3897	53.4893	53.7148	53.8399	53.8895	53.9131	53.6510	53.3865	52.6795	52.0914	50.9573	50.1050	49.6606	49.1069	48.2356	47.2823	47.1060	46.7589	46.6429	46.9334	48.0555
d-Ca47A1_02_H02R	25.1730	29.3447	31.5068	34.7879	36.4556	38.5741	40.4606	42.1806	42.9588	43.9007	44.2732	44.8867	45.3974	45.6119	46.0329	46.3241	47.0093	47.2377	47.4902	47.8116	48.3135	48.9242	49.0130	49.3310	49.5406	49.7529	50.0694	50.1300	50.3335	50.6020	50.5536	50.7673	50.7434	50.7736	50.4092	50.3076	49.5805	48.8856	47.9105	46.9507	46.5260	45.9849	45.1245	44.4693	43.8490	43.5455	43.1867	43.3811	44.6346
d-Ca47A1_02_H03R	25.4807	30.5757	32.4893	34.8311	37.7782	39.8943	40.6434	42.6603	44.1487	45.0870	45.4524	46.3583	46.6734	47.1509	47.4857	48.2938	48.7719	49.3714	49.5890	50.3918	50.6309	51.2398	51.5919	51.9608	52.0895	52.4696	52.7318	52.7583	53.1304	53.4087	53.8445	53.7880	53.9678	53.9263	53.9332	53.5273	53.3237	52.7761	51.8314	51.2787	50.8225	50.5388	49.9353	49.3901	49.0815	48.9311	48.8412	49.0786	49.8953
d-Ca47A1_02_H04R	26.9846	31.2019	34.0078	37.1415	38.8314	41.3156	43.6693	45.1832	46.4560	47.2058	48.1494	48.5995	49.3897	49.3337	49.9274	50.6753	51.7633	52.1446	52.1540	53.1465	53.7211	54.0710	54.3323	54.8518	55.1322	55.3411	55.7556	56.0554	56.2152	56.5495	56.6144	56.9260	56.8614	57.0701	57.0410	56.7944	56.2682	55.6146	54.8484	54.0648	53.6021	53.1787	52.5652	52.0805	51.6149	51.5621	51.1653	51.5422	52.5409
d-Ca47A1_02_H05R	26.4287	31.1779	35.5550	37.2014	39.5378	41.6604	43.5365	44.6170	46.4261	46.9478	47.5234	47.7403	48.4136	48.7599	48.9277	49.3898	50.0670	50.3949	50.2586	51.2962	51.6232	52.1905	52.1225	52.4353	52.7354	52.9389	53.1935	53.4441	53.5374	53.7147	53.8399	54.0023	53.9925	54.0819	53.9050	53.5270	52.9579	52.0607	51.2048	50.1882	49.6782	49.1835	48.2997	47.6360	47.0881	46.6415	46.0357	46.4228	47.6134
d-Ca47A1_02_H06R	24.9491	28.9033	32.7513	35.1092	37.4448	39.2281	41.3347	43.0052	43.8673	44.8701	45.8241	46.4908	46.8267	46.9865	47.8868	48.1101	48.7432	49.1914	49.5643	49.9520	50.4376	51.1697	51.5291	51.8672	51.9842	52.2427	52.6400	52.8885	53.0070	53.2782	53.2469	53.5562	53.5694	53.7441	53.3756	53.3291	52.5920	51.9574	51.1057	50.1923	49.6031	49.0736	48.3904	47.8363	47.4127	47.2643	47.0823	47.2886	48.4591
d-Ca47A1_02_H07R	26.4288	30.4698	33.5348	36.0866	38.2183	39.9202	41.4339	42.8045	43.8448	44.9730	45.1038	45.8215	46.2430	46.4773	46.5679	47.3593	47.6816	48.1513	48.4808	49.1430	49.3323	49.8150	50.0874	50.4598	50.5309	50.7643	50.9471	51.1205	51.4344	51.6838	51.8730	51.8140	52.1639	52.0335	51.8380	51.4858	51.0924	50.4065	49.3939	48.7805	48.1753	47.8420	47.2118	46.5990	46.3938	46.1071	46.1614	46.3157	47.3133
d-Ca47A1_02_H08R	25.6506	30.6348	32.6365	35.7408	37.1966	39.6926	41.2199	42.7595	44.0929	44.7765	45.5733	46.0404	46.3621	46.8250	47.4592	47.6444	47.9062	48.5655	48.8222	49.1224	49.7486	50.1745	50.4929	50.8016	50.8223	51.0349	51.2892	51.4135	51.7619	51.7612	52.0383	52.2262	52.1499	52.0740	51.9398	51.5852	51.0189	50.4378	49.3628	48.4155	47.9722	47.5112	46.6877	45.7473	45.6183	45.3085	45.1762	45.4753	46.5122
d-Ca47A1_02_H09R	26.7557	30.4034	34.1810	36.5636	38.2649	40.8008	42.2074	43.8368	44.9599	45.9400	46.1347	46.9748	47.0525	47.4881	47.8200	48.3130	48.7090	49.2954	49.6109	50.2488	50.6011	50.9798	51.2063	51.3813	51.6468	51.9206	52.1399	52.2739	52.4443	52.6019	52.9378	52.9418	53.0079	52.9554	52.8809	52.2941	51.8840	51.1094	50.0577	49.2346	48.7638	48.2178	47.4225	46.7170	46.2723	45.8948	45.5341	45.9086	46.9396
d-Ca47A1_02_H10R	24.9372	29.2606	32.8235	33.9142	37.4328	39.5309	41.2287	42.6796	43.9589	44.7824	45.4859	46.0145	46.3512	46.6509	47.0010	47.8396	48.0943	48.3401	49.1158	49.4467	50.1227	50.2934	50.6059	51.0065	51.2343	51.2937	51.6257	52.1299	52.1928	52.4742	52.5425	51.8553	52.7917	52.9319	52.7807	52.5795	51.6858	51.2311	50.4049	49.3329	48.9481	48.6232	47.7830	47.0505	46.5979	46.4042	46.2246	46.5653	47.7017
d-Ca47A1_02_H11R	27.9580	32.0363	34.5755	37.5081	39.2515	41.2358	43.1969	44.9060	45.9290	46.6263	47.0955	47.9718	48.3200	48.5718	48.9556	49.4723	50.2210	50.7024	50.6978	51.3924	51.7912	52.3281	52.5032	52.8123	53.1299	53.4167	53.6116	53.8905	53.9709	54.2673	54.3909	54.5764	54.6004	54.5806	54.4080	54.0940	53.5070	52.7907	52.0002	51.0616	50.5204	50.0577	49.2751	48.7806	48.4732	48.2576	47.8549	48.2701	49.2453
d-Ca47A1_02_H12R	26.4145	30.5490	33.5563	35.3501	38.1242	40.3263	41.0378	43.1371	44.3996	45.0163	45.4335	46.6235	46.4911	46.6424	47.4867	47.8130	48.0826	48.7493	48.7984	49.5400	49.8301	50.2670	50.5693	50.8170	50.9314	51.1746	51.3676	51.4625	51.7447	52.0060	52.3864	52.0986	52.3517	52.3531	52.1282	51.7808	51.4505	50.7782	49.7456	49.1076	48.5406	48.2288	47.5397	46.8157	46.4988	46.1605	46.1023	46.2222	47.2237
d-Ca47A1_03_A02R	22.8164	27.1651	30.5542	33.1528	35.2832	37.1091	39.5210	40.9078	41.5674	43.0116	43.9827	44.7701	45.3095	46.0033	46.3411	47.0262	47.7446	48.2030	48.8471	49.4354	50.0364	50.3493	51.0410	51.2232	51.4234	51.9074	52.2817	52.5973	52.7083	53.1858	53.4811	53.4706	53.7243	53.7514	53.9544	53.6372	53.3113	52.5195	51.8839	51.0172	50.9521	50.4693	49.9407	49.4920	49.1705	49.0459	48.7271	49.1029	49.9189
d-Ca47A1_03_A03R	24.8655	28.6268	32.0536	34.3826	37.3585	38.6762	41.2527	42.7625	43.9224	44.8606	45.7034	46.2383	46.4318	47.1012	47.7081	47.9324	48.5380	49.1428	49.2718	49.9033	50.3649	50.6737	51.3377	51.4888	51.6423	51.9541	52.3418	52.4963	51.6009	53.0419	53.1956	53.1672	53.3418	53.3404	53.3010	52.7647	52.3058	51.3675	50.4846	49.4535	49.0908	48.7517	47.7728	47.0551	46.5623	46.1580	45.9625	46.2579	47.4464
d-Ca47A1_03_A04R	25.0521	29.1392	32.0523	35.3100	37.4741	39.6502	41.6752	43.2535	44.7837	45.2769	45.9168	46.7116	46.9614	47.4299	48.3428	48.5121	48.9668	49.2846	50.0044	50.3211	50.9740	51.3206	51.7654	52.0021	52.2183	52.3407	52.7153	53.0230	53.2375	53.4981	53.7236	53.6894	53.8781	53.8597	53.7299	53.4433	52.6174	52.0972	51.0641	50.0368	49.7397	49.0365	48.3415	47.6726	47.2297	46.9020	46.5789	46.8662	47.9325
d-Ca47A1_03_A05R	24.9257	28.7881	31.3906	34.5304	36.8374	38.5192	40.6229	41.9155	43.1525	44.5360	44.7028	45.4273	45.4586	45.9073	46.6963	46.9455	47.5386	47.7325	48.4636	48.2481	49.1417	49.6885	50.0488	50.3365	50.4367	50.7471	50.8378	51.1261	51.4100	51.8270	51.9366	51.2530	51.8805	51.9599	51.8425	51.5156	51.2407	50.3945	49.9409	48.9496	48.4083	47.9347	47.4564	46.9009	46.7358	46.5435	46.2726	46.7237	47.5441
d-Ca47A1_03_A06R	22.8868	27.5182	30.7814	33.3483	35.8349	38.5559	39.6716	41.6241	42.5428	43.7853	44.6576	44.6385	45.5571	45.7463	46.5411	46.8374	47.4030	47.9463	48.2927	48.6645	49.1684	49.5324	49.8818	50.2052	50.2913	50.7165	50.7924	51.0429	50.6115	51.4683	51.7966	51.8470	52.1120	51.9654	51.5802	51.7201	51.1202	50.7683	49.8038	49.2126	48.6102	48.5115	47.8409	47.5398	46.9833	46.7151	46.6282	46.8407	47.8930
d-Ca47A1_03_A07R	23.3192	27.1669	30.0521	32.4346	35.4459	37.6202	38.6390	40.0518	41.6215	42.4424	43.2786	43.9928	44.4185	44.7389	45.2649	45.5791	46.1619	47.0027	46.8703	47.4609	47.8629	48.3276	48.7581	49.0472	49.2823	49.6568	49.8549	49.9936	49.1326	50.3093	50.7128	50.7114	50.6693	50.8596	50.5936	50.1652	49.8527	49.2118	48.4310	47.7378	47.2665	47.0913	46.4625	45.9444	45.7384	45.6253	45.5656	45.8842	46.7016
d-Ca47A1_03_A08R	26.3464	29.1612	32.9509	36.1223	38.5107	39.9385	42.0222	43.3125	45.0029	45.4883	46.2604	47.0123	46.9683	47.6228	48.2753	48.4376	48.8684	48.7017	49.8555	50.2100	50.8357	51.2140	51.4254	51.9603	51.9967	52.0175	52.3366	52.5877	52.8337	53.0574	53.0294	53.2337	53.3448	53.2098	52.9626	52.6658	52.0933	51.3202	50.3611	49.3515	49.0039	48.3920	47.6257	46.9943	46.6417	46.3115	45.9415	46.2795	47.3658
d-Ca47A1_03_A09R	22.4199	26.9675	28.8878	32.1790	34.4335	36.7138	37.8117	39.2718	40.8433	41.6137	42.1415	42.9050	43.1794	43.3609	43.8833	44.4589	44.6754	45.3185	45.5141	45.8961	46.5147	46.7651	47.3085	47.5498	47.7559	47.7693	48.1416	48.2610	47.2815	48.6636	48.8592	48.9088	49.0403	48.9608	48.5878	48.3567	47.7007	46.9963	45.9741	45.1061	44.5061	44.1181	43.3325	42.7983	42.3076	41.8828	41.6335	41.9121	43.0826
d-Ca47A1_03_A10R	24.0834	28.6565	31.4257	34.1728	37.0437	38.8007	40.9821	42.7182	43.6189	44.7052	45.5375	45.8878	46.5329	47.2283	47.1946	47.7214	48.6154	49.4290	49.5215	50.1299	50.6632	50.8638	51.3882	51.6511	51.9717	52.3273	52.7042	52.7568	51.9663	53.2032	53.4859	53.4978	53.6180	53.7154	53.5864	53.1299	52.6368	51.8884	50.9297	50.0688	49.6521	49.3543	48.4976	47.7992	47.3503	46.9759	46.6816	47.1369	48.2188
d-Ca47A1_03_A11R	25.3918	29.4436	32.4211	36.3145	38.5960	40.8502	42.6152	44.4616	45.2194	46.0951	47.1572	47.7160	48.4057	49.0109	49.2520	49.8030	50.5393	51.2229	51.2482	52.0520	52.4465	52.9541	53.4562	53.6071	53.9322	54.1837	54.4920	54.6937	53.8977	55.1741	55.5122	55.5174	55.6123	55.7172	55.7354	55.3107	55.0350	54.3817	53.6010	52.9272	52.5852	52.4495	51.6886	51.1924	50.9976	50.8395	50.6851	51.0693	51.8662
d-Ca47A1_03_A12R	24.2926	28.0425	30.8335	33.9294	36.5283	38.4120	40.6063	42.1293	43.2983	43.9743	45.0472	45.5527	46.1199	46.5342	47.1870	47.7194	48.3417	48.9849	49.4218	49.8737	50.4791	50.8719	51.2525	51.5716	51.6421	52.0668	52.4140	52.6159	53.0097	53.3384	53.5230	53.5779	53.6498	53.7217	53.6801	53.3838	52.7362	52.2009	51.2208	50.2064	50.0103	49.3846	48.8475	48.2556	47.8547	47.7988	47.4451	47.7885	48.7390
d-Ca47A1_03_B01R	24.7339	28.4834	30.9489	34.8160	36.9996	39.2409	41.0776	42.5451	43.9366	45.0802	45.9093	46.3898	46.8203	47.3247	47.7708	48.4318	48.8755	49.5139	50.1920	50.8300	51.3022	51.5912	52.2508	52.4656	52.8818	52.9667	53.2725	53.7566	53.8987	54.0175	54.3764	54.3331	54.7105	54.7331	54.4061	54.1988	53.6985	52.6442	51.7358	50.9752	50.4857	49.0360	49.3218	48.7386	48.0861	47.8777	47.5929	47.8687	49.0875
d-Ca47A1_03_B02R	23.4833	28.7289	31.2543	34.3455	36.5221	38.2776	40.2903	41.4421	42.3942	43.6079	44.1934	44.9650	44.9912	45.5572	45.9232	46.2388	46.5826	47.0778	47.6071	47.5687	48.3331	48.7515	49.1306	49.4814	49.6022	49.6241	49.9263	50.0536	50.1212	50.4718	50.4640	50.5590	50.6780	50.6445	50.2624	50.0845	49.4163	48.6522	47.6013	46.6769	46.1338	45.6629	44.7998	44.1134	43.7037	43.2544	43.0652	43.2601	44.6693
d-Ca47A1_03_B03R	21.8006	25.8942	28.2412	31.4147	33.5674	35.9718	37.3666	39.2022	40.6353	41.4162	41.6260	42.4927	42.9421	42.8657	44.1693	44.3267	44.2802	44.8758	45.5319	45.7990	46.4395	46.8021	47.3901	47.4607	47.6428	47.8342	47.9438	48.3859	48.4192	48.6212	48.8092	48.8004	48.9416	48.9601	48.7077	48.2995	47.7925	45.9594	45.9442	45.2612	44.7443	44.2250	43.5061	42.8793	42.5678	42.2572	41.9005	42.1777	43.2744
d-Ca47A1_03_B04R	23.0957	26.0466	28.6850	31.7435	34.1639	36.0717	37.7478	39.5945	40.9358	41.9844	42.7600	43.2550	44.1366	44.3099	45.8731	46.0274	46.3790	47.0604	47.6504	48.2007	48.8133	49.3663	49.7490	50.0962	50.3136	50.8625	51.3123	51.6581	51.8418	52.0298	52.3994	52.6090	52.7359	52.8107	52.7468	52.4434	51.9468	50.9647	50.5608	49.9275	49.4599	48.3887	48.4407	47.9317	47.8818	47.4941	47.1911	47.7431	48.7590
d-Ca47A1_03_B05R	23.1279	26.7355	29.8972	32.6157	34.7749	37.1574	38.4860	40.6516	41.7213	42.6068	43.5990	44.0959	44.4292	44.7339	45.8895	45.7338	46.5517	46.9154	47.1405	47.7390	48.0200	48.5784	49.0997	49.3702	49.5819	50.0315	50.2086	50.3532	50.5434	50.6988	50.9253	51.1033	51.0506	51.0258	51.0174	50.3789	50.0314	48.4848	48.5221	47.4683	46.9952	46.5066	45.7147	45.1065	44.7906	44.4335	44.2444	44.6818	45.8030
d-Ca47A1_03_B06R	21.8882	26.5224	29.1638	32.5275	35.8890	37.3586	38.9168	40.7796	42.3139	43.0580	43.9988	45.1502	45.2677	45.8216	46.2984	47.2279	47.5917	48.0651	48.7466	48.9005	49.7172	50.0866	50.6449	50.8071	51.3059	51.3975	51.6300	52.0668	52.2118	52.5199	52.5554	52.7438	52.8844	53.0392	52.7038	52.7597	52.1673	51.5466	50.6242	49.8670	49.4617	49.1309	48.4336	47.8825	47.6121	47.0628	46.8709	47.1260	48.4451
d-Ca47A1_03_B07R	23.2348	25.9164	29.9878	32.9152	35.9908	38.1480	39.7563	41.6966	42.9502	43.5353	44.7889	45.4512	46.1832	46.4981	47.1393	47.6183	48.4046	49.0696	49.5849	50.1032	50.6231	51.0221	51.5783	51.9970	52.1188	52.2827	52.7413	53.1619	53.4512	53.5136	53.7270	53.9185	54.0104	54.0562	53.8409	53.6523	53.2976	52.3925	51.4318	50.4930	50.2326	49.8107	48.9856	48.1724	48.0957	46.9125	47.3858	47.6558	48.8139
d-Ca47A1_03_B08R	23.7333	26.8332	29.7181	32.4112	35.5976	37.2548	39.1389	40.7443	41.9426	42.6370	43.5176	44.7490	44.9072	45.3092	46.0777	46.4508	47.0371	47.6925	48.1661	48.5624	49.1064	49.5814	49.7794	50.4316	50.5223	50.6421	51.0547	51.4494	51.6914	51.7057	52.0120	52.1791	52.3520	52.3074	52.1453	51.8128	51.3997	50.5735	49.5687	48.7471	48.4509	48.1040	47.2907	46.4273	46.2378	45.8744	45.4003	45.6940	46.7219
d-Ca47A1_03_B09R	23.0028	26.8226	30.0313	32.6835	35.4672	37.1074	39.4371	41.0152	41.9067	43.3847	43.8023	44.4936	44.8733	45.3719	45.9503	46.4733	46.6128	46.7869	47.4627	47.9891	48.7742	48.9910	49.3934	49.6632	49.9782	50.1304	50.2420	50.4564	50.7045	50.7891	51.0637	51.0974	51.4516	51.4651	51.0995	51.0326	50.3246	48.7268	48.7973	47.9323	47.7104	47.2141	46.3856	45.8961	45.3778	45.1888	44.9798	45.3565	46.4836
d-Ca47A1_03_B10R	23.5594	27.9161	30.7694	34.2918	36.8909	38.9073	40.9336	42.4798	44.0768	44.5010	45.9037	46.5165	46.8033	47.2766	47.9281	48.5200	49.1290	49.8703	50.0731	50.7890	51.0880	51.5681	52.0768	52.3435	52.5319	52.5826	52.9942	53.2720	53.6055	53.6606	53.8420	54.1169	54.1089	54.1283	53.8734	53.6578	53.1845	52.4005	51.4008	50.5198	50.1305	49.7012	48.9646	48.0874	48.0266	47.1412	47.4742	47.7050	48.8566
d-Ca47A1_03_B11R	23.9259	27.0877	29.2596	32.5459	34.6550	36.5154	38.5346	40.4548	40.9863	42.5220	43.0032	43.2545	44.1920	44.3907	45.2375	45.4609	45.7194	46.2596	46.6910	47.1828	47.8199	48.1679	48.6377	48.8397	49.0427	49.2977	49.5619	50.0200	50.0976	50.1395	50.4178	50.4676	50.6626	50.6093	50.4693	49.9548	49.4239	47.0403	47.4918	46.8448	46.3388	45.6086	45.1865	44.4123	44.2171	43.9518	43.4445	43.9098	44.9631
d-Ca47A1_03_B12R	22.4311	25.0994	27.9773	31.3061	33.5581	35.9661	37.8419	39.8723	41.0338	42.0433	43.2213	43.4665	44.2138	44.7344	45.9334	46.1316	46.6766	47.2883	47.8136	48.0739	48.8976	49.5053	49.9006	50.3346	50.5102	50.7958	51.2540	51.8413	51.8155	52.1385	52.3212	52.5268	52.8594	52.8281	52.7680	52.2443	51.6624	50.3042	50.0056	49.2511	48.8310	47.5947	47.5768	46.8519	46.7366	46.3727	45.8549	46.2824	47.5311
d-Ca47A1_03_C01R	24.3981	28.2652	31.3844	34.1177	37.2569	39.4247	41.0003	42.4888	43.8175	44.4866	45.4976	45.8966	46.3077	46.9546	47.2971	47.7874	48.3682	48.9456	49.5036	49.8787	50.4654	50.9473	50.9796	51.6066	51.8235	52.1594	52.4583	52.5947	52.6824	53.1999	53.2062	52.2619	53.3503	53.5511	53.2689	53.0707	52.5689	52.1006	51.0715	50.2584	49.7587	49.3291	48.5967	48.2390	48.0578	47.9701	47.8384	48.2581	49.1520
d-Ca47A1_03_C02R	22.9492	26.5116	30.3784	32.5707	35.5838	37.2899	39.9155	41.7136	43.5622	44.6592	44.9665	45.9034	46.6932	47.0390	47.6549	48.3035	49.3810	49.6431	50.0770	50.9799	51.3138	52.0404	52.9511	52.9318	53.1780	53.4029	53.8758	53.6723	54.2284	53.3966	55.0733	55.2100	55.3131	55.3736	55.1301	55.1271	54.4683	53.9642	52.8816	51.8153	51.2455	50.8769	49.9915	49.5607	49.0022	48.6970	48.4663	48.9842	50.1904
d-Ca47A1_03_C03R	22.7883	27.2712	29.3425	33.1992	35.6054	37.7335	40.2506	41.4654	43.3366	43.6483	44.8771	45.4883	45.8149	46.6836	47.3690	47.9454	48.3355	49.1897	49.6807	50.1700	50.7908	51.2897	51.5466	52.1767	52.3082	52.8103	53.2527	53.2494	53.5625	53.9784	54.0945	53.5270	54.3298	54.5442	54.4108	54.0769	53.5804	52.9687	52.0869	50.4908	50.7658	50.2644	49.5325	48.9203	48.7994	48.4277	48.2478	48.5238	49.7029
d-Ca47A1_03_C04R	23.5215	26.9671	29.9172	33.0593	35.7325	37.8107	39.6081	41.4571	43.3032	43.7156	44.5480	45.3124	45.4808	46.2274	46.4429	47.2591	47.8362	48.6304	48.0494	49.0635	49.8546	50.3331	50.7564	50.9580	51.2313	51.5198	51.8322	52.1058	52.4030	52.5801	52.7064	51.8184	52.7450	53.0039	52.6971	52.4901	52.0183	51.3484	50.6339	49.7248	49.2711	48.7301	48.0373	47.4860	47.3872	47.1039	47.0968	47.4919	48.4295
d-Ca47A1_03_C05R	22.0518	25.4887	28.2468	30.9904	33.7311	35.1520	37.2175	39.1019	40.8548	41.2133	42.0900	42.6259	43.0858	43.4504	44.1546	44.4581	44.8999	45.4601	45.5613	46.1225	46.5049	47.0963	47.5566	47.6331	47.8586	48.2566	48.5323	47.5900	48.7555	49.0977	49.2180	49.3166	49.2915	49.3315	48.9152	48.7994	48.2371	47.4325	46.4533	45.4257	44.9879	44.6533	43.7409	43.0167	42.5007	42.1173	41.6427	41.9633	42.5998
d-Ca47A1_03_C06R	21.6831	25.3739	29.0798	31.6894	34.5984	37.1242	38.8176	40.4822	42.1029	42.5107	43.3009	44.2190	44.7167	45.0123	45.6099	46.1346	46.7492	47.4680	47.8020	47.9391	48.7404	49.0950	49.6109	49.7177	50.0898	50.2224	50.5120	50.8406	51.2028	51.3145	51.5263	50.1837	51.7223	51.7775	51.6546	51.4676	51.0347	50.4874	49.8991	49.1825	48.7307	48.3025	47.7994	47.2223	47.1473	46.7773	46.7092	47.0369	47.8514
d-Ca47A1_03_C07R	22.3744	26.8643	30.0294	32.9102	36.5086	38.6999	40.4989	42.7960	44.1255	44.9837	46.2302	46.8807	46.2243	47.9082	48.7030	48.9910	49.9550	50.7531	51.0762	51.8877	52.3277	52.7309	53.3341	53.8395	54.0567	53.3114	54.5748	55.1524	55.2634	55.7307	55.8600	55.8799	56.0325	56.0892	56.0173	55.9397	55.1824	54.6458	53.4276	51.8200	52.2327	51.6650	50.8215	50.2095	49.6239	49.3599	48.8802	49.3243	50.6859
d-Ca47A1_03_C08R	21.6786	25.7250	28.8458	31.6804	34.0968	36.6856	38.3967	40.5384	41.7739	42.4389	43.7267	44.3145	44.4926	45.3033	45.8630	46.4114	47.0292	47.7113	48.0787	48.5203	49.2077	49.7244	50.2613	50.7003	50.9683	50.6637	51.3611	51.7667	52.0176	52.4143	52.4766	52.6627	52.8038	52.7969	52.6790	52.4679	51.8163	51.2928	50.1526	48.5448	48.9564	48.5084	47.7364	47.1118	46.7434	46.6112	46.1864	45.8980	47.9372
d-Ca47A1_03_C09R	21.7537	25.9259	28.3450	30.9986	34.3410	36.3042	38.0545	40.0079	41.6978	42.2852	43.2712	44.0621	44.3362	44.8203	45.3354	45.8924	46.7938	47.2162	47.6394	48.0271	48.6501	48.9775	49.3843	49.7547	50.1160	49.5630	50.5430	51.0604	51.1274	51.5603	51.6014	51.7977	51.9172	51.8537	51.7885	51.4728	50.9729	50.3093	49.1960	48.2066	47.9763	47.5699	46.7138	45.9309	45.5041	45.0638	44.5245	44.2344	46.4315
d-Ca47A1_03_C10R	21.7967	24.6608	28.3350	30.2208	33.2803	35.0995	37.1864	38.6044	39.9071	40.8871	41.5946	42.1879	42.6774	43.4458	43.5155	43.9568	44.3647	45.1117	44.9430	45.6414	46.3523	46.7440	47.1584	47.4007	47.7589	47.8021	48.0798	48.3670	48.5899	48.7360	48.8349	48.6913	48.9293	49.0009	48.7112	48.3457	47.9479	47.1452	46.3592	45.3841	44.9310	44.3594	43.5837	42.9050	42.6885	42.2622	42.1545	42.4604	43.5273
d-Ca47A1_03_C11R	21.7593	25.5738	28.8863	31.2115	34.2002	36.8114	38.7092	40.4316	42.0547	42.9958	43.8246	44.6791	45.0962	45.9349	46.3071	46.7647	47.5588	48.2792	48.3771	49.0332	49.5470	50.0526	50.8041	51.1278	51.3474	51.5101	51.9355	52.1608	52.6075	52.9204	52.9291	53.1559	53.1151	53.2790	53.0728	52.8721	52.5022	51.6953	50.8166	49.9006	49.5564	49.0529	48.3245	47.5692	47.3009	47.0147	46.7689	47.0757	48.2378
d-Ca47A1_03_C12R	21.8922	25.3849	28.4483	32.1492	34.5535	37.1729	38.7187	39.6511	41.4191	42.3767	42.9046	43.7418	44.0485	44.5904	44.5517	45.3552	46.1071	46.5359	47.0471	47.4073	47.5110	48.4134	49.0979	49.2295	49.4570	48.5953	49.8360	49.7621	50.3480	49.7282	50.6961	50.7746	50.8746	50.9292	50.7318	50.2338	49.7129	49.1326	48.1534	47.1616	46.8989	46.3221	45.6547	44.8261	44.6955	44.4258	44.3303	44.4707	45.7558
d-Ca47A1_03_D01R	21.3697	26.1954	29.7392	32.0433	34.4208	36.9407	38.3804	40.9226	42.3561	42.3420	44.1197	44.7756	45.0091	45.3410	46.0907	46.7508	47.0417	47.7609	47.9886	47.4543	48.9580	49.6114	50.1004	50.2736	50.4793	50.6538	50.9345	51.1933	51.4493	51.7222	52.0144	52.0949	52.0175	52.0755	52.1558	51.4411	51.3137	50.5708	49.7996	48.8754	48.4989	48.0686	47.3135	46.6433	46.2646	46.1153	45.9283	46.2220	46.1760
d-Ca47A1_03_D03R	20.8346	24.4642	27.8314	29.9359	32.1436	34.6136	35.9630	38.4709	39.5607	40.1832	41.7208	41.8698	43.1645	43.4687	44.1250	44.6965	45.5435	46.2910	46.6661	47.3081	47.8891	48.4143	48.8718	49.3076	49.7150	50.1451	50.3507	50.9232	51.0678	51.3563	51.6772	51.8758	51.9619	52.1741	51.9954	52.0848	51.8178	50.9763	50.3849	49.9301	49.4788	49.0702	48.5059	48.1386	47.9442	47.9342	47.8658	48.1741	49.0314
d-Ca47A1_03_D04R	21.3504	25.1313	28.4964	31.1572	33.6229	36.1010	37.7417	39.5294	40.8182	41.3529	42.3808	43.1044	43.7567	44.3524	45.0368	45.3045	45.9892	46.8171	47.2264	47.7885	48.3372	48.6063	49.0791	49.4419	49.5878	49.9805	50.2123	50.6142	50.9227	51.1217	51.2851	51.5447	51.5915	51.7463	51.3634	51.2487	50.9050	50.2879	49.3942	48.6212	47.4711	47.6920	46.9749	46.3756	46.0775	46.1065	45.8980	46.2156	47.3525
d-Ca47A1_03_D05R	22.7274	27.0256	29.7925	32.6020	35.6701	37.6855	39.6688	41.7176	43.2074	44.2554	45.0148	45.8596	46.3103	46.6919	47.4051	47.9563	48.8119	49.3701	50.0062	50.5309	50.8735	51.3748	51.8925	52.4486	52.5672	53.0796	53.3066	53.6925	53.6845	54.0441	54.3777	54.4106	54.6096	54.6865	54.5155	54.3159	53.9418	52.1221	52.4992	51.8198	51.3715	50.9372	50.3267	49.5886	49.2648	49.1325	48.7522	49.2413	50.1560
d-Ca47A1_03_D06R	21.6686	26.0569	28.6973	32.1589	34.9372	36.9536	39.4256	41.2410	42.6440	43.8088	44.5573	45.5699	45.8495	46.4727	46.7372	47.6838	48.2456	48.7686	49.1492	49.8804	50.3850	50.8807	51.3087	51.8412	51.9183	52.3466	52.6487	52.7651	53.0117	53.2651	53.4599	53.6079	53.7772	53.9343	53.5608	53.4442	52.8112	51.7208	51.4330	50.4950	50.2159	49.7774	49.2018	48.4350	48.2151	47.7990	47.3006	47.7332	49.0226
d-Ca47A1_03_D08R	22.3028	24.7507	28.5081	31.6071	33.3966	35.8986	37.9084	39.5001	40.9684	41.3625	42.2719	43.3941	43.6194	44.2279	44.7995	45.0608	45.5927	46.2431	46.7714	47.0440	47.6575	48.1030	48.4229	48.8200	49.1664	49.4272	49.4530	49.9144	50.0945	50.2801	50.5413	50.5936	50.7471	50.6787	50.4725	50.1515	49.6564	48.8623	47.8707	47.1362	46.6613	46.0804	45.0133	44.6761	44.3009	44.0622	43.9049	44.2145	45.4094
d-Ca47A1_03_D09R	21.6244	25.9053	29.1706	32.0941	34.9964	36.7647	39.0753	41.0512	42.4023	43.1197	44.3911	45.1483	45.0159	45.9747	46.6465	46.7009	47.5266	48.0207	48.5804	49.1194	49.5075	50.0162	50.3174	50.9902	51.1051	51.3782	51.6782	51.9876	52.1036	52.3534	52.6406	52.6573	52.8245	52.8939	52.6996	52.4411	52.0056	50.7663	50.3342	49.6613	49.1073	48.6588	47.9090	47.2237	46.9757	46.7837	46.6102	46.9153	47.9764
d-Ca47A1_03_D10R	21.5565	26.3210	29.0953	32.8141	35.3269	37.4826	40.0697	41.7616	43.2385	43.7965	45.0370	45.7566	46.3348	47.1905	47.5775	47.8758	48.6056	49.6491	49.8669	50.5486	51.1449	51.3081	51.9324	52.1530	52.3155	52.6975	53.0611	53.4062	53.7026	53.7953	54.0789	54.3554	54.4132	54.5343	54.2137	53.9548	53.6618	52.9340	51.7387	50.8826	49.7352	50.1246	49.1611	48.4500	47.9624	47.6368	47.2013	47.4076	48.9056
d-Ca47A1_03_D11R	23.1620	27.3895	30.6196	34.4037	36.5629	38.8372	41.1221	43.0872	44.6786	45.5579	46.3924	47.1082	47.6326	48.1609	48.6764	49.1886	50.0921	50.5878	51.0157	51.6361	52.2137	52.7709	53.0386	53.6838	53.8326	54.2596	54.5566	54.7936	54.9579	55.2012	55.2594	55.5524	55.8286	55.9131	55.5954	55.3195	54.6239	53.5809	52.9397	52.0634	51.5122	51.0794	50.2810	49.6099	49.2932	48.8514	48.4636	48.9318	50.1199
d-Ca47A1_03_D12R	23.5135	28.1140	31.1975	33.5164	36.7553	38.9791	40.4318	42.9511	44.4438	44.7521	46.1477	46.8288	47.5479	48.1388	48.6453	49.3032	49.8119	50.6190	50.9950	50.3564	51.9258	52.2241	52.8155	53.1248	53.4760	53.5992	54.0586	54.3243	54.6044	54.9946	55.1428	55.3210	55.4594	55.2769	55.2664	54.9317	54.4243	53.5850	52.7944	51.8385	51.2583	50.9258	49.9288	49.2399	48.8426	48.3761	48.1028	48.3603	48.5732
d-Ca47A1_03_E01R	22.1541	25.4480	28.4984	31.2472	33.4276	35.8676	37.9361	39.1316	40.9054	41.9320	43.0668	43.9079	44.4142	45.2196	45.8471	46.1983	47.0431	47.6824	48.2066	48.8808	49.4998	50.0034	50.4775	51.0226	51.1342	51.4827	52.1876	52.3975	52.8222	52.9452	53.1890	53.6251	53.9268	54.1161	54.0465	53.8682	53.4467	53.1385	52.7713	51.8753	51.6391	51.2755	50.9090	50.5539	50.0959	49.9795	49.8968	50.1560	51.1393
d-Ca47A1_03_E02R	22.0378	27.0072	30.0946	32.6131	35.5588	37.3911	40.1141	41.7273	42.9047	43.9541	45.0405	46.0448	46.1015	46.8157	47.6062	48.1460	48.4413	49.2299	49.5554	50.3254	50.8270	51.2968	51.9094	52.0166	52.2676	52.5047	53.0734	53.2282	53.5009	53.6008	53.8479	54.1184	54.2020	54.1861	53.9166	53.6246	53.0374	52.4568	51.6106	50.5377	50.1569	49.5315	48.8593	48.2161	47.7080	47.3598	47.1028	47.4969	48.6678
d-Ca47A1_03_E03R	23.4648	27.7214	29.9748	33.5955	36.3958	38.0020	40.8221	42.5677	43.4553	44.1275	45.1971	46.2698	46.1268	46.6127	47.4338	47.7163	48.0415	48.6703	49.0055	49.6562	50.1714	50.5463	50.9170	51.2550	51.4556	51.5594	51.9151	52.1555	52.3702	52.5767	52.6313	52.8220	52.9596	52.9096	52.6523	52.2303	51.7567	51.1418	50.3237	49.2642	48.8582	48.2888	47.7382	47.1220	46.7571	46.5685	46.4435	46.7809	47.8266
d-Ca47A1_03_E04R	21.7632	26.1380	28.8813	32.0289	34.8842	36.7578	39.2856	41.0800	42.3531	43.4781	44.0436	44.8729	45.4391	45.7586	46.8482	46.7164	47.2642	47.9407	48.3001	49.0323	49.4637	49.9796	50.4209	50.7511	50.9158	50.9673	51.5021	51.6403	51.8615	52.0826	52.2497	52.3774	52.5422	52.4587	52.2823	51.8870	51.3533	50.6974	49.6366	48.5876	48.1573	47.5813	47.0126	46.1603	45.6030	45.3230	45.0323	45.4034	46.6763
d-Ca47A1_03_E05R	22.5791	26.4378	30.0400	34.0521	36.3166	37.8162	40.0986	42.1998	43.8496	45.1095	46.2223	46.3110	47.0832	47.9888	48.3694	49.1169	49.6259	50.1021	50.5543	51.2971	51.6434	52.2782	52.7162	53.1540	53.3946	53.6526	54.0931	54.4407	54.7290	54.9053	55.1263	55.1256	55.4190	55.5208	55.3411	55.0078	54.7307	53.9491	53.0076	52.1489	51.7438	51.1985	50.5461	49.8007	49.4748	49.3142	48.7929	49.2773	50.4847
d-Ca47A1_03_E06R	22.1866	26.3634	27.8394	32.6118	34.4666	37.3131	39.1387	41.0257	42.2706	43.2114	43.8988	44.6043	45.0183	45.8697	46.4922	46.8133	47.7300	48.2351	48.6836	48.9944	49.9871	50.3704	50.7784	51.2231	51.3207	51.8304	52.1514	52.2355	52.5311	52.9938	53.0779	53.1024	53.2519	53.4461	53.2050	52.9133	52.2337	51.7017	50.5355	49.6144	49.1723	48.8505	47.9567	47.2019	46.8002	46.1808	45.9569	46.3069	47.5552
d-Ca47A1_03_E07R	22.8736	26.5877	29.6485	33.2764	36.2271	38.2450	40.4558	42.6933	43.7004	44.3733	45.1910	45.8860	46.5931	46.8857	47.7391	48.2806	48.8205	49.6368	49.9226	50.5913	51.1118	50.5133	51.9975	51.9689	52.6648	52.9509	53.2881	53.6835	53.8982	54.1294	54.3262	54.3014	54.5869	54.5905	54.3886	54.1377	53.7300	52.9960	52.3166	51.3765	51.0357	50.6469	49.9550	49.4633	49.2015	48.9999	48.8498	49.2203	50.1462
d-Ca47A1_03_E08R	21.9620	25.6316	27.9030	32.4050	34.8514	37.0128	39.1976	40.5153	41.9398	43.0065	44.1156	44.5288	45.3347	45.6210	46.6216	46.8564	47.5495	48.3845	48.8937	49.2729	49.8785	50.5487	50.8051	51.2512	51.4093	51.7476	52.0880	52.5281	52.5361	52.8940	53.0118	53.1699	53.2993	53.2931	53.3442	53.0922	52.4045	51.8641	50.7597	49.9777	49.4250	49.2635	48.3882	47.7838	47.2477	46.7587	46.5281	46.6409	47.9757
d-Ca47A1_03_E09R	21.1139	25.1417	28.5564	30.9381	33.1388	35.4666	37.5484	39.0213	40.5947	41.4254	42.2885	42.7793	43.2782	43.7734	44.4126	44.6335	45.2526	45.6268	46.1356	46.8027	47.1889	47.5433	48.0168	48.2711	48.4241	48.5966	48.9980	49.2028	49.3008	49.5586	49.6911	49.8014	49.8937	49.8922	49.6950	49.4910	48.8698	48.3378	47.3325	46.3641	46.0304	45.4742	44.8754	44.1898	43.7909	43.4975	43.2851	43.5911	44.7194
d-Ca47A1_03_E10R	22.0427	25.9750	29.0241	32.2313	35.2697	37.1271	39.3446	41.0858	42.2923	43.0434	44.1795	44.9514	45.2674	45.9489	46.8420	46.9820	47.5550	48.4025	48.9678	49.6087	49.8768	50.3001	50.8428	51.3647	51.4959	51.8069	52.0578	52.4164	52.5292	52.7876	52.9523	53.0998	53.1451	53.1380	53.1086	53.0643	52.3476	51.7760	50.6890	49.9037	49.3921	49.0612	48.3179	47.6508	47.2845	46.8124	46.6338	46.7863	48.0654
d-Ca47A1_03_E11R	20.6522	24.0987	26.1727	31.1478	32.5950	35.4547	37.1587	39.1533	40.3653	41.1741	41.7482	42.5598	42.8822	43.6004	43.9130	44.2083	44.9144	45.4789	46.0581	45.9957	47.3970	47.3951	48.0322	48.3078	48.6594	48.8154	49.1853	49.2549	49.5813	49.9880	50.0977	50.0020	50.1986	50.0478	50.0354	49.8400	49.1655	48.6071	47.6094	46.8440	46.4594	46.0728	45.3716	44.5936	44.4792	44.1141	43.9362	44.2339	45.3660
d-Ca47A1_03_E12R	21.9584	25.9967	29.7860	33.0406	35.7223	37.9080	40.0132	41.7758	43.4614	44.2486	45.2633	45.8721	46.1946	46.8304	47.3761	47.7447	48.6854	49.2936	49.6354	50.2323	50.7888	50.0467	51.4981	51.7238	52.2017	52.5363	52.9005	53.1734	53.3564	53.4846	53.7904	53.8897	53.9851	54.1026	53.7546	53.4923	52.8810	52.1827	51.4113	50.2818	49.9101	49.4246	48.6071	47.9765	47.5021	47.0553	46.6872	47.0422	48.1902
d-Ca47A1_03_F01R	22.4397	26.1678	29.2253	32.1388	35.2192	37.1743	39.3170	40.9105	42.1582	42.9834	44.0256	44.3264	44.9242	45.1401	45.8905	46.4312	47.0457	47.5325	48.0236	48.3734	48.5725	49.4183	49.3200	48.9436	50.2778	50.1352	50.6113	50.7084	50.9497	51.1822	51.5061	51.4386	51.6017	51.5638	51.3530	50.9748	50.6204	49.9747	49.1147	48.3837	47.8311	47.1539	46.5471	45.8493	45.6426	45.4115	45.1600	45.6247	46.6809
d-Ca47A1_03_F02R	23.4072	27.0740	30.9533	34.3325	36.0780	38.0439	40.6634	42.3366	43.6556	44.6664	44.3434	45.8773	45.5316	46.4060	46.5019	47.5442	48.1855	48.8151	49.1750	49.3377	50.0385	50.4851	49.7673	51.5121	51.6015	51.9319	52.0245	52.3975	52.5489	52.6544	52.8270	53.0882	53.1723	53.2506	52.8521	52.6032	52.2366	51.4569	50.5618	49.7025	49.2095	48.5396	48.0079	47.3515	47.1293	46.8127	46.5706	46.9354	48.1681
d-Ca47A1_03_F03R	22.8075	27.5898	30.4089	32.8198	35.8248	37.8895	39.1772	41.2216	42.6045	43.0620	43.9680	44.9661	44.9228	45.4155	45.0299	46.0684	46.8687	47.4592	47.7401	48.0452	48.5372	49.0381	49.0499	49.7786	49.7856	49.9732	50.2859	50.5435	50.5943	50.8697	50.9869	51.0426	51.1262	51.2306	50.8709	50.5740	50.1097	49.3829	48.3587	47.3974	46.9416	45.9183	45.6198	45.0446	44.5545	44.1973	43.6630	44.1589	45.3698
d-Ca47A1_03_F04R	21.7292	26.4265	30.0131	32.9315	35.3957	37.7657	39.4468	41.2188	42.7774	43.4475	44.5538	45.6543	45.7979	46.3627	47.0486	47.2816	47.9028	48.4308	49.0007	49.4357	49.9077	50.5782	50.8594	49.7476	51.5018	51.9213	52.1922	52.4642	52.6434	52.9371	53.2139	53.2526	53.4370	53.3835	53.2652	53.0943	52.3442	51.9466	50.9271	50.0005	49.6401	49.2213	48.3992	46.0687	47.3385	47.0123	46.4540	46.8950	48.1849
d-Ca47A1_03_F05R	22.0207	26.0236	29.8756	30.5150	35.2752	37.3095	38.0237	40.8201	42.0120	42.7526	43.9528	44.4021	44.6451	45.0870	44.7754	46.1614	46.4325	46.9144	47.3063	47.8131	47.9423	48.5547	48.8674	48.8780	49.3671	49.5184	49.9853	50.0256	50.3070	50.4827	50.5663	50.6152	50.9200	50.6350	50.5062	50.2737	49.6503	49.0569	48.1759	47.1880	46.6787	46.2695	45.4732	44.3535	44.3931	44.1345	43.9265	44.2011	45.3403
d-Ca47A1_03_F06R	22.7063	26.3626	30.1940	32.6259	35.1717	37.3702	39.0877	40.4545	42.7870	43.8625	44.6902	45.2909	45.9858	46.3822	47.1656	47.8325	48.2424	49.2138	49.3315	49.9588	50.6583	50.8643	51.4658	51.7323	52.0784	52.4105	52.5808	53.1765	53.2402	53.4637	53.7297	53.9455	53.9998	54.4009	54.3579	54.0491	53.6692	53.0215	52.4505	51.7092	51.4755	51.0774	50.3979	50.0053	49.6641	49.1828	49.1729	49.4524	50.2064
d-Ca47A1_03_F07R	21.9928	26.8870	30.2252	33.2085	35.9901	37.8072	39.9458	41.7614	42.8716	43.7086	44.5787	45.8886	45.7947	46.5433	46.9298	47.3409	47.8784	48.7631	49.2700	49.7785	49.9768	50.5885	50.1496	49.8407	51.3373	51.7255	52.2389	52.1773	52.4809	52.7760	52.9154	53.0472	53.2189	53.1637	53.0353	52.7601	52.1824	51.4681	50.4816	49.5691	49.3648	47.9736	47.9874	47.0748	46.7182	46.1910	45.6572	46.0704	47.3456
d-Ca47A1_03_F09R	25.4146	28.0400	30.8289	34.6874	37.5937	39.4695	41.9221	43.5675	45.2426	45.8106	46.6814	47.4369	47.6362	48.0913	48.6848	49.1577	49.6472	50.1187	50.6555	51.0004	51.7161	52.0538	52.5023	50.4620	53.1546	53.2248	53.2361	53.8661	54.0608	54.2015	54.3400	54.5921	54.6982	54.4666	54.3714	53.8184	53.3550	52.4739	51.3013	50.4448	49.8150	49.2909	48.4397	47.6322	47.3159	46.9937	46.7740	47.0892	48.3711
d-Ca47A1_03_F10R	22.7296	26.8241	30.4972	33.0825	35.9121	37.6997	40.1565	41.5346	42.9780	44.2159	45.3284	45.8006	46.3224	46.8916	47.5704	48.0175	48.7493	49.5740	49.8394	50.5368	50.9411	51.6141	51.8505	51.2496	52.5751	52.6529	53.2803	53.3462	53.6854	53.8424	54.2513	54.1807	54.5252	54.4312	54.4058	53.9799	53.6075	52.9799	52.1996	51.3910	50.8785	50.3271	49.6387	48.8967	48.6457	48.4026	47.9840	48.5122	49.6201
d-Ca47A1_03_F11R	23.9531	28.6452	31.3225	34.6919	37.2314	39.1778	41.4990	43.6676	44.7726	46.0758	46.7407	47.8743	48.1268	48.6692	49.3300	49.7549	50.4695	51.0580	51.8418	52.4237	52.5740	53.2421	51.9045	52.5922	54.0477	54.4648	54.9904	54.9725	55.4455	55.5544	55.8427	56.0619	56.1326	56.2002	56.0746	55.8081	55.2185	54.5501	53.6030	52.7059	52.3680	51.7011	51.0957	50.2629	49.9874	49.6223	49.0912	49.5699	50.8863
d-Ca47A1_03_G01R	24.5309	28.0006	30.6708	33.7319	35.8787	37.6708	39.8187	40.5563	41.8580	42.7492	43.2891	44.1093	44.4101	44.8760	45.3298	45.7542	46.1101	46.8631	47.2707	47.6041	48.1138	48.4532	48.9401	49.0297	48.9105	49.5281	49.9968	50.2602	50.2383	50.6912	50.7554	50.8901	51.1074	50.9547	50.8106	50.5089	49.4969	49.7024	48.7901	47.9748	47.8519	47.1997	46.8067	46.2194	46.0325	45.9852	45.7130	45.7315	46.9363
d-Ca47A1_03_G02R	23.4767	27.2756	31.0625	33.0044	35.4997	37.9320	39.5665	40.9913	42.2421	42.8211	43.9999	44.9210	44.6129	45.2243	46.0312	46.5061	47.0359	47.7362	47.8138	48.3147	48.8496	49.2754	49.5126	49.8511	50.1156	50.8191	50.6673	51.2118	51.3281	51.5559	51.5979	51.6894	51.8952	51.8808	51.6162	51.4169	50.9236	50.1710	49.2591	48.6386	47.8867	47.5334	46.9908	46.4323	46.1095	45.8117	45.6395	45.8750	47.0228
d-Ca47A1_03_G03R	23.4309	27.7203	32.3750	33.8604	36.3703	38.2385	40.7853	42.4248	43.6786	44.5616	45.4937	46.9246	46.0916	46.9329	47.8681	48.0527	48.7526	49.2976	49.5602	50.0641	50.5918	50.9766	51.4652	51.8017	51.9625	52.5630	52.5074	53.0684	53.2433	53.4938	53.5313	53.6069	53.7451	53.6978	53.4645	53.2325	52.6447	51.8083	50.7534	49.9136	49.2109	48.8347	48.0498	47.3624	46.8971	46.4916	46.1994	46.5074	47.8547
d-Ca47A1_03_G04R	24.0017	28.3890	30.9701	33.9631	36.7239	38.9259	40.4241	42.1089	43.8570	44.4654	44.9480	46.3081	46.6801	46.8862	47.5623	47.9817	48.3927	48.9736	49.3333	49.8635	50.2872	50.7305	51.3243	51.4372	51.6981	51.9121	52.1596	52.5999	52.6679	53.0466	53.1010	53.1908	53.2632	53.3764	53.1078	52.7889	51.3712	51.6199	50.7129	49.6287	49.4819	48.8723	48.1940	47.4943	47.0917	47.0329	46.4806	46.7061	48.1094
d-Ca47A1_03_G05R	24.6291	28.5273	33.0806	35.6340	37.3796	39.4455	42.0026	43.2599	44.6966	45.8026	46.5686	47.4965	47.5937	47.9705	48.5898	49.3279	49.8100	50.4947	50.8436	51.3353	51.8620	52.4140	52.7414	53.1909	53.3546	53.4792	53.7535	52.6797	54.4406	54.6041	54.8723	54.7572	55.2659	54.9808	55.0021	54.6186	54.1157	53.2790	52.2901	51.6206	50.9640	50.5939	49.7950	49.0138	48.7262	48.7021	48.0478	48.4750	49.6335
d-Ca47A1_03_G06R	23.5741	28.3348	31.9648	34.8642	36.7557	39.4650	40.9523	42.8835	43.5845	44.9132	45.6912	47.0749	47.2080	47.4439	47.9049	48.3259	49.1785	49.8761	50.1723	50.7479	50.9445	51.5927	51.9778	52.2827	52.5674	52.8773	53.1662	53.4346	53.7722	52.2037	53.9905	54.1057	54.2992	54.1737	54.2460	53.9156	53.4480	52.7073	51.8763	51.1386	50.6321	50.1837	49.6434	49.0466	48.6623	48.3768	48.1462	48.3633	49.4774
d-Ca47A1_03_G07R	24.6606	29.3017	33.3126	35.5457	37.5678	39.6462	41.7098	43.5034	44.2247	45.6145	46.0558	47.3865	47.3104	47.8731	48.2787	48.8611	49.4876	50.0257	50.2900	50.7323	51.2916	51.5916	52.0653	52.4136	52.5766	52.8533	53.0658	53.3380	53.7503	52.5258	53.9374	54.0233	54.1649	54.0697	53.9598	53.6000	53.0265	52.1888	51.1210	50.2898	49.6362	49.1982	48.4604	47.7304	47.2019	46.8954	46.5318	46.8263	48.1029
d-Ca47A1_03_G08R	24.2901	29.0192	32.5034	34.2529	36.6233	38.8271	40.2789	41.8529	42.6332	43.7066	45.1078	45.9895	44.8673	46.0656	46.6323	46.9706	47.6355	48.2336	48.3891	48.9282	49.4043	49.6635	50.0017	50.4661	50.5169	50.8264	50.8658	51.3954	51.5594	50.9755	51.7527	51.8170	51.9427	51.9066	51.8455	51.4858	51.0520	50.3588	49.5207	48.7971	48.2574	47.8866	47.4268	46.8334	46.5111	46.2030	45.9918	46.2593	47.1556
d-Ca47A1_03_G10R	23.4270	28.0722	32.2911	34.0504	35.5036	38.4828	40.5709	42.4111	43.3467	44.0320	45.0815	45.7617	46.2886	46.5853	47.5662	47.4099	47.8689	48.6037	49.0583	49.6294	49.7775	50.3549	50.8091	51.0190	51.2624	51.4572	51.7552	51.8952	52.1971	52.4274	52.5710	52.6411	52.6751	52.8968	52.8132	52.2626	50.4014	50.9582	49.7325	49.1039	48.5938	48.2428	47.3227	46.5660	46.2665	45.9886	45.5950	45.8845	47.1364
d-Ca47A1_03_G12R	23.7094	28.3306	31.7148	34.2891	36.8899	39.1009	41.3083	43.1241	44.3296	45.4562	46.7340	47.5749	48.0501	48.5751	49.4271	49.7191	50.2840	51.0675	51.5446	52.3502	52.5833	53.3119	53.6885	54.1485	54.4514	54.7568	55.1898	55.3266	55.7044	56.1066	56.2861	56.5103	56.6086	56.8447	56.8564	56.4089	55.1600	55.0979	53.6758	53.5130	53.0829	52.8155	52.1061	51.4285	51.2015	51.0701	50.7260	51.1963	52.2254
d-Ca47A1_03_H01R	25.9121	29.4555	32.3185	35.4657	37.1063	38.9192	40.2098	41.8929	42.7690	43.5640	44.0902	45.2244	45.2658	45.5332	46.1327	46.6133	47.0295	47.6241	47.6839	48.3682	48.5979	49.2272	49.6276	49.9406	50.0116	50.3487	50.6458	50.6990	50.9852	51.2276	51.5184	51.4749	51.6966	51.6162	51.6591	51.0935	50.7652	49.9983	48.9080	48.2496	47.7355	47.3105	46.5323	45.8309	45.3309	44.7951	44.4841	44.7907	45.9280
d-Ca47A1_03_H02R	23.9351	27.8674	31.9927	34.5043	36.8632	38.8831	40.5503	42.0981	43.5652	44.8540	45.1957	46.2193	46.6049	47.1553	47.7524	48.3235	48.7143	49.4148	50.0411	50.3405	50.8018	51.1756	51.6604	52.3699	52.2726	52.6783	53.0184	53.2986	53.5581	53.8387	54.1211	54.2805	54.4776	54.3512	54.2807	53.9323	53.5371	52.9460	51.9494	51.1371	50.6795	50.3741	49.5975	48.5374	48.7839	48.2771	48.3822	48.5779	49.6924
d-Ca47A1_03_H03R	25.8547	30.8888	32.9603	35.6942	38.3696	40.4496	41.4343	43.4119	44.3762	45.2748	45.4789	46.8121	46.9502	47.2914	47.8307	48.1906	48.4816	49.1137	49.0895	49.8080	50.1483	50.7572	51.1217	51.2809	51.5206	51.8344	51.9915	52.1647	52.4001	52.6261	52.9485	52.8931	53.0137	52.9760	52.8926	52.4494	52.0493	51.2680	50.3065	49.5981	48.9869	48.5432	47.7093	47.0743	46.7345	46.3136	45.9574	46.2853	47.3446
d-Ca47A1_03_H04R	24.2531	27.4476	29.8570	33.6444	35.5706	37.9744	39.3818	41.0893	42.2983	43.6515	44.1556	44.7533	45.0194	45.4850	46.1543	46.7647	46.8313	47.6763	48.0289	48.2652	48.7570	49.1797	49.7125	49.9699	50.3469	50.5872	50.8755	51.0946	51.3202	51.6830	51.8565	51.8594	51.9304	52.1776	51.6715	51.5113	51.0258	50.4729	49.4448	48.5084	48.1257	47.7443	47.0251	45.2469	46.0043	45.5660	45.4772	45.5628	46.7897
d-Ca47A1_03_H05R	24.1261	29.2183	31.7545	35.2997	37.3676	39.3044	40.6738	42.1234	43.3909	44.1665	44.8905	45.4836	45.9036	46.0041	46.5995	47.1119	47.6795	47.9322	47.8576	48.8768	49.2211	49.9672	50.1440	50.5271	50.6189	50.7099	51.1113	51.4122	51.5529	51.7529	51.9028	51.9141	51.9376	52.0114	51.9110	51.5569	50.9512	50.2130	49.4555	48.5949	48.0023	47.4983	46.7565	46.2904	45.8955	45.8724	45.6153	46.0328	46.9039
d-Ca47A1_03_H06R	26.0412	29.7603	34.5134	36.5625	38.5184	41.3924	42.8775	44.9176	46.1416	47.6089	48.2577	48.7707	49.3513	49.5597	50.4164	51.0787	51.4811	52.2805	52.6769	53.1414	53.7424	54.0967	54.6471	54.9386	55.4783	55.6790	56.0008	56.3948	56.6400	56.9055	57.0741	57.2707	57.4249	57.6002	57.2070	56.8898	56.4591	55.9222	54.9868	53.9307	53.5555	52.9621	52.2203	50.1504	51.4190	51.2651	51.3735	51.4611	52.6739
d-Ca47A1_03_H07R	26.6059	30.7517	34.0655	37.4096	40.2759	41.7515	43.4381	45.2243	46.4261	47.6796	48.1030	48.9594	49.3330	49.2772	49.9456	50.4840	51.3352	51.5462	52.0363	52.6234	52.8356	53.5271	53.6617	54.1282	54.4577	54.5728	54.9390	55.1998	55.4221	55.5419	55.5922	55.8618	55.8441	56.0622	55.8985	55.5065	54.8840	54.1279	53.3436	52.3050	51.8602	51.3020	50.5847	49.9049	49.4838	49.4798	49.0326	49.4502	50.5206
d-Ca47A1_03_H08R	28.2155	32.8823	34.9269	37.8359	40.1992	42.2411	43.6660	45.4788	46.7000	47.5659	48.0196	48.5786	48.6536	49.2604	49.7015	50.1460	50.5476	51.2272	51.5966	51.8635	52.4007	52.6401	52.9233	53.3718	53.5013	53.7207	54.0247	54.2160	54.4854	54.5130	54.7647	54.9719	55.0134	54.9719	54.8236	54.3803	53.8074	53.1247	51.9293	50.9495	50.5016	50.1055	49.2100	47.6205	48.1067	47.6299	47.4987	47.7368	48.8946
d-Ca47A1_03_H09R	25.2890	31.1195	33.6661	35.7767	39.2662	40.9697	42.1308	44.0420	45.2997	46.0713	46.8200	47.5386	47.7396	47.8019	48.5761	48.9662	49.4301	49.7798	50.3923	50.7466	51.4576	51.5703	51.7113	52.2305	52.4396	52.6254	52.9894	53.0581	53.3886	53.4684	53.5278	53.7156	53.8279	53.9380	53.5266	53.3420	52.8092	52.2456	51.2257	50.3293	49.9274	49.4049	48.6373	48.0436	47.4959	47.3356	47.2116	47.2853	48.4830
d-Ca47A1_03_H10R	25.9638	29.5159	33.8811	36.2690	38.5112	40.9854	42.7864	44.4949	46.0442	47.2433	47.7998	48.5888	48.8145	49.3971	50.1674	50.6120	50.8209	51.4079	52.1934	52.3518	53.0853	53.4643	53.8607	54.4256	54.6955	54.8410	55.1084	55.4881	55.6521	56.0442	56.1461	56.3701	56.4215	56.5989	56.2265	55.9032	55.3111	54.6874	53.5309	52.4271	51.9769	51.5893	50.7633	49.3069	49.6844	49.2470	49.0529	49.2250	50.5528
d-Ca47A1_03_H11R	24.7750	30.4184	33.2397	36.1722	38.6649	40.1329	41.8349	43.4714	44.2704	45.2152	45.4997	46.3311	46.7364	47.1392	47.4529	47.9325	48.5855	49.1245	49.1144	49.9806	50.1497	50.6930	51.0912	51.1592	51.5622	51.8697	52.0065	52.2873	52.4165	52.6301	52.9013	53.0803	53.1360	53.0852	52.9233	52.5609	52.0520	51.2903	50.3802	49.4889	49.0256	48.5290	47.7311	47.1487	46.8006	46.2962	45.8952	46.3205	47.3434
d-Ca47A1_03_H12R	26.7656	32.1079	35.8801	38.6885	41.5328	43.2540	44.6615	46.8283	47.7585	48.8757	49.1431	49.3812	50.1568	50.2350	50.8222	51.1015	51.7723	52.0032	52.5214	53.0725	53.6218	53.8538	54.1172	54.4577	54.4937	54.8892	55.1892	55.2875	55.6244	55.6423	55.7716	55.9362	56.0348	56.0824	55.8290	55.5214	54.7385	54.1581	52.9817	51.9461	51.5322	50.9534	50.0975	49.2618	48.7996	48.4269	48.1769	48.4014	49.6709
d-Ca47A1_04_A01R	23.6934	27.8612	31.4797	33.5641	36.9744	39.6979	40.7173	42.9095	43.8615	45.1876	45.7852	47.0648	47.1299	47.8986	47.7947	48.6755	49.2970	49.9763	50.3249	50.8044	51.4011	51.9106	52.3844	52.6403	52.9384	53.4733	53.6610	53.8871	53.3857	54.2650	54.7428	54.8035	54.8698	54.8904	54.7922	54.3980	53.9113	53.2362	52.3973	51.4137	50.9722	50.8177	49.9703	49.3090	49.0173	48.8514	48.4968	49.1325	50.0729
d-Ca47A1_04_A02R	24.9622	29.2431	33.2175	36.1693	38.5068	41.4504	42.7222	44.6719	45.1328	47.0057	47.5187	48.5574	48.5228	49.2063	49.4758	50.0873	50.7046	51.3414	51.6746	52.1380	52.5875	53.0882	53.3905	53.7006	53.9490	54.4844	54.6665	54.8432	54.3351	55.0946	55.5238	55.5754	55.7217	55.7072	55.5979	55.2355	54.7008	54.0889	53.1530	52.3493	51.7535	51.6764	50.8622	50.2243	49.8370	49.6373	49.2805	49.6576	50.6779
d-Ca47A1_04_A03R	23.7670	27.6259	30.7429	33.9719	35.8836	38.0550	40.0567	41.4421	42.9371	44.0161	44.4356	45.4245	45.9045	46.5255	46.7779	47.2748	47.8122	48.3884	48.8273	49.2204	49.6864	50.0496	50.5382	51.0427	51.2938	51.3505	51.6267	51.9060	52.0700	52.1891	52.4213	52.7365	52.8131	52.8859	52.6453	52.3838	51.7293	51.2642	50.3846	49.5959	49.3441	48.8723	48.2462	47.5164	46.3941	47.0277	46.8172	46.9846	48.0446
d-Ca47A1_04_A04R	24.2082	29.1339	31.2562	34.6860	36.8479	39.3542	41.0155	42.4710	43.8935	44.8102	45.9510	46.6669	47.0288	47.5984	48.2666	48.4049	48.7391	49.5351	50.0216	50.2501	50.9345	51.4632	51.7820	52.3034	52.5202	52.4307	52.7761	53.1464	53.4088	53.5876	53.7088	53.8488	54.1116	54.1611	53.9781	53.5957	53.1077	52.4024	51.5395	50.8254	50.2755	49.7193	49.1756	48.4896	48.3691	48.0895	47.9532	48.2180	49.4976
d-Ca47A1_04_A05R	24.0616	28.0420	31.4534	34.5526	36.7842	38.8363	41.0798	42.2718	43.7086	44.9885	45.2910	46.0550	46.6044	47.0024	47.4976	47.7463	48.1157	48.7050	49.3666	49.6440	50.0298	50.7182	51.0373	51.4187	51.5756	51.5848	51.8669	52.1942	52.3401	52.4671	52.6604	52.8276	52.9555	52.8369	52.5768	52.3683	51.5869	50.9850	49.8545	48.8808	48.5081	47.9689	47.1619	46.2862	45.3223	45.4466	45.0482	45.3198	46.6693
d-Ca47A1_04_A08R	24.9576	28.1274	31.7384	34.4011	36.7469	39.2479	40.7947	42.5710	43.8629	45.0683	45.5190	46.2553	46.2104	47.1897	47.7077	47.8525	48.5660	49.0361	49.7076	49.6478	50.5338	51.0607	51.5443	51.8370	52.1506	52.2891	52.5641	53.0356	53.2441	53.8575	53.8441	53.2826	53.8144	53.8881	53.7519	53.3451	52.9706	52.0951	51.3902	50.3585	49.8207	49.2477	48.5767	47.9484	47.8660	47.6049	47.3804	47.8318	48.8632
d-Ca47A1_04_A09R	24.6451	27.8037	30.2927	33.3024	35.4030	37.7099	39.7788	40.8947	42.2549	43.5481	43.7803	44.6167	44.9628	45.5968	46.0194	46.6506	46.9560	47.5496	48.0810	48.5240	49.1473	49.5698	49.9986	50.3027	50.5002	50.8791	51.1364	51.4225	51.4621	51.9877	51.9781	52.1631	52.4282	52.2552	52.1040	51.9412	51.2360	50.7976	49.6661	48.8397	48.5613	48.1765	47.3490	46.6864	45.8936	46.2446	45.8938	46.2793	47.3393
d-Ca47A1_04_A10R	25.7714	30.1205	34.0620	36.6031	39.1089	41.3936	42.6055	44.7865	46.5084	47.2332	47.6888	48.4464	48.7296	49.2026	49.7052	50.1961	50.7160	50.3296	51.7483	52.3097	52.7326	53.3093	53.5967	53.9763	54.0798	54.3488	54.5302	54.8907	55.1572	55.3327	55.5212	55.6333	55.7542	55.6710	55.4013	55.1927	54.5682	53.9186	52.8197	51.8371	51.5331	50.9127	50.1174	49.3935	48.9527	48.7108	48.3688	48.6841	49.7091
d-Ca47A1_04_A11R	23.0369	27.5779	31.2380	33.2910	35.7812	37.7867	39.2097	41.5147	42.7457	43.7653	44.6155	45.5217	45.5188	46.0978	46.5340	47.1674	47.7249	48.5597	48.9437	49.3324	49.9253	50.2873	50.8236	51.0920	51.2713	51.7723	52.1006	52.2616	51.0426	52.6194	52.9767	53.0492	53.0386	53.2133	53.1560	52.6497	52.2908	51.5244	50.6490	49.7508	49.3753	49.1221	48.1787	47.5350	47.0949	46.7897	46.4269	46.9650	48.0401
d-Ca47A1_04_A12R	24.8864	28.8888	31.2893	34.3878	37.2684	39.6148	41.3913	42.8649	44.4351	45.5870	46.3302	46.9559	47.3952	48.0868	48.6126	48.9519	49.3662	49.6936	50.5976	50.9334	51.4379	51.9418	52.4970	52.8664	53.0794	53.2430	53.5374	53.8081	53.9109	54.3752	54.3286	54.6644	54.8258	54.6965	54.4750	54.2288	53.5574	52.8635	51.7547	50.6990	50.3930	49.9055	49.0712	48.2074	47.3158	47.4651	47.0928	47.5035	48.6827
d-Ca47A1_04_B01R	22.7994	26.0998	29.4077	32.3948	34.1903	37.1286	38.6806	40.5152	42.0607	42.6011	43.9345	44.5429	44.9073	45.3170	45.9079	46.4841	47.2086	47.5595	48.3084	48.6897	49.2289	49.6602	50.1872	50.3214	50.7097	50.9985	51.1931	51.5390	51.9043	52.1113	52.2228	52.4696	52.5278	52.6558	52.4405	51.9765	51.7290	50.9764	50.0429	49.1999	48.7928	48.3853	47.5369	46.9530	46.5757	46.2845	46.2654	46.5763	47.7465
d-Ca47A1_04_B02R	23.4188	27.2092	30.1108	32.5754	35.5322	38.2426	39.8862	41.5186	43.0613	43.8711	44.3165	45.5001	45.9945	46.4481	47.0000	47.7256	48.1552	48.8016	49.1985	49.9091	50.3343	50.9220	51.1622	51.6963	51.9405	52.3151	52.5041	52.8504	53.0646	53.4055	53.4197	53.5512	53.7517	53.9209	53.6630	53.3094	52.7294	51.9788	50.9051	49.9250	49.6430	49.1347	48.1323	47.2637	46.9500	46.5184	46.0551	46.5403	47.8856
d-Ca47A1_04_B03R	24.3185	27.7749	30.3627	33.2523	36.0859	38.4705	40.9728	42.3494	43.2018	44.3347	45.3220	45.7831	46.4188	46.9052	47.6956	48.0894	48.7836	49.1504	49.7059	50.4739	50.9870	51.3732	51.8954	51.9432	52.5083	52.5290	53.1508	53.4199	53.5761	53.8019	54.0939	54.1184	54.5235	54.4392	54.4585	54.0329	53.5945	51.5315	51.9038	51.3433	50.8979	50.1208	49.8735	49.3861	49.0158	48.8473	48.6264	48.8867	49.7522
d-Ca47A1_04_B04R	23.1194	27.7318	29.7240	33.4928	35.5015	37.6775	39.5131	41.4965	42.6913	44.0021	44.7273	45.4361	45.8201	46.4119	47.0866	47.4333	48.1601	48.7988	49.2218	49.9009	50.5571	50.7382	51.2740	51.4970	52.0190	52.2064	52.6494	52.6105	52.9083	53.1548	53.4600	53.4365	53.7939	53.9059	53.5288	53.4353	52.8054	51.2441	51.1901	50.2889	49.9387	49.5629	48.9127	48.4954	47.9474	47.8861	47.6989	48.0204	49.0988
d-Ca47A1_04_B05R	23.2879	28.0061	30.9115	34.9491	36.8663	39.1790	41.6051	43.6342	44.6079	46.1239	46.5817	47.3717	47.9596	48.5322	49.0167	49.5655	50.3449	50.9017	51.6098	52.1736	52.8039	53.0787	53.6076	53.9403	54.5154	54.6126	55.0508	55.3672	55.6383	55.6917	56.0656	56.0299	56.2589	56.3406	56.0704	55.8199	55.2884	53.4685	53.3672	52.5321	51.9684	50.8465	50.8451	50.2982	49.7034	49.6702	49.4970	49.7551	50.8859
d-Ca47A1_04_B06R	23.0874	27.8403	31.2354	34.6461	36.3365	38.7798	41.1085	43.2511	44.0583	45.1697	46.6795	46.9553	47.2249	47.8724	48.2700	49.1916	49.9613	50.8332	50.7756	51.1988	52.0147	52.4443	52.8157	53.1411	53.3512	53.8265	54.3632	54.4547	54.7145	54.8543	55.1134	55.4528	55.5944	55.5562	55.5253	55.1455	54.5432	52.2963	53.1472	52.0117	51.7252	50.7152	50.4993	49.9070	49.6871	49.2285	48.8114	49.4035	50.5270
d-Ca47A1_04_B07R	22.7934	27.1042	29.4839	33.1232	35.9445	37.9052	40.6877	42.1748	43.5009	44.5919	45.3434	46.0441	46.4884	47.0963	48.0336	48.3941	49.0237	49.3149	49.7174	50.2898	50.9983	51.2756	51.8312	52.1322	52.4523	52.7207	52.9766	53.1596	53.3876	53.6705	53.7496	53.9101	54.0431	54.1731	53.9940	53.7209	53.1788	52.3003	51.4041	50.4134	50.0990	49.5336	48.6761	48.0210	47.5290	45.5547	46.6484	46.9915	48.4513
d-Ca47A1_04_B08R	23.3872	26.3091	30.1745	32.9997	35.8108	38.1002	40.2832	41.6422	43.3884	43.9994	45.1304	46.1326	46.4545	47.0269	47.6863	48.2893	49.0975	49.6670	50.1958	50.8642	51.1301	51.7154	52.1746	52.6835	52.8297	52.9649	53.3843	53.8441	54.1242	54.2782	54.4279	54.6623	54.7416	54.8756	54.6739	54.3708	53.9672	53.1233	52.0677	51.1908	50.9563	50.4945	49.6700	48.7592	48.6360	47.7287	47.8255	48.0538	49.3005
d-Ca47A1_04_B09R	24.3624	28.8987	32.2556	35.0556	37.3225	39.4334	41.8976	43.3110	44.1656	45.7500	46.4642	46.9055	47.3919	47.8704	48.4112	49.0935	49.7500	50.1354	50.6511	51.0588	51.6229	51.9671	52.4167	52.5326	52.7843	53.2838	53.7779	53.8459	54.0305	54.1743	54.3891	54.5891	54.8492	54.7411	54.7605	54.2181	53.6745	51.8120	52.1161	51.3971	50.8892	50.3561	49.8738	49.2029	49.1101	48.8218	48.1947	48.7531	49.6540
d-Ca47A1_04_B10R	24.0899	28.5860	31.2187	34.5118	37.0180	38.8145	41.1484	42.5547	43.8552	45.4495	45.6616	46.5522	47.1744	47.5718	48.1454	48.9330	49.5309	49.9340	50.4280	51.0526	51.5472	52.0203	52.4324	52.8148	53.0646	53.4496	53.6380	53.8538	54.2274	54.5419	54.5320	54.7812	54.8800	55.0426	54.8294	54.5255	53.9974	53.3574	52.4059	51.5712	51.2331	50.7825	49.9567	49.2484	49.0632	48.8267	48.5539	49.0838	50.0160
d-Ca47A1_04_B11R	22.7046	28.0555	30.6371	33.8226	35.8280	38.4947	40.4772	42.4908	42.8818	44.6956	45.7259	45.9774	47.0264	47.1389	47.8906	48.3189	49.1434	49.5531	50.0647	50.5022	51.1328	51.6918	52.1159	52.3616	52.5430	53.0014	53.3636	53.5783	53.8490	53.9501	54.2033	54.3981	54.5236	54.5337	54.3921	53.9129	53.2246	51.8840	51.4685	50.5028	50.0782	49.0371	48.6784	48.0541	47.8802	47.5223	47.1455	47.7122	48.8454
d-Ca47A1_04_B12R	22.5812	27.0054	30.0900	33.8409	35.6584	37.4754	39.9793	41.3544	41.7769	43.5954	44.1756	44.6991	45.4715	46.1024	46.7043	46.9534	47.6058	48.0493	48.3929	49.0385	49.5637	49.9225	50.3528	50.5089	50.8524	51.0633	51.4603	51.7000	51.8694	52.1159	52.2209	52.4651	52.6341	52.5254	52.5185	52.0801	51.6392	49.8324	50.1602	49.5525	49.1153	48.2476	48.1543	47.6683	47.6006	47.4272	46.9616	47.4734	48.1121
d-Ca47A1_04_C01R	22.2149	25.9500	29.9268	32.6342	35.4472	36.6194	39.3085	41.0208	42.6089	43.4505	44.1471	44.9839	45.4084	45.7362	46.4231	46.7981	47.8488	48.1255	48.5588	49.0561	49.5151	50.0602	50.9791	50.9777	51.0238	51.2972	51.5357	51.4122	52.0422	50.8956	52.5330	52.7548	52.7340	52.9562	52.6156	52.5981	52.0667	51.6311	50.7475	49.7268	49.2477	48.8874	48.0924	47.6868	47.2359	46.9528	46.6684	47.1957	48.2783
d-Ca47A1_04_C02R	23.8523	27.0773	30.0978	33.8200	36.0389	38.1484	40.0546	41.5912	43.0593	43.9536	45.1390	45.8304	44.6540	46.4724	47.3052	47.5161	48.3128	49.0734	49.1135	49.6899	50.6975	50.9537	51.4668	51.8741	51.9962	52.2661	52.5389	52.8906	53.0016	53.3706	53.3631	53.5312	53.7239	53.7328	53.6693	53.3972	52.7290	52.1074	50.8878	49.3376	49.5126	48.9848	48.1971	47.4954	46.9141	46.6226	46.1656	46.5681	47.9354
d-Ca47A1_04_C03R	22.9756	27.3497	29.4804	33.4055	36.5683	38.6106	41.1273	42.5637	44.2138	44.9030	45.9357	46.5199	46.9170	47.6289	48.3780	48.7416	49.7461	50.3550	50.7378	51.4757	52.0762	52.6731	53.1889	53.5325	53.8135	53.9719	54.3248	54.8707	54.9639	55.3458	55.5467	55.7539	55.6998	55.9742	55.8831	55.6851	55.4267	54.7621	53.9869	53.1302	52.8328	52.7581	51.9956	51.4560	51.1452	51.1706	50.9202	51.2951	52.2925
d-Ca47A1_04_C04R	20.2943	24.5622	26.7466	29.5978	32.5600	34.3629	36.3878	38.1615	39.8609	40.4413	40.9846	42.5398	42.8334	43.5113	44.1469	44.6626	45.2213	45.8223	46.3369	46.9234	47.4471	48.0320	48.2775	48.6416	49.1783	49.3758	49.6590	49.9816	50.1848	50.5668	50.5463	50.8831	50.9583	51.1260	50.8248	50.7580	50.4650	49.9070	49.3151	48.5583	48.4113	48.1406	47.5933	47.1864	46.9260	46.7083	46.5636	46.9099	47.2644
d-Ca47A1_04_C05R	22.3257	26.5684	29.7304	32.5781	35.6923	37.5215	39.1866	41.3649	42.5855	43.2489	44.3033	44.9104	44.9976	45.7661	46.3598	46.8521	47.5778	48.2944	48.7262	49.1830	49.6052	50.3414	50.5745	51.0851	51.3091	51.6503	52.0486	52.1424	52.3482	52.6477	52.6641	52.4900	53.0302	53.2846	52.9679	52.8813	52.2073	51.7695	50.7504	49.2408	49.3578	48.9241	48.2272	47.6223	47.3226	46.9986	46.7650	47.0746	48.3141
d-Ca47A1_04_C06R	22.6215	26.1510	29.2670	32.2226	35.2675	36.6009	38.7169	40.6522	42.2437	42.5081	43.4285	44.2248	44.2593	44.9778	45.6647	45.6347	46.3155	46.8462	47.1749	47.5649	48.0847	48.4598	49.3012	49.3934	49.5379	49.1092	49.8618	50.1354	50.2461	49.7785	50.7283	50.7990	50.7945	50.7626	50.4511	50.0076	49.4952	48.7633	47.7447	46.7877	46.1593	45.5654	44.9795	44.2239	44.0091	43.7661	43.7123	44.0349	45.1400
d-Ca47A1_04_C07R	22.1277	25.8308	29.3420	31.9936	34.7468	37.2130	39.2334	40.9377	42.5110	43.4029	44.3537	44.8380	45.4076	45.8053	46.9431	47.1885	47.7220	48.6400	48.8231	49.4067	50.2894	50.6886	50.9215	51.3513	51.6271	52.0736	52.4567	52.5179	52.9102	53.0491	53.2799	53.1013	53.6592	53.8373	53.6196	53.4182	52.9377	52.3571	51.5301	49.7340	50.3356	49.7454	49.1670	48.6497	48.5791	48.1992	48.0899	48.3526	49.3521
d-Ca47A1_04_C08R	21.7525	25.6766	28.6285	31.6943	34.3814	36.6411	38.6389	40.4698	41.9006	42.9795	43.5531	44.3746	44.2564	44.9004	46.4623	46.5108	47.0694	48.0189	48.1426	48.8627	49.3846	49.9071	50.0196	50.7377	50.9761	51.4036	51.7155	51.8149	52.0850	52.5158	52.5785	51.5348	52.8104	52.9821	52.9206	52.6573	52.0037	51.5043	50.2853	48.8518	49.0369	48.5871	47.7245	47.1981	46.7293	46.4247	46.0336	46.4279	47.7641
d-Ca47A1_04_C11R	22.0648	25.6555	29.4635	32.2090	35.3474	37.4919	39.1142	41.2440	42.7416	43.5130	44.8973	45.2728	45.2740	46.4267	46.7327	47.4449	48.4305	49.0976	49.3232	49.9423	50.5196	50.8085	51.4990	51.8803	52.0941	51.4368	52.7383	53.1883	53.3663	53.7020	53.7051	53.9973	54.1876	54.0914	54.1815	53.8316	53.1467	52.6320	51.5601	49.8827	50.2274	49.7122	48.9607	48.4739	48.0302	47.9045	47.5775	48.0461	49.3005
d-Ca47A1_04_C12R	21.1911	24.7271	27.2756	31.1769	32.7674	34.3319	37.1136	38.5869	39.5387	40.5014	41.4870	42.1904	42.6861	43.0568	43.7554	44.1597	44.8978	45.4287	45.6563	46.0168	46.4932	47.1640	48.0173	48.0140	48.2736	48.0960	48.6126	48.4870	49.0423	47.9748	49.5907	49.8167	49.8602	49.9487	49.7244	49.4168	48.9130	48.6682	47.8162	46.8121	46.5993	46.2711	45.6763	44.9494	44.5566	44.1885	43.8898	43.0772	45.3592
d-Ca47A1_04_D01R	20.8384	25.2971	28.7888	31.6485	34.6431	36.6499	39.1572	40.8840	42.3543	43.2573	44.2717	45.2343	45.8418	46.0192	46.9419	47.2928	47.9181	48.7039	49.3676	50.0192	50.5463	50.7799	51.2328	51.5361	51.6442	52.2917	52.5921	52.7693	53.3131	53.4994	53.6080	53.8625	54.0730	54.2040	53.6156	53.5932	53.2180	52.6251	51.5626	50.6961	49.3499	49.9140	48.9594	48.3442	47.8645	47.7074	47.3196	47.6013	49.0420
d-Ca47A1_04_D02R	22.7938	26.7309	30.6100	34.1536	37.5277	40.0928	41.9858	44.1607	45.2374	46.4305	47.5197	48.3617	49.0806	49.4876	50.1755	50.8062	51.9276	52.2908	53.0987	53.6496	54.1088	54.8876	55.1434	55.5048	55.6925	56.4381	56.5177	56.7171	56.9777	57.3289	57.4103	57.9316	58.0071	57.9375	57.6383	57.6476	57.0992	56.3582	55.1714	54.2799	53.8962	53.4318	52.4815	51.8564	51.3722	50.9658	50.4450	50.8643	52.3062
d-Ca47A1_04_D03R	24.5836	27.3981	32.4157	35.2011	37.6728	39.8412	42.5760	43.8446	45.2181	46.5496	47.3325	48.2093	48.4554	49.0623	49.3901	50.0449	50.9315	51.5770	51.9032	51.4160	53.1353	53.5339	54.0055	54.4327	54.6017	55.0654	55.2806	55.5473	55.8807	56.0185	56.2572	56.3821	56.5159	56.6480	56.2811	56.1220	55.3867	54.4169	53.5946	52.6746	52.2189	51.6300	50.7972	50.1425	49.7821	49.4500	48.9444	49.5443	49.6002
d-Ca47A1_04_D04R	23.0036	27.7619	30.9978	34.5929	37.0886	39.2507	41.8458	43.8335	45.1098	45.4308	46.9162	47.8306	48.5007	48.7466	49.6674	49.9156	50.8210	51.2951	51.9229	52.5773	53.1373	53.3960	53.9057	54.1069	54.2743	54.9118	55.1382	55.3249	55.7419	56.0078	56.1359	56.4446	56.5790	56.6361	56.2544	56.1051	55.6527	55.0145	53.8866	53.0188	50.9221	52.1796	51.2049	50.4661	49.8732	49.6719	49.0710	49.4038	50.9485
d-Ca47A1_04_D05R	24.4536	28.6799	32.1179	35.0163	37.4897	40.2236	41.1457	43.5226	45.0240	45.8914	45.9467	47.1328	47.5703	48.1982	48.5303	49.3793	49.7809	50.2173	50.7860	51.1454	51.8383	52.0320	52.6241	52.9376	53.0816	53.4984	53.6728	54.0861	54.3265	54.5444	54.8763	54.7598	54.8121	54.9490	54.9448	54.4624	54.2213	53.3892	52.7621	51.9822	51.7110	51.1396	50.5229	49.9458	49.6239	49.5339	49.3870	49.7717	50.5590
d-Ca47A1_04_D06R	22.8417	26.4648	30.3497	33.7010	35.9165	39.4078	39.8558	43.3017	44.5597	45.3143	46.0450	46.8691	47.5146	47.9993	48.7724	49.4581	50.0398	50.8965	51.4198	50.6046	52.4722	52.6620	53.2521	53.5224	54.0585	54.1156	54.5439	54.7332	55.1145	55.3732	55.6644	55.9402	56.0613	55.7753	55.8911	55.4886	54.9668	54.2637	53.4321	52.4287	51.9367	51.5316	50.6598	50.0338	49.8246	49.5139	49.2873	49.5934	49.6161
d-Ca47A1_04_D07R	22.1334	25.5387	30.0190	32.9459	34.8766	37.5734	39.1351	41.0070	42.6430	43.1385	43.9137	44.9115	45.3376	45.5570	45.9491	46.8665	47.2442	47.5875	48.0990	47.3827	48.9210	49.4739	49.9896	50.2222	50.4481	50.5280	50.7466	50.9869	51.2660	51.6000	51.8556	51.8085	51.6931	51.6789	51.5650	51.0269	50.5991	49.7598	48.7648	47.7822	47.2173	46.6952	45.8406	45.0581	44.7478	44.4431	44.2431	44.5228	44.7469
d-Ca47A1_04_D08R	20.7110	24.6035	28.0397	31.2968	33.6675	35.5265	38.2029	40.2276	41.9698	42.9147	43.8881	44.8662	45.4552	46.0887	46.6339	47.1320	47.8796	48.7154	49.3900	49.9642	50.6085	50.9377	51.7851	52.1685	52.3944	52.7177	52.8900	53.5321	53.8735	54.0545	54.3653	54.4838	54.7738	55.0338	54.7643	54.2597	54.0695	53.4763	52.4475	51.7098	50.8205	50.8023	50.2724	49.5303	49.0858	48.5517	48.2478	48.6679	49.9747
d-Ca47A1_04_D09R	20.9347	24.9713	29.3192	31.9935	34.1092	36.2495	38.7264	40.4328	42.5564	42.7705	43.5809	44.7310	45.1606	45.6585	46.4225	46.9477	47.5366	48.4467	49.1214	49.4830	50.0997	50.5428	50.9138	51.5508	51.8891	52.1359	52.3072	52.8454	53.2334	53.2611	53.4888	53.6149	53.7938	53.8961	53.6787	53.4348	52.8722	52.1338	51.1030	50.2757	49.8733	49.3056	47.7003	47.8133	47.5068	47.1360	47.0215	47.3119	48.5530
d-Ca47A1_04_D10R	23.2653	26.0658	29.5997	32.8856	34.1990	37.1227	39.1733	40.3227	42.2318	43.2207	43.7727	44.6853	45.2736	46.0618	46.7496	47.3017	47.7851	48.6170	49.2675	49.7639	50.5481	50.8659	51.3078	51.7272	52.0849	52.4785	52.7401	53.1699	53.4971	53.7944	53.9696	54.1313	54.4303	54.6499	54.3563	54.1101	53.7237	53.1278	52.2824	51.5253	50.8579	50.8281	49.6117	49.5455	49.0924	48.7544	48.4373	48.5448	49.8196
d-Ca47A1_04_D11R	21.4681	25.5133	28.0786	32.1445	34.3924	36.8781	38.6920	40.6333	42.1392	42.5834	44.0938	45.0969	45.4430	46.2498	46.8240	47.7522	48.0647	48.9426	49.3906	48.9617	50.5394	50.9101	51.5420	51.9347	52.2913	52.5434	52.8668	53.2013	53.5804	53.9591	54.3953	54.4742	54.3696	54.5066	54.6155	54.0335	53.7781	52.9818	52.2847	51.3232	50.9360	50.6176	49.8741	49.0291	48.8240	48.4980	48.3648	48.5259	48.6824
d-Ca47A1_04_D12R	23.9720	27.1900	29.6099	33.4080	35.9696	38.9266	39.7694	42.4046	43.7523	44.8048	45.4582	46.3642	46.6348	47.3855	47.9440	48.5025	49.2743	49.7130	50.2058	50.7941	51.2746	51.7959	52.2155	52.6847	52.8883	53.3031	53.4391	53.9609	54.0609	54.2561	54.5532	54.6780	54.6992	54.7170	54.6599	54.4283	53.9637	53.1061	52.3406	51.5242	51.1172	50.6253	49.8619	49.2365	48.9898	48.6918	48.4820	48.8950	49.8625
d-Ca47A1_04_E01R	21.2974	25.6828	28.9029	32.1310	34.9555	37.6119	39.4680	41.1052	42.3403	42.9346	44.1731	44.8748	45.4403	45.5290	46.4612	47.1175	47.8561	48.4322	48.8418	48.7470	49.7371	50.3995	50.7709	51.1476	51.2179	51.5382	51.8569	52.2662	52.4366	52.7750	52.8646	53.2406	53.2715	53.3472	52.4902	53.0160	52.4496	51.7059	51.0681	50.0667	49.5074	49.2150	48.2636	46.7707	47.3589	47.1546	46.9365	47.1371	48.4716
d-Ca47A1_04_E02R	21.9859	25.7761	28.6379	31.3377	33.5524	36.5125	38.2320	39.7279	41.1781	41.7035	42.9787	43.9003	44.2256	44.4371	45.6633	46.0573	46.4693	47.4841	47.9671	47.7404	48.7965	49.6374	49.8333	50.4036	50.4972	50.8572	51.2183	51.7077	51.7755	52.2385	52.4079	52.6428	52.6592	52.8385	52.2181	52.4618	51.9179	51.1965	50.5350	49.5499	49.0315	48.7344	47.7786	46.6050	46.9595	46.8118	46.6968	46.8621	48.1392
d-Ca47A1_04_E03R	22.7749	26.8338	30.4463	33.2153	35.0506	37.6868	39.9970	41.8599	43.1043	43.7785	45.0292	45.7781	46.0921	46.5342	47.2586	47.6024	48.3308	49.1290	49.6775	49.5152	50.5953	51.1968	51.5585	51.9377	52.1464	52.5107	52.7185	53.1562	53.2612	53.6446	53.7523	54.0856	54.0959	54.2495	53.3865	53.7942	53.2475	52.5569	51.8137	50.8167	50.3425	49.9616	49.0740	48.4925	48.4136	48.1272	48.0359	48.3275	49.4614
d-Ca47A1_04_E05R	23.7601	27.5044	30.3823	33.3169	35.6543	38.1372	39.7305	41.4731	42.9174	43.9978	43.9979	44.7413	45.1853	45.6592	46.0830	46.6276	47.1816	47.7337	48.4008	48.7699	49.2941	49.4995	50.0786	50.1143	50.4242	50.7356	51.1243	51.1376	51.5057	51.8597	51.9467	51.8774	52.0248	51.9346	51.8821	51.7801	51.1861	50.7731	49.6288	49.0726	48.7202	48.3808	47.7064	47.0814	46.9014	46.7870	46.6525	47.0016	47.8955
d-Ca47A1_04_E07R	22.2976	25.5944	29.5950	32.5044	34.7832	37.4787	39.5392	41.7220	43.0023	43.7312	44.3229	45.2947	45.9840	46.2765	46.7998	47.5182	48.1389	48.8059	49.3650	48.9366	50.3424	50.7846	51.3221	51.6875	51.9396	52.3684	52.7316	52.8778	53.1593	53.5373	53.6675	53.7320	53.8447	53.9706	53.9225	53.6360	53.2122	52.6967	51.6540	51.1323	50.6835	50.1894	49.5983	48.2226	48.9752	48.7668	48.6231	49.0055	50.0130
d-Ca47A1_04_E08R	21.4358	24.5749	28.5701	31.3257	33.5402	36.3882	37.3798	39.4212	40.5963	40.8908	42.1585	42.4918	43.2274	43.4077	44.4243	44.2211	44.5046	45.2189	45.7350	45.8522	46.3311	46.6219	47.2043	47.5879	47.6716	48.0058	48.0642	48.4627	48.5088	48.6659	48.9453	48.8998	48.9967	48.8667	47.8379	48.2819	47.6326	46.9319	45.8522	44.9422	44.3559	43.9627	43.1848	42.4557	42.0275	41.7208	41.6325	42.0088	43.1084
d-Ca47A1_04_E09R	21.8011	25.5549	28.7428	31.9495	35.3787	37.4072	39.2225	40.8952	42.1742	43.0880	44.1429	44.6215	45.2482	45.5407	46.2748	46.7045	47.1932	47.7913	48.4051	48.7507	49.2939	49.8970	50.2483	50.6357	50.7294	51.0593	51.4146	51.6701	51.8182	52.0979	52.2403	52.3343	52.4541	52.4265	51.7564	51.8939	51.3562	50.6569	49.7623	48.8727	48.3226	47.9740	47.2706	46.5616	46.1909	45.8422	45.7090	46.0083	47.1261
d-Ca47A1_04_E10R	24.1720	27.8909	30.9500	33.7828	36.5197	38.8047	39.9672	41.8425	43.2358	44.1755	44.8144	45.3092	46.1571	46.4969	47.0276	47.5890	48.1674	48.8609	49.0904	49.8470	50.2289	50.7810	51.0426	51.6563	51.9296	52.0090	52.5173	52.7932	53.0060	53.0898	53.4358	53.3686	53.5806	53.6347	52.7233	53.2034	52.5509	51.8565	50.9247	50.0986	49.6411	49.1811	48.5199	47.6972	47.2698	46.9538	46.5535	46.8807	48.1807
d-Ca47A1_04_E11R	21.6333	24.9976	27.2927	30.7470	33.8483	36.1273	38.1064	39.6956	41.0189	42.2286	43.5103	43.8258	44.6684	45.0299	45.8943	46.3509	47.2130	47.8884	48.4666	48.9054	49.4743	49.9052	50.5775	51.0383	51.1687	51.7411	51.9448	52.3943	52.4919	52.9877	53.1987	53.2790	53.5110	53.5212	52.6387	53.2947	52.8289	52.1908	51.3236	50.4395	50.0434	49.9005	49.1314	48.5138	48.1340	47.6688	47.5440	47.8001	48.8723
d-Ca47A1_04_E12R	22.6471	26.7478	29.4139	32.3957	34.9975	36.9601	38.9594	40.9926	42.1036	42.6693	43.9184	44.4063	44.9562	45.1111	45.5482	46.3410	47.0967	47.7558	48.2019	48.2352	49.0119	49.5738	49.8968	50.3100	50.4270	50.8724	51.1336	51.4764	51.5654	51.9864	52.1522	52.3888	52.5024	52.5820	51.9753	52.3296	51.8325	51.2023	50.6691	49.8184	49.3402	49.1013	48.3457	47.3939	47.8575	47.8430	47.8643	48.0772	48.9825
d-Ca47A1_04_F01R	22.4827	27.8034	32.1284	36.0538	37.4296	39.5019	41.3125	43.8555	45.3737	46.3602	46.9549	48.2839	48.8626	49.0627	49.8047	50.0570	50.8782	51.2089	51.8968	52.1912	52.8262	53.3123	53.8127	53.2792	54.2622	54.5236	54.8097	55.1239	55.3084	55.7301	55.7178	55.9730	56.0282	56.0613	55.8786	55.5889	54.8559	54.1431	53.0730	52.0473	51.6726	51.1973	50.1576	49.3452	48.9615	48.5742	48.2424	48.6084	50.0310
d-Ca47A1_04_F02R	23.4502	28.1377	31.7329	34.6904	36.5534	38.5332	40.8864	42.3419	44.4310	45.1979	45.7820	46.7088	46.9334	47.2153	48.1236	48.5169	49.2042	50.1773	50.5245	50.7822	51.2089	51.8178	52.2112	51.7565	52.8749	52.9823	53.4284	53.6211	53.9447	54.0812	54.4495	54.4379	54.6003	54.6967	54.4714	54.0966	53.6415	52.8551	51.8104	50.8947	50.4607	49.8401	49.0743	48.3203	47.9755	47.6559	47.2688	47.7010	49.0217
d-Ca47A1_04_F03R	22.7916	26.5627	29.6080	32.3840	34.6267	37.1245	38.0177	40.4919	42.3899	43.4786	44.2334	44.6934	45.5355	45.8402	45.2143	47.0318	47.5424	48.0822	48.7578	48.9225	49.6984	50.0249	50.5549	50.8537	51.2889	51.8602	51.7769	52.2048	52.5295	52.5916	52.7588	53.0346	53.0720	53.4422	53.0805	53.0034	52.4068	51.6403	50.8085	49.9645	49.5769	49.0861	48.2112	47.3535	47.1728	46.5597	46.1922	46.6086	47.7880
d-Ca47A1_04_F05R	22.1628	25.9615	27.9028	30.9831	33.0684	35.6411	36.4030	38.3462	40.5357	41.6717	41.9929	43.0958	43.3526	43.4338	43.4836	45.1204	45.3666	45.8890	46.6009	46.6575	47.4255	47.9491	48.2534	48.5405	48.8179	49.2968	49.4977	49.6059	50.1264	50.2168	50.4451	50.5747	50.6423	50.9865	50.6107	50.6819	50.0201	49.6213	48.9188	48.1543	47.8480	47.5252	46.7209	46.2138	46.3390	46.0363	45.6486	46.2250	47.0674
d-Ca47A1_04_F07R	20.8329	26.5703	30.8878	33.5747	36.4218	38.9385	41.0291	43.0215	44.3623	45.0259	46.0472	46.8601	47.3600	47.8496	48.6115	49.1125	49.6108	50.3880	50.8044	51.1987	52.0129	52.1473	52.7110	51.8911	53.4600	53.5627	53.6849	54.2600	54.4506	54.6294	54.8660	55.1685	55.2000	55.1595	55.1093	54.6273	54.2436	53.3496	52.2483	51.5059	50.9385	50.5645	49.7260	48.8057	48.3670	47.8711	47.4842	47.7389	49.2052
d-Ca47A1_04_F08R	21.7826	26.4893	30.4690	33.0255	35.4598	37.7496	39.6141	41.6576	42.5933	43.6648	44.4924	45.3706	45.5570	46.2249	46.7715	47.1657	47.9206	48.5587	48.8558	49.6341	49.8328	50.2431	50.3641	50.2286	51.2119	51.4033	51.9816	52.0233	52.2747	52.5374	52.8124	52.9179	53.0477	53.0227	52.9345	52.6076	52.2296	51.4608	50.6785	49.8278	49.5843	47.8418	48.3096	47.5702	47.3298	46.9768	46.5594	47.0499	48.2086
d-Ca47A1_04_F09R	22.5838	27.1709	29.1268	32.6023	34.3244	36.5849	38.5413	40.5429	41.7976	42.6957	43.7716	44.6161	44.9436	45.4105	45.9802	46.3583	46.9705	47.7613	48.0873	48.8073	49.1398	49.6555	49.3940	49.6654	50.5940	51.0016	51.4134	51.5955	51.9941	52.0897	52.3255	52.5283	52.7145	52.6791	52.6993	52.4079	51.9454	51.2651	50.5380	49.7863	49.4895	47.8947	48.3304	47.6536	47.2959	47.0155	46.5897	47.0348	48.2096
d-Ca47A1_04_F10R	24.6213	28.8874	32.1918	35.3258	36.8451	38.9491	40.3573	42.2479	43.7410	44.3288	44.8808	45.7395	46.2620	46.4388	47.0291	47.1731	47.5120	47.9913	48.2068	48.8964	49.3807	49.7904	50.1870	50.3951	50.7107	50.8580	51.0180	51.3299	51.3939	51.6428	51.7425	51.8677	51.8059	51.8763	51.6640	51.2726	50.7005	49.9368	48.9154	47.9717	47.4663	47.0142	46.0387	45.3608	44.9846	44.6815	44.4839	44.7970	46.0642
d-Ca47A1_04_F11R	22.4805	26.9699	30.7409	33.4233	35.9050	38.0751	40.3390	42.3167	43.3617	44.3836	45.1289	46.0021	46.3376	46.8475	47.0629	47.7343	48.4008	49.2646	49.6009	50.2252	50.5260	50.8074	50.8874	51.2068	51.7976	52.2501	52.5551	52.6650	53.0891	53.2309	53.4193	53.6380	53.6097	53.6120	53.4693	53.1192	52.5310	51.7186	50.6268	49.6890	49.3989	47.5365	47.9329	47.1943	46.8247	46.3349	45.8711	46.3566	47.7276
d-Ca47A1_04_F12R	22.2302	25.9797	28.6926	32.3373	34.2515	36.4027	37.5181	40.3087	41.3722	42.1070	43.2207	43.6390	44.7302	44.9243	45.1075	46.0833	46.3731	47.2181	47.4999	48.0194	48.7355	49.3069	49.6544	49.7347	50.2778	50.5843	51.0157	51.0499	51.3499	51.6652	51.6334	51.8198	52.0161	51.8768	51.7488	51.5946	51.0313	50.3320	49.4667	48.3969	48.0720	47.5715	46.8821	45.7855	45.6691	45.3430	44.9863	45.2952	46.6178
d-Ca47A1_04_G01R	24.7613	28.2770	31.6279	35.4007	37.8375	39.2820	41.5625	42.8554	44.5557	44.9456	46.1058	46.8520	46.8757	47.5045	48.2632	48.5980	49.2726	49.7804	50.0651	50.8044	51.2222	51.4425	51.8742	52.2344	51.6622	52.5695	53.0038	53.3957	53.5747	53.5997	53.7865	53.9758	54.3505	53.9674	53.7484	53.5697	53.1660	52.4473	51.6151	50.7008	50.2781	49.8469	49.0324	48.5066	48.1190	47.9878	47.6889	47.8646	49.0953
d-Ca47A1_04_G03R	22.6399	27.4918	30.5792	33.5373	36.5004	38.6047	41.0963	42.2865	43.3680	44.2292	45.5897	46.1823	46.5656	47.1505	47.7777	48.0663	48.7434	49.4233	49.7889	50.2735	50.7895	51.2175	51.6878	51.8636	51.9180	52.3800	52.7962	53.0459	53.2994	53.4795	53.6549	53.8265	53.9403	53.9909	53.7441	53.4978	52.3686	52.2688	51.2782	50.2142	49.9937	49.5132	48.8337	47.9951	47.5457	47.2439	46.6862	46.9090	48.3003
d-Ca47A1_04_G04R	23.1014	26.4579	30.5067	33.0222	35.5714	37.1145	39.5541	41.2812	42.6882	43.5268	44.1551	45.1187	45.2769	45.5923	46.3983	47.3829	47.6412	48.3350	48.7492	49.0696	49.6595	50.2028	50.5944	51.0033	51.2059	51.4237	51.7321	50.3008	52.3554	52.5549	52.7918	52.7779	53.2804	53.1166	53.0888	52.6345	52.3650	51.4424	50.4758	49.8904	49.3606	49.1217	48.2518	47.4876	47.1029	46.8796	46.2663	46.5179	47.8245
d-Ca47A1_04_G05R	22.7256	27.6508	31.4657	34.7820	37.6682	39.5177	41.8048	43.5612	44.7954	45.4965	46.4899	47.2261	47.7257	48.2885	48.9775	49.3096	49.8783	50.4080	51.0111	51.4102	51.9180	52.0832	52.8395	52.9851	52.7494	53.6575	54.0546	54.3844	54.4846	54.6827	54.8586	55.0253	55.0657	55.1522	54.8967	54.6453	53.1212	53.3409	52.3392	51.2275	50.9136	50.2825	49.5695	48.9024	48.5650	48.4412	48.1049	48.2647	49.7056
d-Ca47A1_04_G06R	24.1362	28.7572	30.6319	34.0566	36.4719	38.5191	40.8645	42.4504	43.8995	44.7827	45.3358	46.3763	46.6669	47.0567	47.4377	47.8404	48.4444	49.2664	49.4270	50.0636	50.4373	51.0070	51.3773	51.7065	52.0267	52.1406	52.4748	52.6098	53.0312	52.8706	53.2197	53.4335	53.5365	53.4347	53.3125	52.9354	52.3416	51.5309	49.5750	49.4560	48.8244	48.3863	47.5371	46.7394	46.3238	45.9610	45.6198	45.9104	47.2402
d-Ca47A1_04_G07R	23.6897	28.5758	31.8154	34.0345	36.6572	38.6177	40.9919	42.2238	43.5625	44.1997	45.1689	46.1309	46.5202	47.0619	47.5799	48.1689	48.5823	49.3092	49.8606	50.1573	50.6458	51.1432	51.5672	51.8388	51.6116	52.5117	52.7151	53.1840	53.3499	53.4337	53.6335	53.8743	54.1148	53.9028	53.8751	53.5800	53.1357	52.5184	51.6365	50.6385	50.4315	49.8464	49.1973	48.5878	48.2095	48.0431	47.7608	47.8097	49.1458
d-Ca47A1_04_G08R	21.7022	25.2809	28.9207	32.3390	34.5241	36.8626	38.2110	40.2737	41.6045	42.3784	43.4543	44.8814	44.8756	45.4096	46.0804	46.8256	47.1710	48.1694	48.6069	48.9176	49.4553	50.1513	50.5637	51.1004	50.2246	51.5203	51.7329	52.1783	52.3965	52.6250	52.7793	53.1303	53.3836	53.2510	53.1472	52.8513	52.5961	51.9843	51.3066	50.4825	50.1167	49.7138	49.0754	48.7138	48.4337	48.2941	47.9675	48.1077	49.1846
d-Ca47A1_04_G09R	23.4351	26.7803	30.5156	33.8292	36.6062	38.5590	40.5970	42.3528	43.3710	44.2575	45.2862	46.4075	46.5968	47.1186	48.0544	48.4229	48.8986	49.6919	50.1168	50.4422	51.1115	51.6516	51.9292	52.3791	51.8819	52.8266	53.1411	53.6324	53.8079	54.0605	54.0882	54.4578	54.7643	54.4240	54.3891	54.1305	53.5861	52.9340	51.8994	50.9652	50.6025	50.1683	49.3596	48.7008	48.1612	47.8016	47.3615	47.4844	48.9583
d-Ca47A1_04_G10R	25.1660	29.6078	32.7281	35.7604	37.4145	40.0023	42.4800	42.9552	44.2930	45.3624	46.0158	46.8393	47.1028	47.2649	48.1616	48.1155	48.5911	49.2954	49.6095	50.1347	50.6267	50.9993	51.4083	51.6287	51.2181	52.0319	52.4106	52.5590	52.8234	52.9426	53.2433	53.2094	53.3820	53.5114	53.4518	52.9780	51.8247	51.7229	50.0917	49.8494	49.5164	48.9725	48.3121	47.6058	47.4074	47.3473	47.1537	47.5224	48.4753
d-Ca47A1_04_G11R	22.4447	26.1969	28.1408	31.2746	33.4746	35.4726	37.2465	38.6785	39.8238	40.5410	41.4882	42.3425	42.8824	43.2482	44.0671	44.3236	44.6507	45.3334	45.9828	46.2546	46.7570	47.2960	47.9400	48.0767	48.3699	48.7170	48.9706	49.5301	49.7439	49.9821	50.1886	50.5623	50.5896	50.7093	50.7085	50.6091	49.2809	49.6914	48.9011	48.2017	48.0688	47.6133	47.1625	46.6014	46.3478	46.3012	45.9807	46.2017	47.4444
d-Ca47A1_04_G12R	26.4732	30.7329	34.7351	38.1221	40.2692	42.6108	44.8543	47.0677	48.3042	49.2810	50.0068	51.2464	51.5822	51.8631	52.5349	53.2004	54.0498	54.6202	55.0371	55.8289	56.0518	56.5221	56.9358	57.4218	57.7366	57.9992	58.2745	58.5280	58.8276	58.7355	59.2529	59.4148	59.4827	59.4628	59.2533	59.1457	58.4848	57.8786	55.8580	55.8221	55.3551	54.9633	54.1103	53.4576	53.0644	52.6602	52.4173	52.6814	53.9084
d-Ca47A1_04_H01R	24.4418	30.5978	32.9986	35.6713	38.1136	39.4360	41.6053	43.2587	43.8335	44.7429	45.2006	45.6684	46.0832	46.2533	46.6510	47.1904	47.6927	48.2212	48.4572	48.9019	49.3221	49.6445	49.8075	50.0329	50.4540	50.5178	50.8089	51.0222	50.9791	51.3086	51.4492	51.6789	51.6834	51.6720	51.5301	51.2389	50.7923	50.0487	49.5436	48.7745	48.2554	47.7919	47.1552	46.7986	46.5001	46.3971	45.9866	46.5326	47.1572
d-Ca47A1_04_H02R	23.8113	29.2008	32.7471	34.9052	37.5760	39.3866	41.1993	43.4353	44.4900	45.3312	45.8430	46.8705	47.0032	47.5283	47.9032	48.6403	49.0709	49.4956	50.2901	50.6690	51.2111	51.7419	51.8373	52.4456	52.3864	52.8073	53.2472	53.3272	53.7560	53.8502	54.0017	54.2340	54.4429	54.5515	54.2583	54.1953	53.4871	52.9380	51.9453	51.0404	50.8134	50.2166	49.4601	48.8411	48.2274	47.9269	47.7498	47.8561	49.1055
d-Ca47A1_04_H03R	24.8618	28.7840	31.7855	34.5165	36.2455	37.9539	40.1137	41.7164	43.0263	43.5208	44.4976	45.1147	45.4431	46.0664	46.2026	46.7831	47.3634	47.7506	48.2935	48.6646	49.0010	49.4695	49.8024	50.0875	50.2333	50.4855	50.8103	51.0555	51.3964	51.4347	51.6704	51.8201	51.9597	52.0070	51.8861	51.5503	50.9694	50.4874	49.4904	48.6490	48.4689	47.9264	47.2030	46.1004	46.2593	45.9328	45.9114	46.1543	47.2005
d-Ca47A1_04_H04R	25.1914	31.8031	33.9423	36.9683	39.5423	41.2582	43.2948	44.9025	45.8683	46.8095	47.3019	48.1212	48.2437	48.2776	48.9049	49.4839	50.1793	50.6226	50.6740	51.3598	51.5719	52.2673	52.3786	52.8590	52.9989	53.0559	53.4885	53.6574	53.7875	54.0536	54.0808	54.2661	54.2995	54.4848	54.3128	54.0359	53.4822	52.8278	52.1151	51.2997	50.7861	50.2814	49.7634	49.2171	48.8766	48.9828	48.6327	48.9929	49.7947
d-Ca47A1_04_H05R	25.9856	29.9060	32.4230	35.4123	37.1983	39.3062	41.3398	42.9060	43.6863	44.8411	45.1252	45.7959	46.1400	46.4514	46.7139	47.3219	47.5978	48.0854	48.3455	48.9784	49.3338	49.6976	50.1012	50.3961	50.5377	50.7231	51.0056	51.2337	51.3513	51.6763	51.7240	51.9013	51.9516	51.7853	51.6280	51.2828	50.7121	49.9162	49.1209	48.1775	47.6028	47.0319	46.2422	45.6185	45.3110	45.0095	44.6638	45.1024	46.1788
d-Ca47A1_04_H06R	27.0002	32.3320	35.4995	37.9879	40.7974	43.0060	44.8324	46.8495	47.6455	48.7117	49.0616	50.0673	50.3535	50.4987	51.1679	51.2479	52.0236	52.6571	53.1310	53.5510	54.0072	54.3341	54.6935	54.9395	55.1701	55.3730	55.5826	55.8728	56.0740	56.2107	56.3616	56.6306	56.6876	56.3833	56.5797	56.1075	55.5414	54.7284	53.8456	52.9551	52.3940	51.8111	51.0787	50.3369	50.0293	49.6746	49.2397	49.6867	50.7588
d-Ca47A1_04_H07R	24.5847	28.3630	30.5431	34.1447	36.5457	39.0911	40.7755	42.5641	43.4368	44.4046	45.0211	45.6010	46.0786	46.2771	47.0601	47.4860	47.8848	48.3979	48.7699	49.0039	49.5137	49.8098	50.3314	51.0214	50.9235	51.0070	51.3832	51.6178	51.7392	51.9677	52.0832	52.4211	52.5254	52.5946	52.3775	52.0350	51.4765	50.9564	49.8704	49.0460	48.5752	48.2824	47.6026	46.4812	46.5367	45.9995	45.8193	46.0192	47.1897
d-Ca47A1_04_H08R	26.0322	29.9792	33.3267	36.0406	38.3392	39.6772	41.4776	43.7577	44.3627	45.4440	45.9711	46.8251	46.9175	47.1433	47.8373	48.2605	48.5545	49.0475	49.3661	49.8325	50.3173	50.8448	50.9876	51.4032	51.5213	51.7614	52.1140	52.1882	52.4197	52.6744	52.6648	52.8069	52.8461	52.8853	52.6691	52.4397	51.7700	51.1461	50.0472	49.1538	48.8600	48.1948	47.4206	46.7248	46.0275	45.6636	45.3550	45.4757	46.6896
d-Ca47A1_04_H09R	27.4462	31.0630	33.9973	36.5519	38.7204	40.7747	42.2933	43.9596	45.0267	45.8938	46.3749	47.1234	47.6103	47.7332	48.4453	48.9334	49.4573	50.1807	50.5970	50.9740	51.5367	51.8988	52.3511	52.3712	52.4876	52.9834	53.2067	53.3715	53.5433	53.9255	54.1871	54.1989	54.4444	54.2910	54.4468	53.8915	53.5598	52.8631	51.9499	51.2316	50.7584	50.3271	49.6905	48.9754	48.6926	48.2047	47.7675	48.1847	49.1099
d-Ca47A1_04_H10R	26.8380	31.1222	34.2930	36.8500	39.0183	40.7502	42.7936	44.5154	45.1327	46.4130	46.9166	47.4981	48.0245	48.0519	48.6134	49.2573	49.6512	50.3285	50.6296	51.1768	51.7032	52.1087	52.1554	52.4758	53.0082	53.1661	53.4810	53.8559	53.7843	54.0730	54.1892	54.5262	54.4832	54.3839	54.3967	54.0434	53.4522	52.7895	52.0853	51.2873	50.7291	50.2012	49.4235	49.0139	48.7797	48.5910	48.2463	48.8084	49.5926
d-Ca47A1_04_H11R	21.9197	25.3597	28.0725	31.0496	33.2293	35.2114	36.2235	38.2503	39.4832	40.6106	41.0545	42.0339	42.3436	42.8065	43.2380	44.0293	43.9633	44.4444	45.1893	45.4539	46.0063	46.4436	46.9957	47.5396	47.5628	47.8018	48.2304	48.5155	48.8195	49.0721	49.3255	49.5904	49.8305	49.7755	49.7984	49.5369	49.0964	48.5610	47.6705	46.8927	46.6761	46.3441	45.6228	44.2464	44.6946	44.2576	44.0682	44.3972	45.6338
d-Ca47A1_04_H12R	25.2338	28.1027	31.5929	34.0358	36.6534	37.9076	39.4498	40.9146	42.0948	43.1530	43.4246	44.1258	44.5859	44.6226	45.1941	45.4490	45.5622	46.2502	46.5166	47.0061	47.3699	47.7796	48.1142	48.2854	48.2842	48.5927	48.8161	48.9886	49.2102	49.4226	49.7528	49.5593	49.7113	49.5984	49.5445	48.9966	48.6255	48.0171	46.9896	46.3308	45.7850	45.2718	44.5577	43.9347	43.6056	43.3967	43.2454	43.5318	44.4524
d-Ca47A1_05_A01R	25.1689	28.5869	32.6966	35.7672	37.3401	39.7348	41.9609	43.2170	44.3288	45.8107	46.5857	47.0419	47.4542	47.9994	48.2005	48.4288	49.3539	49.8754	50.3418	49.8837	51.4728	51.7266	52.0500	52.4454	52.7515	52.0529	53.2833	53.5318	53.8045	54.3060	54.2634	54.2898	54.6874	54.7152	54.3997	54.0665	53.6061	52.8431	51.8757	50.9820	50.4511	49.9354	49.2191	48.5741	48.1624	47.8171	47.5816	47.9828	49.2688
d-Ca47A1_05_A03R	26.2285	29.4069	33.1270	36.8857	38.9990	41.1743	43.3240	44.7774	46.7058	47.9518	47.8220	49.0123	49.3591	49.9368	50.4270	50.7286	51.5728	52.3115	52.7784	53.0012	53.6747	54.3377	54.3761	54.9410	55.2647	55.3854	55.8618	56.1256	56.4090	56.7612	57.0078	56.0095	56.9862	57.1297	56.9802	56.7355	56.3785	55.5145	54.7393	53.6742	53.1841	52.5953	52.0554	51.3397	51.0719	50.5510	50.2427	50.6213	51.9230
d-Ca47A1_05_A04R	25.2888	29.1534	31.4248	35.2421	37.5324	39.3702	41.2489	42.9623	44.6661	45.5500	46.1053	47.1570	47.4371	47.9607	48.6568	49.0980	49.4994	49.6520	50.5036	51.0146	51.4447	51.9655	52.5948	53.0235	53.2288	53.2629	53.5250	53.8298	54.0455	54.2335	54.2929	54.6020	54.7977	54.8774	54.8541	54.3107	53.7828	53.0103	52.1219	51.2394	50.6858	50.1225	49.4953	48.6725	48.4385	48.0978	47.7908	48.0812	49.4620
d-Ca47A1_05_A05R	23.8978	28.0398	29.5301	32.5656	35.2654	36.4248	38.5559	39.7734	41.7362	42.4343	43.4194	43.8344	43.8249	44.4066	45.0606	45.2461	45.5154	46.2132	46.7213	47.0636	47.4170	47.6999	48.3235	48.4791	48.5901	48.6308	49.1253	49.2169	48.8642	49.8460	49.9733	50.0407	50.3212	50.0350	49.6469	49.6542	48.8829	48.4259	47.4558	46.5508	45.9601	45.7000	44.8732	44.3890	43.9332	43.5677	43.5386	43.7820	44.9657
d-Ca47A1_05_A06R	24.7090	27.3499	31.7660	35.2116	37.1264	39.5514	41.6746	42.8733	44.1634	45.5267	45.9639	46.5587	46.9524	47.2465	47.8295	47.9284	48.6105	49.2401	49.5415	49.3631	50.4811	50.8012	51.1562	51.5121	51.7279	51.2992	52.0424	52.2845	52.5789	52.8878	52.9254	52.1805	53.1402	53.0329	52.7882	52.4742	51.9592	51.0360	49.9915	48.8155	48.4024	47.9257	47.0580	46.2129	45.6063	45.0503	44.5618	44.8833	46.3773
d-Ca47A1_05_A07R	24.9892	29.6364	31.8813	35.6109	38.0305	39.1508	41.5077	43.2255	44.6300	46.0200	46.7136	47.2757	47.5429	48.0937	48.9372	48.8480	49.4960	50.0378	50.6654	50.9200	51.4697	51.9425	52.2356	52.5908	52.8690	53.1286	53.5081	53.6332	53.3673	53.9362	54.2511	54.2952	54.3724	54.3853	54.0388	53.7845	53.1486	52.3104	51.2259	50.2135	49.5120	49.2428	48.2987	47.5550	47.1273	46.7349	46.3080	46.7684	48.0209
d-Ca47A1_05_A08R	24.8529	27.5133	31.7306	33.9314	35.9522	38.3066	40.0748	41.6206	42.7995	44.1332	44.6227	45.1200	45.5319	45.7215	46.5086	46.7377	47.3422	47.6762	48.1866	47.6699	49.0812	49.5901	50.2919	50.4820	50.5782	51.0057	51.1820	51.3593	51.5943	52.0548	52.0358	51.2173	52.2402	52.1611	52.0104	51.7588	51.2846	50.5154	49.7399	48.6803	48.2947	47.8504	47.0941	46.2884	45.1405	45.7396	45.3830	45.8277	46.8636
d-Ca47A1_05_A09R	22.3903	27.7768	30.2983	33.4980	36.4263	38.1754	40.5423	42.2343	43.4192	44.8141	45.5665	46.5675	46.9055	47.4277	47.9891	48.5537	49.1155	50.1882	50.5111	51.0204	51.5657	52.0981	52.5362	52.8361	53.1649	53.6347	54.0083	54.1974	53.9652	54.6274	55.1130	55.2672	55.3876	55.4516	55.1795	54.9809	54.5082	53.6691	52.6497	51.7996	51.2920	51.1951	50.2609	49.5848	49.1768	48.7479	48.2552	48.7385	49.8595
d-Ca47A1_05_A10R	25.6685	30.5077	33.4702	36.6465	38.9361	39.3625	42.5089	44.0786	45.6844	47.0635	47.8630	48.4951	48.5156	49.1515	49.5112	50.0374	50.5977	51.1266	51.8920	52.1146	52.4800	53.0322	53.5773	53.6938	53.8854	54.1770	54.4726	54.6546	54.4007	55.2300	55.4555	55.5054	55.8300	55.6389	55.1442	55.2438	54.5171	53.9373	52.9929	52.0689	51.3576	51.2098	50.4605	49.8822	49.4058	49.0892	48.9735	49.3274	50.4549
d-Ca47A1_05_A11R	24.5700	27.6328	30.1526	34.3299	36.4242	38.1442	40.1475	41.7778	43.2453	44.5014	45.4637	45.5916	45.9495	46.4288	47.3648	47.5742	48.2364	48.5772	49.1778	49.0117	50.2829	50.7454	51.3236	51.6728	51.8215	52.2480	52.4554	52.7876	52.8979	53.6893	53.4615	52.3998	53.9397	53.8542	53.7743	53.4510	53.1485	52.5994	51.8987	50.9925	50.5459	50.2429	49.6580	49.1272	48.0203	48.8166	48.6266	49.1665	49.8982
d-Ca47A1_05_A12R	27.9918	32.0938	35.4383	38.2936	41.1076	42.2161	45.2842	47.0203	48.6640	49.7506	50.7883	51.0388	51.3576	51.8059	52.4853	52.8985	53.4768	53.8612	54.9610	55.0629	55.6079	56.1710	56.5408	56.9684	57.0901	57.2004	57.5924	57.8433	57.1384	58.3930	58.4927	58.5309	58.8412	58.7868	58.4068	58.1260	57.4457	56.5392	55.4940	54.6175	53.8900	53.3543	52.6652	51.9017	51.4203	51.0865	50.9192	51.2059	52.4993
d-Ca47A1_05_B01R	20.6863	25.8853	29.6675	32.8290	34.7991	36.5987	38.6683	40.3531	41.4366	42.4931	43.4418	43.4146	44.2216	44.3888	45.7418	45.9197	46.5225	47.1100	47.3389	47.7354	48.2498	48.7590	49.0151	49.4467	49.4896	50.2001	50.4204	50.4830	50.7199	50.9467	51.2892	51.4922	51.4468	51.4590	51.5496	50.9798	50.6685	49.4503	49.8171	48.8195	48.5030	48.2990	47.5504	47.3487	47.2455	46.9101	46.7721	47.4829	48.1335
d-Ca47A1_05_B02R	21.8701	26.3584	30.1623	32.2750	35.0576	37.1769	39.3083	40.9458	42.2613	42.8837	43.5469	44.0970	44.8175	45.1426	46.1670	46.3191	46.9626	47.2630	47.9231	48.3617	49.1433	49.3301	50.0365	50.1666	50.4127	50.6193	50.9984	51.4268	51.5302	51.6975	51.8177	52.0466	52.3550	52.3048	52.2273	51.8077	51.3986	48.8525	49.6226	49.0062	48.6068	47.3556	47.4619	46.8387	46.5367	46.2761	45.9226	46.1980	47.1874
d-Ca47A1_05_B03R	23.5383	27.6801	30.2150	33.8598	35.9944	38.2561	40.8657	42.3833	43.2382	44.3563	45.3385	45.8265	46.2996	46.9888	47.6500	47.9581	48.5749	49.4473	49.7199	50.4030	51.0961	51.3375	51.8707	52.0374	52.5564	52.7194	53.2439	53.5159	53.7098	53.6441	54.1598	54.1301	54.4733	54.4609	54.3158	54.1516	53.6325	52.7144	51.9524	51.4007	50.8447	48.9999	49.9584	49.6202	49.0762	49.2071	49.1946	49.4243	50.2837
d-Ca47A1_05_B04R	22.5513	26.4127	30.5065	32.9728	35.8947	38.3803	40.3429	42.0710	43.8126	44.3023	45.0872	46.0213	46.6612	46.7877	48.0580	48.3415	49.0596	49.5436	50.2204	50.7303	51.3313	51.6993	52.2826	52.3835	52.6545	52.9731	53.3795	53.8619	53.9389	54.1988	54.3670	54.4582	54.8200	54.7680	54.6257	54.2154	53.7421	50.8823	51.5594	50.8302	50.3815	49.0837	49.1546	48.4218	47.7368	47.3243	46.7463	47.0312	48.2444
d-Ca47A1_05_B05R	22.3587	25.9535	29.8645	33.2406	35.1586	37.4247	39.8382	41.4007	42.3986	43.7687	44.3214	45.1848	45.6887	46.2537	46.7475	47.3385	47.7776	48.4086	48.9743	49.5755	50.2499	50.4651	50.9500	51.1310	51.5787	51.7947	52.2330	52.4242	52.5868	52.5607	52.9960	53.0360	53.3943	53.4193	53.1765	53.0339	52.5083	51.1782	50.5576	49.8757	49.3804	48.2375	48.2764	47.8076	47.0361	46.8244	46.5059	46.7961	47.9494
d-Ca47A1_05_B06R	23.5500	27.4256	31.2231	34.4736	36.1451	38.5611	40.8897	42.9462	43.7891	45.3516	46.3963	46.8778	47.2469	47.7273	48.8734	49.0877	49.8150	50.2962	51.0574	51.3662	51.9492	52.4525	53.1432	53.4840	53.5829	54.1827	54.2464	54.6175	54.8190	55.1404	55.3152	55.5360	55.6990	55.6902	55.6787	55.1662	54.8296	54.0249	53.1180	52.1264	51.7837	51.4658	50.5772	49.8249	49.3573	48.8871	48.7956	48.9547	50.2506
d-Ca47A1_05_B07R	20.8412	25.3644	28.3159	30.9924	33.2935	35.3358	37.4429	39.3874	40.5106	41.6134	43.0371	43.8768	44.0344	44.6269	45.8611	46.0556	46.8467	47.3785	48.0397	48.5091	49.0018	49.5738	50.2757	50.5265	50.8539	51.3394	51.4997	51.9230	52.1497	52.4529	52.6909	52.9173	53.0950	53.2211	53.2339	52.7317	52.5271	51.9668	51.2712	50.4725	50.0694	49.7894	49.0553	48.6985	48.3427	48.1336	48.2234	48.4490	49.4279
d-Ca47A1_05_B08R	20.3324	25.1546	28.9814	32.4959	34.4950	36.3566	38.0847	39.7789	40.5517	42.3790	43.1827	44.0106	44.4608	44.6761	45.6257	46.2649	46.5557	47.1966	47.5189	48.0741	48.5930	49.1575	49.4457	49.8385	50.0198	50.5973	50.9475	51.1119	51.2939	51.5975	51.8441	52.0044	52.1420	52.1918	52.1909	51.7717	51.3258	50.2492	50.2612	49.3298	48.9935	47.7365	48.0355	47.6175	47.4557	47.0902	46.7474	47.3249	48.3243
d-Ca47A1_05_B09R	23.2429	27.8336	31.1605	33.6056	36.8215	38.1759	40.4815	42.5383	43.6475	44.3882	45.0845	46.3700	46.3838	46.9966	47.6799	47.9224	48.5608	49.3088	49.8204	49.9883	50.6146	51.1927	51.6746	51.8124	52.1279	52.3166	52.4920	52.7691	53.1813	53.3633	53.4124	53.7336	53.7703	53.8582	53.5751	53.2510	52.8197	51.9868	50.8544	49.9512	49.5613	49.1832	48.2920	47.5825	47.1941	46.6977	46.6199	46.7297	48.0488
d-Ca47A1_05_B10R	21.3266	27.1789	31.1200	33.4752	36.2809	38.1822	40.1653	42.0634	42.5945	44.4691	45.0836	46.1367	46.1781	46.4971	47.7693	47.9698	48.3345	48.8972	49.2801	49.8524	50.3635	51.0319	51.4290	51.5793	51.8322	52.3391	52.5753	52.7756	52.9665	53.2454	53.3739	53.5820	53.7103	53.7000	53.4314	52.9705	52.2998	51.2697	50.4264	49.4370	49.0050	47.6984	47.6002	46.8514	46.4765	45.9874	45.5540	45.9976	47.3049
d-Ca47A1_05_B11R	24.0370	27.3868	30.5593	33.0608	35.0161	37.3197	39.0436	40.5337	41.6772	42.3931	43.4377	44.6365	44.0298	44.6085	45.4562	45.3032	45.5131	46.4600	46.9402	47.1998	47.5630	47.8008	48.3973	48.6329	48.8401	49.0362	49.1480	49.4325	49.6575	49.8761	49.9925	50.0822	50.1626	50.1686	50.0061	49.5123	49.0648	48.3026	47.3500	46.4375	45.9547	45.6030	44.6633	43.9815	43.4547	43.0471	42.8547	43.0346	44.3305
d-Ca47A1_05_B12R	22.4474	26.2323	29.5937	32.0255	34.8261	36.9564	39.0346	40.9670	42.2948	43.0180	43.9749	45.3815	44.9606	45.7772	46.3565	46.7838	47.5853	47.9695	48.6507	48.9674	49.5661	50.1241	50.5433	50.5695	51.0312	51.2559	51.4221	51.8678	52.1752	52.4050	52.4331	52.6671	52.7748	52.9250	52.6723	52.4123	52.0427	51.2951	50.4322	49.6373	49.2362	48.9485	48.1579	47.5641	47.1607	46.7657	46.6700	46.9097	48.0272
d-Ca47A1_05_C01R	23.7924	28.4942	31.5784	33.9708	36.7082	39.1001	41.2758	43.0090	44.3321	45.6168	46.3996	47.5067	47.1879	48.1341	49.2358	49.7513	50.5314	51.1005	51.6563	51.9604	52.7716	53.3681	54.0561	54.0574	54.4186	54.8207	55.1756	55.4669	55.9287	56.0021	56.2851	55.3355	56.6363	56.9302	56.5227	56.2893	55.8888	55.0274	54.2498	53.2413	52.7616	52.2344	51.5664	50.8202	50.8453	50.2771	50.1789	50.5064	51.5505
d-Ca47A1_05_C02R	22.1046	25.8638	29.5791	32.6103	35.6256	38.9635	40.3526	41.8558	43.3709	44.5436	45.6330	46.8134	47.1929	47.9279	48.2742	48.8801	49.9237	50.4718	51.0017	51.4796	51.8160	52.7450	53.6593	53.5800	53.8379	54.0463	54.4528	53.7451	54.9524	54.7477	55.6539	55.8063	55.8622	56.1721	55.7771	55.6872	55.2858	54.8295	53.9684	53.0773	52.6058	52.3160	51.4837	50.9142	50.4689	50.2310	49.8856	49.4450	51.4871
d-Ca47A1_05_C03R	19.2784	23.9845	26.4680	28.8401	31.8880	33.5305	34.9805	37.3333	38.8346	39.5717	40.7433	41.6225	41.6727	42.5324	43.2351	43.2031	44.2355	44.8575	44.5101	45.9332	46.5302	46.9197	47.3954	47.5063	47.9157	48.4128	48.6241	48.2423	49.3247	49.5350	49.8500	50.0059	49.9794	50.3436	50.1086	49.9993	49.6884	48.8060	48.0879	47.3914	47.0088	46.5305	44.9788	45.3657	45.0419	43.8685	44.8166	44.8967	46.1395
d-Ca47A1_05_C04R	22.6799	27.5628	30.2207	33.0557	35.2680	37.8100	39.6538	41.5570	42.3383	43.7073	44.5668	45.3717	45.8637	46.2981	46.6304	47.3530	48.2082	48.4310	49.2930	49.7044	49.9951	50.3810	51.1229	51.3244	51.5333	50.8674	52.0923	52.5654	52.6899	51.7216	53.0158	53.1601	53.4028	53.4691	53.2489	52.7742	52.5543	51.8390	50.7918	50.1141	49.5735	49.2154	48.5994	47.6195	47.6116	47.2193	46.9293	47.1813	48.4395
d-Ca47A1_05_C05R	22.1789	26.6265	29.2565	31.1918	34.0779	36.1983	38.0723	39.9345	41.0083	41.8360	42.7544	43.2878	43.1724	43.9173	45.0854	44.9383	45.4710	45.7744	46.3550	46.7362	47.3108	47.8073	48.1463	48.4646	48.4846	49.0271	49.1984	49.3035	49.7646	49.8885	50.1234	49.4440	50.3253	50.4427	50.0811	49.8389	49.2488	48.7741	47.9336	46.3184	46.5827	46.0649	45.3505	44.8600	44.7339	44.4027	44.2487	44.5376	45.5802
d-Ca47A1_05_C06R	22.5870	26.3146	29.4436	31.7153	34.4958	36.4119	38.4790	39.8989	41.3265	42.2365	43.0341	43.7872	43.6867	44.4253	45.3918	45.5834	45.7092	46.4747	46.8251	47.2181	48.0288	48.4338	48.9379	49.1539	49.2968	49.7332	49.9648	50.0601	50.5222	50.5647	50.7206	50.2354	51.0193	51.1422	50.7758	50.3535	49.9272	49.1321	48.2154	46.1288	46.7025	46.0723	45.2699	44.6073	44.4212	43.9383	43.6752	43.9471	45.1686
d-Ca47A1_05_C07R	21.2455	26.0478	29.6004	31.7638	34.8348	37.2246	39.4698	41.2649	42.6833	43.4364	44.4472	45.3264	45.6539	46.0050	46.4156	47.1210	47.8112	48.1432	48.5393	49.2125	49.6661	50.2940	51.0506	51.0325	51.2836	50.4943	51.8866	50.9812	52.2086	52.3663	52.6055	52.8569	52.8740	52.9059	52.6123	52.2209	51.6822	51.0422	50.1461	49.0400	48.6523	48.1572	47.3859	46.5562	46.2028	45.7989	45.5618	45.0851	47.1544
d-Ca47A1_05_C08R	21.1035	25.5239	28.4425	31.2069	34.0077	36.1530	38.1502	40.3066	41.6361	42.2901	43.0592	43.8615	44.2105	44.7161	45.1101	45.8184	46.3709	47.0014	47.1667	47.7967	48.2537	48.6535	49.1236	49.4014	49.7182	49.5534	50.0917	50.5535	50.6383	50.9325	50.8512	51.2439	51.4019	51.2406	50.9823	50.9975	50.6429	50.0307	49.1435	47.9718	48.0243	47.8224	47.0762	46.5582	46.2540	46.1737	45.7368	45.0101	47.2042
d-Ca47A1_05_C09R	22.3338	25.8801	29.0015	31.5346	34.5208	36.4955	38.3746	40.3466	41.4536	42.1258	43.0348	43.9118	43.5058	44.3782	45.2148	45.5166	46.0654	46.6169	47.0521	47.7506	48.2165	48.7074	48.8095	49.3012	49.6786	50.0684	50.3556	50.4566	50.5796	51.0136	51.0523	50.0482	51.2236	51.4659	51.1564	51.0179	50.3946	49.9062	48.7619	47.4365	47.4493	46.9712	46.0878	45.5460	45.2541	44.9589	44.6446	45.0312	46.2180
d-Ca47A1_05_C10R	23.1723	26.9795	30.2027	33.3116	36.0368	38.1123	40.3314	41.9426	43.5258	44.2390	45.1952	45.9044	45.4628	46.5006	47.3008	48.2095	48.8353	49.5121	49.9669	50.2604	50.8717	51.4069	51.9386	51.9802	52.4596	52.6824	53.0567	53.3489	53.7182	53.8668	54.1194	53.4036	54.3853	54.5997	54.2600	54.1204	53.7680	52.9446	52.3339	51.4559	50.9757	50.5054	49.8988	49.2391	49.1951	48.7127	48.7045	48.9789	49.8842
d-Ca47A1_05_C11R	23.9485	28.5878	31.8044	34.1623	36.7757	39.4800	41.4925	43.2191	44.5475	45.3970	46.2676	47.1627	46.7032	47.6913	48.4027	48.7429	49.4001	49.9341	50.5867	50.8898	51.7018	52.1051	52.5056	52.7147	52.9236	53.2015	53.5363	53.9372	54.1437	54.3511	54.4258	53.6180	54.7346	54.7273	54.3820	53.9755	53.4803	52.5125	51.5422	50.4748	49.8984	49.3312	48.4821	47.6358	47.3607	46.8597	46.5693	46.9430	48.2253
d-Ca47A1_05_D01R	23.9271	28.3423	31.6425	33.7070	36.5680	39.0059	41.0368	42.7250	44.2419	45.1779	45.6781	46.4454	46.7850	47.1960	47.5022	47.8235	48.5987	49.1328	49.3953	49.7030	50.5029	50.8960	51.2479	51.7582	51.8420	52.2016	52.4914	52.6608	53.0231	53.0644	53.2390	53.2234	53.4402	53.5100	53.1155	52.8984	52.1918	51.1064	50.3411	49.4609	48.8918	48.3751	47.5525	46.8617	46.5985	46.1540	45.7781	46.1881	47.2437
d-Ca47A1_05_D02R	21.3265	25.1929	28.8425	31.2624	34.6222	37.0725	38.3864	39.9152	41.5054	42.7674	43.6800	44.5841	44.8492	45.2864	45.9532	46.5149	47.0475	47.8744	48.3083	48.9320	49.2851	49.6639	50.1667	50.6838	50.8352	51.0931	51.4480	51.5474	51.8810	52.2089	52.2789	52.4997	52.7997	52.8859	52.6264	52.2793	51.7582	50.9755	49.9771	49.0298	48.4471	48.3801	46.8170	46.8288	46.2823	45.9122	45.6750	45.7734	47.0245
d-Ca47A1_05_D03R	22.0143	25.6831	28.8248	31.9952	34.4356	37.0316	38.6823	40.5685	41.7029	42.6194	43.4326	44.5394	44.6396	45.1437	45.6172	46.1690	46.8642	47.3678	47.9616	48.1801	48.8871	49.4469	49.5527	50.0716	50.1017	50.8414	50.9507	51.2796	51.4815	51.5362	51.7845	52.0354	52.0479	52.2022	52.0079	51.9740	51.5156	50.7090	49.9652	49.2848	48.7670	48.4572	47.6478	47.2758	47.0614	46.9288	46.8256	47.2266	48.2299
d-Ca47A1_05_D04R	23.5241	28.4045	31.1005	34.3543	36.9982	39.9429	41.1973	44.0561	45.3192	46.1267	46.9442	47.8980	48.2835	49.0843	49.4491	50.1728	50.8478	51.2640	51.9743	52.3337	52.9091	53.4780	53.8614	54.2221	54.3836	55.0180	55.2263	55.5370	55.8019	55.8914	56.1612	56.2938	56.3337	56.4145	56.4162	56.0604	55.6216	54.7112	53.9477	53.1686	52.6943	52.2266	51.4333	50.8459	50.4991	50.2522	49.9426	50.3433	51.4131
d-Ca47A1_05_D05R	21.7014	25.4090	28.8154	32.0245	34.3960	36.4320	38.5771	40.5959	42.3043	43.0863	44.1927	44.9874	45.4828	45.9650	46.7247	47.0858	47.8947	48.5425	49.0061	48.6628	49.9341	50.3460	51.0010	51.3287	51.4367	51.8660	52.2382	52.5036	52.8684	53.0312	53.6140	53.6696	53.4594	53.7228	53.7219	53.0745	52.7947	51.9235	51.1292	50.2216	49.8961	49.4637	48.7269	47.8010	47.3639	47.0131	46.7751	47.0105	47.6662
d-Ca47A1_05_D06R	22.5407	26.0040	29.4569	32.3760	34.9793	37.4532	39.5693	40.8160	42.1795	43.1802	43.5545	44.3954	44.7199	45.4759	45.9315	46.2818	46.5473	47.3215	47.8605	48.0935	48.7260	48.9831	49.3845	49.7059	50.0169	50.2014	50.2917	50.7000	50.8824	51.0501	51.1486	51.1538	51.4439	51.4472	51.1616	50.8711	50.3488	49.5754	48.7097	47.8813	47.1971	47.0109	45.6789	45.5971	45.3361	45.0258	45.0505	45.1449	46.2445
d-Ca47A1_05_D07R	22.0375	25.2337	28.7800	32.1567	34.7843	36.3024	39.2264	41.1382	42.8579	43.6105	44.1920	45.3211	45.6642	46.3745	46.9347	47.1737	48.2274	49.1007	49.6867	49.0031	50.7757	51.0639	51.4199	51.8545	52.1714	52.1567	52.6684	52.8551	53.3197	53.4502	53.8569	54.0031	54.1582	54.1622	54.1332	53.9762	53.3903	52.6800	51.9229	50.9396	50.6375	50.1978	49.4988	48.9404	48.6954	48.3176	48.0667	48.3978	48.8341
d-Ca47A1_05_D08R	22.3149	26.5354	30.1090	32.7717	35.4465	38.1583	39.0122	41.7782	43.2785	43.4495	44.3701	45.5217	45.9452	46.5776	47.1181	47.5482	48.4295	49.0199	49.3059	49.0938	50.4169	50.5846	51.1141	51.5233	51.8569	51.9647	52.4863	52.6526	52.9894	53.0862	53.5205	53.7667	53.8544	53.7786	53.7366	53.4156	52.7988	52.1115	51.3518	50.1705	49.7948	49.5095	48.6729	48.0400	47.6446	47.3038	47.0353	47.3671	47.9271
d-Ca47A1_05_D09R	22.1737	25.8219	29.3644	32.2709	34.4894	37.6445	39.3955	41.9478	43.3028	43.7619	44.7184	45.8592	46.1598	47.0213	47.4858	48.1166	48.7647	49.4665	50.0299	50.6230	51.2892	51.6514	52.2669	52.5317	52.8276	53.2502	53.3973	53.9491	54.2545	54.3575	54.5428	54.8092	54.9823	55.2677	54.9030	54.7242	54.3328	53.5660	52.7258	51.8963	51.3192	51.2033	50.1243	49.8878	49.7792	49.3216	49.0376	49.2379	50.4492
d-Ca47A1_05_D10R	21.3508	25.0721	28.2655	31.5114	33.8928	36.5991	38.2522	40.0844	41.4640	42.2533	43.1585	44.2508	44.9425	45.1015	45.7456	46.0359	46.7046	47.3215	47.6036	48.3666	48.7462	49.3176	49.4811	49.9790	50.1477	50.6018	50.7067	50.8850	51.3413	51.3771	51.5123	51.8361	51.8664	51.8055	51.4191	51.3834	50.9225	50.3092	49.2682	48.4026	48.0464	47.5808	46.7118	46.2984	45.9553	45.6802	45.3952	45.7182	46.9822
d-Ca47A1_05_D11R	21.0692	25.2201	28.4387	31.1336	33.2588	36.0193	38.3665	40.1276	41.6261	42.7265	43.5718	44.7688	44.7789	45.6421	46.1356	46.5665	47.2570	48.0545	48.4570	49.0327	49.3494	49.8128	50.4982	50.8986	51.0588	51.4632	51.7888	52.0160	52.3073	52.5877	52.7099	53.0129	53.0773	53.1184	53.0673	52.9338	52.1783	51.5140	50.5312	49.6310	49.3748	48.8515	48.1444	47.5665	47.2742	46.8640	46.6458	46.9223	48.0377
d-Ca47A1_05_D12R	24.9287	28.6946	32.4488	34.8546	37.5351	39.4182	41.4090	43.3385	44.4656	45.4948	46.1936	47.1087	47.2884	47.9104	48.4632	48.6622	49.5660	50.0157	50.7006	50.9012	51.2568	51.7541	51.9837	52.3696	52.6769	53.0795	53.3028	53.7365	53.8587	54.0043	54.1983	54.3386	54.5159	54.5371	54.3133	54.1674	53.6596	53.0235	52.2445	51.5327	51.0496	50.7097	49.0219	49.3684	49.2673	49.0351	48.8486	49.2055	50.0835
d-Ca47A1_05_E01R	21.7620	27.3081	31.0048	32.4711	35.3517	37.8914	41.3302	42.0478	42.8854	44.1678	44.9877	45.4278	45.8277	46.6279	47.6241	47.7091	48.5093	49.1492	49.8676	50.1874	50.4435	51.1177	51.5501	51.9585	52.2253	52.4133	52.9121	53.1701	53.3487	53.4819	53.7791	53.8917	53.9561	54.2686	53.9558	53.7037	53.1035	52.5573	51.5138	50.6888	50.2368	49.8794	49.1790	48.4884	48.0939	47.7468	47.6110	47.7505	48.9555
d-Ca47A1_05_E03R	22.2669	25.5077	28.8850	31.7835	34.4161	36.4804	37.9322	40.1030	41.3014	42.7720	43.3704	44.2789	44.5797	44.7619	45.4830	46.0475	46.6569	47.1505	48.0468	47.9865	48.7382	49.1281	49.6414	49.9164	50.1028	50.4323	50.7533	51.1417	51.2391	51.5795	51.6499	51.9116	52.0622	52.0330	51.3666	51.7611	51.1722	50.4794	49.6836	48.7652	48.3320	48.1586	47.2657	45.5238	46.1915	45.8129	45.5575	45.9170	46.9357
d-Ca47A1_05_E05R	22.9568	27.1799	29.6141	32.6021	35.3529	37.6047	39.2876	41.4872	42.9050	43.0388	44.4159	45.1394	45.6337	46.0567	46.4481	46.8607	47.3387	48.1436	48.6447	48.8108	49.6712	49.9279	50.4195	50.7646	50.9882	51.3395	51.5356	51.8937	52.1512	52.3664	52.4297	52.6850	52.7133	52.7282	52.6061	52.2246	51.8783	51.1994	50.3366	49.3489	48.9752	48.3641	47.6065	46.1884	46.6577	46.3290	46.0356	46.3824	47.6769
d-Ca47A1_05_E06R	22.8947	27.4708	29.8577	33.4831	36.6782	38.3122	40.0047	41.2160	43.2471	44.2894	44.6882	44.9947	45.7779	46.4903	46.9430	47.6802	48.0901	48.6513	49.0414	49.5234	49.9745	50.6817	50.8401	51.4012	51.7981	51.8763	52.2006	52.5017	52.7562	52.8334	53.0869	53.1247	53.3497	53.5011	53.4918	53.0091	52.5462	51.8533	51.0634	50.2743	49.8933	49.3793	48.7190	48.0073	47.6278	47.4643	47.0014	47.3354	48.5747
d-Ca47A1_05_E07R	21.8078	26.5867	28.5176	32.6719	35.2804	37.9986	40.6727	42.1664	44.0237	44.3038	45.7733	46.4199	47.3621	48.0537	48.3818	49.0357	49.6520	50.4084	51.2148	51.6251	52.3676	52.7522	53.4340	53.5948	54.0943	54.4429	54.8093	55.0769	55.3762	55.9333	56.0691	55.9399	56.1874	56.1159	55.9484	55.8795	55.3126	54.6355	53.5213	52.6379	52.2773	51.8053	51.1040	50.1788	50.0178	49.7950	49.5461	49.9901	51.2062
d-Ca47A1_05_E08R	22.4620	26.7968	30.1602	33.2893	35.6701	37.9629	40.5385	41.8959	43.8042	44.4873	45.4571	46.1937	46.6916	47.2273	47.8135	48.4050	49.3998	49.8104	50.3472	50.7681	51.4665	52.0296	52.2919	52.4147	52.8122	53.0386	53.3367	53.6180	53.8403	54.0345	54.2084	54.5219	54.5660	54.7960	54.4812	54.5785	53.8689	53.4450	52.9423	52.1127	51.8462	51.3042	50.9636	50.5883	50.2396	49.9201	49.7164	50.0393	50.7398
d-Ca47A1_05_E09R	22.5593	26.2922	29.2558	32.7807	35.5377	38.8067	40.4402	41.9529	43.4496	43.8929	45.1577	45.8459	46.3614	46.8420	47.1868	47.7696	48.4805	49.1689	49.7719	49.5774	50.6936	51.1093	51.4356	51.8274	51.9538	52.4010	52.8256	53.1767	53.4704	53.6539	53.7729	53.7854	53.9944	53.9752	53.8427	53.4619	53.1060	52.2346	51.2621	50.2096	49.8095	49.2739	48.5095	46.3122	47.3526	46.7874	46.4363	46.8784	48.1682
d-Ca47A1_05_E11R	22.4924	26.2624	29.6250	31.8019	34.3054	37.0027	40.0072	40.7606	42.0945	42.7914	43.6534	44.5826	45.1281	45.5073	46.3326	46.7241	47.1741	48.0804	48.5717	49.0514	49.6228	50.1238	50.4267	50.8965	51.1245	51.5154	51.8564	52.0256	52.3563	52.6552	52.9099	52.8997	53.1029	53.0945	53.0452	52.8579	52.2951	51.8174	50.7403	49.9542	49.4963	49.4285	48.5432	47.9041	47.5082	46.9725	46.8290	46.9883	48.2955
d-Ca47A1_05_E12R	24.8415	28.1269	31.3695	34.1803	36.8550	39.4986	42.1107	43.2258	44.3849	44.9082	45.4153	46.4372	47.0123	47.0978	47.5354	48.0534	48.6890	49.3243	50.1552	50.2581	50.9610	51.2735	51.5216	51.8828	51.9323	52.3557	52.7725	52.8567	53.2275	53.5703	53.6490	53.5672	53.7743	53.7114	53.6261	53.4277	52.9907	52.3994	51.4521	50.6541	50.3395	50.1246	49.3777	48.6250	48.5717	48.1410	47.9849	48.4435	49.3094
d-Ca47A1_05_F01R	23.2812	27.9762	30.7440	33.1220	35.7068	37.7079	39.5622	41.2227	43.0540	43.5208	44.3428	45.2315	45.5050	45.9959	46.5435	47.1059	47.7119	47.9822	48.5443	49.0274	49.7519	50.0091	50.4629	50.4268	51.1709	51.2354	51.3911	51.9504	52.1389	52.2678	52.3710	52.7610	52.7826	52.7715	52.6479	52.2556	51.8703	51.0098	49.8789	49.1490	48.6938	48.4004	47.4433	46.6466	46.1528	45.6894	45.2608	45.5342	46.9119
d-Ca47A1_05_F02R	21.3289	24.7251	28.3901	31.2374	34.0751	35.6431	36.3475	39.9449	41.0861	42.3068	43.1751	44.0501	44.7474	45.1242	45.0223	46.3393	46.7085	47.5070	47.8400	48.2571	48.7697	49.4086	49.5131	49.6288	50.3886	50.7462	51.1754	51.3562	51.5651	51.9578	52.1784	52.0967	52.5489	52.3852	52.2675	52.0920	51.6647	51.2092	50.3134	49.2695	48.9203	48.6979	48.0197	46.7343	46.9117	46.5167	46.1186	46.4349	47.6713
d-Ca47A1_05_F03R	21.5689	25.4801	29.0243	30.8327	33.1229	35.2554	36.8081	39.0466	39.8726	40.6819	41.4138	42.1816	42.2015	42.6190	43.0511	43.9738	43.9925	44.4224	44.6448	44.9794	45.5397	46.0564	46.1739	46.9939	46.9003	47.2686	47.4337	47.6677	47.7996	47.9165	48.0956	48.2568	48.2258	48.2223	47.9506	47.5392	47.0961	46.2710	45.3604	44.3797	44.0033	43.3024	42.6518	41.8755	41.6715	41.3103	40.9205	41.3709	42.5878
d-Ca47A1_05_F05R	19.4335	23.8908	27.2361	29.0513	31.6246	33.5303	35.4243	37.0903	38.4225	39.5487	40.4289	41.0832	41.6430	41.9419	42.4002	42.9855	43.5897	44.0725	44.5965	45.1063	45.3428	46.0392	45.4392	46.1474	47.1029	47.2006	47.6619	47.7473	48.0911	48.2961	48.5592	48.6947	49.0247	48.9134	48.7805	48.5821	48.3578	47.8396	47.2102	46.6238	46.2619	45.7095	45.2826	44.7711	44.6802	44.5266	44.2757	44.6996	45.5433
d-Ca47A1_05_F06R	18.6514	20.9326	23.0876	24.9121	26.8869	28.1350	29.8748	31.0531	32.1197	33.1897	34.0157	34.4854	35.0786	35.6915	35.6843	36.9995	37.2487	37.6450	38.2998	38.4642	39.1176	39.6185	39.8197	40.7198	41.0361	41.2749	41.7988	41.9532	42.3999	42.6226	42.9441	43.3145	43.5437	43.7205	43.6428	43.5820	43.4830	43.0032	42.5720	42.0894	41.9948	41.0052	41.1736	40.8748	40.6781	40.6356	40.4008	40.9097	41.7818
d-Ca47A1_05_F07R	23.0865	27.3660	30.1314	33.3529	36.4182	38.9043	39.7162	42.6470	44.2690	44.7861	46.1355	47.4464	47.3219	47.9390	48.7657	49.2493	49.8131	50.3898	50.9554	51.3847	51.9898	52.4106	52.9553	52.1118	53.5332	53.7447	54.3475	54.4886	54.7960	55.1308	54.9932	55.2729	55.4301	55.4608	55.2927	55.1756	54.4717	53.6396	52.7188	51.6531	51.3744	50.9595	50.0535	48.5325	48.6726	48.1152	47.7163	47.9381	49.4576
d-Ca47A1_05_F08R	23.0019	27.1131	29.9997	33.6716	35.8829	38.0958	40.0197	42.0068	43.2489	44.7229	45.4256	46.3240	46.9551	46.9947	47.6350	48.1248	48.8004	49.3522	49.7401	50.1366	50.5907	51.1087	50.9335	50.7879	51.8943	52.2458	52.8379	52.6970	53.0504	53.2761	53.5038	53.7442	53.8320	53.6966	53.6705	53.3780	52.9827	52.3635	51.7048	50.9864	50.7116	49.3618	49.5355	48.9463	48.7989	48.6190	48.2366	48.6783	49.5380
d-Ca47A1_05_F09R	24.0356	28.5965	31.2462	34.5372	37.6088	39.8941	41.9995	43.7596	44.9283	46.1805	46.9989	48.1650	48.4833	48.7075	49.5103	49.8846	50.6036	51.4833	51.8718	52.2816	52.4725	53.3363	52.7937	52.5290	54.1718	54.4973	55.1851	55.1040	55.4462	55.6612	55.9834	56.0761	56.1946	56.1908	56.1549	55.8126	55.4587	54.7448	53.9277	53.0367	52.7077	51.9548	51.4814	50.7155	50.5432	50.2068	49.8916	50.3420	51.4972
d-Ca47A1_05_F10R	20.7525	23.8474	28.0072	31.5912	34.0703	35.7140	37.3125	39.2192	40.5961	42.0815	43.5034	43.9565	44.6607	45.4203	45.6542	46.4020	46.9468	47.7415	48.2399	48.6254	49.3187	49.6749	50.0982	50.4247	50.7081	51.4434	51.5713	51.8403	52.1627	52.4432	52.7393	52.8905	53.0366	53.1294	52.8955	52.7333	52.1519	51.6909	50.7432	49.8201	49.5704	49.1161	48.3110	47.5098	47.4777	47.1607	46.5801	47.1863	48.4108
d-Ca47A1_05_F11R	23.3975	27.4717	30.6446	33.2422	35.5767	38.0500	40.1087	41.8130	42.9732	43.8989	44.6289	45.4967	45.7821	46.2045	46.6711	47.4178	47.6497	48.3860	48.6178	49.2990	49.5071	49.9378	49.7621	49.8508	50.7843	51.2097	51.6028	51.6330	51.9563	52.0343	52.1717	52.3367	52.5249	52.5163	52.4661	52.1999	51.6730	51.1435	50.4046	49.7039	49.4014	47.9596	48.4725	47.9420	47.7043	47.4743	47.0725	47.5203	48.4608
d-Ca47A1_05_F12R	20.9028	25.5527	28.3339	31.0643	34.2060	35.9536	37.8406	40.0330	41.4120	42.5160	43.5647	44.2735	44.7120	45.0922	45.9032	46.2928	47.0780	47.6056	48.0262	48.5578	49.4406	49.5622	50.1712	49.9386	50.7628	50.9938	51.0566	51.6280	51.9572	52.0618	52.3457	52.7442	52.8615	52.7828	52.8562	52.3719	52.0639	51.3016	50.4326	49.7218	49.2936	48.9674	48.1714	47.5023	47.2805	46.9536	46.8254	47.0783	48.2039
d-Ca47A1_05_G01R	22.1514	27.4255	31.4940	33.2880	35.7786	38.1470	39.7742	41.8711	42.9207	43.6137	43.8932	45.0385	45.4847	45.9349	46.3932	46.7701	47.3237	47.4208	48.1502	48.6826	49.0176	49.6422	50.0664	50.3791	50.5863	50.7086	50.8080	51.1740	51.5199	51.4825	51.6672	51.8543	51.7764	51.9091	51.6415	51.2595	50.6743	49.8712	48.8483	47.8210	47.2761	46.8184	45.9490	45.2386	44.7203	44.2248	43.9228	44.2231	45.4614
d-Ca47A1_05_G02R	23.0800	27.7571	31.2221	33.8091	36.2270	38.4099	40.3550	42.5200	44.2188	44.7415	45.4424	46.6620	47.0800	47.7510	48.1557	48.7206	49.2643	49.9087	50.4761	51.0676	51.4661	52.0497	52.3275	52.8546	53.2330	53.2801	53.7499	53.8882	54.2248	53.4532	54.7200	54.8966	54.9272	55.0487	54.8717	54.6865	54.0965	53.4087	51.1326	51.3753	51.0450	50.6447	49.7069	48.9429	48.5024	48.0692	47.8576	48.0481	49.3548
d-Ca47A1_05_G03R	22.3526	26.8598	30.1603	33.2227	35.5085	37.4131	39.8124	42.0253	42.7222	44.0554	45.0078	46.3682	46.1812	46.6894	47.6048	47.6056	48.5044	49.2535	49.5847	50.1571	50.6042	51.0980	51.3756	51.7724	52.1025	52.3141	52.8267	52.8308	53.2847	53.5173	53.8241	53.8973	54.0288	54.2224	54.3071	53.8186	52.0444	52.9227	51.2689	51.2520	50.7592	50.5076	49.8955	49.2720	49.0118	49.0430	48.6665	49.2223	50.0117
d-Ca47A1_05_G04R	22.8943	27.2521	30.5204	33.5596	36.1611	38.3727	40.3841	42.2941	42.8984	44.4277	44.8265	45.8360	46.4147	46.9456	47.3641	47.8039	48.4774	48.4381	49.3517	50.0060	50.3965	50.7459	51.3016	51.6489	51.8283	52.1628	52.3641	52.5303	53.0048	52.3851	53.1414	53.3371	53.5620	53.4814	53.3261	53.0960	52.5374	51.8233	50.8757	50.0271	49.4866	49.0878	48.3671	47.7655	47.3021	46.9452	46.5826	46.8758	48.0207
d-Ca47A1_05_G05R	24.5510	27.6160	31.8706	33.8058	36.3713	38.5943	40.4598	42.8119	43.7156	44.5637	45.4462	46.1904	46.7961	47.2662	48.2403	48.3996	48.9515	49.6396	50.2890	50.6674	51.2589	51.6428	52.2312	52.5636	52.2085	53.0799	53.4717	53.5561	53.9918	54.3606	54.4441	54.6705	54.7733	54.8265	54.9806	54.5515	53.4217	53.5738	52.9053	51.9911	51.6419	51.1169	50.5963	50.0336	49.7675	49.7070	49.4712	49.7251	50.8697
d-Ca47A1_05_G06R	22.2207	26.8370	30.3054	33.2069	35.8487	38.6425	39.5032	41.9661	43.5274	44.5232	45.2296	45.8178	46.7766	46.8336	47.4172	47.8989	48.4296	48.7825	49.6510	50.0422	50.6624	50.9492	51.3574	51.6848	51.9224	52.3593	52.5574	52.8587	52.9856	53.3287	53.4466	53.6947	53.8714	53.6955	53.6534	53.4903	52.8991	52.1356	51.2808	50.4950	50.0711	49.6567	48.9690	48.2966	47.8882	47.5595	47.2988	47.6197	48.8050
d-Ca47A1_05_G07R	24.0450	27.6452	30.4293	33.3640	36.0722	37.9135	39.7144	41.5546	42.5240	43.6339	44.2561	45.5707	45.5506	46.0530	46.9405	47.0601	47.4033	48.0011	48.6606	48.8934	49.5207	49.8339	50.2506	50.6047	49.6969	51.0177	51.3676	51.4218	51.7714	52.0398	52.2745	52.3548	52.5350	52.5568	52.6301	52.1731	51.4379	51.2777	49.4940	49.6673	49.3120	48.7782	48.1430	47.6024	47.2868	47.2866	46.9073	47.2092	48.2715
d-Ca47A1_05_G08R	22.1997	28.3837	31.0681	33.8903	36.9490	38.7900	41.1102	42.9377	44.4325	45.0169	46.2688	47.1252	47.3831	48.1131	48.6520	48.8293	49.7672	50.4846	50.8085	51.4430	51.9277	52.3505	52.8191	53.1539	53.5183	53.6511	54.0459	54.2321	54.5648	54.0418	54.9276	55.1503	55.2367	55.3109	55.1461	54.8557	54.2697	53.5337	51.3136	51.3387	50.8956	50.5382	49.6100	48.7772	48.3437	47.7932	47.5222	47.7185	49.0898
d-Ca47A1_05_G09R	23.8313	27.6796	31.7074	34.1971	36.8700	39.0007	40.9900	42.2842	44.3605	44.6341	45.5321	46.4743	46.7321	47.0295	47.6653	47.9362	48.4578	49.0747	49.5697	49.9145	50.3856	50.8644	51.3049	51.6428	50.9692	52.0363	52.3311	52.7418	52.8593	53.1103	53.0857	53.3315	53.4400	53.3086	53.0332	52.8446	51.6777	51.6581	50.6069	49.6770	49.3362	48.7281	48.0146	47.3225	46.9027	46.6653	46.1870	46.3495	47.7512
d-Ca47A1_05_G10R	23.5724	27.7374	30.0700	32.9472	34.8730	37.3747	38.8940	41.0517	41.6671	42.6400	42.9388	44.3288	44.8253	44.9186	45.5936	45.6143	46.1571	46.7351	47.3887	47.6791	48.1825	48.6917	49.0100	49.1877	48.4625	49.5651	49.9124	50.0105	50.3957	50.6759	50.6009	50.8552	50.7914	51.0087	50.7681	50.4819	49.6719	49.5754	48.6929	48.0438	47.7424	47.2142	46.7429	46.1563	45.7784	45.6293	45.4520	45.6666	46.6360
d-Ca47A1_05_G11R	24.5215	28.2610	31.6348	34.3464	36.3915	38.7157	40.3501	41.7293	43.1043	43.8736	44.5140	45.0068	45.0112	45.6927	46.6163	46.7439	47.2386	48.0143	48.3512	48.4665	48.9155	49.1015	49.8101	49.9428	49.9896	50.2457	50.5081	50.8628	50.8762	51.2382	51.3279	51.5552	51.6475	51.8472	51.5527	51.3357	50.9588	50.4048	49.8416	49.0961	48.5985	48.5024	47.9399	47.4634	47.4482	47.1921	47.2793	47.5351	48.2155
d-Ca47A1_05_G12R	24.3013	28.2171	32.0989	34.4070	37.2563	39.3209	40.9380	42.7510	44.1435	45.3389	46.0455	46.7810	46.1247	47.5549	48.4448	48.7300	49.4031	49.9256	50.3611	50.7936	51.3023	51.9804	52.0145	52.6156	52.8825	53.0515	53.3968	53.7761	54.0918	54.0027	54.2962	54.4152	54.5702	54.4599	54.3627	54.1322	53.6019	52.7871	51.7846	51.0317	50.3077	50.0986	49.4136	48.6802	48.2626	47.7163	47.2541	47.6132	48.8204
d-Ca47A1_05_H01R	26.1626	30.5644	33.0711	37.1258	38.9839	40.6522	42.4371	43.6890	45.1057	46.2875	46.5962	47.2810	47.6978	48.1052	48.4913	49.0367	49.1991	49.7994	50.3816	50.4721	50.9736	51.2135	51.6467	52.0018	52.2315	52.4322	52.7561	53.0022	53.1783	53.2783	53.5863	53.6802	53.8076	53.7685	53.5703	53.1307	52.5760	51.9384	50.9586	49.9365	49.6059	49.2258	48.3529	47.3100	47.3310	46.8464	46.7802	47.0093	48.2197
d-Ca47A1_05_H02R	25.6620	31.4724	34.6239	36.8368	39.7682	41.4734	43.4600	44.8187	45.6722	47.2931	47.5342	48.1565	48.6149	48.9453	49.3484	49.7383	50.2263	50.5341	51.3233	51.8431	52.0143	52.5131	52.9227	53.2219	53.4128	53.5948	53.8240	54.0811	54.3101	54.5967	54.7639	54.8145	55.0029	54.9826	54.7026	54.4496	53.8610	53.1875	52.0815	51.0909	50.7006	50.2753	49.4139	48.6465	48.1087	47.6967	47.4555	47.6044	48.9305
d-Ca47A1_05_H03R	26.2022	30.2303	33.5412	37.1902	39.6466	41.1853	42.6796	44.6660	45.9534	46.9494	47.4408	47.9542	48.3607	48.7852	49.1616	49.5854	50.0533	50.5899	50.9846	51.2882	51.7857	52.2433	52.6394	52.8970	53.1575	53.2737	53.7048	53.8363	54.1262	54.1276	54.3471	54.5289	54.6489	54.6465	54.3526	54.2125	53.5529	53.0059	52.0720	51.2110	50.6927	50.1638	49.3949	48.8376	48.4806	48.3313	48.2759	48.4462	49.5751
d-Ca47A1_05_H04R	25.8434	29.5937	32.3163	36.1878	38.7382	40.8367	42.3711	44.2147	45.0360	46.1777	47.1616	47.4002	48.1390	48.5255	49.0090	49.4220	50.1280	50.5575	50.9583	51.1998	51.8285	52.1250	52.5509	52.7654	53.1531	53.5222	53.8156	53.9942	54.1550	54.3280	54.6215	54.6727	54.9371	54.9581	54.6664	54.4571	53.9422	53.3793	52.5422	51.5336	51.1554	50.6850	50.0531	49.2933	48.8347	48.4624	48.2791	48.4097	49.6330
d-Ca47A1_05_H05R	24.8327	27.6368	31.1830	33.6325	36.3116	37.5151	39.0220	41.1280	41.9548	42.7527	43.3006	44.0021	44.0358	44.5466	44.8801	45.2823	45.2898	45.5028	46.2613	46.4757	46.8727	47.2782	47.4861	47.8902	48.1039	48.1292	48.3433	48.4775	48.7616	48.8074	49.0069	49.0233	49.0535	49.2043	48.7867	48.6536	48.0464	47.3914	46.3713	45.5549	45.0590	44.6989	43.9126	43.2305	42.6614	42.3090	41.9860	42.0827	43.2416
d-Ca47A1_05_H06R	24.6057	27.8281	31.1462	33.9814	36.7712	38.6453	39.7322	41.5387	42.7372	43.3415	44.0354	45.0483	45.0506	45.6353	46.2307	46.4140	46.7532	47.2718	47.6095	47.9446	48.3526	48.7589	49.1932	49.4662	49.5818	49.7531	50.0278	50.2100	50.5283	50.6115	50.8005	50.9395	51.0455	51.0553	50.8476	50.6774	50.0516	49.6289	48.7313	48.0166	47.6045	47.1669	46.5235	45.5974	45.8943	45.7842	45.8072	46.0829	46.8767
d-Ca47A1_05_H07R	24.8229	28.4567	31.6211	35.0666	37.6198	39.1326	41.0652	43.0220	44.2071	44.9757	46.0221	46.3500	46.7275	47.6664	48.0219	48.5713	49.0749	49.6484	50.2105	50.5949	51.1657	51.6966	51.9993	52.4569	52.6356	53.0193	53.2269	53.5801	53.9312	54.1026	54.4273	54.6370	54.6889	54.7567	54.6312	54.3409	53.8078	53.2505	52.2383	51.5460	51.0319	50.6878	49.9666	48.6279	49.0914	48.7076	48.6227	49.1061	50.0551
d-Ca47A1_05_H08R	25.3702	29.3743	32.0503	35.0174	37.6082	39.5340	41.3801	43.2783	44.5881	45.2816	45.8938	46.8671	47.2163	47.4280	48.0485	48.5149	49.1433	49.9001	50.2145	50.7972	51.2678	51.6653	52.1310	52.3121	52.6869	53.0431	53.3395	53.6030	53.7149	54.0162	54.2442	54.4192	54.5586	54.5014	54.4522	54.0794	53.5573	52.8354	52.0370	51.0692	50.5675	50.0537	49.2565	48.6464	48.2416	47.9368	47.3803	47.9521	48.9645
d-Ca47A1_05_H09R	24.6018	28.8965	32.3002	34.3177	37.8496	39.1757	40.5857	42.3947	43.1712	44.5088	44.6736	45.8184	46.0258	46.2290	46.8694	47.4655	47.7102	48.1553	48.7373	49.3493	49.5726	50.0419	50.3034	50.5989	50.8502	51.0698	51.2892	51.5611	51.7151	51.9555	52.4160	52.2298	52.4023	52.5239	52.2696	51.9402	51.5973	51.0340	49.9484	49.2819	48.8464	48.5460	47.8118	47.1407	46.7761	46.4959	46.3934	46.4075	47.4942
d-Ca47A1_05_H10R	25.4511	29.7752	30.1912	34.6803	37.2026	38.7367	40.7039	42.1147	43.4421	44.5352	44.7884	45.7559	46.4195	46.6174	47.1667	47.7780	48.2839	48.6163	49.2166	49.3810	49.9591	50.1936	50.6567	51.1381	51.4089	51.6393	51.7945	52.0439	52.2455	52.6582	52.6488	52.7968	53.0098	53.0904	52.6705	52.6723	52.2881	51.9164	51.0941	50.4134	49.9149	49.5991	49.0079	47.2697	48.2864	47.9498	47.9341	48.0061	49.0221
d-Ca47A1_05_H11R	28.4012	32.1734	35.7334	38.4225	41.1744	42.8296	44.7070	46.5248	47.9330	48.7429	49.2041	49.9922	50.4773	50.8381	51.2878	51.7314	52.4339	52.9152	53.0179	54.0180	54.4445	55.0593	55.1005	55.6989	56.0581	56.1956	56.5335	56.8218	56.9452	57.1840	57.3082	57.3881	57.4710	57.5337	57.4063	57.1413	56.4455	55.5678	54.6934	53.6113	53.0031	52.5793	51.7225	50.9584	50.4165	50.0943	49.5136	49.9234	51.2205
d-Ca47A1_05_H12R	25.2200	29.3975	31.9222	34.6297	37.2041	38.9412	40.5929	42.1725	43.5322	44.3184	45.4157	45.9242	46.2069	46.5123	47.2630	47.5346	48.0483	48.5143	48.9622	49.3906	49.7816	50.2961	50.6323	50.7229	51.0770	51.4729	51.5789	52.0960	52.1077	52.2579	52.4447	52.5332	52.7015	52.6150	52.4977	52.1774	51.5816	50.6935	49.7647	48.6275	48.3912	46.8018	47.0520	46.1318	45.6645	45.1988	44.6949	45.0860	46.3802
[truncated: 207 more columns]
