# Supplementary material for: Last-percent improvement in eligibility rates of crop seeds based on quality evaluation using near-infrared imaging spectrometry
Source: PLoS One. 2023 Sep 20;18(9):e0291105. doi: 10.1371/journal.pone.0291105 (PMC10511137; doi:10.1371/journal.pone.0291105)
Supplement: S1 File — (ZIP) [file pone.0291105.s005.zip › data/00_X-dLe803A1F.csv]

Label	929.98	936.12	942.26	948.40	954.54	960.68	966.82	972.96	979.10	985.24	991.38	997.52	1003.66	1009.80	1015.94	1022.07	1028.21	1034.35	1040.48	1046.62	1052.76	1058.89	1065.02	1071.16	1077.29	1083.43	1089.56	1095.69	1101.83	1107.96	1114.09	1120.22	1126.35	1132.48	1138.61	1144.74	1150.87	1157.00	1163.13	1169.26	1175.39	1181.51	1187.64	1193.77	1199.90	1206.02	1212.15	1218.27	1224.40
d-Le803A1_31_A01F	22.8279	26.8576	29.4088	31.4540	33.6292	35.5298	37.3928	38.7680	39.9164	40.7051	41.3858	42.1712	42.3607	42.5568	43.1158	43.4000	43.5817	43.9481	44.1911	44.6254	44.8750	45.2060	45.3663	45.7740	45.9646	46.1176	46.1927	46.2894	46.4201	46.6408	46.7662	46.8561	47.0011	47.1079	47.0540	47.1270	47.0368	46.8993	46.4582	46.3011	46.2066	46.2071	45.9655	45.7237	45.5974	45.5799	45.5347	45.6946	46.2247
d-Le803A1_31_A02F	20.5707	24.3022	27.6255	30.2569	31.3629	33.7985	35.0759	36.8776	37.6523	38.7825	39.7133	40.1176	40.2754	40.2529	40.8894	41.3541	41.2682	42.0181	41.8480	42.4137	42.6185	42.9033	43.1706	43.2880	43.5683	43.8167	43.7744	43.7995	43.9777	44.2276	44.5047	44.5099	44.6180	44.4865	44.6342	44.3799	44.2680	43.9319	43.5109	43.2546	43.0394	42.8873	42.6083	42.3208	42.2482	42.0410	41.9616	42.2256	42.7399
d-Le803A1_31_A03F	20.1985	24.0676	26.5145	28.6377	31.1456	32.6669	34.6383	35.9903	37.0233	37.5779	38.4168	39.1071	39.0644	38.9897	39.6628	40.0735	40.2711	40.6832	40.5178	41.1860	41.2191	41.6697	41.6424	41.9641	42.1883	42.2508	42.2977	42.4486	42.5034	42.6784	42.9393	42.9009	42.9212	43.0416	43.1218	43.0699	43.0051	42.7845	42.5449	42.3000	42.1862	42.1524	41.8494	41.8229	41.5853	41.5865	41.4011	41.6328	42.0440
d-Le803A1_31_A04F	23.7087	27.9979	30.3664	32.1387	34.6585	36.6813	38.1762	39.5835	40.6502	41.4932	42.5216	43.1495	43.1219	43.3802	43.8613	44.1746	44.1759	44.5720	44.6882	45.1571	45.5313	45.5913	45.8720	46.1942	46.3203	46.3421	46.4165	46.5157	46.6996	46.8324	46.8744	46.5670	47.0882	47.1517	47.2263	47.1598	46.9575	46.7173	46.3649	45.9480	45.8402	45.8169	45.5208	45.2010	44.9677	44.8594	44.7909	45.0004	45.5538
d-Le803A1_31_A06F	21.3556	25.1334	27.9788	30.2413	31.6265	33.9552	35.6299	36.8753	38.0064	38.6222	39.6390	40.2939	40.4652	40.6371	41.2331	41.4715	41.6122	41.9444	42.0425	42.4598	42.5866	42.9178	43.1910	43.3909	43.4388	43.7826	43.7398	43.6921	43.9520	44.1295	44.3222	44.2784	44.5894	44.4681	44.5493	44.3569	44.3653	44.1524	43.5999	43.4396	43.2684	43.1957	42.9189	42.6705	42.5230	42.3700	42.3781	42.5103	43.0723
d-Le803A1_31_A07F	17.4470	20.6533	23.9770	25.5215	28.0333	29.4084	30.1081	31.3634	33.2617	33.1063	34.0049	34.3444	34.1964	34.6432	34.8071	34.9005	35.1355	35.4037	35.5367	35.6297	35.8336	35.9458	36.0291	36.2614	36.2881	36.5261	36.4938	36.7975	36.5184	36.5266	37.0399	34.8514	36.7798	37.0655	36.7665	36.7446	36.7585	36.3643	35.9910	35.9156	35.6677	35.4113	35.2814	35.1918	34.8106	34.7668	34.7628	34.9560	35.3839
d-Le803A1_31_A08F	22.5780	25.5697	28.5021	30.4523	33.6023	34.9652	36.6916	38.4436	39.2979	40.2338	40.8754	41.4644	41.6857	41.8477	42.4797	42.7543	42.9953	43.2299	43.3462	43.8567	44.3629	44.3099	44.4720	44.7088	44.8382	44.9764	45.1436	45.1374	45.2721	45.4473	45.6532	45.6331	45.7257	45.7857	45.8163	45.7613	45.7413	45.5383	45.2084	44.9793	44.8897	44.7861	44.5296	44.3464	44.1367	44.0778	44.0295	44.1926	44.5292
d-Le803A1_31_A09F	20.5794	23.3943	26.5344	28.8248	30.5002	32.2406	33.5762	35.0135	35.6998	37.0322	37.7817	38.0388	38.4594	38.5175	38.8289	39.2229	39.4037	39.3224	39.8428	39.7323	39.8408	40.3995	40.5298	40.9044	40.8962	40.9612	40.9870	41.1361	41.2223	41.3291	41.2192	41.5724	41.5352	41.7078	41.6158	41.6557	41.3978	41.1758	40.7813	40.4049	40.3277	40.3544	40.0775	39.7655	39.4223	39.5247	39.4394	39.6558	40.1559
d-Le803A1_31_A10F	16.0363	19.2949	21.4442	22.9274	25.1782	25.8007	27.7508	28.8308	29.6517	30.1038	30.5381	31.7170	31.6621	31.5460	32.0681	32.3977	32.5585	32.7745	32.9128	33.0486	33.1813	33.2890	33.4374	33.5758	33.6319	33.7964	33.9516	33.9069	34.1069	34.1702	34.2504	34.2627	34.4002	34.4603	34.3971	34.4826	34.4632	34.3221	34.0240	33.9265	33.9049	33.8255	33.7233	33.6223	33.4429	33.4422	33.4267	33.5439	33.8385
d-Le803A1_31_A11F	15.9476	19.7272	21.6770	23.6653	25.2035	26.6848	28.2067	29.3090	29.7885	30.7014	31.2653	31.8113	32.0325	32.3178	32.5878	32.8202	32.8533	33.1497	33.3291	33.5370	33.6484	33.6190	33.8083	34.0086	34.1567	34.3313	34.4081	34.3422	34.5842	34.7176	34.7774	34.7435	34.9808	34.9103	35.0654	35.0212	34.9129	34.8682	34.6037	34.4212	34.3442	34.3614	34.1000	33.9574	33.8764	33.7532	33.7766	33.9864	34.3273
d-Le803A1_31_A12F	21.0640	24.9712	27.4402	30.1545	32.4348	33.4787	35.3889	37.2006	37.7482	38.7452	39.6211	39.9261	40.3908	40.3501	41.0283	41.3099	41.3373	41.5710	41.9199	42.2082	42.6196	42.6431	42.9482	43.2049	43.2612	43.4888	43.5361	43.6233	43.7175	43.8456	43.9841	44.0894	44.1894	44.3012	44.2494	44.2423	44.0604	43.8613	43.4974	43.2511	43.1911	43.0057	42.8124	42.5702	42.3354	42.3925	42.2649	42.4913	42.9913
d-Le803A1_31_B01F	20.8363	24.3029	27.9120	30.6034	32.0345	34.2376	36.2563	37.2634	38.4670	39.3794	40.1584	40.6201	41.0561	41.2371	41.8866	42.1435	42.1895	42.6440	43.0207	43.2422	43.4905	43.8140	44.0011	44.2510	44.2177	44.4602	44.5581	44.4984	44.8815	45.0697	45.2644	45.2898	45.3979	45.3988	45.4001	45.4738	44.4357	45.0958	44.6545	44.4295	44.3654	44.2063	44.0020	43.6955	43.4997	43.6027	43.3127	43.3985	44.0909
d-Le803A1_31_B02F	20.9549	24.0964	27.2789	30.0109	32.0111	33.5765	35.4672	36.8171	37.6765	38.6538	39.4817	40.1467	40.1473	40.5773	41.1168	41.5295	41.5225	41.8921	42.1415	42.2522	42.6954	42.9764	43.1351	43.5795	43.6834	43.7526	43.7202	42.5159	44.0695	44.1524	44.3497	44.1882	44.6266	44.4513	44.4410	44.3445	44.3266	44.0107	43.4697	43.3860	43.1595	43.1735	42.7458	42.3783	42.3784	42.5097	41.9809	42.2036	42.8766
d-Le803A1_31_B03F	19.4231	22.7988	24.5777	27.0071	29.4018	30.8910	32.2747	33.6156	34.7549	35.1173	35.9845	36.9027	36.7647	37.1976	37.5365	38.0323	37.8628	38.4704	38.3667	38.5162	38.8876	39.0357	39.3717	39.5173	38.1832	39.6616	39.7028	39.9886	40.0056	40.0834	40.0810	40.3006	40.5708	40.2441	40.2205	40.3190	40.2157	39.9932	39.5606	39.2974	39.3162	39.0180	38.8446	38.6788	38.4007	38.4945	38.3211	38.3111	38.9542
d-Le803A1_31_B04F	21.3983	24.6954	27.7478	30.1233	32.3008	34.2770	35.7068	37.3152	38.1187	39.4100	40.1526	40.7222	40.5669	40.9659	41.4864	42.0284	41.9056	42.1992	42.4570	42.6456	42.9739	43.1796	43.6720	43.8344	43.9628	43.8407	44.0605	43.5096	44.2770	44.4561	44.6989	44.4929	44.8138	44.7946	44.9079	44.7282	44.6166	44.3515	43.9526	43.8982	43.6859	43.8049	43.3583	43.0619	42.9591	43.0528	42.8835	43.1061	43.4753
d-Le803A1_31_B05F	21.2570	24.9986	27.3658	30.7875	32.6332	33.9532	35.9696	37.3792	38.1114	39.4617	40.2689	40.8764	40.9823	41.4092	41.9022	42.3528	42.3884	42.7417	42.9468	43.1769	43.5071	43.8306	44.0592	44.4321	44.4531	44.5216	44.6131	43.6600	44.8832	44.9977	45.3648	45.0410	45.5156	45.4031	45.5339	45.4876	45.4071	45.1128	44.7356	44.6681	44.4469	44.4336	44.0700	43.8840	43.8055	43.9343	43.4971	43.7922	44.2321
d-Le803A1_31_B06F	17.1914	20.6207	22.3502	25.7249	27.1379	28.6576	30.1604	31.1790	32.3015	33.1707	33.8596	34.4283	34.3956	35.0027	35.4536	35.6207	35.6913	35.9401	36.1467	36.1252	36.4131	36.6132	36.7731	37.0635	37.0211	37.2344	37.2897	37.1161	37.5316	37.6302	37.8614	37.7960	37.9390	37.9852	37.8971	37.9379	37.8063	37.4950	37.1018	36.9254	36.7962	36.6312	36.4263	36.1044	35.9543	36.0669	35.7623	35.9003	36.4567
d-Le803A1_31_B07F	19.0131	22.6369	25.7454	27.9456	29.8408	31.4027	33.5226	34.5589	35.6854	36.3249	37.3025	38.0790	38.0248	38.1990	38.8870	39.3503	39.1563	39.6490	39.9136	39.9501	40.2396	40.4490	40.7647	41.1048	40.2593	41.1863	41.3590	41.2890	41.5233	41.7099	41.8888	41.8342	42.1808	42.0591	42.1273	42.1570	41.9998	41.8463	41.5180	41.4171	41.3218	41.2376	41.0643	40.8557	40.7392	40.8972	40.6091	40.7303	41.1965
d-Le803A1_31_B08F	17.6173	20.3864	22.8606	25.0591	26.6599	27.9110	29.5181	30.7775	31.5257	32.4375	33.3106	33.3767	33.6695	34.0975	34.5612	34.8991	34.9460	34.9900	35.4066	35.3481	35.6601	35.7927	35.9146	36.3032	36.4257	36.4336	36.6029	35.7128	36.7446	36.8468	36.9677	37.0010	37.0459	37.3005	37.1829	37.1817	37.1519	36.9397	36.6423	36.5029	36.5036	36.3680	36.1967	35.9177	35.8935	35.8473	35.7792	35.9474	36.2538
d-Le803A1_31_B09F	16.1909	18.1863	20.9465	22.8447	24.4690	25.4715	27.1394	27.9586	28.9207	29.6225	29.9354	30.6702	30.8364	31.2526	31.6751	32.0320	31.9377	32.1193	32.4858	32.2876	32.4455	32.7210	32.7544	32.9051	32.7159	33.1045	33.0844	33.3426	33.4748	33.5320	33.6622	33.5734	33.7794	33.7505	33.8075	33.7720	33.6386	33.4214	33.0899	32.9170	32.8952	32.7855	32.5528	32.2731	32.2474	32.3355	32.1940	32.2982	32.7281
d-Le803A1_31_B10F	17.7347	20.2798	23.5307	26.3368	27.2348	28.6565	30.8997	31.9097	33.0773	34.0162	34.8770	35.0112	35.0806	35.6611	36.1074	36.6205	36.4827	36.7339	37.1357	37.0131	37.2767	37.4876	37.6263	37.9899	38.2385	38.1965	38.3444	37.6613	38.6054	38.7611	38.9088	38.8606	38.9386	39.1005	39.1897	39.0745	39.0992	38.7833	38.4665	38.4508	38.4046	38.3584	38.0197	37.8555	37.6924	37.7647	37.6993	37.8983	38.2206
d-Le803A1_31_B11F	17.3086	20.5322	23.0140	25.6108	27.1843	28.5086	30.3149	31.5056	32.2014	33.3012	34.0028	34.4143	34.5995	34.9284	35.4040	35.7362	35.7772	36.1290	36.2768	36.3079	36.4628	36.6333	36.8605	37.2089	36.9758	37.4504	37.4801	37.2351	37.6640	37.9274	38.0539	38.0940	38.2093	38.2964	38.2702	38.2528	38.2298	37.9874	37.6986	37.5245	37.5375	37.4976	37.2768	37.0534	36.9568	37.0880	36.9404	37.0590	37.3995
d-Le803A1_31_B12F	20.8279	25.2391	28.2581	30.5913	33.1577	34.8559	36.8665	38.7260	39.6848	40.6799	41.6178	42.1771	42.5148	43.0097	43.4689	43.4902	43.7483	44.2534	44.5263	45.0457	45.2406	45.5151	45.6831	46.0383	46.1544	46.2702	46.4659	46.3509	46.6350	46.8453	46.9470	47.0736	47.1719	47.4647	47.4967	47.2983	45.6043	46.9851	46.1213	46.3932	46.2157	46.2616	45.8366	45.5212	45.4246	45.4092	45.3749	45.4433	46.0047
d-Le803A1_31_C01F	20.5961	24.8737	27.4313	30.3152	32.2860	34.5438	36.2903	38.2530	39.1899	40.1845	39.1183	41.6482	39.8604	42.0761	41.6136	42.9185	42.7112	43.5059	43.8488	44.0007	44.4456	44.7019	44.4008	45.4495	45.5528	45.6449	45.6759	45.9715	45.9621	46.2081	46.2644	46.5757	46.5725	46.7612	46.5337	46.5143	46.5224	46.2647	46.0175	45.6839	45.5521	45.0375	45.2431	44.9779	44.9624	44.8522	44.7701	44.8004	45.5542
d-Le803A1_31_C02F	15.6409	18.8100	20.7060	23.3753	24.8452	26.5074	28.1091	29.3907	30.6498	31.5809	31.6294	32.7255	32.6628	33.2324	33.3842	34.0430	34.2341	34.6794	34.6485	34.9338	35.0531	35.2076	35.3004	35.1038	35.8745	35.9881	36.1825	36.2100	36.3992	36.4570	36.5482	36.7492	36.8306	36.9329	36.9988	37.0855	37.0373	37.0914	36.9927	36.7428	36.8156	36.6678	36.6179	36.4905	36.5918	36.5847	36.5262	36.7314	37.1104
d-Le803A1_31_C03F	18.6493	22.9256	25.3509	28.8138	30.7151	32.8047	34.9975	36.3479	37.5862	38.3487	38.9224	39.9089	39.7243	40.4061	40.5706	41.2569	41.2863	41.9474	41.9668	42.3856	42.8598	42.9550	42.7683	43.7339	43.8972	44.0255	44.0808	44.3359	44.3869	44.6899	44.5851	44.9123	44.9961	45.2365	45.0453	45.0824	45.0204	44.7975	44.2486	44.3726	44.2719	43.8449	43.9547	43.7889	43.7467	43.6513	43.5814	43.7202	44.2802
d-Le803A1_31_C04F	17.6787	21.1200	23.5279	26.1109	28.1045	29.6624	31.3624	32.8765	33.5997	34.0572	35.7214	35.8683	36.1008	35.9528	36.3940	36.8796	37.0668	37.2596	37.4374	37.6355	37.7361	37.8704	38.3956	38.4917	38.7453	38.9443	38.9723	39.1073	39.2007	39.4446	39.1673	39.4066	39.5608	39.6383	39.4864	39.7395	39.4209	39.3084	38.6854	38.4291	38.3554	38.4299	37.9856	37.9108	37.7248	37.6860	37.7116	37.9635	38.1201
d-Le803A1_31_C05F	16.5420	19.8430	22.0537	24.8709	26.7093	28.6645	30.3934	31.6389	32.8018	33.6669	33.8937	35.0836	34.6982	35.4345	35.4832	36.3281	36.2671	36.8389	36.9467	37.0361	37.1434	37.0658	37.4268	38.1525	38.2644	38.3839	38.4485	38.6998	38.6461	38.7981	38.7755	39.1209	39.1108	39.2861	39.1625	39.1723	39.0854	38.9157	38.5752	38.2585	38.2201	37.8424	37.8364	37.6405	37.5868	37.4908	37.4508	37.5497	38.1312
d-Le803A1_31_C06F	18.9278	21.6558	24.1153	26.8247	28.5288	31.0032	32.7266	34.0275	35.2473	35.8645	36.7368	37.5752	37.4288	38.1380	38.4702	38.8359	39.0197	39.5825	39.7059	40.0825	40.1668	40.4665	40.6711	40.6937	41.2420	41.3724	41.4863	41.5037	41.6629	41.7817	42.0130	42.1668	42.2890	42.3318	42.2660	42.3505	42.3294	42.1579	41.9811	41.7610	41.7075	41.4325	41.4470	41.2559	41.2250	41.1482	41.0440	41.2651	41.7584
d-Le803A1_31_C07F	17.0328	20.6641	23.0822	25.9569	28.1735	29.7429	30.7532	32.7210	33.7199	34.1677	34.2938	36.1108	34.8266	36.2100	36.7239	37.0501	37.3070	37.3002	37.7552	37.6219	37.6326	36.1524	38.4010	38.5727	38.7073	39.2059	38.9563	39.2707	39.4288	39.5827	39.2664	39.6635	39.7325	39.8930	39.7601	39.9714	39.6610	39.4247	39.2125	38.8751	38.8289	38.6995	38.5808	38.3714	38.2609	38.0430	38.1708	38.2103	38.4528
d-Le803A1_31_C08F	16.6741	19.1015	21.3224	23.1807	25.3520	26.6518	28.3995	29.3932	29.9317	30.9008	31.3658	32.2668	31.7627	32.8022	32.9667	33.3446	33.4042	33.7840	33.5280	33.9663	33.8444	33.5706	34.4588	34.6567	34.8265	34.9621	35.1063	35.1804	35.4150	35.4002	35.3680	35.5424	35.6729	35.8096	35.6480	35.7367	35.5236	35.3612	34.6028	34.8378	34.7415	34.6465	34.4560	34.1733	34.1173	33.9930	34.0179	34.0371	34.4922
d-Le803A1_31_C09F	17.2370	20.3925	22.7559	25.8257	26.9598	29.1614	30.5500	32.2205	32.7755	33.9762	33.6802	34.9858	34.4411	35.5056	35.4582	36.3293	36.0206	36.6925	36.9311	36.7575	37.1214	36.8463	37.2374	37.9698	38.0690	38.2899	38.2755	38.5316	38.6088	38.5912	38.8448	39.0184	39.0679	39.1958	39.0357	39.0476	39.0134	38.7709	38.5408	38.2370	38.0581	37.5187	37.8844	37.6938	37.5822	37.4582	37.5294	37.5805	38.0937
d-Le803A1_31_C10F	18.9194	22.4762	25.1582	27.6895	29.5335	32.0953	33.8032	34.9082	36.2881	37.6186	36.2594	38.4430	36.9908	39.1096	37.8581	40.1234	39.8672	40.6112	40.8012	40.6803	41.1505	41.3299	40.1512	42.2245	42.3636	42.3986	42.4705	42.6876	42.7934	42.7069	42.9198	43.1916	43.1591	43.4347	43.2325	43.1538	43.1430	42.7936	42.6813	42.0873	42.0021	41.0035	41.6352	41.3882	41.1405	40.9970	40.8864	40.9771	41.8043
d-Le803A1_31_C11F	15.5701	17.7540	20.0770	22.8171	24.0187	25.3043	26.8923	28.1284	28.9488	29.5610	28.7523	30.7803	29.1321	31.1166	30.6044	31.7083	31.8577	32.1942	32.3730	32.3086	32.3367	32.4827	32.8116	32.8729	33.2113	33.3475	33.4327	33.4589	33.6735	33.8191	33.7169	33.9882	33.9387	34.1594	34.0116	34.1157	33.9081	33.7689	33.5500	33.2539	33.2251	33.1210	32.9241	32.6991	32.7028	32.4967	32.4900	32.5513	32.9942
d-Le803A1_31_C12F	19.0676	22.7956	26.0137	28.0131	30.5363	32.2772	33.8559	35.6783	37.0741	37.9647	38.8606	39.4450	40.0790	40.2399	40.5950	41.2403	41.4648	41.6837	41.6786	42.1044	42.5155	42.7948	43.1667	42.4517	43.7869	43.7571	44.0250	44.2099	44.1432	44.3430	44.3809	44.7036	44.7310	44.7928	44.8420	44.7454	44.6032	44.3521	43.9826	43.8270	43.7952	43.7490	43.4250	42.4940	42.8775	42.6880	42.7208	42.8158	43.5453
d-Le803A1_31_D03F	18.7715	22.4394	25.2770	28.7503	30.5932	31.8170	33.8428	35.4176	36.6991	38.0444	38.9342	39.0421	39.5948	40.1130	40.5849	40.9760	41.2121	41.4936	41.9315	42.1006	42.3665	42.5606	43.0390	43.4489	43.5663	43.7244	43.8654	44.0021	44.2541	44.3804	44.7878	44.5965	44.8456	44.8434	44.3895	44.4810	44.8905	44.6613	44.3574	44.2035	44.0429	44.0502	43.8216	43.9352	43.4459	43.5003	43.4545	43.6565	44.1688
d-Le803A1_31_D04F	19.2536	22.9841	25.3272	28.5255	30.3418	32.1748	33.9384	35.3656	36.5027	37.6702	38.7557	38.4687	39.0638	39.5936	40.1235	40.4137	40.6254	41.1988	41.4426	41.5233	41.8122	42.2860	42.4855	42.8974	42.9828	43.1376	43.3126	43.4825	43.5008	43.7510	43.9960	43.9249	44.1418	44.1933	43.7855	44.1375	43.9135	43.6735	43.3443	42.9772	42.8340	42.8444	42.4359	41.2767	42.0296	42.0438	41.8134	42.0438	42.7344
d-Le803A1_31_D08F	16.1328	19.6097	20.8729	24.3141	25.8272	27.2333	28.8111	29.7940	31.1815	31.9888	32.4756	32.7747	33.0544	33.9475	34.1898	34.4385	34.6290	35.0716	35.2714	35.2014	35.3855	35.7620	35.8759	36.1143	36.3817	36.5443	36.6895	36.8890	36.8521	36.9538	37.1768	37.1224	37.2959	37.3307	37.4827	36.9671	37.2274	37.0460	36.7356	36.5781	36.4812	36.4453	36.2737	36.0246	35.9115	35.7888	35.7478	35.8896	36.5201
d-Le803A1_31_D09F	16.7384	19.6421	22.1369	25.0438	26.5686	28.1031	29.6955	30.6663	32.3473	32.9013	33.4160	34.0228	34.3836	34.8437	35.5856	35.8923	35.6332	36.3242	36.2976	36.5452	36.5685	36.9627	37.2464	37.4942	37.7356	37.6158	38.0203	38.1601	38.2827	38.1026	38.7764	38.3473	38.4700	38.7430	38.6344	38.0315	38.5974	38.3418	37.9147	37.6762	37.6608	37.4830	37.3889	37.0655	37.0021	37.1257	36.7785	37.0654	37.7532
d-Le803A1_31_D10F	15.8275	17.9728	20.8851	23.4499	24.8127	26.7288	28.5818	28.8322	30.3904	31.6804	32.3759	32.4272	32.6794	33.0882	33.6636	34.3710	33.9804	34.4328	34.7411	34.6346	34.8752	35.1663	35.3376	35.6147	35.7788	35.7787	36.0403	36.1548	36.4001	36.2195	36.7792	36.5876	36.7241	36.6893	36.7640	35.5713	36.5670	36.4712	36.0537	35.9476	35.7514	35.7840	35.5431	35.3415	35.3136	35.2605	35.1133	35.2704	35.9219
d-Le803A1_31_D11F	18.5348	22.4939	23.6882	27.3868	29.6169	30.7906	33.3366	34.3556	35.1955	36.6386	37.1156	37.3420	38.1648	38.6679	39.3694	39.3004	39.7475	40.2141	40.4346	40.7337	40.7751	41.2598	41.2922	41.8103	42.0786	42.0986	42.2121	42.5879	42.4893	42.7914	43.1460	42.8358	43.0678	43.1741	42.7509	43.2852	42.9625	42.8269	42.4543	42.3195	42.1748	42.1343	41.9560	41.6735	41.5446	41.3378	41.2265	41.4143	41.9499
d-Le803A1_31_E01F	19.1495	22.7223	24.9981	27.8963	30.9497	31.9091	33.4093	35.4637	36.3893	37.2873	38.3728	39.0315	39.6940	39.5081	40.4703	40.3241	40.6444	41.0888	41.3024	41.5497	42.0181	42.1943	42.5081	42.8084	43.0544	43.2431	43.2510	43.4982	43.6664	43.7575	43.9384	44.0924	44.0968	44.3571	44.3234	44.3393	44.3390	44.2207	43.9929	43.7987	43.4839	43.7979	43.6265	43.4543	43.3338	43.3887	43.3728	43.4633	43.9193
d-Le803A1_31_E02F	19.2797	22.4986	24.7709	26.9725	30.3831	31.3506	32.7369	34.2180	35.7529	36.3085	36.9644	37.8042	38.2517	38.6020	38.8764	39.2415	39.4586	39.7402	40.0592	40.2719	40.5509	40.7769	41.0394	41.2952	41.4193	41.8048	41.7136	42.0736	42.0932	42.1946	42.2586	42.4038	42.5051	42.6039	42.5310	42.5981	42.4915	42.2989	41.9852	41.7720	41.4618	41.5429	41.2856	41.0380	40.8524	40.7653	40.7194	40.8680	41.3783
d-Le803A1_31_E03F	12.7486	16.0620	17.9663	19.9741	22.4901	23.4261	24.9058	26.0247	26.7043	27.2828	28.3421	28.9807	29.7637	29.6208	29.9032	29.9718	30.2189	30.6981	30.7346	30.7425	31.0581	31.0419	31.1682	31.5512	31.6061	31.8285	31.7576	32.0599	32.0419	32.1971	32.3058	32.4531	32.4055	32.5245	32.3931	32.4206	32.3052	32.2252	31.9132	31.5877	30.8738	31.4737	31.2805	31.0900	30.9847	30.8729	30.8109	30.9008	31.4346
d-Le803A1_31_E04F	17.4832	18.9469	21.0093	23.3888	24.7657	26.8670	28.2062	29.6517	30.5089	31.5006	31.9582	32.5958	32.6461	33.4722	33.7686	33.8057	34.3508	34.1380	34.8025	34.8431	34.7827	34.9987	35.3808	35.6405	35.6471	35.6784	35.8250	36.0665	36.2818	36.3000	36.4003	36.3657	36.5282	36.6484	36.6214	36.3846	36.3030	36.3940	36.0184	35.7383	33.5684	35.4342	35.5548	35.1457	35.0430	34.9332	34.9007	35.0860	35.4639
d-Le803A1_31_E05F	17.9685	19.7152	23.3162	26.6703	28.1921	29.8013	31.3158	32.9700	34.4345	35.3353	36.1367	36.4795	36.7491	37.7507	37.5050	37.8219	38.3082	38.7474	38.7588	36.9524	39.6485	39.7214	40.1190	40.2098	40.4913	40.5825	40.7643	40.7106	40.8892	40.9879	41.0881	41.3433	41.4340	41.5643	41.2457	41.5986	41.2645	39.0632	40.6296	40.6134	40.3303	40.4505	40.0485	40.0220	39.7979	39.6541	39.4556	39.5733	37.8775
d-Le803A1_31_E06F	18.1356	21.7726	23.8245	26.8578	28.9790	30.5009	32.3141	33.9410	34.8393	35.8578	36.7083	37.4970	37.8105	38.0776	38.6810	38.4784	38.9970	39.4544	39.6509	39.9871	40.1182	40.1349	40.4511	40.6189	40.8358	41.2793	41.2149	41.3276	41.6563	41.7883	41.7289	42.0532	42.1169	42.3416	41.9790	42.0289	42.0732	41.9340	41.4933	41.2168	40.2033	41.0768	40.6893	40.4410	40.1377	40.2448	40.1879	40.1612	40.8641
d-Le803A1_31_E07F	20.9552	24.8054	28.0034	30.7578	33.5664	35.0903	37.0112	38.8011	40.1753	40.8858	41.8073	42.5153	42.8052	43.6481	43.9549	44.1290	44.5215	44.9246	45.2268	45.2691	45.9980	46.1609	46.6183	47.0258	47.0748	47.2642	47.4026	47.4385	47.7072	47.9179	48.1877	48.2697	48.1508	48.4086	48.4379	48.3995	48.2212	47.5923	47.5469	47.2937	47.1702	47.1192	46.8527	46.4502	46.3218	46.1612	46.0868	46.2370	46.4129
d-Le803A1_31_E09F	17.0311	20.0746	23.0813	25.2820	28.0159	29.6105	30.8020	32.5561	34.0640	34.8126	35.2343	36.3326	36.8604	36.8317	37.8797	37.7469	38.0686	38.2730	38.7123	38.8539	39.0753	39.2880	39.6571	39.8989	40.0964	40.5530	40.3770	40.6701	40.7807	40.8351	40.9997	41.1428	41.1131	41.3271	41.3787	41.2688	41.1424	40.9386	40.5801	40.3163	40.0036	40.1579	39.8818	39.5668	39.3261	39.2595	39.1377	39.2938	39.9831
d-Le803A1_31_E10F	16.5135	17.1922	20.1131	21.3019	22.9369	24.8175	26.1686	27.0472	27.9782	28.8866	29.3133	29.6198	29.9831	30.1341	30.9046	30.8051	31.0026	30.8906	31.5364	31.5372	31.6760	31.7468	32.0275	32.2208	32.1879	32.4691	32.2240	32.6324	32.8368	32.7997	32.9693	32.9334	32.8072	33.0641	32.9507	32.8411	32.8183	32.7712	32.5626	32.2873	30.7628	32.1372	31.9836	31.7650	31.5749	31.5500	31.5178	31.5680	31.9732
d-Le803A1_31_E11F	17.0467	18.1079	21.0245	23.5126	24.6597	26.0632	28.0739	29.4417	30.1118	30.9730	31.9763	32.4576	32.4997	32.7299	33.5081	33.5033	33.9812	34.0773	34.2959	34.6836	34.7186	34.6272	34.9524	35.3137	35.2649	35.6639	35.2639	35.7639	35.9921	36.0730	36.1342	36.2803	36.1236	36.5684	36.2304	36.2366	36.1343	36.1363	35.7464	35.3898	32.8789	35.3238	35.0484	34.8365	34.5702	34.4208	34.3653	34.3973	35.0605
d-Le803A1_31_F01F	16.7695	20.7662	24.2517	26.3244	29.5569	29.8579	31.9784	33.5740	34.7974	35.8206	36.6029	37.6324	37.5102	37.6063	38.3727	38.5042	38.8756	39.2881	39.0024	39.4655	39.8551	40.3588	40.3749	40.7196	40.6859	41.1230	41.2784	38.0102	40.8571	41.5456	41.4708	41.1697	41.6613	41.9015	41.5841	41.8982	41.9334	41.3422	41.0779	40.8636	40.6828	40.7427	40.0079	40.0316	39.9044	39.9766	39.9084	40.0691	40.6527
d-Le803A1_31_F02F	18.2036	21.3550	23.8860	26.9487	28.7093	30.6367	32.3655	33.7404	34.5868	35.6949	36.4208	36.8930	36.4775	37.4455	38.2315	37.9967	38.4898	38.8617	38.9040	39.3924	39.7168	40.0098	39.9648	40.6940	40.5659	40.5430	40.9226	41.2335	41.0233	41.4725	41.6403	40.3435	41.5887	41.8334	41.9581	41.8674	41.6670	41.6564	41.0147	40.0605	40.6677	40.6133	40.2126	40.0756	40.0189	39.8731	39.6599	40.0394	40.6308
d-Le803A1_31_F03F	15.3147	18.2868	21.5205	23.3468	25.1601	26.6960	28.2192	29.2556	30.5742	31.6564	31.8926	32.6899	33.0257	33.0099	33.5783	34.0504	34.1811	34.5458	34.6151	34.7261	35.0091	35.2097	35.2631	35.4126	35.7643	35.7827	36.1373	33.8769	36.2736	36.4365	36.2801	36.5052	36.5810	36.6524	36.4824	36.5990	36.4853	36.3717	35.9745	35.7298	35.7483	35.6208	35.2046	35.0849	34.8160	34.8880	34.7644	34.9527	35.1353
d-Le803A1_31_F05F	16.6197	19.5773	21.7814	23.7929	26.1161	27.2262	28.9332	30.0698	31.2336	31.7313	31.6478	32.9998	33.0094	33.5401	33.9429	34.3835	34.3849	34.9041	35.2174	35.0260	35.0711	35.5281	35.6311	35.6909	36.3095	36.3312	36.4202	36.5520	36.7127	36.6578	36.6082	37.0900	36.8873	37.0028	36.9672	36.8426	36.7662	36.6381	36.4096	36.0743	36.1658	36.2157	36.0569	35.7314	35.5274	35.4217	35.3365	35.3985	34.6237
d-Le803A1_31_F06F	18.4420	21.6721	23.9628	26.4679	29.4629	30.4581	32.2189	33.3591	34.5362	35.5672	36.0541	36.7877	37.2064	37.4121	37.8334	38.1635	38.6742	38.7685	38.8782	39.1037	39.4011	39.8411	40.2998	40.2393	40.5913	40.7345	40.9106	40.3707	40.9233	40.5711	41.2937	41.4925	41.5554	41.6919	41.5290	41.7103	41.5008	41.3863	41.1484	40.6302	40.7112	40.6892	40.3962	40.3240	40.0034	40.0227	39.9507	39.7939	40.0571
d-Le803A1_31_F08F	18.9886	22.3208	26.2365	28.4062	30.8973	32.0598	34.8288	36.6542	37.2981	38.2822	39.4274	40.1962	40.5100	40.7477	41.0274	41.2657	42.2648	42.2427	42.4465	42.7844	43.0167	43.5981	44.3230	44.1269	44.2650	44.1786	44.4998	43.9627	44.7818	43.4524	45.3002	45.3599	45.3488	45.5095	45.5400	45.4242	45.2799	45.3068	45.0644	44.4105	44.5314	44.5998	44.3026	44.0091	43.6357	43.5234	43.5026	42.7581	44.2589
d-Le803A1_31_F09F	18.0288	20.5237	22.7640	25.5969	27.8681	28.9422	30.9934	32.1770	33.3793	34.1791	34.8779	35.7414	35.6130	35.9821	36.4913	36.8481	37.2662	37.5088	37.5491	37.7619	37.9210	38.6079	38.7872	38.8235	39.1173	39.2266	39.3495	38.8711	39.4577	39.0175	39.8626	40.1477	40.1216	40.1031	40.0219	40.1847	39.9495	39.9768	39.7672	39.1307	39.2488	39.1587	38.9752	38.9171	38.5655	38.4744	38.5610	38.7026	39.2921
d-Le803A1_31_F10F	16.2418	18.9473	21.6789	23.9341	25.5878	26.9900	28.9539	30.1359	31.4022	32.2808	32.3245	33.4909	33.6496	33.8771	34.3796	34.7626	34.7570	35.0580	35.3906	35.4430	35.4826	36.0740	36.1202	36.1457	36.6058	36.7226	36.7246	35.6785	37.0411	37.3994	36.9731	37.4773	37.4296	37.4613	37.2918	37.5047	37.1788	37.1277	36.8538	36.4909	36.4675	36.3969	36.0360	35.8920	35.6010	35.7070	35.6302	35.7429	36.4447
d-Le803A1_31_F11F	18.4344	20.9616	24.1644	26.9496	29.1787	30.0540	32.1798	33.5180	34.3841	35.4695	36.2454	36.8965	37.1306	37.5752	37.7736	38.2337	38.9317	38.8803	39.0464	39.4623	39.6319	39.9701	40.6111	40.5174	40.6970	40.5281	40.9998	40.9712	41.0519	41.3196	41.4381	41.6460	41.7434	41.9398	41.7998	41.7817	41.7502	41.5359	41.2468	40.9699	40.9512	40.9024	40.6991	40.3890	40.3830	40.3411	40.2915	40.4517	40.9503
d-Le803A1_31_F12F	16.5185	19.1728	21.7798	24.2362	26.2570	27.3211	29.0257	30.6414	31.6470	32.3837	32.9743	33.9959	33.5666	34.2096	34.6294	35.1788	35.3273	35.8476	36.1832	35.8780	36.0579	36.4717	36.8981	36.5376	37.1742	37.2760	37.4572	37.5656	37.7443	37.6820	37.5763	38.1973	37.9442	38.1445	38.1188	37.9730	37.8335	37.8401	37.7965	37.3633	37.5901	37.5684	37.4459	37.1555	36.9218	37.1077	37.1021	37.1219	36.7223
d-Le803A1_31_G02F	17.5575	20.9495	23.4484	26.8722	28.4339	30.5703	32.4195	33.6322	34.5435	35.9759	36.1713	37.1511	37.3016	37.7285	38.3023	38.7653	38.7210	39.1927	39.3994	39.6989	40.0167	40.2705	40.5889	40.6721	41.0916	41.2529	41.3254	41.4750	41.5394	41.4891	41.6771	41.8329	42.0322	42.1069	42.0821	42.1228	41.8512	41.2931	41.3462	41.0934	41.0238	40.9967	40.7634	40.4716	40.3673	40.3200	40.2280	40.5130	40.9624
d-Le803A1_31_G03F	17.6111	20.9148	23.2367	25.4365	27.8955	29.4917	30.9526	32.4254	33.2434	34.1740	34.4819	35.7975	36.1136	36.2159	36.8828	37.0461	37.2534	37.6687	37.9405	38.1330	38.1941	38.3880	38.9357	39.1674	39.2949	39.3987	39.3633	39.5853	39.7992	39.9017	39.8710	40.1175	40.2213	40.2767	40.2014	40.1873	40.1649	39.8633	39.5162	39.2777	39.2818	39.1286	38.8681	38.4715	38.6787	38.4342	38.4546	38.5789	38.9591
d-Le803A1_31_G05F	16.0761	20.1864	22.0674	24.6293	26.1275	27.9712	29.1814	30.3683	31.8122	32.3677	32.6956	33.5233	33.8701	34.2618	34.6962	34.7877	35.1836	35.5293	35.5454	35.6650	35.9058	36.1843	36.4362	36.7062	36.8811	36.8381	37.1979	37.1419	37.4229	37.4176	37.4962	37.6302	37.8756	37.9319	37.9070	37.8900	37.8439	37.6241	37.1751	37.2309	37.0316	37.1305	36.9585	36.6441	36.5598	34.8364	36.2515	36.5231	37.2424
d-Le803A1_31_G06F	20.1733	23.5522	25.9952	28.8210	30.7842	32.9659	34.7084	35.8420	36.8160	38.1612	38.5465	39.2525	39.7147	40.1600	40.4989	40.7955	40.9688	41.3306	41.5831	42.0631	42.3787	42.4778	42.8767	43.0282	43.3577	43.4427	43.5736	43.7448	43.9411	43.9070	43.9737	44.1044	44.4553	44.4645	44.3991	44.5377	44.4179	44.0980	43.7551	43.5640	43.5358	43.0650	43.3188	43.0142	42.8832	42.7521	42.8353	42.9701	43.4476
d-Le803A1_31_G07F	18.0497	21.8896	24.4847	26.4119	28.3634	30.2329	32.0732	33.2737	34.0716	34.5999	35.1688	36.4900	36.7263	36.7286	37.5491	37.7461	38.0553	38.4288	38.5793	38.8368	38.9202	39.2645	39.5201	39.8326	40.0219	40.1183	40.1364	40.4243	40.5869	40.6900	40.6799	40.8675	40.9394	41.0768	40.9735	40.9185	40.9058	40.5497	40.1883	39.9108	39.8762	39.7581	39.3566	38.8632	39.1108	38.3413	38.7511	38.8860	39.4007
d-Le803A1_31_G08F	17.5054	20.6423	23.2011	25.3008	27.2227	28.5466	30.4674	31.6650	32.9725	33.4183	34.0770	34.7780	35.3068	35.4293	35.9077	36.1349	36.5252	36.6535	36.7901	36.9087	37.3168	37.3338	37.7605	38.0269	38.2180	38.2309	38.5854	38.5353	38.7686	38.7826	38.9292	39.0891	39.2552	39.2196	39.0445	39.3034	38.8974	38.7604	38.2680	38.0547	37.8733	37.8410	37.6006	37.1780	37.1835	35.5718	36.9820	37.1675	37.8429
d-Le803A1_31_G09F	19.9054	23.5073	26.0490	28.9417	30.9209	33.1279	35.0916	36.8117	37.2940	38.7479	39.1227	40.1332	40.1035	40.7728	41.2921	41.5876	41.6106	41.9704	42.4522	42.6395	43.3774	43.5124	43.6275	43.8430	44.3090	44.3968	44.5149	44.3769	44.6507	44.6674	44.8585	45.0325	45.4370	45.4487	45.3340	45.4763	45.2757	44.1143	44.8870	44.5320	44.6364	44.5552	44.2237	44.1228	43.6521	43.7992	43.7569	44.1895	44.7063
d-Le803A1_31_G10F	17.6558	21.1858	23.6883	25.6040	27.2892	29.2369	30.8720	32.2133	32.9093	33.3822	33.9243	35.1028	35.4394	35.3049	36.1717	36.4441	36.6116	37.1207	37.2815	37.2649	37.5190	37.6266	37.9769	38.1955	38.5503	38.4055	38.7267	38.8270	39.1042	39.1260	39.1324	39.3575	39.5387	39.4441	39.4366	39.4705	39.5258	39.1202	38.6861	38.3537	38.5407	38.4003	38.3082	37.8731	37.7710	37.3062	37.7910	37.7793	38.4238
d-Le803A1_31_G11F	15.9169	19.1718	20.7850	23.6442	25.4632	25.6636	27.9488	29.2119	30.2706	30.7682	31.5500	32.1856	32.2455	32.5077	32.9476	33.2319	33.4975	33.9090	33.7969	34.0281	34.3389	34.2851	34.7146	34.7530	35.1601	35.2589	35.3037	35.3298	35.6413	35.9038	35.6782	35.7045	35.9708	36.1364	35.9853	36.0185	35.9487	35.7309	35.4179	35.2467	35.1762	35.1173	34.7409	34.5048	34.4956	31.7980	34.1685	34.4739	35.2309
d-Le803A1_31_G12F	19.3506	23.1942	25.5444	28.3453	30.8134	31.9885	34.2355	35.8032	36.5781	37.7004	38.3883	39.0586	39.1815	39.5906	40.3279	40.4981	40.7326	41.1509	41.4722	41.7165	42.2345	42.1973	42.6803	42.8152	43.1785	43.2153	43.3796	43.5283	43.5768	43.7033	43.8080	43.8991	44.2363	44.2070	44.1936	44.1785	43.9819	43.2006	43.2617	43.1390	43.0275	42.5901	42.6970	42.4495	42.2808	42.2460	42.1087	42.3325	42.7426
d-Le803A1_31_H02F	20.3706	24.8975	27.8548	30.3133	31.8243	33.3492	34.9240	36.2789	37.4274	39.0305	39.6176	40.3119	40.2881	40.8443	40.9958	41.5177	41.7692	42.1371	42.3035	42.4563	42.9919	43.2045	43.4291	43.5916	43.8678	44.0912	44.2022	44.2136	43.6082	44.5521	44.8260	44.7136	44.9321	44.8913	44.8918	44.8717	44.8079	44.4934	44.1813	43.8958	43.6527	43.7998	43.4005	43.1810	42.9867	42.8832	42.8646	43.1053	43.5107
d-Le803A1_31_H04F	18.0048	21.5957	22.4690	25.6647	26.6951	27.7229	28.8899	30.0802	31.5208	32.0893	32.8672	33.4711	33.4355	34.1788	34.1918	34.5218	34.7237	34.9282	35.3328	35.2286	35.3500	35.5908	35.8156	36.0010	36.1305	36.2563	36.5531	36.4711	35.6165	36.8932	36.8733	36.9097	37.0452	37.1696	37.1360	37.0828	37.0220	36.6472	36.5171	36.0610	36.1292	36.0430	35.8045	35.5361	35.3075	35.3243	35.2551	35.5635	35.9825
d-Le803A1_31_H05F	16.2339	19.6865	22.5032	23.9930	25.9924	27.0187	28.7710	29.7088	30.9829	31.7076	32.5847	33.2139	33.2270	33.7344	33.9980	34.4274	34.5263	34.7461	34.7269	34.9431	35.1122	35.4010	35.6749	35.7990	35.9336	36.3976	36.3403	36.3892	35.7614	36.7651	36.8226	36.7707	36.8821	36.9733	37.0881	36.9590	37.0322	36.6378	36.5416	36.2739	36.2374	36.2668	35.9950	35.7866	35.6567	35.6445	35.5712	35.8940	36.0927
d-Le803A1_31_H06F	21.0465	25.0785	27.1760	29.8254	32.3797	34.2727	35.5139	36.9668	38.1356	39.4931	40.2374	40.7507	40.9266	41.3533	41.5320	42.0967	42.2824	42.7553	42.8246	42.9645	43.2747	43.6076	43.8569	44.1843	44.3325	44.5964	44.5618	44.6326	44.3586	44.9304	45.0669	45.0776	45.2587	45.3722	45.1943	45.1335	44.9642	44.7286	44.3039	43.9219	43.6404	43.6862	43.3596	43.0160	42.7324	42.6248	42.6400	42.8209	43.4361
d-Le803A1_31_H08F	20.7791	24.2939	27.2182	29.1397	31.6043	32.9972	34.8681	35.4130	37.4679	38.9702	39.4064	40.0449	40.2573	40.8794	40.9097	41.3890	41.7068	42.2931	42.2154	42.3404	42.8892	43.1308	43.4440	43.6354	43.8641	44.2015	44.1947	44.2231	43.5247	44.5862	44.7324	44.7212	45.0024	44.8899	44.8707	44.9345	44.9406	44.6527	44.4427	44.1980	43.8986	44.1620	43.8074	43.7155	43.5405	43.4976	43.4614	43.6783	44.0825
d-Le803A1_31_H09F	18.6661	21.7211	24.8167	25.6489	29.0305	30.3607	32.2431	33.0933	34.2073	35.0942	35.8918	36.7377	36.7266	37.1157	37.3561	37.7796	38.0027	38.3228	38.4021	38.6435	38.8808	39.2839	39.3877	39.5399	39.7270	39.9246	40.0135	40.1881	40.2881	40.5314	40.6274	40.5515	40.7692	40.7965	40.9904	40.8508	40.8483	40.5511	40.3841	40.0860	40.2842	40.0803	40.0347	39.8358	39.6778	39.7042	39.5191	39.7397	40.0558
d-Le803A1_31_H10F	20.8061	24.6523	27.7714	29.6674	32.0359	33.4678	35.5245	36.3280	37.5779	39.3011	39.8010	40.5855	40.8717	41.0204	41.2856	41.7303	41.9750	42.5140	42.8286	42.9398	43.2650	43.5101	43.7839	43.9446	44.2109	44.3676	44.3925	44.6361	44.7391	44.8087	45.0216	45.0318	45.1932	45.1646	45.1935	45.0977	44.9462	44.6653	44.3053	43.9663	43.8166	43.7643	43.4375	43.1446	42.9717	42.8898	42.7889	43.0022	43.5942
d-Le803A1_31_H11F	17.1831	20.4368	22.4307	25.3143	27.3402	28.3395	29.9873	31.1480	31.9094	33.2304	33.5635	34.3470	34.3539	34.5208	35.1504	35.4989	35.6337	36.0155	35.9776	36.3813	36.2676	36.5297	36.8504	36.9373	37.0248	37.3026	37.3493	37.5352	37.6951	37.8417	38.2168	37.8440	37.9513	37.9518	38.2071	38.0563	37.9107	37.8780	37.5283	37.2292	37.2258	37.1420	36.8870	36.5980	36.4710	36.4625	36.4100	36.6716	36.8422
d-Le803A1_31_H12F	15.5771	18.9519	20.7745	21.9182	25.0302	25.6793	26.6066	27.6993	28.5024	29.5232	30.4581	31.0675	30.8924	31.0906	31.3526	31.8970	32.1314	32.4098	32.5932	32.3849	32.5198	32.7237	32.8114	32.8896	33.1213	33.3734	33.4219	33.4659	32.7179	33.8379	33.9356	33.9560	33.9577	34.0531	34.0742	34.0008	34.0588	33.7676	33.6765	33.3269	33.4165	33.3700	33.1368	32.9711	32.8637	32.8109	32.8027	33.0114	33.3080
d-Le803A1_32_A01F	22.4561	25.2241	28.7607	30.3745	34.0506	34.5841	35.9905	38.3721	38.9920	39.6163	40.2406	40.9508	41.2270	41.4994	41.7825	42.2572	42.2536	42.7469	42.8307	43.2307	43.5472	43.9295	44.2620	44.1606	44.4492	44.5675	44.5908	44.6808	44.8862	45.0306	45.2377	45.2525	45.4329	45.3190	45.4815	45.2440	45.2537	44.8734	44.4601	44.2176	44.0956	43.8844	43.6463	43.2918	43.2531	43.0443	42.8692	43.1682	43.6357
d-Le803A1_32_A02F	21.9905	25.1271	28.1651	30.2629	32.2008	33.7614	35.2347	36.8527	37.8727	38.6300	39.3506	39.8368	40.0629	40.2688	40.8156	41.0596	41.0111	41.3334	41.6768	41.8402	42.2128	42.2684	42.6299	42.9434	42.9908	43.0244	43.3008	43.2424	43.3536	43.5451	43.5668	43.7592	43.9356	44.0230	43.8032	43.8026	43.6625	43.5309	43.0242	42.7534	42.6981	42.6185	42.3601	42.0390	41.8739	41.7736	41.8147	41.9080	42.4734
d-Le803A1_32_A03F	20.6403	24.8796	28.4018	30.6821	33.0651	34.9380	36.4688	37.4594	38.3907	39.5192	40.2832	41.0629	41.2681	41.3176	41.5825	42.1472	42.0859	41.9995	42.9630	42.7866	43.1295	43.3913	43.5336	44.0693	44.0196	44.0867	44.1411	44.2707	44.4851	44.6625	44.5663	44.8931	45.0073	45.0659	44.9578	45.0404	44.7977	44.5980	44.3151	43.8447	43.8366	43.8810	43.6417	43.2737	42.9575	43.0856	43.0046	43.1659	43.7869
d-Le803A1_32_A04F	22.0485	26.2120	29.1929	31.2650	33.4225	35.4203	36.8881	38.7310	39.6903	40.6529	41.5149	41.9833	42.0923	42.4879	43.0762	43.3356	43.4149	43.6885	44.0446	44.2835	44.7928	45.0456	45.3035	45.4756	45.5746	45.6565	45.8987	45.9890	46.1290	46.1799	46.4305	46.5428	46.5457	46.7352	46.6774	46.6270	46.4280	46.3231	45.7487	45.5434	45.4783	45.3348	45.0249	44.5501	44.5016	44.4095	44.3869	44.6363	45.1439
d-Le803A1_32_A06F	23.7542	27.6861	30.3936	33.2369	35.7813	36.9624	38.3806	40.1634	40.8955	42.0533	42.8279	43.4786	43.7140	43.7901	43.9446	44.4530	44.6526	44.7857	45.1494	45.4508	45.6985	45.9902	46.3025	46.4143	46.6177	46.7464	46.7743	46.8795	47.0279	47.1593	47.3527	47.3887	47.5547	47.5532	47.5862	47.4849	47.4404	47.2034	46.8259	46.5502	46.3708	46.3004	46.0738	45.7506	45.5804	45.5682	45.4123	45.6332	46.1245
d-Le803A1_32_A07F	21.5715	24.4069	27.9223	30.5253	32.9509	33.8660	35.0566	37.4116	37.5637	38.6458	39.3007	40.0490	40.2409	40.2290	40.8315	41.1702	41.0846	41.7609	41.6916	42.0365	42.1519	42.4908	43.0123	42.9211	43.2037	43.2875	43.4816	43.3360	43.4884	43.7231	43.9407	43.8595	44.1095	43.9809	44.2641	43.7607	43.8000	43.5914	42.9146	42.9381	42.7670	42.5250	42.2673	41.9577	41.8108	41.6676	41.4780	41.8749	42.3882
d-Le803A1_32_A08F	21.3694	25.3432	28.9503	30.5614	33.1642	34.5714	36.2283	38.1555	39.1054	39.8511	40.4878	41.3554	41.4895	41.5811	42.0171	42.3827	42.6070	42.8465	43.0466	43.3885	43.8024	44.0197	44.3352	44.6093	44.8702	44.8646	44.9465	45.0220	45.1629	45.3250	45.5193	45.6301	45.6917	45.8267	45.6952	45.6820	45.5668	45.3864	44.9047	44.6381	44.5523	44.3437	44.1652	43.9414	43.6906	43.6662	43.5491	43.7538	44.2894
d-Le803A1_32_A09F	17.3724	20.5165	23.7216	26.0194	28.9789	29.9013	30.1768	32.0236	32.4591	33.7965	34.4144	34.6621	34.7269	34.9884	35.5473	35.9949	35.7146	36.2569	36.5524	36.3742	36.4992	36.8099	36.8859	37.2153	37.1709	37.4432	37.3276	37.6210	37.7945	37.8284	37.8791	37.8744	37.9526	38.0188	37.8397	37.8207	37.7973	37.4221	37.3901	36.9409	36.9335	36.7630	36.3896	36.0091	36.0444	35.8510	35.7261	35.9486	36.5365
d-Le803A1_32_A11F	17.3041	19.8903	23.1561	25.1994	27.4386	28.1016	29.3754	31.0797	31.5129	32.4370	33.2362	33.3378	33.7171	33.9994	34.2487	34.7030	34.6374	35.1314	35.3308	35.2158	35.1424	35.6298	35.5878	35.8583	35.8510	36.3660	36.3498	36.5260	36.6534	36.6699	36.7374	37.0644	37.0068	36.8763	36.8598	36.8743	36.8431	36.4400	36.5593	36.0926	36.1348	35.9775	35.5409	35.4465	35.5008	35.2377	35.1377	35.4205	35.9153
d-Le803A1_32_A12F	18.1457	20.9477	23.0650	24.8526	27.0829	28.4482	29.7126	31.2572	31.9170	33.0315	33.6057	33.9064	34.1540	34.2326	34.6704	35.1505	35.0895	35.0755	35.5628	35.5216	35.5060	35.8861	35.9796	35.9820	36.3739	36.6183	36.5884	36.7488	36.9275	36.9621	37.0939	37.0356	37.0721	37.3830	37.0318	37.2135	36.9934	36.9142	36.7141	36.2518	36.3023	36.0734	35.9106	35.4810	35.4435	35.3746	35.3793	35.5663	36.0082
d-Le803A1_32_B02F	21.0918	23.4301	26.9139	29.5840	31.4876	33.6749	35.1756	36.5429	37.6127	38.7067	39.5052	40.1750	40.0068	40.5841	41.3570	41.6050	41.6516	41.9953	42.2743	42.4161	42.9451	43.0545	43.3710	43.6452	43.8064	43.8459	43.9111	43.5906	44.1088	44.3847	44.4863	44.4022	44.8725	44.7699	44.7006	44.6589	44.5910	44.3072	43.8217	43.6275	43.4455	43.4513	43.0203	42.7739	42.6660	42.7489	42.3213	42.5901	43.1117
d-Le803A1_32_B03F	19.7341	22.2316	24.6021	27.4813	29.2275	32.3148	32.7826	33.9924	35.8181	36.1759	36.9272	37.4283	37.3891	37.7520	38.5426	38.8183	38.8289	38.8826	39.3133	39.2216	39.6721	40.0017	40.1214	40.4488	40.6355	40.5155	40.7191	39.9920	40.7891	41.0478	41.3834	41.1382	41.4190	41.4321	41.5336	41.3476	41.2632	40.9166	40.5540	40.5305	40.3639	40.4064	40.0484	39.8301	39.5581	39.6052	39.3953	39.7447	39.9668
d-Le803A1_32_B04F	17.8593	20.2113	23.7648	24.8462	26.6292	28.0603	29.0172	30.5695	31.5825	32.1969	32.5766	33.5665	34.2705	34.2563	34.6323	34.6413	34.5848	34.8764	35.0485	35.1189	35.3287	35.5767	35.6345	35.9466	36.0074	36.1953	36.1013	36.2829	36.3470	36.3967	36.4202	36.9078	36.5943	36.7597	36.7921	36.4935	36.6282	36.4576	35.8408	35.5855	35.6137	35.2899	35.4085	34.8239	34.9400	34.6816	34.7536	34.6056	35.2962
d-Le803A1_32_B06F	20.9285	23.5657	25.9507	28.4295	30.1322	32.6760	33.2211	34.8000	35.6834	36.8049	37.6352	38.1672	37.9382	38.4866	38.9245	39.1977	39.1903	39.4689	39.7869	39.8741	40.2851	40.4945	40.5728	40.9346	40.7967	41.1195	41.1423	41.1146	41.4281	41.4935	41.6917	41.8104	41.9353	42.0150	41.9376	41.8319	41.7546	41.4261	41.1252	40.8704	40.6720	40.5874	40.3851	40.0597	39.9678	39.9488	39.7389	39.8481	40.3613
d-Le803A1_32_B07F	21.7465	24.5326	27.8842	30.7177	32.6281	34.8034	36.2553	37.6870	39.0794	39.7088	40.9857	41.4820	41.1592	41.6337	42.5663	42.7642	42.6686	43.1715	43.3151	43.7136	44.0474	44.2773	44.4461	44.8794	44.7738	44.9621	44.9608	45.1287	45.2801	45.4056	45.5367	45.5709	45.9542	45.6598	45.8660	45.6230	45.6470	45.5109	45.0609	44.9202	44.6597	44.7978	44.3686	44.2219	44.0937	44.2223	43.5178	43.8207	44.4342
d-Le803A1_32_B08F	20.4845	24.1489	27.0758	29.5252	31.6290	33.7505	35.2646	36.5025	37.4591	38.4252	39.0364	39.9254	40.1141	40.2732	41.1852	41.2112	41.2669	41.5940	41.8845	41.9725	42.4118	42.6206	42.9720	43.1938	42.9230	43.3750	43.5882	43.7020	43.6358	43.8732	43.9453	44.1356	44.1576	44.2507	44.2037	44.2561	42.6603	43.7886	43.4848	43.0211	43.1895	42.9438	42.7774	42.4617	42.2461	42.4215	42.0123	42.1145	42.9363
d-Le803A1_32_B10F	16.2638	19.5757	22.7285	24.3229	26.5854	28.0093	29.6618	30.8908	32.0523	32.8564	33.3327	34.5547	33.4978	34.6907	35.1664	35.2804	35.6837	35.9488	36.1011	36.0481	36.6164	36.2663	36.6865	36.8776	37.0608	37.1557	37.2106	37.4486	37.6977	37.7424	37.6223	37.9697	37.9730	37.9372	37.9325	37.8620	37.6771	37.4580	37.0435	36.8149	36.5973	36.4315	36.2255	35.9815	35.7777	35.6383	35.5865	35.6817	36.4920
d-Le803A1_32_B11F	19.9309	23.4117	26.8193	29.1286	30.9524	33.4824	35.0564	36.6416	37.8867	38.7690	39.6098	40.2177	39.8697	40.7461	41.1319	41.3295	41.5733	41.9544	42.3640	42.5567	42.9194	43.0719	43.4815	43.7759	43.9987	43.9232	44.1624	44.2470	44.3969	44.3872	44.7002	44.7819	44.9113	45.0098	45.0469	45.0409	44.7974	44.6945	43.6238	44.0755	43.9039	43.8499	43.6430	43.4152	43.2643	43.1641	43.1698	43.2625	43.8776
d-Le803A1_32_B12F	17.0985	19.5839	21.6704	24.4438	25.3349	28.0859	29.2155	30.2839	30.7706	32.5925	32.6869	33.8540	34.0157	33.3913	34.4654	34.9530	35.1138	35.0693	35.1947	35.2791	35.4988	35.4764	35.9671	36.3024	36.2666	36.4592	36.5842	36.5228	36.8653	36.8200	36.7491	37.1679	37.1027	37.4506	37.1150	37.1093	37.0074	36.9775	36.5936	36.3504	36.1456	36.2113	36.0118	35.8793	35.6332	35.3123	35.4866	35.7440	36.1584
d-Le803A1_32_C01F	15.9105	20.0262	21.4807	23.5255	25.1246	26.5319	27.9670	28.7099	29.7189	30.3536	31.0543	31.7596	31.9598	32.2336	32.6061	32.6121	32.4247	33.3278	32.2071	33.2936	33.4644	31.9376	33.7674	33.9505	34.2856	34.1595	34.5507	34.4711	34.7298	34.3879	34.7211	34.7622	34.8063	34.8665	34.8328	34.8652	34.7125	34.4684	32.7227	33.9681	33.9869	33.7022	33.5899	33.3135	33.2471	33.0710	33.0871	33.1302	33.6312
d-Le803A1_32_C02F	18.5403	20.9795	24.4889	26.4276	28.7718	30.5460	32.3302	32.9916	33.6562	35.1794	35.6389	36.2154	36.5404	36.8874	37.6182	37.6695	37.6629	38.1803	36.9394	38.4656	38.6343	37.4195	39.1449	39.1753	39.4414	39.5287	39.8819	39.8129	39.9669	40.0315	40.0599	40.0742	40.1749	40.4466	40.3169	40.3727	40.1099	39.8678	38.1656	39.3824	39.5264	39.0254	39.1177	38.8181	38.6283	38.5088	38.4409	38.5024	39.0499
d-Le803A1_32_C03F	17.7339	21.7310	24.0648	26.6817	29.0494	31.2194	32.5346	34.3432	35.0203	35.9945	36.1912	37.6027	36.5280	38.1663	37.4347	38.8897	39.2636	39.4960	38.9327	39.7340	40.0427	39.9814	40.7643	40.7883	41.0441	41.2118	41.1762	41.4640	41.5792	41.6836	41.8011	41.7919	42.0180	42.0687	42.0884	42.0315	42.0145	41.8518	40.7809	41.3439	41.2575	40.8194	41.0719	40.8286	40.6985	40.6443	40.6159	40.6485	41.2064
d-Le803A1_32_C04F	15.5940	17.5822	19.9418	23.0954	24.6017	25.7890	27.2140	27.9773	29.1025	30.1983	31.1240	31.1272	31.2579	31.8363	32.3453	32.2279	32.0647	32.9879	31.2389	32.9905	32.9796	32.7209	33.2628	33.5177	33.7309	33.7427	33.9475	33.9043	33.9490	34.0316	34.2019	34.2338	34.1800	34.3586	34.3281	34.3265	34.1497	33.9558	31.6620	33.5893	33.5518	33.1457	33.1068	32.8757	32.8587	32.7807	32.6659	32.6783	33.3269
d-Le803A1_32_C05F	16.9558	19.4620	22.0164	24.5478	26.3036	28.2773	29.6014	31.0097	31.6597	32.7466	33.3288	33.9460	33.9767	34.6124	34.9392	35.2934	35.5588	35.7570	34.9952	35.9125	35.9305	35.0647	36.6316	36.7443	37.0055	37.1321	37.4090	37.3004	37.5186	37.6740	37.5657	37.6068	37.7074	37.9589	38.0169	37.9693	37.7672	37.5212	36.3919	36.9225	37.0704	36.8109	36.6414	36.6066	36.2840	36.2603	36.2624	36.3606	36.6910
d-Le803A1_32_C06F	20.1575	23.3026	25.8839	28.5535	30.7492	32.7355	33.8341	35.7011	36.7681	37.6552	37.7212	39.1280	38.4472	39.6285	38.2724	40.1276	40.8674	40.7117	40.8935	41.0827	41.3544	40.5397	42.0692	42.2781	42.4319	42.6831	42.6695	43.0513	42.9419	43.0845	43.0317	43.3243	43.3635	43.6265	43.5051	43.4921	43.3668	43.2478	42.9076	42.6151	42.4281	42.9278	42.3340	42.1226	41.8991	41.8793	41.8598	41.9010	42.3180
d-Le803A1_32_C07F	19.5929	22.9185	25.9112	28.7033	30.4011	32.7100	33.8953	35.6105	36.9192	37.8294	38.4249	38.9151	39.0387	39.6034	39.9468	40.3366	40.6448	41.0932	41.1205	41.3639	41.7613	42.1181	42.1930	42.3871	42.8629	42.8356	42.9387	43.0593	43.1227	43.2216	43.3693	43.5669	43.7342	43.7034	43.6646	43.6800	43.6762	43.5724	43.2718	43.0199	42.9244	42.6999	42.5772	42.3177	42.2855	42.1911	42.0483	42.2314	42.8155
d-Le803A1_32_C08F	19.2225	22.4498	24.6705	27.1592	29.8385	31.1157	32.4254	34.6013	34.8685	35.8157	34.7124	37.8212	35.5439	38.0226	38.4702	38.4663	38.7613	39.0015	39.3393	39.3739	39.6831	38.9654	39.8459	40.4766	40.6570	40.9856	40.8243	41.2551	41.0422	41.3522	41.2702	41.4935	41.8062	41.7915	41.4813	41.6788	41.5786	41.5048	40.8832	40.8923	40.6790	40.7081	40.5919	40.2183	40.2654	39.9774	40.1458	40.0877	40.4911
d-Le803A1_32_C09F	19.0979	22.2016	24.0757	26.8218	29.0694	31.3828	33.0339	34.2207	34.8744	35.8115	35.2394	37.8667	36.0373	37.7752	38.1011	38.4774	38.9757	39.0619	39.2873	39.3118	39.5755	40.3732	40.1488	40.5222	40.8143	41.0909	40.9034	41.2618	41.1023	41.3633	41.4613	41.4865	41.7070	41.9534	41.7270	41.8413	41.5995	41.5527	40.9779	40.8714	40.7660	40.7924	40.5254	40.2257	40.2074	40.0716	40.1816	40.2129	40.5591
d-Le803A1_32_C10F	21.3872	24.4781	28.3638	31.1826	32.9163	35.9928	37.5439	38.6836	40.1281	41.6107	41.8948	42.6546	42.7421	43.0573	43.5354	43.8877	44.0342	44.5670	44.8973	45.3876	45.5088	45.8590	45.5485	45.8164	46.5628	46.5021	46.6496	46.7721	47.0364	47.0920	47.1771	47.5389	47.6540	47.5768	47.7294	47.5550	47.4739	47.2981	46.8380	46.6680	46.6203	46.1360	46.1691	45.7611	45.7555	45.5866	45.5091	45.7723	46.2495
d-Le803A1_32_C11F	20.1354	22.6749	25.0409	28.3418	30.1757	32.6229	34.0445	35.5957	36.7004	38.3762	39.0316	39.4249	39.7968	40.0056	40.5588	40.8720	41.2007	41.3735	41.6874	41.8909	42.2152	42.5834	42.9304	40.2999	43.5148	43.3834	43.5300	43.6084	43.8043	43.9250	44.0067	44.3193	44.4924	44.3059	44.4919	44.3358	44.2738	44.1394	43.7259	43.5822	43.4141	43.2458	43.0610	42.6934	42.7813	42.5819	42.5436	42.7205	43.2560
d-Le803A1_32_C12F	19.0844	22.4784	25.6402	29.7188	30.9894	32.8518	33.2998	36.3527	37.3605	38.3510	39.1741	39.6478	40.3973	40.6517	40.3704	41.5487	41.6131	42.2461	42.5213	42.6467	43.0707	43.5160	43.5745	43.0601	44.0593	44.2400	44.4340	44.4906	44.7008	44.9218	45.0252	45.0713	45.3534	45.3298	45.2682	45.4478	45.2529	45.2209	45.0131	44.6641	44.6804	44.6338	44.4499	43.2081	44.0145	43.8559	43.8307	43.9242	44.4856
d-Le803A1_32_D01F	18.7771	22.2316	24.7527	27.2315	30.1428	31.3930	32.2322	33.8445	35.6629	36.4041	38.0146	38.4370	38.2340	38.7643	39.4144	39.6710	39.5556	40.2088	40.3585	40.4877	40.4880	40.9461	41.4934	41.6764	42.1235	42.1669	42.4696	42.4753	42.5494	42.6593	42.5925	42.4448	43.0214	43.1437	42.8738	41.8376	43.0242	42.5921	42.3266	42.0209	41.7387	41.8703	41.5360	41.2988	41.0762	41.0822	40.9064	41.3063	41.9800
d-Le803A1_32_D02F	18.6068	21.3795	23.9863	25.8862	28.2523	30.0835	31.4847	33.0061	34.8185	35.3107	36.5418	36.8142	36.9787	37.7606	37.9839	38.3984	38.3740	38.8318	38.8754	39.0801	39.4025	39.7576	40.0631	40.2737	40.5191	40.6328	40.9204	40.9127	41.1660	41.1095	41.3108	41.2676	41.6938	41.5497	41.5253	40.6023	41.2952	40.9809	40.5930	40.2491	40.1212	40.0801	39.8511	39.5489	39.3066	39.2880	39.3647	39.5448	40.2364
d-Le803A1_32_D03F	16.6556	18.6727	21.4604	24.3199	26.0458	26.9137	28.5751	29.6038	30.8900	31.9223	32.1422	33.1966	33.1656	33.7461	34.0096	34.2558	34.3229	34.8892	35.0832	35.0723	35.1590	35.6072	35.8400	36.0759	36.2934	36.4909	36.6476	36.7261	36.8812	36.8156	37.0962	36.9131	37.3272	37.2026	37.3638	36.6923	37.2103	37.0573	36.8578	36.6446	36.5230	36.5944	36.4487	36.1627	36.2026	36.1932	36.1683	36.2557	36.8495
d-Le803A1_32_D04F	15.4527	18.6887	21.3900	23.5787	25.3111	26.3824	28.1207	28.9187	30.3997	31.1999	31.9197	32.5653	32.4080	32.9956	33.3230	33.6556	33.8704	34.4424	34.4115	34.5783	34.8069	34.8116	35.0596	35.1594	35.4487	35.7259	35.7453	35.8473	35.7817	35.9891	36.0040	36.0767	36.4555	36.3854	36.4196	35.4304	36.2838	36.1382	35.7604	35.4447	35.3653	35.3805	35.3117	35.1360	34.8983	34.7118	34.8602	34.8560	35.5131
d-Le803A1_32_D05F	14.6955	16.1786	19.3098	21.4358	22.6896	24.3476	25.7750	25.8441	27.9235	28.6878	29.0953	28.8988	29.3762	30.4104	30.5679	30.8127	30.6982	30.9995	31.0717	31.4293	31.8878	31.8202	31.8522	31.9462	32.0613	32.2866	32.5298	32.5773	32.7241	32.5353	32.7148	32.9873	32.8314	32.8705	33.1972	31.6708	32.6389	32.6522	32.4008	32.2453	32.2229	32.1110	31.9694	31.7270	31.4773	31.4476	31.4914	31.5647	32.1588
d-Le803A1_32_D06F	16.4872	19.0987	21.9630	24.5432	26.4538	27.8366	29.6354	30.2680	32.1513	33.2381	33.7887	34.1196	34.2414	34.8820	35.3138	35.8310	35.7135	36.3228	36.2646	36.4418	36.7060	36.6000	37.1510	37.3850	37.6265	37.7913	37.8694	38.1297	38.0226	38.1639	38.1444	38.3403	38.5938	38.6605	38.7043	37.7623	38.5887	38.4201	38.1702	37.8977	37.7655	37.8526	37.7181	37.5244	37.3541	37.2798	37.3393	37.4198	38.0673
d-Le803A1_32_D07F	17.5643	20.5369	23.4303	25.1675	27.8283	28.8867	29.9609	30.6866	32.5290	33.1097	34.0391	33.9835	34.4241	35.2013	35.3930	35.6971	35.8798	36.2028	36.4729	36.5280	36.9870	36.8980	37.2674	37.2243	37.5305	37.7040	37.7721	37.9138	37.8869	38.0159	38.1908	38.2871	38.4653	38.3737	38.5506	37.1380	38.2550	38.0797	37.7923	37.3997	37.3842	37.3517	37.2442	36.9726	36.9099	36.6989	36.8185	36.7346	37.4730
d-Le803A1_32_D08F	18.0942	22.1653	24.3266	27.2280	28.6944	30.5787	31.8240	34.0842	34.7820	35.5364	36.2852	36.4454	37.0882	37.7388	37.9300	38.2507	38.4386	38.9096	38.9968	39.1775	39.4457	39.8418	39.9277	40.4494	40.5131	40.6658	40.8497	41.0929	41.0926	40.8217	41.4726	41.3159	41.4417	41.5286	41.6093	41.4345	41.3132	41.0536	40.8015	40.5947	40.5375	40.4018	40.1344	39.9190	39.7168	39.7581	39.6537	39.7754	40.4119
d-Le803A1_32_D09F	19.0841	22.6037	25.6833	28.0801	29.8154	31.6088	33.4851	34.6507	36.3909	37.4527	38.7015	38.0061	39.3529	39.8888	40.1171	40.7524	40.7076	41.0617	41.4372	41.7335	41.9828	42.4436	42.5694	43.0521	43.0580	43.1462	43.3091	43.5701	43.5694	43.6909	44.3902	43.9902	44.1200	44.1990	44.3897	44.1527	44.0188	43.8591	43.3972	43.2129	43.1541	42.9441	42.7227	42.3659	42.3170	42.3096	41.9993	42.2061	42.8859
d-Le803A1_32_D10F	17.6326	20.3251	23.6751	26.1467	28.7989	30.2074	31.9201	32.9516	34.5306	35.9346	36.2286	36.7705	36.9522	37.4215	38.0861	38.0904	38.6562	38.9875	39.3634	39.3787	39.5897	39.9325	40.2618	40.8158	40.8253	40.8332	41.1360	41.5843	41.2395	41.4579	41.6466	41.5606	41.6215	41.6930	41.8249	41.7960	41.6603	41.5776	41.1385	40.8418	40.7072	40.8367	40.5375	40.2344	40.0220	39.9549	39.9312	40.0451	40.6164
d-Le803A1_32_D11F	16.9554	21.1984	24.0011	26.4602	28.1762	31.2273	32.4788	33.9013	35.4716	36.1240	37.3528	37.2886	37.9492	38.2163	38.5549	38.9454	39.1891	39.5542	40.1525	40.0183	40.2225	40.8523	40.8722	41.3915	41.4175	41.9214	41.8543	42.0316	41.9723	42.1832	42.1764	42.3445	42.5185	42.4882	41.2699	42.4944	41.9877	41.8590	41.5427	41.2305	40.8896	41.0364	40.6830	40.3925	39.9955	39.6948	39.8713	39.9828	40.4781
d-Le803A1_32_D12F	14.8595	17.7435	20.3892	22.5875	24.5902	25.9731	27.8414	29.2673	30.0708	30.6438	31.7120	32.0993	32.2477	32.7255	33.4686	33.4300	34.0232	34.1684	34.6282	34.7418	34.9194	35.0390	35.2861	35.6079	35.5968	35.6733	35.9549	36.2542	36.0070	36.3751	36.4170	36.4877	36.5481	36.6344	36.5862	36.6156	36.5761	36.6105	36.3312	36.1389	36.0492	36.1937	35.9906	35.7712	35.6461	35.6912	35.6353	35.7649	36.1567
d-Le803A1_32_E01F	18.9032	22.5729	25.3810	28.1364	30.6813	32.0496	33.7775	35.6611	36.5410	37.6224	38.7163	39.2819	39.7936	39.6274	40.2166	40.5810	41.1576	41.3208	41.6298	41.9950	42.2993	42.6769	42.7964	43.1655	43.3858	43.6420	43.7031	43.8523	43.9223	44.0302	44.1926	44.4411	44.4977	44.7481	44.4547	44.5825	44.3731	44.1857	43.6979	43.3911	42.5942	43.2112	43.0008	42.6673	42.6384	42.5480	42.3750	42.5860	43.2651
d-Le803A1_32_E02F	16.6268	18.7452	21.3014	23.0899	26.0112	27.1127	28.5996	29.8973	30.9677	31.6480	32.0689	32.9536	33.0700	33.6003	33.8392	33.9649	34.4157	34.8211	34.9616	35.1457	35.2907	35.3908	35.6729	36.0575	36.1121	36.2919	36.2860	36.5479	36.6677	36.8693	36.8409	36.9594	36.9841	37.3097	37.0974	37.0761	37.0964	36.8973	36.5834	36.3405	35.6036	36.1680	36.0115	35.9108	35.7311	35.5971	35.6207	35.7105	36.2035
d-Le803A1_32_E03F	14.6438	18.1264	20.8056	22.4519	25.0749	25.9933	27.9810	29.2884	30.4604	30.9988	31.9185	32.5246	32.6715	33.2327	33.5743	34.0781	34.1934	34.4006	34.7120	34.4751	35.0380	35.1020	35.3652	35.6759	35.9581	36.0411	36.1767	36.2162	36.4616	36.4842	36.7370	36.7378	36.7277	36.8406	36.9599	36.9087	36.7670	36.5866	36.3352	36.1228	36.1203	35.9867	35.7682	35.5703	35.4562	35.4162	35.4091	35.5600	35.8283
d-Le803A1_32_E04F	16.4525	19.3124	21.8447	24.6107	26.2314	28.1322	29.6007	30.6622	31.8795	32.9922	33.2460	33.9533	34.2311	34.8707	35.5546	35.3467	35.9633	36.0963	36.3962	36.5998	36.7945	37.2157	37.4152	37.6317	37.7987	37.7472	38.1185	38.1492	38.1286	38.3311	38.5509	38.5666	38.6470	38.8445	38.7956	38.6002	38.6073	38.4682	38.2502	37.8912	36.8859	37.6973	37.6085	37.6827	37.2979	37.3378	37.3579	37.4781	37.7730
d-Le803A1_32_E05F	15.2994	18.7403	20.0932	22.3336	24.0688	26.4170	27.9949	28.6070	29.9571	30.9240	30.6387	31.8693	31.8842	32.2838	32.7787	32.7879	33.5365	33.6641	33.5664	33.7783	33.9834	34.2890	34.4755	34.6305	35.0421	34.9268	35.2696	35.3169	35.0669	35.3786	35.5625	35.5995	35.6818	35.7273	35.6599	35.6936	35.5749	35.2465	35.0139	34.7712	34.7127	34.5159	34.2637	34.2455	33.9198	33.7538	33.6310	33.8442	34.3491
d-Le803A1_32_E06F	14.3123	16.7791	18.2641	20.8043	22.6802	23.7333	24.3621	25.1129	26.3849	27.2946	27.2571	28.1035	28.2867	28.3710	29.0377	28.9984	29.6887	29.4038	29.4630	29.8193	29.7652	30.3683	30.3624	30.3359	30.5220	30.6694	30.8692	31.0582	30.2630	30.8767	31.1232	31.0245	31.2139	31.2051	31.1521	31.3219	30.9718	30.6582	30.6832	30.5769	30.6793	30.2100	30.1027	30.0807	29.8595	29.7408	29.6794	29.9701	30.2161
d-Le803A1_32_E07F	16.1785	18.6250	20.7674	23.2936	25.2405	27.5027	28.6362	30.0447	31.1653	31.8110	32.5625	33.4277	33.7527	33.6843	34.3056	34.3027	34.9015	35.1380	35.3213	35.5663	35.6860	35.8676	36.0767	36.3695	36.5871	36.8147	36.7216	37.0534	37.0571	37.1554	37.2886	37.4421	37.4698	37.6459	37.5022	37.5649	37.4943	37.4399	37.0636	36.8990	36.4171	36.7528	36.6001	36.4605	36.3071	36.2552	36.2314	36.3926	36.8647
d-Le803A1_32_E08F	21.4876	24.8433	27.3468	30.2036	32.7612	34.3927	36.4777	37.9291	39.5179	40.3663	40.9954	42.0501	42.1468	42.7211	43.1505	43.2471	43.7538	43.9125	44.3123	44.6949	45.1350	45.3543	45.6261	46.0210	46.2502	46.4430	46.5295	46.7994	46.8018	46.8499	47.0705	47.2570	47.1704	47.5533	47.4155	47.4144	47.4650	47.2111	46.9518	46.8307	46.5709	46.7027	46.5238	46.4108	46.1826	46.1386	46.0756	46.2031	46.6586
d-Le803A1_32_E09F	18.2090	20.4959	23.2427	25.9360	28.5856	29.7877	31.6720	33.1074	34.4487	34.7142	35.8854	36.6100	36.7965	37.2304	37.4595	37.8559	38.0135	38.4974	38.5179	38.2283	39.0243	39.2266	39.5316	39.8352	40.0066	40.3161	40.3383	40.4813	40.4989	40.5863	40.7672	40.8828	40.8235	40.9639	40.9766	40.9701	40.8818	40.5723	40.2885	39.9625	39.8288	39.8293	39.4959	39.3286	39.1631	39.1928	39.0830	39.1523	39.1835
d-Le803A1_32_E10F	18.5834	22.1183	25.5922	28.3918	29.7705	31.8183	34.0074	35.4494	36.4082	37.5117	38.1906	38.9662	39.1372	39.3939	39.8736	40.3561	40.7509	41.0012	41.4327	41.6055	41.8981	42.3078	42.5966	42.9300	43.1707	43.3057	43.5647	43.5721	43.7409	43.8583	44.0340	44.1409	44.3102	44.3024	44.2994	44.0565	44.0357	42.5915	43.0395	42.8922	42.7633	42.6431	42.3166	41.7691	41.5816	41.5885	41.6545	41.8388	42.3891
d-Le803A1_32_E11F	18.4553	22.1601	25.8823	28.9410	30.8070	32.7189	34.7386	36.2690	37.9086	38.8731	39.5830	40.4406	40.5805	40.8303	41.1915	41.5622	42.0017	42.4678	42.6764	41.6506	43.6308	43.8264	44.1147	44.4444	44.7433	44.8093	44.8566	44.9199	45.2132	45.2539	45.4715	45.5754	45.6628	45.8348	45.7421	46.0531	45.6062	45.0110	45.0535	44.9986	44.7835	44.8158	44.5368	44.5219	44.3816	44.2287	43.9658	44.1950	43.3617
d-Le803A1_32_E12F	18.6592	21.8012	25.1486	28.0082	29.7519	32.1698	33.0833	35.4250	36.6295	37.7212	38.4396	39.2161	39.2110	39.8570	40.2722	40.4877	40.8491	41.4203	41.5189	41.6666	42.3375	42.5873	42.8237	43.2927	43.4949	43.6444	43.8166	43.8468	44.0278	44.1340	44.3865	44.5205	44.5183	44.6519	44.7527	44.6348	44.5616	44.2681	44.0584	43.7784	43.6050	43.6704	43.3940	43.1346	43.0706	43.0177	42.9252	43.2068	43.3005
d-Le803A1_32_F01F	18.5356	21.7643	24.8870	26.8371	29.6362	31.2032	32.3634	33.8024	35.5563	36.1899	36.6603	37.5811	38.0898	38.4493	38.8300	39.2102	39.3531	39.7077	39.9890	40.1579	40.5945	40.9162	41.0031	41.1377	41.5987	41.6911	41.9336	40.8619	42.1075	42.3152	42.3098	42.4572	42.4428	42.5847	42.4788	42.4935	42.3808	42.1762	41.8730	41.6237	41.6452	41.5823	41.1549	40.9706	40.8627	40.7951	40.6404	40.8272	40.8798
d-Le803A1_32_F02F	13.7724	17.0703	18.2807	21.1496	23.5650	24.6709	25.6770	27.5052	28.4202	29.2580	29.7585	30.4915	30.4170	31.0110	31.2136	31.4844	31.9104	32.1159	32.4317	32.6461	32.6983	32.5848	32.7368	33.0052	33.3375	33.3967	33.6512	33.6027	33.7211	34.0184	34.0422	34.3006	34.2417	34.2439	34.2270	34.2116	34.1398	34.0098	33.5605	33.3452	33.4078	33.2205	32.9765	32.7938	32.5168	32.3680	32.2792	32.3773	31.9948
d-Le803A1_32_F03F	15.0626	18.2287	19.8925	21.8527	23.7470	25.8479	26.3563	28.1441	29.0656	29.7658	30.2079	30.9635	31.2309	31.5296	31.9295	32.4955	32.2503	32.7580	32.9327	32.7367	33.0952	33.2763	33.2145	33.4529	33.7979	33.9828	33.9899	34.2852	34.3475	34.3538	34.5082	34.2996	34.3756	34.7077	34.6235	34.4052	34.5586	34.2618	34.0101	34.0428	34.0023	34.0536	33.5145	33.3838	33.7039	33.1624	33.1639	33.3307	30.5371
d-Le803A1_32_F04F	16.4545	19.1696	21.7807	23.8604	26.5437	27.4477	28.9470	30.0815	31.3970	32.4157	32.9771	33.8607	34.0147	34.5274	34.7786	35.3671	35.4612	35.8536	35.8301	36.0051	36.3905	36.6656	36.6488	36.8319	37.1765	37.4582	37.4946	36.3874	37.8189	38.0396	38.1012	38.0529	38.1446	38.2121	38.1431	38.3001	38.3006	38.0103	37.9233	37.8003	37.8682	37.7833	37.4725	37.4735	37.3615	37.3609	37.3447	37.4265	37.4773
d-Le803A1_32_F07F	18.2699	21.3349	23.9474	25.8643	28.8085	29.6615	31.6473	32.5231	33.9276	35.1536	35.3734	36.3674	36.5950	36.8698	37.3914	37.7010	38.1167	38.4688	38.5889	38.6597	38.8266	39.4279	39.4794	39.5953	39.8422	40.3366	40.3146	39.4221	40.4324	40.7071	40.6629	40.8520	40.8678	41.0156	40.8375	40.9824	40.8787	40.4548	40.2224	39.7850	39.8575	39.8481	39.4794	39.1995	38.9667	38.9672	38.8675	39.0198	39.2041
d-Le803A1_32_F08F	17.8548	20.0857	22.5756	24.8444	27.4994	28.8079	30.3774	31.5861	32.6568	33.7531	34.0972	35.2589	35.3257	35.7690	36.0513	36.4992	36.8081	37.2359	37.1881	37.3867	37.5532	38.0135	38.0884	38.3751	38.5120	38.6990	38.8842	37.8793	38.9747	38.9528	39.2455	39.4357	39.4518	39.6388	39.4047	39.5968	39.3273	39.2095	38.8525	38.4221	38.5651	38.4490	38.1361	38.0733	37.7473	37.7415	37.6424	37.7135	37.6155
d-Le803A1_32_F09F	19.6552	23.7661	26.8364	29.5059	32.3669	34.0898	35.8666	37.2506	38.2527	39.7774	40.5480	41.2037	41.4513	41.7240	42.3600	42.5946	43.1775	43.4249	43.4700	43.8990	44.2703	44.7157	44.9825	45.2731	45.4086	45.4968	45.5536	45.4427	45.7984	45.9642	46.1445	46.3563	46.4519	46.5440	46.4664	46.4332	46.3551	46.2017	45.8465	45.1363	45.4538	45.3807	45.1238	44.8037	44.6908	44.6380	44.4489	44.8798	45.3183
d-Le803A1_32_F10F	19.5187	21.7837	24.5223	26.6826	28.8013	31.1469	32.6264	33.4156	34.7962	35.2802	36.0092	36.6763	36.8777	37.3315	37.7153	38.0163	38.2050	38.5175	38.7217	39.1478	39.4326	39.6990	39.9435	40.0927	40.0871	40.4824	40.6028	40.7468	41.0211	41.0354	41.1368	40.9883	41.2960	41.5885	41.4904	41.4931	41.5081	41.1697	40.9328	40.7019	40.6011	40.5585	40.2781	40.1264	39.9913	39.7763	39.9549	40.0202	40.5016
d-Le803A1_32_F11F	15.1415	17.8851	20.0584	23.1479	24.7764	26.2940	27.6301	29.0395	30.0298	30.9025	31.3809	31.8501	32.3925	32.5378	33.2032	33.3936	33.7051	34.0524	33.7386	34.0208	34.5405	34.5465	34.7929	34.9407	35.1598	35.4901	35.6274	35.7549	35.9159	35.9789	35.9808	35.3442	36.1673	36.3943	36.3358	36.4726	36.3155	36.0835	35.8377	35.5641	35.4974	35.4869	35.2267	35.1173	35.0783	35.0445	35.0574	35.1985	35.6543
d-Le803A1_32_F12F	15.7419	19.0059	21.6188	23.5480	25.2290	27.6058	28.3662	29.5539	30.8401	31.7101	31.9318	32.9326	33.1495	33.5263	33.8092	34.1857	34.5811	34.7945	34.9876	35.0661	35.4192	35.4723	35.8121	35.6339	36.1638	36.3092	36.5212	36.6096	36.8274	36.9619	36.8180	37.1501	37.0558	37.1324	37.1222	36.9613	36.8344	36.7702	36.4259	35.9835	36.1898	36.0572	35.8664	35.5415	35.3885	35.3007	35.1559	35.2592	34.8470
d-Le803A1_32_G01F	18.8148	22.9755	24.6861	26.5741	28.8805	30.0687	32.4180	33.5575	34.2599	35.1282	36.1651	36.7675	36.3812	37.1835	37.4234	37.9473	38.0057	38.2054	38.7822	38.1502	38.9932	39.0829	39.4951	39.8719	40.0980	40.1791	40.3037	40.2420	40.3291	40.5851	40.6036	40.5826	40.6471	40.8323	40.4524	40.9131	40.5404	40.2275	40.0105	39.7270	39.8171	39.5611	39.3586	39.1441	39.3200	38.9074	38.8452	39.0738	39.5622
d-Le803A1_32_G02F	19.4420	22.7309	24.9963	27.9292	30.0323	31.1842	33.0379	34.6964	35.6466	36.6190	37.2484	38.1078	38.2329	38.4927	38.9819	39.3165	39.7503	39.8320	40.1381	40.2612	40.8514	40.9476	41.4314	41.6711	41.8379	41.9069	42.0199	42.0002	42.2806	42.4085	42.4360	42.6383	42.8161	42.8642	42.7238	42.8819	42.7557	41.7378	42.1370	41.9134	41.9545	41.8256	41.5403	41.1067	41.1862	41.0890	41.2122	41.2753	41.8145
d-Le803A1_32_G03F	21.1166	24.9045	27.1917	29.5022	31.6206	33.5414	35.5089	36.7986	37.7622	39.1041	39.4258	40.4175	40.4076	40.8660	41.4173	41.7057	42.0115	42.2393	42.7688	42.9119	43.1884	43.4962	43.8219	44.0770	44.2616	44.4633	44.5193	44.6345	44.7721	44.9075	45.0097	45.2441	45.2406	45.3854	45.2839	45.2560	45.1260	44.5964	44.5859	44.2957	44.2073	43.8521	43.8270	43.6257	43.5471	43.3271	43.3314	43.5684	44.1536
d-Le803A1_32_G05F	17.3226	19.7693	23.0824	23.4433	26.0230	26.6612	29.1570	30.1159	31.5845	31.6909	32.5287	33.3087	33.1353	33.6331	34.0444	34.4249	34.4923	34.6806	34.9987	34.8367	35.3010	35.3400	35.8498	35.5648	35.9921	36.2616	36.0127	36.4645	36.3011	36.7082	36.6330	36.5547	36.7748	36.8835	36.8749	37.0086	36.6644	36.5523	36.4976	36.0128	36.0921	35.9082	35.6416	35.4010	35.3584	32.3155	35.2160	35.1438	36.1159
d-Le803A1_32_G06F	21.1094	25.2378	28.0772	30.6827	33.1214	35.4688	36.8849	38.2422	39.2822	40.8077	41.2927	41.8916	42.0721	42.4766	42.9506	43.5477	43.5274	44.0032	44.3088	44.8120	45.1531	45.4419	45.8299	45.8630	46.2249	46.3480	46.5019	46.5729	46.7271	46.7819	46.9476	47.0492	47.4415	47.4309	47.3916	47.4280	47.1889	46.1414	46.6217	46.3538	46.3358	45.8806	45.9689	45.8131	45.5319	45.5086	45.3901	45.6768	46.2092
d-Le803A1_32_G07F	20.9014	24.6041	27.3160	30.6375	33.0732	34.5059	35.9238	37.5010	39.1108	39.7359	40.9611	41.5135	41.6655	41.7078	42.6455	42.8505	43.1123	43.1745	43.6425	43.8834	44.4403	44.9047	45.1959	45.2715	45.5384	45.7976	45.7272	45.8468	45.9314	46.1704	46.0908	46.3951	46.6963	46.6065	46.6170	46.4410	46.3496	46.3028	45.9842	45.5657	45.6398	45.4553	45.0193	44.5994	44.7082	44.6943	44.5726	45.0471	45.2651
d-Le803A1_32_G08F	19.1466	23.0172	25.6405	29.0514	31.3661	33.1324	34.4453	36.2216	37.4318	38.2928	38.9797	39.6836	39.8306	40.3880	40.8770	41.0463	41.2407	41.6166	42.1365	42.4934	42.8908	42.9717	43.3991	43.6022	43.8721	43.9564	43.9499	44.1994	44.3324	44.3855	44.5664	44.6551	44.9764	45.0224	44.9414	44.9112	44.8558	43.7306	44.0602	43.8739	43.9119	43.0068	43.5315	43.2482	42.9951	43.0019	43.0029	43.1445	43.5323
d-Le803A1_32_G09F	20.6143	24.8917	28.4745	31.0303	32.9212	35.0774	37.4090	39.1047	40.0500	41.4422	42.3553	42.2930	42.8582	43.4872	43.8518	44.1343	44.4692	45.0698	45.4304	45.7996	45.9781	46.4638	46.7115	46.9619	47.2276	47.4101	47.5750	47.6639	47.8110	47.9199	48.0831	48.3333	48.3645	48.4591	48.5395	48.4135	48.2693	45.9854	47.9911	47.5177	47.5395	47.0005	47.0178	46.8008	46.9275	46.5918	46.4710	46.8123	47.2940
d-Le803A1_32_G10F	21.6256	25.7474	29.0626	31.5667	34.1277	35.7696	37.7748	39.3041	40.4229	41.7617	42.4761	42.6389	43.1178	43.6003	43.9772	44.2390	44.7504	45.1003	45.5242	45.7568	46.2853	46.5325	46.8649	47.0272	47.3090	47.4097	47.5242	47.6682	47.9216	47.9640	48.0861	48.2703	48.3414	48.4272	48.4248	48.4189	48.2712	47.6433	47.6981	47.4466	47.4027	46.8680	47.0202	46.7907	46.7484	46.5506	46.5157	46.7008	47.3005
d-Le803A1_32_G11F	21.0714	25.6470	28.7745	31.0960	33.3860	35.2616	36.9275	38.7516	40.3452	41.1210	41.8103	42.4708	42.8583	43.2461	43.7964	44.2371	44.1777	44.8905	45.1084	45.6440	46.0239	46.2682	46.5689	46.7157	47.0394	47.1438	47.3130	47.4393	47.5565	47.6335	47.8832	48.0041	48.1941	48.2184	48.2793	48.2522	48.1792	47.8059	47.7600	47.5281	47.5606	47.3165	47.3081	47.0877	47.0011	46.9079	46.8112	47.1403	47.4379
d-Le803A1_32_G12F	18.1702	22.1556	25.2862	27.5467	29.3368	31.7101	33.0917	34.1429	35.6618	36.5905	37.2977	37.8823	38.2111	38.4640	39.0725	39.4891	39.7329	40.0860	40.4301	40.4499	40.8962	41.0745	41.4626	41.7092	42.0012	42.1119	42.0989	42.2615	42.4482	42.5176	42.6237	42.8641	42.8642	42.9757	42.9532	42.8906	42.7674	42.5298	42.1339	41.7844	41.6668	41.6275	41.2312	41.0959	40.8842	40.6149	40.7539	40.8069	41.5027
d-Le803A1_32_H02F	20.5194	24.0282	27.0550	29.3640	31.5220	33.0726	34.6860	36.0321	37.3143	37.6837	39.2899	39.5886	39.8450	40.2567	40.6159	40.6773	40.9273	41.3252	41.1009	41.3472	41.9173	42.0978	42.1775	42.5424	42.9074	41.4872	42.9797	42.9770	43.2132	43.4893	43.3156	43.3990	44.0160	43.8164	43.6522	43.7857	43.5439	43.2294	42.8562	42.7911	42.5500	42.6315	42.1253	42.0312	41.8450	41.7111	41.6708	41.7581	42.5044
d-Le803A1_32_H03F	18.1056	20.9436	23.2891	25.2099	26.5825	28.6342	30.0782	30.8340	32.4555	32.8346	34.0005	34.2757	34.7621	34.9658	35.4005	35.5626	35.7105	36.0212	35.8764	36.0217	36.3965	36.5547	36.7838	36.8097	37.0587	34.7254	37.2975	37.2241	37.5414	37.5843	37.5193	37.6005	38.1592	37.9370	37.7564	37.9236	37.7755	37.5655	37.2204	37.2377	37.1579	37.1032	36.7431	36.5742	36.4071	36.2673	36.2665	36.3000	36.8205
d-Le803A1_32_H04F	18.8380	23.2213	25.4829	28.2487	29.8066	31.2657	32.7844	34.0751	35.0262	36.1252	36.8102	37.3654	37.3808	38.0911	38.6340	38.3814	38.6891	38.8331	38.8704	37.1513	39.2898	39.5978	40.0934	40.2862	40.2562	40.5376	40.5111	40.7116	40.7987	41.1941	41.0807	40.1294	41.1650	41.3777	41.2246	41.2895	41.2548	40.7951	40.7133	40.2607	40.2094	39.9817	39.9607	39.4966	39.4965	39.3818	39.1134	39.5919	39.8433
d-Le803A1_32_H05F	20.6932	24.5463	28.0347	30.2939	32.5439	34.3262	35.7602	37.3601	38.4871	39.4972	40.3895	40.9689	40.7314	41.4273	41.8231	41.9823	42.2008	42.4726	42.7681	42.8292	43.4746	43.6951	44.0323	44.2150	44.4873	44.2637	44.5332	44.7919	44.8007	45.2019	45.2030	45.1409	45.3772	45.5490	45.4473	45.3797	45.2786	45.0732	44.7966	44.3815	44.3061	44.2122	44.0049	43.7056	43.4184	43.5729	43.4334	43.7460	44.1415
d-Le803A1_32_H06F	20.8091	23.9639	27.4288	29.5158	31.6926	33.1405	35.1836	36.0095	37.5889	38.4484	39.2118	39.9605	40.2609	40.5971	40.9777	41.0706	41.1942	41.6505	41.6290	40.8610	42.3243	42.5908	42.8001	42.8386	43.1292	42.8416	43.2457	43.3297	43.5697	43.7518	43.8219	43.7256	44.1426	44.1793	44.0391	44.0550	43.8366	43.5081	43.2527	42.9909	42.8626	42.7706	42.4272	42.2404	42.1281	41.9051	41.8453	42.0037	42.5806
d-Le803A1_32_H07F	21.2250	25.2585	28.4884	30.6498	32.4594	33.9062	35.7014	36.9456	38.0628	39.2330	40.3930	40.6361	40.6251	41.1958	41.6740	41.6028	42.0292	42.2702	42.5963	42.6419	43.2037	43.3938	43.6446	43.9130	44.1213	44.1712	44.3272	44.5725	44.5517	44.9357	44.9404	44.9153	45.1436	45.1509	45.1226	45.0742	44.9538	44.7220	44.4241	44.0107	43.9570	43.7983	43.5485	43.2541	43.0803	43.0589	42.9289	43.2272	43.6900
d-Le803A1_32_H08F	21.1051	24.9337	27.5016	30.5313	32.6189	34.1578	36.4095	37.2516	38.4393	39.6207	41.0107	41.3108	41.3778	41.9415	42.4431	42.4243	42.5678	42.8226	43.2689	43.3210	43.9121	44.0792	44.3055	44.6877	45.0087	44.7810	44.9173	45.1439	45.2647	45.4854	45.4450	45.4417	45.7787	45.8726	45.7830	45.6125	45.5835	45.2340	44.7399	44.6531	44.4078	44.2662	44.0543	43.8584	43.7705	43.4520	43.4857	43.6384	44.3183
d-Le803A1_32_H09F	22.5014	25.5806	28.6001	30.4056	33.0669	35.2690	36.7105	37.7096	39.2082	40.4453	40.9850	41.4909	41.5078	42.2008	42.4596	42.5812	42.8826	43.1301	43.2100	43.3290	43.9646	44.3642	44.5059	44.9507	45.1181	45.0540	45.1201	45.2685	45.3753	45.5847	45.6808	45.6266	45.8147	45.8808	45.8506	45.8478	45.7424	45.5058	45.2956	44.9872	44.8308	44.7419	44.5797	44.2173	44.2334	44.0394	43.8701	44.1629	44.6234
d-Le803A1_32_H11F	16.9832	20.7030	23.1091	25.6341	27.1040	28.4385	29.9566	30.7899	32.1774	32.6573	33.7995	34.0742	34.4494	34.7677	35.2150	35.3883	35.4225	35.5992	35.6196	35.8298	35.9544	36.3850	36.3986	36.4415	36.6008	36.0045	36.9588	36.9367	36.9874	37.1291	37.1537	37.0987	37.6421	37.5335	37.3748	37.4470	37.3306	36.9688	36.5961	36.4926	36.5146	36.3858	35.9308	35.7480	35.5966	35.5065	35.3542	35.4153	35.9508
d-Le803A1_32_H12F	18.1305	21.7841	24.5835	26.4679	27.6818	30.3627	31.3446	32.3548	33.6051	34.8037	35.7159	36.2513	36.2446	36.6672	37.1284	37.3691	37.5236	37.6884	37.8110	37.1912	38.2851	38.6244	38.6434	38.8858	39.0085	38.0611	39.3502	39.3688	39.5244	39.7116	39.7499	39.9064	40.3298	40.0907	40.0470	40.0695	40.0373	39.6778	39.2959	39.2872	39.2062	39.1091	38.7535	38.5746	38.4187	38.3001	38.2277	38.3768	38.8692
d-Le803A1_33_A01F	17.2407	21.3780	23.3140	25.6430	27.5787	28.6098	30.2781	31.0793	32.1353	32.9897	33.4049	33.8149	34.3012	34.2729	34.7845	35.1150	35.2379	35.4422	35.7926	35.7380	35.8484	35.9543	36.3127	36.4471	36.6185	36.7324	36.9845	37.0059	37.0921	37.1292	37.1550	37.2631	37.4929	37.6054	37.3765	37.3767	37.4166	37.2476	37.1364	36.7600	36.7790	36.6487	36.6225	36.3019	36.3348	36.2560	36.3193	36.3822	36.8232
d-Le803A1_33_A02F	19.9737	23.7050	25.0638	28.5108	30.2500	31.6249	33.7476	34.9351	35.9497	37.0346	37.4292	37.9921	38.2209	38.5604	38.9854	39.3360	39.4658	39.8140	39.9801	40.2992	40.4736	40.6241	40.9666	41.1526	41.4727	41.3532	41.6245	41.6345	41.7935	41.9903	41.9630	42.1349	42.1780	42.4187	42.2278	42.2187	42.1475	41.9688	41.6163	41.3715	41.3209	41.3224	41.0732	39.8610	40.7626	40.5119	40.5797	40.6003	41.1913
d-Le803A1_33_A03F	17.7279	22.1173	24.4988	26.9748	29.1235	29.9479	32.1937	33.4983	34.2653	35.1707	35.6331	36.2985	36.5265	36.8852	37.2802	37.6035	37.7259	37.8621	38.2043	38.1881	38.3491	38.4877	38.8951	39.1233	39.4951	39.4435	39.6260	39.7125	39.7878	39.8887	39.9489	40.1056	40.1610	40.3026	40.1109	40.1877	40.0302	39.8541	39.4993	39.1816	39.0737	39.0483	38.9044	38.0955	38.5136	38.3043	38.3222	38.4003	38.9558
d-Le803A1_33_A04F	19.5718	22.8184	25.5616	28.3497	30.0013	31.6571	33.4716	34.7118	35.6253	36.7063	37.3925	37.4962	38.0798	38.3081	38.7119	38.9751	39.0978	39.4540	39.5061	39.5348	39.9846	40.0787	40.3601	40.5514	40.7909	40.8045	40.9948	41.0382	41.0791	41.1752	41.2732	41.4796	41.3958	41.5745	41.4509	41.5342	41.2581	41.0808	40.6202	40.3505	40.2006	40.1511	39.7993	39.3974	39.2587	39.2394	39.1233	39.2498	39.8608
d-Le803A1_33_A05F	20.3470	23.8507	26.5037	28.8369	32.0137	33.0623	34.5835	35.8544	36.7883	37.9324	38.8078	39.2983	39.4799	39.5477	39.8662	40.3522	40.3501	40.5581	40.6629	41.0634	41.1462	41.5232	41.6686	42.1058	42.1282	42.2655	42.2840	42.3303	42.4469	42.5712	42.8601	42.7705	42.9029	43.0007	43.0160	42.7753	42.7245	42.5222	41.9584	41.7600	41.5826	41.5648	41.2455	40.9603	40.7343	40.6786	40.6669	40.8102	41.3517
d-Le803A1_33_A06F	21.4621	24.3566	27.2637	30.3841	32.2146	34.0867	35.2931	36.7218	37.8349	38.7895	39.3347	40.1946	40.2089	40.3563	40.8424	41.0434	41.1090	41.3368	41.7240	41.8462	42.3411	42.2042	42.4229	42.8582	42.9520	42.8543	43.0905	43.2204	43.3678	43.4299	43.4187	42.1472	43.6656	43.9400	43.7423	43.9151	43.4946	43.3119	43.1286	42.4618	42.6120	42.4753	42.1591	41.8879	41.6792	41.7031	41.5628	41.7219	42.4205
d-Le803A1_33_A07F	21.6492	25.3246	28.9271	31.7794	32.9140	35.1766	36.5681	38.0661	39.4657	40.3047	40.3307	41.1003	41.9091	41.9862	42.1287	42.7062	42.9703	42.9993	43.1199	43.5753	43.8475	44.1805	44.2127	44.6626	44.8112	44.7934	45.0509	45.1615	45.3071	45.3573	45.5324	45.6087	45.4896	45.6617	45.5922	45.8003	45.3652	45.3025	45.0518	44.6559	44.5425	44.5409	44.1313	44.1360	43.6843	43.8583	43.6314	43.7580	44.3676
d-Le803A1_33_A08F	19.7806	22.9899	25.8069	28.6037	30.6613	32.0315	33.4159	34.9219	36.3039	36.7018	36.8145	38.0058	38.3800	38.2808	38.8462	39.0892	39.1125	39.7189	39.4632	39.8468	40.1277	40.2507	40.4981	40.5792	41.0551	40.9850	41.1307	41.0320	41.1772	41.2926	41.5812	41.5154	41.8347	41.6310	41.8072	41.6104	41.5827	41.2673	41.0317	40.7064	40.5928	40.4540	40.1518	39.9417	40.1284	39.7697	39.4556	39.8520	40.3145
d-Le803A1_33_A09F	21.6951	25.4758	28.1184	31.1559	32.8789	34.7692	36.6506	37.7756	38.9185	40.2748	40.6214	41.3750	41.5485	41.7612	42.1597	42.6087	42.4692	42.9234	43.3121	43.1724	43.4837	43.7921	44.1468	44.4616	44.5325	44.6602	44.8271	44.8427	44.8756	45.0364	45.0718	45.3957	45.4070	45.4936	45.4500	45.4062	45.1820	45.0936	44.5587	44.2904	44.1979	44.1654	43.8295	42.8531	43.4024	43.2092	43.2503	43.3896	43.9524
d-Le803A1_33_A10F	15.8634	19.3429	20.5643	23.8465	25.1778	26.3444	27.9700	29.4168	30.1518	31.1848	31.9089	32.0111	32.4307	32.6090	33.1557	33.3282	33.4322	33.7846	33.8964	33.6200	34.0690	34.0451	34.4773	34.5939	34.9213	34.6935	35.0941	35.0865	35.2144	35.2559	35.4299	35.7447	35.5841	35.7940	35.5715	35.6493	35.4841	35.4587	35.0318	34.7740	34.6266	34.6038	34.4348	33.6686	34.1254	33.9991	34.0083	34.0779	34.6304
d-Le803A1_33_A11F	18.6015	21.4871	25.4130	26.9826	28.6843	30.7617	32.1214	33.3282	34.4066	35.7143	35.9134	36.2415	36.9140	37.0001	37.5126	37.6426	37.8123	38.0722	38.3953	38.1777	38.6456	38.6339	39.1528	39.1684	39.6337	39.5873	39.7904	39.8356	39.9312	40.0074	39.9336	40.2911	40.3355	40.5296	40.2707	40.3375	40.1380	40.1335	39.6078	39.1629	39.1515	38.9976	38.8114	38.4450	38.2987	38.1669	38.2539	38.2502	38.9326
d-Le803A1_33_A12F	20.9175	25.5632	27.3466	30.6578	32.9899	34.7421	35.8616	37.4030	38.8780	39.6722	40.5308	40.7281	41.1482	41.5218	41.8440	42.2943	42.3080	42.7611	43.2105	43.1812	43.5682	43.7984	44.1777	44.3425	44.5113	44.6556	44.9156	44.9331	45.0296	45.1365	45.3985	45.5178	45.6884	45.7648	45.5760	45.5754	45.5531	45.3395	44.9996	44.6579	44.6666	44.5501	44.3096	43.6955	43.9402	43.7559	43.9156	44.0173	44.5673
d-Le803A1_33_B01F	18.2265	21.3475	24.5234	26.4469	28.4386	30.6235	32.0076	33.4310	34.4946	35.3648	35.6389	36.6055	35.2373	36.7200	37.8073	37.5699	37.9386	38.4622	38.5645	38.6871	38.8234	38.9588	39.4297	39.6067	39.8838	39.7643	40.0280	40.2639	40.3969	40.5409	40.6006	40.6960	40.6527	40.7504	40.6503	40.8214	40.5128	40.3145	39.7899	39.5147	39.2251	39.1369	38.9033	38.7165	38.4709	38.3127	38.3679	38.5807	39.1586
d-Le803A1_33_B02F	19.6857	23.2888	26.5045	27.7650	30.8948	31.4115	33.6714	35.5697	36.5196	37.4515	37.6391	38.4745	38.2580	39.4672	39.7276	40.1602	40.2966	40.3510	41.0318	41.0301	41.2634	41.4771	41.6414	41.9114	42.2237	42.2893	42.3952	42.5562	42.7720	42.5378	42.9594	43.0217	43.1561	43.1058	43.2265	43.2037	43.1132	42.9239	42.5027	42.2969	42.1527	42.1437	41.8953	41.7354	41.5105	41.4552	41.3239	41.5044	42.0461
d-Le803A1_33_B03F	17.8567	23.0957	25.9024	28.3621	29.8050	32.0916	33.5622	34.8300	35.7700	37.1086	37.2837	38.2312	38.5975	38.6917	39.4093	39.6101	39.8690	39.7629	40.3487	40.5069	40.7238	41.0479	41.3128	41.4969	41.6228	41.6827	41.8798	41.6926	41.8365	42.0763	42.2670	42.4184	42.4254	42.7243	42.7848	42.4271	39.7591	42.1130	42.2039	41.5451	41.4540	41.5062	41.2409	40.8062	40.6824	40.8061	40.3272	40.6637	41.2207
d-Le803A1_33_B05F	21.1784	24.7477	28.1801	30.8690	33.5878	34.9779	36.8056	38.4600	39.3019	40.1344	41.6305	42.0171	42.2270	42.5755	43.0254	43.2908	43.4437	43.7930	44.1948	44.4923	44.8338	45.1283	45.2846	45.6229	45.5404	45.8477	45.8773	46.1641	46.2513	46.4282	46.5482	46.5876	46.8820	46.8371	46.9340	46.7207	46.5283	46.6463	45.7193	45.9585	45.8922	45.8120	45.6187	45.3211	45.1444	45.2421	45.0095	45.1157	45.7656
d-Le803A1_33_B07F	18.1818	21.8131	24.0098	26.2575	28.1408	29.7688	30.8054	32.1556	33.9279	34.4186	35.1992	35.7872	35.7128	35.6815	36.6419	36.9190	36.7815	36.9848	37.4339	37.4416	37.5182	37.9690	38.2272	38.3068	38.3792	38.3933	38.4233	37.8031	38.7724	38.9448	39.0542	38.7899	39.2499	38.9708	39.4017	39.1700	39.1208	38.8464	38.4883	38.6755	38.3647	38.4739	38.1837	37.8763	37.6746	37.8514	37.3687	37.7845	38.1105
d-Le803A1_33_B08F	18.2881	21.6649	25.0320	27.4533	29.6032	31.1557	32.4391	33.8477	34.8623	35.8388	36.5514	37.3260	37.5715	37.7211	38.3352	38.5118	38.6802	38.9850	39.1799	39.4783	39.6853	39.9339	40.1298	40.2560	40.0807	40.6848	40.6421	40.8206	40.9167	41.1141	41.1440	41.2928	41.2991	41.5085	41.4624	41.4847	40.5315	41.2591	40.9758	40.7185	40.7366	40.6247	40.5586	40.2752	40.1108	40.1817	40.0174	40.1023	40.7060
d-Le803A1_33_B09F	16.9811	18.8770	22.8145	24.8384	26.1257	27.7202	29.8298	30.1773	31.0459	31.9170	33.1357	33.5725	33.5613	33.7864	34.1695	34.6405	34.9239	35.3123	35.2475	35.1610	35.3143	35.5839	35.9944	36.1328	36.5857	36.3623	36.3028	36.7031	36.7475	36.8985	36.9068	37.0069	37.4146	37.1454	37.0554	37.1886	37.2321	37.1623	36.9187	36.6344	36.4894	36.5659	36.2932	36.2679	36.2544	36.6158	36.0258	36.0735	36.8317
d-Le803A1_33_B10F	20.1769	23.7237	26.6710	29.2826	31.4914	33.2191	35.2725	36.5258	37.7225	38.9841	39.2202	40.6220	40.3218	40.5922	41.2946	41.4046	41.7198	41.8261	42.2244	42.4966	42.5266	43.1348	43.4520	43.6675	43.8533	43.9240	43.8544	44.2131	44.5328	43.3888	44.3720	44.5207	44.7265	44.7226	44.8030	44.7069	44.5657	44.2705	44.1052	43.8440	43.5410	43.5084	43.3770	43.3713	43.0837	42.9668	42.9095	43.0826	43.3538
d-Le803A1_33_B11F	19.6554	22.7856	25.1643	27.8018	30.1781	30.9618	33.2025	34.5741	35.7947	36.6398	37.1632	37.7045	37.5628	38.3137	38.9102	39.1199	39.2637	39.2908	39.7660	39.9383	40.1069	40.4016	40.7542	41.0543	41.1004	41.1782	41.2740	41.4494	41.7011	41.5860	41.7246	41.9140	42.0537	42.0601	42.1079	42.0813	41.8891	41.7293	41.3572	41.1396	40.8794	40.8764	40.7014	40.5200	40.3220	40.1799	40.0715	40.3698	40.8665
d-Le803A1_33_B12F	16.5887	19.3208	21.8335	23.3654	25.1258	26.8472	28.3579	29.3845	30.6563	31.0075	32.1583	31.7227	29.8420	32.3686	33.2958	33.2517	33.5392	33.6190	33.7557	33.7351	33.9458	34.0747	34.3041	34.6772	34.5167	34.5902	34.8688	34.9172	35.2218	35.3169	35.2118	35.3718	35.4127	35.5597	35.4785	35.4667	35.3829	35.3444	34.9891	34.7506	34.6544	34.7037	34.5306	34.3202	34.2660	34.0531	34.0235	34.3992	34.7126
d-Le803A1_33_C02F	17.8365	20.9543	24.2006	26.5270	28.4799	29.4980	30.3110	33.2252	33.7364	34.5498	35.9164	36.0907	36.6047	37.0420	36.8817	37.7527	37.8744	38.4271	38.2658	38.4298	38.6516	39.1751	39.1145	39.0056	39.7804	39.7154	40.1567	40.1420	40.1743	40.3749	40.4060	40.3168	40.7281	40.6408	40.5786	40.6319	40.4092	40.3987	40.0424	39.5457	39.5016	39.4518	39.1859	38.2596	38.8088	38.5644	38.5532	38.6533	39.1987
d-Le803A1_33_C03F	19.6730	22.7080	25.9493	28.2123	30.3966	32.2013	33.9038	35.3507	36.4960	37.7016	38.1045	38.7110	39.0620	39.7391	39.6282	40.2107	40.3017	40.7344	40.9487	41.2486	41.3174	41.8747	41.9980	42.0593	42.6288	42.5895	42.8512	42.8735	42.9201	43.1653	43.2982	43.3880	43.5979	43.5992	43.5858	43.5701	43.4112	43.1845	42.9395	42.5481	42.5396	42.1096	42.0414	41.7618	41.6560	41.4933	41.3519	41.6649	42.1928
d-Le803A1_33_C04F	17.3635	21.5608	23.7572	26.3811	28.3076	30.2561	31.9041	33.5742	34.7504	35.5380	36.4348	37.1658	37.2396	38.0365	38.4172	38.5856	38.8986	39.4235	39.3983	39.5266	39.8445	40.3530	40.6456	39.6207	41.0806	41.1825	41.4636	41.5427	41.6796	41.9342	41.8285	42.0667	42.1684	42.2428	42.3858	42.2769	42.2138	42.0318	41.7528	41.4173	41.5531	41.4462	41.1888	40.5670	40.8065	40.5714	40.5434	40.6907	41.3054
d-Le803A1_33_C05F	17.3800	20.3607	22.5864	24.4909	27.4744	28.4749	30.4392	31.7592	32.4288	32.9478	33.7329	34.2482	34.4285	34.6538	35.5004	35.5939	35.6699	35.9667	36.1653	36.0341	36.2741	34.5392	36.6461	36.7249	37.0771	37.2009	37.4726	37.6472	37.6508	37.8960	37.7465	37.7216	37.7557	38.0299	38.0435	38.0372	37.8983	37.7216	37.4322	37.1584	37.3666	37.1529	37.0715	37.1496	36.9137	36.7683	36.8500	37.0407	36.9809
d-Le803A1_33_C06F	19.9234	23.7112	26.7945	29.2386	32.3486	33.9263	35.4773	37.3227	38.0179	39.3097	39.8129	41.0749	40.5039	41.3384	41.6068	41.9690	41.9907	42.6190	42.8454	43.2298	43.5403	43.7683	43.7009	44.4472	44.6423	44.9012	44.8837	45.1058	45.1054	45.2684	45.4206	45.5924	45.7681	45.8297	45.6981	45.7823	45.6541	45.4184	44.8949	44.7058	44.6603	44.2234	44.2187	43.8972	43.8220	43.6527	43.5574	43.6983	44.3496
d-Le803A1_33_C07F	18.2462	21.8854	24.2408	27.1082	28.8765	31.2827	32.6029	33.9122	34.8064	35.8510	35.4284	36.8932	36.3031	37.6715	37.4538	38.3098	38.2337	38.5876	38.7494	39.0122	39.2359	38.8474	38.9702	40.0419	40.0957	40.3337	40.3971	40.7584	40.7460	40.7753	40.9346	41.0337	41.1820	41.3132	41.0752	41.1001	40.9149	40.6060	40.2924	39.8867	39.8535	38.8362	39.4673	39.2942	39.0911	38.8674	38.9091	39.0971	39.5742
d-Le803A1_33_C08F	17.7132	20.9546	23.9071	25.8356	28.0398	29.6768	31.1344	32.4945	33.3026	34.2067	34.9262	36.1696	35.2918	35.7718	36.4809	36.9823	36.8861	37.2746	37.3559	37.4287	37.4769	36.5209	38.1084	38.1732	38.4829	38.6840	38.7854	38.9443	38.9943	39.1594	39.1865	39.2449	39.3666	39.5297	39.4056	39.4453	39.1792	39.0751	38.4390	38.2970	38.2066	38.2196	37.8908	37.7383	37.6662	37.4945	37.4863	37.7663	37.8689
d-Le803A1_33_C09F	16.2926	19.4233	21.9614	24.4417	26.5539	27.9644	29.5813	31.2400	31.8110	33.2037	33.1244	34.2574	33.6551	35.0247	34.9214	35.4927	35.7921	36.2323	36.2157	36.2732	36.7027	36.8754	36.4367	37.7805	37.6383	37.9368	37.9631	38.3654	38.2967	38.3665	38.6277	38.8003	39.0303	39.0591	38.8946	38.8889	38.9361	38.7125	38.3255	37.9948	37.8716	36.7463	37.6407	37.4877	37.4008	37.1950	37.2129	37.3630	38.0360
d-Le803A1_33_C10F	17.6618	21.9596	25.5635	26.8032	29.8688	31.7036	33.4885	35.0137	36.2876	36.9808	38.3579	38.0522	38.9047	39.2236	39.8221	40.1296	40.4227	40.6632	40.9086	41.1587	41.5221	42.0466	42.1002	41.4539	42.9646	42.5085	42.8115	42.7526	43.0212	43.0548	43.1760	43.4053	43.5248	43.3961	43.5910	43.5678	43.6017	43.4297	42.9884	43.0949	42.9127	42.7147	42.4806	42.2025	42.2018	42.1374	42.2071	42.4210	42.8171
d-Le803A1_33_C11F	19.4405	23.6420	26.7290	30.1629	31.9797	33.7757	35.9975	37.1663	38.6150	39.6127	40.6026	41.3965	41.6819	42.0716	42.5947	43.0141	43.1348	43.2657	43.6970	43.9910	44.4977	44.8120	45.1813	43.7078	45.8950	45.8015	45.7987	46.0199	46.2119	46.3221	46.4567	46.7460	46.7177	46.8552	46.9335	46.7795	46.7041	46.5490	45.9952	45.9103	45.9044	45.7593	45.3897	45.0798	45.0825	44.9504	44.9333	45.0889	45.6569
d-Le803A1_33_C12F	18.0191	21.3410	23.9932	26.7647	28.8382	30.6573	29.5793	33.8562	34.5276	35.1548	36.4301	36.9681	37.2976	37.7397	35.9231	38.6666	38.7737	39.1254	39.2238	39.3805	39.7705	40.1181	40.1673	39.9822	40.7515	40.5382	40.9824	40.9899	41.0916	41.3515	41.5481	41.4244	41.7451	41.7323	41.7948	41.7283	41.6777	41.4464	41.1106	40.7677	40.6770	40.5787	40.4460	39.5571	40.0113	39.7734	39.7392	39.9367	40.4739
d-Le803A1_33_D01F	18.8950	23.0848	26.8138	28.8324	30.9017	33.1495	34.8893	36.3162	37.8226	39.1584	39.2455	40.1000	40.3046	40.8949	41.1979	41.3756	41.9272	42.3464	42.8705	42.5587	43.3870	43.7085	44.0388	44.1612	44.6016	44.6643	44.7391	45.1010	45.1676	45.2767	45.4211	45.5218	45.6285	45.7388	45.6481	45.6508	45.3934	45.2678	44.7219	44.4013	44.3099	44.2234	43.8089	43.1512	43.3035	43.1357	43.0315	43.2884	44.0003
d-Le803A1_33_D02F	18.6165	22.1626	26.2645	28.1225	30.5050	32.2701	34.4148	35.6839	36.9639	38.0372	38.7883	39.3923	39.6950	40.1788	40.5425	40.9035	41.0197	41.4898	41.6740	40.5902	42.4249	42.9062	42.8594	43.3340	43.4274	43.7059	43.7398	44.0245	43.8578	44.0871	43.9879	44.4209	44.2977	44.6617	44.6752	44.4684	44.3112	44.1037	43.9587	43.3278	43.1830	42.9581	42.4591	40.0957	42.4384	42.3329	42.2959	42.3195	43.1356
d-Le803A1_33_D03F	18.0899	21.8466	24.3380	27.0245	29.5358	30.6704	33.1541	33.9191	35.5778	36.5653	37.4227	37.3579	38.0428	38.5597	39.0814	39.6499	39.5505	39.9852	40.2281	40.5399	40.5883	41.2173	41.4423	41.6692	41.8613	41.8815	42.1050	42.1852	42.3735	42.4669	42.7094	42.6041	42.8616	42.8817	43.0361	42.1376	42.6410	42.5309	42.2316	41.9525	41.8992	41.8274	41.6282	41.2587	41.2208	41.1765	41.0317	41.1995	41.7941
d-Le803A1_33_D04F	16.4901	19.6520	22.0621	24.5436	27.3995	28.2315	30.8997	30.6818	32.9021	33.6458	34.4784	34.6875	35.0857	35.6783	36.0265	36.4046	36.2813	36.7070	36.8772	37.0172	37.2762	37.4246	37.8873	38.1248	38.1775	38.3973	38.5325	38.5311	38.8315	38.6816	38.9427	39.0045	39.2692	39.1601	39.2348	37.8685	39.0660	38.9197	38.5579	38.3210	38.2663	38.2356	38.0107	37.8339	37.6943	37.6438	37.5819	37.7808	38.3572
d-Le803A1_33_D05F	18.8824	21.7618	24.0586	27.8207	29.6793	31.2499	33.0369	34.9324	35.7112	36.8652	37.6695	37.6145	38.4038	38.7378	39.2432	39.6631	39.7446	40.2639	40.5740	40.5744	40.8880	41.3508	41.6495	42.0528	42.1236	42.1848	42.3761	42.4877	42.5686	42.7631	43.0543	43.0294	43.1174	43.2693	43.1564	43.2064	43.1474	43.0134	42.6872	42.4761	42.3538	42.3241	41.9926	41.6074	41.6050	41.6674	41.5072	41.6774	42.3001
d-Le803A1_33_D06F	16.3796	18.6238	21.3986	23.7032	25.6906	27.2332	28.1532	28.9926	30.9984	31.7365	32.6607	32.6070	33.1369	33.3718	33.8773	34.2740	34.2186	34.7569	34.7679	34.7236	35.0503	35.0997	35.4861	35.5960	35.7704	35.9544	35.9715	36.0593	36.1243	36.3046	36.3715	36.4656	36.7388	36.6062	36.7267	35.2631	36.5190	36.3208	36.0751	35.7836	35.7167	35.7598	35.6144	35.3831	35.2318	35.0659	35.1418	35.1583	35.8712
d-Le803A1_33_D07F	20.5278	24.5076	27.6293	31.5933	33.4578	35.2947	37.0976	39.0149	40.4687	41.6033	42.3609	42.5103	43.0600	43.7290	44.1708	44.7468	44.7901	45.3249	45.8760	45.7026	46.3991	46.8684	47.0361	47.5000	47.7468	47.8405	48.0094	48.1779	48.3110	48.4792	48.6804	48.7963	48.8658	49.1062	48.9288	48.9548	48.8766	48.5823	48.3336	47.8912	47.7896	47.6985	47.3620	46.8151	46.9274	46.8387	46.6575	46.8769	47.5090
d-Le803A1_33_D08F	17.5241	19.9720	22.7835	25.4446	27.0735	28.7782	30.1058	31.3820	33.1365	33.8519	34.8251	34.9088	34.7114	35.7891	36.0328	36.6683	36.3718	36.7286	36.9137	37.0649	37.1255	37.5037	37.8814	38.1990	38.3523	38.4248	38.6692	38.6193	38.8762	38.7491	39.0291	39.0041	39.2474	39.1433	39.2428	38.4984	39.0150	38.8119	38.4561	38.1559	38.0095	37.9014	37.7079	37.4758	37.3701	37.3037	37.2908	37.3936	38.1027
d-Le803A1_33_D09F	16.4189	19.5053	22.9779	25.3987	26.9422	28.5650	30.7554	31.5079	33.3252	34.1033	35.3677	35.0034	35.3916	36.6186	36.4866	37.2570	37.1457	37.6509	37.6210	37.7419	38.0841	38.3884	38.6601	38.9045	39.2136	39.3697	39.4950	39.5192	39.7459	39.6998	39.9743	40.0015	40.1718	40.1801	40.2718	39.5941	40.2045	39.8907	39.6354	39.3805	39.3313	39.2473	39.1494	38.8394	38.7806	38.8174	38.6927	38.8593	39.5168
d-Le803A1_33_D10F	18.2987	19.7269	23.1582	26.5715	28.4685	29.8792	32.1976	32.8721	34.7779	35.2771	35.7760	34.4123	36.7603	37.2559	37.5587	37.9012	38.0152	38.4125	38.6520	38.8882	38.8887	39.6144	39.5727	39.7350	40.0475	40.1123	40.2321	40.3319	40.4270	40.5833	40.9210	40.7577	40.8502	40.9284	41.1418	40.8844	40.8683	40.7314	40.2674	40.0950	40.1145	40.0764	39.7900	39.4361	39.3482	39.3783	39.1640	39.3456	39.7069
d-Le803A1_33_D11F	19.6062	23.2106	26.3235	29.0583	31.3482	32.6475	34.6521	36.5839	37.4981	38.3700	39.1129	39.5797	39.8643	40.3914	40.7502	40.8871	41.2136	41.7267	42.3007	41.1950	42.7255	43.0890	43.4208	43.3961	43.8312	43.9658	44.1737	44.2566	44.3119	44.5360	44.7290	44.7122	44.7371	44.9108	44.8894	44.7956	44.6374	44.6219	44.1091	43.7991	43.6906	43.6481	43.3455	42.9135	42.8411	42.5463	42.5476	42.7404	43.2975
d-Le803A1_33_D12F	18.2738	20.6223	23.1634	25.5556	27.5324	28.6090	31.1461	31.4129	33.8595	34.5175	35.1589	35.8645	35.9685	36.2171	36.9016	36.8518	37.3666	37.7839	37.7213	37.7545	38.1665	38.5268	38.8280	38.7800	38.9856	39.1835	39.3325	39.5939	39.5023	39.6024	39.7158	39.8680	39.9787	40.0853	39.9008	39.9762	39.6624	39.4596	39.4562	38.9124	38.8574	38.5656	38.5156	38.3715	37.9733	37.8672	37.8491	38.1141	38.4865
d-Le803A1_33_E01F	19.2832	23.3947	25.4475	28.4650	30.7904	32.4989	33.5716	36.0991	36.8751	37.9150	38.6634	39.5567	39.8002	40.1268	40.8536	41.1883	41.2894	41.5176	42.0979	41.9815	42.5257	42.7644	43.2703	43.4795	43.6708	43.9433	43.8991	44.1226	44.2102	44.3843	44.7908	44.7388	44.6009	44.8762	45.0034	44.7410	44.6833	44.4478	44.1427	43.7952	43.9950	43.6827	43.5875	43.1805	42.9794	42.8509	42.8149	43.1414	43.5362
d-Le803A1_33_E02F	18.4616	21.5645	24.6927	26.9848	29.3851	31.6138	33.8152	34.9925	36.3808	37.2555	38.3082	38.5463	39.2417	39.3913	40.3511	40.1999	40.5372	40.8322	41.3321	41.6159	41.9855	42.1861	42.5176	42.8715	42.8845	43.4010	43.4092	43.4219	43.6048	43.7123	43.8504	44.1254	44.0826	44.2672	44.1144	44.1122	44.1027	43.9378	43.5247	43.2481	42.3117	43.0711	42.7410	42.6356	42.3807	42.3464	42.2552	42.4115	43.0385
d-Le803A1_33_E03F	17.1758	21.1080	24.4514	26.8070	29.8070	32.0777	33.9569	35.5918	36.4390	37.8174	38.8312	39.5211	39.8467	40.2135	40.3982	40.9290	41.6239	41.9650	42.3772	41.2764	42.9176	43.2304	43.5220	43.9803	44.1661	44.1992	44.3776	44.4081	44.5333	44.8057	44.9280	45.0701	45.1872	45.3652	45.1503	45.3246	45.1302	44.3011	44.4430	44.2507	44.1920	44.1587	43.8743	43.7079	43.5895	43.4309	43.2347	43.5760	42.6986
d-Le803A1_33_E04F	16.7801	20.3475	23.0601	25.6406	28.1282	29.0947	30.7501	32.4841	33.5051	34.4427	35.6586	35.6441	36.4419	36.4540	37.4912	37.0237	37.5581	37.7248	38.0017	38.2878	38.3995	38.6317	39.0543	39.1327	39.4631	39.6933	39.9027	39.9484	39.9151	40.0770	40.0956	40.3649	40.3848	40.4420	40.3755	40.3147	40.1617	40.0185	39.6617	39.1468	38.7592	38.9886	38.6793	38.6348	38.2887	38.1511	38.0125	38.3008	38.8932
d-Le803A1_33_E05F	17.0269	19.2047	21.7876	24.1628	27.0076	27.8366	28.6679	30.5677	31.9142	32.8417	33.2457	33.6494	33.9675	34.2947	34.8049	34.9678	35.2118	35.4493	35.9366	36.1135	36.2879	36.5734	36.9765	37.1542	37.1922	37.2385	37.5403	37.5634	37.7847	37.8210	37.9459	37.9072	38.0257	38.2458	38.1831	37.8796	38.0411	37.9588	37.6579	37.2666	34.3084	37.1830	37.2488	36.9329	36.8588	36.7520	36.7164	36.9630	37.2273
d-Le803A1_33_E06F	17.9255	21.1588	23.7033	26.3277	28.0250	29.5800	31.7639	33.0254	34.4380	35.0570	36.0883	36.7236	37.6324	37.4556	38.1719	37.8163	37.9433	38.5528	38.6486	39.0793	39.3197	39.4107	39.6469	39.8124	39.8686	40.5850	40.3857	40.4502	40.7060	40.9051	40.7306	41.1169	41.1999	41.3844	40.9330	41.1506	41.2785	41.0705	40.7626	40.4797	38.7534	40.6402	40.1184	39.9559	39.7654	39.9993	39.8588	39.7286	40.4543
d-Le803A1_33_E08F	16.9870	20.2456	22.1713	24.4386	26.7499	28.3421	29.4736	30.8916	32.5463	32.9065	33.8764	34.6366	34.8024	35.1857	35.5197	35.3863	36.0256	36.3564	36.5193	36.5865	37.0009	36.8296	37.3771	37.5282	37.7166	38.0094	37.7984	38.0489	38.4724	38.3460	38.5222	38.7551	38.6615	38.9347	38.7946	38.5705	38.6468	38.5649	38.2075	37.8293	36.6571	37.6735	37.7349	37.4346	37.1915	37.0780	36.9792	37.0262	37.6837
d-Le803A1_33_E09F	16.7550	19.3629	21.6192	24.4467	26.1076	27.9865	28.9826	30.6275	31.9146	32.7865	33.1201	34.0092	34.3338	34.9091	35.2011	35.3972	36.0057	35.9205	36.4532	36.4419	36.6743	36.6612	37.1847	37.3963	37.5650	37.8362	37.8396	37.8352	38.2901	38.2639	38.3776	38.4456	38.3493	38.7277	38.5659	38.3607	38.4365	38.1658	37.9184	37.3292	35.4744	37.2445	37.0321	36.7759	36.5788	36.3881	36.2690	36.3127	37.0288
d-Le803A1_33_E10F	18.3289	21.7095	24.4443	26.7424	29.3014	30.8722	33.1500	34.2848	34.9902	36.1864	37.6905	37.4858	38.4731	37.9132	39.2685	38.7038	39.1590	39.4040	39.7302	39.8242	40.3174	40.6155	40.7194	41.2245	41.4591	41.7049	41.3745	41.6901	41.8069	41.8907	42.1229	42.2019	41.8608	42.2485	42.3949	42.2880	42.1325	41.6876	41.4249	41.2488	41.4513	40.9946	40.8788	40.5103	40.5951	40.4695	40.3850	40.5231	41.1289
d-Le803A1_33_E12F	17.7431	21.2122	24.4359	26.3659	28.3746	30.4923	31.8801	33.1718	34.5129	35.5003	35.9583	36.7323	37.0504	37.6158	38.0240	38.0909	38.4298	38.8349	39.4178	39.1288	39.4755	39.7418	39.9278	40.2821	40.5824	40.9352	40.7346	41.0625	41.1883	41.1865	41.3545	41.3956	41.5196	41.7281	41.6539	41.6088	41.4203	41.1328	40.8588	40.6394	40.6283	40.4724	38.2053	39.8238	39.7896	39.5648	39.6284	39.7623	40.3606
d-Le803A1_33_F02F	17.0713	21.1490	24.3258	26.5545	28.6360	30.9749	32.0970	33.4588	34.9774	35.7238	36.1824	37.3474	37.2053	37.5832	38.0806	38.3718	38.9033	39.1219	39.1438	39.3575	39.8939	40.2855	40.6691	40.7300	40.9492	41.0154	41.1441	40.0253	41.3008	40.9168	41.7219	41.8873	41.8519	42.0647	41.7906	41.9335	41.7216	41.6106	41.2217	40.8300	40.7423	40.8183	40.4305	40.1651	39.9736	39.8566	39.7614	39.7430	40.6284
d-Le803A1_33_F03F	15.8690	19.2955	22.3572	24.7734	26.5422	28.4763	29.9686	31.1466	32.3957	33.2316	33.8166	34.5716	34.4408	35.0620	35.4334	35.6997	36.2111	36.4808	36.5471	36.6079	36.9871	37.2738	37.5647	37.6442	37.8001	37.8236	38.0596	37.9267	38.3601	38.2839	38.5552	38.5250	38.7826	38.8667	38.7969	38.7382	38.5781	38.4202	38.0572	37.7840	37.8403	37.6973	37.5630	37.2328	37.1978	37.0697	36.9935	37.2533	37.6591
d-Le803A1_33_F04F	16.8715	19.7538	21.8475	23.8333	25.8138	27.4013	28.9385	30.4929	31.3501	32.3717	32.7254	33.4334	33.5203	33.8773	34.2480	34.5916	34.9135	34.9911	35.1481	35.3361	35.4153	35.7234	35.8567	35.8552	36.2325	36.4212	36.6056	35.8630	36.7682	36.6869	36.8923	37.0880	37.0783	37.1755	36.9947	37.2138	36.9249	36.6820	36.4122	36.0472	36.0378	35.9798	35.6040	35.4588	35.2164	35.1565	35.0443	35.1908	35.5918
d-Le803A1_33_F05F	16.8050	19.3367	21.4653	23.7782	25.9716	27.9663	29.7644	30.8197	32.0833	32.7692	33.6545	33.9532	34.5567	34.7683	35.1978	35.4226	35.7776	36.0411	36.2131	36.4310	36.6528	36.9824	37.0523	37.2834	37.4637	37.7029	37.9209	36.7518	38.0872	38.3354	38.2356	38.4005	38.3820	38.6352	38.3674	38.4959	38.3445	38.2514	37.9341	37.6600	37.6701	37.5648	37.1988	36.9920	36.8917	36.8962	36.8529	36.9115	37.2413
d-Le803A1_33_F06F	18.0894	22.3113	25.2808	27.4444	30.4798	32.0107	34.0735	35.7306	36.6880	37.6734	38.6370	39.1443	39.7577	39.9668	40.5910	40.8903	41.2847	41.5386	41.3771	41.9546	42.0881	42.7870	42.8723	43.1520	43.2042	43.6502	43.7514	41.9847	43.7283	44.0389	44.1530	44.2667	44.3816	44.5363	44.3366	44.6075	44.4665	44.0105	43.6859	43.4051	43.4039	43.3597	42.9234	42.6755	42.4927	42.5061	42.4730	42.6431	43.2626
d-Le803A1_33_F08F	16.8844	20.2389	22.8496	24.5349	27.4048	28.6993	30.3630	31.6587	32.7019	33.7349	34.1982	34.8245	35.1567	35.3041	35.9399	36.0611	36.4783	36.6915	36.8074	37.0550	37.2210	37.7051	37.7615	37.7990	38.1261	38.4831	38.4243	37.3210	38.4611	38.8984	38.7215	39.0470	39.0876	39.0925	38.9167	39.2338	39.0020	38.7318	38.4617	38.0125	38.0575	38.0010	37.7465	37.5694	37.2742	37.3000	37.2075	37.3572	38.0845
d-Le803A1_33_G01F	17.3486	20.4622	23.5968	24.8852	27.3181	28.7033	30.2299	31.6066	33.0484	33.6135	33.7162	35.0074	35.0520	35.5023	35.6476	36.1588	36.2989	36.5967	36.7533	36.4104	37.2755	37.5350	37.3769	37.7045	38.0121	37.9532	37.9173	38.2465	38.4002	38.4726	38.3530	38.4740	38.5563	38.8112	38.4883	38.7043	38.5321	38.2257	37.7977	37.5823	37.4450	37.3450	37.0623	36.9159	36.7878	36.3961	36.3055	36.6666	37.3912
d-Le803A1_33_G02F	20.8347	24.2151	27.3026	30.0506	31.9650	33.8112	35.8298	37.5683	38.7699	39.8150	40.7036	41.2314	41.5373	41.9786	42.2843	42.5709	43.1643	43.4203	43.8019	43.7288	44.3325	44.5466	44.7979	45.2478	45.4077	45.4016	45.5994	45.6687	45.8912	46.1063	46.1831	46.2866	46.3541	46.4268	46.4292	46.3600	46.1783	45.1335	45.6370	45.3609	45.2708	45.1492	44.8705	44.6564	44.5498	44.2959	44.2809	44.4651	45.0946
d-Le803A1_33_G03F	18.5154	22.6975	25.0847	27.6575	30.0573	31.5686	33.4063	34.4319	36.0537	36.8901	37.4413	38.0645	38.5365	39.1094	39.2953	39.8848	39.9794	40.0556	40.7339	40.6152	41.2489	41.8235	41.5811	41.8139	42.2529	42.4825	42.6499	42.4721	42.7799	42.6461	42.7418	43.0141	43.5080	43.5248	43.4201	43.4574	43.0650	43.2246	42.8510	42.5125	42.6770	42.5847	42.1353	41.6833	41.6262	41.7990	41.5871	42.1177	42.7526
d-Le803A1_33_G04F	17.7635	21.0891	23.3483	26.5024	28.9642	30.0342	32.2524	33.3006	34.4972	35.1091	36.2572	36.7108	37.0194	37.2657	37.9197	38.1721	38.3074	38.8774	38.8844	39.0847	39.5079	39.7219	40.0729	40.3583	40.4171	40.5475	40.8990	40.9227	41.1009	41.2149	41.1691	41.3642	41.4366	41.5221	41.4846	41.4488	41.3520	40.9750	40.6757	40.3881	40.3426	40.2854	40.0299	39.6104	39.6936	38.4142	39.5066	39.6206	40.1888
d-Le803A1_33_G05F	15.6872	17.8098	20.5538	23.2240	24.1517	25.9373	27.8014	28.8906	29.6309	29.8540	31.0750	31.7466	31.8778	32.1117	32.6512	32.9699	33.1564	33.6846	33.6024	33.6114	33.9751	34.2118	34.2834	34.5696	34.7018	34.6098	35.2988	35.0592	35.3760	35.5024	35.5041	35.7117	35.8563	35.8690	35.8874	36.0095	35.9298	35.6035	35.1585	35.0420	35.0698	35.1014	34.9205	34.6070	34.3699	33.4632	34.2467	34.4099	35.1572
d-Le803A1_33_G06F	18.3549	20.8059	24.7620	26.0640	28.8192	30.1737	32.1977	33.0928	34.5668	35.5788	36.0324	37.0951	37.2513	37.6572	38.0783	38.2336	38.4469	38.6442	39.0121	39.3422	39.7807	39.7519	40.2711	40.2019	40.6055	40.5802	40.8242	41.0400	41.0099	41.0397	41.1933	41.3239	41.6592	41.5239	41.6636	41.5198	41.4619	36.3200	40.6526	40.6542	40.5297	39.7159	40.3257	40.0177	39.9017	39.9036	39.5759	39.6869	40.1640
d-Le803A1_33_G08F	21.2675	25.3757	28.2406	31.4585	33.4251	36.0395	37.5699	38.8039	39.7054	41.2807	42.0308	42.6075	42.7557	43.4539	43.8118	43.9744	44.3338	44.6125	44.9868	45.1592	45.7887	46.0565	46.3488	46.5083	46.8574	47.0025	47.1175	47.2022	47.2445	47.3709	47.6025	47.6596	47.9751	47.9816	47.9774	47.9318	47.6250	46.8501	46.9830	46.6385	46.6925	46.2841	46.2223	45.9467	45.8261	45.6931	45.4496	45.7597	46.4412
d-Le803A1_33_G09F	18.2709	22.8312	25.4908	28.1373	30.1559	31.5836	33.6641	34.6281	35.6731	37.0483	37.7623	38.7210	38.9433	39.2817	39.5182	40.2338	40.3550	40.6896	41.0463	41.3888	41.7053	42.0795	42.1202	42.4178	42.5818	42.7810	42.9654	42.8799	43.2488	43.0877	43.2665	43.5144	43.9551	43.9014	43.9113	43.9850	43.9566	44.0798	43.8245	43.8536	43.9610	43.9792	43.8262	43.5370	43.8278	43.9359	43.8986	44.2236	44.2161
d-Le803A1_33_G10F	19.5537	23.7454	25.9911	29.2502	31.2293	32.9289	35.1295	35.9088	37.3705	38.5826	38.8539	39.9657	39.8664	40.3759	41.0201	41.3452	41.3755	41.8517	42.2237	42.4645	43.0714	43.2127	43.4051	43.6761	43.9631	43.9427	44.2047	44.2447	44.3083	44.3580	44.5913	44.7689	45.1520	45.0949	44.9804	45.0801	44.9167	43.5388	44.4238	43.9500	44.1942	44.0462	43.7350	43.4264	43.2678	43.3285	43.3120	43.4958	44.0916
d-Le803A1_33_G11F	20.8027	23.8755	27.4260	29.8742	32.0588	33.6245	35.2602	36.7071	37.6769	39.0821	39.6789	40.1316	40.4467	40.8510	41.3604	41.7855	42.1402	42.3696	42.7519	42.9105	43.3254	43.5286	43.8129	44.1208	44.4259	44.4433	44.5860	44.7272	44.8020	45.0346	45.0892	45.2005	45.3305	45.4269	45.3529	45.3541	45.2170	44.8386	44.5986	44.3176	44.2766	43.7550	43.8753	43.6424	43.5192	43.2884	43.3059	43.4459	44.1557
d-Le803A1_33_G12F	19.7965	23.4585	25.2324	27.8683	29.7405	31.4881	33.3474	34.6759	35.6971	36.6998	37.4095	38.3791	38.2710	38.8954	39.1312	39.4280	39.8184	39.7912	40.4297	39.8671	40.9218	41.1592	41.2769	41.6096	41.8966	41.8509	42.0338	42.1300	42.2041	42.6752	42.3988	42.4451	42.6266	42.6780	42.5265	42.8666	42.6653	42.4074	41.9438	41.7961	41.7340	41.6115	41.4221	41.3226	41.2072	40.9157	40.9239	41.0957	41.9035
d-Le803A1_33_H01F	22.2243	24.7646	27.8258	30.4725	32.9648	34.3075	35.7689	37.1843	38.2290	39.3944	40.2728	40.9725	40.9707	41.4648	42.0777	41.9668	42.4625	42.5139	42.9158	42.5608	43.2832	43.7016	43.9256	44.1740	44.4206	43.8847	44.3962	44.7153	44.7480	45.1061	45.1443	44.7282	45.5441	45.4324	45.4593	45.3810	45.2790	45.0545	44.7219	44.3881	44.2995	44.2330	43.9613	43.6880	43.5045	43.4324	43.3050	43.5350	43.9723
d-Le803A1_33_H02F	21.1087	24.2750	27.2793	30.0371	31.7929	33.8725	35.9607	37.2327	38.6382	40.0388	40.5825	41.1685	41.4355	41.7511	42.1931	42.1468	42.6674	42.7874	43.3607	43.4193	43.9587	44.3629	44.6280	44.8372	45.0776	45.2539	45.1993	45.5220	45.6827	46.0757	46.1684	45.6975	46.2501	46.4079	46.4978	46.5031	46.3337	46.1647	45.9663	45.5182	45.5247	45.4181	45.2134	44.8285	44.1056	44.6984	44.6075	44.8833	45.3911
d-Le803A1_33_H03F	19.1733	20.1389	25.8416	27.7535	29.3763	31.1657	32.8816	33.8568	35.5468	36.5943	36.5317	37.4702	37.0567	38.0113	38.4603	38.2903	38.6910	39.1598	39.1374	37.7723	39.4739	39.6964	39.6854	40.1768	40.3464	40.3075	39.9881	40.6623	40.7588	40.9050	41.1447	39.8696	40.8304	41.1639	41.1412	41.1594	40.9163	40.6060	40.2920	39.9164	39.8489	39.4808	39.3687	39.0072	39.0861	38.8255	38.6811	38.9424	39.6142
d-Le803A1_33_H04F	14.8368	17.9181	20.6336	21.3320	23.6232	24.7764	26.2472	27.1447	27.9517	28.6384	29.5883	30.0158	30.1936	30.5449	30.7497	30.7610	31.2775	31.4617	31.3466	31.4406	31.8174	31.8066	31.5055	31.7882	32.0750	30.5140	31.6852	32.2778	32.3946	32.6299	32.5740	32.7252	32.8763	32.6952	32.8393	32.7380	32.6229	32.5909	32.1255	32.0046	31.8330	31.8278	31.4430	31.4285	31.2253	31.1507	31.0361	31.0841	31.6370
d-Le803A1_33_H05F	15.9628	18.8351	21.5042	23.2299	25.6640	26.4176	28.1535	29.8108	30.0578	30.8081	31.5517	32.0610	32.2839	32.5785	32.8870	33.2201	33.3985	33.7355	33.6654	33.5433	33.9579	34.0869	33.9237	34.2728	34.4992	33.6881	34.4460	34.7497	34.8534	35.1948	34.9165	35.1064	35.2429	35.1661	35.3085	35.1567	35.1016	34.8813	34.4831	34.2121	34.1252	34.0368	33.8025	33.6376	33.4641	33.3034	33.2591	33.3835	33.9401
d-Le803A1_33_H06F	19.8285	23.9141	25.9397	28.5899	30.8383	32.3610	33.7472	35.3359	36.4344	37.7002	38.2307	39.0198	39.1827	39.4114	39.7408	40.0326	40.2857	40.5068	40.7435	41.0788	41.3357	41.6694	41.8790	42.1522	42.3320	42.3870	42.4055	42.5310	42.4552	42.7240	42.8066	42.9308	43.1167	43.0487	43.0420	43.0809	42.8113	42.5876	42.3264	42.0712	41.9573	41.9493	41.7105	41.3833	40.9700	41.1720	41.0713	41.2331	41.7309
d-Le803A1_33_H07F	20.1320	23.4754	26.5013	28.7409	31.1945	32.6652	34.2917	35.5390	36.5661	38.2091	38.7274	39.4061	39.4381	40.0151	40.1907	40.6968	40.9759	41.3705	41.5700	41.7764	42.1763	42.5317	42.8405	42.9808	43.2184	43.4674	43.3804	43.6630	43.2226	43.8331	44.1147	44.0360	44.3276	44.3331	44.4102	44.3803	44.4053	44.1365	43.9616	43.7489	43.5929	43.7359	43.5395	43.3396	43.2777	43.2525	43.2785	43.4786	43.8592
d-Le803A1_33_H08F	18.0990	21.5680	23.6355	26.2439	28.2521	29.3776	30.5387	31.8188	32.8538	33.5387	34.5535	35.1905	35.3442	35.5885	36.1799	36.2959	36.4656	36.8136	36.7030	36.6817	37.0709	37.1759	37.3685	37.4782	37.6880	36.0274	37.8789	38.0837	38.0596	38.2268	38.2033	38.2502	38.3912	38.4754	38.3031	38.3947	38.3065	38.0585	37.6466	37.4141	37.4312	37.3645	37.0978	36.8733	36.6297	36.5513	36.5512	36.7468	37.1098
d-Le803A1_33_H09F	15.8987	18.9037	21.9754	23.9542	26.0739	27.7238	28.8195	29.9157	30.6938	32.2854	32.6939	32.8996	33.3222	33.0259	33.9681	34.0783	34.2711	34.7083	34.5137	34.8266	34.6712	35.0381	35.0914	35.1528	35.4370	35.5532	35.4643	35.7102	35.7796	36.0172	35.9994	36.0201	35.8953	36.1824	36.1194	36.0867	36.1294	35.7768	35.4186	35.0366	35.1872	35.0839	34.9578	34.6096	34.4454	34.2670	34.3974	34.5309	34.8610
d-Le803A1_33_H10F	20.9360	24.6749	27.8669	29.8510	32.4925	34.3053	35.6142	37.0794	38.5324	39.4943	40.3030	40.9627	41.2943	41.5709	41.9955	42.1082	42.3226	42.6206	42.8846	42.6469	43.5954	43.9312	44.1270	44.2872	44.4745	44.0620	44.3962	44.8244	44.8972	45.2196	45.2937	44.6873	45.4631	45.5057	45.4468	45.4066	45.2868	45.0488	44.6302	44.3358	44.2106	44.0790	43.7949	43.5770	43.4319	43.3281	43.2204	43.3804	43.9515
d-Le803A1_33_H11F	19.2639	22.0703	25.1593	27.3161	28.8728	30.3508	32.1014	33.2112	34.1294	35.2419	35.9922	36.5772	36.7489	36.9504	37.5312	37.4749	37.9031	38.2501	38.3584	37.2582	38.6002	38.9698	39.1410	39.3438	39.5135	39.0364	39.5019	40.0013	39.9912	40.2465	40.2764	40.3098	40.5082	40.5618	40.6358	40.6645	40.6687	40.5849	40.1714	40.0672	40.2500	40.0274	39.9497	39.8523	39.8516	39.8014	39.8034	39.9869	40.2794
d-Le803A1_33_H12F	18.5315	20.2132	24.5689	25.8950	27.8532	28.9999	30.6511	31.5549	32.8664	33.3260	34.5401	34.7884	34.9168	35.3372	35.8369	35.6875	36.0438	36.2861	36.2840	36.1669	36.8354	37.0088	37.1419	37.4445	37.5342	36.8456	37.5469	37.8244	38.0600	38.3444	38.2589	38.0617	38.5090	38.6096	38.4959	38.5120	38.4237	38.1232	37.8709	37.5843	37.4304	37.3334	37.1044	36.8454	36.7456	36.6255	36.4798	36.7079	37.2829
d-Le803A1_34_A01F	19.8200	23.1648	24.8759	26.9133	28.8384	29.5687	30.9621	31.9997	32.9869	33.8748	34.7313	34.6672	34.7106	35.1322	35.5530	35.5535	35.8244	35.9814	36.1172	36.1377	36.2943	36.3271	36.5028	36.6885	36.8604	36.8482	36.9677	36.9864	36.8591	37.0285	37.3190	34.9172	37.2572	37.4633	37.2674	37.1108	37.1070	36.8642	36.5014	36.3062	36.1375	35.9640	35.7877	35.6409	35.3950	35.4355	35.3316	35.4910	35.9021
d-Le803A1_34_A02F	20.8371	23.7895	26.6721	29.1208	31.0988	32.6660	34.2548	35.4562	36.4551	37.6697	38.0181	38.7180	39.0933	38.9734	39.4083	39.6160	39.7635	39.9728	40.2403	40.3981	40.8072	40.7954	41.2163	41.3239	41.5204	41.4453	41.5828	41.6780	41.6444	41.7225	41.8534	41.0683	42.0436	42.1853	42.1649	42.2793	42.0238	41.8973	41.7078	41.4736	41.4989	41.3124	41.1862	41.1191	40.9544	40.9175	40.8095	40.9884	41.3910
d-Le803A1_34_A03F	19.6998	23.3203	24.6950	27.3190	30.2793	30.5626	32.5797	33.5053	34.7975	35.7474	36.2394	37.1051	36.8160	37.0659	37.6959	37.6960	37.6902	38.1211	38.2262	38.2983	38.6925	38.6912	38.9053	39.1216	39.3403	39.4838	39.4714	39.6204	39.4125	39.5451	39.9452	38.0213	39.7854	40.0065	39.8624	39.7776	39.7810	39.4532	39.2178	39.0282	38.8408	38.6645	38.5526	38.4072	38.1312	38.1882	38.1313	38.3636	38.6158
d-Le803A1_34_A04F	20.7568	24.6779	27.2513	29.0123	32.1529	33.3566	35.1563	35.9580	37.1789	38.3798	38.8579	39.6182	39.6426	39.8187	39.9998	40.4192	40.6260	40.7807	41.2205	41.1985	41.5721	41.7404	41.9635	42.1715	42.2685	42.4230	42.4493	42.5252	42.5136	42.6249	42.6964	42.2625	42.9334	42.9873	43.0383	42.9645	42.7964	42.4651	42.3056	42.0910	42.0240	41.8748	41.6782	41.6021	41.3250	41.2291	41.1920	41.3637	41.8189
d-Le803A1_34_A05F	22.9142	26.0889	28.9182	31.2840	33.0149	35.4849	36.9940	38.5011	39.0558	40.6596	41.2417	41.8657	41.9061	42.0753	42.4756	42.9162	42.8124	43.2737	43.5880	43.7503	44.3014	44.3401	44.6119	44.8058	44.9928	44.9363	45.0011	45.1694	45.2315	45.4727	45.6178	45.2555	45.7622	45.7551	45.7351	45.7781	45.5225	45.2799	44.9903	44.5983	44.5110	44.4018	44.0963	43.8458	43.6285	43.5016	43.5038	43.5458	44.2295
d-Le803A1_34_A06F	19.6500	21.4042	23.7579	27.1901	28.3806	29.6189	30.8874	32.1819	32.4002	34.2409	34.5383	35.2116	35.1014	35.4226	35.6927	35.8290	36.0566	36.3188	36.5318	36.2605	36.4921	36.6701	36.9249	37.1107	37.3042	37.3302	37.3898	37.5460	37.4482	37.4638	37.6519	37.4699	37.7025	37.7936	37.8420	37.7610	37.5375	37.2812	36.9220	36.6546	36.5404	36.4385	36.0894	35.9600	35.7356	35.6610	35.5452	35.7375	36.3001
d-Le803A1_34_A07F	21.9801	24.3010	27.4555	28.6621	31.1870	33.0494	34.7592	35.8683	36.6572	37.9381	38.4845	38.8804	39.0371	39.2608	39.6875	40.0526	40.1056	40.2871	40.6497	40.7087	41.0487	41.2353	41.4272	41.7073	41.6511	41.7480	41.8276	41.9613	42.1348	42.1630	42.3244	41.9775	42.4457	42.5519	42.5709	42.5975	42.3606	42.1493	42.0007	41.6273	41.6151	41.6083	41.3415	41.1457	40.9322	40.9118	40.8324	40.9065	41.4380
d-Le803A1_34_A08F	21.7719	26.1068	29.1087	32.0147	33.7299	35.5659	37.7789	39.1827	40.3257	41.4850	42.3299	42.8332	43.1916	43.4404	43.8171	44.3325	44.5600	44.8510	45.0229	45.3954	45.8599	46.1800	46.3122	46.5560	46.8006	46.8613	46.9497	47.1208	47.3223	47.2967	47.4911	47.7085	47.6944	47.9247	47.9563	47.9784	47.7907	47.7167	47.4111	47.0851	47.1318	47.0113	46.7468	46.4010	46.4064	46.4475	46.4082	46.6441	47.0689
d-Le803A1_34_A09F	19.8619	21.5315	24.4605	24.9157	28.5527	30.4458	31.4747	32.5044	33.8562	34.6550	34.9801	35.4841	35.5558	35.5049	36.2305	36.4185	36.5146	36.9133	36.9317	36.8857	37.5597	37.4528	37.5147	37.4761	37.8076	37.8997	37.8803	37.8277	38.1605	37.9876	38.0061	35.5563	38.2637	38.0398	38.5774	38.4329	37.9948	37.7733	37.7692	37.1603	37.1577	36.9967	36.6336	36.4587	36.1796	36.1204	35.9190	36.1911	36.6509
d-Le803A1_34_A10F	21.2278	23.6351	25.2939	27.1497	30.3789	31.8134	33.1061	34.2607	35.7317	36.1879	36.8782	37.1189	37.3078	37.6821	37.9624	38.1444	38.3033	38.6132	38.7305	38.7557	39.1330	39.2136	39.5244	39.7128	39.7818	39.9332	39.9937	40.1165	40.0647	39.9726	40.3170	39.7456	40.5162	40.5136	40.5307	40.5517	40.3037	40.0708	39.7892	39.5505	39.4324	39.2213	39.0286	38.9337	38.7284	38.5917	38.5152	38.7205	39.2840
d-Le803A1_34_A12F	23.9256	27.1586	30.5575	32.6950	34.3842	36.4118	38.1151	39.2060	40.1274	41.2679	41.5677	42.0687	42.4029	42.7121	43.2407	43.3865	43.5208	43.8718	44.1208	44.4119	44.6604	44.7637	45.1070	45.3001	45.3819	45.5473	45.6531	45.6222	45.8152	45.9772	46.0664	45.9021	46.2478	46.2881	46.2998	46.2936	46.1416	45.8644	45.5505	45.1767	45.0911	45.0389	44.7008	44.3963	44.1663	44.1299	43.9842	44.1378	44.7465
d-Le803A1_34_B01F	20.9069	24.9156	26.8757	29.7599	32.2626	33.4760	35.3319	37.1129	37.8761	38.7223	39.4557	40.1702	40.4229	40.7979	41.2891	41.5679	41.6001	42.0293	42.2052	42.4509	42.7603	43.0624	43.3952	43.4348	43.1620	43.8587	43.8840	44.1783	44.0692	44.2354	44.3095	44.5210	44.6423	44.4642	44.3441	44.4331	44.0055	44.1926	43.6646	43.2490	43.4795	43.0836	42.9395	42.5617	42.5466	42.5963	42.2952	42.1730	43.1398
d-Le803A1_34_B02F	19.3857	22.3692	25.7966	28.5410	29.8213	31.9428	33.3110	34.7475	35.3217	36.6575	37.2783	37.9443	37.8723	38.2417	38.8232	39.2511	39.2248	39.5720	39.8193	39.9873	40.3169	40.6400	40.9525	41.0621	41.2402	41.3181	41.3818	40.9507	41.6096	41.7510	41.8949	42.0031	42.1914	42.1683	42.1481	42.1624	42.0214	41.8024	41.5017	41.3623	41.2421	41.2083	41.0097	40.8255	40.7208	40.7749	40.5636	40.7317	41.1808
d-Le803A1_34_B03F	19.2923	21.9262	25.2378	27.7815	29.1813	30.8456	32.3996	33.7810	34.7655	35.9412	36.3733	36.8623	37.0409	37.4260	38.0748	38.3511	38.4464	38.4914	38.8679	38.8051	39.2057	39.3172	39.7145	39.8068	40.0510	40.0330	40.2996	39.3869	40.3831	40.4900	40.7625	40.7079	40.8572	41.0046	40.9167	40.8949	40.8605	40.6053	40.2521	40.1137	40.1630	40.1048	39.8732	39.7550	39.5301	39.5611	39.4294	39.7080	39.9299
d-Le803A1_34_B04F	20.0055	22.7146	26.0688	28.6403	30.5485	32.2626	33.8657	35.0812	35.9357	37.0264	38.1419	38.7710	38.5731	38.8576	39.4643	39.9604	39.8778	40.3069	40.4390	40.5678	40.9311	41.2027	41.5438	41.7121	41.0356	41.8837	41.9808	41.6238	42.1899	42.3454	42.5279	42.5276	42.7658	42.7909	42.7754	42.7083	42.5466	42.2531	41.8443	41.6300	41.4820	41.3704	41.1103	40.8987	40.7033	40.7731	40.4920	40.6709	41.1179
d-Le803A1_34_B05F	19.4486	22.7563	25.7124	28.0629	29.5587	31.2791	32.8054	34.1301	35.3321	36.0735	36.8816	37.4766	37.3608	37.7625	38.4578	38.6265	38.5856	39.0578	39.2592	39.2359	39.5647	39.8363	40.0971	40.2967	40.2897	40.4930	40.5521	40.0330	40.7224	40.9497	41.1458	41.1158	41.4775	41.3988	41.4397	41.2725	41.1895	40.9187	40.5545	40.4187	40.2954	40.2337	40.0072	39.6316	39.6175	39.8216	39.5446	39.6148	40.0517
d-Le803A1_34_B06F	18.0924	21.8783	24.9211	27.2346	29.1788	31.1655	32.9457	33.9506	34.7790	36.1823	36.9167	37.3844	37.5815	38.2573	38.3801	38.8119	38.9241	39.2290	39.7599	39.8081	39.8702	39.9794	40.2781	40.7097	40.8052	40.8204	41.0402	41.0052	41.2869	39.6340	41.4009	41.5182	41.5224	41.4080	41.6904	41.6146	41.3934	41.3499	40.9369	40.6305	40.4433	40.3948	40.0780	39.9618	39.7194	39.5693	39.4001	39.5446	40.1840
d-Le803A1_34_B08F	19.5452	21.7790	25.8939	28.0341	30.3417	31.9806	33.6868	35.0338	35.5734	36.4232	37.3219	37.9792	38.0096	38.7274	38.8388	39.0481	38.6795	39.8081	39.8093	39.9195	40.1041	40.4245	40.7551	40.9365	39.3659	41.1600	40.9806	41.3410	41.3750	41.5256	41.5401	41.7645	41.7033	41.7264	41.5222	41.6999	41.4980	41.4010	41.0370	40.5623	40.3211	40.2539	40.0822	39.9331	39.6510	39.8725	39.2381	39.4091	40.1204
d-Le803A1_34_B09F	17.6757	19.8067	22.7987	24.7562	26.7064	28.1447	29.4140	30.6477	31.8051	32.6185	33.2431	33.8075	33.7625	34.0476	34.5991	35.0485	35.0785	35.4413	35.5927	35.4296	35.7000	35.9097	36.2818	36.3425	35.7014	36.5964	36.6659	36.4992	37.0436	37.1353	37.2409	37.3291	37.5369	37.5605	37.6400	37.6218	37.6090	37.4681	37.2790	37.1662	37.0691	37.0715	36.8874	36.7386	36.6596	36.8893	36.5872	36.8128	37.2390
d-Le803A1_34_B10F	19.2597	21.6146	24.8649	26.8645	28.9135	30.0441	31.5482	32.7162	33.8667	34.4528	35.3825	35.7978	35.6776	36.1916	36.7936	37.0639	36.8312	37.2124	37.4706	37.2788	37.6974	37.9302	38.2779	38.2650	38.1976	38.4335	38.4293	38.4255	38.6729	38.8678	38.9698	39.0677	39.2118	39.1735	39.1428	39.0662	38.8272	38.9232	38.5272	38.3672	38.3887	38.2837	38.0455	37.8072	37.7891	37.8716	37.6794	37.7445	38.1489
d-Le803A1_34_B11F	17.1914	20.1400	21.7991	25.3564	26.3493	29.0131	29.6026	30.9902	31.6200	32.6116	33.2426	34.0802	33.6217	34.2339	34.9237	34.6784	35.0024	35.1011	35.3886	35.3812	35.4790	35.5797	35.9122	36.2395	36.2494	36.2096	36.5527	36.5306	36.8667	36.6027	37.0100	36.9993	37.0930	37.0825	37.0822	37.0008	36.8341	36.6471	36.1796	35.9301	35.7305	35.7048	35.4081	35.2042	34.8861	34.7677	34.7178	34.9467	35.4597
d-Le803A1_34_B12F	20.2609	23.6376	26.3978	29.2353	30.5588	33.0259	34.3303	34.9974	36.1241	37.0815	37.8990	38.1409	38.5064	38.9480	39.1939	39.4485	39.6056	39.8853	40.3832	40.4537	40.4201	40.8954	41.0415	41.3886	41.3771	41.4823	41.6378	41.6480	41.9804	41.7654	42.0809	42.1966	42.3373	42.3681	42.4585	42.3783	42.1009	42.0868	41.4508	41.4079	41.1718	41.1759	40.8358	40.6411	40.5123	40.3432	40.3249	40.4503	40.9768
d-Le803A1_34_C01F	20.1131	23.5567	25.8403	28.9404	30.7973	32.4700	34.7607	36.1899	37.2921	38.3240	38.5486	39.2931	39.2233	40.2229	40.1848	40.8469	41.2082	41.4697	41.6495	42.5159	42.2678	42.4304	42.8537	42.6810	43.2306	43.5054	43.7198	43.7322	43.8532	44.0546	44.1154	44.3258	44.4462	44.5306	44.5057	44.4532	44.3596	44.1785	43.7764	43.4942	43.4674	42.7938	43.1092	42.9180	42.7417	42.6013	42.4416	42.7261	43.3350
d-Le803A1_34_C02F	16.6669	20.3355	21.9041	24.5687	26.1625	27.7627	29.4622	30.7358	31.2536	32.4143	32.6284	33.5037	33.3589	34.0321	33.3366	34.6702	34.6137	35.2488	34.3045	35.1982	35.3539	35.1799	35.7563	36.1045	36.1710	36.2919	36.3941	36.7327	36.5622	36.6821	36.8125	36.9053	36.9863	37.1133	36.9751	37.0505	36.9355	36.7064	35.4302	36.2199	36.1391	36.0260	35.8897	35.6644	35.6051	35.5252	35.4882	35.5395	36.0616
d-Le803A1_34_C04F	20.0983	24.4144	25.9586	29.2443	31.7885	33.5339	35.9915	37.5413	38.6631	39.8293	40.6793	40.9656	41.6018	41.9374	42.4094	42.6142	42.9601	43.5827	43.4859	43.8410	43.8669	44.6245	44.7511	43.3235	45.5277	45.2260	45.4739	45.5667	45.6235	45.7449	46.1671	46.0660	46.3324	46.2221	46.2923	46.0442	45.9800	45.7721	45.5408	45.1197	45.1856	44.6827	44.4718	44.0343	44.0245	43.8325	43.6721	44.0099	44.4888
d-Le803A1_34_C05F	20.9809	25.0599	27.9404	31.3026	33.3577	35.5748	37.6519	39.4600	40.4382	41.3593	42.1670	43.2096	43.0093	43.4976	43.8557	44.3940	44.6417	45.1151	45.3257	45.7919	46.1847	46.0868	46.5834	47.1870	47.3824	47.4876	47.5923	47.7980	47.8353	48.0534	48.1245	48.4031	48.5370	48.5557	48.3472	48.4791	48.3575	48.1780	47.7739	47.4850	47.3736	46.9247	46.9699	46.7056	46.5679	46.4762	46.3402	46.5023	47.0913
d-Le803A1_34_C07F	18.5194	22.5164	24.8615	27.6816	29.5878	31.4171	33.6077	35.0596	36.1472	37.1545	37.7758	38.4170	38.5787	39.2005	39.3168	39.9627	40.1305	40.6294	40.7751	41.3366	41.2458	41.7161	41.8987	41.6519	42.4644	42.6516	42.7008	42.8462	42.9994	43.0558	43.2958	43.5363	43.5579	43.6334	43.6320	43.5940	43.5501	43.3547	43.1021	42.7713	42.6649	42.3235	42.3375	42.0758	42.0444	41.9784	41.7910	42.0376	42.6515
d-Le803A1_34_C08F	17.8599	21.0598	23.2875	25.3973	27.5740	29.0250	30.1186	32.1637	32.8477	33.5796	34.1344	34.7041	34.3432	35.1995	35.3822	35.7951	35.9013	36.3613	36.4748	36.4551	36.6009	36.6513	36.7426	37.2722	37.5806	37.6192	37.6826	37.7917	37.8071	37.9431	38.0103	38.1928	38.3109	38.4066	38.1749	38.3020	38.1590	37.8898	37.6599	37.3109	37.2203	37.0380	36.9244	36.7510	36.6044	36.4694	36.3488	36.6102	37.0241
d-Le803A1_34_C10F	17.6525	20.6367	23.7442	25.3176	27.4304	28.9837	30.6834	31.8912	32.7542	33.6899	34.0163	34.7306	34.5498	35.0123	34.1185	36.2118	36.0899	36.3014	36.4497	36.5921	36.7547	36.8241	35.7663	37.3350	37.4785	37.7007	37.7684	37.8273	37.9036	37.9770	38.1051	38.2673	38.2275	38.4151	38.4044	38.3642	38.3051	37.9779	37.7821	37.4251	37.4377	35.8356	37.0771	37.1036	36.8640	36.7022	36.5483	36.9024	37.3455
d-Le803A1_34_C11F	16.0660	19.2826	22.0083	25.4075	27.0611	28.4362	29.9743	31.4608	31.7498	33.2059	31.6123	34.5381	31.8208	35.0639	33.2220	35.6539	35.9189	36.0160	36.3615	36.1924	36.4905	37.0206	37.1174	37.2069	37.5283	37.6819	37.4483	37.9798	37.8916	37.9016	38.2252	38.3918	38.4855	38.6451	38.3797	38.3005	38.3060	38.1209	37.9077	37.4331	37.0091	36.7306	36.9154	36.4908	36.4280	36.3548	36.2057	36.2840	37.1457
d-Le803A1_34_C12F	19.6070	22.9116	25.7470	28.4884	29.5827	32.0266	33.6561	34.7829	35.8351	37.1230	37.2145	38.1295	37.9470	38.7253	38.0598	39.1649	39.4987	39.8506	40.0500	40.2845	40.5196	40.4318	40.1976	39.8610	41.2136	41.2015	41.4602	41.3922	41.5176	41.6336	41.7353	41.9697	41.9585	42.1027	42.1596	42.0364	42.0307	41.8249	41.7988	41.5431	41.5480	40.9476	41.2854	41.0078	41.0122	41.0305	40.8071	41.0498	41.5224
d-Le803A1_34_D02F	18.4721	22.7126	25.5207	27.8415	30.5036	32.2630	34.2480	35.3517	36.5865	37.7659	38.7993	38.8310	39.6330	39.8616	40.4472	40.8184	40.9821	41.5433	41.8475	42.0562	42.5392	42.7969	43.0034	43.2751	43.5584	43.6860	43.8636	44.0071	43.9602	44.2182	44.4387	44.5371	44.6199	44.7784	44.6107	44.7311	44.5604	44.3191	44.0919	43.6997	43.4911	43.4788	43.1990	42.7614	42.8752	42.8083	42.6506	42.8164	43.3869
d-Le803A1_34_D04F	18.0808	21.5981	23.6132	26.9256	28.7946	30.9269	32.5151	34.3839	35.3164	36.0484	36.6815	37.6218	37.9491	38.2579	38.6220	39.0683	39.2756	39.6683	40.0762	40.1984	40.5207	41.0277	41.1174	41.4322	41.6427	41.7778	41.9244	41.9323	42.1587	42.3342	42.4466	42.6027	42.6410	42.8607	42.3218	42.8131	42.7351	42.5626	42.2618	41.9409	41.8198	41.9151	41.5382	40.7507	41.2283	41.1491	41.0211	41.3149	41.8224
d-Le803A1_34_D05F	16.5079	19.4198	22.0396	22.9743	25.6111	26.7509	28.3652	29.0333	30.7390	31.5293	32.3723	32.7256	33.0078	33.5738	33.5419	34.1973	34.1723	34.6388	34.6783	34.6875	35.0732	35.2100	35.3905	35.5923	35.9378	35.9170	36.0561	36.1327	36.2427	36.2006	36.4580	36.5827	36.6094	36.6369	36.8157	35.9445	36.6320	36.4615	36.1545	36.0210	35.8801	35.8988	35.7169	35.5241	35.4061	35.3130	35.3507	35.4125	36.0627
d-Le803A1_34_D06F	12.8101	14.8783	17.1933	18.8212	20.5681	22.4631	24.2547	25.2768	26.1010	27.0938	27.5162	27.8202	28.0040	28.2411	28.8327	29.1983	29.3471	29.7516	29.8545	29.9336	29.9255	29.8868	30.2789	30.0327	30.4116	30.5232	30.5198	30.7515	30.8268	30.9489	31.0913	31.2023	31.1642	31.2446	31.1913	31.1344	30.9351	30.8700	30.6733	30.4296	30.3520	30.2097	30.1201	29.8934	29.7195	29.6413	29.4801	29.6195	30.0236
d-Le803A1_34_D07F	17.8454	21.5993	24.5347	26.5965	27.8701	30.2065	32.2746	32.1746	34.7925	35.6508	36.9472	36.5027	37.0554	37.5306	37.9025	38.6254	38.3386	38.8854	39.1957	39.3558	39.4002	39.7938	40.2425	40.2938	40.8095	40.8355	41.0603	40.9047	41.2889	41.1834	41.3901	41.4484	41.7734	41.6671	41.6936	39.4962	41.5220	41.1930	40.7848	40.5158	40.2716	40.3442	39.9086	39.6410	39.4523	39.3859	39.3346	39.5931	40.3708
d-Le803A1_34_D08F	16.5768	18.9941	21.9243	23.2988	24.9748	27.0599	28.6680	29.4063	30.5287	31.6188	32.5176	31.9130	32.8965	33.7693	33.3434	33.8036	33.7701	34.4352	34.5362	34.6522	34.8265	34.8647	35.2137	35.3473	35.5625	35.6022	35.8423	35.8421	36.0271	35.9979	36.2007	36.1795	36.3444	36.3969	36.4777	35.8276	36.2544	36.0631	35.7925	35.5962	35.4747	35.4041	35.2496	35.0084	34.9278	34.9274	34.8236	34.9342	35.5797
d-Le803A1_34_D09F	15.6858	18.2980	21.8487	23.9751	25.4964	27.5055	28.7088	30.2442	30.9007	31.8897	33.3295	32.7568	33.5533	34.3850	34.2522	34.7848	34.9097	35.2591	35.3365	35.3456	35.6077	35.7583	35.9993	36.2022	36.6041	36.6563	36.7817	36.9110	37.0584	37.1044	37.1947	37.1654	37.4176	37.3952	36.5132	37.1810	37.3359	37.0658	36.7489	36.6158	36.3717	36.4148	36.1398	35.9333	35.8001	35.7970	35.6177	35.8559	36.3555
d-Le803A1_34_D11F	18.5042	21.8603	25.0706	27.5250	29.6064	31.9249	33.7657	35.0317	36.0579	36.9512	38.5437	37.8273	38.9726	39.1699	39.6038	40.1727	40.2467	41.0092	41.3062	41.3143	41.5569	41.8683	41.9908	42.3840	42.7660	42.7179	43.0074	43.1581	43.1800	43.6424	43.4875	43.6449	43.8362	43.8538	43.1436	43.9533	43.7471	43.4711	43.1879	42.9360	42.7779	42.7568	42.3922	40.8110	41.9071	41.9414	41.8537	42.0328	42.6415
d-Le803A1_34_D12F	20.4546	22.9541	25.4936	27.9965	29.6882	31.2880	33.3656	34.0718	35.0199	36.1879	36.7216	36.9473	37.4808	37.5674	37.9606	38.0531	38.3370	38.7951	38.9747	38.9084	39.3650	39.5748	39.7166	40.2435	40.1286	40.2055	40.4537	40.4492	40.5078	40.6726	40.8042	40.8377	41.0368	41.1087	41.0162	41.0140	40.8971	40.6564	40.3893	40.0890	39.9369	39.9296	39.6754	39.3667	39.2968	39.2552	39.2115	39.4178	39.8556
d-Le803A1_34_E01F	18.7119	21.5265	23.5966	26.6746	28.0418	29.9836	31.0479	33.1802	33.8236	35.1404	35.5719	36.3457	36.4865	37.1027	37.4236	37.4564	38.1028	38.1133	38.5743	38.6464	38.9563	39.3675	39.7520	39.9452	40.0982	40.1420	40.4372	40.4784	40.6997	40.7202	40.8853	40.8427	40.9839	41.1950	40.8555	40.6413	40.7173	40.6102	40.2166	39.7593	37.6226	39.4648	39.3760	39.0980	38.9164	38.8249	38.7970	38.9749	39.4237
d-Le803A1_34_E02F	17.8485	21.1243	23.9201	25.8329	28.3316	29.3780	31.5131	33.0581	33.9275	34.8617	35.6983	36.2038	36.4206	36.7706	37.1803	37.6291	37.7878	38.2572	38.5798	38.2979	38.9576	39.2176	39.4841	39.7038	39.9563	40.0259	40.1466	40.2826	40.3060	40.3841	40.7723	40.8229	40.8606	40.8843	40.9733	40.9411	40.8569	40.6226	40.4599	40.1109	40.1272	40.0262	39.8388	39.6470	39.5767	39.5473	39.5103	39.6241	39.8264
d-Le803A1_34_E03F	16.3439	18.8697	21.8897	24.2940	25.4744	27.0538	28.5434	30.0671	30.8587	31.9716	32.5818	33.1436	33.6435	33.6617	34.0232	34.0473	34.5928	34.7476	35.0890	35.0176	35.3780	35.4764	35.7492	35.9978	36.1287	36.3574	36.3141	36.6142	36.6065	36.7204	36.7685	36.9109	36.8301	37.1314	37.0379	36.8077	36.8798	36.7129	36.4491	36.1212	35.1925	35.9385	35.8802	35.6656	35.4888	35.2479	35.2278	35.4089	35.9255
d-Le803A1_34_E04F	16.4420	20.0236	22.6562	25.1792	26.2651	28.2788	29.9393	31.3778	32.4643	33.5446	34.1558	35.1071	35.0852	35.6633	35.8834	36.1903	36.4600	36.7009	37.0163	37.0569	37.3820	37.6657	37.8814	38.1630	38.2924	38.6070	38.4787	38.8223	38.8152	38.9125	39.0572	39.2070	39.2195	39.4323	39.2971	39.1960	39.2154	39.0351	38.6811	38.3429	37.5950	38.2766	38.0731	37.9129	37.6825	37.5040	37.5014	37.6375	38.1509
d-Le803A1_34_E05F	16.2569	19.5056	22.5539	25.1321	27.8956	28.9036	30.4601	31.9223	33.3452	34.0155	34.5894	35.4685	35.7979	36.2806	36.6808	36.9698	37.3587	37.7838	37.9616	38.1006	38.3379	38.6371	38.8830	39.0746	39.6214	39.8437	39.7078	40.0436	40.1327	40.1703	40.2497	40.3794	40.6282	40.7781	40.7056	40.6925	40.5079	40.0661	39.8452	39.6245	39.5285	39.4662	37.9643	38.9642	38.7351	38.4598	38.5315	38.4906	39.2609
d-Le803A1_34_E06F	15.0369	18.2223	20.7712	22.2887	24.6613	26.4118	27.5086	29.5013	30.6718	31.1843	31.3299	32.0175	32.2400	33.1209	33.2416	33.3441	33.7002	33.7178	34.4678	34.3614	34.3449	34.8303	35.0365	35.2613	35.2614	35.5416	35.5109	36.0453	35.7262	35.8172	36.1019	36.0222	36.1670	36.2610	36.1699	36.1108	35.9033	35.9480	35.5691	35.4359	33.4502	35.1172	35.3544	34.9335	34.7553	34.5930	34.6146	34.9658	35.1916
d-Le803A1_34_E07F	17.9812	20.3932	23.9566	25.4350	28.0064	29.6802	31.4406	32.8316	33.9779	34.5682	35.2461	36.1018	36.0644	36.7475	37.0367	37.3673	37.8817	37.9285	38.2043	38.3275	38.5697	38.7947	38.9244	39.2073	39.3754	39.7735	39.7680	39.9129	39.8966	40.0730	40.1203	40.3822	40.5173	40.5458	40.2388	40.4429	40.2937	40.1956	39.8613	39.4660	38.7623	39.3959	39.1779	39.0928	38.8416	38.7814	38.7457	38.9441	39.3887
d-Le803A1_34_E08F	17.1008	20.3412	22.4477	24.6255	27.1316	28.7607	29.8578	31.5974	32.6864	33.2244	33.9468	34.7057	35.1208	35.1694	35.7423	35.8356	36.0518	36.4187	36.9143	36.8008	37.1893	37.3944	37.5111	37.8576	38.0086	38.3598	38.2120	38.5151	38.4735	38.5916	38.6854	38.9180	38.9096	39.0824	38.8858	39.0437	38.9902	38.8229	38.4691	38.3226	37.7245	38.1982	37.9938	37.8621	37.6813	37.6681	37.6214	37.7251	38.2221
d-Le803A1_34_E09F	17.3076	19.4158	22.4218	25.5412	27.7896	28.5634	31.3692	32.8015	33.7929	34.6816	35.3813	36.3042	36.6238	37.1607	37.4982	37.7810	37.9711	38.5577	38.7540	38.8381	39.3732	39.6689	39.7477	40.1769	40.4553	40.6793	40.6768	40.8675	40.9568	41.0549	41.2147	41.3116	41.5158	41.6288	41.5331	41.6486	41.3856	40.7606	40.8052	40.6484	40.3246	40.5238	39.9764	39.9233	39.8619	39.7640	39.6317	39.8081	40.1953
d-Le803A1_34_E10F	15.3267	18.9431	20.9665	23.0771	25.0621	27.2423	28.3775	30.0576	31.0946	31.8047	32.5167	33.2390	33.8805	33.6612	34.2012	34.2192	34.5887	34.8428	35.1189	35.0526	35.2969	35.5364	35.7304	35.9068	36.0812	36.4604	36.2247	36.5229	36.6821	36.6938	36.7042	37.0146	36.9657	37.3137	36.9396	36.9522	36.9517	36.8950	36.3451	36.2200	34.9113	36.0897	35.7557	35.5284	35.3172	35.3003	35.2516	35.3380	35.8956
d-Le803A1_34_E11F	16.5675	20.0634	22.3309	24.5529	26.7138	28.2142	29.9317	31.6025	32.5478	33.3045	34.1657	34.7385	35.3616	35.0893	35.5042	35.6549	36.2471	36.4310	36.6317	36.5485	36.8945	37.1346	37.2301	37.5438	37.6737	38.0283	37.9976	38.2055	38.2041	38.2434	38.3434	38.6112	38.6132	38.7073	38.4650	38.5835	38.4352	38.3653	37.8653	37.5469	37.2006	37.4147	37.1911	36.9477	36.8100	36.7757	36.5884	36.7010	37.4226
d-Le803A1_34_E12F	16.4644	18.2108	20.4730	22.6076	23.5729	25.4246	26.4951	27.7634	28.3114	29.3657	29.8122	30.3370	30.3170	30.8104	30.6906	31.1867	31.1531	31.5541	31.7129	31.4901	32.1043	32.0816	32.1506	32.2721	32.3967	32.7135	32.6648	32.5362	32.7740	32.8279	33.1130	33.1337	33.1406	33.2454	33.2943	33.2212	33.1757	32.9240	32.7495	32.5307	32.4392	32.4064	32.2249	32.1482	31.9435	31.9266	31.9206	31.9715	32.2095
d-Le803A1_34_F01F	19.8636	23.4544	26.6296	29.0997	31.2044	33.0780	35.1473	36.4043	37.4518	38.6315	39.4872	39.7717	39.3349	40.8899	41.0854	41.3123	41.5983	42.0286	42.2170	42.6570	43.1422	43.3984	43.5220	43.9711	43.9265	44.3085	44.4079	44.5191	44.5867	44.8850	44.9779	44.3577	45.1786	45.3641	45.3135	45.1413	44.9673	44.9445	44.6175	43.0695	44.0572	43.9077	43.6762	43.4786	43.4113	43.0023	42.9950	43.2242	43.8005
d-Le803A1_34_F02F	17.2011	19.9023	22.8269	24.5366	26.7623	28.5679	30.0729	31.5653	32.8740	33.8189	34.1088	35.0173	35.5512	35.5756	35.9895	36.2931	36.7525	36.9998	37.0437	37.2735	37.5705	37.9467	38.0400	38.1612	38.4724	38.6038	38.9619	37.1583	38.9822	39.1938	39.1668	39.2920	39.2968	39.5199	39.2037	39.4566	39.3150	38.9847	38.7098	38.4382	38.3612	38.3125	37.7912	37.6171	37.5092	37.5064	37.3764	37.4866	37.4224
d-Le803A1_34_F03F	16.7098	20.0932	23.0631	24.9419	27.3552	28.9004	30.1536	31.9977	32.9764	34.0782	34.0304	35.3139	35.5123	35.8727	36.3668	36.6745	36.8247	37.1880	37.3666	37.5249	37.6998	38.0585	38.4444	38.5509	38.9651	39.0228	39.1880	39.4671	39.3007	39.4577	39.4097	39.8618	39.7658	39.7937	39.6508	39.7271	39.4949	39.2911	39.0002	38.5380	38.5746	38.5578	38.3838	38.0041	37.7778	37.7124	37.5637	37.7510	37.8096
d-Le803A1_34_F04F	15.0053	17.4345	19.8252	21.2418	23.0990	24.7384	25.8155	27.1492	28.4358	29.1133	29.3190	30.0048	30.2502	30.8257	30.8691	31.5005	31.3257	31.9340	31.8881	31.9178	32.1323	32.1800	32.5047	32.5683	32.8395	32.9451	32.9047	33.1492	33.4020	33.4088	33.5173	33.3895	33.3958	33.5435	33.6530	33.4446	33.4078	33.4168	33.2389	32.9117	33.1677	33.0377	32.8459	32.4686	32.5161	32.3239	32.2530	32.4128	31.1869
d-Le803A1_34_F05F	16.5206	20.8558	23.3119	25.5274	27.4803	29.0250	30.9935	32.9211	33.7210	34.7131	35.1587	35.8485	36.1829	36.7113	36.9678	37.2792	37.8306	38.0363	38.1110	38.4168	38.6576	39.0148	39.4676	39.5150	39.7360	39.8027	39.9640	39.5109	40.0073	39.9733	40.2699	40.5484	40.5582	40.7093	40.4661	40.5244	40.4275	40.2871	40.0321	39.6764	39.7971	39.6829	39.4438	39.1610	39.0060	38.9723	38.8804	37.7877	39.2802
d-Le803A1_34_F06F	18.8249	21.4109	24.0754	27.2028	29.3809	31.2073	33.1781	34.2226	35.1614	36.6940	37.2466	37.6958	37.2142	38.7027	39.0208	39.2532	39.4462	40.0997	40.2374	40.4879	40.8665	41.2541	41.1995	41.5803	41.3104	42.0894	42.3522	42.3742	42.2448	42.5692	42.7261	41.4569	42.8695	43.0956	43.1217	42.8979	42.8227	42.7656	42.4941	40.5805	42.0134	41.9321	41.6422	41.3700	41.5853	41.2248	41.2352	41.3764	41.8975
d-Le803A1_34_F07F	18.3389	21.9889	24.7437	26.2815	28.7257	30.3449	32.3914	34.0007	34.8884	36.0472	36.6629	37.4575	37.7068	38.0183	38.3958	38.5427	39.1746	39.2278	39.5389	39.8090	39.9461	40.4177	40.9595	40.9352	41.1453	41.2304	41.3018	40.6462	41.4538	40.8661	41.8453	42.0151	41.9811	42.1472	42.0111	42.2161	42.0679	41.9878	41.8130	41.3000	41.3177	41.3286	41.0847	40.9868	40.6729	40.7092	40.5648	40.5108	41.3573
d-Le803A1_34_F08F	16.8888	20.2101	22.2205	24.4639	26.4123	28.0797	29.5512	30.7652	31.5931	32.7369	33.2706	33.5485	33.8453	34.2689	34.6360	34.9314	35.0274	35.4243	35.5490	35.6071	35.8652	36.1673	36.2849	36.4966	36.6470	36.9556	37.1146	34.8947	37.1656	37.5441	37.2684	37.4568	37.5023	37.5943	37.3745	37.6325	37.3206	37.2188	36.9359	36.8274	36.6395	36.5767	36.1533	36.1173	35.9990	36.0727	35.8919	36.0775	36.2722
d-Le803A1_34_F10F	18.2484	21.7991	24.0738	25.8985	27.4380	29.8190	31.0127	32.7770	33.6188	34.5329	34.9256	35.8037	35.8590	36.1873	36.8667	37.0042	37.3239	37.4290	37.7037	37.6943	37.9506	38.2617	38.7606	38.8561	39.1067	39.0149	39.2875	38.9276	39.4758	39.0721	39.4554	39.8231	39.7513	39.8420	39.6498	39.7475	39.6287	39.5007	39.2395	38.8352	38.9052	38.7939	38.5104	38.2443	38.0256	37.9238	37.8673	36.7011	38.5735
d-Le803A1_34_F11F	17.4423	21.7745	24.0183	25.0601	28.3049	30.1955	31.8811	33.4084	34.1288	35.3451	36.1852	36.3328	36.9952	37.2005	37.5125	37.8631	38.4944	38.6711	38.6960	39.0451	39.2865	39.5428	40.0843	40.1488	40.3534	39.6143	40.5708	39.9164	40.7296	40.5296	40.9034	41.1499	41.2033	41.2825	41.2459	41.0520	41.0687	40.8991	40.4810	40.2311	40.1740	40.0843	39.8965	39.4688	39.4378	39.4039	39.2730	38.8525	39.9998
d-Le803A1_34_F12F	20.2875	24.0853	26.8733	28.5994	30.6585	32.8770	34.5867	35.7016	36.6736	38.0989	38.6314	39.0547	39.1198	39.6503	40.0273	40.3764	40.7567	41.1211	41.1461	41.5623	42.0195	42.1938	42.6295	42.8869	42.8256	42.8312	43.1187	43.2289	43.2742	43.3874	43.6312	43.6175	43.9417	43.9582	43.9399	43.9206	43.8230	43.7485	43.3945	42.9895	43.0775	42.9448	42.8633	42.5212	42.4532	42.3040	42.2007	42.4747	42.9592
d-Le803A1_34_G01F	19.2719	22.5633	25.0904	28.3334	30.2123	32.1413	33.7468	34.3971	36.0047	36.4964	37.2426	37.6072	38.2693	38.3374	38.9769	39.2909	39.4779	39.9524	40.0212	40.2503	40.6079	40.8962	41.4738	41.6274	41.6322	41.6575	42.0035	42.0155	42.1765	42.2585	42.3001	42.5370	42.5993	42.7431	42.6450	42.6448	42.5830	42.2704	41.9766	41.6863	41.7374	41.6278	41.2597	40.8712	41.1366	39.9519	40.8664	41.0237	41.5460
d-Le803A1_34_G02F	19.6241	22.9883	26.0801	29.1016	31.5484	33.8041	35.2877	36.8188	37.4227	39.0377	39.6458	40.1797	40.5352	40.7320	41.5230	41.7527	42.2429	42.5389	42.8732	43.1150	43.4349	43.8073	44.1899	44.3722	44.6168	44.7171	44.8750	45.0168	45.0993	45.2921	45.4539	45.6120	45.6458	45.7513	45.8011	45.6355	45.5292	44.8513	44.9069	44.6143	44.5437	44.4516	44.2400	43.9478	43.8911	43.6996	43.6092	43.8273	44.3363
d-Le803A1_34_G03F	18.6086	22.4790	24.4685	27.1818	29.4914	31.0823	33.0090	34.2192	35.1552	36.2200	36.7243	37.6281	37.5934	38.2787	38.7086	39.0015	39.1504	39.6285	39.7406	40.0848	40.3610	40.5437	41.0388	41.1695	41.3149	41.5513	41.6170	41.7463	41.8899	42.0781	42.1029	42.2301	42.4488	42.5343	42.4602	42.5519	42.3482	42.1933	41.8121	41.5297	41.5871	41.5085	41.2729	40.9739	40.8606	40.3537	40.8838	41.0690	41.5728
d-Le803A1_34_G05F	16.8799	19.8957	21.6878	24.4233	25.6364	27.0306	28.6513	29.9427	30.6949	31.5360	32.1508	33.0093	33.3046	33.4924	33.9490	34.2283	34.3003	34.8931	35.0285	34.9554	35.1936	35.3075	35.8042	35.9253	36.0819	36.0663	36.2595	36.3348	36.4883	36.6280	36.5994	36.7369	36.8589	36.9252	36.8853	36.9698	36.8731	36.6038	36.2432	36.1210	36.1326	35.9749	35.9048	35.5095	35.5775	34.9410	35.5371	35.5063	36.1514
d-Le803A1_34_G06F	17.1679	19.9047	22.1420	25.2684	26.8293	28.3409	30.0376	31.0057	32.2026	33.2252	33.5160	34.1621	34.4675	34.8301	35.1337	35.4692	35.7165	36.1295	36.1684	36.3939	36.5460	36.7022	37.2013	37.2583	37.4146	37.5136	37.6042	37.6403	37.8184	38.0314	37.9731	38.1364	38.2139	38.3308	38.2766	38.2794	38.2117	37.9834	37.6862	37.4567	37.4415	37.3372	37.0981	36.7447	36.8536	36.1031	36.6933	36.8829	37.3447
d-Le803A1_34_G07F	19.0888	23.1365	25.7393	27.8419	30.5431	32.5171	33.7793	35.0051	36.2095	37.3252	37.8053	38.4552	38.6119	39.2614	39.4838	39.8801	40.0896	40.4202	40.7165	41.0375	41.3407	41.3382	41.8951	42.0652	42.2656	42.2635	42.5382	42.6083	42.6611	42.8093	42.9735	43.0702	43.2907	43.3299	43.2861	43.3064	43.2006	42.7660	42.5143	42.3258	42.2699	41.7746	41.9771	41.7317	41.5706	41.5403	41.4998	41.7073	42.1219
d-Le803A1_34_G11F	15.9691	19.3061	20.7342	22.4640	25.0082	26.4869	27.7417	28.8965	30.1216	30.2279	30.7822	31.5745	31.6648	32.1776	32.5558	32.7456	32.9869	33.2024	33.4259	33.5197	33.6270	33.7429	33.9383	34.0958	34.2278	34.2589	34.4120	34.6172	34.6260	34.7430	34.7043	34.7892	34.8978	34.9797	34.9987	34.9962	34.8590	33.8873	34.3271	34.0949	34.1319	33.9975	33.7301	33.4093	33.4165	33.3526	33.3202	33.4596	33.9041
d-Le803A1_34_G12F	23.4019	26.4783	29.1604	32.0988	34.1327	36.0248	37.5991	39.0312	40.1238	41.4337	41.8193	42.6235	42.8586	42.9927	43.6276	43.7243	44.0054	44.3563	44.6629	44.9064	45.2161	45.5035	45.9652	46.1088	46.2443	46.4940	46.6268	46.6478	46.7793	47.0333	47.0233	47.2299	47.3781	47.4205	47.3720	47.3212	47.0666	46.7036	46.5491	46.2292	46.1554	45.5772	45.7837	45.4620	45.4260	45.2617	45.2400	45.4641	46.0730
d-Le803A1_34_H01F	20.7177	22.7454	25.2829	28.3599	29.9639	31.1372	32.6689	34.4293	35.7241	36.2880	36.9742	37.5511	37.8903	38.6585	38.3752	38.9472	39.1877	39.4659	39.6124	39.7202	40.2742	40.4506	40.6944	40.6709	40.8279	41.1990	41.2170	41.3325	41.6633	41.7924	41.9256	41.7702	41.9520	41.9260	42.1732	42.0118	41.8187	41.6796	41.3041	41.0050	41.0745	40.8300	40.7880	40.4571	40.2156	40.1621	40.0157	40.2466	40.5748
d-Le803A1_34_H02F	16.4592	19.6178	21.0095	23.9580	25.8330	26.7713	27.7474	29.2073	30.8116	31.0509	31.8458	32.2647	32.4702	33.1600	32.9133	33.5651	33.9104	33.4839	34.1398	33.9353	34.4195	34.4702	34.5731	34.7450	34.9710	35.0108	35.3359	35.4201	35.3549	35.5996	35.4851	35.6888	35.8546	35.7831	35.5837	35.7031	35.5442	35.4054	35.0530	34.7357	34.8226	34.6333	34.4387	34.2503	34.1236	33.9912	33.9543	34.0253	34.4454
d-Le803A1_34_H03F	19.4233	22.3846	24.5663	26.9344	28.6302	30.0770	32.0107	32.8578	34.6980	34.9994	35.7663	36.3442	36.4386	36.9899	37.1689	37.4761	37.8182	38.1653	38.1087	38.2622	38.7290	38.8651	39.1125	39.2561	39.5083	39.6288	39.7352	39.8757	39.4203	40.0082	40.3177	40.2387	40.3443	40.3501	40.3210	40.3355	40.2051	39.9449	39.6373	39.3195	39.1010	39.2223	38.9284	38.7424	38.5907	38.5309	38.4294	38.6308	39.0589
d-Le803A1_34_H04F	17.5443	20.1473	21.3212	24.3818	26.4601	27.7047	28.4676	30.5378	31.4667	31.6871	32.4531	33.0488	33.4259	33.8210	33.8260	34.2996	34.3833	34.7535	34.9537	34.6483	35.2219	35.3440	35.2771	35.6317	35.8845	35.7790	36.2790	36.1941	36.1298	36.4786	36.0366	36.7082	36.8324	36.7859	36.3524	36.8065	36.6437	36.4593	36.1633	35.7186	35.9844	35.6060	35.5081	35.4961	35.2573	35.0457	35.0013	35.1135	35.6187
d-Le803A1_34_H06F	22.0488	26.5887	28.9602	31.8508	33.8779	35.9277	37.5116	38.8137	40.3227	41.4078	42.3825	42.7003	43.1049	43.5366	43.9301	43.9166	44.3307	44.4729	45.0028	45.2190	45.6752	45.8677	46.0983	46.4749	46.6167	46.7482	46.9415	47.0502	47.1051	47.5233	47.5307	47.4578	47.8133	47.8435	47.7825	47.7600	47.6295	47.4139	47.1172	46.5853	46.5594	46.4710	46.2464	45.7829	45.4608	45.6258	45.3935	45.7552	46.1907
d-Le803A1_34_H07F	19.0561	21.5933	23.9425	25.6463	28.1888	29.6068	31.0132	32.5166	33.2339	33.8977	34.5637	35.4075	35.3824	36.3669	35.9182	36.4250	36.7315	37.0349	36.9448	37.0933	37.4504	37.4985	37.9018	38.0316	38.1417	38.3708	38.4832	38.5402	37.7900	38.7847	38.9480	38.9438	39.0601	39.1023	39.0911	39.0839	38.9470	38.7423	38.4904	38.1578	38.1384	38.1432	37.8906	37.7212	37.5202	37.4494	37.4104	37.6060	37.9135
d-Le803A1_34_H08F	20.1519	23.2576	25.4109	27.9507	30.0811	31.5786	33.2440	34.5610	35.5940	36.7036	37.8531	37.6355	38.0931	38.6629	38.7795	39.0971	39.1863	39.5191	39.6988	39.8750	40.2382	40.5565	40.7954	41.0745	41.2978	41.3245	41.4457	41.4903	41.3073	41.6396	41.7899	41.7576	41.9132	42.0060	41.9261	41.9206	41.9759	41.5436	41.3292	41.1557	40.9568	40.9598	40.7139	40.4569	40.3359	40.2358	40.2761	40.4277	40.9197
d-Le803A1_34_H09F	18.1194	19.7582	21.7769	23.6173	25.9918	27.1237	27.5365	29.8021	30.4960	31.4576	31.7625	32.8631	32.5015	33.0559	33.0988	33.6511	33.9870	34.2640	34.2797	34.3904	34.7990	34.7397	35.0361	34.9407	35.2049	35.2820	35.4229	35.5821	35.7343	35.7809	36.2182	35.9079	35.9642	35.9460	36.2565	36.0400	35.8769	35.6914	35.4409	35.0348	35.0684	34.9262	34.6692	34.3824	34.1598	34.1253	34.0830	34.2842	34.6074
d-Le803A1_34_H10F	20.4474	23.9248	26.3171	28.7678	31.0359	32.2847	34.0864	35.4652	36.6834	37.9015	38.9104	39.1066	39.2466	39.6697	40.0087	40.2728	40.5061	40.6999	41.0097	41.1999	41.4095	41.7447	41.9570	42.2449	42.4592	42.3008	42.5431	42.7000	42.5449	42.8849	43.0615	43.1345	43.2103	43.3285	43.2600	43.2400	43.0882	42.9728	42.5905	42.4104	42.1643	42.2032	41.9986	41.8420	41.6589	41.5447	41.5874	41.7309	42.2417
d-Le803A1_34_H11F	17.6821	19.6856	22.7039	24.4370	26.3555	28.3589	28.8636	30.6273	31.7472	32.5823	33.3169	33.9078	33.9183	34.7254	34.4688	34.9351	35.2532	35.3216	35.5355	35.4154	36.0093	36.2355	36.6788	36.4514	36.6706	36.8167	37.0945	37.3449	37.0965	37.4279	37.5315	37.4541	37.5271	37.6880	37.9843	37.4886	37.7964	37.1528	37.0462	36.7030	36.9124	36.7335	36.2537	36.0683	36.0771	35.9654	35.8886	36.1114	36.6178
d-Le803A1_34_H12F	22.8183	26.8141	29.1214	31.3350	33.7531	35.4988	36.2978	37.7882	39.3790	40.3156	40.7932	41.3264	41.6946	41.8423	42.2770	42.5679	42.7547	42.8826	43.4857	43.6148	43.8835	44.1899	44.4518	44.6675	44.8749	44.8112	44.9933	45.1107	45.1834	45.3562	45.4950	45.5382	45.7841	45.7721	45.6909	45.7269	45.6371	45.3577	45.1416	44.9143	44.7393	44.7283	44.5312	44.2511	44.2093	44.1439	44.0902	44.2422	44.7621
d-Le803A1_35_A01F	20.7609	22.8874	25.5106	28.2408	30.2463	31.6522	33.0157	34.6985	35.0014	36.2924	36.9545	37.3338	37.7162	37.7399	38.1453	38.2743	38.4662	38.7286	38.8124	38.9370	39.7144	39.4356	39.7110	39.8078	39.8352	40.0940	40.0431	40.1288	40.1353	40.2993	40.3500	39.6725	40.4951	40.6633	40.5513	40.5709	40.3581	40.0617	39.8292	39.5359	39.4335	39.2112	39.0800	38.9647	38.7400	38.6554	38.5780	38.7643	39.2380
d-Le803A1_35_A02F	19.5297	22.0696	25.4434	27.9618	28.9389	30.6876	32.3646	32.9896	33.8346	34.8300	35.2634	35.7686	35.9756	36.4106	36.5845	36.8558	36.8715	37.3281	37.2376	37.4544	37.6248	37.9067	37.9669	38.2269	38.3632	38.2790	38.4202	38.4421	38.6163	38.6463	38.8172	38.6383	38.8114	38.9800	38.8847	38.8777	38.7468	38.4695	38.1992	37.9613	37.8040	37.7714	37.5635	37.2833	37.1482	37.1488	37.0040	37.1694	37.5957
d-Le803A1_35_A03F	17.1744	20.1591	22.5511	24.1108	26.4597	28.0350	28.9954	29.5454	30.1995	31.4939	31.9086	32.2366	32.7824	32.7108	32.9003	33.1583	33.1915	33.4597	33.7244	33.6562	34.2327	33.8782	34.0258	34.2798	34.0581	34.2673	34.2866	34.3895	34.3171	34.4676	34.6272	34.0571	34.6860	34.8758	34.6904	34.7406	34.6492	34.4519	34.1381	33.9855	33.7836	33.6113	33.5220	33.4143	33.2492	33.1887	33.1454	33.2827	33.6489
d-Le803A1_35_A04F	20.3310	21.7584	25.5077	27.7026	30.2715	31.0573	33.0388	33.9412	34.5568	35.7003	36.1385	36.4540	36.6549	37.0700	37.4388	37.6748	37.9973	37.9685	38.2101	38.2707	38.3139	38.7635	38.9563	39.2884	39.2230	39.3124	39.3389	39.6044	39.6675	39.7707	40.0410	39.9165	39.8644	40.0456	39.9799	39.9337	39.7340	39.5981	38.9469	38.7053	38.5498	38.5255	38.0902	37.8964	37.2967	37.4511	37.5939	37.5648	38.2222
d-Le803A1_35_A05F	21.2822	25.2395	28.6993	31.5860	33.2226	35.4117	36.4923	37.8661	38.7007	40.1121	40.6938	41.3665	41.6288	41.5939	42.1168	42.2409	42.4955	42.5733	42.8369	43.1315	43.8483	43.5401	43.8634	43.9477	43.9303	44.2723	44.2460	44.3458	44.2387	44.3869	44.5834	44.1266	44.6935	44.9241	44.8615	44.7711	44.5371	44.2047	43.9378	43.6278	43.4394	43.2663	42.9868	42.8527	42.5480	42.4016	42.2515	42.5312	43.0743
d-Le803A1_35_A06F	19.0601	22.7265	25.1368	26.9343	28.8839	29.9785	31.4914	32.8249	33.6901	34.3267	34.9393	35.4757	35.8004	35.5990	36.2071	36.4681	36.4264	36.6258	36.8363	36.8582	37.2052	37.1613	37.3077	37.5476	37.6678	37.7290	37.8433	37.9013	37.9377	38.0140	38.1336	37.9815	38.2151	38.3285	38.2355	38.2884	38.0961	37.9416	37.5504	37.2497	37.1470	37.1164	36.9157	36.6673	36.4525	36.3925	36.3351	36.4154	36.9744
d-Le803A1_35_A07F	18.6649	22.4550	24.9391	26.3796	29.0488	30.6604	31.4420	32.9104	32.5612	34.8697	35.3095	35.8876	36.0181	36.4652	36.4503	37.0541	37.0378	37.2004	37.2533	37.4974	37.3828	37.7123	38.0345	38.3644	38.2858	38.5214	38.5367	38.5494	38.4156	38.7210	38.9637	39.1506	39.1402	39.1584	38.9175	39.0284	39.0767	38.6270	38.2422	38.3955	37.9297	37.8244	38.0159	37.8181	37.6268	37.5019	37.5338	37.6426	38.1333
d-Le803A1_35_A08F	22.9038	25.8711	28.7514	31.8669	34.1588	35.9279	37.3911	39.1039	39.8504	41.0546	41.7619	42.5173	42.4836	42.7428	43.1684	43.5380	43.5635	43.7879	44.3311	44.4540	45.2036	44.8636	45.0984	45.4819	45.5448	45.5285	45.5991	45.8734	45.8457	46.0003	46.1848	45.6750	46.1883	46.4163	46.3456	46.4121	46.2472	46.0782	45.6928	45.4199	45.3458	45.2955	45.0531	44.8269	44.5279	44.6135	44.5035	44.6930	45.1598
d-Le803A1_35_A09F	20.8372	23.1062	25.9918	27.7658	29.4756	31.9716	33.3322	34.8472	35.4471	36.4588	37.2090	37.8045	37.7881	37.9876	38.4782	38.8432	38.7710	39.1537	39.3461	39.6039	39.5935	40.0044	40.1585	40.4064	40.4731	40.4886	40.5587	40.6789	40.8708	40.9636	41.2509	41.1541	41.2533	41.2779	41.2149	41.1586	41.0309	40.9316	40.4475	40.2091	40.1219	40.0961	39.7744	39.5374	39.3362	39.3141	39.3289	39.4139	39.8755
d-Le803A1_35_A10F	21.0629	25.6648	28.0021	32.6201	32.9111	35.3105	36.8067	38.8451	39.7074	40.7167	41.8916	42.0741	42.2823	42.8372	43.3489	43.5467	43.6354	43.9948	44.2911	44.6447	44.8759	45.2383	45.5028	45.7285	45.7330	46.0565	46.0047	46.1092	46.3263	46.3991	46.5375	46.6920	46.7803	46.8796	46.9863	46.8814	46.6504	46.6125	46.2062	45.9670	45.8893	45.7430	45.4980	44.0394	45.0343	44.9760	44.9925	45.1931	45.7310
d-Le803A1_35_A11F	20.7401	24.3167	26.3769	29.4739	31.1093	32.8277	34.9082	36.2700	37.1301	38.3621	38.8206	39.5417	39.3935	40.0605	40.5019	40.7734	40.8848	41.0700	41.3392	41.4197	41.8318	41.9555	42.2176	42.6107	42.6284	42.7225	42.9838	43.0486	43.1816	43.3391	43.4368	43.4813	43.6406	43.7899	43.6015	43.7124	43.5253	43.3459	42.9554	42.7220	42.6079	42.6477	42.3598	41.9863	41.9366	41.8769	41.9261	41.9545	42.5770
d-Le803A1_35_A12F	21.2235	26.3834	28.6265	31.4872	33.2054	35.6711	36.5735	38.1654	39.4356	40.4801	40.8767	41.6215	41.8200	42.1209	42.7786	42.8887	43.0322	43.2340	43.6548	43.8447	44.2656	44.4424	44.8161	45.0998	45.0763	45.1011	45.3339	45.4490	45.5609	45.6617	45.7828	45.8279	45.9741	46.1672	46.0213	46.1074	45.9373	45.7991	45.3199	45.0128	44.9670	44.8636	44.6367	44.1579	44.1317	44.1487	44.1215	44.1422	44.7495
d-Le803A1_35_B02F	17.2200	19.9717	22.4616	24.6215	26.2840	27.2210	28.7297	30.0720	30.9022	31.6245	32.1797	33.0254	32.9332	33.3253	33.6819	33.8221	34.0434	34.3315	34.5436	34.1885	34.6810	34.6807	34.7978	34.9234	34.9927	35.3211	35.3941	35.2200	35.5921	35.6628	35.7543	35.7676	35.8951	35.9352	35.9027	35.9304	35.3945	35.6634	35.4142	35.3064	35.2469	35.0905	34.9687	34.7377	34.6826	34.9594	34.6855	34.6547	35.1316
d-Le803A1_35_B03F	17.5450	19.9505	23.0739	24.4373	25.7616	27.0149	28.7788	29.9066	30.5406	31.0987	31.7165	32.2994	32.3875	32.3256	33.1178	33.2233	33.1874	33.4775	33.7585	33.4582	33.7656	33.8259	33.9597	33.9629	33.6594	34.2805	34.3064	34.0225	34.5471	34.6522	34.6765	34.6500	34.8889	34.7957	34.7915	34.7088	34.6068	34.2918	33.9456	33.7638	33.6526	33.4740	33.2609	32.9265	32.7929	32.8945	32.5920	32.7377	33.1490
d-Le803A1_35_B04F	18.8131	22.1151	24.5385	27.1211	29.0926	30.5985	31.7185	33.1475	34.4225	35.0264	35.7715	36.2595	36.3792	36.7124	37.1990	37.4951	37.4629	37.7756	37.9527	37.7967	38.3003	38.3486	38.6428	38.7821	38.5335	39.0117	39.1542	39.1758	39.2122	39.4843	39.5600	39.6066	39.7321	39.6385	39.6816	39.6074	39.2793	39.1780	38.7776	38.5531	38.4799	38.3806	38.1198	37.8047	37.6327	37.7627	37.4128	37.5196	38.1196
d-Le803A1_35_B05F	19.0531	23.4438	25.0316	27.7736	29.8153	31.3084	33.3330	34.9038	35.5566	36.6777	37.3258	38.1279	38.1022	38.4495	39.0296	39.2692	39.3640	39.7396	40.1122	40.2838	40.3968	40.6076	40.9207	41.1535	41.3024	41.4432	41.4980	40.4550	41.6618	41.7970	41.9917	42.1719	42.1984	42.4312	42.3242	42.2991	42.2668	42.0897	41.7704	41.5331	41.5153	41.3155	41.2004	40.9812	40.8837	40.8300	40.7578	40.9927	41.2617
d-Le803A1_35_B06F	16.6301	21.1821	22.3212	23.8398	25.8304	27.9333	29.1273	30.2379	31.4001	31.8351	32.2166	33.0798	32.8287	33.1253	34.0996	34.1781	34.0110	34.3267	34.5863	34.4031	34.6727	34.8669	34.8036	35.1597	35.2736	35.3555	35.5669	34.8862	35.6589	35.7074	35.9241	35.7826	35.8829	35.9330	35.9999	35.8127	35.7528	35.4648	35.0607	34.9405	34.8383	34.7443	34.3578	34.0942	33.8743	33.8498	33.7290	33.9120	34.2826
d-Le803A1_35_B07F	20.3457	23.9507	25.9972	28.6197	30.9782	32.3364	34.2058	35.5731	36.4166	37.2630	38.5272	38.7429	38.7709	39.3425	39.8032	40.0456	40.2358	40.5040	40.6832	40.8152	41.0889	41.2985	41.5466	41.8802	42.0081	41.9981	42.1752	41.8647	42.3643	42.4308	42.6161	42.6141	42.8988	42.8778	42.9404	42.7442	42.6625	42.3818	42.0084	41.8589	41.7610	41.6560	41.3413	41.0404	40.9722	41.1650	40.9232	41.0640	41.4244
d-Le803A1_35_B08F	20.4914	22.4953	26.7099	28.9361	31.0266	32.8143	34.1034	35.6858	36.8619	37.3361	38.3926	39.1218	39.2432	39.2649	39.7828	40.3106	40.2128	40.6893	40.8452	40.8772	41.3609	41.5406	41.8255	42.0853	39.7399	42.3399	42.3744	42.6361	42.6204	42.8028	42.7407	42.9719	43.1717	42.8486	42.8488	42.9520	42.6557	42.4020	42.1181	41.7367	41.6518	41.3202	41.0594	40.9385	40.6634	40.7619	40.7263	40.6304	41.3261
d-Le803A1_35_B10F	18.8099	22.4139	23.9387	26.4053	27.9396	29.7761	31.7687	32.7543	33.7577	34.5375	35.4825	36.1733	35.9429	36.3232	36.9887	37.1240	37.3378	37.6594	37.7232	37.6751	38.1122	38.2453	38.6072	38.8447	39.0847	38.9641	39.0706	38.0725	39.2628	39.3647	39.4403	39.4008	39.6680	39.6616	39.6162	39.6574	39.5321	39.2086	38.8694	38.6249	38.5127	38.4596	38.1090	37.9811	37.8471	37.9706	37.5129	37.8372	38.3105
d-Le803A1_35_B11F	18.9420	22.1355	23.7918	26.3474	27.4951	29.5476	31.4687	32.3564	33.5832	34.1902	35.1993	35.9552	35.8193	36.0912	36.7372	37.0692	37.2894	37.5217	37.4780	37.6531	38.0361	38.1107	38.4346	38.7424	38.7175	38.9001	38.9780	38.9945	39.1089	39.2819	39.3197	39.1958	39.8553	39.4207	39.5237	39.3795	39.3819	39.0667	38.6474	38.4699	38.2643	38.2132	37.8386	37.5957	37.5082	37.8393	37.1605	37.3101	38.0687
d-Le803A1_35_B12F	18.5573	23.4188	24.3488	27.2047	28.9905	31.3748	32.5346	34.4202	35.6971	36.2202	37.4052	37.9176	38.1973	38.5809	38.8584	39.3207	39.1303	39.6919	39.7262	39.8695	40.2490	40.3732	40.8175	40.9523	40.2094	41.2552	41.3131	41.7050	41.6316	41.8105	41.9498	42.0470	42.0993	42.0581	42.0020	41.8714	41.2804	41.5773	41.0890	40.6488	40.6977	40.4710	40.1987	39.7897	39.6014	39.7484	39.3459	39.3768	40.1963
d-Le803A1_35_C02F	16.4172	18.2969	21.4686	24.0257	25.7758	27.2901	28.9514	30.0327	30.7798	31.8346	31.3059	32.8116	32.0986	33.5552	33.8930	34.0350	34.0597	34.5563	34.4140	34.6446	34.4832	34.5375	35.2554	35.4236	35.6017	35.8461	36.0347	36.1280	35.9821	36.1595	36.2444	36.2503	36.4112	36.5393	36.3199	36.4403	36.3340	36.0119	35.3437	35.5075	35.3835	35.2641	35.0740	34.8745	34.7421	34.5810	34.5859	34.6100	35.1062
d-Le803A1_35_C03F	17.1506	21.5499	23.0664	26.0409	27.9546	29.1145	30.9722	32.2151	32.8848	33.5000	34.0460	35.2198	34.6052	35.3233	35.4687	36.3639	36.1738	36.5937	36.4392	36.6270	36.9067	36.8911	36.9888	37.4516	37.6498	37.7295	37.8937	37.9815	38.0708	38.2790	38.1404	38.3517	38.4397	38.6539	38.5025	38.5477	38.5817	38.3378	38.0679	37.8459	37.8330	37.5526	37.6332	37.5353	37.4165	37.3388	37.2169	37.3781	37.7540
d-Le803A1_35_C07F	15.8443	19.2836	21.0980	24.0510	25.6377	27.1174	28.5526	30.0866	30.5833	31.9545	32.3015	32.8669	33.0848	33.5622	33.1567	34.0293	34.1706	34.6321	34.6988	34.4980	34.7718	34.9444	34.8458	35.6342	35.5365	35.7715	35.8526	36.0493	36.0318	36.1185	36.1379	36.2849	36.3670	36.4489	36.3868	36.3798	36.3853	36.2149	35.9312	35.6040	35.5462	35.3093	35.3130	35.1626	35.0281	34.9597	34.8468	35.0589	35.4405
d-Le803A1_35_C08F	16.9349	19.8522	22.2983	25.1759	25.7969	27.4238	28.8856	30.1511	30.6442	31.3683	31.8910	33.0533	32.2822	32.9291	33.5709	33.9746	33.7067	34.0964	34.2550	34.1634	34.1947	33.2708	34.5981	34.7709	35.0232	35.2468	35.4445	35.3849	35.4524	35.5990	35.7631	35.5764	35.8175	35.8673	35.7963	35.9914	35.6972	35.6324	35.1240	34.9716	34.9292	35.0130	34.5804	34.5960	34.5280	34.3679	34.3723	34.6244	34.7034
d-Le803A1_35_C09F	20.0393	25.5718	27.5762	30.1578	32.6879	34.5670	36.4440	38.1089	39.0835	39.6685	40.7393	41.1397	41.3677	41.8015	42.2291	42.4690	42.7514	43.3276	43.4293	43.6802	44.0411	44.4012	44.6722	44.7488	45.2227	45.0504	45.1890	45.3512	45.3997	45.4906	45.6821	45.9515	46.0959	46.0251	46.1042	45.8731	45.7803	45.5458	45.1197	44.8885	44.6858	44.4006	44.2562	43.8608	43.7550	43.7108	43.5421	43.7809	44.4452
d-Le803A1_35_C10F	21.4605	25.8031	28.3553	31.0759	33.1323	34.9441	36.8122	38.5622	39.6804	40.9102	41.4515	42.1429	42.3311	42.8693	43.4109	43.6039	43.6437	44.0774	44.6355	44.7914	45.3577	45.4625	45.8338	45.7845	46.2455	46.4713	46.4265	46.6012	46.8947	47.0263	46.9711	47.2512	47.3676	47.4211	47.4374	47.4743	47.2325	47.0274	46.7168	46.3751	46.3086	46.3164	45.9489	45.4534	45.5500	45.4012	45.2610	45.4689	46.0600
d-Le803A1_35_C11F	19.3459	24.0703	26.5398	28.4019	31.3687	33.3516	34.8136	36.6779	38.0761	38.7312	39.7856	40.3510	40.6189	41.1738	41.6578	41.9393	42.0654	42.3507	42.5877	42.7462	43.3636	43.4949	43.8701	42.1445	44.6070	44.4129	44.3152	44.6783	44.8109	44.8767	44.9721	45.3424	45.3826	45.4166	45.4325	45.2383	45.1488	44.8817	44.3729	44.3370	44.0527	44.0772	43.6912	43.3728	43.3786	43.2400	43.2821	43.4709	43.9008
d-Le803A1_35_C12F	19.6641	22.4236	25.3595	27.5616	30.1377	32.2479	34.2430	35.5525	36.4323	37.2427	37.0648	38.8625	38.2385	39.4606	39.1162	40.0632	40.1536	40.7582	41.0655	41.1929	41.4045	41.7228	40.7919	42.6040	42.5270	42.6198	42.9028	43.0083	42.9361	43.2043	43.2573	43.4620	43.5283	43.7704	43.4584	43.5424	43.5193	43.1728	42.9105	42.6069	42.5579	41.7211	42.1663	41.9537	41.8967	41.7970	41.6409	41.8554	42.4360
d-Le803A1_35_D01F	17.4595	19.1882	22.7763	24.1413	26.3144	28.3287	29.8811	31.1239	32.2281	32.8425	33.8311	33.4268	34.3045	35.1926	35.3259	35.3586	35.5365	35.7461	36.0324	36.0958	36.1213	36.2382	36.7022	36.7451	37.0878	37.2170	37.2892	37.5439	37.5809	37.5019	37.6542	37.6404	37.7767	37.7898	37.8653	37.3249	37.6332	37.4168	37.1657	36.8944	36.7636	36.7088	36.4078	36.1577	36.0328	36.0408	35.8765	35.9842	36.6139
d-Le803A1_35_D02F	18.1121	20.5421	23.1840	26.3356	27.5430	29.7194	31.3095	32.5122	33.7351	34.7425	35.0859	35.7800	36.2385	36.3986	36.9014	36.9010	37.4107	37.7642	38.0581	38.2574	38.3916	38.7076	39.0032	39.1174	39.2795	39.3866	39.6806	39.8532	39.7357	39.9808	40.1382	40.1110	40.2568	40.3107	40.4506	40.3337	40.2271	40.1836	39.7836	39.5765	39.5497	39.6068	39.4445	39.1317	38.9183	38.9099	38.8662	38.9879	39.4382
d-Le803A1_35_D05F	20.3275	22.9593	26.1146	29.1983	31.0385	32.6716	35.2062	35.8835	37.0900	38.4376	39.4284	39.1386	39.9540	40.6813	41.2404	41.5577	41.3506	41.9015	42.1638	42.5310	42.8250	43.0085	43.4567	43.9020	43.8944	43.9942	44.2262	44.3525	44.4732	44.6384	44.8532	44.8262	45.0345	45.1109	45.2792	44.9334	45.0283	44.8423	44.5961	44.2753	44.2526	44.2149	43.9709	43.7242	43.5953	43.6076	43.4335	43.5722	44.2690
d-Le803A1_35_D06F	14.9575	18.4100	20.3919	21.5842	23.9158	26.6167	27.5135	28.5842	29.5027	30.7129	31.2968	31.9563	32.0484	32.6256	32.8434	33.1889	33.0168	33.5159	33.6061	33.7110	34.2048	34.0588	34.2713	34.4571	34.7327	34.9439	34.9915	35.1457	35.1002	35.1285	35.2620	35.4129	35.5554	35.5378	35.6622	34.8606	35.5677	35.4010	35.0264	34.8444	34.9005	34.9463	34.6816	34.5282	34.3465	34.3136	34.2927	34.3565	34.9366
d-Le803A1_35_D07F	17.2943	20.0700	21.6770	24.0700	26.0264	27.1586	29.2886	30.0188	31.3641	32.3722	33.3202	33.2488	33.6881	34.2081	34.8156	35.0147	34.6775	34.8499	35.2706	35.1474	35.3686	35.6037	36.1144	36.1974	36.4818	36.6706	36.5798	36.6370	37.0099	36.7976	36.8826	37.1537	37.4109	37.2383	37.1973	36.2804	37.1435	36.8867	36.6372	36.3527	36.3521	36.4840	36.3396	36.0228	35.8350	35.9382	35.9079	36.0366	36.7393
d-Le803A1_35_D08F	17.0931	20.5058	22.9248	26.0975	27.8069	28.9671	31.5358	32.4344	33.7740	34.5688	35.2481	35.5455	35.9554	36.4006	36.8002	37.4745	37.1204	37.5864	37.8798	37.8424	38.0721	38.2602	38.6756	39.0581	39.0957	39.0587	39.4133	39.5176	39.6836	39.5585	39.9055	39.8288	39.9312	40.0612	40.0465	39.1335	39.8020	39.5082	39.1189	38.7527	38.5721	38.5070	38.2913	37.9125	37.7867	37.9159	37.5679	37.7883	38.5441
d-Le803A1_35_D09F	16.6979	18.6528	22.0001	24.1010	25.7575	27.0399	29.0188	29.4702	31.1184	31.7432	32.9578	32.8616	33.2409	32.9002	33.5131	34.0358	34.1141	34.0535	34.5703	34.5265	34.5570	35.0253	35.4433	35.6112	35.8678	35.8527	36.0427	36.0718	36.4121	36.1214	36.1481	36.3007	36.7171	36.6081	36.2682	35.7676	36.3541	35.9449	35.5459	35.2554	35.0642	35.1895	34.8074	34.5289	34.1689	34.2962	34.1602	34.4508	35.0932
d-Le803A1_35_D10F	19.4456	23.1769	25.5815	29.1186	31.0278	32.7353	34.5225	36.0943	37.5568	38.5490	38.8546	39.6354	39.8693	40.3039	40.6439	41.0306	41.3887	41.7463	42.0561	41.9397	42.7860	43.0437	43.4742	43.7278	43.8878	43.9965	44.0834	44.2434	44.3792	44.4820	44.6803	44.8021	44.9070	45.0161	44.9695	44.9012	44.8613	44.7439	44.3677	44.0337	43.9762	43.9160	43.5858	43.0224	43.3122	43.1419	43.1006	43.3735	43.8860
d-Le803A1_35_D11F	19.2227	23.2574	25.2324	28.2068	30.4935	32.6754	34.1459	35.8434	36.9924	37.4872	38.8815	39.1410	39.1869	39.6373	40.0017	40.4622	40.6767	41.3337	41.5337	40.8379	41.9877	42.2680	42.5366	42.7304	43.0044	43.1278	43.1631	43.1400	43.4789	43.6701	43.7704	44.0618	43.9814	44.1613	42.7714	43.8556	44.1674	43.8041	43.6175	43.0995	42.9813	42.7529	42.4115	41.5879	42.3532	42.1542	42.1102	42.3761	42.7607
d-Le803A1_35_D12F	18.6048	22.3167	25.3522	27.6226	30.1532	33.0282	34.4616	35.7838	37.6095	38.8290	39.3459	39.8509	40.4134	40.7947	41.4143	41.7440	41.8517	42.6370	42.6294	42.0571	43.3894	44.0347	44.1280	44.4719	44.7505	44.8888	45.1414	45.1822	45.2651	45.5176	45.6743	45.8839	45.8547	46.0782	45.5329	46.0044	45.9266	45.6506	45.4456	45.0928	44.8800	44.9285	44.5351	43.8888	44.1848	44.2330	44.1465	44.2962	44.9273
d-Le803A1_35_E01F	16.6999	18.4688	20.4860	23.3653	24.7430	26.2686	27.4301	29.0074	29.8892	30.4794	31.0130	31.8067	31.5151	32.0996	32.6818	32.7070	32.9224	33.1171	33.3823	33.4805	33.5362	33.7051	33.9954	34.0989	34.1525	34.3335	34.2107	34.5430	34.6820	34.7070	34.8017	34.8603	34.8747	35.0539	34.8699	34.9173	34.8419	34.6177	34.3605	33.9867	33.3179	33.8845	33.5751	33.4743	33.1501	33.1167	33.0070	33.1485	33.5639
d-Le803A1_35_E02F	16.8835	19.3286	22.3846	24.2467	25.8601	27.4980	29.4858	31.1383	32.0619	32.8809	33.2772	34.0756	34.2565	34.6816	35.1268	35.3736	35.4292	35.4918	35.9932	36.3562	36.3781	36.6736	36.9437	37.1940	37.2958	37.1886	37.3227	37.7075	37.7184	37.7937	37.9006	37.8702	38.0220	38.1240	38.0490	37.6921	37.9722	37.7966	37.5856	37.1640	34.5931	36.9210	36.9348	36.7027	36.5333	36.3765	36.4002	36.5281	36.8597
d-Le803A1_35_E03F	18.7617	21.8448	25.4833	27.7887	29.8689	31.8577	31.8899	35.1143	36.2857	37.1027	38.2748	38.9543	38.6727	39.3446	39.8300	40.2545	40.8278	40.7576	41.1237	41.5768	41.8508	42.0367	42.4002	42.6524	42.7913	43.1427	43.1759	43.3969	43.3548	43.6742	43.7411	43.8133	43.8527	44.1464	44.0604	44.1848	44.0262	43.6191	43.4163	43.3065	43.1567	43.0991	42.8298	42.5985	42.4483	42.4279	42.3918	42.5023	42.8858
d-Le803A1_35_E04F	16.4171	19.2631	21.9157	23.6682	26.4289	27.6195	29.1671	30.6687	31.9021	32.7026	33.5417	34.1066	33.9445	34.5585	35.1691	35.3609	35.7601	35.8278	36.3775	36.2657	36.4651	36.9633	37.4102	37.5355	37.6293	37.6983	37.7872	38.1709	38.0235	38.2494	38.4626	38.3617	38.5407	38.6987	38.6887	38.4727	38.5007	38.3851	38.0842	37.8547	36.4375	37.6111	37.6850	37.4556	37.3600	37.1784	37.1527	37.4071	37.7598
d-Le803A1_35_E05F	18.8248	21.3679	24.5058	26.9972	29.8099	31.5855	32.5928	34.3701	35.7632	36.4130	37.2497	37.6321	37.8714	38.5379	38.9958	39.0885	39.4088	39.6813	40.1115	40.3588	40.6556	41.0771	41.5895	41.8122	41.7388	41.7106	41.8494	42.2238	42.1343	42.3752	42.5958	42.5670	42.8086	42.9011	42.9263	42.6285	42.7447	42.5908	42.2823	42.0601	40.4414	41.6940	41.7418	41.5313	41.4037	41.1703	41.1514	41.4584	41.7775
d-Le803A1_35_E06F	16.8375	20.1007	22.4686	24.6706	27.0450	29.0483	30.1011	31.4136	33.0049	33.2712	34.1525	34.9222	34.8980	34.6832	35.8497	36.0752	36.2550	36.5865	36.9693	37.0691	37.1905	37.4241	37.8208	38.0746	38.1306	38.2766	38.3405	38.5148	38.5887	38.7320	38.8527	38.9502	38.9419	39.2982	39.1566	38.9027	39.0507	38.9768	38.7655	38.6424	37.6675	38.3279	38.3467	38.2314	38.0629	37.8601	37.8886	38.0641	38.4420
d-Le803A1_35_E07F	20.4796	24.2702	27.7396	30.6224	32.0645	34.7443	36.4026	38.0005	39.4704	39.9980	41.1152	41.8641	41.8135	42.4745	42.8235	43.1861	43.6054	43.9666	44.3267	44.6733	45.0769	45.3583	45.7429	46.0335	46.0987	46.4689	46.4783	46.6124	46.7507	47.0055	47.1819	47.2599	47.3948	47.4903	47.4013	47.4956	47.3818	46.8105	46.8895	46.5683	46.4728	46.4652	46.1772	46.0150	45.8676	45.8149	45.7657	45.9482	46.2564
d-Le803A1_35_E08F	18.9714	21.6779	25.1593	28.1821	29.2226	31.8809	33.1196	34.6874	35.9561	36.6967	37.6626	38.3097	38.3861	38.9436	39.4221	39.7148	39.9497	40.4951	40.5641	40.4602	41.1783	41.3795	41.6693	41.9933	42.0587	42.3848	42.5359	42.6615	42.7506	42.9471	43.1523	43.2376	43.1397	43.3345	43.3576	43.1414	43.1655	42.8893	42.6678	42.3696	42.2914	42.3048	41.9826	41.7016	41.6092	41.6005	41.6035	41.7855	41.4970
d-Le803A1_35_E11F	19.5920	22.9813	25.2429	27.9884	29.5562	31.7590	32.9862	34.5261	36.0102	36.4950	37.4153	38.3894	38.4595	38.8913	39.1597	39.4462	39.7186	40.1883	40.3087	40.5699	40.8189	41.0836	41.4256	41.7176	41.8624	42.0529	42.0189	42.2632	42.4189	42.5120	42.7433	42.6949	42.7763	42.9623	42.9707	42.9477	42.8226	42.5555	42.2818	42.0043	42.0333	41.8932	41.6706	41.3771	41.2551	41.1620	41.1315	41.2617	41.7969
d-Le803A1_35_E12F	17.5731	21.4887	23.3056	26.5121	28.5436	30.3859	32.2804	33.5721	34.2856	35.9451	36.2746	36.8375	37.2010	37.9959	38.2560	38.5241	38.5942	39.0363	39.4389	39.6522	39.6335	40.5815	40.9261	41.1634	41.1621	41.5670	41.4301	41.9547	41.9937	42.1018	42.1758	42.3163	42.5594	42.8715	42.5375	42.8051	42.5930	42.4878	42.1276	41.8498	41.2548	41.8308	40.4494	41.5478	41.5657	41.2188	41.1849	41.3428	41.8745
d-Le803A1_35_F01F	17.9026	20.4912	22.5745	25.5454	27.4454	29.1619	30.5940	32.1219	33.0935	34.2518	35.0855	35.1594	35.3470	36.1870	36.5151	36.9482	37.0714	37.3008	37.5468	37.8714	38.1118	38.4312	38.5200	38.7767	39.0709	39.1663	39.2607	38.4010	39.4734	39.7737	39.6111	39.8552	39.8539	40.1592	39.8544	39.9428	39.8853	39.7179	39.4070	39.3210	39.3451	39.2399	38.8354	38.7093	38.6575	38.5855	38.5296	38.6443	38.1413
d-Le803A1_35_F03F	19.2286	22.4423	25.3281	27.2260	29.2064	31.1070	32.5326	34.1342	34.9666	36.3499	36.9145	37.2350	37.5463	37.9726	38.4250	38.5597	39.0184	39.3275	39.4270	39.6808	39.8683	40.2545	40.6968	40.8847	40.9307	41.0658	41.2677	41.2629	41.3880	41.3825	41.6457	41.6828	41.7426	42.0052	41.7999	41.7544	41.5882	41.3678	41.0668	40.6283	40.6155	40.4942	40.1301	39.8723	39.6688	39.5599	39.4693	39.4722	39.6764
d-Le803A1_35_F04F	16.8018	19.2097	22.3041	24.1029	26.2139	28.1060	28.8813	31.1032	31.7541	32.8096	33.5600	33.7706	34.2699	34.6924	34.9402	35.2512	35.5734	35.8252	35.9800	36.0008	36.2387	36.5099	36.6489	36.7988	37.1808	37.2799	37.4840	37.5968	37.6616	37.8703	37.8142	37.9030	38.0175	38.2171	38.0854	38.1057	38.0611	37.8920	37.5369	37.3958	37.4302	37.3752	37.1864	36.9510	36.8663	36.6912	36.6768	36.8123	36.7359
d-Le803A1_35_F05F	18.9303	22.4030	24.7687	27.7654	29.8536	32.7199	33.8215	35.0630	36.5084	37.6581	38.2937	38.9061	39.2767	39.5445	40.0249	40.3625	40.6919	41.0316	41.2471	41.5670	41.7492	42.1229	42.6748	42.8805	42.9383	42.9645	43.2303	43.2953	43.4286	43.5351	43.8057	43.9328	43.9753	44.1246	43.9458	43.9658	43.8324	43.6420	43.3372	42.6808	42.7445	42.6601	42.4184	42.1339	41.9647	41.9232	41.8679	42.0032	42.5321
d-Le803A1_35_F06F	15.9651	18.5265	20.6004	22.3126	24.1100	26.2412	27.0267	28.8340	29.5637	30.4798	31.2758	31.2710	31.6425	31.9746	32.5933	32.7158	33.0048	33.2241	33.3403	33.3315	33.5440	33.8307	33.9806	33.9591	34.2969	34.5543	34.6746	33.7183	34.8491	34.8838	34.9182	35.1441	35.0579	35.1690	35.0143	35.2333	35.0855	34.8737	34.7040	34.3661	34.3453	34.3389	34.0096	33.9547	33.8078	33.7843	33.7410	33.8371	34.0432
d-Le803A1_35_F07F	18.3057	20.8654	22.3031	25.3137	27.3781	29.5222	30.7827	32.6653	33.0983	33.9483	34.1713	35.0329	35.2665	35.7111	36.0019	36.3690	36.5484	36.8432	37.0529	37.1171	37.3105	37.4859	37.8500	37.8537	38.3024	38.5380	38.6801	38.8080	38.8223	38.8886	38.7973	39.1852	39.1788	39.2483	39.2175	39.1869	39.0466	38.7709	38.5621	38.1945	38.2335	38.1890	38.0255	37.8112	37.6051	37.4353	37.3061	37.4762	36.1591
d-Le803A1_35_F08F	18.6313	21.3424	24.2674	26.3973	27.9538	30.1144	32.0329	32.9004	34.2662	35.1864	35.2744	36.1616	36.3316	36.7047	37.2899	37.6466	37.9897	38.1854	38.2880	38.4506	38.7101	39.1598	39.4369	39.5013	39.8033	40.0140	40.1504	39.4522	40.2186	39.6132	40.5254	40.6727	40.6872	40.8918	40.6986	40.9262	40.7453	40.6429	40.5325	40.0354	40.1495	40.1504	39.8744	39.8833	39.6033	39.5581	39.5404	39.6441	39.5097
d-Le803A1_35_F09F	19.8661	23.5813	25.5173	28.5022	30.5754	32.0908	34.2713	35.4580	36.3855	37.4106	38.2436	38.7552	38.7296	39.2799	40.1085	39.8748	40.0429	40.7174	40.7764	41.2366	41.6421	41.8681	41.9642	42.3523	42.4767	42.7536	42.9483	42.7729	43.0361	43.2232	43.2203	42.2147	43.5218	43.7601	43.7239	43.6366	43.5037	43.3647	43.1053	41.8542	42.7692	42.6823	42.4415	42.2490	42.2466	42.0076	41.9772	42.0476	42.6165
d-Le803A1_35_F10F	18.8381	21.0753	25.1744	27.6151	29.7191	31.9525	33.7430	35.1280	36.1797	37.1957	37.9099	38.6809	38.7638	39.3807	39.8241	40.1703	40.5007	40.7716	40.9153	41.3200	41.7298	42.1476	42.3997	42.4349	42.7820	42.9326	42.8656	42.3985	43.4495	43.5167	43.7960	43.8023	43.7046	43.8776	43.8863	43.8977	43.9114	43.4822	43.1819	42.8514	42.9257	42.7417	41.7213	42.2574	42.0340	41.2834	42.0505	42.1569	42.6934
d-Le803A1_35_F11F	18.4828	21.9318	24.4333	26.2535	29.4419	31.6125	32.5562	34.1059	35.2656	36.0328	36.8431	37.6491	37.5021	37.9512	38.4174	38.9283	39.1043	39.6395	39.6101	39.7164	40.1039	40.5809	40.9167	41.3384	41.4132	40.9042	41.4885	41.7912	41.7652	41.1607	42.1972	42.2257	42.3445	42.3400	42.1820	42.1303	41.9685	41.7613	41.3290	41.2122	40.7903	40.6857	40.4311	40.0335	39.9623	39.7982	39.5813	39.5402	40.5992
d-Le803A1_35_G01F	18.3199	21.1323	23.9263	26.0866	27.3548	28.1139	30.9900	31.8896	32.6730	34.1583	34.4251	35.0949	35.2907	35.5916	36.0428	36.4628	36.5561	36.9057	37.0084	37.2944	37.4829	37.5479	37.9993	38.0209	38.2688	38.1601	38.3991	38.7349	38.8174	38.9560	38.9655	39.0167	39.1269	39.2097	39.2219	39.2742	39.2079	38.7625	38.3977	38.1469	38.1153	37.9613	37.8074	37.3688	37.2356	35.7296	37.0920	37.1287	37.8838
d-Le803A1_35_G02F	15.7962	19.0295	20.7162	22.9617	24.9607	26.3983	27.8959	28.9494	29.6771	30.6376	31.2458	31.8996	31.9167	32.4579	32.7293	32.8624	33.1565	33.5746	33.4688	33.5472	33.8194	33.8919	34.0624	34.1913	34.4933	34.5054	34.6116	34.7136	34.7053	34.8466	34.9686	34.9486	35.0486	35.2470	35.1592	35.2058	35.0312	34.4047	34.5855	34.2958	34.2497	34.1805	33.8604	33.7103	33.6475	33.1823	33.4785	33.6831	34.1406
d-Le803A1_35_G03F	19.5098	23.2922	25.0410	28.2733	30.3454	32.2596	33.9080	35.2062	36.0971	37.3079	38.0063	38.7402	38.7520	39.1786	39.8258	40.0150	40.0577	40.5223	40.7863	41.3566	41.6882	41.7369	42.1326	42.2703	42.6934	42.6111	42.7426	42.9058	42.9756	43.0494	43.1824	43.2366	43.5341	43.6502	43.5595	43.6299	43.4612	42.4157	43.0067	42.8256	42.8349	42.1005	42.5779	42.3751	42.1922	42.3086	42.2451	42.4416	42.7922
d-Le803A1_35_G05F	17.6383	20.8385	22.9746	25.7213	27.8109	28.2270	30.3073	31.2695	33.1807	33.5650	34.0601	34.7880	35.0697	35.4440	35.9768	35.9490	36.4943	36.5470	36.7438	36.8244	37.2806	37.3010	37.8825	37.7884	38.2004	38.1565	38.2782	38.4380	38.5192	38.5474	38.7385	38.8503	38.9615	39.0974	39.0164	39.0895	38.7471	38.5837	38.2958	38.1607	37.9855	37.9129	37.6395	37.3292	37.3236	35.4096	36.9510	37.1984	37.9616
d-Le803A1_35_G06F	19.0966	22.6677	25.1021	26.5805	29.4262	30.9020	32.2384	33.7512	34.6463	35.8221	36.3931	37.5322	37.2011	37.9843	38.3411	38.5165	38.9813	39.1656	39.3707	39.4118	40.0539	40.0971	40.4167	40.5880	40.8548	40.7723	40.8426	41.1225	41.2672	41.3137	41.3276	41.5245	41.5053	41.8131	41.6009	41.6443	41.6434	41.3388	40.9379	40.6633	40.6718	40.6429	40.2927	40.1111	39.9215	39.7971	39.8159	39.8844	40.5288
d-Le803A1_35_G08F	18.5613	22.1179	25.5021	27.2336	29.1931	31.2496	32.9659	33.7829	35.3120	35.8778	35.8565	37.3582	37.5142	37.8038	38.3672	38.5094	38.8707	39.3345	39.3724	39.5811	39.8454	40.2905	40.4619	40.8840	40.9282	41.0578	41.0719	41.3366	41.6391	41.7511	41.7688	41.8640	41.8974	42.1858	41.9310	41.9498	41.9411	41.6425	41.3025	41.0389	41.1508	41.0255	40.6002	40.4192	40.6227	40.2981	40.3396	40.6823	40.7958
d-Le803A1_35_G09F	19.4182	22.5021	25.5823	27.7364	30.3148	31.3992	33.7109	34.7026	35.9610	36.6074	37.1580	38.4014	38.4089	38.7172	39.3873	39.5577	39.8809	40.2951	40.3536	40.8697	41.0224	41.4510	41.6478	42.1088	42.0163	42.1640	42.2221	42.4478	42.7003	42.8781	42.7519	43.0334	43.0791	43.2322	43.0828	43.0138	42.9997	42.6543	42.2853	42.0475	42.0249	41.8857	41.4076	41.1034	41.3755	41.0530	41.0761	41.3507	41.6531
d-Le803A1_35_G10F	19.1428	22.8694	25.8813	28.3852	30.4518	32.2450	34.2489	35.3762	36.3832	37.7659	38.0030	38.5335	38.9051	38.9005	40.0178	40.1751	40.2433	40.9793	40.8156	41.3127	41.5201	41.7833	42.0495	42.0982	42.4508	42.6913	42.6682	42.7991	42.8898	42.9976	43.1637	43.5910	43.6527	43.6359	43.7499	43.5836	43.2515	40.9719	42.8202	42.6164	42.5859	41.3836	42.3635	41.9538	42.1476	41.9569	41.4553	41.9564	42.2422
d-Le803A1_35_G11F	19.5047	22.8276	25.9700	28.2560	30.7905	32.2545	33.8402	35.5026	36.3962	37.4335	37.6108	38.5972	38.7105	39.0209	39.6294	39.7984	39.9809	40.5195	40.7273	41.0995	41.3983	41.6112	42.0109	42.0826	42.3919	42.5349	42.6575	42.7630	42.8697	42.8759	43.0377	43.2766	43.3522	43.5567	43.4314	43.4607	43.3025	42.7788	42.6315	42.4414	42.4063	42.3001	42.0511	41.8386	41.7277	41.6747	41.4828	41.7714	42.2141
d-Le803A1_35_G12F	17.3594	19.2008	22.2583	23.8959	25.9688	27.9216	29.4203	30.2072	31.1358	31.8514	31.9800	33.2509	33.5962	33.8171	34.3537	34.5724	34.6628	35.2229	35.3865	35.3717	35.4205	35.5646	36.1243	36.3044	36.3345	36.3019	36.6247	36.7332	37.1429	37.2014	37.1260	37.2066	37.4668	37.3217	37.3761	37.4284	37.4119	37.0192	36.2862	36.4350	36.3049	36.1272	36.0033	35.5158	35.5133	35.4409	35.4295	35.5704	36.1449
d-Le803A1_35_H02F	19.6692	23.3866	26.5540	28.1045	30.8058	32.8845	34.1405	35.8528	36.6512	38.1056	38.8738	39.6507	39.7778	40.0735	40.6560	40.8815	41.2937	41.6125	41.8649	41.7809	42.3346	42.5783	42.8540	43.0822	43.3260	43.4358	43.6088	43.7057	43.6419	43.9438	44.1249	44.0726	44.3145	44.3409	44.2022	44.2289	44.1604	43.8007	43.4799	43.0914	42.9322	42.9310	42.6312	42.3819	42.1749	42.0555	42.0044	42.1941	42.7489
d-Le803A1_35_H03F	18.9898	22.0964	24.6004	27.0386	28.7324	29.7873	31.4640	32.5361	33.1937	34.2486	35.2800	35.8391	35.5539	36.2805	36.4149	36.6915	36.8608	36.8367	37.2965	37.2548	37.5648	37.6798	37.9128	38.0981	38.2668	38.4073	38.4811	38.6046	38.2974	38.7680	38.9736	38.8248	39.0842	39.0659	39.0789	39.0251	38.9146	38.7226	38.5010	38.2227	38.0752	38.1000	37.8684	37.6450	37.5342	37.4180	37.4052	37.5573	37.9539
d-Le803A1_35_H05F	19.8192	23.2320	25.5800	28.3509	30.3406	31.7739	33.2365	34.8859	35.9680	37.0839	37.8595	38.3336	38.2633	38.5644	39.4012	39.4315	39.6563	39.8581	40.2865	40.3362	40.6904	40.8909	41.0410	41.3490	41.6514	41.6783	41.8172	41.8526	41.8612	42.0588	42.1732	42.4526	42.4777	42.5419	42.5785	42.5369	42.1898	42.1375	41.6973	41.4678	41.5013	41.4545	41.1523	40.7819	39.8904	40.6272	40.4924	40.6304	41.2366
d-Le803A1_35_H06F	17.7451	20.5703	23.5525	25.3357	27.0703	29.0717	30.0958	31.5616	32.0624	33.1892	33.8194	34.1987	34.4430	34.3038	34.8672	35.3076	35.7063	35.8694	36.0992	35.7670	36.2506	36.3735	36.5284	36.5973	36.8335	37.2421	37.0687	37.1695	37.1732	37.3785	37.5430	37.4400	37.6109	37.7085	37.6752	37.5754	37.4224	37.2384	36.9687	36.6868	36.5429	36.5724	36.3028	36.0849	35.9701	35.8466	35.8307	36.0131	36.3749
d-Le803A1_35_H07F	17.4916	20.7268	23.2668	25.8390	27.8341	28.2749	30.1860	31.6053	32.1769	34.0488	34.3718	34.5439	34.9626	34.9844	35.9243	36.0797	36.4713	36.6686	36.6095	36.7328	37.0944	37.3228	37.6326	37.7326	37.8197	38.0144	38.1124	38.3092	38.3420	38.6104	38.7827	38.7552	38.8127	38.8721	38.9449	38.9808	38.8038	38.8278	38.4394	38.0833	38.2583	38.0033	37.8838	37.6529	37.4332	37.4958	37.3761	37.4958	37.7642
d-Le803A1_35_H08F	19.3701	22.2416	24.3603	27.3616	28.4963	30.3534	31.2949	33.1511	33.6530	34.7116	35.3707	36.1248	35.9493	36.1970	36.8519	36.9859	37.2492	37.5349	37.6790	37.6850	38.0586	38.3100	38.5286	38.6428	38.8903	38.9357	39.1613	39.1482	38.7135	39.6134	39.4962	39.5911	39.6068	39.7639	39.7949	39.6879	39.7840	39.5323	39.4084	39.0206	39.1614	39.1513	38.9182	38.7609	38.5837	38.5660	38.5072	38.7932	39.0196
d-Le803A1_35_H09F	18.1821	22.0088	24.8452	27.5803	28.9412	30.3678	31.7441	33.3008	32.8173	34.4437	35.3851	35.9909	35.9730	36.5326	36.6470	37.1206	37.2857	37.7379	37.5994	37.6379	38.0749	38.1259	38.4607	38.5627	38.8143	38.9849	39.1789	39.1872	38.4111	39.3888	39.6305	39.4617	39.5999	39.7368	39.7534	39.6886	39.6851	39.3776	39.2089	38.8774	38.8465	38.9012	38.5868	38.4255	38.2984	38.2492	38.2194	38.4276	38.6648
d-Le803A1_35_H11F	19.9072	24.1376	27.6818	30.0831	32.2953	33.4299	35.3892	36.4034	37.4919	39.1448	39.8196	40.3863	40.5611	40.9712	41.2285	41.6426	41.9387	42.5488	42.5500	42.7833	43.1966	43.4282	43.7515	43.8668	44.0591	44.3463	44.4810	44.5300	44.2288	44.7660	45.1062	44.9716	45.1618	45.1443	45.0896	45.0671	45.0756	44.8281	44.5999	44.3340	44.1181	44.2434	43.8214	43.7337	43.5348	43.4052	43.4770	43.6597	44.0409
d-Le803A1_35_H12F	19.6083	22.8863	26.3736	28.5334	30.6059	32.6566	34.0745	35.1320	36.0197	37.6701	38.3451	39.0003	39.3716	39.7101	40.0483	40.3249	40.4075	40.7835	41.1708	41.1514	41.5633	41.8356	42.0596	42.3506	42.5522	42.5306	42.6687	42.7711	42.8382	43.0519	43.1177	43.1533	43.3570	43.4606	43.3728	43.3917	43.2065	43.0155	42.7122	42.5681	42.3857	42.3400	42.1022	41.8921	41.9250	41.6496	41.6224	41.8416	42.4065
[truncated: 207 more columns]
