# Supplementary material for: Last-percent improvement in eligibility rates of crop seeds based on quality evaluation using near-infrared imaging spectrometry
Source: PLoS One. 2023 Sep 20;18(9):e0291105. doi: 10.1371/journal.pone.0291105 (PMC10511137; doi:10.1371/journal.pone.0291105)
Supplement: S1 File — (ZIP) [file pone.0291105.s005.zip › data/00_X-dLe803A1R.csv]

Label	929.98	936.12	942.26	948.40	954.54	960.68	966.82	972.96	979.10	985.24	991.38	997.52	1003.66	1009.80	1015.94	1022.07	1028.21	1034.35	1040.48	1046.62	1052.76	1058.89	1065.02	1071.16	1077.29	1083.43	1089.56	1095.69	1101.83	1107.96	1114.09	1120.22	1126.35	1132.48	1138.61	1144.74	1150.87	1157.00	1163.13	1169.26	1175.39	1181.51	1187.64	1193.77	1199.90	1206.02	1212.15	1218.27	1224.40
d-Le803A1_31_A01R	22.2469	25.7609	28.4559	31.6329	33.6475	35.3860	37.0535	38.1361	39.7127	40.5204	41.5801	41.9770	42.3674	42.7074	43.2906	43.5216	43.6483	43.8284	44.4746	44.3862	45.0623	45.3570	45.5767	45.8815	46.0582	46.0861	46.1201	46.4195	46.2592	46.7534	46.8254	46.9465	47.1999	47.1682	47.0365	47.1838	47.0570	46.9374	46.6085	46.3333	46.2431	46.1849	45.9961	45.6814	45.6169	45.5703	45.4828	45.6682	46.1790
d-Le803A1_31_A02R	21.2606	25.8723	28.2056	31.1544	33.0995	35.4041	36.9806	38.1153	39.7178	40.7657	41.6551	41.8644	42.3267	42.5513	43.1017	43.4744	43.5450	43.6805	44.2097	44.5618	44.8512	45.2347	45.4637	45.8009	45.9844	46.1723	46.4164	46.4917	46.3325	46.7302	46.8017	46.8606	47.1367	46.9758	46.9909	46.9826	46.6483	46.5769	45.9432	45.5262	45.5396	45.4562	45.0457	44.5406	43.1629	44.5365	44.3313	44.6450	45.1980
d-Le803A1_31_A03R	20.4217	24.4120	28.0343	30.0872	32.6957	34.4698	35.8890	37.4004	38.6787	39.7679	40.9634	41.3756	41.5591	41.6971	42.2298	42.8344	42.8087	43.1038	43.5512	43.8211	44.0620	44.3415	44.6686	44.9368	45.2364	45.2591	45.2922	45.3135	45.6022	45.5343	45.6200	46.0341	45.9797	46.0930	46.0785	46.0456	45.7884	45.7755	45.5664	45.3204	45.4119	45.1539	45.0123	44.6251	43.4551	44.4941	44.4979	44.5912	45.2103
d-Le803A1_31_A04R	21.4380	24.2612	27.6440	30.2547	32.4741	34.3993	35.6938	36.8834	38.2380	39.5078	39.8037	40.5587	40.7624	41.0333	41.3136	41.7937	41.9023	41.9348	42.4897	42.1868	43.0345	43.3435	43.3795	43.6597	43.9690	43.2062	44.0051	44.2890	44.2766	44.7756	44.7170	44.2870	44.8053	44.9263	44.7560	44.9192	44.6512	44.4642	44.1527	43.6983	43.6058	43.5622	43.3278	42.9933	42.1031	42.7951	42.6721	42.9564	43.4117
d-Le803A1_31_A06R	20.5263	23.9203	25.6950	29.1015	31.1648	33.3395	34.7260	36.3869	37.3585	38.5217	39.1387	39.6338	39.7382	40.2286	40.8515	41.0258	41.0625	40.9751	41.7890	40.9123	42.1360	42.4679	42.7243	43.0223	43.1247	43.4506	43.5123	43.6073	43.6043	44.0540	43.9639	43.0943	44.2122	44.1231	44.1302	44.1857	43.9245	43.7409	43.5028	42.9267	42.8623	42.9033	42.6186	42.1615	39.6170	42.0964	41.9228	42.2979	42.6108
d-Le803A1_31_A07R	16.5969	18.7521	22.0632	24.1504	25.8611	26.8511	27.9096	29.3234	30.3760	30.6980	31.8936	32.2360	32.3561	32.8819	33.1196	33.5114	33.6860	33.8214	33.6544	33.6239	34.1385	34.0014	34.1234	34.3908	34.6412	32.8812	34.6883	34.8634	35.0156	35.0995	35.1566	35.2238	35.5260	35.3191	35.2977	35.1539	34.9466	34.8668	34.4549	34.1275	33.9468	33.8735	33.5797	33.3602	33.1815	33.0174	33.0359	33.1119	33.6563
d-Le803A1_31_A08R	20.8473	24.5349	26.8337	30.0796	31.7395	33.6802	35.5250	36.4800	37.8709	39.0774	39.8424	40.4911	40.8191	41.1229	41.6255	41.8946	42.0660	42.4559	42.5898	42.7947	43.2419	43.4057	43.8154	44.0897	44.2048	44.2872	44.3841	44.5361	44.6518	44.9163	44.8904	44.7138	45.2655	45.2075	45.1888	45.2395	45.0394	44.9822	44.6719	44.4319	44.3162	44.2337	44.0909	43.7435	43.5724	43.6392	43.4936	43.7257	44.2649
d-Le803A1_31_A09R	19.0479	21.7164	24.4910	27.4729	29.3007	31.4812	32.2780	33.8920	34.7244	36.0103	36.2934	37.0159	36.9089	37.3967	37.9354	38.1064	38.1618	38.1008	38.6282	37.6274	38.9742	39.3587	39.3835	39.6620	39.8354	39.9842	40.0178	40.2984	40.2592	40.6747	40.7020	39.7365	40.5420	40.7958	40.7068	40.6691	40.6105	40.1360	40.0021	39.5292	39.4312	39.1298	39.0448	38.5421	38.5754	38.4490	38.2077	38.6198	39.0877
d-Le803A1_31_A10R	18.7399	21.3671	23.8482	26.5824	28.2793	29.3377	31.5794	32.7538	33.2989	34.7092	35.6865	35.7706	36.1268	36.2025	36.7397	37.1649	37.1923	37.5303	37.6465	37.6794	37.9640	38.2651	38.3455	38.6704	38.7774	38.8617	38.9322	39.0782	38.8694	39.2393	39.3218	39.0756	39.5066	39.5426	39.4248	39.4601	39.3237	39.1889	38.8807	38.6702	38.5503	38.5618	38.3725	38.0953	37.8872	37.9562	37.9075	38.0581	38.4497
d-Le803A1_31_A11R	18.4514	21.7914	24.4116	27.4686	28.9467	29.8605	31.7593	32.9148	33.8872	35.0952	35.6836	36.2802	36.5437	37.0809	37.2467	37.6248	37.6650	37.8606	38.1370	38.0967	38.4803	38.6083	38.9399	39.1137	39.3654	39.0156	39.5248	39.5715	39.6630	40.0178	39.8757	39.7485	40.0981	40.0437	40.0918	40.1096	39.9802	39.8483	39.5972	39.2567	39.2024	39.1657	38.9750	38.7578	38.2882	38.6817	38.5293	38.7574	39.1124
d-Le803A1_31_A12R	20.8734	25.5036	28.5896	31.1371	33.2380	35.2159	36.7544	38.3140	39.4323	40.5372	41.5057	41.9585	42.4062	42.5075	43.0642	43.3802	43.5293	43.8056	44.2099	44.1828	44.7555	45.0740	45.3047	45.6638	45.9055	45.8759	45.9498	46.1121	45.9067	46.4843	46.4935	46.3499	46.8985	46.8596	46.7414	46.8399	46.5425	46.4726	46.0694	45.7158	45.6219	45.5544	45.2490	44.8880	44.5323	44.7554	44.6542	44.9174	45.3996
d-Le803A1_31_B01R	20.5255	23.3759	26.4081	29.5057	30.9178	32.9028	34.7196	36.1185	36.9027	38.0354	38.7900	39.4283	39.6527	40.0897	40.5395	40.9116	41.3271	41.4764	41.6390	41.8694	42.3736	42.5786	42.9044	43.2396	43.3669	43.4591	43.6587	43.7796	43.7754	44.0116	44.1063	44.3715	44.4212	44.4738	44.5102	44.4453	44.2950	43.6015	43.7646	43.4330	43.4234	42.6457	43.0348	42.7798	42.7445	42.4574	42.4677	42.7427	43.2760
d-Le803A1_31_B02R	18.7635	23.0877	25.5430	28.4187	30.3598	31.8728	33.7280	34.9407	36.3864	36.9832	37.6108	38.5943	38.2935	39.2375	39.6762	39.7783	40.3140	40.4360	40.7671	40.8287	41.3079	41.6400	41.8278	42.0321	42.3791	42.3101	42.2486	42.5512	42.7925	42.8540	42.9323	43.2696	43.1696	43.3935	43.2423	43.1158	43.1704	42.8866	42.4218	42.1450	42.0960	42.0619	41.6744	41.4214	41.2964	41.1483	41.1944	41.4014	41.9396
d-Le803A1_31_B03R	18.5387	21.6132	23.7110	26.2383	28.8660	30.5668	32.0334	33.2458	34.3349	35.1693	35.9806	36.7707	36.6643	36.8165	37.6170	37.7879	37.6408	38.5755	38.5188	38.7840	38.9642	39.2085	39.4398	39.7570	39.8864	40.0393	40.3454	40.3516	40.4101	40.4081	40.7149	40.7593	40.7548	40.7722	40.8302	40.6145	40.5193	40.4656	40.2816	39.6841	39.6327	39.7437	39.3394	39.1593	39.0811	38.6916	38.6689	39.0453	39.4953
d-Le803A1_31_B04R	19.6508	23.5248	26.0105	28.6250	30.8957	32.5353	34.5309	35.8436	36.8825	37.6824	38.5133	39.5891	39.2568	40.0991	40.3432	40.5135	41.0674	41.3791	41.7755	41.6231	42.1111	42.2928	42.6868	42.9556	43.2513	43.1952	43.1655	43.4390	43.4226	43.6371	43.7156	44.0223	43.9920	44.1893	44.0592	44.1306	44.0124	43.7596	43.3227	43.2159	43.1354	43.0851	42.7305	42.5747	42.4064	42.3373	42.5313	42.4152	43.1340
d-Le803A1_31_B05R	19.5223	23.0959	25.3873	29.1291	30.6775	32.6421	34.2606	35.6957	36.8886	37.6108	38.1746	39.5493	39.2600	39.8825	40.2798	40.5780	41.1875	41.3136	41.7759	41.8048	42.3297	42.4179	42.7241	43.0533	43.3319	43.1928	43.2387	43.5119	43.6301	43.9215	43.8144	44.0363	44.1428	44.2601	44.1504	44.1963	44.1951	44.0034	43.5894	43.4035	43.3330	43.3141	43.0530	42.8871	42.7331	42.5370	42.6814	42.7647	43.3899
d-Le803A1_31_B06R	15.0294	18.1336	19.4565	22.2176	23.9269	24.8020	26.8243	28.4468	28.8836	30.1055	30.4669	31.4286	31.4347	31.9497	32.2459	32.4414	32.9083	32.8564	33.3085	33.1341	33.4765	33.6571	33.9294	34.1238	34.3418	34.3647	34.4789	34.6514	34.6686	34.8164	34.8808	35.0211	35.0313	35.1372	35.1121	35.0407	34.9205	34.6993	34.3781	34.0880	34.0267	33.9829	33.6489	33.3971	33.2632	33.1325	33.2422	33.3180	33.9064
d-Le803A1_31_B07R	19.0402	22.1581	25.7163	28.6486	29.8583	31.8993	33.6814	34.6096	35.7137	36.7279	37.4411	38.5380	38.3730	38.8123	39.4189	39.6420	39.9893	40.2694	40.7189	40.5077	41.1274	41.4367	41.5551	41.7822	42.0243	42.2028	42.1815	42.4065	42.4747	42.5564	42.6423	42.8393	42.8930	43.0890	43.0236	42.9997	42.8535	42.8022	42.4937	42.1367	42.1390	42.1850	41.8731	41.7143	41.6308	41.4184	41.4734	41.6158	42.1954
d-Le803A1_31_B08R	17.5463	20.3856	21.7792	25.3458	27.2921	29.2505	30.5240	31.5961	32.5140	33.6775	34.1102	34.9685	35.2166	35.7084	35.9620	36.2944	36.5848	36.6797	37.2385	37.1067	37.5858	37.7502	38.0679	38.1963	38.3585	38.4181	38.5801	38.7710	38.7370	38.8819	38.9548	39.2449	39.2518	39.5150	39.3414	39.4302	39.2727	39.0373	38.8125	38.5880	38.5828	38.5518	38.2296	38.1261	38.0254	37.8692	37.8902	37.8996	38.5290
d-Le803A1_31_B09R	18.3899	21.3912	23.8147	26.0467	28.3873	30.2257	31.4517	32.7934	33.8335	34.5629	35.2047	36.1423	35.9461	36.3281	36.9335	37.0130	37.4919	37.7421	37.8993	37.9157	38.2576	38.3791	38.7678	38.9340	39.1560	39.1663	39.3322	39.4652	39.4260	39.6110	39.6863	39.8667	39.8496	40.0220	39.8656	39.8817	39.7233	39.2507	39.1998	38.9150	38.8582	38.8066	38.4811	38.3170	38.2235	38.0469	38.1119	38.1714	38.8318
d-Le803A1_31_B10R	17.2197	20.5641	22.0030	26.3842	27.8098	29.7081	31.5386	32.5649	33.5583	34.9114	35.7392	36.4144	36.3500	36.8982	37.0581	37.3569	37.6777	37.9966	38.4064	38.0323	38.6665	38.8736	39.1516	39.3908	39.7980	39.6686	39.8863	40.1092	39.9361	40.2101	40.1981	40.3658	40.5203	40.6467	40.5260	40.7890	40.5151	40.3154	39.9701	39.8507	39.7842	39.6637	39.5052	39.3816	39.2660	39.0648	39.1431	39.1434	39.9476
d-Le803A1_31_B11R	17.6384	21.2465	23.8752	26.7933	28.8138	30.6451	32.3339	33.4222	34.1931	35.1900	36.0747	36.7161	36.7755	37.3405	37.6041	37.8022	38.3944	38.5071	39.0947	38.8733	39.3018	39.5653	39.7919	40.0383	40.2204	40.2824	40.3590	40.6082	40.6509	40.7188	40.8628	41.0613	41.0961	41.2719	41.2041	41.1648	41.1392	40.8903	40.5854	40.3946	40.3811	40.2530	40.0992	39.8907	39.8028	39.6026	39.7943	39.8455	40.3835
d-Le803A1_31_B12R	21.9724	25.6840	28.9469	31.4598	34.5159	36.7527	38.4104	40.5462	41.1223	42.6170	43.5259	44.1744	44.4427	44.6908	45.5431	45.7594	45.8889	46.6175	46.8260	47.5502	48.0309	48.0243	48.3701	48.6303	48.9207	48.9138	49.3846	49.5252	49.5870	49.6596	49.9388	50.0798	50.3782	50.3678	50.2384	50.3679	50.1464	48.5802	49.3742	49.1299	49.1085	48.4413	48.8938	48.6352	48.5087	48.3764	48.2256	48.3981	48.9207
d-Le803A1_31_C01R	19.3330	22.4038	25.3340	28.1989	29.8238	31.3006	33.7082	34.8805	35.8302	37.1175	37.6121	38.3226	37.3217	39.0427	39.5109	39.7977	39.9278	40.4129	40.7109	40.9300	41.3224	41.5524	42.0163	42.1286	42.2609	42.3052	42.5253	42.5866	42.7898	42.8658	43.0883	42.1931	43.3519	43.4588	43.2628	43.3767	43.2987	42.9283	42.8410	42.5014	42.3938	42.2157	42.0260	41.7705	41.8521	41.5595	41.6848	41.8253	42.1890
d-Le803A1_31_C02R	12.8144	15.2766	16.8270	18.6875	20.6178	21.0198	22.9295	23.9417	24.9435	25.4461	25.8666	26.8408	26.8015	27.2279	27.8363	27.8062	28.1078	28.4444	28.4497	28.6195	28.9111	29.0207	29.2198	29.3578	29.4316	29.6065	29.7117	29.8910	30.0075	30.0155	30.1955	30.0116	30.3438	30.5072	30.6230	30.7355	30.6625	30.6465	30.5618	30.1528	30.5045	30.3997	30.2370	30.2773	30.3859	30.2961	30.3437	30.5246	30.7648
d-Le803A1_31_C03R	17.2930	20.7784	23.7502	27.0879	28.5252	30.4319	32.5098	33.7385	34.9651	35.9385	36.6104	37.0873	37.0908	38.1533	38.5295	38.7930	39.1793	39.5014	39.7427	40.1143	40.3956	40.5947	41.0346	41.2697	41.4907	41.6379	41.8445	41.8076	42.0895	42.2609	42.4318	42.1007	42.5911	42.8277	42.7896	42.7858	42.8391	42.5239	42.2842	42.0908	41.9834	41.9600	41.4321	41.4157	41.4165	41.0625	41.4338	41.5749	42.0318
d-Le803A1_31_C04R	17.2971	19.6976	22.1227	26.5785	27.1190	28.6979	30.4070	31.5947	32.8295	33.4944	34.3715	34.4428	34.9633	35.2250	35.6079	35.9545	36.2382	36.3383	34.2031	36.9322	37.2191	37.2977	37.8322	38.0248	38.1604	38.2057	38.4092	38.8495	38.5115	38.7761	38.7469	38.9018	38.7286	39.0222	39.0627	38.9597	38.9258	38.7353	38.2558	37.7876	37.8020	38.0053	37.6688	37.2351	37.1119	37.1268	37.0072	37.2195	37.8177
d-Le803A1_31_C05R	16.9726	20.3441	22.8750	26.0924	27.4342	28.9671	30.7531	32.2221	33.2698	34.3289	34.8565	35.4761	35.2349	36.1358	36.5196	36.9482	36.9942	37.5217	37.2590	37.9358	38.1829	38.4494	38.9035	38.9512	38.9599	39.1858	39.3360	39.5157	39.6367	39.6726	39.7590	39.0290	40.0203	40.1528	40.0336	40.0289	40.0885	39.7163	39.4310	39.1226	39.0887	38.9869	38.8196	38.4619	38.4399	38.2876	38.3108	38.4311	38.8197
d-Le803A1_31_C06R	19.1873	21.9116	25.3402	27.4911	30.2183	31.8522	33.5786	35.2591	36.0877	37.2025	38.1671	38.8803	38.7325	39.5686	39.9188	40.2323	40.4310	40.9377	40.9876	41.5218	41.8858	42.1405	42.3964	42.7234	42.8119	42.9557	43.0515	43.1866	43.3166	43.4652	43.6456	43.5529	43.8442	43.9292	43.8334	44.0618	44.0206	43.8732	43.5880	43.1850	43.3362	43.1782	43.1497	42.9140	42.7489	42.6890	42.7178	42.8706	43.2691
d-Le803A1_31_C07R	16.1781	19.4811	21.7916	25.9898	26.6482	27.9171	29.9764	30.9358	32.5401	33.5167	34.2592	34.3183	34.5506	35.2824	35.6145	35.3810	36.4148	36.3742	35.3146	36.8278	37.1517	37.2867	37.7735	37.9833	38.1676	38.1703	38.3890	38.6431	38.5022	38.7591	38.7718	38.9878	38.8645	39.1362	39.0624	38.9950	39.0598	38.7614	38.4233	38.0055	38.0977	38.2157	37.9788	37.6361	37.4602	37.4998	37.4137	37.5622	38.0377
d-Le803A1_31_C08R	16.7387	18.8133	21.4153	23.9645	24.9911	26.5374	27.9352	29.1503	30.4291	30.9502	31.6814	32.1603	32.2323	32.7449	32.9551	33.3080	33.5248	33.7500	32.4706	34.0667	34.0646	34.3835	34.7553	34.6842	34.7677	35.0628	35.1039	35.2133	35.4108	35.5317	35.5698	35.6338	35.6010	35.8671	35.7886	35.8083	35.8528	35.4367	35.1128	34.8633	34.8921	34.7938	34.2910	34.2434	34.1590	33.9410	34.2053	34.1847	34.6782
d-Le803A1_31_C09R	17.5687	20.3455	23.1686	25.3279	27.0756	28.5164	30.3270	31.8304	32.9104	33.7585	34.4327	34.9536	34.9753	35.3525	35.8838	36.2688	36.4529	36.6592	36.8752	37.1765	37.4184	37.5255	37.9527	38.0644	38.1832	38.3333	38.5539	38.6972	38.8464	38.8606	38.9100	38.2926	39.1741	39.3147	39.2329	39.1935	39.2147	38.8811	38.6349	38.2854	38.3079	38.2163	38.0302	37.7113	37.7064	37.6454	37.6228	37.7665	38.1724
d-Le803A1_31_C10R	17.6179	20.7979	24.2776	25.3663	28.4520	30.3142	31.5271	33.2702	34.0398	35.4739	35.5285	36.7244	36.8280	37.3648	37.7701	38.2036	38.5681	38.7710	39.1222	39.2710	39.6837	39.9042	40.2975	40.2290	40.5202	40.6529	40.8159	40.7810	41.3098	41.0879	41.1142	41.1962	41.7684	41.7002	41.5296	41.4809	41.4982	41.0179	41.0307	40.6525	40.4219	40.1810	39.9385	39.5975	39.7374	39.2816	39.3326	39.5431	39.9734
d-Le803A1_31_C11R	16.4042	18.9808	21.8727	25.5474	26.5153	28.0205	29.5443	30.9860	31.9987	32.8538	33.4502	33.8959	34.1575	34.7255	34.9544	35.4283	35.7729	35.6290	35.1179	36.0247	36.3530	36.4359	36.7235	36.9495	37.2039	37.2164	37.4810	37.7809	37.7488	37.7845	37.8742	37.9061	37.8340	38.1326	38.0920	38.0515	38.0546	37.7440	37.3576	37.1721	37.1507	37.1896	36.8938	36.5584	36.3987	36.4611	36.4107	36.4762	36.9179
d-Le803A1_31_C12R	17.9058	21.2316	23.8361	26.1301	28.2328	30.1906	31.7529	33.2748	33.8668	35.4409	36.2959	36.8426	37.1228	37.3300	37.8537	38.1568	38.5572	38.8438	38.8773	39.2942	39.6066	39.9386	40.4203	40.5380	40.6674	40.5219	40.8967	40.8469	41.0544	40.8341	41.4781	41.5640	41.6699	41.7298	41.7393	41.5923	41.5082	41.4261	41.0875	40.5044	40.7580	40.7086	40.4441	40.0792	39.9066	39.8258	39.6356	39.6541	40.5185
d-Le803A1_31_D03R	17.9541	22.0532	25.1431	27.5040	30.0768	32.5030	33.9158	35.2904	36.2843	37.5433	38.7263	39.0545	39.2035	39.5770	40.1020	40.1803	40.5723	41.2003	41.3648	41.6238	42.0595	42.2426	42.5784	42.9619	43.1435	43.3613	43.4830	43.6559	43.7742	43.8559	44.0725	44.1735	44.2957	44.5100	44.4156	44.5345	44.3845	43.8229	43.8448	43.7179	43.5377	43.6299	43.0082	43.1274	43.1495	43.0316	42.9307	43.0395	43.5860
d-Le803A1_31_D04R	19.1342	23.1947	25.7505	28.4863	31.1508	32.9197	34.9653	36.4016	37.3282	38.6938	39.1923	40.1048	40.4467	40.7802	40.9506	41.2080	41.6819	42.1815	42.5631	42.2155	43.1077	43.3167	43.7385	44.0514	44.3162	44.4413	44.4660	44.6143	44.7700	44.8218	45.1339	45.1869	45.2715	45.4423	45.4169	45.4455	45.1490	44.7050	44.4323	44.1748	44.0469	44.0082	43.5814	43.3169	43.1990	42.9281	42.8519	43.0702	43.0579
d-Le803A1_31_D08R	17.1838	19.7798	22.0699	24.5124	26.7250	28.5579	30.0467	31.3683	32.1518	33.1565	33.8118	34.5863	34.7283	35.0515	35.4572	35.6850	35.7774	36.3110	36.5568	36.5863	36.8282	36.9777	37.3311	37.5894	37.7258	37.8268	37.9653	38.2135	38.1493	38.2790	38.3650	38.4314	38.5910	38.6174	38.5909	38.5409	38.4119	37.6533	37.9759	37.7313	37.3921	37.6481	37.0415	37.0660	36.9907	36.9464	36.8497	36.9242	37.4251
d-Le803A1_31_D09R	18.0549	21.7589	24.1435	27.0353	29.6097	31.3677	32.9654	34.4078	36.1696	36.7136	37.5018	38.0136	38.3508	38.7449	39.0561	39.5304	39.7291	40.2272	40.4331	40.6695	41.3279	41.3413	41.6027	41.7815	42.1258	42.4839	42.3152	42.6180	42.8065	42.7387	42.9691	42.9766	43.1657	43.4144	43.1363	43.2644	43.0729	42.7111	42.3553	42.1564	41.7442	41.9596	41.0867	41.4113	41.4147	41.2265	41.2327	41.3301	41.9551
d-Le803A1_31_D10R	16.9398	19.4369	21.4151	24.6345	27.1396	28.8791	29.8747	31.3198	32.7123	33.3291	34.0946	34.4640	34.7751	35.3361	35.5267	35.9076	35.9041	36.5939	36.6465	36.6448	37.6242	37.1447	37.6562	37.6863	37.9180	38.0245	37.9304	38.4308	38.5323	38.5445	38.4797	38.6178	38.8121	39.0285	38.9078	38.8103	38.7760	38.4865	38.1678	37.8621	37.2674	37.8809	36.7766	37.3568	37.2315	37.1598	37.1253	37.1386	37.6798
d-Le803A1_31_D11R	19.2904	22.2040	24.5796	28.2756	29.7460	31.9383	33.6504	35.2262	36.5638	37.5416	38.3915	39.2291	39.3031	39.6410	40.0728	40.2746	40.6682	41.0164	41.6905	41.7018	41.8858	42.3752	42.6944	43.0930	43.0655	43.5345	43.6390	43.5948	43.8521	43.9050	44.1049	44.1626	44.3342	44.4788	44.3099	44.1758	44.2427	42.4565	43.5160	43.4870	43.4021	43.3329	43.1248	42.6130	42.5604	42.5727	42.4765	42.8334	43.2309
d-Le803A1_31_E01R	18.5980	22.3182	24.5643	27.0160	29.5560	31.0682	32.9776	34.7933	36.0360	36.9676	37.5584	37.9997	38.6231	38.9915	39.5018	39.4768	40.1368	40.4243	40.7965	40.6942	41.4324	41.5123	42.0323	42.2520	42.4374	42.6183	42.7705	43.0998	42.9383	43.0652	43.3035	43.3938	43.5313	43.5693	43.6752	43.6964	43.7022	43.6305	43.3390	43.1020	43.1081	43.1923	43.1054	42.7810	42.7059	42.6536	42.7077	42.8225	43.2832
d-Le803A1_31_E02R	18.3932	22.3299	24.1613	26.5915	28.9227	30.5951	32.4830	33.6003	35.1374	36.0994	36.1469	36.9003	37.3958	37.7056	38.3923	38.2374	38.5921	38.9069	39.3677	39.4947	39.8895	40.0917	40.3778	40.6059	40.7005	40.9775	41.1223	41.3976	41.2269	41.3850	41.5941	41.7062	41.7950	41.7663	41.8244	41.9311	41.7022	41.5308	41.2791	40.9311	40.8929	40.8720	40.6372	40.3818	40.1977	40.0229	39.9644	40.2063	40.7555
d-Le803A1_31_E03R	15.1527	19.1758	21.4670	23.0514	25.3711	26.8925	28.8162	30.5747	31.4716	32.5363	32.6947	33.4762	33.7996	34.3078	34.7083	34.8092	35.3251	35.6236	35.8572	35.8682	35.8706	36.1364	36.5380	36.8453	36.8736	37.0271	37.1354	37.4175	37.2280	37.4280	37.5278	37.5784	37.6910	37.7330	37.8063	37.8240	37.5968	37.3913	37.0093	36.6478	36.6047	36.5265	36.2368	36.0393	35.8744	35.7803	35.7768	35.8979	36.3821
d-Le803A1_31_E04R	15.0444	18.8394	21.0803	23.3983	25.1502	25.7704	27.9293	29.3977	30.3849	31.3051	31.7085	31.8266	32.6499	33.1017	33.5210	33.6703	34.0736	34.2976	34.4798	34.4155	34.7896	34.9814	35.1432	35.1960	35.4392	35.6250	35.8132	36.0186	36.0237	35.9711	36.0148	36.2273	36.4356	36.3936	36.3220	36.3424	36.1890	35.9879	36.0605	35.5378	35.6819	35.3274	35.2081	35.1922	34.8483	34.7290	34.7408	35.1014	35.2613
d-Le803A1_31_E05R	17.2864	19.4734	23.6675	25.8003	27.7148	29.6531	31.2592	33.3200	34.1663	34.9822	36.3305	36.4991	36.8089	36.8363	37.5870	38.0328	38.4863	38.6507	39.0975	39.0562	39.1619	39.3966	39.7469	40.1324	40.2596	40.3747	40.5704	40.7527	40.6954	41.1114	41.0050	41.2462	41.3652	41.3807	39.9758	41.4596	41.0657	40.7912	40.6868	40.2398	39.9751	40.2279	39.7408	38.0857	39.2720	39.4118	39.4325	39.5299	40.0116
d-Le803A1_31_E06R	17.2666	21.5024	23.6329	26.5013	28.6887	29.9695	32.1592	33.9174	34.6425	35.7913	36.2549	36.6153	37.1721	37.5104	38.4948	38.3226	38.6827	39.2569	39.3755	39.5324	39.6709	39.9490	40.2342	40.4507	40.8345	41.0585	41.0781	41.3474	41.2260	41.2376	41.5546	41.7722	41.7886	41.8195	41.8868	41.7719	41.7207	41.4298	41.1995	40.6951	40.6798	40.6049	40.4980	40.1024	39.8349	39.8038	39.8489	39.9014	40.4880
d-Le803A1_31_E07R	19.6070	23.5029	26.1031	28.6133	31.2216	33.3180	35.1747	36.8238	37.6895	38.8984	39.9834	40.2815	40.9088	41.0419	41.4422	41.8204	42.1232	42.5218	42.9147	43.1790	43.5803	43.8965	44.2171	44.4620	44.7638	44.9328	44.9363	44.9917	45.2941	45.4312	45.5965	45.6469	45.8006	45.8612	45.3996	45.8963	45.7297	45.4449	45.1300	44.7442	44.6286	44.6463	44.3417	43.5166	43.8345	43.6910	43.6619	43.8516	44.4458
d-Le803A1_31_E09R	18.2064	22.0612	24.8277	27.1977	29.8670	31.3658	33.1702	34.7121	36.0990	37.0009	37.9971	38.3001	38.9808	39.4991	39.7476	39.8335	40.4886	40.7698	41.1540	41.1854	41.5246	41.8141	42.2847	42.4503	42.7191	42.9690	43.0970	43.1523	43.2416	43.3811	43.5974	43.6753	43.7875	43.8175	43.8816	43.8940	43.7362	43.4740	43.0647	42.7564	42.6226	42.6658	42.3241	41.9399	41.7299	41.5297	41.4373	41.6324	42.3561
d-Le803A1_31_E10R	15.6039	18.6305	20.9263	23.0195	24.7771	26.5931	27.7604	28.8221	30.1543	30.8440	31.6727	31.9845	32.4268	32.5126	33.1863	33.0439	33.7346	33.8749	34.0108	34.0554	34.3439	34.3990	34.5820	34.6094	34.9789	34.8944	34.9798	35.2237	35.2609	35.3577	35.3896	35.6678	35.6373	35.6773	35.7264	35.7421	35.5320	35.2934	35.1983	34.8423	34.8847	34.7088	34.5287	34.4234	34.1576	34.0952	34.0113	34.2348	34.5235
d-Le803A1_31_E11R	14.2792	17.7169	20.6985	22.5033	24.1420	24.8445	26.8359	28.1392	28.6599	29.9065	30.1702	30.3752	31.0651	31.3567	31.9325	31.7197	32.1401	32.6432	32.7994	32.7020	32.8793	32.9143	33.2532	33.1644	33.4676	33.6208	33.7888	33.9297	33.8402	33.9219	34.1319	34.1798	34.3645	34.2104	34.4714	34.2831	34.2485	33.9457	33.7042	33.2944	33.3995	33.1300	33.2076	32.8475	32.5456	32.4996	32.4915	32.6692	33.0548
d-Le803A1_31_F01R	18.5707	20.1129	23.4108	26.1823	28.2337	29.6878	28.2607	32.2756	33.8017	34.7678	35.5016	35.4243	36.2242	36.6331	37.0321	37.1819	37.2046	37.8491	37.3505	37.9490	37.5895	38.4688	38.6717	36.0648	39.1046	39.0302	39.5209	39.6537	39.4797	39.9216	39.4968	39.9023	40.1663	39.9055	40.0681	39.9682	40.0375	39.6225	39.4109	39.0357	39.1067	38.9277	39.0422	35.9297	38.2895	38.0789	38.2109	38.2321	38.9058
d-Le803A1_31_F02R	18.4702	21.6174	24.5483	26.9439	29.0852	30.4820	32.9546	34.0476	35.1807	36.3265	36.9607	37.4997	37.7780	37.8882	38.5611	38.6539	38.9961	39.2783	39.4967	39.8491	39.9946	40.5114	39.8230	39.7934	41.0953	40.9809	41.2915	41.2640	41.4669	41.6345	41.6586	41.7283	41.8482	41.8381	41.8944	41.8713	41.7627	41.5881	41.1911	41.0717	40.9151	40.5318	40.4090	40.0101	39.9028	39.8492	39.6567	39.9816	40.5436
d-Le803A1_31_F03R	14.5665	16.8435	19.2324	21.3912	23.3355	24.5957	25.4451	26.9878	28.4570	28.9193	29.8156	29.9653	30.4120	30.8891	30.4293	31.4286	31.5612	32.1070	32.0380	32.1899	32.1823	32.5377	32.6513	30.8313	32.9733	32.9507	33.3126	33.4653	33.5553	33.7945	33.7863	33.8782	33.9915	34.0511	34.0910	33.9095	33.8128	33.6987	33.3983	33.1930	33.1965	33.0218	32.8642	30.4011	32.4238	32.3736	32.2783	32.5533	32.9477
d-Le803A1_31_F05R	15.9765	18.7484	21.2106	23.7396	25.3865	26.3551	26.1717	29.8829	30.2962	30.8664	31.8591	32.3581	32.7503	33.0197	31.5657	33.7224	33.9494	34.3105	34.5335	34.4888	34.6007	34.8768	34.9479	35.2660	35.2820	35.4256	35.8448	35.7867	35.9149	35.9030	36.2335	36.0752	36.1458	36.5989	36.1732	36.4132	35.8714	36.1296	35.7392	35.5185	35.3653	35.4386	35.0276	34.5960	34.7503	34.8090	34.4877	34.9239	35.2173
d-Le803A1_31_F06R	19.1726	22.0494	25.3242	27.9427	30.0884	31.5095	32.4451	35.2462	36.7337	37.0400	38.0967	38.6667	38.9122	39.1734	39.5020	39.8868	40.0688	40.5629	40.5749	40.9106	41.0430	41.5091	41.7206	41.0324	42.2297	42.4114	42.7251	42.6897	42.7083	43.0277	43.0761	43.2156	43.3012	43.4301	43.2910	43.3428	43.0771	42.9913	42.6808	42.3311	42.3437	42.2947	42.0209	41.2038	41.5683	41.4704	41.3849	41.5635	42.1258
d-Le803A1_31_F08R	18.6020	23.2204	25.4683	24.9987	29.8403	32.0064	32.3020	35.1949	36.5589	37.6645	38.1482	38.7810	39.2511	39.1557	39.6905	40.1698	40.3875	40.7477	40.6790	41.1430	41.2016	41.7340	42.1853	40.4508	42.6343	42.5463	43.0151	43.1226	42.9221	43.3000	43.0494	43.3338	43.6858	43.7308	43.4237	43.7401	43.3539	43.1349	42.9585	42.7747	42.8939	42.7362	42.4153	41.4199	41.7791	41.5516	41.7389	41.7182	42.4026
d-Le803A1_31_F09R	17.2541	20.7713	23.3804	24.7854	28.0774	29.4204	30.3814	32.5599	33.8372	34.6405	35.0338	36.1324	36.0919	36.4205	36.2706	37.2538	37.1616	37.8743	37.6903	38.0441	38.1316	38.8330	38.7298	38.4336	39.3920	39.3769	39.6099	39.5933	39.7461	39.8757	39.9557	40.0297	40.1846	40.3481	40.0701	40.3511	39.9157	39.9088	39.6090	39.2670	39.2774	39.2113	38.9950	37.9038	38.4542	38.4237	38.2844	38.3843	38.9352
d-Le803A1_31_F10R	16.5544	20.4943	22.0832	24.7595	27.1105	28.0028	29.7482	31.3423	32.4625	33.2813	33.9138	34.2732	34.8546	35.1893	34.8929	35.7130	35.8386	36.5166	36.5319	36.5853	36.5367	37.1075	37.1774	36.3986	37.5176	37.9106	38.0024	37.9988	38.2136	38.3586	38.5146	38.5335	38.6908	38.7697	38.6250	38.7180	38.1790	38.4356	37.9880	37.7261	37.5396	37.5832	37.2223	35.6516	36.8966	36.9389	36.6329	37.0305	37.4904
d-Le803A1_31_F11R	18.7209	22.1635	25.1626	26.6414	29.9929	31.5059	33.6045	34.6193	36.0033	36.8934	37.8029	38.4870	38.6660	39.0103	39.2794	39.7503	40.0365	40.3484	40.5168	40.8151	41.0741	41.4603	41.6730	41.7432	42.1240	42.1929	42.4286	42.5398	42.5314	42.8884	42.8463	43.0908	43.2527	43.3271	43.3018	43.3097	43.1156	42.9705	42.6752	42.4751	42.4171	42.4299	42.1693	41.7540	41.8037	41.7594	41.7138	41.9159	42.4143
d-Le803A1_31_F12R	15.5280	17.6456	20.5703	22.7476	24.5533	26.2997	25.6256	29.0292	29.9454	30.8940	31.3767	31.8953	32.3066	32.5202	29.7680	33.1454	33.4969	33.3376	33.9426	34.0322	34.1704	34.4172	34.4542	34.6945	34.8830	34.8426	35.4492	35.4632	35.4742	35.4508	35.6473	35.6829	35.7637	36.2288	35.6449	36.1134	35.4241	35.7063	35.4351	35.3906	35.3852	35.3220	35.0199	34.6677	34.8847	34.8945	34.7785	35.2766	35.3040
d-Le803A1_31_G02R	16.9030	20.9874	23.2862	25.2724	27.4198	29.2815	31.2049	32.4634	33.4176	34.0771	34.7975	35.3874	35.8077	36.1546	36.6294	36.7514	36.9192	37.2468	37.5493	37.6335	37.7295	37.8646	38.2207	38.3744	38.5917	38.5659	38.7942	38.8838	39.0019	38.8339	39.1873	39.2983	39.2806	39.4741	39.6098	39.4391	39.1896	39.0989	38.7098	38.5034	38.4812	38.4437	38.2233	38.0103	37.9678	37.8992	37.7636	37.9241	38.3732
d-Le803A1_31_G03R	18.9303	21.8250	24.0409	27.0493	29.2490	30.4197	31.8931	33.6754	34.4496	35.6488	35.9162	36.8188	36.6910	37.1727	37.8401	38.0933	38.2511	38.5910	38.6783	38.8580	38.9858	39.1459	39.3787	39.7989	39.9173	39.9385	40.1084	40.2810	40.5828	39.6803	40.5120	40.6461	40.7859	40.6860	40.8232	40.7406	40.5347	40.3587	40.1032	39.8671	39.6345	39.5697	39.4189	39.2219	39.0513	38.9143	38.7719	38.9853	39.4302
d-Le803A1_31_G05R	16.2504	19.3359	21.2763	23.7750	25.4232	26.4813	28.2012	29.3860	30.0210	31.4566	31.4710	31.7431	31.6850	32.6810	33.2804	33.2984	33.5018	33.9137	33.7780	34.0487	34.1427	34.2599	34.5664	34.5787	34.8287	34.8234	35.1430	35.2566	35.2289	35.3418	35.6087	35.6280	35.6664	35.7246	35.6936	35.6908	35.6400	35.4918	35.0007	34.9459	34.6620	34.7129	34.5585	34.2661	34.1382	34.1070	34.0740	34.1687	34.8053
d-Le803A1_31_G06R	21.6074	25.0527	27.5840	30.1159	32.2671	34.5015	36.0028	37.6150	38.1594	39.6902	40.0879	40.7772	40.9918	41.4182	41.6524	41.9796	42.2833	42.5756	42.8688	43.3165	43.4823	43.7178	43.9575	44.3478	44.3964	44.4624	44.6197	44.6223	44.8913	44.9929	45.1763	45.2691	45.2858	45.4374	45.5661	45.4342	45.1699	45.1692	44.6016	44.5497	44.3999	44.4229	44.2060	43.9814	43.7831	43.6554	43.5595	43.7162	44.2439
d-Le803A1_31_G07R	18.0550	21.1809	24.0587	26.7930	28.2280	29.7951	31.6999	33.1457	33.6790	35.1271	35.2169	35.7808	35.9687	36.5651	37.1597	37.3246	37.6126	38.0336	38.0008	38.2875	38.5927	38.6228	38.9296	39.0429	39.2867	39.3140	39.5147	39.7622	39.8646	40.0177	39.9448	40.1390	40.2140	40.1881	40.2466	40.1136	39.9382	39.6444	39.2641	39.0524	38.7482	38.6526	38.5078	38.2226	37.9987	37.8720	37.7478	37.9310	38.5176
d-Le803A1_31_G08R	17.5549	21.0136	23.0978	24.8908	27.4755	28.5358	30.1379	31.5091	31.8188	33.9432	33.5949	33.4759	32.7320	34.8194	35.4548	35.6626	35.8164	36.2529	36.2412	36.3950	36.5001	36.6957	36.8635	37.2321	37.4567	37.3560	37.7360	37.7702	37.9500	38.1657	38.2482	38.2228	38.3774	38.2602	38.2933	38.3322	38.0705	37.8417	37.4684	37.1915	36.8589	36.7744	36.6164	36.2562	36.1063	36.0176	36.0275	36.1954	36.9918
d-Le803A1_31_G09R	20.2373	23.6921	27.1745	29.0697	31.8394	33.9465	35.2954	36.5963	37.2845	38.6901	39.2378	40.0405	40.1143	40.6556	40.9844	41.3907	41.6267	41.7822	42.3270	42.4512	42.8174	42.8434	43.1122	43.5753	43.6430	43.7336	43.7994	43.9327	44.1711	43.1920	44.2658	44.4124	44.3382	44.4587	44.5979	44.6206	44.4859	44.3413	44.3933	43.6921	43.6282	43.5687	43.3435	43.1810	42.9922	42.8118	42.7801	42.9167	43.4149
d-Le803A1_31_G10R	18.4556	22.1843	23.8099	26.3703	28.6042	30.4533	31.7867	33.2377	34.2797	35.5801	35.6158	36.4659	35.7001	36.6548	37.3887	37.4435	37.6290	38.2575	38.1616	38.3209	38.4980	38.7208	39.0695	39.0453	39.4126	39.4619	39.7318	39.8212	39.9936	40.2314	40.1790	40.2599	40.4669	40.4476	40.4514	40.2899	40.1488	39.8816	39.5369	39.4513	39.0830	39.1464	38.9271	38.6446	38.4777	38.3925	38.3275	38.5336	39.0837
d-Le803A1_31_G11R	16.1219	18.6533	21.4050	23.1944	24.9946	26.0037	28.1516	28.9988	29.2999	30.9336	31.0435	32.0649	31.5621	32.4437	33.0628	33.1591	33.4487	33.6352	33.6165	33.7444	33.7925	33.9198	34.2741	34.4895	34.5111	34.5995	34.9019	34.8677	35.1821	35.2535	35.3778	35.4693	35.4710	35.6469	35.5090	35.4332	35.2863	35.2407	34.8735	34.6464	34.4439	34.4777	34.3540	34.0660	33.8998	33.7393	33.8035	34.0392	34.5772
d-Le803A1_31_G12R	21.2691	24.9429	27.6225	30.7685	33.3448	34.7853	36.8876	38.3322	39.3221	40.1818	41.2790	41.8684	42.2477	42.6869	43.2703	43.3148	43.5166	43.9017	44.2865	44.6167	44.9509	45.2469	45.4469	45.8493	45.8968	46.0695	46.1833	46.2780	46.4831	46.5351	46.7797	46.8973	46.9657	47.1574	47.1871	47.0191	46.5349	46.6325	46.1735	45.9224	45.8055	45.7485	45.4890	45.1160	44.9453	44.9388	44.7961	44.9972	45.5184
d-Le803A1_31_H02R	20.9350	25.1055	26.8035	30.1126	31.6372	33.0949	34.8183	36.0421	37.1453	38.1781	38.5294	39.2592	39.5568	39.8211	40.1504	40.6130	40.5803	41.0205	41.1985	41.3309	41.6560	41.7177	42.0616	42.3824	42.5254	42.6893	42.8360	42.8621	43.0020	43.0801	43.1509	43.2906	43.4604	43.6178	43.4312	43.4522	43.2789	43.1566	42.6612	42.4170	42.2857	42.3193	41.9933	41.2437	41.5608	41.4107	41.4377	41.5347	42.1788
d-Le803A1_31_H04R	18.4641	21.8481	24.0063	26.3043	28.4838	29.3809	30.4052	32.3729	32.9594	33.8797	34.3871	35.0697	35.1950	35.6050	35.9013	36.3127	36.1429	36.4099	36.8240	36.5043	37.0881	37.0217	37.4296	37.7084	37.8394	37.9206	38.2290	38.2041	38.2654	38.3887	38.3868	38.5315	38.6944	38.8670	38.7368	38.7978	38.5665	38.4675	38.0139	37.6276	37.5738	37.5463	37.3381	36.6303	36.9466	36.8156	36.8828	36.9874	37.5775
d-Le803A1_31_H05R	15.4725	18.3058	20.7895	23.2639	24.5643	25.6266	26.9502	28.3090	29.3443	30.2740	30.6970	31.0248	31.4846	31.7333	32.0384	32.3244	32.5506	32.7437	32.8054	32.6144	32.8655	32.7432	33.1833	33.4626	33.4923	33.6130	33.7711	33.9044	33.9811	34.0746	34.0788	34.2074	34.3715	34.4250	34.3297	34.3657	34.2024	34.0788	33.8135	33.5976	33.4919	33.5327	33.3330	32.0953	33.0655	32.9509	33.0211	33.0354	33.5672
d-Le803A1_31_H06R	19.9914	24.0989	26.2941	28.7142	30.8167	31.9955	33.8022	34.9703	36.2994	37.1346	37.6955	38.3001	38.4887	38.8579	39.0505	39.4694	39.4934	39.9015	40.1555	40.2409	40.3728	40.5536	40.9350	41.3394	41.2876	41.4514	41.6871	41.6217	41.7779	41.8151	41.9446	42.0626	42.1809	42.2782	42.2429	42.1166	41.8975	41.7464	41.2245	40.9596	40.7257	40.7304	40.3393	39.8955	39.8739	39.7349	39.7398	39.8627	40.5550
d-Le803A1_31_H08R	20.2426	25.1207	27.7327	29.3978	31.3560	33.3956	35.0313	36.5989	37.5109	38.3923	38.7279	39.6963	39.7398	39.9843	40.6697	40.8185	40.9578	41.2356	41.5790	41.5976	41.7913	41.9689	42.3737	42.7007	42.7445	42.8169	43.0318	43.0725	43.2079	43.2640	43.4623	43.6351	43.7609	43.6730	43.7216	43.7044	43.6175	43.4781	43.1189	42.8907	42.7829	42.9696	42.6496	41.2912	42.4043	42.1196	42.1943	42.3614	42.8384
d-Le803A1_31_H09R	21.0967	24.3000	27.2818	29.1493	31.4971	33.2154	34.7142	36.5314	37.1970	38.4249	38.7200	39.6557	39.6781	39.8431	40.2998	40.8001	40.8217	40.9266	41.3776	41.0810	41.6613	41.6177	41.9927	42.3748	42.6995	42.6575	42.8364	42.8976	42.9152	43.1274	43.1877	43.2623	43.5193	43.7057	43.3359	43.3916	43.2978	43.3574	42.9481	42.7207	42.5991	42.5516	42.4769	40.3111	42.1469	42.0850	42.2001	42.0897	42.7110
d-Le803A1_31_H10R	22.0811	25.7475	28.7582	31.1597	33.1629	34.7968	36.7080	37.7630	39.3233	40.0647	40.5465	41.3657	41.4988	41.6413	42.0388	42.5720	42.6817	42.9877	43.2173	43.4259	43.7815	43.8491	44.1747	44.6010	44.6633	44.7863	45.0036	45.0055	45.0913	45.2773	45.2598	45.5739	45.5695	45.7353	45.5198	45.5897	45.3558	45.2030	44.6389	44.2434	44.1284	44.0583	43.7803	43.2808	43.2622	43.1367	43.1069	43.2697	43.9144
d-Le803A1_31_H11R	18.4436	21.6404	23.7145	26.3721	28.1263	29.6071	30.7120	31.8867	32.9966	33.7694	34.1199	34.5712	35.0018	35.0677	35.4338	35.9611	36.1505	36.3461	36.3710	36.2571	36.8441	36.3415	36.9157	36.9507	37.2580	37.2802	37.6516	37.6448	37.6291	37.7745	37.6875	37.9069	38.0086	38.0931	37.8898	37.9671	37.8163	37.7865	37.3626	37.1245	36.8910	36.7701	36.6785	36.3634	36.3604	36.3471	36.3101	36.2317	36.8683
d-Le803A1_31_H12R	17.8411	21.3490	23.3272	25.3473	26.7320	28.2990	29.5203	31.1138	31.8972	32.4541	33.2683	33.6898	33.9007	33.9454	34.4045	34.8037	34.8510	35.0478	35.2445	34.9388	35.2263	35.3512	35.5814	35.6731	35.9328	36.0142	36.1009	36.2429	36.3242	36.4741	36.5443	36.6427	36.6454	36.7304	36.5476	36.6467	36.5241	36.4685	36.1123	35.8859	35.8000	35.7640	35.6027	34.0450	35.2754	35.0842	35.2157	35.3100	35.7416
d-Le803A1_32_A01R	19.6148	25.0290	27.2736	30.2976	32.2260	34.3838	35.9220	37.1442	38.5469	39.5338	40.2705	40.7898	40.9630	41.5729	42.0781	42.1664	42.3446	42.5364	42.9790	43.3135	43.5548	43.8704	44.3041	44.5397	44.6308	44.8045	44.8664	45.0099	44.9093	45.4022	45.1948	44.9986	45.7018	45.5889	45.5303	45.5179	45.2229	45.2452	44.7192	44.2271	44.1392	44.2441	43.8933	43.4007	42.3565	43.2685	43.0232	43.4434	43.8476
d-Le803A1_32_A02R	22.3192	25.7585	28.5674	31.2471	33.4875	35.7877	36.7736	37.6228	39.4463	40.6547	41.2866	42.0300	42.0655	42.3770	42.9506	43.2265	43.5163	43.8218	44.1049	44.1308	44.6550	44.9344	45.3286	45.5738	45.7141	45.8189	45.9298	45.9485	46.0987	46.3412	46.4097	46.4371	46.7321	46.6394	46.5968	46.5704	46.4680	46.1666	45.8210	45.4641	45.2807	45.2800	44.9029	44.7291	44.5253	44.4221	44.3005	44.5746	45.1342
d-Le803A1_32_A03R	21.7367	23.9753	28.3829	30.9350	33.2969	35.4260	37.0986	37.9484	39.4546	40.9250	41.5986	42.3250	42.0823	42.5167	42.9762	43.4560	43.5977	43.9172	44.1210	43.1478	44.9059	45.1656	45.2157	45.3747	45.7898	45.8934	45.9175	46.1478	46.2874	46.5430	46.9640	44.2535	46.7484	46.8784	46.9200	46.9421	46.8342	46.4942	46.3617	45.9052	45.7787	45.5240	45.3955	45.0840	45.1212	44.8275	44.5832	44.8939	45.5597
d-Le803A1_32_A04R	19.6832	23.3062	26.4574	28.4424	30.4237	31.7029	33.7334	34.8369	36.0686	37.6439	38.0727	38.6902	39.1769	39.1795	39.6044	40.0684	40.3622	40.6771	40.8282	40.8458	41.2900	41.6616	41.7820	42.1243	42.3730	42.3945	42.4910	42.6594	42.4319	42.8085	42.9894	43.1625	43.3140	43.3035	43.1784	43.2652	42.9420	42.9537	42.4700	42.2379	42.1330	42.0278	41.6968	41.4611	40.7903	41.2044	41.1952	41.3245	41.9192
d-Le803A1_32_A06R	21.9804	25.4890	28.7317	31.3004	33.1870	35.0055	36.6794	38.0885	39.4221	40.2798	41.1516	41.5661	41.5061	42.2123	42.6488	42.5717	43.0176	43.2680	43.5285	43.8970	44.2312	44.4245	44.7385	44.9641	45.1627	45.2731	45.3123	45.4394	45.5003	45.9000	45.8746	45.9288	46.1118	46.1186	46.0534	46.0878	45.9053	45.7560	45.3873	44.9814	44.8858	44.8338	44.4695	44.2399	43.7187	44.0287	43.9303	44.1606	44.6373
d-Le803A1_32_A07R	20.8433	24.9318	26.7464	30.4356	32.3627	33.8496	35.2168	36.6575	38.0948	39.0388	40.2910	40.2293	40.3452	40.9813	41.3842	41.5710	41.8421	41.7028	42.2943	42.8274	42.9958	43.3259	43.5498	43.9430	44.0874	44.3236	44.2661	44.3654	44.3919	44.8840	44.7316	44.4549	45.2627	45.0539	45.0338	45.0544	44.6526	44.7842	44.1154	43.6567	43.6619	43.7635	43.2622	42.8842	39.6443	42.7186	42.6332	42.9680	43.3422
d-Le803A1_32_A08R	21.3979	25.1000	27.8673	30.4363	32.9554	34.9745	36.5854	37.8911	39.3147	40.5929	41.4011	41.8289	41.9347	42.4767	43.0707	43.0725	43.4011	43.3752	43.9740	43.9075	44.4976	44.8605	45.2623	45.6213	45.7272	45.8417	45.7943	46.0002	46.0548	46.3212	46.2488	46.1227	46.6037	46.6307	46.7046	46.5537	46.3804	46.1984	45.8171	45.4845	45.4894	45.2756	44.9909	44.6512	44.2727	44.5081	44.3196	44.5798	45.1251
d-Le803A1_32_A09R	16.6154	19.6101	21.5738	23.8282	25.4777	26.8416	28.1982	28.9040	30.2805	31.1724	32.1190	32.0231	32.6068	32.9028	33.3547	33.5354	33.7579	34.0371	34.2066	33.7239	34.3393	34.6587	34.5923	34.8272	34.8986	35.1300	35.2497	35.5123	35.3349	35.7137	35.4336	35.8867	35.7927	35.8787	35.5980	35.8847	35.5914	35.6409	35.1702	34.7720	34.9803	34.6404	34.6036	34.3579	34.2124	34.1878	33.8402	34.0136	34.4733
d-Le803A1_32_A11R	17.4955	20.1588	20.7088	25.1107	26.5832	27.9360	29.5092	30.5995	31.3338	32.3571	33.4602	33.5501	34.0936	34.2300	34.7515	34.9881	35.3532	35.4611	35.7812	35.3278	35.9048	36.1100	36.0785	36.3287	36.6191	36.7323	37.0994	37.0309	37.1258	37.4443	37.0933	37.6422	37.6777	37.7066	37.4291	37.7760	37.6673	37.4943	37.1254	36.7571	36.9595	36.6138	36.6559	36.3915	36.2821	36.1699	35.9826	36.1095	36.6379
d-Le803A1_32_A12R	18.3792	20.2067	23.1236	25.7453	27.8783	28.5567	30.1654	31.5233	32.3990	33.1347	33.9626	34.5793	34.6301	34.9450	35.4357	35.9808	36.1480	36.4300	36.4072	36.4131	36.6994	37.0656	37.2877	37.4511	37.4739	37.6264	37.8650	37.9831	38.1138	38.2976	38.5571	38.4625	38.5229	38.4730	38.5854	38.6440	38.3047	38.4069	38.0917	37.6162	37.8116	37.5183	37.3169	37.0864	36.8606	36.7899	36.7973	36.9039	37.1526
d-Le803A1_32_B02R	21.8442	24.7858	27.9628	30.5539	31.8801	34.5776	36.1806	37.9620	39.1320	40.1401	40.6871	41.7000	41.7677	42.5310	42.7797	43.0842	43.3507	43.6824	43.9882	44.2133	44.6818	44.9890	45.3041	45.6042	45.9065	45.9794	46.0215	46.2041	46.2750	46.4657	46.6121	46.7477	46.7911	47.0017	46.7837	46.8178	46.7195	46.4104	45.9694	45.6743	45.5874	45.4400	45.1053	44.9013	44.7088	44.5173	44.6472	44.6421	45.4055
d-Le803A1_32_B03R	19.7298	23.2750	26.3461	28.5234	29.8134	32.5987	34.3763	35.5069	36.3183	37.8428	38.0954	39.3552	39.3910	39.9266	40.5244	40.7804	40.9787	41.3869	41.5166	41.5853	42.0393	42.2981	42.6081	42.9273	43.1469	43.2098	43.3090	43.5370	43.5224	43.6955	43.7115	43.7677	44.0206	44.2154	43.9279	44.0806	43.9917	43.7134	43.3706	43.1357	43.0592	42.9953	42.6412	42.5709	42.3827	42.0738	42.1132	42.2852	43.0421
d-Le803A1_32_B04R	17.3538	20.4150	22.1437	25.0175	26.8445	27.5312	29.1234	30.6959	31.3083	32.4949	33.0947	33.7066	33.7432	34.4479	34.6245	34.7490	34.7849	35.3484	35.4781	35.5734	35.3244	35.8465	35.9190	36.2706	36.3415	36.4345	36.5054	36.8170	36.7438	36.8523	36.9532	37.0039	37.2171	37.4871	37.2289	36.7806	37.0639	36.4835	36.2947	36.0473	36.0527	35.7995	35.7337	35.3332	35.1187	35.0996	35.0967	35.1202	35.6823
d-Le803A1_32_B06R	20.6861	23.3792	25.9665	28.8250	30.3650	32.5542	34.0421	35.5324	36.5381	37.6488	38.2159	38.9128	38.9196	39.5790	39.9392	40.1973	40.2423	40.6544	41.0640	41.3003	41.4379	41.6399	42.0002	42.2790	42.4091	42.5077	42.6550	42.7560	42.8425	42.9154	43.0424	43.1330	43.2919	43.4332	43.2575	43.1820	43.1354	42.7615	42.4278	42.1490	42.0838	41.9083	41.6107	41.4044	41.1508	41.0215	41.0910	41.1202	41.7749
d-Le803A1_32_B07R	20.6551	23.5115	26.3544	28.7977	29.3073	32.8264	34.2650	35.8085	37.0993	38.0862	38.0922	39.4937	39.5497	40.0804	40.7565	40.7379	41.2742	41.2269	41.8422	41.8494	42.2699	42.4593	42.8467	43.0400	43.3868	43.2958	43.3453	43.6269	43.9035	43.9460	43.9504	44.2117	44.2240	44.5023	44.3288	44.2037	44.3564	44.0323	43.6789	43.4436	43.4566	43.2909	43.0527	42.8480	42.6790	42.5463	42.6815	42.7121	43.3142
d-Le803A1_32_B08R	19.5636	23.6565	26.6264	28.5822	30.5063	32.7410	34.1335	35.7740	36.5252	38.0575	38.7132	39.1732	39.1667	39.5482	40.7281	40.4797	40.9384	41.2675	41.4482	41.6720	41.9129	42.1926	42.5336	42.7807	43.0512	43.3612	43.3614	43.2947	43.4900	43.5493	43.7460	43.9103	43.8972	43.9938	44.0826	43.9342	43.7586	42.1031	43.4833	43.0335	42.9071	42.9255	42.5612	42.3481	42.2695	42.1413	42.1170	42.3796	42.8669
d-Le803A1_32_B10R	17.2041	20.0236	24.2346	25.8509	28.3362	29.4687	31.3972	32.2123	33.3368	34.6445	34.7781	35.9869	36.3939	36.3878	37.1093	37.2671	37.5795	38.1399	38.4390	38.3847	38.5101	38.9292	39.1890	39.5017	39.6142	39.7262	39.7884	39.8794	40.2019	40.2268	40.3228	40.2970	40.4312	40.4685	40.5618	40.3354	40.4951	40.0269	39.5066	39.3490	39.3830	39.1252	38.8516	38.5717	38.3935	38.3251	38.2353	38.4479	38.8144
d-Le803A1_32_B11R	19.6361	23.4830	26.3865	29.3692	31.4834	33.6707	35.3529	36.3365	37.7329	39.0578	39.5403	40.1377	40.2931	40.7455	41.3592	41.6955	41.8316	42.2169	42.8264	43.1687	43.5460	43.6707	44.0538	44.1598	44.6077	44.6015	44.6179	44.8970	45.0323	45.0248	45.2474	45.3532	45.4996	45.5586	45.5453	45.5875	45.4735	44.7269	44.7680	44.5759	44.5028	44.3105	44.2438	44.0397	43.6662	43.8119	43.8103	43.9150	44.3114
d-Le803A1_32_B12R	17.5010	20.1036	22.9935	25.4630	26.6958	27.2539	29.8137	31.0315	31.8071	32.7918	33.8373	34.2282	34.4819	34.9589	35.4453	35.5836	35.7734	36.1276	36.1832	36.2755	36.7822	36.8647	36.8873	37.2091	37.6059	37.7571	37.7550	38.2022	38.0772	38.4258	38.2894	38.3814	38.4538	38.6153	38.6391	38.7792	38.4949	38.2584	38.3431	37.6687	37.9015	37.7449	37.5095	37.3319	37.1435	31.6039	37.0109	37.0361	37.7193
d-Le803A1_32_C01R	15.3396	18.5229	19.6381	21.9181	23.6451	25.1029	26.3415	27.6847	28.4807	28.6421	29.8131	30.2489	30.2307	30.5861	31.2667	31.3137	31.5094	31.9521	31.9309	31.8754	32.5441	32.1712	32.2217	32.5314	32.7248	32.7196	32.9379	31.9558	33.1060	33.1491	33.2981	33.4315	33.4288	33.4397	33.5505	33.5448	33.2499	33.0861	32.9457	32.6698	32.6290	32.2887	31.2068	31.9860	31.9214	30.7656	31.7589	32.0337	32.3358
d-Le803A1_32_C02R	16.6966	20.2665	21.8195	24.1127	26.0441	27.7456	28.8266	30.3227	31.6018	31.8774	32.2775	32.8937	33.1384	33.4701	34.2852	33.9503	34.5471	34.9273	34.9929	35.0809	35.6579	35.6111	35.7152	35.8355	36.0003	36.0507	36.2201	35.3189	36.4844	36.5101	36.7469	36.8556	36.9459	36.9749	36.9291	36.9957	36.7743	36.4132	36.4357	36.0725	36.0750	35.8789	34.5312	35.4496	35.3672	34.0916	35.2641	35.3655	35.8322
d-Le803A1_32_C03R	17.3767	20.6524	22.4844	25.6450	27.1597	29.2274	30.6884	32.1176	33.4093	34.1589	34.9706	35.3768	35.7606	36.0324	36.6280	37.0805	37.1455	37.4441	37.1410	37.6704	38.0631	38.4132	38.6407	38.8683	39.1165	39.0666	39.3539	39.1376	39.5476	39.7050	39.7337	39.9495	39.8490	40.1451	40.1472	40.1582	40.1050	39.9167	39.7471	39.4700	39.5172	39.5188	38.8378	39.0182	38.8701	38.5597	38.9344	38.9541	39.4921
d-Le803A1_32_C04R	15.2753	17.6244	19.2886	21.0577	23.2579	24.6491	26.0290	27.3459	28.2367	28.4866	29.0844	29.6436	29.9057	30.0531	30.6793	30.7950	31.1562	31.4445	31.3644	31.6434	31.9081	31.7783	31.8176	32.2215	32.3606	32.0281	32.3583	30.0392	32.6002	32.6697	32.7973	32.9125	32.8215	32.8762	32.8287	32.9851	32.6528	32.6431	32.5211	32.2484	32.2794	31.9670	29.3649	31.5864	31.6433	28.9735	31.4130	31.6504	31.9482
d-Le803A1_32_C05R	16.4000	19.6779	21.3392	23.8334	25.2964	26.8828	28.4421	30.0219	30.9885	31.8515	32.0337	32.6979	32.9374	33.3074	33.7894	34.6111	34.3497	34.5895	34.9189	34.6864	35.4009	35.3455	35.5207	35.5532	35.6801	35.9877	36.0934	35.5258	36.5073	36.4920	36.7821	36.8818	36.8958	37.0029	36.9770	37.0060	36.9429	36.4149	36.4596	36.1424	36.0975	35.9326	34.8939	35.6099	35.4115	34.5440	35.3243	35.4101	35.8961
d-Le803A1_32_C06R	19.4493	23.2074	25.6291	28.6536	29.8834	31.9843	33.5878	34.6744	36.4237	37.2400	37.9518	38.5561	38.8587	39.1157	39.3593	40.5437	40.0673	40.4091	40.2004	40.8613	41.2865	41.5770	42.0707	41.9662	42.1060	42.4955	42.5566	42.9312	42.9491	42.9582	43.0872	43.2997	43.2140	43.5537	43.4692	43.3880	43.3847	43.0818	42.6978	42.3695	42.3562	42.4385	42.4064	42.0609	41.8424	42.0498	41.8806	41.9507	42.4984
d-Le803A1_32_C07R	20.3180	23.3503	26.6373	28.6977	31.0417	32.9270	34.4476	35.9967	37.1722	38.1139	39.1029	39.5699	39.5624	40.1710	40.6353	40.8601	41.0736	41.6614	41.4951	42.0686	42.4185	42.7459	43.1381	43.2314	43.7273	43.5687	43.6673	43.8532	44.0135	44.1410	44.3142	44.1625	44.4481	44.5522	44.5335	44.6502	44.5517	44.3266	43.9399	43.4204	43.7551	43.6597	43.3848	43.2036	43.0793	42.9488	42.9490	43.0917	43.5255
d-Le803A1_32_C08R	17.8238	21.5649	23.4769	26.0362	27.1991	29.2428	30.2499	31.5612	33.2052	33.7940	34.4366	34.7424	35.2192	35.3597	35.8571	35.9884	36.2467	36.5648	34.8587	37.0035	36.9547	37.4966	37.8239	37.7579	37.7481	38.1834	38.3162	38.5012	38.6888	38.6840	38.6063	38.9115	38.9099	39.1527	39.1199	39.0566	39.3711	38.7875	38.3164	38.0430	38.1894	38.1223	37.9617	37.7800	37.4785	37.7033	37.6569	37.6011	38.2137
d-Le803A1_32_C09R	19.5454	22.9207	25.5286	28.9398	30.4793	32.8905	33.7178	35.4836	36.8151	37.8554	38.6407	39.1872	39.3969	39.7663	40.2325	40.6448	40.8192	40.9445	39.7122	41.6486	41.8275	42.1851	42.7160	42.6624	42.8032	43.0728	43.2180	43.4081	43.5755	43.6639	43.7117	43.9542	43.9185	44.1896	44.1449	44.0456	44.0978	43.7769	43.2153	42.8954	42.9569	43.0217	42.7772	42.5887	42.3023	42.4121	42.2758	42.3586	43.0005
d-Le803A1_32_C10R	20.6150	23.8865	27.3642	29.7634	32.1741	33.8273	35.7151	37.3234	38.3197	39.4638	40.4561	41.1301	41.2155	41.8022	42.1784	42.5238	42.9292	43.2436	43.4141	43.9104	44.2964	44.6246	44.8339	45.0930	45.5921	45.3825	45.6616	45.8952	46.0795	46.2325	46.4788	46.3586	46.6946	46.7810	46.7201	46.7815	46.6262	46.4077	46.0257	45.5792	45.6676	45.5041	45.2350	44.9823	44.9481	44.8218	44.6678	44.3302	45.5185
d-Le803A1_32_C11R	19.8291	22.8952	26.3138	29.5149	30.6177	33.0730	35.0575	36.5001	37.2144	38.9269	39.5879	39.9762	38.8720	40.8673	41.1868	41.5462	41.9319	42.3955	42.5448	42.9677	43.3380	43.5756	43.9886	44.3834	44.5750	43.4162	44.7293	44.8290	44.9921	45.3821	45.4243	45.8001	45.6076	45.6000	45.7772	45.8349	45.4063	45.5167	44.9795	43.2028	44.7092	44.6003	44.3983	44.1987	43.8619	43.9840	43.7247	44.0410	44.6768
d-Le803A1_32_C12R	18.2930	21.9640	24.9389	27.8281	29.3197	31.9068	33.6538	35.0407	35.7404	37.4581	38.1586	38.7252	39.2546	39.5009	40.0120	40.2597	41.0202	40.9309	41.3299	41.5613	41.7953	42.4450	42.8814	42.8383	43.1569	43.1552	43.2406	42.3317	43.5254	43.1462	44.0026	44.2607	44.2664	44.5127	44.2484	44.3696	44.2689	44.3259	44.0875	43.7035	43.5814	43.7179	43.3944	43.2450	42.9234	43.0383	42.8750	42.3763	43.6148
d-Le803A1_32_D01R	19.9082	22.9779	26.1391	29.3631	30.3019	32.8728	34.7759	36.0950	37.4666	37.8892	39.2336	39.8192	39.8724	40.8576	41.0788	41.4698	41.3222	42.2905	42.3452	42.4458	43.0949	43.3747	43.6581	43.9703	44.0227	44.3949	44.1507	44.6267	44.7391	44.7589	44.8458	45.0538	45.2364	45.6198	45.2188	45.4249	45.1204	44.9106	44.4661	44.1932	43.7268	44.2261	41.5748	43.7206	43.7727	43.2253	43.1720	43.2068	43.9798
d-Le803A1_32_D02R	17.7726	20.9209	24.3105	26.7979	28.0574	30.9737	32.0332	33.4671	35.3373	36.0182	36.4430	37.1109	37.4661	38.2827	38.9132	38.8398	38.9796	39.7578	39.7533	40.0623	40.0018	40.3784	40.7580	41.1964	41.1498	41.5442	41.4258	41.7552	41.8215	42.0032	41.8823	41.9974	42.2957	42.5108	42.2691	42.1896	42.0429	41.6548	41.3175	41.0580	40.4853	40.8561	39.3995	40.2318	40.1108	39.8357	39.9427	40.0045	40.5837
d-Le803A1_32_D03R	15.9417	18.8207	21.7575	24.7932	24.7413	27.9936	29.9978	30.5020	31.8125	32.5100	33.3849	33.9226	34.0654	34.6552	35.1895	35.2545	35.3949	36.4671	36.2252	36.5365	36.7726	36.9069	37.2236	37.4963	37.5767	37.9291	37.7941	38.1362	38.2003	38.3770	38.5134	38.4991	38.6636	38.9104	38.6508	38.8114	38.6809	38.6925	38.3322	38.2462	37.6553	38.2825	36.7381	37.8484	37.7731	37.5995	37.6940	37.7463	38.1853
d-Le803A1_32_D04R	16.4983	19.7001	22.9260	25.2817	26.3977	28.5537	29.8244	30.9249	32.5083	33.5246	33.9372	34.4389	34.9172	35.4514	35.8745	36.2262	35.8408	36.7411	36.7301	37.0455	37.0626	37.3017	37.6641	37.9759	37.8386	38.0231	38.2282	38.2679	38.3992	38.5881	38.6194	38.7857	38.9436	39.0501	38.9088	38.7588	38.6976	38.5800	38.2733	37.8884	37.3562	37.8689	36.0998	37.4023	37.3311	37.2105	37.2453	37.2594	37.7599
d-Le803A1_32_D05R	15.9820	17.9614	20.6823	23.0014	22.9806	26.6365	27.7752	29.2630	29.9774	30.7950	31.2142	32.2295	32.1900	32.6115	33.3095	33.5764	33.4448	34.0529	34.1849	34.3269	33.9261	34.3150	34.5289	35.1730	35.0495	35.3180	35.2971	35.3108	35.4179	35.6400	35.7006	35.6711	35.9292	35.9116	36.2066	35.9007	35.8362	35.5218	35.1864	34.9138	34.9410	34.8546	34.6469	34.3331	34.0571	33.9749	34.1152	34.1876	34.5191
d-Le803A1_32_D06R	16.4881	19.0576	22.3431	24.8387	25.4972	28.3668	29.6916	30.4756	31.7387	32.9487	33.4541	34.0110	34.2669	34.6524	35.0756	35.5291	35.2688	35.7641	35.9570	36.1982	36.3477	36.5946	36.9747	37.4607	37.3346	37.5740	37.5359	37.6698	37.8109	38.0114	37.9712	38.1306	38.3407	38.4587	38.3791	38.3475	38.2642	38.0884	37.8177	37.5062	37.0983	37.5166	35.4656	37.1112	37.1346	37.0092	37.1167	37.0895	37.5188
d-Le803A1_32_D07R	17.7403	20.0898	23.6041	26.1787	26.2131	29.4917	30.9321	31.9989	33.1015	33.8853	34.8992	35.2577	35.2623	35.7871	36.3978	36.6575	36.5936	37.2938	37.3195	37.9783	37.6183	37.8564	38.2399	38.4886	38.4781	38.6949	38.7065	38.9537	38.8548	39.3302	39.4746	39.2607	39.4766	39.4923	39.5430	39.3493	39.3436	39.1589	38.7920	38.6818	38.0907	38.5348	38.0376	37.9493	37.6280	37.6144	37.7768	37.7558	38.1860
d-Le803A1_32_D08R	17.7305	21.0355	22.7380	25.7664	27.7149	29.2187	31.0425	32.4345	33.7032	34.1988	34.9786	35.6913	35.8790	35.8833	36.4377	36.9115	37.2826	37.4052	37.7374	37.7497	38.0158	38.3604	38.4230	38.8674	39.1777	39.3040	39.1530	39.5922	39.6046	39.6120	39.8356	39.7660	39.9429	40.0172	40.1006	40.0699	39.9707	39.6184	39.3708	39.2735	39.1788	39.0877	38.8491	38.3365	38.3065	38.2282	38.2853	38.4478	38.8584
d-Le803A1_32_D09R	19.2972	21.9459	23.6116	27.3976	29.5648	31.6805	33.6917	35.3254	36.6614	37.0944	38.3156	39.0238	38.7652	39.1933	40.1988	40.3272	40.6913	41.0262	41.6332	41.6271	41.8992	42.3142	42.3299	42.8076	43.2501	43.2087	43.2462	43.8015	43.7728	43.8114	43.9388	44.0366	44.1146	44.2574	44.4210	44.3164	44.1242	43.7580	43.3064	43.1225	43.0118	43.0336	42.7028	42.2521	41.9957	41.9313	42.0306	42.0497	42.5956
d-Le803A1_32_D10R	16.3163	18.8818	21.9534	24.3069	26.1701	28.5113	28.9733	31.2276	32.1605	33.2986	33.9461	34.5792	34.7366	35.4221	36.1694	35.9195	36.2333	36.5207	36.7027	36.8695	37.1515	37.4405	37.6503	38.0355	38.3779	38.4501	38.4401	38.7122	38.6482	38.7465	38.8521	39.0150	39.0427	39.1488	39.2100	39.3503	39.0647	38.7325	38.6279	38.5870	38.3823	38.2890	38.1116	37.8931	37.7132	37.6482	37.6731	37.7742	37.9888
d-Le803A1_32_D11R	17.3962	21.2982	22.1801	26.5048	28.8305	30.5943	32.7715	34.4148	34.9774	36.3735	37.2659	38.0639	37.9076	38.1107	38.9400	39.6085	39.6932	39.8217	40.5948	40.4506	40.6956	41.1497	41.1402	41.6922	41.8573	42.1222	42.1147	42.4014	42.3676	42.5606	42.6677	42.7025	42.8703	42.8300	42.8885	42.7740	42.4917	41.6378	41.9833	41.7187	41.5232	41.3305	41.0237	40.4160	40.5257	40.3695	40.2009	40.6004	41.1193
d-Le803A1_32_D12R	14.3291	18.2156	21.0892	23.4824	24.5100	26.9547	28.1863	29.4963	30.3499	31.7513	32.1780	32.8975	33.4039	33.7674	34.0310	34.5661	34.7339	34.9471	35.1087	35.3765	35.4877	35.8848	36.0725	36.2626	36.4351	36.6643	36.7568	36.9611	36.9986	37.3076	37.3506	37.4102	37.5048	37.5787	37.6927	37.5874	37.5565	37.4370	37.3026	37.0744	36.9611	37.0828	36.7515	36.7975	36.7062	36.7147	36.6654	36.8281	37.0868
d-Le803A1_32_E01R	17.7526	20.8589	24.2216	26.5225	28.2914	29.9249	31.7343	33.0503	34.3167	35.4037	35.8367	36.3304	36.8556	37.0691	37.8684	37.7568	38.0969	38.5056	38.8535	39.0340	39.0329	39.6279	39.7691	40.0498	40.3799	40.5751	40.5674	40.8084	40.6708	40.8884	41.0231	41.1513	41.2204	41.3553	41.3773	41.3520	41.0574	40.9966	40.6317	40.3128	40.2019	40.2853	39.9156	39.5881	39.4310	39.3124	39.3714	39.4846	40.0829
d-Le803A1_32_E02R	16.4990	18.9613	21.9062	24.3500	25.7956	27.4372	28.7168	30.2907	31.2062	32.2532	32.9283	33.4085	33.6677	33.8587	34.3896	34.4816	35.0484	35.2894	35.4221	35.3267	35.6930	35.3454	36.0585	36.0663	36.5257	36.6746	36.8036	37.0146	36.9094	36.9984	37.1542	37.2760	37.3568	37.4853	37.4966	37.4310	37.3111	37.0730	36.9734	36.6672	36.6400	36.4901	36.3449	36.2025	36.0567	35.9639	35.9133	36.0303	36.4279
d-Le803A1_32_E03R	16.5382	20.0237	23.7702	24.9937	27.6969	29.8428	30.7936	32.6954	33.9741	34.6292	35.3731	35.9931	36.1530	36.5983	37.0937	37.2623	37.6208	37.7918	38.2739	38.2015	38.5822	38.6756	38.9807	39.1849	39.4637	39.6318	39.7802	39.8166	39.9756	40.1521	40.2434	40.2796	40.4275	40.5334	40.1458	40.5047	40.3257	40.1357	39.8087	39.5231	39.3529	39.4240	39.0458	38.6840	38.7614	38.6716	38.6132	38.8403	39.2547
d-Le803A1_32_E04R	15.5157	17.8610	20.4632	23.3372	25.0570	26.6186	27.8363	29.1376	30.5103	31.1544	31.8748	32.4321	32.4185	32.7379	33.4608	33.5686	33.9981	33.9904	34.2462	34.4686	34.7866	34.0403	35.2582	35.3257	35.5240	35.6606	35.8786	35.9641	36.0287	36.1949	36.2336	36.3746	36.3975	36.6830	36.5408	36.4408	36.4103	36.1490	36.0767	35.6852	35.6261	35.6082	35.3364	35.2613	35.2545	35.0191	35.0563	35.2392	35.5454
d-Le803A1_32_E05R	14.6967	15.9521	19.4147	21.4679	22.6415	24.7015	25.5607	26.7547	27.9232	28.7898	29.2454	29.9359	29.7541	29.7222	30.7572	30.9702	31.0362	31.0862	31.2839	31.6702	31.8035	29.3899	31.8611	31.9679	32.4564	32.5426	32.7961	32.9345	33.0470	32.9276	33.0662	33.0670	33.1096	33.4029	33.3300	33.2295	33.0884	32.8598	32.5575	32.2397	32.3222	32.3417	31.8493	31.7404	31.5502	31.4952	31.3726	31.5158	31.9147
d-Le803A1_32_E06R	14.5536	15.9697	18.5323	20.7636	22.0257	22.8362	24.0124	25.3737	26.2097	27.0933	27.7591	28.2347	28.1986	28.0092	28.6810	29.0858	29.4343	29.1810	29.4537	29.4191	29.7954	28.9106	29.5787	29.8413	30.1963	30.1557	30.4370	30.4760	30.8253	30.7537	30.9422	30.8205	30.6875	31.0844	30.6335	30.8460	30.7177	30.3899	30.1258	30.0303	29.8843	29.8722	29.5375	29.3146	29.4652	29.2179	29.2625	29.2583	29.6512
d-Le803A1_32_E07R	16.4667	18.6997	22.1126	24.4093	26.3171	27.9541	29.6229	30.9462	32.1043	32.8960	33.6682	33.9511	34.2674	34.6350	35.4794	35.3626	35.9379	36.0634	36.3037	36.3932	36.4775	36.3948	37.0018	37.2032	37.5425	37.7024	37.7848	38.0155	37.9617	38.0370	38.1458	38.3140	38.3627	38.4906	38.4195	38.4455	38.3358	38.1425	37.9844	37.6661	37.6531	37.5674	37.4251	37.2506	37.1364	37.0567	37.0539	37.1719	37.5868
d-Le803A1_32_E08R	21.1299	25.0180	27.5481	30.1253	32.7057	34.7085	36.1835	38.0231	39.5673	40.0921	40.8363	41.7043	42.1497	42.5412	42.9995	43.2274	43.6796	43.8064	44.2179	44.6188	44.9040	45.3014	45.5982	45.6183	46.1210	46.3373	46.4708	46.7144	46.6164	46.7679	46.9560	47.0846	47.1535	47.2874	47.3749	47.4111	47.1691	47.2040	46.8617	46.6147	46.6827	46.7039	46.5013	46.2931	46.1686	46.0441	46.0333	46.1766	46.5778
d-Le803A1_32_E09R	15.5675	18.6512	20.5562	23.2935	24.9727	26.5763	28.0170	29.3552	30.6043	31.3847	31.6184	32.3361	32.6970	33.1951	33.4763	33.6675	33.9499	34.3247	34.5409	34.4500	34.7620	34.8731	35.0753	35.4614	35.6194	35.7789	36.1077	36.2778	36.1364	36.2872	36.5485	36.5889	36.5681	36.7316	36.7683	36.7422	36.6337	36.5027	36.1427	35.8904	35.8119	35.8322	35.6413	35.2507	35.1006	35.0452	35.0918	35.2491	35.7715
d-Le803A1_32_E10R	18.7390	23.1420	25.1832	27.9159	30.4129	32.3960	33.5602	35.8912	37.0427	38.2334	39.4300	38.6927	40.0947	40.4938	40.7247	41.3331	41.6602	41.9900	42.2819	42.4545	42.7603	42.9542	43.3570	43.7131	43.8588	44.1083	44.2034	44.3787	44.4936	44.8324	44.9656	44.9261	45.1237	45.1907	44.1002	44.9532	44.7592	44.4537	44.0452	43.6410	43.3945	43.4810	43.2231	42.7068	42.3397	42.1625	42.2765	42.4659	43.0725
d-Le803A1_32_E11R	20.4781	23.4940	27.5124	29.5380	31.9487	34.4246	35.4147	37.7801	38.9333	39.8497	41.2561	41.4257	41.8079	42.1681	42.7524	42.9436	43.4010	43.7933	44.2113	43.0097	44.7774	45.3156	45.4584	45.9216	46.0948	46.0835	46.3762	46.6405	46.5562	46.9960	46.8468	47.2251	47.1653	47.4278	46.4950	47.3893	47.1892	46.9437	46.8680	46.3529	46.1122	46.1246	45.7311	44.5391	45.4798	45.6533	45.6335	45.6005	46.3308
d-Le803A1_32_E12R	19.1050	23.0847	26.2377	28.9658	30.8351	33.3210	34.7888	36.9383	37.9581	38.9686	40.1599	40.3058	40.8588	41.2052	41.6159	42.1867	42.2200	42.6621	43.0882	43.2334	43.8109	43.9716	44.2761	44.6446	44.8657	45.1084	45.1754	45.3677	45.5163	45.6864	45.7969	45.9907	46.0887	46.1681	46.0350	46.0579	45.9350	45.7551	45.4917	45.1244	45.0338	44.9680	44.7732	44.2500	44.3538	44.2142	44.2148	44.4353	44.9648
d-Le803A1_32_F01R	17.6472	19.7114	23.8808	26.0994	27.8602	29.7018	30.6192	32.4448	33.7999	34.0585	35.3662	36.1507	36.3851	36.5411	36.2255	37.2339	37.5170	37.6690	38.0354	38.2392	38.5794	38.7026	38.9204	38.3968	39.4779	39.6239	39.6442	39.8474	39.9919	40.0739	40.2621	40.2800	40.3838	40.6063	40.4530	40.5884	40.2807	40.1988	39.9321	39.8057	39.6643	39.5837	39.1979	37.9223	38.9247	38.8377	38.6957	39.0193	39.3506
d-Le803A1_32_F02R	15.2162	16.0652	20.4823	22.5925	24.8033	27.0000	26.7711	27.9859	29.5889	31.1819	31.7674	32.0762	32.5956	32.8639	32.3119	33.5405	33.9971	33.8111	34.2098	34.4559	34.4701	34.9136	34.9093	35.3047	35.2619	35.4501	35.6514	35.8916	35.8771	35.9145	36.0283	36.1596	36.1497	36.4479	36.1337	36.2720	35.9385	35.9232	35.5774	35.4348	35.3109	35.1558	34.8034	34.5111	34.3631	34.3656	34.2420	34.5296	34.7109
d-Le803A1_32_F03R	14.6897	16.7071	18.6926	21.2338	22.7789	24.0160	25.4816	24.7637	27.6039	28.1034	28.2931	29.4283	29.3322	29.9829	29.9787	30.3534	30.4274	30.5064	30.9035	31.2362	31.2686	31.2060	31.5621	31.5890	31.7881	31.8176	31.8824	32.1320	32.1799	32.3256	32.3186	32.2571	32.4584	32.5992	32.6026	32.5803	32.5033	32.1384	32.1062	31.9325	31.9130	31.6845	31.4320	31.3411	31.2093	30.9833	30.9890	31.2849	31.4485
d-Le803A1_32_F04R	15.6561	17.9787	22.0052	23.8005	26.2624	27.6845	29.2523	30.4918	31.6617	32.7868	33.6074	33.7821	34.1871	34.5654	34.6760	35.4122	35.5009	35.3721	36.1304	36.2095	36.4573	36.6149	36.8042	35.9483	37.2548	37.3170	37.4266	37.6198	37.6808	37.8265	37.9055	38.0168	38.0107	38.2250	38.2052	38.2161	37.9945	38.0365	37.7654	37.6179	37.4801	37.4827	37.2180	35.8431	37.0460	36.8954	36.8419	37.1290	37.3169
d-Le803A1_32_F07R	18.1474	20.5071	24.0999	26.4598	28.3438	29.9568	31.8444	33.1797	34.0164	34.8401	36.0995	36.7462	36.7329	37.2619	37.3707	38.0003	38.0743	38.2367	38.7609	38.6174	39.0536	39.3429	39.5016	37.9008	40.0969	40.1719	40.4189	40.5476	40.6203	40.7956	40.9449	40.9547	41.1074	41.1183	41.1178	41.1342	40.7817	40.7689	40.3493	40.0075	39.8866	39.9594	39.5865	37.2997	39.2462	39.1624	38.9066	39.2414	39.7485
d-Le803A1_32_F08R	16.1558	18.8382	22.5061	24.1795	26.2952	28.0515	28.9077	30.8200	31.8787	33.1323	34.0469	34.3657	34.5169	34.9952	34.6600	35.7995	35.9676	36.0481	36.5955	36.5911	36.7583	36.9306	37.1915	36.6090	37.6080	37.8297	38.1227	38.1781	38.2384	38.4178	38.6713	38.4513	38.6642	38.8570	38.6619	38.8093	38.4984	38.4830	38.1738	37.8719	37.7905	37.8058	37.5041	36.1285	37.0671	37.0016	36.8188	37.1403	37.6111
d-Le803A1_32_F09R	20.1298	24.0908	26.5379	28.5333	31.2055	33.3182	35.1212	36.2622	37.9324	38.9422	39.6385	40.3702	40.6247	41.1376	41.3363	42.0233	42.0461	42.5614	42.6234	43.0116	43.4965	43.7201	43.9169	43.8067	44.5721	44.4926	44.7228	44.9259	44.9145	45.2433	45.2895	45.4995	45.6327	45.6754	45.6496	45.6172	45.5181	45.2887	44.9679	44.7145	44.7230	44.6832	44.4285	43.8909	44.0267	43.8528	43.8357	43.9234	44.5172
d-Le803A1_32_F10R	21.3061	24.4931	27.9331	30.3318	32.6806	34.5687	35.9131	37.7078	38.4748	40.0369	40.1728	41.0293	40.9034	41.8076	42.0721	42.5357	42.9373	43.1860	43.4127	43.8153	43.9553	44.0758	44.3144	44.8050	44.9478	45.2010	45.2086	45.4056	45.4905	45.7190	45.8079	45.9607	46.1548	46.1428	46.1254	46.1062	46.0916	45.8281	45.5105	45.1418	45.0602	44.7806	44.8247	44.6542	44.4105	44.2860	44.1107	44.4340	44.9991
d-Le803A1_32_F11R	16.1970	18.6063	21.8449	24.0240	25.5456	27.4290	29.0520	30.4443	30.9737	32.2662	32.3809	33.2305	33.1425	33.7537	34.0953	34.4508	34.5087	34.8887	34.9509	35.4320	35.3812	35.2184	35.5814	36.1033	36.1568	36.2606	36.4560	36.5717	36.6136	36.6509	36.8191	36.8655	37.0799	37.0394	37.0662	37.0622	37.0101	36.8456	36.5609	36.2695	36.2430	35.8825	35.9796	35.9052	35.7802	35.7070	35.6416	35.8718	36.2859
d-Le803A1_32_F12R	15.9867	19.5505	21.5774	24.3353	26.0756	28.1051	30.3317	30.2357	32.2174	32.8979	33.7155	34.6280	34.4939	34.7135	35.1418	35.4619	35.4578	35.7932	36.0963	36.3302	36.4818	36.6004	36.9783	37.1967	37.4951	37.6811	37.5960	37.8228	37.9516	37.9732	38.0249	38.1336	38.1976	38.4658	38.2805	38.2816	37.9571	37.8400	37.6322	37.3679	37.1907	37.0624	36.6464	36.3613	36.3651	36.0537	36.0725	36.3749	36.7921
d-Le803A1_32_G01R	18.3928	22.2665	24.7199	27.3212	28.4990	30.1101	31.7894	32.9383	33.6910	34.6841	35.1890	35.3946	35.5655	36.0181	36.6420	36.9267	36.8415	36.8852	37.4257	37.2621	37.6803	37.9419	37.9960	38.2287	38.4573	38.4086	38.6381	37.2218	38.6635	38.7969	39.1225	39.2613	39.0487	39.4966	39.1955	39.3881	39.1393	38.9399	38.5676	38.2667	38.2942	38.1556	37.9688	37.6743	37.6490	37.4642	37.5430	37.6788	38.0318
d-Le803A1_32_G02R	19.9009	22.7415	25.3683	28.0853	30.0397	32.3024	33.4989	34.9942	36.0003	36.7847	37.7135	38.0875	37.5244	38.8459	39.2273	39.5637	39.6555	39.9118	40.0056	40.3447	40.4098	40.7816	41.0422	41.4124	41.6742	41.6162	41.7359	41.8184	42.0368	41.7077	42.1320	42.3081	42.4325	42.4268	42.5436	42.5273	42.4646	42.1902	41.4581	41.7290	41.4726	41.5791	41.3709	41.0564	41.0006	40.8723	40.7095	40.8603	41.5194
d-Le803A1_32_G03R	21.6966	26.2127	28.9158	32.5905	34.3741	36.3935	38.5774	39.6258	40.7483	42.1377	43.0118	43.5933	43.6431	44.0651	44.6594	44.8801	44.9203	45.2733	45.7232	46.0412	46.4641	46.6403	46.8000	47.2916	47.4835	47.4915	47.5103	47.5501	47.8090	48.0312	48.1796	48.2968	48.4346	48.4613	48.4784	48.2852	47.8336	48.0676	47.6025	47.3336	47.3251	47.1432	46.8516	46.5437	46.3899	46.4994	46.2578	46.3515	47.0265
d-Le803A1_32_G05R	16.2731	19.2772	21.3757	23.8350	25.0133	26.7572	28.4834	29.5572	30.0647	31.2012	31.6146	31.9624	32.4722	32.4135	33.1083	33.0554	33.4102	33.4163	33.8669	33.6095	33.6708	33.8243	34.2901	34.3667	34.4366	34.6315	34.7356	34.6522	34.7741	34.9620	35.0745	35.1531	35.1250	35.3342	35.2036	35.1637	35.0149	34.9639	34.5678	34.2346	34.1437	34.1888	33.9754	33.8310	33.5264	33.3596	33.4317	33.6183	33.7848
d-Le803A1_32_G06R	20.8039	24.8385	27.7174	30.6264	32.0941	34.8796	36.2703	38.3664	39.1493	40.1923	41.0047	41.7208	41.8348	42.2114	42.6969	42.8948	43.0216	43.4536	43.8724	44.2169	44.4557	44.6810	44.8974	45.2448	44.8322	45.4830	45.7692	45.6998	45.8673	45.7101	46.1847	46.2355	46.4103	46.5035	46.5510	46.5235	45.7958	46.1053	45.3273	45.4495	45.3909	45.3688	45.0664	44.7347	44.6546	44.6027	44.5827	44.6373	45.2169
d-Le803A1_32_G07R	19.9415	23.3387	26.3317	28.9467	30.5720	33.2421	34.2008	36.1026	37.1088	38.0174	38.6011	39.5145	39.6162	39.6417	40.3791	40.6422	40.9862	41.0913	41.4533	41.7247	41.8342	42.1314	42.3483	42.8088	42.8550	43.1486	43.0319	43.2383	43.5010	42.5088	43.3869	43.5127	43.6113	43.6069	43.7635	43.7495	43.5124	43.3033	43.0607	42.7502	42.5170	42.4180	42.3629	42.2942	42.0896	41.8937	41.8228	41.9917	42.2917
d-Le803A1_32_G08R	20.2444	23.9717	26.9948	29.2737	31.8376	34.5484	36.0242	37.4394	38.3537	39.4095	40.2433	40.9861	41.2021	41.5210	41.8592	42.1731	42.3553	42.7319	43.0668	43.5462	43.5981	43.9488	44.2088	44.5809	44.6090	44.7171	44.9152	44.9296	45.2150	45.2660	45.4426	45.5214	45.6949	45.7790	45.8560	45.7165	45.5901	45.3824	44.5500	44.7856	44.6126	44.6062	44.2789	44.1201	43.9564	43.8144	43.6754	43.8339	44.3989
d-Le803A1_32_G09R	21.3611	25.3634	27.9680	30.4538	33.0754	35.0527	36.5681	38.0443	39.1737	40.1031	40.9380	41.5528	42.1499	42.2819	43.0498	43.3140	43.2091	43.6047	44.0557	44.3076	44.5850	45.0229	45.1462	45.3127	44.9867	45.6644	45.7543	45.8230	46.0267	46.2531	46.3196	46.5606	46.5931	46.6792	46.7798	46.7791	45.7467	46.4023	46.0001	45.7883	45.8256	45.5787	45.4170	45.1915	44.9903	45.0789	44.8006	44.8751	45.5748
d-Le803A1_32_G10R	21.5909	25.5480	29.0396	31.6155	33.7720	35.8804	37.1943	39.1500	39.9914	41.0796	41.9976	42.5472	42.7908	43.2155	43.8322	43.9971	43.9275	44.5110	44.8819	45.3216	45.4686	45.7814	46.1053	46.2736	46.2281	46.5894	46.6178	46.6182	46.9356	47.1299	47.3062	47.2586	47.5659	47.4957	47.6645	47.5001	47.0260	47.1704	46.2535	46.5946	46.4694	46.3336	46.0733	45.7639	45.7025	45.7616	45.4887	45.5738	46.2511
d-Le803A1_32_G11R	21.9701	26.3948	28.6230	31.6371	34.1390	36.5121	37.8950	39.5160	40.5053	41.8667	42.9102	43.5013	43.6851	44.0065	44.8268	44.7651	44.9537	45.5055	45.8995	46.3013	46.5916	46.8486	47.1258	47.4640	47.3692	47.7176	47.8075	47.9549	48.1638	48.2925	48.4809	48.6814	48.7508	48.9266	48.9811	48.9362	48.6863	48.6564	48.3435	48.1292	48.0954	48.0639	47.8458	47.6097	47.4637	47.5082	47.4368	47.5976	48.0117
d-Le803A1_32_G12R	20.3877	23.4109	27.2651	29.7669	31.6469	33.3195	35.2821	36.6375	37.7983	38.8092	40.0910	40.2012	40.5168	40.6158	41.4438	41.7202	41.6138	42.0664	42.5737	42.6476	42.9188	43.3882	43.5038	43.8378	43.6534	44.0611	44.1144	43.8721	44.6195	44.6752	44.8114	44.8316	45.0392	44.9641	45.0015	44.8973	44.7415	44.5476	43.9672	43.7354	43.6276	43.5177	43.1751	42.8253	42.6305	42.6919	42.4463	42.6005	43.2289
d-Le803A1_32_H02R	20.5555	23.7942	26.7184	28.5339	30.7320	32.2919	33.5096	34.6873	36.6807	36.9964	37.4070	38.0157	38.0298	38.0416	38.6351	38.9601	38.9647	39.2980	39.5117	39.6589	40.1327	39.9889	40.3277	40.4948	40.5443	40.8022	40.8330	41.0050	40.9388	40.9770	41.2958	39.9318	41.2900	41.4320	41.3691	41.3818	41.2844	41.0292	40.7307	40.5676	40.3655	40.1306	40.0536	39.9306	39.6215	39.6916	39.5928	39.7855	40.2052
d-Le803A1_32_H03R	19.2397	22.0758	24.8057	27.1426	29.0805	29.4149	31.3786	32.7624	33.9035	34.8840	35.2289	36.0578	35.7365	35.6199	36.3740	36.5291	36.4963	37.0131	37.0943	37.3593	37.4891	37.6513	37.7766	37.9873	37.9262	38.2267	38.1821	38.4159	38.1426	38.2476	38.7396	36.5475	38.5524	38.9062	38.5820	38.5547	38.6402	38.3402	37.9138	37.9229	37.7070	37.4631	37.4940	37.3621	37.0509	37.0534	37.0937	37.2552	37.5996
d-Le803A1_32_H04R	21.0191	23.2094	26.4042	28.2602	29.9708	32.0452	33.4481	35.1427	35.7372	36.8630	37.5686	37.7118	38.2712	38.3564	38.8240	39.1998	39.3732	39.5700	39.9725	39.9131	40.1512	40.3735	40.6215	40.9539	40.8759	41.0396	40.9792	41.1620	41.3464	41.5457	41.6659	41.7077	41.8264	41.9441	41.7444	41.8203	41.6479	41.5748	41.1345	40.7760	40.7029	40.7071	40.4686	40.2486	40.0081	40.0620	40.1337	40.0617	40.6492
d-Le803A1_32_H05R	22.7086	27.1379	29.7145	32.8281	34.9054	36.8982	38.2166	39.8657	40.8708	41.7614	42.4979	43.3078	43.3627	43.3955	43.9231	44.2699	44.6125	44.8298	45.1403	45.5853	45.8443	46.0560	46.3035	46.5012	46.6698	46.7038	46.7450	46.8703	47.2126	47.2440	47.3746	47.0176	47.5118	47.6033	47.7255	47.6444	47.4442	47.2842	47.0172	46.6754	46.5451	46.5140	46.1832	45.9711	45.7506	45.7140	45.6825	45.8409	46.3106
d-Le803A1_32_H06R	19.5590	23.3429	26.2297	28.6729	30.1058	31.3508	33.4057	34.7220	35.3940	36.6564	37.2503	37.7842	37.6726	38.0960	38.4926	38.6684	38.9185	39.0823	39.4267	39.5075	39.9760	39.8270	40.0188	40.4375	40.4483	40.4336	40.6334	40.7434	40.7418	40.9584	40.9216	40.7756	41.2177	41.3076	41.1687	41.3838	41.1033	40.9682	40.7582	40.3570	40.3498	40.2815	40.1014	39.8967	39.7535	39.6387	39.5746	39.7645	40.2853
d-Le803A1_32_H07R	23.9927	28.1593	31.5824	34.0570	36.1392	38.2608	39.6816	41.3161	42.5143	43.8075	44.3438	45.0551	45.2956	45.3719	45.6793	46.3245	46.2795	46.7301	47.0059	47.4710	47.8366	47.9400	48.2257	48.4705	48.6889	48.7286	48.7535	48.8930	49.1137	49.2736	49.4922	49.4432	49.6603	49.6265	49.7159	49.5992	49.5058	49.2713	48.8851	48.4833	48.4097	48.3517	48.0429	47.6684	47.5098	47.3736	47.1875	47.5242	47.9441
d-Le803A1_32_H08R	22.4699	27.0698	29.8641	32.5096	34.4004	37.1272	38.7739	39.8092	41.1465	42.2970	42.7365	43.3226	43.8270	43.7127	44.0146	44.6148	44.7211	44.9082	45.1660	45.7094	46.1369	46.2441	46.3856	46.9014	46.8528	46.9588	47.1923	47.2686	47.4432	47.5049	47.5818	47.6304	47.8099	48.0050	47.7553	47.9416	47.5056	47.5317	46.9949	46.6813	46.6148	46.4762	46.1467	46.0136	45.5175	45.6341	45.5515	45.5081	46.2631
d-Le803A1_32_H09R	24.4480	28.2355	30.6938	33.3625	34.9023	37.2854	38.8479	40.1984	41.2765	42.5831	43.0372	43.4104	44.0018	43.9737	44.2178	44.6985	44.7984	45.0604	45.5745	45.8915	45.9546	46.3612	46.5075	46.8168	46.9181	47.0425	47.0512	47.2102	47.3006	47.4999	47.6719	47.7653	47.8433	47.9647	47.9412	47.8691	47.7132	47.5349	47.0793	46.7684	46.7402	46.6248	46.3817	46.0856	45.8896	45.8314	45.6263	45.8501	46.3608
d-Le803A1_32_H11R	18.6384	21.6657	24.2941	26.9985	28.2034	29.6185	30.7586	31.8650	32.4102	33.8839	34.3668	34.7311	34.5506	35.0162	35.6469	35.5738	35.6375	36.0477	36.0737	36.2035	36.1941	36.4891	36.7631	37.0795	36.9288	37.2090	37.2567	37.3219	37.1361	37.3346	37.5184	37.8854	37.6584	37.7051	37.3022	37.4871	37.4783	37.1087	36.6854	36.6757	36.3945	36.0979	36.1404	36.0740	35.8118	35.8161	35.8047	35.9634	36.3588
d-Le803A1_32_H12R	19.1046	23.1558	25.9881	28.2643	29.7809	31.3951	32.9258	34.3206	34.8640	36.2886	36.8974	37.4138	37.2973	37.8319	38.3192	38.3453	38.6220	38.9636	39.1734	39.2633	39.6653	39.7370	39.9877	40.2053	40.3180	40.3764	40.4849	40.6683	40.7349	40.8485	40.9132	39.9509	41.1190	41.2120	41.1055	41.3286	41.1205	40.8823	40.6264	40.3940	40.3232	40.1256	40.0484	39.9349	39.6961	39.6223	39.6174	39.7927	40.3303
d-Le803A1_33_A01R	19.3009	21.6632	23.3801	26.4835	28.4888	30.1005	31.6643	33.0854	34.2607	34.8708	35.6978	36.3152	36.3311	36.8009	37.0577	37.4311	37.7021	37.9863	38.3222	38.1795	38.7009	38.8603	39.0690	39.3678	39.5264	39.6217	39.8827	39.9582	38.6511	40.1978	40.4180	40.3889	40.4044	40.5527	40.4896	40.5332	40.5384	40.3660	40.2639	39.8774	39.9273	39.9366	39.8010	39.6212	39.4955	39.5293	39.5469	39.8374	40.0912
d-Le803A1_33_A02R	19.7317	22.6790	25.7896	28.5563	30.2368	32.4993	33.8596	35.2185	36.5068	37.3445	38.1467	39.1078	38.9639	39.3972	39.6460	40.0947	40.4027	40.7140	41.0669	41.1817	41.5830	41.7389	41.9882	42.1258	42.4405	42.5713	42.7823	42.7534	41.4143	43.1167	43.5885	43.3809	43.3891	43.5610	43.5938	43.4575	43.4662	43.1961	43.0002	42.7179	42.6658	42.7578	42.4533	42.2490	42.0562	41.9427	41.8745	42.2398	42.5592
d-Le803A1_33_A03R	20.3984	23.6648	26.2941	29.0252	31.3039	33.0012	34.8656	35.8981	37.4462	38.8124	39.5484	40.1345	40.0958	40.6403	41.1206	41.3577	41.7797	42.0361	42.3851	42.3663	42.9368	43.0887	43.4657	43.6800	43.8511	44.0300	44.3110	44.4257	43.9785	44.5585	44.9003	44.8415	45.0125	44.9758	44.9757	44.9861	44.8944	44.5842	44.3353	43.9520	43.8404	43.9280	43.6193	43.3039	43.2313	43.0802	42.9819	43.2079	43.7175
d-Le803A1_33_A04R	19.7270	21.9968	25.1924	27.7229	29.3756	31.3194	32.9322	34.0571	35.1074	36.3681	37.0292	37.5349	37.8355	38.1305	38.7151	38.9691	38.9829	39.3190	39.5832	39.5990	40.0017	40.0822	40.2747	40.7292	40.9119	40.8724	41.0781	41.1326	41.1191	41.3473	41.3689	41.4702	41.5950	41.5714	41.5320	41.5704	41.2340	41.1718	40.7091	40.4011	40.3398	40.2854	39.9277	39.5767	38.9735	39.2797	39.1906	39.3667	39.9707
d-Le803A1_33_A05R	19.0129	22.7344	24.5567	27.5121	29.9013	31.0450	32.7591	33.7073	35.2870	36.3304	36.9827	37.4159	37.6682	38.0546	38.3857	38.5698	38.7009	38.8552	39.3384	38.9415	39.6933	39.9427	40.0520	40.3166	40.6686	40.7908	40.8933	41.0366	41.0634	41.4297	41.3984	40.9723	41.4582	41.5394	41.4454	41.5541	41.3056	41.1113	40.8878	40.3844	40.3488	40.1367	39.9086	39.5425	38.6016	39.3541	39.2998	39.5396	40.0380
d-Le803A1_33_A06R	18.1124	20.9064	23.8368	27.0387	28.1931	29.9541	31.5618	32.5764	33.5176	34.5976	35.5952	36.1296	36.1949	36.5423	36.9609	37.0725	37.4778	37.6404	37.5940	37.3175	38.0809	38.4084	38.5237	38.6404	38.7844	38.2156	39.0041	39.1915	39.2409	39.4814	39.5355	39.5613	39.7823	39.8330	39.8648	39.6891	39.6191	39.2452	38.7415	38.5824	38.6379	38.4385	38.1695	37.9319	37.8611	37.6781	37.5893	37.6924	38.2910
d-Le803A1_33_A07R	20.2242	23.4643	26.2653	28.6031	30.6830	32.0760	34.1403	35.2052	36.6566	37.4898	38.1551	38.6440	38.8966	39.3489	40.0241	39.9423	40.1206	40.2286	40.8347	40.8199	41.2372	41.5944	41.5705	42.1864	42.3795	42.2511	42.3142	42.7146	42.5290	42.5254	42.6970	42.9840	43.0707	43.1051	43.1932	42.9872	42.8122	42.8307	42.4331	42.2517	42.2209	42.1269	41.8785	41.5669	40.8204	41.4977	41.4357	41.4477	42.0862
d-Le803A1_33_A08R	21.5315	24.3081	26.7804	30.7619	32.2767	34.3036	36.0223	37.4789	38.7510	39.9090	41.2418	41.1757	41.3081	41.7804	42.4084	42.4188	42.6644	42.7170	43.1750	43.4988	43.8847	44.2379	44.6331	45.1114	45.0567	45.1924	45.2858	45.5039	45.1430	45.9778	45.7693	45.7884	46.3375	46.2702	46.2467	46.1714	45.9880	45.8887	45.3109	44.9302	45.0840	45.0900	44.7465	44.1742	42.7929	44.2474	44.0426	44.5696	44.6401
d-Le803A1_33_A09R	20.3279	23.4297	26.8132	29.5866	31.2777	33.9335	34.8242	35.4835	37.4937	38.6905	39.0692	40.1024	39.9766	40.1806	40.7362	41.0586	41.2616	41.7050	42.0117	42.0538	42.5350	42.7467	42.9192	43.1568	43.4958	43.6208	43.6034	43.7579	43.4302	44.0894	44.2591	44.2674	44.3636	44.3497	44.2795	44.2712	44.1497	43.8866	43.5900	43.2436	43.0832	43.1432	42.7913	42.5841	42.3646	42.2147	42.1623	42.4951	43.0232
d-Le803A1_33_A10R	19.0038	22.5008	24.9440	28.2070	29.5807	32.0765	33.5775	33.8165	35.7613	36.9737	37.3575	38.1570	38.3636	38.6024	39.0043	39.4070	39.9042	40.1633	40.4993	40.4184	40.8292	41.2291	41.2910	41.7135	41.8650	42.1023	42.2491	42.2247	41.6996	42.4592	42.7785	42.8087	42.9350	42.9430	42.9244	42.9384	42.8260	42.5360	42.3396	41.9676	41.8902	41.8473	41.6081	41.4041	41.1998	41.1540	41.0202	41.3666	41.7734
d-Le803A1_33_A11R	19.9294	23.7094	27.0981	29.4613	31.3619	33.4031	34.2957	35.6275	37.4263	38.3624	38.9405	39.5667	39.7718	40.1106	40.2523	40.6941	41.0523	41.2646	41.4778	41.6565	42.1693	42.3331	42.6548	42.9324	43.1395	43.4898	43.5836	43.4114	41.8076	43.6963	43.8036	44.0298	43.9068	44.0654	44.0544	43.8033	43.8857	43.3766	43.2121	42.7124	42.6299	42.8024	42.3872	42.0134	41.9052	41.7150	41.6802	42.0913	42.5500
d-Le803A1_33_A12R	22.2716	25.3106	28.2147	31.5298	32.4741	34.6046	36.7121	38.0413	39.3253	40.3778	40.8293	41.4977	41.6373	42.1578	42.5833	42.7285	42.9389	43.4202	43.8863	43.9375	44.4892	44.8380	45.0896	45.3041	45.3427	45.5784	45.7785	45.9061	45.5983	46.2077	46.4379	46.4741	46.5766	46.6017	46.5523	46.5354	46.5097	46.2370	45.8531	45.4928	45.4080	45.3486	45.0943	44.8794	44.6841	44.6847	44.5492	44.8267	45.2763
d-Le803A1_33_B01R	18.0717	22.3224	24.1866	26.8473	29.3168	30.9088	32.5906	34.0120	34.8165	35.6111	36.4678	37.2694	37.4562	37.7611	38.3773	38.5283	38.6293	39.1128	39.4846	39.6836	39.7534	40.0291	40.4772	40.8029	41.0228	40.7955	41.1450	41.2037	41.5425	41.6193	41.6583	41.8576	42.1444	42.0144	42.0434	42.1093	41.9214	41.5657	40.9254	40.8539	40.6968	40.6798	40.5780	39.9783	39.8773	39.7487	39.8118	39.8900	40.7014
d-Le803A1_33_B02R	17.5724	20.5886	22.8066	25.1518	27.6949	29.3014	30.9167	31.8947	32.8789	34.3188	34.4562	35.2482	35.5439	36.0106	36.3820	36.5267	36.7640	36.9453	37.3195	37.4086	37.8410	38.0045	38.2719	38.4701	38.8451	38.8543	38.8978	38.9709	39.0674	39.1677	39.3023	39.4649	39.7723	39.7768	39.5768	39.6653	39.6580	38.1097	38.9839	38.7752	38.7987	38.6979	38.4854	38.3452	38.1561	38.1852	38.1710	38.3351	38.6554
d-Le803A1_33_B03R	18.3894	21.6758	24.6592	26.9246	29.1151	30.4114	32.1530	33.7916	34.5380	35.8680	36.5999	36.9835	37.3252	37.5682	38.1257	38.5043	39.0771	39.6232	39.6411	39.3460	39.9104	40.3382	40.2547	40.4371	40.5708	41.1162	41.1622	41.3072	41.3881	41.3698	41.5219	41.6380	41.7367	41.8747	41.9052	41.8854	41.5946	39.9651	41.2544	40.7584	40.8351	39.6598	40.4010	40.2446	40.2588	39.9776	39.6538	40.0733	40.8107
d-Le803A1_33_B05R	21.2964	24.8960	27.8209	30.8963	33.0552	34.8924	36.9127	38.4919	39.7894	41.1483	41.8022	42.3058	42.4613	42.9943	43.4152	43.7542	44.3505	44.4785	44.9496	45.3241	45.6155	45.9592	46.2720	46.5044	46.6799	46.8165	46.8341	47.0053	47.2733	47.4098	47.5367	47.7592	47.8280	48.0269	47.9702	47.8573	47.8762	47.2346	47.2948	47.0271	47.0095	46.5804	46.6113	46.4493	46.3303	46.1817	46.1585	46.4104	46.9035
d-Le803A1_33_B07R	18.3250	21.2986	23.4453	26.6622	28.0394	30.3545	31.8019	32.9108	33.7861	34.8309	35.7670	36.3595	36.5012	36.8236	36.7470	37.6017	37.5615	37.7829	38.1630	37.8587	38.6741	38.7909	38.8528	39.1214	39.6045	39.5974	39.5751	39.7398	39.8794	40.2825	40.0915	40.1127	40.2032	40.3568	40.0049	40.4974	40.3036	40.1408	39.7944	39.6184	39.6984	39.5427	39.3749	39.3110	39.3847	38.7941	38.7363	39.1097	39.7136
d-Le803A1_33_B08R	20.6762	23.3428	27.3648	29.8911	31.6215	33.6300	35.6209	37.1450	37.6150	39.4928	40.1535	40.5399	40.8073	41.3892	41.9993	42.1062	42.6334	42.7640	43.2985	43.3216	43.6170	43.9515	44.2283	44.6315	44.7062	44.9983	44.9911	44.9212	45.2436	45.4545	45.6052	45.8483	45.8343	45.8559	46.1041	45.8469	45.7288	43.6302	45.6497	45.1272	45.1272	44.9539	44.8028	44.6296	44.7431	44.4453	44.2489	44.7459	45.0921
d-Le803A1_33_B09R	16.5915	20.7540	22.7280	25.3470	26.7048	28.6060	29.8677	31.8190	32.3495	33.5973	34.2650	34.9647	34.7304	35.5456	36.0671	35.9039	36.5959	36.7244	36.9620	37.1702	37.2400	37.4914	37.9238	37.8860	38.4966	38.2728	38.2827	38.6775	38.8390	38.7952	38.8875	39.2234	39.2683	39.5086	39.5740	39.3236	39.5611	39.3439	39.0781	38.9348	38.8395	38.8323	38.5344	38.2758	38.0869	38.3225	38.5870	38.4874	39.0060
d-Le803A1_33_B10R	19.9660	23.3041	25.9639	28.5937	31.4109	32.5431	34.1526	35.6927	36.7766	37.9026	38.8593	39.5835	39.8053	40.0350	40.5743	40.8323	41.1634	41.4124	41.8208	42.1991	42.4894	42.7648	42.9388	43.2178	43.4016	43.6698	43.4906	43.8433	43.8560	44.1732	44.0183	44.2178	44.3661	44.3711	44.3419	44.3020	44.1775	43.9952	43.8552	43.3735	43.5500	43.3079	42.9539	42.5193	42.6846	42.7493	42.6540	42.9132	43.0258
d-Le803A1_33_B11R	20.7500	24.3907	26.9119	29.1386	31.6052	33.1658	35.3278	36.2852	37.5051	38.4730	39.1167	40.0012	39.9434	40.3028	40.8146	41.1531	41.4761	41.8816	42.1179	42.2605	42.7067	42.8460	43.1789	43.5553	43.7435	43.8403	43.9485	44.0280	44.3132	44.3397	44.4028	44.6260	44.7535	44.8441	44.7193	44.7574	44.5343	44.3559	43.9920	43.6853	43.6997	43.5938	43.2250	42.8669	42.8758	42.2816	42.6595	42.9530	43.5320
d-Le803A1_33_B12R	18.0305	21.5280	23.4113	25.8386	27.5455	28.4528	30.7417	31.4609	32.6527	33.4669	33.9366	34.6308	34.9679	35.1191	35.6943	35.9808	36.1639	36.4972	36.6491	36.7905	37.0935	37.1468	37.5856	37.7506	37.9275	37.9335	38.1308	38.2534	38.4459	38.5544	38.5865	38.7155	38.8547	38.9874	38.9718	39.0273	38.9600	38.6713	38.3337	38.2978	38.2484	38.1669	38.1724	37.8294	37.8321	35.6596	37.8041	37.7601	38.2540
d-Le803A1_33_C02R	16.4695	20.6926	22.9562	25.6163	27.1536	29.2033	31.1394	32.4308	34.2391	34.5257	35.1750	35.9512	35.9365	36.4203	36.9269	37.0195	37.5198	37.5859	37.8597	37.9869	38.2162	38.8511	39.3978	39.1582	39.3659	39.3819	39.4394	39.2957	39.6872	38.9696	39.9866	40.1349	40.2994	40.4567	40.1536	40.2492	40.1239	40.1520	39.9022	39.3917	39.3322	39.3392	39.0470	38.8143	38.5276	38.5145	38.3853	37.6734	39.1539
d-Le803A1_33_C03R	20.1447	23.2043	26.4363	28.8968	31.0275	33.1771	34.8275	36.3605	37.7741	38.5112	39.2895	40.0064	39.7963	40.4164	41.3647	41.2241	41.5903	42.0946	42.2004	42.5534	42.9853	43.3748	43.5375	43.8337	43.9564	44.1769	44.2966	44.3715	44.5726	44.6603	44.8585	44.7228	44.9903	45.2722	45.1883	45.1858	44.9732	44.7698	44.3899	43.7630	44.0114	43.8817	43.5746	43.2939	43.2145	42.9929	43.0164	43.1237	43.6779
d-Le803A1_33_C04R	18.2106	22.4693	25.4359	28.0701	30.7825	32.7330	34.7246	36.0968	37.9714	38.4537	39.6014	40.2292	40.3273	40.9787	41.2205	41.7190	42.1993	42.6450	42.9216	43.2420	43.5590	43.9371	44.3737	44.6966	44.8114	43.9971	44.9524	44.4994	45.3781	45.0398	45.6366	45.7640	45.9616	46.0696	46.0076	45.8989	45.8749	45.6448	45.3950	45.1250	45.0431	45.1038	44.7459	44.1639	44.2463	44.1727	44.0605	43.7735	44.8808
d-Le803A1_33_C05R	16.6525	20.1395	21.9625	24.5083	26.0893	27.3626	28.6509	30.0072	31.0436	32.0767	32.3751	33.0730	33.1355	33.8698	34.0038	34.1515	34.5208	34.7983	34.9497	34.9311	35.2354	35.5511	35.6145	35.6584	35.8816	36.1587	36.1186	35.1816	36.3708	36.4890	36.6039	36.7667	36.6932	36.9618	36.9850	37.1136	36.9232	36.5783	36.6732	36.4991	36.4207	36.1972	34.7644	35.9601	35.8888	34.5776	35.9145	35.8493	36.3179
d-Le803A1_33_C06R	18.5388	21.5698	24.5446	26.4968	28.6556	30.8637	32.4312	33.6184	34.5883	35.6333	36.3180	37.0084	37.3326	37.4321	38.0358	38.5366	38.6058	38.8184	39.0892	39.3751	39.7260	40.0665	40.3450	40.3106	40.6114	40.8399	40.8716	41.2520	41.2767	41.2834	41.3874	41.0743	41.6940	41.7787	41.7276	41.7673	41.6555	41.3220	41.0377	40.6442	40.6398	40.5080	40.5015	40.0406	39.9507	39.9960	39.8645	39.9642	40.4998
d-Le803A1_33_C07R	17.2577	19.7029	22.2078	24.0768	26.5964	27.8565	29.3633	30.7453	31.8161	32.5505	33.4577	33.7165	33.8920	34.2415	34.8438	34.7437	35.3654	35.6563	35.2977	35.7344	36.0658	36.2612	36.5593	36.6453	36.8566	36.9809	37.0398	37.0357	37.3586	37.3939	37.4996	37.5997	37.5427	37.7732	37.7350	37.6858	37.6448	37.2562	36.8992	36.6028	36.5256	36.3978	35.9002	35.8894	35.7158	35.4405	35.6991	35.7625	36.2774
d-Le803A1_33_C08R	17.4492	20.0789	22.7827	25.0200	26.5588	28.2217	29.7703	30.8935	32.1920	33.2448	33.8162	33.9749	34.4949	34.6690	35.1156	34.9987	35.6838	35.9687	34.9189	36.2328	36.5531	36.8141	36.8240	37.0966	37.2393	37.4762	37.5446	36.7158	37.8231	37.9217	37.9356	38.2033	38.1087	38.3399	38.3090	38.3017	38.2233	37.9531	37.5842	37.3434	37.2149	37.1783	35.9766	36.7018	36.5813	35.6499	36.5575	36.7002	37.2351
d-Le803A1_33_C09R	16.7941	19.9025	22.7955	24.9559	27.2074	29.1378	30.5475	32.0813	33.1049	34.0265	35.0512	35.2735	35.9500	36.1326	36.4236	36.7749	37.2049	37.2092	37.1689	37.7133	38.1336	38.5028	38.8635	39.0951	39.3128	39.3498	39.5200	39.6461	39.9415	40.1086	40.1778	40.2364	40.2032	40.5046	40.4382	40.7049	40.5595	40.1609	39.7901	39.4904	39.5610	39.4715	39.2630	39.0042	38.7707	38.9375	38.8701	39.0793	39.5773
d-Le803A1_33_C10R	19.3299	23.7675	26.5305	29.2113	31.3385	33.5654	35.6456	37.2978	38.2679	39.3331	40.1673	40.6667	39.4689	41.5160	42.3253	42.0278	42.3947	43.2007	43.1600	43.6836	44.0313	44.3725	44.5967	44.9961	45.1807	45.6854	45.4753	45.5405	45.6468	46.2602	46.2054	45.5798	46.2745	46.4527	46.4618	46.7769	46.0957	46.5855	45.9445	44.5987	45.8384	45.7581	45.4946	45.6045	45.0461	45.1463	45.1023	45.2335	45.8338
d-Le803A1_33_C11R	19.0393	23.1489	25.8506	28.5127	30.9816	32.9166	34.6186	36.2501	37.8289	38.4712	39.4597	40.1790	39.8910	40.5608	41.5093	41.3983	41.9494	42.3117	42.6181	43.0135	43.3540	43.6028	43.9086	44.3931	44.3926	43.9803	44.7927	44.9113	45.1056	45.3342	45.4497	44.6096	45.6648	45.7470	45.8811	45.8409	45.6789	45.4906	44.9953	44.5958	44.8323	44.7057	44.4418	44.1254	44.0915	44.0374	43.9196	43.3073	44.7552
d-Le803A1_33_C12R	19.0390	22.9621	25.3527	28.5108	30.3096	32.1865	34.0431	35.6287	36.8481	37.9851	38.7032	39.4031	39.4527	39.8054	40.3724	40.6457	40.9791	41.3593	41.6705	41.8760	42.2738	42.6176	43.1892	43.4196	43.4758	42.4570	43.6890	43.2794	43.6993	43.4748	44.1381	44.2943	44.3273	44.5983	44.3258	44.4178	44.2812	44.1511	43.7801	43.4424	43.4571	43.3337	43.0990	42.7809	42.5902	42.5046	42.4153	41.7770	43.1676
d-Le803A1_33_D01R	20.0898	23.1172	26.0062	28.6253	31.3080	33.1161	35.0298	36.7555	37.8813	38.1287	39.6967	40.2638	40.6037	41.1437	41.6405	41.4898	42.2106	42.5272	42.9454	42.8482	43.6853	43.7829	44.0687	44.4687	44.6511	44.7432	44.7990	45.0278	45.1361	45.3448	45.5679	45.7700	45.5812	45.9039	45.8058	45.7384	45.5747	44.8084	44.8611	44.5080	44.3877	44.2406	43.9749	43.6292	43.4207	43.2427	43.1947	43.3651	43.7376
d-Le803A1_33_D02R	18.6476	22.2915	24.5394	27.5480	29.5464	31.4760	33.2884	35.1771	36.4411	37.4103	37.7691	38.4394	38.7807	39.4426	39.5772	39.7816	40.4277	40.8540	40.6778	39.7808	41.5778	41.6195	41.9668	42.2666	42.6920	42.4760	42.7722	42.8363	43.0014	43.1069	43.3619	43.4494	43.5154	43.6547	43.6445	43.7796	43.3480	42.3745	42.5166	42.3086	42.1314	42.0447	41.9116	41.8896	41.4743	41.2521	41.2584	41.4342	40.6679
d-Le803A1_33_D03R	17.0917	20.4962	22.4938	25.6280	26.3690	29.5643	30.4439	31.6277	33.3068	33.7941	35.0313	35.4501	35.7855	36.2944	36.6911	36.7592	36.9942	37.8100	37.7611	37.8031	38.2379	38.4952	38.7681	39.0640	39.1781	39.4091	39.3640	39.7870	39.8578	39.9733	40.0136	40.0932	40.2682	40.4481	40.3562	40.3235	40.3003	39.8715	39.6568	39.4008	39.0311	39.3324	38.6367	38.8446	38.7159	38.5409	38.6273	38.6225	39.1203
d-Le803A1_33_D04R	15.3459	18.7230	21.1160	22.7911	24.6953	26.9106	28.2736	29.2426	30.9463	31.8623	32.7585	33.0093	33.3323	33.8440	34.4156	34.4346	34.6135	35.3528	35.1309	35.3527	35.5373	35.6935	35.8406	36.3501	36.3688	36.7273	36.5022	36.9269	37.0166	37.1019	37.3129	37.2311	37.5115	37.6198	37.3968	37.3914	37.3692	37.0805	36.9094	36.7703	36.2056	36.6243	35.7265	36.2099	36.1514	36.0405	36.0279	36.1204	36.5056
d-Le803A1_33_D05R	19.2386	22.8524	26.9326	28.5089	30.9960	33.0692	35.5333	36.4332	38.1007	39.0750	39.6580	40.2201	40.7485	41.1537	41.3083	41.9240	42.1904	42.6269	42.9983	43.2553	43.7038	43.8679	44.2221	44.5193	44.7119	44.8821	44.9087	45.2117	45.3193	45.3989	45.6047	45.6664	45.8571	46.0181	45.9384	45.9846	45.8734	45.3544	45.3069	45.0246	44.7402	44.9463	44.3943	44.3791	44.3200	44.1046	44.0134	44.1646	44.7549
d-Le803A1_33_D06R	15.2192	17.6677	20.1727	21.2644	23.1870	24.9505	25.6923	26.2312	28.4804	29.3784	29.9162	30.1613	30.3175	30.9211	31.1604	31.3871	31.3261	32.1114	31.9097	32.2219	32.0687	32.2872	32.5697	32.8475	32.7962	33.0228	33.1345	33.0910	33.2423	33.3903	33.4742	33.5876	33.6615	33.7720	33.6844	33.5942	33.5693	33.3021	33.1903	32.8888	32.4808	32.8794	30.9661	32.4203	32.3708	32.2554	32.2934	32.2664	32.7174
d-Le803A1_33_D07R	18.0951	21.5591	25.3080	27.6075	29.8185	31.8570	33.8348	35.3787	36.6767	37.6898	38.4279	39.2423	39.1485	39.5735	39.9758	40.5648	40.8205	41.1255	41.6795	41.8920	42.0982	42.5583	42.7587	43.1583	43.4469	43.6252	43.5897	43.8879	43.8839	44.0808	44.2232	44.3164	44.4696	44.6718	44.6266	44.6129	44.4666	43.5469	43.9133	43.7214	43.6474	43.5699	43.4556	42.9756	42.8409	42.7710	42.7023	42.8603	43.3730
d-Le803A1_33_D08R	17.3627	19.9337	22.7232	25.3819	25.6553	28.2798	29.5071	30.2647	32.3235	33.1257	33.7411	33.9421	34.4626	34.7957	35.2195	35.4381	35.4214	36.0607	36.0328	36.1275	36.5297	36.7762	37.1291	37.3152	37.4236	37.5510	37.5799	37.8849	37.9949	38.0699	38.1293	38.2196	38.3905	38.5729	38.3201	38.2728	38.1695	38.0443	37.7905	37.4918	36.7890	37.3191	35.6937	36.8624	36.8401	36.5961	36.6020	36.6787	37.2420
d-Le803A1_33_D09R	17.2319	20.8113	23.8250	26.0699	27.7119	30.3403	31.5943	32.8932	34.5070	35.3943	36.3549	36.2765	37.0509	37.4737	37.9545	38.1629	38.4809	38.9254	39.0768	39.3959	39.7419	39.8653	40.2031	40.5887	40.6508	40.6676	40.7979	41.0746	41.1919	41.4164	41.4247	41.4521	41.7423	41.9065	41.8115	41.6561	41.7023	41.4335	41.1566	40.9847	40.4930	40.8790	39.7617	40.4553	40.3218	40.2284	40.2815	40.2740	40.7466
d-Le803A1_33_D10R	18.4979	20.5820	23.5276	25.4328	28.0825	29.6966	30.9976	32.7032	33.9868	33.8674	35.0042	35.5752	35.3494	36.2468	36.5857	36.8747	37.2639	37.5232	37.9682	37.8586	38.3558	38.4390	38.7182	38.9144	39.2817	39.3426	39.1771	39.7193	39.7197	39.8383	39.9758	39.8796	40.1040	40.2380	40.2741	40.2156	40.2325	39.7265	39.4074	39.2505	39.1268	39.1082	37.7479	38.6702	38.2149	38.2510	38.3858	38.3391	38.7585
d-Le803A1_33_D11R	20.0691	23.4938	26.6823	29.7918	32.4579	34.2178	35.6659	37.8167	38.7449	39.7904	40.4477	41.4094	41.6743	41.9392	42.7451	42.9258	43.2093	43.7281	44.2855	43.4199	44.8672	45.1222	45.4612	45.7804	45.9528	46.1753	46.3424	46.5161	46.6137	46.7237	46.9736	47.0943	47.1593	47.1579	47.2865	47.1971	47.0050	46.7761	46.5117	46.0713	45.9653	45.8724	45.4935	45.1618	45.0351	44.9574	44.9411	45.1803	44.5311
d-Le803A1_33_D12R	19.0200	21.3681	24.0252	26.5698	29.1743	30.9352	32.1154	33.6829	34.7400	35.3664	36.3087	37.4786	37.3534	36.8203	38.3112	38.3180	38.7217	38.9469	39.2395	39.4276	39.6885	39.7218	40.1144	40.5842	40.8029	41.0774	40.8668	41.1534	41.3427	41.4947	41.4453	41.7317	41.6477	42.0606	41.7533	41.7405	41.6408	41.3662	40.8315	40.6736	38.6375	40.4374	40.0636	39.7514	39.5414	39.4025	39.3822	39.3944	40.2432
d-Le803A1_33_E01R	18.7643	22.0024	25.2454	28.8617	30.6472	33.0583	34.9086	36.4602	37.6207	39.4312	39.3874	40.1839	40.3971	40.7618	41.3769	41.4360	41.7805	42.2793	42.6966	43.1274	43.5531	43.7964	44.0291	44.5979	44.5075	44.8348	44.9729	45.3031	45.1965	45.4076	45.5378	45.6197	45.6425	45.8017	45.7926	45.8788	45.6423	45.5750	44.9279	44.6876	44.6593	44.7452	44.2397	43.9312	43.9065	43.5874	43.5817	43.8290	44.4391
d-Le803A1_33_E02R	16.4306	20.4311	23.5026	26.3732	28.8686	30.9101	32.5348	33.6971	35.1467	36.3079	36.9708	37.6473	37.7203	38.3219	39.2650	39.1568	39.5365	39.9991	40.5018	40.6652	40.9077	41.2047	41.4771	41.8177	41.9956	41.9802	42.2835	42.6477	42.3179	42.5630	42.6720	42.8810	42.9988	43.1327	43.1510	43.0944	42.9204	42.7417	42.4786	42.1786	42.1245	41.9795	41.8126	41.6540	41.4151	41.1947	41.2560	41.3943	41.8307
d-Le803A1_33_E03R	17.4021	21.8887	24.1297	27.6208	29.8808	31.2851	32.8858	34.9220	36.0999	36.6771	38.2011	38.5847	38.7528	39.1937	39.8650	40.1293	40.5286	40.9639	41.2279	40.3003	41.7720	42.2540	42.2726	42.6374	42.8617	43.0123	43.1179	43.2884	43.3506	43.6917	43.5848	43.8068	43.8775	44.1075	43.3904	44.0106	43.9591	43.6768	43.5488	43.0645	42.8319	42.7470	42.4224	41.6839	42.2798	42.1376	42.1792	42.3026	42.8118
d-Le803A1_33_E04R	16.0446	18.5963	21.6719	23.9044	26.1883	27.5245	29.7362	30.4468	31.7275	32.5386	33.3385	34.1271	33.9688	34.3949	35.2907	35.1141	35.6711	36.1084	36.1397	36.1224	36.3724	36.1491	36.8497	37.0253	37.3617	37.3138	37.6143	37.8631	37.8386	37.9202	38.1041	38.3413	38.2603	38.4411	38.2727	38.3204	38.1947	37.9011	37.6769	37.1381	37.1782	36.9701	36.7978	36.5298	36.3039	36.1537	36.1640	36.2505	36.8118
d-Le803A1_33_E05R	16.9513	19.0730	21.9964	24.6966	26.4404	28.1422	29.7738	30.3733	32.0161	32.9315	33.7002	34.2994	34.3678	34.5258	35.1058	35.2447	36.0567	36.0805	36.1434	36.2399	36.6480	36.5028	37.1441	37.0349	37.5052	37.5814	37.7796	37.8183	38.0250	38.2113	38.2536	38.4915	38.5814	38.5904	38.4408	38.4921	38.3034	38.1342	38.2378	37.8200	37.7105	37.7022	37.4980	37.6021	37.3031	37.1134	37.1047	37.3195	37.6062
d-Le803A1_33_E06R	16.9628	19.7035	22.9490	25.2603	27.0436	29.2560	30.5686	32.3419	32.9524	33.7934	34.7649	35.1171	35.5717	35.9772	36.4056	36.5711	36.8619	37.4017	37.5389	37.5940	37.9624	38.2263	38.4064	38.5220	38.8076	38.8248	39.1072	39.3439	39.2438	39.2695	39.4648	39.7454	39.8218	39.8187	39.6671	39.9752	39.6748	39.5564	39.5392	39.0886	39.1462	38.9871	38.9632	38.8375	38.6598	38.5014	38.6556	38.7643	39.0825
d-Le803A1_33_E08R	16.4911	19.0803	20.9481	23.5838	24.9394	27.1252	28.8163	29.4876	30.8458	31.4732	31.9667	33.1123	32.9742	33.4736	33.8998	34.1171	34.3667	34.5164	34.6852	34.6732	35.1074	35.5145	35.5008	35.3085	35.8292	35.7880	36.0013	36.3619	36.3152	36.2166	36.2204	36.6188	36.6160	36.7004	36.5587	36.8568	36.3828	36.2926	36.4145	35.7638	36.0040	35.6870	35.5527	35.7298	35.3273	35.2308	35.3269	35.6111	35.6562
d-Le803A1_33_E09R	16.7379	19.3504	22.6612	24.5625	26.5597	28.1268	29.2679	30.9745	32.0169	32.6458	33.4690	34.3363	34.4603	34.8097	35.2243	35.5738	35.8192	35.9379	36.0665	36.1533	36.4832	36.7740	36.9567	36.8584	37.2341	37.2565	37.7439	37.8193	37.8034	37.6568	37.7531	38.1126	38.1504	38.1725	38.0273	38.1463	37.8520	37.5856	37.4717	36.9756	37.1401	36.7989	36.5309	36.5556	36.1344	36.0177	35.8678	36.1733	36.5249
d-Le803A1_33_E10R	18.6682	21.5720	24.3311	27.1453	29.5357	31.4703	33.3621	34.8884	35.8310	37.2830	37.5442	38.2558	38.3886	38.7168	39.4862	39.5498	39.7703	40.3605	40.8455	40.9169	41.0470	41.4336	41.7276	42.3090	42.3044	42.6017	42.7218	43.1000	42.7050	43.2530	43.1774	43.1516	43.2527	43.4649	43.5015	43.3048	43.1713	43.0762	42.4765	42.3674	42.1871	42.2439	41.9299	41.6510	41.6268	41.3568	41.3904	41.4570	42.1097
d-Le803A1_33_E12R	17.5056	22.1126	23.5273	25.8736	27.4599	30.2133	31.3047	32.8809	33.8163	35.0210	35.8231	35.4715	36.5612	36.8386	37.3629	37.5743	37.5937	37.9516	38.1083	38.5447	38.7220	39.2152	39.3096	39.7744	39.9025	39.8760	40.0846	40.3303	40.4286	40.1604	40.6111	40.5065	40.6632	40.8280	40.8630	40.6485	40.5364	40.3837	40.0051	39.7506	39.7534	39.5360	39.3276	39.0173	38.9455	39.0577	38.8022	39.0475	39.6481
d-Le803A1_33_F02R	17.2873	20.2474	24.5138	26.3172	28.3033	30.0065	29.8813	33.3091	34.5345	35.2594	36.1217	36.8167	37.1525	37.0087	36.7798	37.9904	38.0129	38.7689	38.7830	38.7567	39.1175	39.6991	39.6880	39.5804	40.3048	40.2717	40.6827	40.6226	40.7641	40.9283	41.0254	40.9843	41.3289	41.3586	41.2412	41.3560	41.0154	41.0318	40.5792	40.2710	40.1013	40.1150	39.8001	38.5602	39.4088	39.2801	39.2048	39.3814	39.9544
d-Le803A1_33_F03R	13.9217	16.1655	18.5561	21.1209	22.2914	23.5519	24.9805	26.1030	27.4231	28.0261	28.5145	29.0734	29.2707	29.7951	30.1889	30.5387	30.5686	31.0994	31.2180	30.9634	31.2483	31.4950	31.5427	31.6701	32.1826	31.9896	32.1641	32.4285	32.4298	32.6129	32.5731	32.7711	32.8221	32.8884	32.8883	32.9291	32.9586	32.7125	32.4519	32.3579	32.3756	32.2764	32.0975	31.8657	31.8725	31.7712	31.8051	31.8780	32.3558
d-Le803A1_33_F04R	15.1825	16.4264	20.2201	21.7002	24.0633	25.4296	25.9429	27.9223	28.6293	29.0349	30.0066	30.6958	30.6864	31.0585	31.2756	31.6094	31.7448	32.1960	32.4620	32.3012	32.4843	32.6775	32.7550	32.4447	33.0229	33.1757	33.4391	33.5881	33.6667	33.8696	33.7563	33.9233	34.0494	34.1110	34.1217	34.0584	33.7226	33.7375	33.3767	33.1067	33.0132	32.9829	32.8565	31.8135	32.4247	32.3412	32.1976	32.3193	32.7709
d-Le803A1_33_F05R	15.7681	17.3531	20.8826	22.6561	24.7104	26.0577	27.0934	28.6534	29.8479	29.9806	31.1816	31.7414	31.9059	32.3344	31.9532	33.1711	33.0173	33.3960	33.9424	33.5899	33.9429	34.2522	34.4986	34.8689	34.8769	34.9904	35.2742	35.2244	35.4807	35.5888	35.7569	35.6647	35.7759	36.1417	35.9948	36.0407	35.7103	35.6924	35.4607	35.1067	35.0522	34.9885	34.6338	34.2655	34.3731	34.2285	34.0984	34.4038	34.9059
d-Le803A1_33_F06R	18.2848	21.5149	23.7673	26.6388	28.4236	30.1641	30.8614	33.3061	34.4217	35.2205	35.9818	36.9361	36.6840	37.5075	37.3313	38.1340	38.2006	38.4538	38.7205	38.8321	39.1339	39.4124	39.6071	39.1641	40.0834	40.3461	40.5261	40.5643	40.6489	40.9227	40.9335	41.0217	41.1420	41.3227	41.2828	41.3209	40.9436	40.9768	40.7126	40.3406	40.3403	40.2907	40.1088	38.8515	39.7671	39.6524	39.2535	39.6486	40.1638
d-Le803A1_33_F08R	16.4108	19.1914	21.9100	23.7756	25.8924	27.6825	26.8724	30.2018	31.6572	31.6519	32.4909	32.8944	33.1646	33.7898	32.0855	34.1986	34.4128	34.6481	35.1305	34.8506	35.1561	35.4995	35.4577	36.2237	36.0202	36.0461	36.2822	36.2726	36.4535	36.4789	36.6814	36.6208	36.8745	37.0509	36.7341	36.9126	36.3919	36.6529	36.2299	36.0163	35.7814	35.9086	35.5160	34.9591	35.2582	35.1697	34.9500	35.3059	35.6196
d-Le803A1_33_G01R	18.4484	21.4028	23.8039	25.6395	28.1844	29.4037	30.9710	31.7244	32.6798	33.6668	34.7579	35.3949	35.1760	35.3321	36.1025	36.4083	36.4427	36.8135	36.8590	37.1005	37.2885	37.6764	37.6701	38.0146	38.1037	38.1451	38.0597	38.3760	38.3830	38.5629	38.7124	38.5785	39.0268	38.8022	38.7624	38.6909	38.6407	38.2365	37.9233	37.7288	37.6696	37.6433	37.1211	36.9268	36.8153	37.2732	36.4343	36.6390	37.2843
d-Le803A1_33_G02R	20.5589	24.5980	26.5489	29.7112	31.9787	33.5965	35.5573	36.7044	37.7450	38.8143	39.7857	40.3144	40.4184	40.6404	41.4712	41.6704	41.6775	42.1629	42.5227	42.6110	42.8425	43.2684	43.3979	43.7865	43.6695	44.0685	44.0563	44.2239	44.2872	44.5295	44.7302	44.6332	44.9375	44.8433	44.9827	44.6374	44.2415	44.5255	44.1816	43.8742	43.8106	43.6115	43.3648	43.0404	42.9316	43.0742	42.6395	42.8232	43.4982
d-Le803A1_33_G03R	19.1757	22.2915	25.2531	28.2994	30.3148	32.7171	33.2952	35.0803	36.6176	37.3279	37.8320	38.5317	38.8988	39.1434	39.8780	39.9943	40.2099	40.4874	40.9579	40.9238	41.2539	41.6733	41.9263	42.0811	42.4383	42.4126	42.5947	42.8930	43.2035	41.0812	43.0027	43.2160	43.1846	43.2170	43.5330	43.4794	43.2320	43.1239	42.8928	42.5103	42.4434	42.3914	42.1064	42.1240	41.9155	41.7991	41.6180	41.9276	42.2431
d-Le803A1_33_G04R	17.2009	20.1658	23.1832	25.3125	27.2586	28.8411	30.1829	31.8440	32.9277	33.9263	34.3149	34.8253	34.6570	35.2141	36.1196	36.1656	36.3184	36.7648	36.7491	36.8416	37.1559	37.2404	37.6494	37.8538	37.9995	38.0779	38.2319	38.3869	38.4226	38.5986	38.6333	38.8497	38.8762	39.0635	38.9082	38.8320	38.6712	38.5319	38.1081	37.8928	37.6821	37.6190	37.4589	37.2539	37.0836	36.9725	37.0061	37.1504	37.6701
d-Le803A1_33_G05R	16.3540	18.6753	21.9485	23.4645	25.3674	26.0741	27.6967	29.1956	29.1982	30.7737	31.1688	31.9162	31.1225	32.2358	33.0396	32.9376	33.1392	33.4156	33.4950	33.7587	33.8550	33.8666	34.2517	34.5096	34.6468	34.6521	34.8004	34.9007	34.9908	35.1978	35.2737	35.4549	35.4599	35.6799	35.5346	35.5315	35.4300	35.3613	34.8884	34.7689	34.5586	34.5621	34.4065	34.1758	34.0276	33.8768	33.9070	34.0930	34.6487
d-Le803A1_33_G06R	18.5305	21.3847	24.7517	26.8376	28.7600	30.7450	32.5718	33.9454	34.6487	35.9284	37.0489	37.4540	37.3367	37.8268	38.6163	38.3376	38.5262	38.9099	39.1419	39.5809	39.5641	39.9492	39.9823	40.3358	40.4452	40.5027	40.7255	40.7107	40.9671	41.0277	41.0400	41.1388	41.2742	41.5837	41.5784	41.5001	41.3165	41.0793	39.7308	40.4150	40.2994	40.3934	40.1207	39.6243	39.5557	39.5530	39.4721	39.6786	40.1686
d-Le803A1_33_G08R	20.5926	23.7288	26.7454	28.6832	30.7188	32.6209	34.5367	35.5236	36.5981	37.7893	38.3915	39.2920	39.2513	39.5603	40.0997	40.1596	40.3156	40.6840	41.0279	41.3976	41.6427	41.8364	42.1130	42.2550	42.5197	42.6341	42.8090	42.7697	42.9786	42.7606	43.2445	43.4102	43.4164	43.5880	43.6505	43.4773	43.1586	43.1609	42.4383	42.4659	42.3751	42.2603	42.0226	41.7450	41.6090	41.5914	41.4242	41.5880	42.1911
d-Le803A1_33_G09R	18.3827	21.6285	24.7646	26.7935	27.9049	30.4100	31.9598	33.1758	34.5470	35.7719	35.8765	36.7138	36.5154	37.2190	37.5030	37.9460	38.3277	38.5325	38.9046	38.9382	39.3765	39.3792	39.6773	40.0094	40.2201	40.2074	40.2164	40.4126	40.6909	39.8855	40.8652	40.9979	41.2038	41.1203	41.3427	41.3430	41.4062	41.4648	41.3625	41.4573	41.2128	41.2135	41.2475	41.4424	41.3386	41.3278	41.2254	41.3933	41.6123
d-Le803A1_33_G10R	19.5326	24.1839	26.7830	28.9996	31.0529	33.0706	34.7622	36.3146	37.4800	38.5118	38.8272	39.7093	39.5922	40.2203	40.6815	40.9045	41.3279	41.5440	41.8177	42.0686	42.6444	42.6874	42.8798	43.1620	43.4217	43.5235	43.6384	43.6749	43.9047	43.2789	44.0688	44.2479	44.3729	44.3272	44.4832	44.3818	44.3400	44.0752	43.7396	43.5151	43.3758	43.3154	43.1362	42.9567	42.7485	42.6746	42.6361	42.7429	43.4400
d-Le803A1_33_G11R	22.4723	26.4649	29.2511	32.9606	34.9666	36.7786	38.6431	40.1587	41.5768	42.4209	43.3848	43.6405	44.1861	44.4789	45.0880	45.5445	45.5453	45.9050	46.4268	46.6804	47.0863	47.4374	47.7312	48.1069	48.2146	48.2155	48.4415	48.2095	48.7021	48.9232	49.1075	49.0533	49.3388	49.2902	49.2924	49.2213	49.0230	48.8762	48.6430	48.1545	48.0493	47.9350	47.6228	47.2761	47.0638	47.1470	46.8210	47.0153	47.7203
d-Le803A1_33_G12R	21.6660	25.9515	28.4528	31.5989	33.5201	35.4065	37.2023	38.8285	39.9958	40.7000	42.0054	42.4349	42.3629	42.5824	43.2493	43.8243	43.5835	44.1345	44.4991	44.9191	45.0588	45.4412	45.7714	45.9381	46.1126	46.1764	46.0068	45.9246	46.5975	46.6773	46.8881	46.7474	47.1419	46.9394	46.9847	46.8969	46.8705	46.5807	46.2006	46.1416	45.8647	45.8794	45.4597	45.2426	45.1754	45.2069	44.7428	45.0204	45.6791
d-Le803A1_33_H01R	21.9873	24.4989	27.9469	30.3213	31.8631	34.0027	35.3298	36.8306	37.8754	38.8080	39.1800	39.6776	40.0599	40.2869	40.6603	40.9704	41.0068	41.3893	41.8331	41.8550	42.0607	42.5011	42.6446	42.8955	43.0217	43.0324	43.0493	43.1607	43.2587	43.4332	43.4846	43.4490	43.7670	43.7911	43.8467	43.9265	43.6536	43.4548	43.3187	42.9310	42.8692	42.8459	42.5569	42.3653	42.1719	42.0002	41.9969	42.1413	42.6973
d-Le803A1_33_H02R	21.9672	25.8215	28.5969	31.6472	33.3220	35.4255	37.0203	38.2214	38.9681	40.2140	40.7266	41.5902	41.8689	42.3118	42.4897	42.9187	42.8364	43.4041	43.9197	43.9926	44.2556	44.4914	44.8220	45.0495	45.3158	45.3556	45.4556	45.4915	45.7638	45.9278	46.2764	46.2489	46.3972	46.4779	46.5842	46.4232	46.4378	46.2643	45.8913	45.6755	45.5486	45.5050	45.3140	44.9566	44.8670	44.7164	44.6853	44.8908	45.4358
d-Le803A1_33_H03R	18.5133	21.7685	23.9385	25.2540	28.0806	29.5876	30.7668	31.9065	32.8081	33.5886	34.1915	34.9905	34.8384	35.1728	35.7308	35.8984	35.8661	36.0147	36.5519	36.2348	36.1951	36.6579	36.7960	37.2580	37.2419	37.2206	37.1530	37.3552	37.4231	37.5529	37.7392	37.8340	37.7403	37.8895	37.6853	37.7577	37.5062	37.4322	37.0145	36.5523	36.4942	36.6293	36.2158	35.8711	35.6877	35.7654	35.7963	35.9273	36.3948
d-Le803A1_33_H04R	17.3541	21.1426	23.6792	25.2618	27.3944	28.3637	29.6206	31.0692	32.4732	32.7439	33.1071	33.7798	34.1770	34.1638	34.4971	34.6723	34.6911	35.1955	35.3229	35.1097	35.0711	35.6779	35.7398	35.9158	36.0763	36.2016	36.3642	36.3635	36.4476	36.4028	36.4595	35.3838	36.6129	36.6704	36.7655	36.8655	36.5672	36.3693	36.1685	35.8196	35.7680	35.5843	35.3729	35.3306	34.9947	34.9340	34.8205	35.0215	35.4969
d-Le803A1_33_H05R	18.4541	21.1488	24.3152	25.3825	27.9696	30.0281	30.8524	31.9887	33.1594	33.7729	34.4385	34.6805	34.8098	35.3439	35.6259	35.8460	35.8953	36.2622	36.3723	36.3703	36.4234	36.7534	36.9691	37.0856	37.1721	37.2907	37.3781	37.4005	37.4165	37.6130	37.5839	37.1876	37.7953	37.7363	37.8007	37.7785	37.6771	37.3788	37.0859	36.8678	36.7742	36.6125	36.5017	36.3581	36.1597	35.9787	35.9568	36.1355	36.4977
d-Le803A1_33_H06R	19.9798	23.3275	25.8676	27.9142	29.9124	31.5936	33.1135	34.5599	35.4175	36.3517	36.9488	37.6179	37.6436	38.0108	38.0657	38.4818	38.5359	38.9598	38.9282	39.2186	39.4514	39.7228	39.9105	40.1930	40.2798	40.3992	40.6382	40.5111	40.5185	40.7435	40.8680	40.9747	41.1162	41.1791	41.0587	41.0857	40.8939	40.6667	40.3802	40.0991	40.0343	40.0057	39.7522	39.5673	39.3316	39.2724	39.1212	39.3629	39.8225
d-Le803A1_33_H07R	20.6184	23.7171	26.8041	30.0105	32.0774	32.9564	34.8809	36.1712	37.2416	38.3881	39.0254	39.4592	39.6919	40.1029	40.5748	40.9352	40.8994	41.3759	41.5315	41.7362	42.0074	42.2021	42.6807	42.9809	43.0555	43.1439	43.2606	43.4208	43.5585	43.6152	43.7923	43.8511	44.1261	44.1303	44.2182	44.2156	44.1541	44.1536	43.7352	43.5053	43.5177	43.6307	43.3999	42.6982	43.1099	43.0280	43.1894	43.1493	43.6635
d-Le803A1_33_H08R	21.0475	23.1908	25.9814	28.1325	29.7656	31.8320	32.7639	34.2166	34.6399	36.0185	36.4733	36.9825	36.9358	37.2828	37.8181	37.7707	37.9316	38.2969	38.3018	38.3927	38.7753	38.8951	39.0675	39.4133	39.3357	39.5515	39.5805	39.7727	39.5844	39.7271	40.0126	38.5167	39.9725	40.1829	39.9011	39.8659	39.9343	39.6020	39.3044	39.1609	39.0487	38.7968	38.6662	38.6045	38.3695	38.3619	38.3668	38.5578	38.8910
d-Le803A1_33_H09R	17.9302	21.3286	22.9401	25.3329	27.0023	29.2030	29.7259	30.9287	31.4820	32.2232	32.8573	33.3731	33.2579	33.8102	34.0656	34.0582	34.5848	34.4959	34.6378	34.7247	34.8406	34.9153	35.2469	35.3143	35.2686	35.4136	35.6731	35.5493	35.6527	35.9733	35.7226	35.9585	35.9944	35.9803	36.0107	35.7466	35.9230	35.5092	35.3781	35.0991	35.0493	35.0041	34.8430	34.6105	34.5561	34.4546	34.4558	34.6700	34.8343
d-Le803A1_33_H10R	23.3548	26.6757	29.4140	32.3912	34.9184	36.1175	37.7071	39.2754	40.3514	41.4578	42.1017	42.7723	43.0810	42.9446	43.6622	44.0039	44.0193	44.3360	44.7523	44.9444	45.4803	45.4965	45.5899	46.1259	46.1531	46.2904	46.2790	46.4470	46.5858	46.7258	46.9050	46.6319	46.9881	47.1291	47.1079	47.0707	46.8438	46.7174	46.3183	45.9426	45.8921	45.8356	45.5108	45.1846	44.9426	44.8592	44.9185	45.0108	45.6058
d-Le803A1_33_H11R	21.0718	24.8612	26.9009	29.1686	31.7395	33.6356	34.4461	35.7646	36.8303	37.8667	38.6802	39.1919	39.3932	39.2348	39.7834	40.1650	40.1440	40.3966	40.9137	40.9815	41.3572	41.3328	41.4512	41.9993	42.0470	41.8856	41.9892	42.2027	42.3283	42.3698	42.4812	42.2824	42.7646	42.8839	42.8589	43.0005	42.8378	42.8706	42.8039	42.5816	42.4567	42.4346	42.3166	42.2498	42.0984	42.2390	42.1802	42.3876	42.6848
d-Le803A1_33_H12R	22.4882	25.3283	27.2484	29.1966	31.7353	33.0462	34.2437	35.7144	36.2157	37.3229	38.3069	38.4651	38.7417	38.8588	39.2473	39.5636	39.6417	39.8110	40.1082	40.2971	40.4800	40.7368	40.8951	41.1286	41.2110	41.2448	41.2815	41.3974	41.5225	41.6622	41.8878	41.2128	41.9387	41.9615	41.9883	41.9970	41.8165	41.6195	41.2845	40.9653	40.8620	40.7860	40.4945	40.2457	40.0260	39.8954	39.8848	39.9709	40.5678
d-Le803A1_34_A01R	19.4630	21.2534	24.2175	26.1280	27.3453	29.0469	30.8205	31.5128	32.0578	32.8641	33.7757	34.3061	34.4149	34.7490	34.6903	35.0823	35.5074	35.6326	35.8664	35.4813	35.8181	36.1036	36.1263	36.5698	36.7132	35.5379	36.6680	36.7232	36.9189	37.1294	36.9761	37.0596	37.3635	37.1589	37.1687	37.1353	36.9486	36.8986	36.3514	36.0437	35.8992	35.8130	35.4912	35.3065	35.1058	34.9850	35.0232	35.0873	35.6591
d-Le803A1_34_A02R	20.6782	23.6225	27.9727	29.7560	31.7785	33.1673	35.0827	36.5486	37.3131	38.0674	39.1243	39.7405	39.6625	40.0128	40.3968	40.5361	40.8415	41.1229	41.1845	39.5411	41.8036	42.1132	42.1541	42.4971	42.5567	41.7086	42.7590	42.9639	43.0194	43.2951	43.4553	42.9298	43.5686	43.5794	43.6091	43.6227	43.5526	43.4109	42.9871	42.7929	42.8198	42.5726	42.4997	42.3085	42.3485	42.1994	42.0985	42.3072	42.8784
d-Le803A1_34_A03R	20.1612	22.9699	25.7801	28.1100	29.4857	31.0301	32.4741	33.9614	34.5119	35.1592	36.3584	37.0556	37.1532	37.2112	37.3343	37.5655	37.9816	38.3543	38.1968	38.3757	38.6844	38.8596	38.9301	39.3563	39.4243	38.7560	39.5160	39.6507	39.7896	40.0696	39.8971	39.9872	40.2263	40.2578	40.1818	40.0576	39.9053	39.8143	39.2956	39.0418	39.0005	38.9058	38.4779	38.4454	38.1815	38.0539	38.1160	38.2069	38.7810
d-Le803A1_34_A04R	19.5877	22.3500	25.0941	27.3987	29.2167	30.6150	32.1915	33.8735	34.1599	34.9116	35.8539	36.5434	36.7273	36.8539	37.2862	37.3627	37.7139	38.0160	37.9983	37.4469	38.4088	38.7606	38.8395	39.1349	39.2322	38.6468	39.4307	39.4752	39.5124	39.8199	39.8547	39.8851	40.1596	40.0512	40.0650	40.0941	39.9937	39.7236	39.2890	39.0868	39.1469	38.9894	38.7619	38.5543	38.5036	38.3554	38.2950	38.4138	39.0333
d-Le803A1_34_A05R	22.0822	25.4767	28.6997	30.5776	32.9297	34.4970	35.8858	37.4960	38.2685	39.6064	40.2295	40.8778	40.7553	41.3178	41.6184	41.7455	42.0352	42.2643	42.6440	42.4663	43.3058	43.4546	43.9156	43.9807	44.2088	43.3730	44.2846	44.3798	44.5722	45.0678	44.9273	44.6318	45.0812	45.2244	45.0589	45.0807	44.9909	44.6335	44.2518	43.8194	43.6850	43.6217	43.4244	43.0124	42.3316	42.8388	42.6879	43.0665	43.5027
d-Le803A1_34_A06R	17.1992	20.2192	22.7082	24.6513	25.3138	26.8413	28.0078	29.2320	30.0774	30.8823	31.4563	31.9936	31.9760	32.3252	32.6333	32.8684	33.0094	33.3755	33.2497	32.9073	33.5973	33.6562	33.8304	33.7534	34.0302	33.3510	34.1293	34.2214	34.4163	34.5815	34.6787	34.5671	34.7670	34.7536	34.6759	34.5696	34.5128	34.3026	33.8188	33.5474	33.4959	33.3403	33.0146	32.7484	32.6808	32.5042	32.3853	32.5836	33.1271
d-Le803A1_34_A07R	21.2168	24.6367	27.9410	30.3669	32.6936	33.8593	35.7639	36.9433	37.7704	39.1207	40.0064	40.7387	40.2918	41.1126	41.6327	41.4021	41.7980	41.9829	42.1897	41.5325	42.8311	42.9880	43.3321	43.5221	43.7185	43.1160	43.8246	44.0186	44.0778	44.4850	44.4015	43.3512	44.5754	44.6659	44.6467	44.6746	44.5462	44.3370	44.0615	43.6376	43.5594	43.4940	43.3052	42.9910	42.9696	42.8542	42.6175	42.9952	43.4768
d-Le803A1_34_A08R	20.9901	24.9261	27.8225	31.0354	33.4076	35.0683	37.2275	38.5249	39.6289	41.0425	41.8961	42.2920	42.4878	43.1465	43.4633	43.7011	44.0029	44.4768	44.7188	44.7478	45.3718	45.6078	45.8963	46.2724	46.5277	46.4838	46.5409	46.7217	46.1984	46.9961	47.1331	47.2914	47.4909	47.6133	47.5374	47.4955	47.3853	47.3266	46.9594	46.8780	46.6493	46.6438	46.5173	46.3344	46.2496	46.0873	46.1064	46.2369	46.8242
d-Le803A1_34_A09R	18.6550	21.8038	24.2966	26.9790	27.6016	29.6184	31.0455	32.4304	33.0919	33.8680	34.5807	35.1186	34.6808	35.2841	35.4332	35.6620	35.9935	36.3280	36.2336	36.0576	36.6221	36.6964	36.7439	37.0860	37.3563	35.8839	37.3093	37.4224	37.5422	37.8511	37.7445	37.7958	37.9544	37.7505	37.8488	37.7597	37.5909	37.5001	36.9881	36.5917	36.2273	36.2608	35.9740	35.8081	35.6866	35.5176	35.5326	35.6871	36.3648
d-Le803A1_34_A10R	19.6336	21.8478	24.1079	26.8481	27.8327	29.7229	31.1953	32.7755	33.0705	34.0419	34.8646	35.4849	35.6829	36.2474	36.2222	36.5194	36.7824	36.9915	36.9519	36.8349	37.2713	37.3854	37.6169	37.8370	38.0607	37.1692	38.3199	38.3465	38.5234	38.6959	38.6068	38.5809	39.0007	38.8498	38.8515	38.8323	38.6671	38.5144	38.0243	37.8105	37.6732	37.6504	37.2286	37.0800	36.9336	36.8824	36.7118	36.9084	37.5178
d-Le803A1_34_A12R	23.2817	27.3808	29.9865	32.6888	35.3934	36.3305	37.9897	39.6958	40.7785	41.7931	42.7414	43.0850	43.1070	43.7275	44.0490	44.2570	44.6199	44.7375	45.2080	45.5607	45.7783	46.0584	46.3380	46.7016	46.8184	46.7166	46.9771	47.1348	47.2286	47.5889	47.5646	47.6471	47.7233	47.7339	47.8016	47.7641	47.5752	47.3063	47.0096	46.5983	46.4940	46.3932	46.1086	45.7578	45.6618	45.5426	45.3395	45.6305	46.1481
d-Le803A1_34_B01R	21.1929	24.1935	27.4753	29.1580	31.8788	32.8930	35.3135	36.6381	37.5833	38.3726	39.7106	39.9475	39.9680	40.5918	40.8909	41.3492	41.5935	41.8992	42.1243	42.2520	42.5902	42.9352	43.0645	43.4107	43.3684	43.7689	43.9541	43.8538	44.1049	44.3488	44.3979	44.4714	44.5353	44.6048	44.6634	44.5038	44.2142	42.4736	44.0138	43.4029	43.2864	42.9892	42.9799	42.7231	42.7384	42.3426	42.1554	42.7258	43.2403
d-Le803A1_34_B02R	19.4119	23.5558	25.8669	27.7735	30.1075	31.6273	33.1320	34.7333	35.6609	36.5951	37.5486	38.1476	38.0768	38.5579	39.0164	39.3966	39.6765	39.9992	40.2516	40.2986	40.7352	41.0272	41.3788	41.5421	41.8395	41.8824	41.9095	42.0037	42.1648	42.3195	42.3808	42.6349	42.6831	42.9524	42.8057	42.7758	42.7338	42.5877	42.2510	41.9848	41.9413	41.9554	41.6439	41.5515	41.4175	41.2997	41.3748	41.5423	42.1208
d-Le803A1_34_B03R	19.5623	23.0938	25.8235	28.4589	30.1870	32.2142	33.7119	35.2461	36.0506	37.1975	37.8540	39.0202	38.7677	39.3986	39.5848	40.3071	40.4387	40.5988	41.0145	40.6778	41.4816	41.6543	41.9103	42.2381	42.5971	42.3687	42.6041	42.6932	42.8402	43.0749	42.9148	43.0775	43.2372	43.3706	43.1067	43.5322	43.1735	43.0286	42.6267	42.5235	42.4921	42.4412	42.2730	42.0435	42.0588	41.7671	41.8412	41.8541	42.6175
d-Le803A1_34_B04R	19.6086	24.4342	26.2601	28.8744	30.7403	32.1556	34.1907	35.7796	36.5876	37.4313	38.2535	39.0677	38.7246	39.5712	40.3534	40.4562	40.6785	40.9509	41.1101	41.0479	41.5774	41.8923	42.1287	42.5153	42.7125	42.8681	42.9990	43.1416	43.2109	43.3182	43.3675	43.3906	43.5698	43.6486	43.6055	43.6304	43.4049	43.2104	42.8175	42.4690	42.3072	42.4246	42.0685	41.7211	41.5592	41.3969	41.4334	41.5535	42.3781
d-Le803A1_34_B05R	20.2947	23.2869	26.2623	28.0335	30.5436	31.8755	33.4236	34.9720	35.8379	37.1104	37.8085	38.4712	38.3473	39.0099	39.3361	39.6986	39.7720	40.0637	40.3373	40.1988	40.7664	40.9872	41.3753	41.6174	41.8868	41.9367	42.1030	42.2513	42.2151	42.3759	42.3717	42.5263	42.7013	42.8515	42.7230	42.8027	42.5779	42.3409	41.9311	41.6918	41.6489	41.6061	41.2960	41.1283	40.9670	40.7821	40.8197	40.9175	41.6078
d-Le803A1_34_B06R	18.9355	22.6687	24.8551	28.4902	29.5677	32.1122	33.2543	34.8943	35.9885	37.0284	37.7163	38.0769	38.4830	39.5079	39.4427	39.8604	40.0964	40.1388	40.6825	40.6496	41.1153	41.4669	41.5611	41.9643	42.1625	42.4591	42.5665	42.4299	42.6666	42.5684	42.7563	42.7921	43.4221	43.3244	43.1658	43.1731	42.7867	42.8062	42.3455	42.0061	42.1140	42.1186	41.6735	41.2533	41.1113	41.2682	41.0562	41.5446	42.1770
d-Le803A1_34_B08R	18.3561	23.4552	24.4045	25.8281	28.5816	30.2622	31.7228	33.3856	33.9508	34.7559	36.0997	35.9531	36.2524	36.8465	37.4945	37.4456	37.9703	38.0714	38.2861	38.5037	38.5487	38.8070	39.2431	39.5867	39.7943	39.8462	39.8809	39.8289	40.1945	40.1613	40.3774	40.5577	40.5148	40.4113	40.7055	40.2191	40.2633	40.1630	39.8720	39.3884	39.3176	39.3079	38.9408	38.6653	38.5152	38.4292	38.6367	38.7094	39.1087
d-Le803A1_34_B09R	15.7054	19.7260	20.4472	22.2851	24.1499	25.8147	27.0272	28.4913	29.1495	30.1737	30.3488	31.1989	31.1460	31.8655	32.2607	32.3923	32.8352	32.9066	33.1684	33.0266	33.2775	33.4739	33.7132	33.9641	34.2169	34.1731	34.3900	34.5688	34.7676	34.7831	34.9044	35.0306	35.1329	35.2712	35.2703	35.3478	35.3398	35.2429	35.0453	34.9241	34.9472	34.9458	34.7281	34.6813	34.5439	34.4774	34.7052	34.7524	35.2445
d-Le803A1_34_B10R	18.3399	21.8693	23.8774	26.0562	27.5027	29.1420	30.8870	32.1290	32.5277	34.2158	34.2843	35.0298	35.0086	35.6683	35.9839	36.3227	36.4216	36.7076	36.9351	36.8198	37.2424	37.6448	37.7506	37.9657	38.2343	38.2648	38.4416	38.4891	38.5515	38.6329	38.6927	38.7874	38.9800	39.0777	38.9923	39.0143	38.9241	38.7255	38.3483	38.1992	38.1337	38.1414	37.8115	37.6993	37.6237	37.4804	37.5651	37.6885	38.1601
d-Le803A1_34_B11R	17.5274	19.7050	22.6769	24.6774	26.6938	27.9766	29.5961	30.9902	31.7199	32.6966	33.5478	34.1851	34.2400	34.6300	35.0945	35.3202	35.5167	35.8063	35.8323	36.0470	36.1498	36.2457	36.6739	36.8069	37.0406	37.0962	37.2435	37.3870	37.5458	37.5460	37.6152	37.6604	37.8266	37.8855	37.8136	37.7610	37.6728	37.4744	36.9787	36.7148	36.6851	36.5656	36.1891	35.8945	35.8676	35.6242	35.6329	35.8727	36.3251
d-Le803A1_34_B12R	20.7669	24.2422	26.0597	29.8873	31.2907	33.3265	34.6244	36.3247	37.0198	38.4258	38.9758	39.4734	39.6226	39.9584	40.4652	40.7749	40.8793	41.1950	41.5516	41.8177	42.3063	42.4199	42.8068	42.8757	43.3166	43.3066	43.5244	43.6058	43.6967	43.6406	43.8936	43.9440	44.2649	44.2422	44.2264	44.1951	44.0630	42.3340	43.2933	43.1568	43.0816	42.4768	42.8210	42.5804	42.2180	42.2744	42.1880	42.3580	42.8840
d-Le803A1_34_C01R	21.9289	25.8146	28.4050	31.7286	33.6735	35.7305	37.6451	39.0184	40.5137	41.4212	42.3334	42.8940	43.1668	43.5202	44.0862	44.3644	44.7237	45.1017	44.8445	45.8539	46.1787	46.5423	46.7660	47.1663	47.2476	47.5191	47.5881	47.5955	47.8786	48.1297	48.2404	47.8391	48.3289	48.5112	48.4274	48.4866	48.2651	48.1871	47.8018	47.0132	47.4068	47.1692	46.9114	46.6125	46.4608	46.2288	46.2478	46.4569	46.9959
d-Le803A1_34_C02R	16.6212	18.9797	21.7771	23.8826	25.2339	26.5839	28.2646	29.3832	30.4783	30.9280	31.8470	32.4085	32.3283	32.8521	33.3895	33.1714	33.8754	34.0239	34.0223	34.1876	34.2491	34.5710	34.9450	34.8945	35.2208	35.3725	35.3854	34.6921	35.7826	35.8166	35.9593	35.9241	35.9298	36.1479	36.0880	36.2377	36.0521	35.8037	35.5725	35.3416	35.3463	35.2227	34.0558	34.8542	34.6375	33.6806	34.6591	34.7754	35.2372
d-Le803A1_34_C04R	19.9251	23.6242	26.3697	28.7159	31.2666	33.0586	34.9130	36.8376	37.9397	38.6431	39.7628	40.4092	39.3194	40.9221	41.5857	41.4378	42.1042	42.4838	42.3949	43.0025	43.3057	43.6107	43.8915	44.2104	44.4873	44.8241	44.6763	44.7823	44.6960	45.3915	45.1881	44.4091	45.4077	45.4561	45.6439	45.7008	45.1369	45.3674	44.6871	43.1986	44.5096	44.3105	43.9524	43.9741	43.3926	43.4179	43.2741	43.5800	44.2080
d-Le803A1_34_C05R	19.9630	23.4461	26.6544	28.4935	31.1909	33.2453	34.8823	36.4022	37.6144	38.5840	39.3856	39.9319	39.9546	40.8192	41.0511	41.3949	41.8221	42.1961	42.2095	42.8418	43.2521	43.5391	43.9548	43.9708	44.1487	44.3301	44.5233	44.6656	44.8750	44.9554	45.1023	44.6098	45.3896	45.5230	45.3552	45.3301	45.4341	45.0172	44.7826	44.4436	44.3636	44.2609	44.0752	43.7949	43.7701	43.5452	43.5853	43.7578	44.1858
d-Le803A1_34_C07R	20.6687	24.4956	27.2036	30.1614	32.2397	34.4828	36.0186	37.8581	39.4097	40.0143	41.2102	41.7475	41.5095	42.4168	42.8489	42.9568	43.3512	43.8816	44.0358	44.5287	45.0739	45.3293	45.6308	45.9004	46.0412	46.1827	46.4499	46.4850	46.8070	46.8520	47.0596	46.8406	47.2344	47.4063	47.2908	47.3890	47.2093	47.0190	46.6476	45.7965	46.2908	46.2269	45.9823	45.5752	45.5206	45.4175	45.3672	45.5171	46.1187
d-Le803A1_34_C08R	18.4123	21.0006	23.2982	25.3728	27.9554	29.0189	30.5772	31.7759	32.5098	33.6007	34.2693	34.5772	34.8741	35.3432	35.3831	35.8057	36.1121	36.1979	36.3217	36.7203	36.8570	37.2541	37.4933	37.5472	37.6478	37.8624	37.9989	38.1186	38.2779	38.2831	38.3716	37.6603	38.6485	38.6959	38.5246	38.5733	38.5812	38.1820	38.0015	37.6539	37.5091	37.3916	37.1942	36.8545	36.8895	36.6718	36.7290	36.7979	37.3016
d-Le803A1_34_C10R	18.5664	22.5050	24.3800	26.4447	29.0197	30.9445	32.0872	33.3932	34.5938	35.8313	36.4370	37.0093	37.3510	37.7371	37.9276	38.4485	38.6863	39.0219	39.4343	39.2126	39.5766	39.8563	40.2272	40.2828	40.2850	40.7057	40.8992	40.9597	41.3468	41.0750	41.2352	40.0848	41.5945	41.6130	41.4731	41.5905	41.5750	41.1891	41.1898	40.7452	40.6997	40.6038	40.3868	40.0469	40.1085	39.7926	39.7870	40.0072	40.4315
d-Le803A1_34_C11R	17.3860	20.0882	22.6268	24.9538	27.9563	29.0995	30.8558	32.0766	33.5651	34.2214	35.6892	36.0064	36.1630	36.5755	36.9149	37.2646	37.5458	37.8940	35.5725	38.1242	38.0609	38.8263	39.0359	39.5183	39.7673	39.6653	40.0027	40.0345	40.0508	40.3405	40.4199	40.3006	40.0224	40.5120	40.5359	40.5500	40.5244	40.2701	39.7303	39.3005	39.3592	39.5261	39.1343	38.6583	38.5590	38.5266	38.4545	38.5781	39.2067
d-Le803A1_34_C12R	19.6909	23.2214	25.8087	27.1618	30.3233	31.9159	33.4119	34.7587	36.2859	36.8653	37.9965	38.1194	37.5312	39.0173	39.1808	39.5537	39.9945	40.2387	39.6931	40.8211	41.1272	41.4153	41.5870	41.9461	41.9407	42.3333	42.3937	42.3761	42.6640	42.7399	42.9523	41.8929	42.9437	43.2292	43.1820	43.1825	43.1038	43.1334	42.9050	41.3755	42.6709	42.5032	42.4125	42.1954	42.3135	42.1800	42.2175	42.3612	42.6510
d-Le803A1_34_D02R	20.0013	22.7007	26.4416	28.8484	30.8398	32.2945	34.4715	36.3856	37.4174	38.3689	39.1948	39.7333	40.1091	40.5245	40.7326	41.2435	41.4491	41.9909	42.2815	42.4113	42.7376	43.0781	43.3590	43.6530	44.0128	44.1316	44.2761	44.3308	44.4711	44.5106	44.7977	44.9059	45.0133	45.0960	45.1149	45.0700	44.8320	44.6436	44.2967	43.9912	43.8797	43.8900	43.5492	43.2594	43.2014	43.0733	42.9971	43.2527	43.6543
d-Le803A1_34_D04R	20.0332	23.7504	26.6092	30.2104	32.0772	33.6785	35.6434	37.6975	38.8545	39.5543	41.1153	41.2546	41.5768	42.0803	42.5067	42.7827	43.0863	43.6316	43.9030	43.8662	44.6425	44.8405	45.1158	45.4834	45.7529	45.6972	45.9333	46.0470	46.1910	46.3404	46.6340	46.7025	46.7194	46.8084	46.9199	46.8976	46.6809	46.5163	46.2348	45.8597	45.8585	45.7604	45.4028	45.2149	45.0880	44.9329	44.8123	45.0568	45.1265
d-Le803A1_34_D05R	15.3511	18.4575	20.5658	21.3022	23.7358	26.2208	26.8664	28.7304	29.1347	29.8642	30.7956	31.2922	31.4657	32.0582	32.3665	32.6304	32.6444	33.2162	33.2454	33.3354	33.5301	33.5767	33.8079	34.2105	34.2131	34.2454	34.4421	34.6622	34.6926	34.7952	35.0110	34.9793	35.1350	35.2721	35.2131	35.1690	35.0420	34.9859	34.6275	34.4707	33.8572	34.4751	33.8448	34.0347	33.9039	33.6381	33.7198	33.7643	34.2041
d-Le803A1_34_D06R	13.5161	16.5712	18.8974	21.1966	22.5781	23.3808	25.4522	26.8410	27.6151	28.2394	28.4772	29.5601	29.4563	30.0696	30.4134	30.2976	30.5854	30.8917	31.1352	31.0981	31.4950	31.4729	31.4501	31.6609	31.9493	32.1209	31.9956	32.3046	32.3911	32.5113	32.6146	32.6080	32.6960	32.7772	32.6651	32.6275	32.6242	32.3620	32.1259	31.6962	30.6748	31.6055	31.5096	31.2124	30.9988	30.9314	30.8582	30.9955	31.4059
d-Le803A1_34_D07R	17.0725	20.7948	22.9045	25.5536	26.6294	29.1965	30.7739	31.7969	33.2016	33.3956	34.7722	34.8314	35.3195	35.9157	36.4973	36.8138	36.6168	36.9506	37.1408	37.2559	37.8657	38.0918	38.3232	38.6398	38.7445	38.8608	38.9027	39.2885	39.2232	39.3086	39.4145	39.4620	39.5744	39.8132	39.5894	39.5315	39.3353	39.2383	38.8504	38.4580	37.7313	38.4304	36.6914	37.8080	37.6452	37.4347	37.3555	37.4426	38.0933
d-Le803A1_34_D08R	15.7227	19.0700	21.0948	23.1760	24.3719	26.2782	27.6321	29.2174	29.6414	30.3277	31.3804	31.4813	31.9577	32.1943	32.4826	32.8692	33.0103	33.2779	33.3889	33.4115	33.7807	33.9391	34.1829	34.3450	34.4093	34.5688	34.5419	34.8466	34.9110	34.9638	35.0852	35.0823	35.2702	35.5380	35.3570	35.3571	35.2941	35.0291	34.7620	34.5226	33.8994	34.5065	33.5104	34.1310	34.0026	33.8681	33.8538	33.8295	34.3480
d-Le803A1_34_D09R	14.6607	17.4026	18.9734	21.3857	23.4353	24.5321	25.8230	27.2320	27.9556	28.8998	29.4379	29.9737	30.4248	30.3775	31.0078	31.3350	31.4464	31.8993	31.9177	32.1001	32.3628	32.2878	32.6450	32.7303	32.9087	32.9654	32.9660	33.3068	33.3036	33.4375	33.5191	33.5613	33.7212	33.8499	33.7857	33.8393	33.7760	32.9469	33.2740	33.2153	32.7360	33.1503	32.6080	32.6141	32.5421	32.4491	32.4851	32.5194	32.8783
d-Le803A1_34_D11R	21.2916	24.3279	26.5892	30.3207	32.7712	34.9269	37.1274	38.6080	40.1338	41.0533	41.8981	42.8889	43.0645	43.1089	43.6365	44.4109	44.6034	45.0586	45.2489	45.7858	46.1782	46.4473	46.7946	47.1759	47.4675	47.5378	47.7364	47.8279	47.9436	48.0828	48.4235	48.4203	48.6393	48.6917	48.6484	48.6269	48.4354	47.1593	47.7617	47.4452	47.3233	47.3468	46.9344	46.6202	46.4096	46.3677	46.2614	46.4817	47.1017
d-Le803A1_34_D12R	19.4412	22.0410	24.9678	26.8368	28.7514	30.6878	31.8288	33.1557	34.4038	34.8237	35.8620	36.1727	36.3858	36.5983	37.0197	37.3332	37.6085	38.0051	37.9596	37.9870	38.3135	38.7343	38.9684	39.2318	39.5489	39.5320	39.6443	39.8585	39.8314	39.9063	40.1441	40.2626	40.2153	40.3266	40.3914	40.3755	40.1749	39.9462	39.5902	39.4037	39.3080	39.2968	38.8813	38.8506	38.7073	38.6150	38.6002	38.8092	38.9787
d-Le803A1_34_E01R	18.8083	21.1581	23.8048	25.6112	27.7335	29.0855	31.0550	31.9917	33.4330	34.5392	34.9586	35.1301	35.8234	36.1430	36.4796	36.6815	37.2071	37.4147	37.4381	37.5886	38.1593	38.5758	38.5003	38.4717	38.9432	38.8979	39.2111	39.4423	39.4682	39.4285	39.3902	39.8201	39.6975	40.0473	39.8392	39.8133	39.4455	39.2838	39.2265	38.5583	38.6984	38.3258	38.1229	38.1039	37.8329	37.6034	37.7458	38.0584	38.2761
d-Le803A1_34_E02R	18.9354	21.5837	25.1458	28.0263	29.4348	31.7315	33.1771	35.1646	36.0381	37.1309	37.9265	38.2917	38.6003	39.0489	39.6026	39.2712	40.0023	40.3375	40.7735	41.0954	41.2998	41.5627	41.8091	42.1198	42.3167	42.3383	42.5153	42.6060	42.6086	42.9379	43.0902	43.1186	43.2004	43.3416	42.9463	43.3439	43.1700	43.0717	42.6305	42.5347	42.4590	42.4287	42.1551	41.5630	41.7764	41.7029	41.7524	41.9203	42.4046
d-Le803A1_34_E03R	15.9699	18.9505	21.3824	23.4070	25.2745	27.2210	28.5192	29.2519	30.5204	31.3985	31.9785	32.5086	32.7320	32.8639	33.7121	33.5988	33.9618	34.3038	34.4305	34.2284	34.6071	34.9564	34.9334	35.1294	35.4584	35.5727	35.7169	35.8027	35.8560	35.8133	36.0951	36.2233	36.2969	36.3854	36.3453	36.2809	36.1155	35.9432	35.9732	35.5434	35.4475	35.3061	35.2107	35.0469	34.8994	34.6694	34.7576	34.9305	35.2709
d-Le803A1_34_E04R	16.9138	19.9388	22.6565	24.7758	27.2439	28.8348	30.5175	31.3362	33.0315	33.5871	34.4760	35.1358	35.1705	35.5298	36.1549	36.0574	36.3739	37.0172	37.0515	36.8398	37.5250	37.3825	37.7022	37.9843	38.2850	38.1849	38.5533	38.5827	38.6782	38.7345	38.9412	39.0315	39.1310	39.2921	39.1489	39.1849	38.9832	38.8730	38.6269	38.2937	38.2182	38.1597	38.0286	37.9035	37.6085	37.5018	37.5011	37.5860	38.0309
d-Le803A1_34_E05R	17.4687	19.3961	23.0518	23.5892	26.8688	29.1079	30.3977	31.9443	32.7262	33.7671	34.8906	34.8185	34.9882	35.6870	36.2405	36.5802	36.5717	36.9025	37.0813	37.2730	37.2759	37.7555	38.0318	38.4682	38.7187	38.5419	38.9672	38.9720	39.1618	39.0366	39.3490	39.1292	39.4163	39.6013	39.4392	39.2862	39.4168	39.1594	38.8093	38.5834	38.3993	38.4620	38.1487	37.7661	37.7284	37.8271	37.3741	37.7162	38.4817
d-Le803A1_34_E06R	15.5480	18.6767	21.0006	23.2675	24.6449	26.5142	27.9313	29.3341	30.4022	31.1774	32.1773	32.2620	32.4622	33.0280	33.5876	33.5640	34.1795	34.5598	34.5884	34.3118	34.7035	35.2737	35.1458	35.0937	35.5700	35.6786	35.8797	36.0400	35.9709	36.0256	36.1696	36.4349	36.4584	36.4637	36.2758	36.2514	36.0060	35.9429	36.0800	35.8045	35.5259	35.4958	35.2359	35.3829	35.1681	34.8751	34.9192	35.0389	35.3649
d-Le803A1_34_E07R	17.0117	19.6821	21.7747	24.0105	26.0669	27.3975	29.3820	30.1932	31.4217	32.2897	32.9294	33.5860	33.6698	34.1182	34.7975	34.7048	35.0059	35.5394	35.5259	35.5111	35.8192	36.0805	36.2133	36.3166	36.6501	36.6600	36.9621	37.1630	37.1651	37.2927	37.3112	37.5544	37.5812	37.6690	37.6437	37.4823	37.3539	37.2229	37.0990	36.7096	36.6466	36.5863	36.4315	36.3044	36.0546	36.0601	36.0434	36.2251	36.5722
d-Le803A1_34_E08R	17.9137	20.7002	23.9347	25.8921	27.7593	29.3503	31.0587	32.8090	33.7987	34.5895	35.2416	35.7950	35.9287	36.4539	37.1263	37.1198	37.3880	37.8766	38.1638	38.1366	38.4678	38.7842	38.8955	39.1300	39.3884	39.5511	39.6567	39.7645	39.8382	39.8659	39.9845	40.1477	40.2432	40.3803	40.3710	40.4317	40.1737	40.0598	39.9220	39.6531	39.5678	39.5169	39.4168	39.2723	39.0682	38.9853	39.0607	39.0909	39.5142
d-Le803A1_34_E09R	19.0709	21.9063	24.9666	28.3768	30.9292	33.0817	34.8374	36.4319	37.7636	38.9514	40.0471	40.3515	40.5435	40.9485	41.7269	42.2395	42.1389	42.6808	43.1316	43.4368	43.5151	44.0156	44.2039	44.6153	44.8897	45.0152	45.1570	45.3540	45.3712	45.6862	45.7835	45.7739	45.9541	46.0845	45.6040	46.0416	45.8645	45.5972	45.2859	44.9057	44.7226	44.6965	44.2956	43.4953	43.8509	43.8823	43.7091	43.9279	44.5203
d-Le803A1_34_E10R	15.5374	18.5760	20.2751	22.7162	24.8863	25.5982	27.7249	28.8568	29.6441	30.8509	31.5570	31.9951	32.3504	32.7383	33.1324	33.2763	33.7117	34.0256	34.1805	34.0445	34.3087	34.4937	34.5590	34.7757	35.1065	35.1578	35.3944	35.5454	35.5460	35.5884	35.7087	35.9269	35.8970	35.9162	35.9281	35.8543	35.7110	35.5013	35.3536	35.0119	34.9505	34.6928	34.6314	34.4455	34.2638	34.0881	34.0390	34.2131	34.6310
d-Le803A1_34_E11R	16.7167	19.6812	21.7924	23.9152	25.7246	27.3717	29.2443	30.4968	31.5846	32.2803	33.0094	33.1318	33.3612	33.8751	34.4830	34.5252	34.9458	35.2302	35.5178	35.3110	35.5046	35.8011	36.0162	36.2940	36.5264	36.5669	36.8807	36.9389	36.9088	37.0782	37.0483	37.2352	37.3434	37.3766	37.3791	37.1794	37.1362	36.9787	36.6903	36.3933	36.2980	36.2173	35.9854	35.8620	35.5487	35.4468	35.4346	35.5520	36.0585
d-Le803A1_34_E12R	16.6739	18.7928	20.8623	22.3071	24.3496	25.9919	27.4733	28.2757	28.9498	30.1270	30.1855	30.3910	30.8891	31.1344	31.6766	31.5601	31.9722	32.3351	32.3542	32.4928	32.6389	32.7172	32.8321	32.9908	33.1828	33.2127	33.4361	33.6041	33.5814	33.6426	33.7501	33.8103	33.7654	33.9071	33.9683	33.9873	33.8324	33.7993	33.4800	33.3158	33.3387	33.3388	33.2191	33.0069	32.8261	32.8783	32.7878	32.8771	33.3122
d-Le803A1_34_F01R	22.3538	25.9747	28.9980	31.3474	34.0403	36.8080	38.1992	40.0100	41.3406	42.5873	43.1382	44.2670	44.1400	44.3358	44.9088	45.1406	45.5021	46.0658	45.6136	46.8071	47.0492	47.0203	46.4387	47.0660	47.8050	48.1147	48.3935	48.3525	48.5135	48.6613	48.8036	49.0418	49.0567	49.0834	49.1156	49.0971	48.8863	48.6231	48.2492	47.8824	47.9505	45.5099	47.4067	47.0699	46.8903	46.7291	46.5248	46.8721	47.5154
d-Le803A1_34_F02R	17.2108	21.0845	22.8645	24.8714	27.0504	28.3602	27.2905	31.6228	32.0817	32.9522	34.2347	34.1696	34.7671	34.9158	35.1637	35.9330	35.9623	36.5771	36.6114	36.6447	36.8150	36.9761	37.1865	36.1377	37.7094	37.8461	37.9610	38.2110	38.1327	38.3782	38.4143	38.6197	38.7457	38.6494	38.6761	38.5483	38.3392	38.3213	38.0110	37.6996	37.5692	37.4461	37.2746	35.6774	36.7271	36.7435	36.5273	36.7258	37.3338
d-Le803A1_34_F03R	18.2982	21.8470	24.2322	26.5935	28.6795	30.6880	30.4831	33.4628	34.5134	35.3599	36.3752	36.9654	37.2445	37.2017	36.6666	38.1555	38.2113	38.9413	39.0154	39.0251	39.2347	39.7299	39.5670	39.0410	40.3584	40.5160	40.5682	40.5964	40.8884	40.8912	41.1926	41.0623	41.3709	41.3904	41.0941	41.2872	40.8942	41.0076	40.4762	40.0936	39.8607	40.0003	39.5430	37.6757	39.2144	39.3223	38.9294	39.2639	39.7916
d-Le803A1_34_F04R	15.3691	18.2459	20.4102	22.4498	23.8733	24.8791	24.4711	26.4589	29.0482	29.5005	30.3361	30.6367	30.6639	30.9215	29.2297	31.5084	31.9100	31.8323	32.4347	32.3955	32.5984	32.8477	32.9398	33.0959	33.0628	33.2224	33.5608	33.4890	33.5772	33.6740	33.9354	33.8620	33.7878	34.1808	33.9425	34.1512	33.6281	33.7142	33.4301	33.2818	33.2964	33.1986	32.8067	32.5684	32.6684	32.3705	32.3186	32.7361	33.0141
d-Le803A1_34_F05R	15.8962	20.1216	21.4944	23.9617	26.2048	27.3968	28.3424	30.4452	31.4391	32.7910	33.0713	33.8208	34.1198	34.2456	34.6912	35.2366	35.4174	35.6741	35.7213	36.0034	36.1717	36.2753	36.4826	35.8870	37.1936	37.1369	37.3245	37.4754	37.5982	37.8011	37.8138	37.9138	38.1083	38.1489	38.1364	38.1821	37.9371	37.8858	37.5665	37.2928	37.2712	37.2427	37.0211	36.4147	36.6536	36.5754	36.4974	36.6582	37.1571
d-Le803A1_34_F06R	18.4366	22.4343	25.2279	27.4759	29.8060	31.6201	33.5380	35.3725	36.4559	36.8791	38.2139	38.9825	39.1993	38.9221	39.8038	39.6320	40.0377	40.8677	40.7050	41.3278	41.3027	41.4861	40.8345	40.6167	42.0847	42.2818	42.6431	42.5299	42.6792	42.7323	42.9077	42.9683	43.1162	43.1610	43.3065	43.2489	42.9982	42.9309	42.4566	42.3808	42.3489	41.8669	41.9194	41.7225	41.4649	41.4984	41.2179	41.5390	42.1052
d-Le803A1_34_F07R	18.3964	22.4052	24.3384	26.9039	28.6418	30.1903	30.6233	33.4099	34.2700	35.3328	35.9147	36.4809	36.7600	36.8018	37.3748	37.7960	38.0427	38.5590	38.5095	38.6408	39.1367	39.3276	39.4236	39.3774	40.0669	40.1058	40.2642	40.3455	40.3713	40.5633	40.7170	40.7945	40.9696	41.0081	40.8802	41.0275	40.7636	40.7968	40.5203	40.2755	40.1815	40.1743	40.0077	39.0651	39.5621	39.5176	39.3591	39.5293	40.0108
d-Le803A1_34_F08R	16.8739	19.9094	22.2397	23.5483	26.0000	27.4301	27.5620	30.0145	31.4087	32.3605	32.9407	33.0971	33.7994	33.7986	33.2070	34.4874	34.5919	34.8126	35.3687	35.1285	35.4981	35.6303	35.8272	36.2687	36.2158	36.1849	36.4413	36.4604	36.6277	36.8331	36.8482	36.9044	37.0158	37.1757	37.1282	37.1300	36.8339	36.8243	36.5081	36.2793	36.0584	36.1181	35.7693	35.3968	35.5228	35.4083	35.1983	35.4757	35.9773
d-Le803A1_34_F10R	16.8079	19.2998	21.6820	23.8416	25.5336	27.1360	27.2114	29.9396	31.0603	31.6109	32.2539	32.5947	32.8989	33.0131	32.8920	34.0791	34.0336	34.4981	34.3674	34.3686	34.5960	34.8509	34.9917	34.5895	35.5081	35.3838	35.7185	35.7166	35.8046	35.9602	36.1251	36.0363	36.1896	36.2996	36.1296	36.3218	36.0290	35.9875	35.6946	35.4319	35.3297	35.2809	35.0770	34.0347	34.6221	34.5627	34.3463	34.5276	35.0151
d-Le803A1_34_F11R	17.7935	21.0589	23.1492	24.5776	28.0622	29.4113	30.7641	32.5614	33.7300	34.4123	35.2084	35.6039	35.8012	36.3223	36.8540	37.1336	37.1811	37.5792	37.5899	38.0620	38.2987	38.3255	38.6552	37.9295	39.0879	39.1317	39.2999	39.5019	39.5135	39.7841	39.6890	39.8840	40.0423	40.0304	40.0850	39.9925	39.8337	39.6496	39.3759	38.9803	39.0442	38.9159	38.7354	38.0345	38.3048	38.1790	38.1556	38.2654	38.8965
d-Le803A1_34_F12R	21.3050	24.5196	27.2982	29.0733	31.5317	33.2344	34.8657	36.8007	38.0378	39.1083	39.8111	40.3398	40.6219	40.8737	41.4595	41.5937	41.8912	42.1587	42.4155	42.8058	43.0063	43.2516	43.6484	42.8450	44.1546	44.1361	44.2779	44.5142	44.5172	44.6592	44.7682	44.9578	45.0856	45.1617	45.1143	45.1344	44.9866	44.8257	44.4901	44.3708	44.3529	44.2516	43.9588	43.0994	43.5286	43.4008	43.4333	43.5311	44.0110
d-Le803A1_34_G01R	20.7527	24.1812	27.1393	29.6848	31.4566	33.0365	34.7663	35.9535	37.0878	38.1760	38.3897	39.1011	38.8078	39.7168	40.0486	40.3971	40.6736	40.9867	41.2465	41.5427	41.6369	41.9502	42.2105	42.5820	42.5841	42.7784	42.7660	42.9280	43.1122	42.1459	43.3047	43.3478	43.5502	43.4225	43.6578	43.5090	43.3898	43.2505	42.8738	42.7473	42.4516	42.4528	42.1915	42.1979	41.9295	41.7790	41.6186	41.8673	42.3483
d-Le803A1_34_G02R	21.7038	25.3440	28.2962	30.8866	33.2757	35.1318	36.8576	38.2595	39.2730	40.3775	41.2401	41.7917	42.1144	42.3105	42.8691	43.2469	43.3129	43.6086	43.9550	44.1819	44.6213	44.8268	45.2167	45.4161	45.4876	45.5695	45.7887	45.7419	45.8597	46.2465	46.2794	46.3646	46.5339	46.5984	46.5282	46.3588	46.0994	46.0862	45.7739	45.4241	45.3310	45.1742	44.9192	44.5861	44.4375	44.5271	44.2320	44.4022	45.0533
d-Le803A1_34_G03R	18.3057	22.6509	24.9226	27.2677	29.3263	31.0292	32.2897	33.5315	34.5731	35.2758	36.3113	36.6228	36.6580	37.2044	37.9375	38.1276	38.3311	38.7561	38.7143	39.0091	39.1427	39.3889	39.7025	40.0145	40.1679	40.2537	40.3747	40.6240	40.7343	40.6724	40.8758	41.0015	41.1760	41.2327	41.1968	41.1776	41.1437	40.9221	40.2523	40.3847	40.1723	40.1285	40.0011	39.7882	39.6385	39.5569	39.5239	39.7132	40.2129
d-Le803A1_34_G05R	16.6022	20.2924	22.4790	24.2753	26.2618	27.8199	29.2010	30.6225	31.4670	32.5827	32.7137	33.5212	33.3282	33.9511	34.3152	34.6923	34.9434	35.1567	35.2461	35.2669	35.5297	35.6743	35.9318	36.2644	36.2487	36.3784	36.5659	36.7548	36.8443	37.0052	36.9681	37.0934	37.1493	37.2805	37.2492	37.1728	37.1098	36.8819	36.5532	36.4336	36.1992	36.2989	36.1057	35.9314	35.7726	35.7050	35.7748	35.9332	36.3703
d-Le803A1_34_G06R	16.0821	19.5039	22.0091	23.4644	25.4202	26.9830	28.2288	29.5496	30.5183	31.2863	31.8785	32.4597	32.3248	32.8107	33.3956	33.5243	33.7447	34.0479	34.0884	34.1054	34.4012	34.4199	34.6396	34.8228	35.0028	35.1075	35.1947	35.3492	35.5699	35.1210	35.6326	35.7673	35.7828	35.8681	35.8515	35.7850	35.7102	35.5315	35.1835	35.0628	34.8268	34.8993	34.7324	34.5429	34.3890	34.3288	34.2724	34.4929	34.8976
d-Le803A1_34_G07R	17.8028	21.0631	24.1162	25.7523	27.9559	28.4743	30.2388	31.5904	32.5905	33.2803	34.0763	34.6342	34.5373	35.1506	35.7486	35.6952	35.8367	36.2365	36.4334	36.3862	36.4308	36.8361	36.9508	37.3621	37.5545	37.7116	37.7638	37.8509	37.9908	38.0856	38.1117	38.3260	38.4605	38.4833	38.5810	38.5045	38.3770	38.1882	37.5655	37.7625	37.6037	37.6160	37.3402	37.1660	37.0609	36.9380	36.9439	37.0810	37.5731
d-Le803A1_34_G11R	14.2878	17.5512	19.5047	21.2892	22.8970	23.3834	25.0600	26.0952	27.1333	27.7857	28.1126	28.3083	28.3749	29.0798	29.3523	29.5635	29.8106	29.9085	30.0143	30.2504	30.0867	30.2532	30.3721	30.4581	30.5496	30.7199	30.7588	30.8884	30.9815	30.7225	31.0695	31.2595	31.3516	31.3535	31.4422	31.3155	31.1618	31.0253	30.7658	30.5983	30.4642	30.4509	30.2570	30.0872	29.9270	29.8968	29.7699	29.9422	30.2917
d-Le803A1_34_G12R	24.8188	28.4946	31.7375	34.3342	36.4969	38.1366	39.9348	41.5377	42.6427	43.7891	44.5769	45.1277	45.3663	45.6329	46.1800	46.4520	46.4087	46.9214	47.3195	47.6520	47.9492	48.2493	48.5273	48.7232	48.9018	49.0066	49.1204	49.1455	49.4151	49.6032	49.7243	49.8160	50.0090	49.9757	50.1324	49.8155	49.6956	49.5649	48.8032	48.7100	48.6459	48.4427	48.1192	47.7798	47.6195	47.6788	47.3646	47.6326	48.2349
d-Le803A1_34_H01R	21.6703	25.9794	27.5519	30.0385	31.1284	33.8745	34.9849	36.6481	37.3847	38.4174	39.1367	39.7573	39.9480	40.0075	40.4093	40.7259	40.8406	41.0755	41.3324	41.2976	41.6951	41.6315	42.2491	42.4953	42.4132	42.5013	42.6779	42.7731	42.7799	42.8988	42.9797	43.0965	43.3026	43.3337	43.3275	43.2366	43.0107	42.8696	42.3529	42.0983	42.0421	42.1053	41.7778	40.9744	41.4282	41.2275	41.4062	41.3405	41.9491
d-Le803A1_34_H02R	18.3940	21.3051	22.5279	25.3971	27.4710	28.5645	29.9440	31.5100	32.2949	33.0407	33.5574	33.9007	34.0281	34.3136	34.6337	35.0190	35.1124	35.2095	35.3032	35.2747	35.5997	35.5112	35.8685	35.7393	36.2458	36.2985	36.4287	36.6493	36.5572	36.6308	36.7209	36.7735	36.8713	36.9885	36.7627	36.8564	36.6473	36.3761	36.2404	35.8118	35.7198	35.5630	35.4088	34.9852	34.8406	34.8129	34.8137	34.8328	35.4200
d-Le803A1_34_H03R	20.8860	24.4845	26.9487	29.8312	31.5123	33.4872	35.0091	36.4637	37.5064	38.3593	39.1089	39.3923	39.7016	39.7367	40.4102	40.6439	40.7886	41.1409	41.4206	41.4433	41.7521	41.8676	42.1965	42.4006	42.5548	42.5766	42.8057	42.7400	42.9186	42.9831	43.1224	43.2602	43.4575	43.4256	43.3389	43.2916	43.1151	43.0300	42.5868	42.2544	42.2239	42.1940	41.8507	41.3684	41.4473	41.1953	41.2912	41.3976	41.9443
d-Le803A1_34_H04R	20.3271	23.9200	26.3975	28.7278	31.0810	32.8325	34.3816	36.1173	36.9442	37.8218	38.1366	38.6369	39.0157	39.3222	39.9385	39.9638	40.3387	40.4628	40.6948	40.7385	41.2232	41.1661	41.4474	41.7371	42.2288	42.1801	42.4056	42.4609	42.4388	42.6721	42.6775	42.7865	42.8807	43.2055	42.7834	43.0214	42.7498	42.6725	42.2465	41.8706	41.7370	41.5249	41.4114	40.8639	40.8962	40.8876	40.8361	40.7546	41.5156
d-Le803A1_34_H06R	20.9262	23.9849	27.0729	29.4248	30.5663	33.2683	34.9419	35.8014	36.7676	37.9182	38.2334	39.2550	39.5299	39.5234	40.0204	40.2561	40.2697	40.7109	40.9624	41.1559	41.4419	41.5781	41.8956	42.1774	42.2950	42.4056	42.2967	42.4204	42.5828	42.8198	43.0247	42.7790	43.1576	43.2280	43.2478	43.1694	43.0989	42.8830	42.4664	42.2345	42.1324	42.1077	41.9025	41.6129	41.4490	41.4038	41.3112	41.4696	42.0121
d-Le803A1_34_H07R	18.3747	21.0875	22.9457	25.5088	27.0950	28.6711	29.5105	30.9352	31.7224	32.5863	33.1834	33.5077	33.4377	34.0197	34.2171	34.6302	34.6475	34.8129	35.1132	34.9125	35.1450	35.2042	35.5798	35.8161	35.8837	35.9940	36.0785	36.2305	36.2991	36.4051	36.4267	36.5443	36.6117	36.7567	36.6415	36.6834	36.5642	36.4318	36.0657	35.8130	35.7366	35.7978	35.5878	34.9237	35.2718	35.1286	35.2166	35.2516	35.7181
d-Le803A1_34_H08R	18.9853	22.6487	24.2683	26.7750	29.5554	30.2860	31.6334	32.9911	33.9676	34.9576	35.5211	35.8863	35.9540	36.3083	36.8883	37.1007	37.3087	37.4516	37.6432	37.6966	37.8593	37.9240	38.2299	38.7266	38.6069	38.7766	38.9820	38.9834	39.0959	39.1991	39.2719	39.3994	39.4949	39.5384	39.5630	39.5512	39.3723	39.3310	38.9304	38.7677	38.6467	38.6789	38.4419	37.4911	38.1248	38.0343	37.9856	38.0575	38.6255
d-Le803A1_34_H09R	17.4988	19.4365	21.3865	24.0963	26.1421	27.5232	28.4058	29.6275	30.4875	31.2628	31.6787	32.0075	32.2124	32.4017	32.9231	32.9375	33.2114	33.3193	33.5244	33.3631	33.6199	33.5347	33.8504	33.9227	34.2972	34.4339	34.5466	34.5183	34.5292	34.5182	34.6287	34.7114	34.8319	34.9425	34.7417	34.7916	34.5983	34.4865	34.1220	33.7606	33.6532	33.5295	33.3423	32.8365	32.9047	32.8048	32.8117	32.7341	33.4174
d-Le803A1_34_H10R	21.1560	24.7789	27.4463	29.7352	31.3352	33.5758	34.6153	36.3215	37.1575	38.2160	38.8835	39.2585	39.3684	39.8454	40.4165	40.4366	40.5191	40.6900	40.9618	41.0525	41.3368	41.7439	41.7691	42.3479	42.2934	42.3583	42.5728	42.5849	42.7970	42.7884	42.9656	43.1442	43.1680	43.3134	43.2690	43.2513	42.9928	42.9281	42.4565	42.2386	42.2525	42.1703	41.8615	40.7103	41.5227	41.4261	41.4269	41.5866	42.0882
d-Le803A1_34_H11R	17.4864	20.2794	22.3490	24.5462	25.8027	27.8393	28.6525	30.0900	31.0972	31.8045	32.0869	32.6649	32.9169	33.3215	33.6369	33.8974	34.0814	34.3200	34.3595	34.3151	34.5140	34.3738	34.8371	35.2154	35.2844	35.3164	35.5579	35.5020	35.5229	35.6271	35.7231	35.7331	36.0040	36.0395	35.7349	35.8176	35.6464	35.5569	35.1676	34.7803	34.7187	34.6904	34.4741	32.9515	34.0659	33.9203	34.0123	33.8851	34.5486
d-Le803A1_34_H12R	22.9687	26.0871	28.2520	30.8479	32.3669	34.3475	35.4601	37.0874	38.1259	38.8608	39.4289	40.0282	40.0218	40.3098	40.7132	41.0943	41.1493	41.4813	41.8031	41.9828	42.3037	42.3582	42.6610	43.0529	42.9982	43.0341	43.3477	43.4076	43.5563	43.6802	43.7632	43.8358	44.0343	44.2058	44.1654	44.1189	43.9589	43.9013	43.4857	43.2861	43.2159	43.2296	42.9554	42.6311	42.5959	42.5591	42.6366	42.7453	43.2741
d-Le803A1_35_A01R	19.2457	22.4050	25.9181	27.5622	28.8968	31.3206	32.5694	33.9431	34.9384	35.7882	36.7102	37.1666	37.2703	37.6878	38.0839	38.1492	38.3642	38.8129	38.7748	38.4864	39.2578	39.5269	39.7214	39.9929	40.0771	39.6916	40.2822	40.5160	40.4916	40.7207	40.7128	40.2898	41.0208	40.9851	41.0320	40.9359	40.8539	40.5586	40.2369	39.9623	39.9453	39.7650	39.5293	39.2587	39.1931	39.0682	39.0191	39.1816	39.7109
d-Le803A1_35_A02R	16.1322	18.6115	20.0936	22.8356	23.9139	25.4964	26.7725	27.6751	28.7346	29.5322	30.1143	30.7059	30.4411	30.8824	31.4413	31.2425	31.8410	31.6948	32.0506	32.0216	32.3201	32.3549	32.4984	32.6899	32.8301	32.8885	32.9744	33.0285	33.1769	33.3497	33.3102	33.2104	33.3799	33.3429	33.5136	33.4993	33.3187	33.2317	33.0740	32.7658	32.7546	32.5727	32.3816	32.1877	32.0389	32.0884	31.9936	32.2565	32.5354
d-Le803A1_35_A03R	15.6712	17.8594	20.0491	21.7995	23.5706	25.0040	26.5406	27.2926	28.0288	28.7023	30.0060	30.4225	30.2928	30.5453	30.6366	31.1101	31.1196	31.7279	31.2428	30.9116	31.6992	31.8938	31.6798	31.9070	31.9788	31.0547	32.0706	32.2575	32.3451	32.4834	32.5682	32.5675	32.8353	32.8106	32.7985	32.6994	32.6282	32.4007	32.0552	32.0344	31.9478	31.7414	31.5734	31.3360	31.1415	31.0271	31.0182	31.1133	31.5798
d-Le803A1_35_A04R	18.0380	21.1133	23.7563	26.8351	28.4531	30.4761	31.3480	32.4730	34.0799	34.8177	35.4676	35.5439	36.0924	36.3322	36.9430	36.9635	37.2314	37.1544	37.1018	36.6102	37.5953	37.9217	38.3873	38.4289	38.7750	39.0790	38.9361	39.1534	39.2218	39.5558	39.3567	35.6991	39.3685	39.4420	39.2983	39.4918	39.2820	38.9543	38.9232	38.2740	38.0015	37.8982	37.6206	37.2032	37.0338	36.9112	36.6967	37.0874	37.6063
d-Le803A1_35_A05R	18.9849	21.7670	24.6535	26.7413	28.2454	30.9084	31.9100	33.0554	34.0099	35.1394	36.3484	36.8197	36.8396	37.2554	37.3401	37.6902	38.0625	38.4191	38.1958	38.3015	38.7009	39.0157	39.0127	39.3289	39.5320	39.0692	39.7458	39.9522	39.9167	40.2131	40.1743	40.1066	40.5483	40.4202	40.3435	40.2589	40.1697	39.9025	39.3477	39.1847	39.0348	38.9601	38.5857	38.3445	38.0802	37.9035	37.8493	38.0126	38.6741
d-Le803A1_35_A06R	15.8926	17.9858	19.9656	22.4280	23.7032	25.1090	26.3892	27.8328	28.5166	29.0248	29.9495	30.5147	30.4849	30.6202	31.4264	31.2208	31.5740	31.9522	31.8662	31.9837	32.0403	32.2291	32.2706	32.3074	32.4710	32.2789	32.7077	32.8488	32.9477	33.2532	33.1887	32.9318	33.3012	33.2787	33.2723	33.2628	33.2420	33.0621	32.7821	32.4721	32.4209	32.3591	32.1545	31.8992	31.7863	31.6118	31.5431	31.7310	32.1476
d-Le803A1_35_A07R	16.9995	20.1235	22.7983	25.4284	26.7332	28.5864	29.9052	30.5329	32.1065	32.9864	33.8938	34.2778	34.4548	34.5597	35.3479	35.3977	35.6164	35.6747	35.8500	35.9757	35.8239	36.3179	36.4326	36.7535	36.7923	36.9166	37.0853	37.2925	37.2076	37.2971	37.3883	37.3178	37.6973	37.6936	37.7249	37.5228	37.5943	37.1510	36.8843	36.8087	36.9475	36.6231	36.3751	36.2026	36.0029	35.8858	35.8827	35.8391	36.4345
d-Le803A1_35_A08R	19.7252	22.4066	25.7660	28.4045	29.9501	32.1176	33.5976	35.1667	36.1962	37.1751	37.8300	38.6407	38.7160	39.1347	39.4937	39.6531	39.8729	40.3180	40.2520	39.5891	40.9305	41.2555	41.3095	41.6004	41.8049	41.3093	41.9719	42.1845	42.2694	42.4871	42.6015	42.2566	42.7390	42.7894	42.7373	42.7973	42.6912	42.3785	42.0937	41.8832	41.8759	41.6771	41.4972	41.3009	41.2210	41.0820	40.9918	41.1342	41.6722
d-Le803A1_35_A09R	17.6011	21.0688	23.1322	25.5981	27.7031	28.6358	30.8314	31.9404	32.3455	33.9207	34.6635	34.9225	34.8322	35.0797	35.8048	35.7809	36.3291	36.2866	36.2941	35.5087	36.6979	36.9340	37.1919	37.3688	37.4510	37.6097	37.6638	37.8352	37.8411	38.2693	38.1937	37.1106	38.1727	38.4022	38.3144	38.3301	38.2791	37.9408	37.7442	37.3561	37.3089	37.1044	36.9423	36.5683	36.0893	36.4431	36.2724	36.6613	36.9773
d-Le803A1_35_A10R	19.5385	23.4710	26.8670	29.3216	31.4521	33.3488	35.1135	35.7558	37.2412	38.8104	39.6536	40.1370	40.3790	40.7371	41.2069	41.4440	41.6979	42.2042	42.3076	42.3254	42.9276	43.1518	43.3626	43.6950	44.0441	44.0459	44.0763	44.2408	43.9321	44.5523	44.6329	44.6429	44.9296	44.9756	44.8976	44.7939	44.7089	44.5124	44.1970	44.0120	43.7831	43.7306	43.4783	43.3876	43.2821	43.0842	43.1249	43.2915	43.8442
d-Le803A1_35_A11R	19.0226	22.9421	25.1264	27.8830	29.8653	31.1794	32.8851	34.2899	35.3058	36.2801	37.2741	37.8591	38.0855	38.5061	38.7711	39.0929	39.2604	39.7901	39.9287	39.8936	40.2634	40.4375	40.7467	41.0877	41.2840	41.2742	41.5107	41.5849	41.5945	41.7652	41.9038	41.9610	42.1205	42.1980	42.1629	42.1117	41.9824	41.7354	41.4375	41.2164	41.1141	41.1284	40.8714	40.6434	40.5646	40.3973	40.3390	40.5902	41.0645
d-Le803A1_35_A12R	22.4835	26.2008	29.0262	31.5437	33.5705	35.5669	37.1465	38.1241	39.5819	40.6988	41.6192	41.9798	42.4733	42.7108	43.0825	43.4370	43.5757	43.9140	44.3189	44.5974	44.9535	45.3087	45.5444	45.8083	46.0571	46.1194	46.1292	46.2737	46.2118	46.5478	46.6720	46.8185	46.9916	47.0438	46.8760	46.9267	46.7673	46.5825	46.2164	45.9533	45.8748	45.8152	45.4863	45.2521	44.7364	45.0442	44.9339	45.0519	45.6620
d-Le803A1_35_B02R	14.4274	17.1539	18.9163	20.7658	22.4764	23.5960	24.4512	25.4272	26.6858	27.4388	28.5631	28.7659	28.3380	28.8500	29.5985	29.6231	29.8820	30.0147	30.1570	30.2150	30.4058	30.4235	30.5501	30.6514	30.7768	30.9396	31.1303	31.1196	31.2846	31.3257	31.4178	31.4537	31.4905	31.6603	31.5081	31.5374	31.4656	31.1302	31.3803	31.1450	31.0554	31.0722	30.8616	30.7895	30.7023	30.5627	30.6745	30.7814	31.1847
d-Le803A1_35_B03R	14.0629	18.1507	18.3632	20.8062	21.5340	23.5693	24.0838	24.7340	25.5699	26.2769	26.9076	27.4918	27.3129	27.8845	28.3648	28.1232	28.6661	28.7831	28.9180	28.8334	29.1699	29.0404	29.1585	29.3490	29.3377	29.5049	29.6137	29.6776	29.7738	29.8515	29.9489	29.9625	30.0465	30.1197	30.0144	30.0237	29.8908	29.6754	29.5225	29.3039	29.1782	29.1103	28.8798	28.7298	28.5295	28.5086	28.5324	28.6490	29.0411
d-Le803A1_35_B04R	16.2500	20.4058	22.2373	25.0514	26.3180	28.1750	29.6758	30.7251	31.8641	33.0243	33.5090	33.9024	33.9077	34.6151	34.9647	35.1003	35.6118	35.6349	35.8716	35.8282	36.1000	36.2619	36.6358	36.8720	36.9901	37.1158	37.2483	37.4059	37.5569	37.5002	37.5903	37.6636	37.7281	37.8830	37.7614	37.7136	37.6601	37.4537	37.1039	36.7802	36.7552	36.6174	36.3342	36.2251	36.0070	35.9079	35.9227	36.0481	36.6878
d-Le803A1_35_B05R	17.6878	20.5594	23.8095	26.1847	28.0763	29.5876	31.3683	32.7467	33.8893	34.6797	35.4831	36.2018	35.9252	36.6961	37.0814	37.5379	37.7240	37.8820	38.2631	37.9743	38.6158	38.8004	39.2448	39.4749	39.7466	39.7901	39.9472	40.0232	39.9380	40.1440	40.2934	40.3943	40.5716	40.8185	40.5058	40.5574	40.4169	40.1895	40.0441	39.7782	39.7848	39.5822	39.4579	39.3289	39.2653	39.0821	39.1647	39.2005	39.7829
d-Le803A1_35_B06R	16.0765	18.3316	20.5131	22.6161	24.3073	25.7217	26.9629	28.4990	29.1650	30.1054	31.1150	31.2440	30.8031	31.8433	32.0163	32.0553	32.3698	32.6962	33.0372	32.3201	33.1550	33.1807	33.3180	33.6260	33.7852	33.9376	33.9681	34.0738	34.0596	34.1014	34.2564	34.3779	34.4126	34.6379	34.3642	34.4535	34.3032	33.9250	33.6209	33.3475	33.3531	33.2120	32.8389	32.7073	32.6247	32.4070	32.3280	32.5616	33.1157
d-Le803A1_35_B07R	18.6145	22.0995	24.6155	27.1308	28.9440	30.8379	32.3693	34.0250	34.7354	35.9530	36.5006	37.3070	36.7997	37.7490	38.0122	38.3221	38.7609	38.7548	39.2470	39.1427	39.4532	39.7432	40.2096	40.3777	40.5565	40.6457	40.7439	40.8966	40.8500	40.9863	41.0540	41.2832	41.4033	41.7031	41.4635	41.4894	41.3184	40.9902	40.7382	40.4585	40.4428	40.3387	40.0583	39.8598	39.7757	39.6708	39.7288	39.7878	40.3975
d-Le803A1_35_B08R	20.6269	24.4222	27.2865	30.7121	32.2803	34.3722	36.3990	37.9879	39.0359	40.2040	40.9059	41.5888	41.6824	42.1881	42.8961	42.9531	43.2187	43.3819	43.8033	44.1846	44.4916	44.9757	45.2031	45.5220	45.7901	45.7006	45.9299	46.0844	46.3097	46.3001	46.4841	46.7364	46.7226	46.8453	46.8777	46.5069	46.5205	46.2326	45.9097	45.4697	45.3920	45.2862	44.9112	44.5813	44.3297	44.3043	44.4125	44.5053	45.1805
d-Le803A1_35_B10R	16.8716	20.7110	23.0217	25.1903	26.4638	28.6534	29.9764	31.0605	32.1608	33.1088	33.9232	34.4164	34.3055	34.8886	35.2746	35.3001	35.9442	35.9851	36.3449	36.1033	36.5267	36.6177	37.1229	37.2962	37.4291	37.6230	37.6561	37.9144	37.8613	37.9741	38.0453	38.2611	38.2793	38.3733	38.2614	38.2817	38.2373	37.9073	37.5561	37.3254	37.2605	37.1583	36.8212	36.6785	36.5133	36.3837	36.5669	36.5813	37.2805
d-Le803A1_35_B11R	18.9463	22.7136	25.2637	27.2589	28.8743	31.0660	33.0556	34.3722	35.5540	36.6845	37.3306	38.0191	37.8048	38.4796	38.8909	39.1348	39.7415	39.7243	40.2375	39.8100	40.5653	40.8098	41.0129	41.2463	41.6457	41.4053	41.5874	41.8935	41.9289	41.9982	41.9200	42.2419	42.2080	42.4561	42.3361	42.4255	42.2878	41.8720	41.3789	41.1755	41.1888	41.0127	40.6516	40.2087	40.0490	40.1304	40.1046	39.9763	40.9194
d-Le803A1_35_B12R	17.9086	21.2282	24.1519	26.4659	28.9765	30.8652	32.6338	33.7216	35.0952	35.8573	36.9835	37.4365	37.5696	38.1852	38.7096	38.9385	39.3408	39.3903	39.8184	39.8974	40.2373	40.5393	40.7606	40.8538	41.2875	41.3192	41.3723	41.5099	41.6720	41.7553	41.8959	42.0859	42.0403	42.2410	42.1982	41.9836	41.9265	41.2643	41.3155	40.8595	40.7644	40.2959	40.2959	40.0539	39.8249	39.6667	39.6732	39.8022	40.4517
d-Le803A1_35_C02R	15.1731	17.7536	19.7830	22.1784	23.1360	25.0633	26.1686	27.0943	27.9052	28.7363	29.8961	29.9795	30.0863	30.5815	30.7740	31.0081	31.4533	31.5709	31.0287	31.7619	31.9651	32.0129	32.2574	32.3479	32.5083	32.6992	32.8021	32.6152	32.9723	33.1218	33.1104	33.3750	33.2502	33.3752	33.4124	33.5207	33.3211	33.0288	32.8665	32.5602	32.5323	32.4106	31.9025	31.9892	31.8411	31.4686	31.7845	31.8389	32.3912
d-Le803A1_35_C03R	16.5071	19.2285	21.9561	23.6967	25.5292	26.6336	27.8801	29.4804	30.4003	31.2654	31.8582	32.3776	32.4939	32.4444	33.1042	33.5265	33.5914	33.8796	34.1116	33.9946	34.2900	34.4869	34.6702	34.7877	35.0008	35.3373	35.3773	35.6700	35.6567	35.8163	35.7475	34.8618	35.9962	36.0962	36.0831	36.1622	36.0528	35.9463	35.7107	35.4776	35.5415	35.5092	35.3703	35.2552	35.1542	35.0443	34.9672	35.1369	35.5379
d-Le803A1_35_C07R	14.6445	18.0367	20.0478	22.1077	24.4450	25.3842	27.4295	28.2380	28.6339	30.2381	30.7235	31.0575	31.2869	31.7700	32.1133	32.3836	32.6488	32.9262	33.0092	33.1429	33.3920	33.3039	33.6922	33.9554	34.2001	34.3331	34.5446	34.5701	34.6851	34.8421	34.7738	35.0036	34.8904	35.0093	35.1072	35.2885	35.0831	34.8795	34.7246	34.3850	34.3645	34.3339	34.0613	33.8905	33.7550	33.7054	33.5645	33.8425	34.2260
d-Le803A1_35_C08R	15.4925	17.5114	19.7955	21.8682	23.0662	24.9682	25.9243	26.9751	27.6300	28.5210	29.0313	29.4326	29.7848	30.1028	30.3769	30.2816	30.9421	31.1187	31.5122	31.0918	31.3991	31.5331	31.6015	31.7664	31.7080	32.0586	32.0215	31.5598	32.4789	32.3737	32.4255	32.8534	32.9228	32.8342	32.8794	32.7929	32.8066	32.2689	32.2917	32.0377	31.9613	31.9291	30.9327	31.5520	31.3978	30.7156	31.3975	31.3557	31.7634
d-Le803A1_35_C09R	20.4192	23.6242	25.6414	28.1393	30.1869	32.0364	33.5062	34.9137	35.9616	36.8107	37.7025	38.0689	38.2856	38.7069	39.1222	39.2673	39.4070	39.9523	39.9433	40.4174	40.7102	40.9176	41.2333	41.4301	41.5580	41.5616	41.9323	41.9133	42.0720	42.2622	42.2235	42.2655	42.4490	42.6020	42.6311	42.5676	42.3606	42.1467	41.7757	41.3282	41.3401	41.1551	40.9092	40.6884	40.5457	40.3822	40.3299	40.5922	41.1616
d-Le803A1_35_C10R	20.9300	24.3049	27.3066	29.2128	31.6255	33.5529	35.5448	36.5546	37.7624	39.0848	39.5090	40.2533	40.5518	40.9449	41.3981	41.6140	42.1842	42.3771	42.6127	42.9275	43.2260	43.5819	43.9920	44.3263	44.3874	44.3222	44.5939	44.6525	44.8588	44.9812	45.0540	45.2976	45.3836	45.4752	45.3913	45.3696	45.3815	45.1298	44.7436	44.3957	44.3976	44.3530	44.0686	43.7612	43.6039	43.5815	43.4571	43.6194	44.2011
d-Le803A1_35_C11R	19.8766	23.5710	26.2836	28.8782	31.1771	33.4995	35.3856	36.6712	38.0245	39.0191	40.2301	40.4095	40.5315	41.0520	41.5229	41.8286	42.1891	42.7952	42.6911	43.0792	43.6519	43.7271	44.1912	44.5558	44.7127	42.9067	44.9272	45.2186	45.0894	45.4145	45.7045	45.6967	45.8061	45.6878	45.8434	45.7920	45.5638	45.3674	44.9699	42.8092	44.4996	44.3842	44.1006	43.9170	43.8536	43.7652	43.6067	44.0187	44.6317
d-Le803A1_35_C12R	19.0200	23.2152	25.5399	27.6308	30.4052	32.2557	33.8959	35.3326	36.6732	37.7114	38.5408	39.0050	39.0154	39.5991	39.7766	40.5780	40.6415	41.0491	40.3348	41.5840	41.9592	42.2272	42.5076	42.7479	43.0566	43.1119	43.3866	43.5303	43.5892	43.7366	43.7902	42.4480	43.8808	44.1497	44.0232	43.8704	44.1529	43.7814	43.5814	43.1524	43.1043	43.0529	42.7734	42.4073	42.5412	42.2606	42.2599	42.4830	42.9530
d-Le803A1_35_D01R	15.3589	17.4535	19.3251	20.1509	22.0338	24.0344	25.3266	25.9481	27.3703	27.7971	28.1652	28.9957	29.1672	29.4606	29.5111	29.9953	30.0665	30.5115	30.5669	30.5377	30.7794	30.9772	30.9993	30.9682	31.1659	31.4151	31.3710	31.6316	31.7155	31.8520	31.8016	31.7871	32.0292	32.1764	31.9697	31.9395	31.8464	31.6401	31.3436	31.1752	30.6810	31.0651	30.2865	30.6782	30.6417	30.3814	30.3413	30.3481	30.8976
d-Le803A1_35_D02R	17.0295	18.8804	21.8868	24.7063	26.1074	27.9246	28.4977	30.5981	31.1022	31.9661	33.1422	33.4130	33.9429	33.9395	34.5838	34.7264	35.1233	35.2731	35.5311	35.6517	35.8182	36.0948	36.3288	36.6050	36.5536	36.9534	37.0229	37.2022	37.3356	37.3587	37.5527	37.6597	37.6620	37.9167	37.8380	37.8939	37.8432	37.4765	37.3393	37.2007	36.7646	36.9502	36.8178	36.6053	36.5084	36.4205	36.4133	36.4789	36.8966
d-Le803A1_35_D05R	19.4621	23.4948	25.7821	28.7965	30.3005	33.0404	34.3751	36.0738	37.3937	38.2294	38.9334	39.4863	39.9422	40.1094	40.7191	40.9392	41.1425	41.6564	41.9284	42.0214	42.5930	42.8739	43.0605	43.4181	43.6086	43.8038	43.7795	44.1174	44.1412	44.2747	44.3925	44.4381	44.6515	44.9038	44.8052	44.7729	44.6629	44.4437	44.0555	43.9254	43.6029	43.8703	43.4407	43.2694	43.1464	43.0700	43.1013	43.1825	43.6901
d-Le803A1_35_D06R	15.6804	18.3329	20.3613	22.7492	24.6398	26.4514	27.7027	28.9749	30.1200	30.6742	31.6558	32.0120	32.1149	32.7493	33.2248	33.0514	33.4150	34.0068	33.9579	33.9805	34.2782	34.3361	34.7655	35.0367	35.0693	35.3182	35.2328	35.3326	35.3997	35.6741	35.5992	35.6070	35.9482	36.1165	36.0640	35.9049	35.8129	35.6054	35.3289	35.0635	34.6523	35.0633	33.7876	34.6494	34.5552	34.4047	34.3732	34.3640	34.9261
d-Le803A1_35_D07R	15.7408	18.1854	20.8405	23.3083	23.8882	27.0635	27.7594	29.3174	30.3370	31.0529	31.7012	32.1504	32.3183	32.8975	33.2133	33.3349	33.4977	34.1732	33.9784	33.8652	34.2910	34.4354	34.7526	34.9974	35.0701	35.3532	35.4032	35.4716	35.5537	35.7593	35.7746	35.7775	36.1167	36.1560	35.9795	35.9637	35.9685	35.7016	35.4133	35.3378	34.6871	35.2643	32.5649	34.8875	34.7298	34.6188	34.6332	34.6302	35.0816
d-Le803A1_35_D08R	17.3861	20.5681	22.8652	25.7457	26.8071	29.2598	30.9793	32.2281	33.2221	34.1543	34.7694	35.5286	35.5822	36.1960	36.5157	36.5799	36.9975	37.4707	37.4991	37.2914	37.7669	38.1018	38.3867	38.7432	38.8436	39.1422	39.0371	39.3348	39.4001	39.4880	39.5529	39.5985	39.7984	39.9047	39.7553	39.6644	39.4856	39.2904	38.7962	38.5363	37.9532	38.3213	37.0224	37.6991	37.5445	37.2764	37.2939	37.4321	38.0543
d-Le803A1_35_D09R	16.8039	19.6827	21.3232	23.7043	25.9565	27.4892	29.2205	30.0879	31.0113	31.6665	32.3922	32.9985	33.5803	33.7950	34.1669	34.1600	33.8802	34.7808	34.9674	34.3505	35.2227	35.2802	35.7127	35.7768	35.7479	36.1666	36.2261	36.1357	36.4136	36.4386	36.5001	36.6599	36.8893	36.9592	36.5297	36.6986	36.5316	36.1335	35.8329	35.4301	34.4380	35.3684	30.4390	34.7316	34.6813	34.3684	34.3233	34.4659	35.0986
d-Le803A1_35_D10R	19.3692	23.3949	25.9146	28.7849	31.4005	32.7157	34.4254	36.2198	37.5934	38.3680	39.1948	39.7801	40.3322	40.6641	41.1397	41.1674	41.6094	42.1884	42.5123	42.0841	43.1822	43.2695	43.8069	44.2320	44.3594	44.3964	44.5445	44.5221	44.7301	44.8656	45.2321	45.3619	45.3351	45.4765	45.5871	45.3254	45.3135	44.3496	44.6703	44.4731	44.3309	44.3487	44.1319	43.9563	43.6922	43.5716	43.5630	43.6851	43.6172
d-Le803A1_35_D11R	19.4675	21.8731	24.9170	26.9090	29.4839	31.9941	32.9817	34.4301	35.7268	36.7844	37.5334	37.9248	38.3229	38.7304	39.0459	39.3136	39.4646	40.1820	40.6562	39.1489	41.1049	41.2849	41.5481	42.0247	42.0999	42.1089	42.2432	42.1878	42.4019	42.5389	42.7709	42.8413	42.9033	43.0769	42.8863	43.0886	42.8890	41.1725	42.3067	42.0882	41.8955	42.0015	41.6398	41.5230	41.4632	41.2594	41.0537	41.3490	40.2336
d-Le803A1_35_D12R	18.0849	21.5725	23.8228	26.5026	29.1670	31.6054	33.2875	34.4722	36.1393	37.1076	37.5221	38.4398	38.8064	38.9901	39.4871	39.8721	40.1994	40.5987	40.8998	41.1074	41.5293	41.8043	41.9645	42.5661	42.8159	42.9515	43.0814	43.0750	43.2545	43.4183	43.5990	43.5710	43.8285	43.9630	43.8117	43.9221	43.7502	43.0861	43.1159	42.9271	42.8540	42.8192	42.0362	42.2962	42.1269	42.0564	41.9397	42.2962	42.8713
d-Le803A1_35_E01R	14.2252	17.1930	18.6690	20.8550	22.0216	23.3227	25.4758	25.5233	26.7310	27.5551	27.9930	28.7554	28.7295	29.0107	29.5460	29.3108	29.5928	30.3538	30.2038	30.1098	30.5916	30.5939	30.5629	30.6398	30.9109	30.9314	31.0656	31.1689	31.1636	31.4289	31.4243	31.4977	31.5812	31.6137	31.3746	31.6261	31.4514	31.2095	31.0047	30.6835	30.7545	30.5478	30.4832	30.1864	30.1019	29.8063	29.8752	30.0514	30.4148
d-Le803A1_35_E02R	15.5310	17.9918	20.3018	22.4577	23.4241	25.0134	27.2619	27.7351	29.4498	30.1785	30.8808	31.1299	31.4404	31.9722	32.3342	32.1196	33.0706	33.3362	33.3938	33.2155	33.6240	33.8867	33.8666	33.8547	34.3047	34.4315	34.7655	34.9871	34.8022	34.9360	34.9163	35.0150	35.2236	35.2289	35.0584	35.1336	34.9611	34.7958	34.8124	34.4437	34.4349	34.1809	34.1678	33.9647	33.8399	33.4680	33.6738	33.8781	34.1857
d-Le803A1_35_E03R	18.8524	22.2271	25.3807	27.9672	30.3742	32.5779	34.2710	35.6814	37.4340	37.8161	38.7255	39.8568	39.9976	40.2555	40.9760	41.0078	41.2734	41.7976	42.2592	42.5498	42.9309	43.2252	43.5711	43.5895	43.9771	44.0558	44.3374	44.4523	44.4647	44.8399	44.9239	44.9534	45.0190	45.1327	45.1322	45.1915	44.9904	44.9849	44.4603	44.3162	44.2883	44.3559	44.1140	43.6545	43.5180	43.4696	43.4758	43.5574	44.1526
d-Le803A1_35_E04R	17.2197	20.4247	23.0755	25.5221	27.5667	29.7430	31.1286	32.6731	34.0722	34.9546	35.8700	36.2587	36.5519	37.1901	37.6226	37.6980	38.3748	38.8646	38.7092	38.7385	39.2880	38.7546	39.7934	39.7939	40.2054	40.3439	40.6677	40.7051	40.8163	40.9132	40.9025	41.0667	41.3426	41.4834	41.1068	41.2382	41.1058	41.0304	41.0978	40.6363	40.6119	40.5787	40.3161	40.4327	40.2249	39.9292	40.0566	40.2266	40.5169
d-Le803A1_35_E05R	16.8185	20.1192	23.3278	25.1455	26.5801	29.1748	30.3775	32.0689	33.0072	33.9643	34.6454	34.9687	35.3720	35.6236	36.2708	36.4172	36.9882	37.2456	37.2176	37.3976	37.8224	37.0058	38.0081	38.3542	38.6834	38.7868	39.0606	39.0808	39.2287	39.3631	39.3537	39.4564	39.6351	39.8800	39.4710	39.6403	39.4676	39.2919	39.1810	38.8216	38.6854	38.6770	38.5148	38.3441	38.3449	38.0470	38.0764	38.2876	38.6407
d-Le803A1_35_E06R	15.1613	17.6976	20.3388	22.5753	24.3140	25.8550	26.9612	27.5588	29.5793	30.2467	30.8836	31.4846	31.4058	31.9350	32.4542	32.5562	32.9088	33.3235	33.2390	33.2368	33.6646	33.0687	34.0897	34.0212	34.3863	34.3859	34.7061	34.7573	34.8559	34.9527	34.9089	35.0909	35.1725	35.4415	35.0504	35.3981	35.2311	35.1625	35.0383	34.7683	34.7405	34.6519	34.6206	34.5282	34.4832	34.3461	34.3590	34.5177	34.7543
d-Le803A1_35_E07R	20.0279	23.5798	26.3538	29.3320	31.4088	33.4626	35.4306	36.4505	37.8445	38.8720	39.8720	40.4243	40.5260	40.9902	41.4857	41.9675	42.1433	42.5037	43.0913	43.0112	43.6829	43.9632	44.2006	44.4645	44.7329	44.9055	45.0798	45.2262	45.2380	45.5545	45.6259	45.7187	45.8166	45.9626	45.7606	45.9350	45.8686	45.7258	45.4215	45.1058	44.9984	45.0389	44.7722	44.1464	44.4240	44.3179	44.3200	44.5205	45.0466
d-Le803A1_35_E08R	18.0428	20.8646	24.5820	25.7635	27.9405	29.9478	31.8714	32.8217	34.0577	34.6081	35.5412	36.4292	36.5487	36.8282	37.4149	37.6845	37.7024	38.1214	38.4526	38.5346	39.1430	39.1365	39.4237	39.6043	39.9624	40.0508	40.2029	40.2657	40.3147	40.6037	40.6836	40.6594	40.8155	40.9023	40.9034	40.8387	40.7247	40.6142	40.1529	39.9787	39.9425	39.9997	39.7869	39.3688	39.2689	39.1346	39.1653	39.2867	39.8206
d-Le803A1_35_E11R	19.6745	22.9202	25.6128	28.8509	29.9986	32.2329	34.3254	35.5272	36.2899	37.8869	38.3750	38.7100	39.1201	39.3383	40.0668	40.1811	40.6249	40.9025	41.1832	41.2264	41.7360	42.3383	42.3443	42.5710	42.8342	42.8818	43.1174	43.3134	43.2158	43.5162	43.6124	43.6809	43.7150	43.8528	43.8381	43.9277	43.6413	43.5343	43.0939	42.8711	42.8732	42.8584	42.6642	42.3624	42.1505	42.0417	41.9954	42.1763	42.7687
d-Le803A1_35_E12R	18.1545	22.6225	25.7234	29.3242	30.1192	32.8369	34.2847	35.5513	37.0061	37.9606	39.1411	38.7436	39.6295	40.1462	41.0056	41.1063	41.4195	41.7911	42.1060	42.5559	42.5534	43.1003	43.3924	43.7931	44.2626	43.9868	44.5553	44.5756	44.9256	44.9178	45.3042	44.8951	45.3071	45.5078	45.3078	45.1887	45.5715	45.2536	44.7737	44.6094	44.6434	44.5189	44.4433	44.0804	44.0129	44.2742	43.6754	44.2129	44.8011
d-Le803A1_35_F01R	17.4656	21.1133	22.1972	24.1904	26.3774	28.2521	27.7390	30.5337	31.9730	33.1275	33.2367	34.1937	34.2571	34.7871	34.3578	35.6292	35.7689	36.0552	36.2624	36.4166	36.6614	36.7711	37.0076	35.9648	37.4874	37.9327	38.0020	38.0399	38.1448	38.3819	38.3135	38.4806	38.6673	38.6794	38.7667	38.8186	38.5565	38.5599	38.3216	38.0105	38.0430	38.0232	37.6836	35.9258	37.4916	37.3799	37.1540	37.5134	38.0010
d-Le803A1_35_F03R	18.8638	23.0504	24.8127	27.0081	29.5127	30.9648	31.6899	33.6315	35.1835	35.9841	36.2197	37.6472	37.5185	37.8268	38.0697	38.6303	38.8039	39.1093	39.3638	39.4058	39.8529	40.0402	40.4168	40.3441	40.8667	41.0889	41.2876	41.2824	41.4062	41.6590	41.5022	41.6830	41.8793	41.9562	41.8548	41.9457	41.5838	41.4193	41.1234	40.7072	40.6636	40.5177	40.2004	39.5533	39.7510	39.5206	39.5036	39.7303	40.3185
d-Le803A1_35_F04R	15.7677	20.1052	21.0704	23.4773	25.1442	26.6137	25.8974	28.9709	30.3865	31.4152	31.1315	32.3420	32.4158	32.7893	31.7752	33.4267	33.8468	33.6910	34.1921	34.3550	34.4681	34.5856	34.9234	35.1559	35.3057	35.4441	35.5876	35.6896	35.8464	35.8748	35.8216	36.0864	36.0973	36.3605	36.1564	36.3011	35.9915	36.0053	35.7962	35.6387	35.6071	35.5200	35.2202	34.9854	34.9811	34.8057	34.7605	35.0393	35.2647
d-Le803A1_35_F05R	16.8933	20.3476	23.4385	25.4307	27.5209	29.2292	30.7296	32.5053	33.6294	34.6815	35.6110	35.9597	36.2474	36.7916	37.1450	37.5482	37.7497	37.9014	38.1314	38.2857	38.6758	38.8800	39.1554	39.0857	39.6934	39.7729	39.9564	40.1329	40.1896	40.3445	40.4503	40.5522	40.6842	40.7211	40.7229	40.7203	40.4821	40.3648	39.9821	39.6910	39.6679	39.6491	39.3604	38.7717	38.9944	38.8674	38.8350	39.0357	39.5797
d-Le803A1_35_F06R	14.7395	17.9262	19.0665	21.5883	23.6119	24.9422	25.2672	27.0434	28.3258	29.0423	29.1275	29.6470	29.9090	30.6194	30.3775	31.2684	31.3331	31.6707	32.0780	32.1566	32.2301	32.2901	32.2982	31.9531	32.6920	32.7667	33.1532	33.1730	33.2650	33.4952	33.6173	33.6097	33.6162	33.7386	33.7375	33.7309	33.4404	33.4630	33.1978	32.9629	32.8441	32.8439	32.6066	31.6716	32.3728	32.1713	32.1342	32.3864	32.7407
d-Le803A1_35_F07R	16.3793	19.5423	21.4325	23.1590	25.4045	26.8352	27.5060	28.1194	30.3304	31.1845	30.5451	32.0621	32.1523	32.6260	32.5531	33.3103	33.5313	33.5405	34.0393	34.1243	34.2300	34.0954	34.4735	34.8596	34.8300	35.1602	35.3738	35.3668	35.4201	35.5228	35.6418	35.5910	35.6497	36.0281	35.8137	35.9262	35.4175	35.3810	35.1842	34.8313	34.9048	34.7370	34.4409	34.2126	34.1048	34.0564	33.7635	34.1815	34.5325
d-Le803A1_35_F08R	17.1619	20.7495	21.9989	24.9720	26.7893	28.0222	28.4700	30.6476	31.5949	32.6228	32.9268	33.6305	33.9934	34.4194	34.6162	35.3546	35.3660	35.6678	35.9050	35.9072	36.3091	36.5187	36.5644	36.2017	37.2081	37.2665	37.5022	37.5788	37.7232	37.7927	38.0030	37.9881	38.1828	38.2194	38.2766	38.3403	38.1312	38.1383	37.9181	37.6676	37.6296	37.6592	37.4805	36.2554	37.2210	37.1050	36.9615	37.1921	37.6207
d-Le803A1_35_F09R	19.5638	23.0595	25.0975	28.3532	30.3405	32.1814	33.9877	35.2927	36.3630	37.5581	38.1941	38.5363	38.9348	39.4239	39.6798	39.7833	40.1108	40.7640	40.6391	41.2420	41.1409	41.6062	40.9619	41.5574	42.2789	42.2021	42.4905	42.3377	42.5427	42.6633	42.8578	42.7284	43.1125	43.0187	43.0976	43.0569	43.0058	42.7933	42.6144	42.4095	42.3817	42.0790	41.9609	41.6323	41.5914	41.5227	41.2666	41.6813	41.9914
d-Le803A1_35_F10R	18.5148	22.2883	25.4281	28.1726	30.5392	32.3780	34.1511	35.8141	36.3981	37.6122	38.1146	39.2387	38.9553	39.8279	39.8033	40.5615	41.0268	41.0730	41.3220	41.4209	41.7011	41.3473	41.3276	42.6470	42.8513	43.1073	43.0670	43.3949	43.4721	43.6049	43.7103	43.8854	43.9444	44.0574	43.9666	43.9092	43.8641	43.6251	43.1459	42.9317	42.8758	42.4443	42.4952	42.2491	42.1401	41.9336	41.9324	42.1120	42.6179
d-Le803A1_35_F11R	19.4721	21.9780	25.6102	27.7870	30.0441	31.7766	32.9941	35.4807	36.3504	37.1803	38.3193	38.7347	38.8599	39.3634	39.7103	39.9937	40.2748	40.4267	40.6975	40.8166	41.6102	41.5628	41.8306	41.2562	42.4201	42.4573	42.4697	42.7708	42.7220	42.8765	42.8055	43.0845	43.2432	43.3291	43.2595	43.1382	42.9351	42.6189	42.2000	41.9504	41.8183	41.8157	41.3387	40.3399	40.7798	40.6306	40.6379	40.8740	41.4211
d-Le803A1_35_G01R	16.6014	19.9248	21.8706	24.4666	26.1905	27.2465	29.0365	29.6565	30.4750	31.8083	31.8810	32.9038	32.4567	33.0979	33.7863	33.9247	34.0431	34.3913	34.3822	34.5160	34.4663	34.8084	34.9645	35.3278	35.3863	35.6231	35.6035	35.2704	35.8985	36.0018	36.0298	36.1422	36.2588	36.4109	36.1748	36.1659	36.1244	35.9176	35.5079	35.3125	35.0960	35.0577	34.8507	34.6441	34.4330	34.2461	34.2938	34.4906	34.9309
d-Le803A1_35_G02R	15.4520	17.7039	18.5016	21.7694	23.0340	24.2447	25.9817	26.3041	27.2644	28.3715	28.5789	29.3061	28.8384	29.5354	29.6426	29.9786	30.1954	30.5304	30.6667	30.7256	30.6632	30.9289	30.9371	31.1362	31.2466	31.2365	31.3670	31.2116	31.6596	31.5895	31.7701	31.9020	31.8516	31.8929	31.9338	31.9203	31.7997	31.7513	31.4257	31.2314	31.0208	31.0915	30.8867	30.7366	30.6506	30.5162	30.4895	30.6376	31.0306
d-Le803A1_35_G03R	20.6567	24.2163	27.2510	29.8787	32.4116	34.1300	35.9037	37.3060	38.5610	39.1885	40.2225	40.9712	40.8336	41.4055	42.0438	42.0779	42.1492	42.6470	43.1025	43.1744	43.4373	43.7713	43.9282	44.4145	44.5597	44.5441	44.6717	44.7125	45.0720	44.8791	45.2322	45.4119	45.4800	45.5523	45.7202	45.6251	45.1604	45.3280	44.4309	44.8359	44.8127	44.7268	44.4979	44.3515	44.2650	44.2151	44.1557	44.3063	44.7202
d-Le803A1_35_G05R	17.1519	19.3234	22.5637	24.5104	26.5690	27.8249	29.3657	30.5222	31.3539	32.2600	32.4434	33.3441	32.0226	33.7294	34.5906	34.3982	34.7926	35.0742	35.1650	35.2034	35.3660	35.4574	35.8316	36.2126	36.1367	36.2013	36.3970	36.4786	36.5766	36.8235	36.7651	36.9710	36.9938	37.1156	36.9973	36.9560	36.8562	36.6988	36.3906	35.9826	35.8495	35.9333	35.6858	35.3358	35.2309	35.0146	35.0538	35.3705	35.8321
d-Le803A1_35_G06R	19.2431	22.5695	25.5532	27.7633	30.1779	31.7536	33.0926	34.6688	35.3449	36.4972	37.2108	37.8564	37.8770	38.4287	38.8610	39.3266	39.4015	39.7222	39.8811	39.9074	40.1295	40.5350	40.8971	40.9994	41.0850	41.2643	41.1927	41.4597	41.5746	41.7073	41.8620	41.7701	42.1498	41.9922	42.0554	42.0517	41.9022	41.6271	41.2565	41.0828	40.8426	40.9406	40.5611	40.3918	40.2295	40.4399	39.8550	40.0640	40.7012
d-Le803A1_35_G08R	18.5596	21.2736	23.7653	25.9114	28.3183	30.3046	31.8640	33.0160	33.9152	34.6665	34.9878	35.8224	35.1030	36.4404	37.0039	37.1383	37.2716	37.6889	37.7740	38.0837	38.1306	38.4626	38.7439	38.8164	39.0462	39.1152	39.0923	39.4616	39.5627	39.7644	39.6669	39.8421	40.2000	40.0821	40.1378	39.9754	40.0139	39.6356	39.3954	39.3383	38.9854	39.0701	38.9377	38.6321	38.5240	38.3918	38.3542	38.5663	39.1171
d-Le803A1_35_G09R	20.3552	24.0310	25.7776	29.0781	31.6298	32.8736	34.9205	36.4934	37.3093	38.5199	39.4057	39.6254	39.4567	40.0968	40.7395	40.8625	41.2764	41.8921	41.4941	42.2005	42.3203	42.7463	42.8469	43.2425	43.3362	43.4975	43.4633	43.7391	43.8634	44.0503	44.0434	44.1081	44.4230	44.4291	44.3698	44.1709	44.1919	43.8434	43.4311	43.3625	42.9433	42.9965	42.7736	42.4404	42.2993	42.1861	42.1373	42.3021	42.9180
d-Le803A1_35_G10R	20.9475	24.0218	26.5111	29.9519	31.6254	32.7677	34.6288	36.4002	37.0571	37.9828	39.0969	39.4472	39.9073	40.1051	40.8606	40.7483	40.7887	41.1645	41.6127	41.9539	42.1217	42.3076	42.6128	42.6743	42.7801	43.0223	43.0887	42.9138	43.4327	43.4459	43.6988	43.6510	43.8523	44.0958	44.3704	43.9397	42.4279	43.5972	41.1879	43.0426	42.7576	42.8357	42.6078	42.3581	42.1659	42.2145	41.9373	42.3105	42.6581
d-Le803A1_35_G11R	21.4595	25.3677	27.7057	31.3427	33.5040	34.9560	36.6712	38.3524	39.4063	40.6698	41.1912	42.0044	41.7844	42.4074	42.9445	42.9481	43.3406	43.6126	43.7766	44.4261	44.6777	44.8829	45.1474	45.4524	45.5463	45.6854	45.8033	45.8766	46.1320	46.1805	46.3059	46.4545	46.5954	46.7249	46.7644	46.6615	46.2637	46.2720	45.7993	45.6037	45.3987	45.4321	45.1231	44.8026	44.6962	44.6393	44.5046	44.7208	45.2456
d-Le803A1_35_G12R	18.3990	20.7346	24.0422	25.7537	27.2260	29.1823	30.4727	31.4921	32.4864	33.8549	34.1233	34.6837	33.5226	35.3378	35.9393	36.1151	36.3792	36.8232	36.7892	36.9052	37.0869	37.1960	37.5579	37.8424	38.0815	37.9730	38.1855	38.4569	38.6079	38.6430	38.6971	38.8538	38.7551	38.9355	38.7921	38.8738	38.5933	38.5603	38.0719	37.7915	37.4464	37.3660	37.1766	36.9301	36.7528	36.5792	36.6163	36.8115	37.4955
d-Le803A1_35_H02R	19.4558	24.0064	26.0373	28.8636	30.8645	32.2579	34.1703	35.4922	36.3506	37.4140	38.1286	38.7777	38.8511	39.2692	39.7175	39.9434	40.1466	40.4644	40.6734	40.6911	41.1797	41.1514	41.5182	41.7711	41.8762	42.0884	42.2650	42.2642	42.3559	42.4955	42.5560	42.7218	42.9426	42.8892	42.7934	42.7647	42.5744	42.4295	42.0074	41.5793	41.5580	41.5548	41.2642	40.6295	40.7327	40.5623	40.6565	40.7861	41.3873
d-Le803A1_35_H03R	17.9838	21.2735	23.0985	25.1379	26.4109	27.9884	29.4354	30.7793	31.7149	32.5597	32.9390	33.6105	33.6806	33.8009	34.4054	34.7174	34.6113	34.9147	35.1997	34.8813	35.3381	35.4332	35.6011	36.0161	36.0762	36.0452	36.2250	36.2946	36.2544	36.4489	36.4749	36.5897	36.7771	36.8222	36.7394	36.8105	36.6312	36.6775	36.2016	35.9656	35.9094	35.9367	35.7483	35.1793	35.4226	35.3556	35.4397	35.4562	35.9214
d-Le803A1_35_H05R	20.4978	23.4602	26.6191	28.7736	30.2719	31.6238	33.6703	34.5492	36.0013	36.9703	37.4325	37.9138	38.1130	38.1066	38.6598	39.1325	39.3445	39.5431	39.5927	39.9753	40.3876	40.3771	40.7533	40.9198	40.9439	41.0656	41.2800	41.3626	41.4028	41.6474	41.7164	41.7795	41.7754	41.9861	41.9694	41.9142	41.7040	41.5270	41.2247	40.9466	40.8394	40.9140	40.5632	40.3744	40.1256	40.1101	39.8529	40.0999	40.6303
d-Le803A1_35_H06R	15.9080	18.2774	20.0495	22.4290	23.8550	25.0597	26.2595	27.7276	28.5360	29.0951	30.0081	30.3595	30.2568	30.8107	31.1922	31.3584	31.5315	31.8533	31.9871	31.7731	31.9540	32.0064	32.2156	32.4018	32.4181	32.5427	32.7773	32.8322	33.0361	33.0905	33.0698	33.1926	33.3416	33.3253	33.2407	33.3314	33.1401	33.1044	32.8010	32.5975	32.5967	32.5774	32.4019	31.9163	32.0534	31.9599	32.0126	32.0660	32.4935
d-Le803A1_35_H07R	17.3628	19.7574	22.6701	25.0553	26.0402	28.1877	28.6961	30.6201	31.3238	32.2690	33.1674	33.4359	33.7080	33.8842	34.3268	34.7320	34.8455	34.9888	35.0769	35.0881	35.3428	35.5170	35.7433	35.6502	35.9753	36.2234	36.1652	36.4555	36.4837	36.5174	36.6772	36.7695	36.8848	37.0236	36.7782	36.8019	36.7314	36.6564	36.4494	36.0324	36.0959	35.8867	35.7983	35.4119	35.3892	35.2820	35.3395	35.5210	35.8986
d-Le803A1_35_H08R	18.2840	20.8736	22.4989	25.0612	26.2863	27.8322	29.5211	30.8736	31.4461	32.4073	33.1147	33.9469	33.6646	33.9614	34.4563	34.7634	34.6664	34.8341	35.2444	34.9605	35.4333	35.4976	35.7956	35.9588	36.0388	36.2258	36.2615	36.5085	36.5153	36.5667	36.7224	36.6689	36.9991	37.0327	36.9407	36.8504	36.7664	36.7453	36.5535	36.1665	36.2595	36.1820	36.0802	34.0652	35.7298	35.6177	35.7416	35.7814	36.2863
d-Le803A1_35_H09R	20.4936	23.4068	25.7928	28.4980	30.5913	31.9509	33.2739	34.5915	35.5439	36.6760	37.1416	37.5717	37.7416	38.2573	38.7480	38.9898	38.9322	39.1928	39.5056	39.4238	39.6812	39.7989	40.1693	40.3240	40.5689	40.5969	40.7425	40.8411	40.8783	41.0632	41.1344	41.2369	41.3742	41.5045	41.2833	41.3265	41.2131	41.1461	40.7547	40.4588	40.3428	40.4274	40.1874	39.2890	39.8113	39.6153	39.7023	39.7017	40.2367
d-Le803A1_35_H11R	21.7226	25.3813	27.9744	30.4210	32.5791	34.7411	36.3349	37.9703	38.8025	40.0550	40.7536	41.0936	41.1495	41.7158	42.0858	42.4782	42.6052	43.0073	43.2854	43.4163	43.7232	43.9056	44.2096	44.3971	44.6082	44.7012	44.9070	44.9965	45.1361	45.3303	45.4369	45.5680	45.6648	45.6752	45.5904	45.6002	45.4417	45.4345	45.0008	44.6107	44.5727	44.5843	44.2607	43.6863	43.8608	43.6782	43.8329	43.8470	44.4468
d-Le803A1_35_H12R	19.6930	22.5486	25.4860	27.9275	29.3503	31.1046	32.7826	34.2842	35.2862	35.9964	36.8014	37.3855	37.2667	37.8085	38.2975	38.5318	38.6646	38.8733	39.0329	39.1538	39.5015	39.6992	40.1026	40.2618	40.3929	40.5376	40.7930	40.7330	40.8935	40.9801	41.0720	41.2340	41.3591	41.4173	41.2711	41.4302	41.1765	41.0922	40.6452	40.3912	40.3646	40.3221	40.0663	39.7664	39.7397	39.6755	39.7711	39.8233	40.3708
[truncated: 207 more columns]
