# Supplementary material for: Last-percent improvement in eligibility rates of crop seeds based on quality evaluation using near-infrared imaging spectrometry
Source: PLoS One. 2023 Sep 20;18(9):e0291105. doi: 10.1371/journal.pone.0291105 (PMC10511137; doi:10.1371/journal.pone.0291105)
Supplement: S1 File — (ZIP) [file pone.0291105.s005.zip › data/00_X-dLe803A2.csv]

Label	929.98	936.12	942.26	948.40	954.54	960.68	966.82	972.96	979.10	985.24	991.38	997.52	1003.66	1009.80	1015.94	1022.07	1028.21	1034.35	1040.48	1046.62	1052.76	1058.89	1065.02	1071.16	1077.29	1083.43	1089.56	1095.69	1101.83	1107.96	1114.09	1120.22	1126.35	1132.48	1138.61	1144.74	1150.87	1157.00	1163.13	1169.26	1175.39	1181.51	1187.64	1193.77	1199.90	1206.02	1212.15	1218.27	1224.40
d-Le803A2_01_A08F	20.8350	25.4976	27.4056	29.6320	30.7745	33.1336	34.7739	36.4246	37.2757	38.2637	38.6852	39.2603	39.6365	39.7624	40.3397	40.8498	40.6174	40.9939	41.2670	41.6846	41.5325	42.0473	42.3673	42.5402	42.6224	42.7217	42.7844	42.8560	43.0590	43.2765	43.7079	43.4073	43.6276	43.5185	43.6874	43.4246	43.5491	43.3691	42.7951	42.7419	42.6390	42.5611	42.4237	42.1162	41.9765	41.8590	41.8974	42.0375	42.4348
d-Le803A2_01_A09F	20.7184	24.8492	26.9841	28.9641	31.2683	33.0513	34.5127	36.1848	36.5342	37.8682	38.0914	38.8770	39.1833	39.2330	39.5632	40.0544	40.0685	40.2278	40.7675	40.7322	41.0995	41.2629	41.4791	41.7809	41.7745	41.8351	42.0078	42.0492	42.1556	42.3453	42.5546	41.9225	42.6503	42.7659	42.7546	42.6610	42.5513	42.4131	42.0353	41.7874	41.7177	41.6688	41.3998	41.1861	40.9620	40.8990	40.9342	41.0972	41.5623
d-Le803A2_01_B07F	19.7300	21.8425	26.2790	28.1110	29.9395	31.5629	33.6741	34.4228	35.2565	36.2615	37.2323	37.5090	37.8787	37.9296	38.5683	39.0853	38.9300	39.4683	39.4313	39.5318	39.7087	40.1698	40.3310	40.6873	40.0251	40.9188	40.9516	40.8371	41.2623	41.3603	41.4261	41.5433	41.8051	41.6582	41.7601	41.6840	41.5667	41.3160	40.8999	40.7464	40.6162	40.4608	40.1707	39.8957	39.7720	39.9378	39.5902	39.7339	40.3678
d-Le803A2_01_B10F	19.0839	20.9768	24.2661	27.2332	29.0858	30.4091	32.6905	33.4298	34.0971	34.7908	36.1037	36.4380	36.3851	36.6774	37.3397	37.6367	37.7521	38.1064	38.1412	38.1163	38.6102	38.6478	38.9035	39.2091	39.2788	39.2686	39.1932	38.6060	39.5901	39.6848	39.7562	39.6999	40.1579	39.9898	40.0240	39.9824	39.8652	39.6390	39.2837	39.1762	39.0805	39.0311	38.6980	38.5887	38.5071	38.6495	38.2146	38.4432	38.9150
d-Le803A2_01_B11F	18.6325	21.7543	25.6722	27.2168	29.1775	30.5939	32.3989	33.2432	34.0046	35.0854	35.9123	36.2268	36.4659	36.7409	37.2566	37.5664	37.5221	37.9656	37.9900	37.9836	38.3073	38.4998	38.6653	39.0952	38.1868	39.2292	39.0578	39.3144	39.4377	39.5410	39.5288	39.6176	39.9149	39.7270	39.7798	39.6259	39.4912	39.3833	38.8917	38.8169	38.4201	38.4247	37.9949	37.8639	37.7211	37.8859	37.3949	37.5573	38.2896
d-Le803A2_01_C04F	18.5316	22.9871	26.0186	27.4585	30.1670	31.8847	33.4223	35.4284	36.3436	37.3010	37.3332	38.9189	38.3236	39.1115	39.0985	40.0463	39.9558	40.5307	40.8198	41.0366	41.0748	41.5515	40.8079	42.2508	42.2529	42.3786	42.4180	42.6510	42.5656	42.7609	42.8859	43.1167	43.2691	43.2973	43.0096	43.0651	42.9862	42.6325	42.3152	41.9898	41.8503	40.9617	41.4400	41.1953	41.1768	41.0262	40.8682	41.0555	41.7592
d-Le803A2_01_C10F	18.4094	21.7094	24.1732	26.2459	28.3746	30.2030	31.5188	33.4385	34.2595	35.2003	35.3420	36.6443	35.8536	37.0167	36.6247	38.1647	37.8194	38.3955	38.4838	38.4255	38.7626	38.9672	37.4115	39.8340	39.8422	39.9232	40.0513	40.1894	40.3439	40.4330	40.6441	40.6426	40.9262	40.9520	40.7931	40.8608	40.7731	40.3088	40.1800	39.7320	39.7097	38.1979	39.3648	39.2114	39.0453	38.8784	38.7645	39.0671	39.6349
d-Le803A2_01_D02F	20.8075	25.2493	27.4328	30.7205	32.9001	35.4290	37.2559	38.7089	40.0790	40.9833	41.8135	42.6830	42.8886	43.3590	43.6573	43.9351	44.6092	45.1464	45.6110	45.5920	46.3710	46.5229	46.9303	47.2558	47.3981	47.5453	47.7267	47.8840	48.0490	48.3835	48.5034	48.6274	48.5631	48.7342	48.2054	48.7570	48.6437	48.4472	48.0805	47.7665	47.5576	47.5411	47.1209	46.7325	46.8606	46.6801	46.6275	46.8951	47.3968
d-Le803A2_01_D06F	18.7788	22.0034	25.1652	28.2843	30.6238	32.3501	34.2170	35.0274	36.8389	37.6160	38.8504	38.3731	39.2930	39.8312	40.5815	40.8795	40.6372	41.2622	41.6712	41.9679	42.0646	42.4695	42.7871	43.1329	43.3034	43.4445	43.5485	43.5692	43.7417	43.8253	44.1418	44.0706	44.3271	44.4269	42.5428	44.4031	44.2893	44.0701	43.8039	43.7917	43.5714	43.5875	43.4044	43.1578	42.9314	42.8430	42.8275	43.0011	43.5065
d-Le803A2_01_D10F	17.7093	20.3988	22.3004	26.2365	28.3336	29.4594	30.9644	32.1770	33.7234	34.4910	35.4226	35.6399	36.2785	36.7607	37.1778	37.6211	37.6082	38.0274	38.3846	38.4831	38.5992	38.9389	39.3080	39.5430	39.7976	39.9494	40.1856	40.3087	40.2289	40.2837	40.6239	40.4370	40.8043	40.9087	40.5779	40.4657	40.7742	40.5301	40.3105	40.1157	39.9969	39.9539	39.8090	39.5640	39.3875	39.3623	39.2696	39.4108	39.9893
d-Le803A2_01_D12F	17.9825	21.0835	24.1889	26.5862	28.7929	29.2912	31.0195	32.3554	33.6323	34.1532	35.3129	34.9981	36.1310	36.4706	36.8339	37.2322	37.0958	37.4710	37.7232	38.0111	37.9711	38.4360	38.6298	38.8826	39.1220	39.1381	39.4245	39.5301	39.6726	39.4453	40.0600	39.8330	39.9090	39.9977	40.0224	39.8356	39.8092	39.5000	39.1166	38.9302	38.9756	38.7593	38.5411	38.0957	38.0756	38.1041	37.8493	38.1232	38.7682
d-Le803A2_01_E01F	18.8070	22.9400	25.4315	27.7769	30.1139	31.5748	30.7020	35.5582	36.0180	37.1739	37.9298	38.5463	39.0893	39.4766	39.8766	40.1937	40.5267	40.6969	41.2273	41.0230	41.5709	41.8262	42.4663	42.6545	42.8441	43.0699	43.0427	43.5371	43.4562	43.6621	43.8953	43.7454	43.6418	43.9061	44.1237	44.1928	43.9640	43.4236	43.3769	43.4546	43.1724	43.0427	42.9430	42.4491	42.3217	42.2744	42.3716	42.4341	42.6595
d-Le803A2_01_E04F	17.9989	21.4923	23.7602	26.4860	28.3425	30.1448	31.4338	32.9440	34.0781	34.8626	35.5925	36.3937	36.7633	37.2851	37.3756	37.8609	38.1667	38.2536	38.7307	39.0094	39.1529	39.3726	39.6154	39.7972	40.2065	40.4241	40.4010	40.6015	40.7139	40.7654	40.8916	41.0757	41.1249	41.1405	41.1861	41.2366	41.0891	40.9692	40.6369	40.4095	40.3956	40.3548	40.0678	40.0094	39.7328	39.7845	39.7387	39.8358	40.3211
d-Le803A2_01_E05F	17.7675	20.7365	22.9606	25.1938	26.8260	29.0229	29.0711	31.5263	32.5030	33.1921	34.0718	34.7940	35.2121	35.3088	35.6945	36.2142	36.3671	36.5125	36.9783	36.9183	37.0957	37.4582	37.6024	37.9405	38.2124	38.2843	38.3423	38.6119	38.6241	38.8284	38.9326	38.9035	38.8273	38.9668	39.0899	39.1224	38.9177	38.5520	38.4294	38.3828	38.2592	38.0326	37.8445	37.6033	37.5631	37.5711	37.4969	37.6250	37.8619
d-Le803A2_01_E07F	17.6678	20.1563	22.6488	25.5321	27.5548	29.0842	31.1438	32.5399	33.1789	33.6804	34.8649	35.3898	35.3146	36.2194	36.3627	36.8047	37.1795	37.4939	37.6579	38.1851	38.0687	38.5474	38.6167	38.7783	39.0647	39.2913	39.4775	39.7597	39.8039	39.7283	39.7299	39.9733	40.2922	40.0515	39.9296	40.3533	39.9552	39.9893	39.5523	39.2826	38.9767	39.1686	38.7551	38.7864	38.5362	38.5604	38.4034	38.6764	39.1053
d-Le803A2_01_E08F	16.7813	19.4322	21.3776	23.7507	25.7872	26.9200	28.5672	29.8502	30.5760	31.5137	32.3250	33.1673	33.1143	33.4828	33.4101	33.8678	34.2302	34.5050	34.8177	34.7932	34.7734	34.8282	34.9658	35.2207	35.6261	35.7555	35.7775	35.9727	36.4218	36.2441	36.1911	36.2075	36.2941	36.6625	36.2006	36.4033	36.3531	36.1839	35.7144	35.4711	34.5339	35.4269	35.0732	34.8738	34.5879	34.6489	34.4710	34.4258	35.0939
d-Le803A2_01_E09F	16.7603	19.4699	22.6355	24.7446	27.3409	28.8321	30.1148	31.6114	32.6512	33.4769	34.5903	35.0821	35.4928	35.5586	35.9183	36.4460	36.8747	37.0001	37.3156	37.5323	37.7362	37.8685	38.1335	38.4805	38.7183	38.9296	38.8077	39.1377	39.3194	39.2068	39.3470	39.5284	39.5131	39.7115	39.5993	39.7486	39.6534	39.3714	39.1532	38.9661	38.2746	38.8141	38.5839	38.3159	38.1157	38.1165	38.0278	38.0951	38.6061
d-Le803A2_01_E12F	20.7659	24.4440	26.9423	30.0611	32.0336	33.9848	35.6147	37.3378	38.6767	39.3721	40.5019	41.1849	41.3859	41.8702	41.9424	42.5289	42.8979	43.4844	43.5841	43.8468	44.4282	44.6382	44.9506	45.1649	45.5793	45.5649	45.6344	45.8615	46.0848	46.2101	46.4108	46.5285	46.4641	46.7137	46.7367	46.6578	46.5922	46.4488	46.1848	45.9164	45.3393	45.8271	45.5194	45.2853	45.1886	45.2100	45.0983	45.2397	45.5124
d-Le803A2_01_F02F	19.3265	22.0465	25.6179	28.5114	29.9025	31.9969	34.0162	34.9910	36.1221	37.2676	38.1130	38.4183	38.4209	39.2155	39.7907	39.9248	40.3678	40.9366	40.7673	41.5115	41.8359	42.0035	42.1890	42.7061	42.7416	42.6356	43.1580	43.2080	43.2520	43.5510	43.6031	43.4208	43.9245	44.0158	44.0816	43.9763	43.8685	43.8536	43.3478	43.0598	43.1137	43.0269	42.8010	42.5686	42.4623	42.3538	42.1870	42.0893	43.0317
d-Le803A2_01_F04F	15.6795	19.6315	22.4456	23.7667	27.1772	28.5653	30.2344	31.3862	32.5690	33.5465	33.9823	35.2234	35.2043	35.5509	36.0252	36.4290	36.7382	36.9457	37.1533	37.2134	37.5578	38.0488	38.4615	38.3645	38.7039	38.6100	38.8672	38.3452	38.9974	38.7348	39.2663	39.4681	39.5287	39.6978	39.5209	39.5362	39.3878	39.3880	39.1835	38.7987	38.7868	38.8093	38.6118	38.3120	38.1157	38.0806	38.0227	37.2179	38.7156
d-Le803A2_01_F06F	18.0594	21.3113	23.8138	25.7414	28.3860	29.9730	31.8649	32.5655	34.5413	35.3889	36.1917	37.1153	36.5868	37.3478	37.5197	37.7882	38.4756	38.5081	38.9492	38.8016	39.0683	39.6546	40.7950	40.1485	40.4458	40.1254	40.4471	40.3332	40.7961	39.1186	41.1428	41.3208	41.3561	41.4601	41.3949	41.3080	41.1204	41.4238	41.1824	40.6421	40.6281	40.5991	40.3662	40.1928	39.9346	39.7476	39.6981	40.0886	40.4616
d-Le803A2_01_F07F	19.9721	23.6555	26.4997	29.1644	31.8047	33.2609	35.5607	36.7853	37.5981	39.2263	39.8501	40.4033	39.6754	41.2995	41.8108	41.5943	41.8888	42.6150	42.9354	43.3363	43.6778	43.9212	43.9179	44.7979	44.8644	45.1438	45.3105	45.1063	45.2761	45.6497	45.7659	44.1040	45.6719	46.1262	46.1804	46.0729	45.9380	45.9568	45.3310	42.3178	45.1353	45.0199	44.6877	44.5648	44.4282	44.3121	44.2211	44.3217	44.8966
d-Le803A2_01_F10F	17.8300	21.0948	22.8331	25.3687	28.2259	29.2638	31.0270	32.4502	33.3868	34.6973	35.0225	35.9290	36.1827	36.2416	36.6485	37.0963	37.6888	37.6960	37.7119	38.2206	38.3071	38.4694	38.8650	38.9724	39.2989	39.4909	39.6671	38.8792	39.6829	38.8509	39.9648	40.0135	40.2100	40.3019	40.0100	40.4016	40.0870	39.9235	39.5687	39.0918	39.1946	39.0349	38.6726	38.7189	38.2972	38.2862	38.2180	38.3910	39.1199
d-Le803A2_01_G02F	20.2835	24.0974	26.0952	28.7865	30.7306	32.9473	34.3462	35.7142	36.4146	37.7858	38.2084	38.8847	39.2199	39.9430	40.0941	40.3844	40.4868	40.9184	41.2101	41.4673	42.0947	42.0102	42.5024	42.7012	42.9222	42.8622	43.1432	43.3780	43.2894	43.4027	43.5117	43.4662	44.0195	43.9907	43.9029	43.9683	43.8205	43.0509	43.1900	43.2842	43.1324	41.5545	42.9778	42.7617	42.4611	42.6671	42.7240	42.7887	43.1613
d-Le803A2_01_G03F	18.2347	21.7995	23.6958	25.6539	27.9984	28.8440	31.0246	32.1734	33.1534	33.8400	34.7313	35.4314	35.6127	35.6398	36.4378	36.5832	36.8944	37.1735	37.1911	37.4203	37.6408	37.7905	38.1752	38.3274	38.5574	38.7006	38.7822	38.8323	39.0974	39.0245	39.2117	39.3151	39.4648	39.4833	39.4942	39.3848	39.2541	39.0649	38.5690	38.3795	38.3044	38.1313	37.8792	37.5141	37.4890	37.4292	37.3030	37.7348	38.1724
d-Le803A2_01_G05F	18.7138	21.4904	24.3246	25.8483	27.7979	29.2121	31.1448	32.4046	33.5749	34.3363	34.8317	35.5924	36.1474	36.1947	36.8541	37.0989	37.3527	37.6318	37.8877	37.9202	38.1029	38.4611	38.7974	38.9208	39.1662	39.1933	39.2522	39.4132	39.7558	39.7934	39.7919	39.9591	40.0133	40.0949	40.1828	39.9688	40.1221	39.7811	39.4119	39.2351	39.2065	39.0729	38.7283	38.3520	38.5247	38.3656	38.3782	38.5080	38.9907
d-Le803A2_01_G06F	17.8256	20.6492	23.9722	25.1210	26.9407	28.5279	29.9311	31.1842	32.2158	33.0097	33.6381	34.7446	34.8168	34.8881	35.3165	35.5899	35.9910	36.4086	36.4479	36.4835	36.6972	36.7682	37.2642	37.2546	37.6011	37.5738	37.6554	37.9292	38.1415	38.0591	38.2696	38.3835	38.4454	38.5538	38.4257	38.5210	38.4528	38.1968	37.8009	37.6063	37.6019	37.4192	37.3637	36.9334	36.9123	36.8920	36.9066	36.9349	37.3875
d-Le803A2_01_G11F	15.2877	17.8529	21.0747	22.1035	23.6788	24.9129	27.6828	28.1257	29.0842	29.3792	29.7999	30.5249	31.0509	31.2239	31.6255	31.8484	32.1381	32.5606	32.5424	32.6353	32.6709	32.9431	33.0483	33.4803	33.5135	33.3844	33.8081	33.7454	34.1810	34.2028	34.1784	34.2822	34.5657	34.2595	34.4841	34.5620	34.6535	34.2968	33.7829	33.8417	33.8370	33.6639	33.5518	33.2193	33.1402	33.0327	33.1151	33.1742	33.8008
d-Le803A2_01_G12F	21.2157	24.3401	27.6586	30.0702	32.3121	34.5465	35.8680	37.5402	38.6836	39.6727	40.1667	40.3173	41.2516	41.2211	41.9429	42.1974	42.3314	42.6961	42.9690	43.4434	43.7808	43.9611	44.3526	44.4949	44.7829	44.8831	45.1018	45.1658	45.2884	45.4041	45.5819	45.5538	45.9119	45.8413	45.9014	45.8013	45.5919	44.9277	45.1284	44.8574	44.7582	44.2715	44.5736	44.2950	44.1329	43.9798	43.8263	44.1226	44.5964
d-Le803A2_01_H02F	19.8838	23.3761	25.4027	28.0742	29.8900	31.4207	33.2519	34.0495	35.1203	36.2308	37.0325	37.4821	37.4584	38.0295	38.2583	38.6430	38.8658	39.2949	39.4379	39.5955	39.9290	40.0593	40.4040	40.5483	40.6102	40.8624	40.8879	41.0358	41.0153	41.2568	41.4992	41.3474	41.5465	41.6284	41.5981	41.4842	41.4191	41.0962	40.7964	40.4679	40.4069	40.3356	40.1038	39.8430	39.6547	39.5709	39.5271	39.7618	40.2284
d-Le803A2_01_H03F	14.4913	17.5907	19.1879	21.3635	23.0338	24.3924	24.6741	25.9161	26.2358	27.3433	27.4512	28.4193	28.0690	28.5596	28.8219	29.0018	29.3269	29.6159	29.4279	29.7899	29.8854	29.9393	30.2973	30.0119	30.1942	30.5073	30.2106	30.3866	30.8515	30.8483	31.4257	30.5918	30.7240	30.7852	31.2447	30.8745	30.7868	30.7412	30.4395	30.1716	30.1693	30.0595	30.0270	29.7217	29.4220	29.5361	29.4391	29.7028	29.7419
d-Le803A2_01_H05F	16.8827	19.7822	22.4803	25.0041	26.6368	29.1351	29.1594	31.2799	31.6773	31.9778	32.9677	33.7914	33.3807	34.0547	34.3988	34.6601	34.6988	35.2321	35.1339	35.2709	35.6873	35.8195	36.1783	35.8914	36.2179	36.5068	36.5045	36.8818	36.8371	37.0126	37.4688	36.8710	37.1438	37.1918	37.6439	37.0472	37.1240	36.6995	36.4525	36.1265	36.2476	36.1544	35.8110	35.3978	35.3572	35.3482	35.0412	35.5230	35.9186
d-Le803A2_01_H06F	17.3567	20.3687	23.5825	26.1081	27.5900	30.1751	30.7344	31.5246	32.3068	33.6471	34.2930	35.2793	35.0958	35.2241	35.8885	36.2081	36.2532	36.6595	36.6176	36.8106	37.1017	37.2076	37.5623	37.6325	37.9204	38.1258	38.2220	38.3861	38.3598	38.4563	38.6320	38.6040	38.7468	38.8027	38.9662	38.6147	38.6661	38.3516	38.2976	37.9307	37.9829	37.9364	37.5828	37.4307	37.2802	37.1795	37.2210	37.4199	37.8031
d-Le803A2_01_H07F	18.5969	20.7499	24.0507	27.4786	28.8538	30.6805	31.7596	33.7427	33.8344	34.7013	35.8230	36.4345	36.2635	36.8186	37.0775	37.5051	37.7764	38.1777	38.0818	38.4489	38.7902	39.0047	39.4422	39.2743	39.5704	39.8881	39.7533	40.0875	40.3183	40.2491	40.6239	40.3675	40.4932	40.5744	41.0292	40.6121	40.7202	40.3922	40.4205	40.1962	40.2723	40.2135	40.0298	39.7895	39.8363	39.9388	39.8566	40.0869	40.3126
d-Le803A2_01_H09F	21.5115	25.5757	27.5753	30.5860	32.4429	34.0130	36.1387	37.4978	38.6807	39.9015	40.9398	41.2231	41.4031	41.8992	42.3409	42.6899	42.9331	42.9706	43.4960	44.0315	44.1212	44.4014	44.6635	45.0840	45.3926	45.2786	45.4298	45.6445	45.6652	45.9589	45.9898	46.0537	46.2238	46.2978	46.2550	46.1981	45.9869	45.8095	45.2783	45.0058	45.0106	44.8671	44.5720	44.2068	43.7487	43.8851	43.8965	44.0737	44.6875
d-Le803A2_01_H10F	20.2088	24.2294	26.2095	28.7828	30.4513	32.2499	33.9652	35.3332	36.2659	37.4427	38.5241	38.8451	38.9655	39.1635	39.8154	40.1977	40.3216	40.5254	40.7889	41.0690	41.3277	41.5151	41.8701	42.1183	42.2616	42.5015	42.4782	42.6082	42.4369	42.7569	42.9512	42.9374	43.2723	43.2582	43.2147	43.1798	43.0992	42.7938	42.5726	42.3873	42.1614	42.1547	41.9615	41.7614	41.5846	41.5569	41.5269	41.6636	42.2183
d-Le803A2_01_H12F	18.4904	22.5008	24.6651	26.8102	28.9824	30.4973	31.6268	33.0823	34.1743	34.9014	35.7831	36.1020	36.3638	36.1794	37.1586	37.3385	37.4263	37.8972	37.8899	37.8802	38.2934	38.4592	38.8727	38.9730	39.1709	39.4696	39.4844	39.6298	39.7457	39.6613	39.9410	39.8461	39.9876	40.0503	40.1552	39.8956	39.9606	39.4648	39.3625	38.9185	38.8765	38.8335	38.4029	38.1236	38.0059	37.8957	37.7472	38.0473	38.5578
d-Le803A2_02_A01F	21.7639	25.6335	28.9535	32.1538	34.2665	35.8596	38.2811	40.0578	40.8671	41.5476	42.6571	42.9892	43.6130	43.5597	43.8344	44.7467	44.9564	44.9137	45.1677	45.7410	46.2058	46.2600	46.4248	46.8842	47.0291	47.1158	47.3271	47.4886	47.6014	47.7076	47.8726	47.8849	47.8708	48.0291	48.1518	48.1168	47.8763	47.7364	47.5233	47.2436	47.1131	47.0961	46.8127	46.6280	46.4440	46.6305	46.3656	46.7112	47.0468
d-Le803A2_02_A04F	20.2688	22.3419	25.8276	27.1558	29.3900	30.6923	32.5580	34.0642	34.7507	35.7233	36.2290	36.7561	37.0050	37.0226	37.4866	37.9590	37.9541	38.0975	38.5604	38.6926	38.8925	39.1153	39.2419	39.5626	39.6472	39.7679	39.7220	39.8699	40.1113	40.2200	40.4698	40.0286	40.4233	40.4928	40.5066	40.4568	40.3071	40.1025	39.7836	39.5432	39.5091	39.4984	39.2421	38.9646	38.8195	38.7723	38.6496	38.8651	39.3151
d-Le803A2_02_A08F	25.3431	28.1214	31.6768	34.2814	36.1049	38.2188	39.9595	41.4839	42.7090	43.7377	44.0689	44.6152	44.9486	45.0088	45.6233	46.0091	46.0399	46.4163	46.7903	47.1823	47.4247	47.7543	47.8855	48.1125	48.2488	48.2567	48.3722	48.5619	48.7185	48.9046	49.2029	48.8737	49.1270	49.2265	49.2502	49.2261	49.0428	48.8609	48.4750	48.0880	47.9878	47.9074	47.5270	47.2665	47.0448	47.0487	46.9290	47.0770	47.6709
d-Le803A2_02_A10F	21.4027	25.1373	28.6788	30.6587	32.7205	34.3982	35.6324	36.6441	37.3990	39.2180	39.5317	40.0528	40.3247	40.3255	40.6931	41.1835	41.3400	41.2163	41.6218	41.9012	42.2011	42.4376	42.7255	42.9670	42.9845	43.1467	43.3585	43.2925	43.4928	43.6302	43.9001	43.7195	43.8651	43.9422	43.8794	43.8064	43.6400	43.3960	43.0690	42.7244	42.5796	42.5250	42.2281	41.9436	41.8012	41.8082	41.7693	41.9226	42.4548
d-Le803A2_02_A11F	20.4045	24.2020	26.6651	29.1788	31.0371	32.7964	34.3342	35.7082	36.5429	37.6259	38.4570	38.8054	39.0357	39.3864	39.8348	39.9657	40.2220	40.3717	40.3620	40.8900	41.1906	41.4014	41.5620	41.8136	41.8868	42.0567	42.0944	42.1789	42.3080	42.4696	42.8486	42.0235	42.7499	42.7764	42.8403	42.7711	42.6339	42.4898	42.0512	41.8589	41.8032	41.7926	41.5337	41.2714	41.1382	41.1045	41.0803	41.1785	41.7209
d-Le803A2_02_B07F	20.2589	24.4193	26.7605	28.9132	30.5676	32.6822	34.0323	35.5713	36.4030	37.2766	38.1856	38.2259	38.8077	39.1142	39.4005	39.6814	39.8335	40.2064	40.4720	40.8188	41.0439	41.2189	41.4500	41.8273	41.8137	41.9711	42.2028	42.2438	42.3194	42.1687	42.6637	42.7918	42.8602	42.9925	42.9894	42.9197	42.7301	42.6432	42.1530	41.9879	42.0562	41.9662	41.7229	41.4303	41.3474	41.3172	41.2999	41.3311	41.9387
d-Le803A2_02_B10F	22.4328	25.6595	29.2958	31.6958	33.3639	35.4904	37.5865	38.7387	39.7109	41.0617	41.6894	42.0579	42.7040	42.7897	43.2933	43.6585	43.6984	44.1553	44.5663	44.9481	45.1007	45.4649	45.8049	45.9455	45.9709	46.2466	46.3782	46.2224	46.6333	46.9105	46.8544	47.0474	47.1918	47.1885	47.3234	47.2117	46.8527	46.8536	46.2510	46.3228	46.2038	46.1270	45.8921	45.5975	45.5272	45.6662	45.5010	45.6535	46.2216
d-Le803A2_02_C04F	16.8222	21.1980	22.7474	25.5010	27.4119	29.0060	29.8962	31.9276	33.1710	33.7295	33.7340	34.7934	34.4460	35.4740	35.3322	36.2103	36.1915	36.5515	36.5637	36.4752	36.8411	36.9319	36.7876	37.6537	37.7967	38.0713	38.0587	38.1707	38.2024	38.2809	38.2875	38.4344	38.4925	38.7194	38.6283	38.6128	38.4698	38.2964	37.7920	37.5880	37.5346	36.8301	37.1347	36.8808	36.7515	36.6861	36.6252	36.6376	37.1871
d-Le803A2_02_C05F	18.9402	22.0007	25.6045	27.8916	30.4650	32.1815	33.4792	35.2982	36.3610	37.1552	37.7864	38.5480	38.6417	39.4017	39.3101	40.0817	40.3090	40.6427	40.5519	41.0513	41.3890	41.8490	41.7464	42.3017	42.3142	42.4321	42.7244	42.7950	42.8222	42.9561	43.1667	43.2404	43.2630	43.4513	43.4645	43.3957	43.3645	43.1593	42.8255	42.5788	42.5640	42.0286	42.1527	41.9594	41.8035	41.6922	41.5673	41.8657	42.3090
d-Le803A2_02_C06F	18.6969	20.8131	23.8483	26.3268	28.4407	30.2134	31.1325	33.2064	33.8186	34.9392	35.0298	35.9429	35.7847	36.5288	36.6231	37.1975	37.2335	37.6802	37.7330	37.9028	38.1049	38.0395	38.4791	39.0778	39.0561	39.3273	39.2742	39.4671	39.5457	39.7167	39.7091	39.8631	40.0193	40.1288	40.0165	40.0160	39.9664	39.8447	39.5407	39.2804	39.2726	38.8805	39.0449	38.8806	38.7811	38.6814	38.5431	38.7650	39.1694
d-Le803A2_02_C07F	23.5204	27.5636	30.2199	32.1073	34.4871	37.2486	37.8149	40.1460	40.8662	41.9934	42.8169	43.1530	43.4586	43.7389	44.1636	44.6221	44.7859	45.2304	45.4332	45.9294	46.1704	46.4381	46.7731	47.0766	47.2657	47.2343	47.3798	47.5072	47.6558	47.8134	48.0144	48.1577	48.3099	48.3116	48.2969	48.2394	48.2843	48.0689	47.6871	47.4998	47.4428	47.2341	47.1060	46.8338	46.7591	46.6469	46.5759	46.7811	47.2901
d-Le803A2_02_C08F	21.2696	24.8815	27.6008	29.9799	31.8394	34.4019	35.3812	37.0696	38.0895	39.2363	39.9180	40.4396	40.6301	41.2038	41.3221	41.7446	41.9968	42.3517	42.6090	42.9711	43.2410	43.5967	43.7968	43.8951	44.3839	44.3166	44.3691	44.6285	44.7274	44.8023	45.0286	45.2063	45.3072	45.3554	45.4210	45.2795	45.2930	45.0236	44.7061	44.5113	44.4195	44.2374	44.0354	43.7759	43.7059	43.5993	43.4680	43.7253	44.2691
d-Le803A2_02_C09F	18.9643	21.9452	24.2876	26.5620	29.1312	30.9525	31.7467	33.7111	34.8657	35.2923	35.3145	36.4238	35.9590	36.7893	36.6573	37.8152	37.8015	38.0004	38.2602	38.2381	38.5821	38.5221	38.3833	39.3476	39.5301	39.6569	39.6836	39.9233	39.9860	40.0742	40.1542	40.3922	40.4923	40.5810	40.4509	40.4471	40.4558	40.2405	40.0154	39.6509	39.6206	38.6570	39.3604	39.2047	39.0749	38.9205	38.8967	39.1002	39.5069
d-Le803A2_02_C12F	17.1175	20.1404	22.5742	25.3715	26.7915	28.6139	29.1251	31.1668	32.2988	32.9442	32.8633	34.5159	33.7676	34.8613	33.6186	35.8003	35.7767	36.2259	36.4668	36.1851	36.5286	36.9559	37.0444	37.3636	37.5818	37.7927	37.5686	37.9640	38.0143	38.0594	38.3605	38.3389	38.5036	38.6327	38.4511	38.3453	38.2891	38.1396	37.7953	37.2650	37.1654	35.7433	36.8635	36.6538	36.5577	36.4131	36.4115	36.4801	37.1612
d-Le803A2_02_D01F	21.6980	25.3236	28.3999	30.9355	33.4241	35.5043	36.9257	38.9899	40.4763	41.0076	41.9601	42.7785	43.1923	43.3737	43.8672	44.1850	44.4855	44.9438	45.4288	45.6778	46.2483	46.5928	46.7774	47.0481	47.2704	47.4379	47.5757	47.7818	48.0209	48.0865	48.2863	48.4392	48.4951	48.5328	48.5778	48.6320	48.4076	48.2410	47.9598	47.6473	47.5057	47.4378	47.1042	46.7717	46.7278	46.6131	46.5611	46.7871	47.3785
d-Le803A2_02_D02F	20.0843	23.2733	26.0968	28.3575	30.5575	32.2114	33.5181	35.2440	36.6195	37.1642	37.9165	38.5844	38.8183	39.0939	39.6334	39.9501	40.1296	40.5238	40.8953	40.9200	41.4008	41.6656	41.8770	42.3161	42.4748	42.6053	42.7386	42.9266	42.9095	43.1900	43.2431	43.3999	43.4334	43.5541	43.1456	43.5066	43.3491	43.3094	43.0213	42.6686	42.5808	42.5855	42.3226	41.7563	42.0230	41.9150	41.9855	42.0909	42.6453
d-Le803A2_02_D04F	16.4359	20.5599	22.6454	25.7157	26.9988	29.2201	30.5351	31.7698	33.2526	34.3250	34.6620	34.9093	35.7273	35.9601	36.4866	36.9543	36.9510	37.3002	37.5744	37.7235	37.8998	38.2273	38.4574	38.6616	38.9720	39.0753	39.1002	39.2989	39.4599	39.4751	39.7172	39.7284	39.8202	39.8846	39.9617	39.2552	39.5968	39.4578	39.0407	38.8042	38.7529	38.6458	38.3401	38.0595	37.9612	37.8678	37.8473	37.9890	38.6083
d-Le803A2_02_D07F	20.6424	25.5683	27.0007	29.5191	32.0213	33.8024	35.2463	36.9266	38.2610	39.1900	40.1914	40.2252	40.7475	41.1656	41.5841	42.0876	42.1431	42.6735	43.0692	43.2944	43.4792	43.6862	44.0223	44.4578	44.5123	44.5270	44.9014	45.0296	45.1121	45.3667	45.5449	45.3711	45.5979	45.7864	44.7489	45.7189	45.4516	45.1935	44.9001	44.6897	44.4200	44.4700	44.2531	43.9525	43.7629	43.7570	43.6739	43.8436	44.3657
d-Le803A2_02_D08F	19.0033	23.3720	25.1616	27.4378	29.9133	31.8925	33.1310	34.0810	36.0877	37.1148	37.7597	37.8467	38.8246	38.7215	39.3168	40.0301	39.8941	40.4660	40.8496	41.0481	41.2896	41.6450	41.8908	42.2404	42.2816	42.4654	42.5208	42.7371	42.8522	42.9217	43.1793	43.2402	43.3809	43.4737	42.9104	42.7655	43.2381	43.0044	42.7223	42.4690	42.2856	42.3143	42.0747	41.8238	41.5785	41.5160	41.5123	41.6834	42.1986
d-Le803A2_02_D09F	19.6301	24.1108	25.2333	27.7628	29.5607	32.2148	33.2009	34.7009	36.1870	36.9107	37.4201	37.4778	38.4040	38.3911	39.0030	39.5661	39.4429	39.9842	40.1571	40.3688	40.4584	40.9294	41.1753	41.4136	41.6580	41.6452	41.9454	42.0872	42.1054	42.0902	42.5073	42.4416	42.6140	42.7597	42.0565	42.3844	42.4363	42.0465	41.7700	41.5178	41.3322	41.2479	41.0153	40.6469	40.4990	40.4243	40.2536	40.4728	41.1497
d-Le803A2_02_D11F	19.7997	23.5160	25.3035	27.8368	30.2382	32.3598	33.8596	35.0256	36.2094	37.5199	38.2380	38.2656	38.8493	39.1562	39.8848	40.0852	40.2453	40.5797	40.9766	41.1765	41.3600	41.8980	42.0171	42.3541	42.4934	42.7016	42.8533	42.9680	43.0449	43.2168	43.3623	43.4529	43.5965	43.7291	43.4756	43.5823	43.4759	43.2155	42.9193	42.5734	42.4404	42.3307	42.0105	41.4465	41.7344	41.6972	41.5803	41.8202	42.4063
d-Le803A2_02_E04F	15.3282	18.0824	21.6448	23.6029	26.2742	27.5738	29.5911	31.0870	32.1981	33.2170	33.7448	34.6669	34.9854	35.3497	35.4221	35.9272	35.9435	36.6905	36.9834	37.2437	37.3331	37.4549	37.8463	38.1194	38.2807	38.7562	38.5933	38.8096	38.9778	39.1161	39.0531	39.3181	39.4197	39.6607	39.3411	39.3560	39.3860	39.1090	38.7512	38.4654	37.2734	38.2859	38.0249	37.6971	37.5048	37.5142	37.4722	37.4851	38.1999
d-Le803A2_02_E11F	22.2509	25.6215	28.2338	31.1692	32.7210	34.8854	36.6855	38.0684	39.1235	40.1210	40.9990	41.3557	41.9807	42.0433	42.5095	42.7508	42.9551	43.5901	43.8062	44.1180	44.4719	44.7270	45.0322	45.3464	45.5118	45.7024	45.6164	45.8832	46.1091	46.1292	46.4019	46.6246	46.5260	46.6675	46.7223	46.7807	46.6826	46.5321	46.3281	46.1135	45.6582	45.9810	45.7774	45.6507	45.5748	45.5727	45.5742	45.6804	45.9637
d-Le803A2_02_F07F	20.0782	23.5559	26.0079	27.9669	30.5863	31.7385	33.5818	34.4252	36.0276	36.7471	37.3315	38.2335	38.1382	38.3486	38.7583	39.1967	39.4201	39.7936	40.0205	40.2769	40.4150	40.8509	41.2535	41.3338	41.7437	41.2982	41.8657	41.8295	41.9857	42.0517	42.1897	42.3522	42.4716	42.6458	42.4939	42.4881	42.3916	42.2186	41.9490	41.5858	41.6055	41.5847	41.3396	41.0484	40.9126	40.8637	40.7719	40.6359	41.3510
d-Le803A2_02_G01F	20.0557	23.4867	27.1454	29.5797	31.7163	33.4356	35.3727	37.0894	37.7583	39.3437	39.7130	40.2719	40.7975	41.1026	41.6180	42.0542	42.1042	42.4600	42.9087	43.1614	43.5083	43.9038	44.2165	44.4089	44.7705	44.8660	45.1004	45.0805	45.2606	45.3400	45.4654	45.6865	45.7791	45.7509	45.7967	45.7108	45.4696	44.6792	44.7113	44.4022	44.3102	44.0793	43.9867	43.7088	43.4263	43.2386	43.1915	43.4085	43.9672
d-Le803A2_02_G06F	20.0327	23.0887	25.3647	27.9732	29.9725	32.0493	33.6255	34.9011	35.9488	37.1696	37.3281	38.0932	38.2867	38.6890	39.2263	39.4731	39.6978	40.0262	40.3032	40.6078	41.0062	41.0902	41.4764	41.8155	41.9526	41.9451	42.1593	42.2883	42.4546	42.4352	42.5971	42.6638	43.0457	43.0826	43.0010	43.0439	42.9035	42.4004	42.2099	42.0555	42.0389	41.5710	41.7720	41.4321	41.4093	41.1973	41.2734	41.4730	41.8753
d-Le803A2_02_G08F	20.7102	24.4816	27.5044	29.8805	32.5567	34.6091	36.2284	37.9486	38.9178	40.0805	40.8714	41.3853	41.6971	42.0367	42.8938	43.0395	43.2641	43.4980	44.1460	44.4873	44.8297	44.9261	45.3255	45.5081	45.8443	45.9983	46.1331	46.1970	46.3711	46.4682	46.5729	46.7037	46.9202	46.9244	47.0321	46.8775	46.7434	46.0802	46.1932	45.8124	45.8153	45.6276	45.4973	45.3180	45.1306	45.0393	44.9474	45.2147	45.6565
d-Le803A2_02_G09F	21.2314	25.2562	27.8030	31.4026	33.6520	35.6629	37.4480	39.2863	40.3080	41.6060	41.9403	43.0480	43.0473	43.7351	44.5291	44.5992	44.6684	45.2474	45.7369	46.1429	46.4079	46.8265	47.0669	47.3795	47.6437	47.7086	47.8677	48.1377	48.2013	48.4247	48.5702	48.7516	48.8094	48.9891	49.0246	49.0113	48.9600	48.4426	48.6623	48.5120	48.5540	48.0211	48.2879	48.1707	48.1282	47.8738	47.9155	48.1502	48.6476
d-Le803A2_02_H03F	19.1457	22.9474	25.9366	28.1324	29.4366	31.2350	32.0789	33.7245	34.5579	35.3612	35.8945	36.4677	36.5941	36.8414	37.3439	37.7477	37.8008	38.0946	38.4399	38.3461	38.7703	39.0430	39.1460	39.4278	39.7571	39.7984	39.7395	39.9141	40.0167	40.1476	40.1737	40.2897	40.3958	40.4894	40.3848	40.3129	40.1883	39.9310	39.5467	39.2895	39.2357	39.1704	38.8850	38.7011	38.4992	38.3740	38.3177	38.4929	39.0737
d-Le803A2_02_H04F	20.0209	23.9692	25.9485	29.8547	31.2217	32.9569	34.6510	35.9878	37.3378	38.2235	38.3476	39.2144	39.4177	40.0268	40.5324	40.8324	41.0267	41.1479	41.5991	41.7871	42.1010	42.4106	42.5100	43.0200	43.4337	43.2733	43.4539	43.5381	43.4897	43.6547	43.7081	44.0476	44.1039	44.1483	44.0938	44.1016	43.6785	43.7194	43.2777	42.9767	43.0238	43.0301	42.6173	42.3147	40.5704	42.3892	42.2125	42.2769	42.8836
d-Le803A2_02_H07F	19.8667	22.4770	25.9036	27.9699	30.0375	31.6554	33.1315	34.4497	35.6282	36.9046	37.4786	38.2144	38.2041	38.7476	39.0414	39.4848	39.8495	40.2067	40.1462	40.4271	40.6958	41.0170	41.3111	41.5365	41.6884	42.0379	42.1349	42.1464	40.3076	42.4297	42.8295	42.8061	42.7573	42.8831	42.9004	42.7435	42.6448	42.4346	42.1684	41.8340	41.6929	41.7906	41.4413	41.1669	41.0671	41.0496	41.0167	41.3470	41.6674
d-Le803A2_02_H09F	22.3808	26.0761	29.1118	31.3898	33.9195	35.3568	37.1700	38.5815	39.6819	40.8112	41.5888	42.2163	42.4430	43.1553	43.3008	43.4995	43.7703	44.2183	44.7382	44.9446	45.3541	45.6551	45.7884	46.0838	46.3185	46.3572	46.4327	46.6409	46.7063	46.7902	47.0943	47.0891	47.2547	47.3171	47.3393	47.2694	47.2099	46.9778	46.6673	46.3641	46.2900	46.2245	45.9061	45.6694	45.4994	45.3747	45.3642	45.5446	46.0578
d-Le803A2_03_A06F	23.1137	26.9087	29.5476	32.1080	33.5473	36.0958	37.7140	39.2043	40.4869	41.0815	41.8400	42.3875	42.7120	42.7422	43.1818	43.5940	43.7646	44.5507	44.2977	44.8917	45.0327	45.4775	45.5552	45.9178	46.0049	46.0220	46.1733	46.2954	46.4522	46.6232	46.7848	46.8068	46.9645	47.0089	47.0194	46.9318	46.9242	46.6403	46.3651	46.1013	45.9505	45.8882	45.6579	45.4136	45.2454	45.2515	45.0560	45.2887	45.7537
d-Le803A2_03_A07F	18.3292	21.2965	25.1319	26.2105	28.9802	30.6115	31.1057	33.5576	34.5396	34.7560	35.8897	36.6865	36.5514	36.7076	37.3284	37.7462	37.6948	38.0614	38.3140	38.3009	38.7625	38.7522	39.1206	39.4827	39.4057	39.5084	39.8721	39.7306	39.9018	39.9748	39.9882	40.1218	40.3878	40.3814	40.2113	40.4535	40.3603	40.6083	40.0845	40.0165	40.0806	39.8902	39.7588	39.7046	39.4477	39.6668	39.8957	39.8068	40.0922
d-Le803A2_03_A12F	21.2266	24.1033	26.3099	28.2581	30.3677	32.1477	33.6343	35.5426	36.0786	36.9098	37.4882	38.0427	38.4976	38.3090	38.8377	39.1594	39.4967	39.9587	39.6762	39.9276	40.0073	40.4263	40.5932	41.0479	41.1320	41.0963	41.4819	41.4825	41.4686	41.6334	41.7448	41.8190	41.9041	42.1422	41.9581	41.9984	41.8142	41.6534	41.2182	41.0420	40.9830	40.7937	40.6549	40.3801	40.1618	40.2499	40.0304	40.3226	40.7849
d-Le803A2_03_B03F	21.2191	24.8064	28.0819	31.2927	33.1475	35.2459	36.4412	38.4439	39.6276	40.5019	41.6724	42.0991	42.5060	42.6381	43.2692	43.6666	43.7158	44.2734	44.5710	44.8007	45.2367	45.4857	45.8259	46.1112	46.2287	46.3927	46.4363	46.5188	46.7952	46.9732	47.1885	47.1895	47.4014	47.5223	47.5415	47.4756	47.3068	47.2709	46.8252	46.7264	46.7173	46.5337	46.4385	46.1818	46.1197	46.1932	45.9992	46.1167	46.7319
d-Le803A2_03_B04F	18.0361	20.0762	24.1648	26.1021	27.7026	29.0590	30.5730	32.1865	32.6841	34.1383	34.8477	35.1435	35.5168	35.6583	36.1365	36.4675	36.5683	37.0129	37.2417	37.3892	37.4705	37.7375	37.9570	38.2368	38.3220	38.5632	38.5049	38.8164	38.8615	38.9807	39.0770	39.1544	39.3411	39.2572	39.3685	39.2492	38.8981	38.9025	38.6498	38.2647	38.2145	38.0927	37.8840	37.6027	37.5003	37.5874	37.2098	37.3679	37.9879
d-Le803A2_03_B06F	20.2671	23.1598	26.8380	28.9677	30.8264	33.2890	34.3651	35.5262	36.8445	37.9875	38.4348	39.0162	39.4430	39.6511	40.1340	40.5511	40.4834	40.7755	41.1788	41.2580	41.5594	41.7962	42.1705	42.3846	42.4900	42.7089	42.7100	42.7782	42.9755	43.1222	43.3099	43.2793	43.5087	43.5994	43.6018	43.4157	43.3594	43.2143	42.8037	42.6262	42.5839	42.4435	42.2618	41.9506	41.8226	41.9255	41.6242	41.7769	42.3657
d-Le803A2_03_B07F	20.4983	23.2783	26.0632	28.4595	30.4685	32.7200	33.6843	35.0728	36.3182	37.2014	37.8730	38.4088	38.4635	38.6898	39.3865	39.6725	39.7082	40.0972	40.4162	40.4886	40.8165	41.0737	41.3201	41.5141	41.5605	41.8918	41.8933	41.9474	42.1947	42.3597	42.5740	42.5414	42.7583	42.8308	42.8392	42.8335	42.3109	42.4315	42.1040	41.8614	41.7355	41.6409	41.4545	41.1646	41.0662	41.1725	40.8343	41.0773	41.5753
d-Le803A2_03_B08F	21.0692	24.4097	27.1770	30.6139	32.9161	34.1053	36.0551	37.7945	38.4052	39.8079	40.5605	41.1092	41.1483	41.5361	42.0474	42.2811	42.3038	42.8152	43.0267	43.4624	43.7366	43.9873	44.2509	44.4554	44.4657	44.7418	44.8261	44.9557	45.0082	44.8988	45.3956	45.5258	45.5149	45.7030	45.7896	45.5986	45.1342	45.3149	44.5845	44.6066	44.6138	44.4734	44.2755	43.9637	43.8505	43.8714	43.6567	43.8502	44.4174
d-Le803A2_03_C04F	17.9065	20.7715	23.2454	26.1615	27.6278	29.4165	30.2658	32.3435	33.2995	33.8197	34.7007	35.2960	35.2859	35.6104	36.3077	36.4900	36.6341	36.9347	37.0768	37.1152	37.2318	36.3155	37.9138	38.0001	38.2339	38.3323	38.6977	38.6615	38.8176	38.9937	38.8319	38.9758	39.0087	39.2449	39.2042	39.1609	39.0549	38.7854	38.4050	38.1644	38.1815	38.0299	37.7618	37.6466	37.4639	37.2946	37.3425	37.5119	37.7274
d-Le803A2_03_C07F	17.8103	20.3066	22.9674	26.4295	28.0552	30.2172	30.7928	32.9037	33.7446	34.5209	32.7294	35.9487	33.3355	36.4993	35.5988	37.0417	37.3768	37.5820	38.1564	37.9170	38.1685	38.7886	38.8759	39.1588	39.2952	39.5407	39.3315	39.8389	39.6351	39.8385	40.1050	40.2740	40.4452	40.6617	40.3203	40.4785	40.3955	40.3497	39.9221	39.9767	39.4676	39.6482	39.5378	39.0582	39.2464	39.1173	39.1984	39.1027	39.7207
d-Le803A2_03_C09F	18.7926	22.6549	25.4060	27.7393	29.7584	32.0581	33.7655	34.7455	35.9702	36.9972	37.1151	38.0358	37.7373	38.1850	37.9097	39.9186	39.2364	39.9262	40.1274	40.1043	40.5201	40.7316	38.3355	41.8160	41.7575	41.7136	41.8582	41.9707	42.0714	42.1129	42.1108	42.4425	42.5344	42.5344	42.4236	42.3990	42.3856	42.0098	41.6970	41.3538	41.3841	39.3700	41.0112	40.7935	40.7092	40.4855	40.4100	40.6719	41.2854
d-Le803A2_03_C11F	18.8663	22.3017	24.9031	27.1388	29.1342	31.2870	31.2551	34.4104	36.0447	36.5267	36.7735	37.7975	38.1439	38.4692	39.0069	39.4701	39.2501	39.6419	39.8167	40.0963	40.7276	40.7862	41.0762	40.2977	41.7634	41.6462	41.9713	41.7387	41.7454	42.1205	42.0562	41.9531	42.1651	42.5192	42.2577	42.6187	42.1543	41.9659	41.8383	41.4332	41.6246	41.6018	41.0112	40.7747	40.5216	40.4015	40.3886	40.4229	41.1258
d-Le803A2_03_C12F	16.5599	20.2928	22.3618	25.1787	26.7577	28.4204	30.1046	31.3325	32.3287	33.1724	32.1366	34.2316	32.6684	34.7728	34.5361	35.7021	35.5351	36.0980	36.1929	36.0401	36.5439	36.5720	34.3120	37.5467	37.5081	37.6446	37.6392	37.7945	37.8739	37.9272	38.0594	38.2645	38.3171	38.4260	38.2595	38.3284	38.2912	38.1137	37.8153	37.6310	37.4694	36.4645	37.2960	37.0796	36.9758	36.7813	36.6946	36.8916	37.4996
d-Le803A2_03_D01F	18.4375	21.4259	25.0182	26.8727	29.2739	31.2904	33.1093	35.0483	35.7258	36.6172	37.3380	38.3787	37.9421	38.3696	39.1509	39.2904	39.5169	40.0547	40.3507	40.0833	40.7898	41.1432	41.3809	41.7777	41.9338	42.0662	42.3180	42.4733	42.5574	42.6155	42.7696	42.8865	42.9768	43.1022	42.7231	42.8327	42.7292	42.3686	42.1228	41.6643	41.4738	41.3800	41.0071	40.3863	40.5214	40.4527	40.3346	40.5426	41.3006
d-Le803A2_03_D04F	17.5190	21.3962	23.2152	26.0826	28.3726	29.9957	32.0146	33.2867	34.9978	36.6726	36.2218	37.0296	37.2450	37.8766	38.5054	38.4116	38.7953	39.1600	39.6107	39.2816	40.3170	40.3540	40.7524	41.0180	41.0348	41.3296	41.5230	41.6044	41.7592	41.8929	42.0335	42.0343	42.1987	42.2829	42.2937	42.2902	42.0602	42.0903	41.5696	41.3457	41.2999	41.2968	41.0900	40.7458	40.7105	40.4449	40.4260	40.7851	41.2329
d-Le803A2_03_E01F	23.1128	26.0596	28.4403	31.0435	34.0232	35.2690	37.2796	39.1332	40.0353	41.1472	41.9887	42.7442	42.9656	43.2921	43.6669	43.9535	44.3226	45.0250	45.2197	45.5190	46.1555	46.3797	46.7013	46.9911	47.2852	47.4503	47.5052	47.6232	47.8269	47.9728	48.2512	48.2441	48.3729	48.5342	48.5099	48.4829	48.3332	47.9237	47.7322	47.4415	47.2702	47.2551	46.8347	46.6833	46.6296	46.4878	46.4023	46.5951	47.1287
d-Le803A2_03_E03F	21.3343	24.8948	28.1701	30.9561	32.6503	35.4689	36.3727	38.5047	40.0526	40.5750	41.3056	42.3775	42.3341	42.9567	43.4918	43.8856	44.1110	44.4066	44.9046	45.2303	45.4869	45.9018	46.1545	46.5172	46.7929	46.9650	47.1149	47.3645	47.4510	47.5770	47.8035	47.9236	47.9832	48.0851	47.9380	48.0251	47.9805	47.6943	47.3259	47.0672	46.9847	46.9605	46.6892	46.3722	46.2224	46.1063	46.0553	46.1882	46.8231
d-Le803A2_03_E08F	18.1013	21.9996	24.9501	27.7134	29.8009	31.3938	33.5332	34.7776	35.6277	36.9422	37.4765	38.3677	38.7234	39.0145	39.5049	39.6286	39.7862	40.2708	40.7845	41.0779	41.2636	41.6321	41.7930	42.0690	42.2214	42.5130	42.6326	42.8299	42.9798	43.0662	43.0386	43.5137	43.5700	43.5382	43.3281	43.4022	43.2837	43.2174	42.7237	42.3191	41.3053	42.2797	41.9057	41.8087	41.5321	41.5452	41.3853	41.6088	42.2420
d-Le803A2_03_E09F	18.9624	22.4552	25.0434	27.4410	29.8419	31.3784	33.1436	35.1154	36.2447	36.7560	37.6444	38.4616	39.2076	39.0324	39.6684	39.9554	40.3504	40.6230	41.0439	41.0761	41.6649	41.9308	42.1188	42.5925	42.8107	42.7454	43.0269	43.0421	43.2108	43.3813	43.6975	43.7464	43.7037	43.8562	43.9780	43.9154	43.7191	43.3712	43.1689	42.9052	42.8628	42.8636	42.6013	42.3902	42.2198	42.0898	42.0174	42.2623	42.7057
d-Le803A2_03_E11F	20.5066	23.8930	26.5513	29.0210	31.1476	33.4452	35.0374	36.5785	37.5621	38.4371	39.2532	39.9643	40.1948	40.4818	40.7654	41.2472	41.5538	41.9764	42.3678	42.6096	43.0097	43.2274	43.5281	43.8801	44.0022	44.2627	44.3459	44.4513	44.4944	44.6976	44.9438	45.0168	45.0147	45.1451	45.0950	45.1489	44.9891	44.6552	44.4425	44.1486	44.1495	44.0623	43.7868	43.5661	43.4524	43.3621	43.2777	43.5355	43.8862
d-Le803A2_03_F11F	17.6509	20.7738	23.3378	25.5655	27.0516	28.5933	30.5619	31.5972	32.8014	33.5674	34.3316	34.9838	34.9411	35.4832	35.7639	36.2355	36.6386	36.8987	37.0317	37.0694	37.3523	37.6566	38.0720	38.2145	38.3708	38.2749	38.6695	38.7307	38.8470	38.9794	39.1334	39.1487	39.3225	39.3378	39.3444	39.2476	39.1837	38.8928	38.5480	38.2658	38.1306	38.0505	37.7730	37.3962	37.4365	37.3354	37.1553	37.4687	37.9425
d-Le803A2_03_G03F	16.3091	19.5420	22.0475	23.9485	25.7442	25.2455	27.9492	29.7846	30.5080	31.3551	32.2321	32.2900	32.7860	33.0257	33.6355	33.6547	33.8277	34.3036	34.5135	34.4081	34.6795	34.6129	34.9724	35.1445	35.5579	35.6406	35.6308	35.9199	35.8419	36.3174	36.0877	36.0653	36.1880	36.5160	36.4721	36.4999	36.3377	36.0217	36.1482	35.6957	35.8688	35.5974	35.3244	35.3279	35.1711	27.1876	34.9799	35.0803	35.7782
d-Le803A2_03_G05F	15.8489	19.0720	21.5703	23.4877	25.1260	26.3864	28.3744	29.3845	30.1611	31.2443	31.7614	31.9797	32.2403	32.4681	32.9490	33.1940	33.4852	33.7697	34.0918	33.8346	33.9604	34.2379	34.4021	34.4747	35.0056	35.1335	35.1286	35.5576	35.3072	35.7655	35.5022	35.5622	35.6267	35.8182	35.6906	35.8491	35.5452	35.3176	35.3122	34.6601	34.7427	34.5716	34.2077	34.1290	33.9328	29.3880	33.6547	33.7017	34.5102
d-Le803A2_03_G06F	20.2396	23.4348	26.2957	28.4480	30.8486	32.4192	34.2769	35.7393	36.3229	37.4432	38.2764	38.7711	38.9459	39.4508	39.7819	40.2176	40.3816	40.8176	40.9936	41.2580	41.7198	41.9188	42.1877	42.6234	42.7431	42.8157	42.8826	42.9597	43.1587	43.3024	43.3886	43.5466	43.7351	43.8474	43.6758	43.7711	43.5517	43.2293	43.0007	42.6275	42.7386	42.7125	42.3504	41.9809	42.0101	41.9457	41.8962	42.1089	42.6425
d-Le803A2_03_G09F	20.9801	23.9664	27.7523	30.1937	32.8130	34.5702	36.1007	37.5945	38.6271	39.9805	40.5804	41.3566	41.3994	41.9197	42.6162	42.6870	42.9027	43.2633	43.6391	43.9138	44.3767	44.7290	44.9927	45.2394	45.5163	45.5945	45.7470	45.9768	45.9437	46.0593	46.2779	46.4698	46.6436	46.5573	46.6442	46.4194	46.2885	45.0053	45.7005	45.4345	45.2639	44.7522	44.8853	44.5817	44.4777	44.3977	44.2741	44.4353	45.0299
d-Le803A2_03_G10F	17.1664	20.8623	23.1316	25.9455	28.0537	29.3171	31.1291	31.9139	33.2318	33.9758	34.8069	35.4446	35.3316	35.9223	36.3634	36.8155	37.0654	37.1271	37.5374	37.6943	37.7735	38.0656	38.3867	38.7049	39.0141	39.0281	39.2211	39.4342	39.4299	39.6337	39.6616	39.7814	39.9090	40.1333	40.0909	40.2871	40.1647	40.1756	40.0432	39.9346	39.9464	39.9412	39.7477	39.8891	39.7190	39.5710	39.7738	39.8321	40.3411
d-Le803A2_03_H01F	19.1333	22.0209	24.4714	26.4141	28.8769	30.5495	31.3293	33.0295	34.2792	35.0771	36.0146	36.5407	36.4582	37.2163	37.0277	37.7793	37.8407	38.1090	38.3378	38.3759	38.7242	39.2183	39.2915	39.3619	39.5763	39.8910	39.9360	40.0509	40.2741	40.3394	40.3996	40.4373	40.4913	40.5637	40.6375	40.5653	40.3936	40.0714	39.7463	39.2813	39.3550	39.1410	39.0046	38.6095	38.3883	38.3443	38.0426	38.2816	38.7562
d-Le803A2_03_H04F	17.8085	20.7754	22.7919	25.5306	27.4004	29.3511	30.2157	31.7707	32.5327	33.7788	34.6076	35.0181	35.1095	35.1554	35.9572	36.2527	36.6199	36.9061	36.8456	36.8332	37.3627	37.5924	37.8355	38.0135	38.1609	38.1043	38.5407	38.5930	38.6478	38.8121	39.0410	39.0120	39.2352	39.1182	39.1842	39.1554	38.8790	38.9041	38.6248	38.1671	38.3248	38.1274	37.8762	37.7838	37.4965	37.4761	37.3335	37.5426	37.8279
d-Le803A2_03_H05F	20.6319	24.0600	27.3985	29.8513	31.4576	33.7765	34.2957	36.2629	37.4347	38.3768	38.8112	39.6751	39.6990	40.3462	40.4564	41.0119	41.1401	41.5789	41.7639	41.8832	42.4062	42.8264	43.1590	43.1678	43.4303	43.4731	43.6738	43.7516	43.3862	44.1888	44.2297	44.2552	44.3859	44.4660	44.5616	44.3226	44.4123	44.0344	43.8634	43.3575	43.5443	43.4594	43.2208	42.8931	42.7140	42.6682	42.4649	42.9460	43.3218
d-Le803A2_04_A02F	23.0983	26.7822	29.7343	33.1524	34.6987	36.6390	38.3997	39.0148	40.6908	41.7841	42.1940	42.7495	43.3144	43.4621	43.8497	44.3085	44.2464	44.5850	45.1628	45.1875	45.3672	45.8373	46.1119	46.3466	46.4556	46.6056	46.5954	46.7241	46.9606	47.0384	47.2504	47.2810	47.3786	47.4466	47.3504	47.2194	47.1087	46.8967	46.3210	46.0474	45.8863	45.8191	45.4892	45.1545	44.9426	44.8589	44.7978	44.9057	45.5827
d-Le803A2_04_A07F	18.8521	22.8299	25.4473	28.2000	29.7685	31.6552	32.9816	34.2569	35.4384	36.7817	37.1042	37.4495	37.7290	38.0082	38.2757	38.6607	38.8000	39.0836	39.3574	39.7507	39.9882	40.2179	40.3401	40.6466	40.8170	40.8713	41.0361	41.1736	41.1365	41.2734	41.4655	41.5263	41.5801	41.7318	41.6500	41.5922	41.5242	41.2558	40.8720	40.6537	40.4936	40.4309	40.2021	39.9911	39.7700	39.7887	39.5428	39.7780	40.2670
d-Le803A2_04_A08F	21.8648	25.5714	28.8815	31.7001	33.9234	35.6180	37.4259	38.5879	39.7661	41.1061	41.2819	42.1361	42.2496	42.3402	42.9066	43.3057	43.5751	43.8170	44.2510	44.5986	44.8137	45.2415	45.3573	45.5398	45.8413	45.8794	45.9622	46.1653	46.2069	46.3827	46.5842	46.6873	46.6798	46.7311	46.8154	46.8390	46.8149	46.5892	46.4232	46.2695	46.1923	46.1132	45.8727	45.9237	45.6786	45.7445	45.6047	45.8622	46.1581
d-Le803A2_04_A09F	21.0280	25.0878	27.7448	29.5428	31.4334	33.5551	34.6467	35.9885	36.9941	38.0860	38.5431	39.1077	39.2015	39.4458	39.8185	40.0428	40.0797	40.5425	40.7257	40.9511	41.1380	41.4431	41.6748	41.9754	42.1818	42.2291	42.3938	42.4103	42.5493	42.6420	42.8121	42.9078	43.0419	43.1011	43.0560	43.0123	42.9328	42.7188	42.3359	42.1237	42.1106	41.9573	41.7241	41.3658	41.3921	41.4101	41.1997	41.4515	41.9453
d-Le803A2_04_B01F	17.3409	21.2809	23.8693	26.5240	28.0865	29.9277	31.1502	32.4792	33.7801	34.5061	35.0619	35.6325	35.9864	36.3595	36.8865	37.1671	37.0461	37.5788	37.7264	37.9689	38.0626	38.4729	38.6503	38.7971	38.8309	39.1747	39.1845	39.0551	39.3590	39.5823	39.7946	39.9153	40.0004	39.9840	39.9416	39.8990	39.8858	39.5830	39.1926	39.0650	38.9591	38.8415	38.5879	38.3332	38.2180	38.3042	38.0002	38.1586	38.7120
d-Le803A2_04_B02F	21.0693	25.3305	28.5078	31.3251	33.5040	35.6714	37.0737	38.4290	39.6784	40.9086	41.6770	42.5400	42.7966	42.8781	43.3782	43.7555	43.7747	44.1773	44.6983	45.0831	45.3476	45.6778	45.9941	46.1774	46.1796	46.4082	46.6414	46.7430	46.7575	47.0787	47.1849	47.3026	47.3802	47.4422	47.5651	47.4731	47.1053	47.0033	46.3117	46.3184	46.3152	46.2708	46.0573	45.6439	45.4738	45.5555	45.2767	45.4316	46.1128
d-Le803A2_04_B05F	20.0347	24.5902	26.6328	29.6089	31.2609	33.7797	35.0349	36.7536	37.4545	38.5327	39.4715	40.0048	40.5269	40.6366	41.3067	41.6372	41.5147	41.9696	42.3992	42.5627	42.9874	43.1184	43.4580	43.7483	43.4971	43.9931	44.0867	44.2542	44.3325	44.5188	44.5721	44.7332	44.8928	44.8597	45.0148	44.8385	43.9058	44.6763	44.3219	44.0499	44.0813	43.9420	43.7537	43.5216	43.3204	43.5529	43.2076	43.3313	43.9645
d-Le803A2_04_C01F	19.6023	23.5629	26.3268	29.0958	30.9906	33.0007	34.4761	36.0200	37.3635	37.8157	38.8100	39.5111	40.0805	40.1599	40.6096	41.1494	41.3280	41.8626	42.0547	42.1028	42.4704	43.0959	43.0820	42.7187	43.6702	43.7427	43.9827	44.0780	44.0429	44.4535	44.3849	44.4673	44.6731	44.6539	44.6574	44.7563	44.5977	44.3856	44.2644	43.7580	43.8366	43.7205	43.5895	42.5886	43.0032	42.9180	42.9215	42.9036	43.6077
d-Le803A2_04_C03F	20.6938	24.8262	27.5331	30.7767	32.8843	34.7257	36.9428	38.9202	39.6781	40.9297	41.6986	42.1519	42.4174	42.8074	43.1027	43.6913	43.7643	44.3872	44.7897	45.0918	45.3395	45.5063	45.2851	45.4824	46.1515	46.3473	46.6886	46.7761	46.8541	46.9317	47.1390	47.3273	47.4133	47.4381	47.5873	47.4133	47.2740	46.9827	46.5773	46.1307	46.1765	44.3130	45.6777	45.4544	45.2103	45.1554	44.8539	45.3191	45.9702
d-Le803A2_04_C05F	16.3530	19.9472	22.9803	25.9317	27.2914	29.1787	30.5998	32.3957	33.7848	34.4578	34.9117	35.6959	36.0853	36.4086	36.8700	37.1807	37.5319	37.9009	38.3887	38.4255	38.6156	38.9621	39.2372	39.0620	39.8141	39.6652	39.9085	39.9900	40.1863	40.2107	40.4780	40.5481	40.6743	40.7476	40.8227	40.7322	40.7165	40.5433	40.2592	40.1300	40.1012	39.9795	39.7444	39.5291	39.4999	39.4315	39.3999	39.5530	40.0724
d-Le803A2_04_C06F	20.8803	25.0799	28.1386	30.4682	32.6666	34.6596	36.4243	38.0356	39.0432	40.1903	40.8964	41.4943	41.8330	42.0187	42.2074	43.4778	43.2833	43.7047	43.9111	44.4089	44.7804	45.0887	45.0380	45.7247	46.0716	45.8074	46.0299	46.1722	46.1962	46.4086	46.6426	46.7879	47.0168	47.0257	47.0705	46.9467	46.9758	46.7955	46.3975	46.1329	46.1279	45.3831	45.7854	45.5351	45.3801	45.2607	45.0583	45.4396	46.0519
d-Le803A2_04_C09F	19.5489	22.6259	25.6820	28.6002	30.2596	32.2714	33.7005	35.2119	36.5790	37.3624	38.0907	38.7439	38.5501	39.2911	39.9427	40.1567	40.2928	40.6641	41.0383	41.2030	41.5881	41.7144	42.0378	40.2920	42.5272	42.6605	42.7542	42.9489	42.8745	43.1357	43.0186	43.2558	43.3958	43.3079	43.5238	43.4127	43.1237	42.8870	42.5640	42.1656	42.3041	42.1555	41.8729	40.4109	41.2792	41.1482	41.2315	41.2980	41.9678
d-Le803A2_04_C10F	18.7140	22.0604	24.1423	27.5953	29.5381	30.9599	33.3091	34.9968	35.4764	36.7542	37.3903	38.3941	38.4387	38.8676	39.0767	39.2218	39.7243	40.0782	40.5422	40.5656	40.6726	41.0391	38.1497	41.7491	41.8510	41.9462	42.2723	42.1859	42.3006	42.3919	42.4434	42.6136	42.7381	42.9294	42.8203	42.8736	42.6784	42.4090	42.0088	41.8489	41.8176	41.5857	41.4979	41.1790	41.0218	40.8892	40.7764	41.1079	41.6798
d-Le803A2_04_D06F	19.2100	23.0672	25.3106	27.9859	30.6781	32.4768	33.5921	35.3069	36.9813	37.7369	38.7740	38.9466	39.5536	39.9513	40.1909	40.7543	40.9478	41.5260	41.8961	41.5035	42.3962	43.0677	42.9503	43.2967	43.4724	43.5212	43.6572	43.9788	44.0348	44.1908	44.3875	44.5256	44.5465	44.7419	44.3076	44.7899	44.5900	44.3663	44.2284	43.9042	43.7335	43.7520	43.3611	42.2004	43.1164	43.1308	43.0848	43.2133	43.7668
d-Le803A2_04_D08F	17.6317	20.2977	23.0828	25.5440	28.2805	29.0442	30.7290	31.3348	33.3216	34.3444	35.4423	34.9119	35.7349	36.2435	36.5712	36.9759	37.0769	37.3224	37.7145	37.9718	38.1368	38.4134	38.7501	38.9596	39.2802	39.2517	39.3778	39.5221	39.6479	39.5856	39.9218	39.9119	40.1752	40.2021	40.1227	38.9895	40.0965	39.6908	39.2418	39.1330	39.0150	38.9267	38.7289	38.4116	38.3905	38.2786	38.1746	38.4025	39.0523
d-Le803A2_04_D09F	20.0215	24.6147	27.0103	29.7036	32.2259	34.1520	35.8687	37.6654	38.7757	39.4694	40.8069	41.0403	41.2941	41.6290	42.0836	42.5899	42.8815	43.4357	43.8294	43.8842	44.4344	44.6775	45.0517	45.3513	45.3284	45.4638	45.7872	45.9439	46.0349	46.3144	46.4690	46.5582	46.6445	46.6689	46.3866	46.7724	46.5405	46.3836	46.1627	45.8642	45.7486	45.6909	45.3631	44.7981	45.1355	45.0513	45.0609	45.2431	45.7365
d-Le803A2_04_E01F	19.4031	22.2717	24.9472	28.1327	30.0466	31.1687	33.0509	35.0310	35.9074	36.5562	37.6056	38.2941	38.9547	39.0780	39.3430	39.8457	39.9650	40.4507	40.6739	40.9688	41.1054	41.3823	41.6493	42.0769	42.2478	42.6073	42.5702	42.7577	42.9015	43.0656	43.2176	43.2806	43.3279	43.5766	43.4695	43.4094	43.3023	43.0230	42.7160	42.4057	42.1394	42.3329	42.0623	41.7765	41.5914	41.5677	41.4952	41.6067	42.2367
d-Le803A2_04_E02F	18.9358	23.0854	25.3347	27.7270	29.8001	32.4722	32.3011	35.1581	36.0796	36.9416	37.7414	38.5278	38.8299	39.0871	39.8878	40.1979	40.6372	40.6758	41.0850	41.3334	41.4857	41.9240	42.2310	42.4025	42.6161	43.0447	42.8737	43.2286	43.2786	43.3055	43.5528	43.5154	43.5710	43.5699	43.7326	43.7698	43.5412	43.1715	42.9586	42.8591	42.8038	42.5117	42.3323	41.9870	41.8787	41.8327	41.8214	41.9678	42.3609
d-Le803A2_04_E06F	16.4844	20.6289	22.7235	24.5562	26.5828	28.6844	29.7591	31.8334	33.1693	34.1161	34.6598	35.6036	35.8392	36.1167	36.7444	37.0655	37.2334	37.4586	37.7259	37.0704	38.2081	38.5714	39.0306	39.1349	39.4443	39.6168	39.6063	39.8583	40.0063	40.0166	40.4050	40.5613	40.3975	40.5008	40.6841	40.3296	40.3299	40.0132	39.7164	39.4133	39.3561	39.2060	38.9141	38.5228	38.3927	38.2875	38.3224	38.5703	38.1114
d-Le803A2_04_E07F	15.7064	18.2726	20.9760	23.5352	25.6246	26.9158	27.7122	30.2153	31.2260	32.0898	32.8040	33.3283	33.7475	33.8896	34.4089	34.6609	35.1477	35.1637	35.4968	35.7213	35.8771	36.2975	36.2772	36.6266	36.7440	37.1188	37.1114	37.3857	37.3938	37.4584	37.6180	37.7593	37.8678	37.7036	37.8079	37.7953	37.5812	37.3632	36.9948	36.8134	36.5882	36.5600	36.2673	36.0392	35.8380	35.7233	35.6422	35.9067	36.3519
d-Le803A2_04_E08F	19.3270	23.1995	25.4929	28.4756	30.2873	32.3811	34.2268	36.1136	36.9195	37.9564	39.2488	39.6790	40.0788	40.3063	40.4915	40.6303	41.2412	41.9717	42.0872	41.4831	42.8840	43.2269	43.2965	43.7197	43.9154	43.8246	44.1217	43.9522	44.2321	44.4833	44.7283	44.8657	45.0000	45.0768	44.9268	44.9695	44.8136	43.4594	44.2918	43.9264	43.9994	43.9462	43.6790	43.5714	43.5220	43.2636	43.1704	43.3978	43.0405
d-Le803A2_04_F01F	18.2035	22.0881	24.0022	27.0780	28.9902	31.3101	32.6114	34.3038	35.1825	36.4552	37.1062	37.8440	38.0293	38.2799	38.9423	39.0821	39.6588	39.8104	39.9570	40.4232	40.6320	41.0100	41.3180	41.4419	41.6585	41.9859	42.1510	40.3904	42.0814	42.4156	42.4369	42.5621	42.7072	42.9194	42.5837	42.9624	42.7521	42.3480	42.0121	41.5754	41.5772	41.4782	41.0235	41.0724	40.6775	40.8246	40.7783	40.9575	41.6276
d-Le803A2_04_F02F	18.0335	21.4789	24.9852	26.9000	28.9136	31.2078	32.9818	34.0630	35.0334	36.4840	36.9456	37.6524	38.0812	38.3555	38.8777	39.2215	39.6085	39.9472	40.0058	40.3746	40.6144	41.1755	41.7327	41.6352	41.9948	41.6908	42.2094	42.2468	42.3902	42.1208	42.6154	42.9736	42.9090	43.1273	42.9336	42.9977	42.8538	42.8063	42.6362	42.2908	42.3814	42.3491	42.1394	41.8483	41.7051	41.6265	41.5896	41.1544	41.9630
d-Le803A2_04_F08F	18.8026	22.0391	25.0394	27.3521	29.9447	31.6609	33.3790	35.3285	36.1502	37.0186	38.1222	38.3298	38.4624	39.0055	39.4108	40.0600	40.3657	40.7564	40.5933	41.0500	41.5250	41.6827	41.9442	42.3449	42.5283	40.8862	42.7352	43.0578	43.0037	43.2425	43.1400	43.4846	43.5547	43.5772	43.6492	43.4981	43.3697	43.1380	42.7600	41.8954	42.5194	42.4535	42.1524	41.8437	41.8090	41.7107	41.4710	41.3698	42.4439
d-Le803A2_04_G01F	17.2961	21.0945	22.7208	24.6156	26.3900	28.4858	30.2931	30.8405	32.0077	32.2383	32.9782	33.9476	34.2622	34.5432	35.1905	35.3711	35.5737	35.6492	35.9536	35.9934	36.3073	36.4496	36.9742	37.0620	37.4237	37.1722	37.6631	37.5780	37.8518	37.6183	37.8876	38.1754	38.2577	38.2202	37.9955	38.4878	37.8322	38.0368	37.5067	37.5707	37.3107	37.4227	37.3476	36.9529	37.1000	36.9073	37.0028	37.0613	37.8470
d-Le803A2_04_G02F	18.7740	22.5173	25.0037	27.9260	29.1829	30.8362	33.0673	33.8543	35.0634	36.0294	36.1447	37.4234	37.6213	37.8902	38.4800	38.9046	39.0446	39.2362	39.5611	39.7588	39.9129	40.3015	40.6592	40.8872	40.9852	41.1768	41.2233	41.4270	41.6384	41.7101	41.8172	41.9923	41.9996	42.2167	42.0563	42.0802	41.9864	41.7255	41.3388	41.0426	41.1045	40.9675	40.7302	40.2181	40.4309	39.8000	40.2363	40.4216	40.9420
d-Le803A2_04_G06F	18.7337	22.7630	25.6401	28.0151	30.1329	32.1528	33.8836	34.7981	36.2283	37.1827	37.4228	38.5746	38.8497	39.0522	39.6893	40.0968	40.0685	40.5656	41.0571	41.1944	41.5357	41.8758	41.9693	42.5423	42.6985	42.6828	42.8531	43.0042	43.2408	43.2454	43.4037	43.5151	43.7029	43.8053	43.7717	43.7381	43.5676	43.3461	42.9128	42.7162	42.7033	42.7065	42.3595	41.9339	41.9576	41.8840	41.8433	42.1735	42.6856
d-Le803A2_04_G09F	20.8256	24.6500	27.8720	30.6850	32.5492	34.2121	35.6915	37.2924	38.6772	39.5964	40.4047	40.9160	41.0443	41.2857	42.0108	42.0321	42.5235	42.7450	43.1445	43.4774	43.8345	44.1584	44.4288	44.6406	44.9382	44.9648	45.1510	45.1952	45.3340	45.4822	45.6319	45.7642	45.9359	45.9943	45.9824	45.8595	45.8057	45.2385	45.1426	44.9162	44.8324	44.8240	44.5382	44.2611	44.1381	44.0315	44.0476	44.2017	44.7762
d-Le803A2_04_G11F	19.7232	24.5640	27.6740	29.6814	32.6499	34.2709	35.7578	38.1601	38.5645	39.8488	40.7162	41.4707	41.5781	42.1941	42.7479	43.0002	43.0931	43.5538	43.9710	44.2819	44.8543	45.0171	45.5028	45.7704	46.0254	45.9672	46.1556	46.2843	46.4666	46.6172	46.6363	46.7998	47.1063	47.1259	47.0863	47.1313	46.9565	45.3673	46.3498	46.3399	46.2969	45.4932	46.0071	45.6932	45.5378	45.5452	45.4477	45.6253	46.0532
d-Le803A2_04_H01F	19.9652	22.4245	25.4454	28.6323	30.2405	31.8444	33.8757	35.0331	36.0737	37.0091	37.7804	38.4318	38.7499	39.2824	39.4395	39.9379	40.1532	40.3905	40.5843	40.9654	41.1791	41.4545	41.7013	41.9851	42.2164	42.3443	42.5214	42.5931	42.5869	42.8312	43.0483	43.0052	43.1871	43.1911	43.2380	43.0497	42.8610	42.6725	42.3150	41.8250	41.7335	41.7160	41.3170	40.9953	40.8992	40.7547	40.6659	40.9245	41.4899
d-Le803A2_04_H07F	18.0487	21.1582	23.2307	25.9306	28.0015	28.5119	30.6127	31.7170	32.8510	33.7213	34.6351	35.1329	35.1784	35.6903	36.1073	36.2981	36.4672	36.8685	36.9402	36.9745	37.5244	37.7046	38.0315	38.0606	38.2226	38.4057	38.6367	38.7479	38.7978	39.0198	39.1187	39.0170	39.2209	39.2643	39.2328	39.1567	39.1883	38.7877	38.5892	38.1574	38.3038	38.1241	37.9343	37.6924	37.4608	37.4208	37.1529	37.5753	37.9343
d-Le803A2_04_H09F	15.0871	17.8989	19.6357	22.8044	23.5457	24.9740	26.7886	27.3981	28.4617	29.1795	29.9077	30.1357	30.7424	30.6196	31.1671	31.5359	31.7136	31.8829	32.1510	32.3193	32.1261	32.3827	32.3005	32.5330	32.7276	32.7699	33.1064	33.2314	33.0106	33.4581	33.2197	33.4723	33.7054	33.6165	33.3836	33.5209	33.3127	33.2280	33.0517	32.6483	32.8185	32.6032	32.2907	32.1966	32.0816	31.8540	31.9082	32.0120	32.4753
d-Le803A2_04_H11F	20.5023	24.3568	26.4162	29.6913	31.4537	33.0291	34.6863	36.0612	37.3369	38.3347	39.1559	39.6275	39.6239	40.1442	40.9547	40.8275	41.1113	41.2143	41.7370	41.8014	42.2784	42.5279	42.8437	43.0118	43.2494	43.2344	43.4421	43.5861	43.6152	43.9582	43.9715	44.1004	44.2185	44.2523	44.1490	44.2392	44.0623	43.9207	43.5503	43.1553	43.1419	43.0927	42.8136	42.4946	42.1782	42.3085	42.0858	42.3515	42.8764
d-Le803A2_04_H12F	20.0632	23.3627	25.8540	28.0366	30.6376	32.1422	33.8056	35.1287	35.9478	37.3857	38.1733	38.4327	38.7688	39.2585	39.7846	39.9247	39.9668	40.3827	40.6623	40.9686	41.3536	41.6358	41.8494	42.0356	42.1306	42.3236	42.4491	42.4431	42.0864	42.8908	43.0824	43.0443	43.2507	43.2071	42.7375	43.0789	42.9196	42.8688	42.4147	42.1086	41.8780	41.9978	41.7314	41.5980	41.3275	41.1987	41.2988	41.5428	42.0937
d-Le803A2_05_A01F	18.4730	21.4457	23.2379	25.2075	26.6698	27.3769	28.7805	29.9799	30.0317	31.2954	31.7263	31.9407	32.4310	32.3739	32.7025	33.0110	33.1608	33.0597	33.2956	33.5261	33.3912	33.6670	33.8463	34.1029	34.0505	34.0988	34.2292	34.3184	34.3634	34.5082	34.6129	34.5808	34.6512	34.7980	34.6982	34.7433	34.7312	34.5612	34.3662	34.2794	34.1604	34.1263	34.0434	33.9677	33.7928	33.9095	33.8725	33.9263	34.2449
d-Le803A2_05_A07F	22.8533	26.1421	28.2121	30.7453	32.9831	33.9254	35.8822	37.3109	38.0544	38.9382	39.5878	39.9821	40.2158	40.2886	40.7036	41.1620	41.2127	41.0673	41.7999	42.2491	42.3709	42.4468	42.7762	43.0363	43.2873	43.3022	43.3822	43.4881	43.6803	43.9160	44.0742	43.8387	44.1960	44.1871	44.2830	44.2282	44.1084	43.8365	43.5973	43.2889	43.2022	43.1759	42.9124	42.6718	42.4856	42.4252	42.3173	42.5804	43.0492
d-Le803A2_05_A08F	22.8125	27.1468	29.0798	31.7058	33.4201	34.7602	36.6170	37.8791	38.9750	40.2891	40.5578	41.1715	41.5784	41.6617	42.1567	42.5032	42.6467	43.0554	43.2083	43.5175	43.8527	44.0713	44.4342	44.7916	44.9577	44.9046	45.3218	45.3683	45.4954	45.6127	45.8001	45.9775	46.0887	46.2150	46.1893	46.2406	46.0517	45.8911	45.5844	45.3336	45.2885	45.3048	44.9582	44.6022	44.6577	44.6370	44.5464	44.7584	45.2788
d-Le803A2_05_A12F	19.1973	23.5474	25.0898	28.5353	30.2986	31.8415	32.9700	34.0979	35.3348	36.6542	36.9561	37.6392	37.8768	38.1584	38.5956	38.8801	39.0407	39.3063	39.5515	39.7166	39.8810	40.0685	40.3711	40.6066	40.8417	40.8241	41.0315	41.3238	41.3245	41.4263	41.6828	41.7435	41.7379	41.9385	41.8988	41.8445	41.8179	41.5880	41.3276	41.1003	41.0957	41.0750	40.8596	39.9757	40.5786	40.4219	40.5505	40.5842	41.1021
d-Le803A2_05_B03F	19.5785	23.4021	26.2478	28.2516	30.0984	32.0702	33.0427	34.5870	35.3619	36.2438	36.9399	37.4899	37.6870	37.7792	38.2481	38.7148	38.8457	39.0341	39.2481	39.2956	39.6226	39.7925	40.2316	40.3920	40.5136	40.6972	40.7592	40.6256	40.8809	41.1004	41.2930	41.2867	41.5190	41.4417	41.5320	41.4691	40.8663	40.9370	40.6463	40.3968	40.2016	40.0887	39.7830	39.5533	39.3896	39.5217	39.1469	39.2818	39.9220
d-Le803A2_05_B05F	19.0552	22.6523	24.8316	27.8767	30.1829	31.8738	33.1654	34.7416	35.6084	36.5899	37.3631	38.0020	37.8819	38.1117	38.8318	39.1495	39.2390	39.7556	39.8112	40.0236	40.3532	40.5457	40.8920	41.0923	40.3440	41.1442	41.2541	40.5899	41.5531	41.6895	41.7942	41.9613	42.0933	42.0275	42.0614	41.9745	41.8935	41.6148	41.3077	41.0790	41.0451	40.8750	40.6720	40.4138	40.2613	40.3270	40.1538	40.2864	40.7279
d-Le803A2_05_B07F	18.4772	23.4588	25.9822	28.1747	30.1917	32.0882	33.4042	35.2911	36.0888	37.2219	37.8472	38.6149	38.5316	38.4703	39.4039	39.8179	39.6199	40.0339	40.3943	40.3741	40.7718	41.1371	41.4760	41.7053	41.8383	41.6848	41.7741	41.7876	42.1147	42.2585	42.3335	42.1224	42.7804	42.4731	42.7969	42.2524	42.2387	41.8979	41.4215	41.5291	41.2062	41.2094	40.8401	40.4421	40.2891	40.5690	40.1833	40.4081	40.9359
d-Le803A2_05_B11F	21.2334	24.7889	28.0031	30.2611	32.2810	35.0247	36.0887	37.6277	39.0325	39.8261	40.7265	41.3593	41.4509	42.0236	42.5460	42.5242	42.9069	43.2663	43.4429	43.8616	43.9613	44.3161	44.6762	44.9907	45.2491	45.3011	45.4518	45.5338	45.7354	45.8189	46.0203	46.1019	46.2311	46.3634	46.4087	46.2618	45.8272	46.0117	45.4482	45.2293	45.1225	45.1170	44.8776	44.6204	44.4223	44.2978	44.1915	44.4054	44.9688
d-Le803A2_05_C08F	20.4230	24.5201	27.1491	29.5045	31.6875	33.5882	35.2017	37.1545	38.0290	39.0730	39.8022	40.4088	40.5289	40.6993	41.2509	41.4809	41.7167	42.2962	42.5735	42.7412	43.1010	43.4184	43.6204	43.1744	44.1767	43.9604	44.1540	44.2884	44.5028	44.5230	44.6580	44.8207	44.9474	44.9658	45.0612	44.8948	44.8068	44.6453	44.2480	43.9645	43.9631	43.7611	43.5559	43.2000	43.1014	42.9922	42.8349	43.0356	43.6254
d-Le803A2_05_C10F	21.1349	24.5121	27.8153	30.0915	31.8515	33.9366	36.2055	37.7679	38.8680	40.0884	40.2273	41.2679	40.8619	41.7269	41.7765	42.5123	42.7728	43.3501	43.5800	43.9823	44.1232	44.5537	44.4587	44.4449	45.3640	45.1610	45.5234	45.4454	45.6011	45.8609	45.9766	46.1081	46.2275	46.2488	46.2336	46.2153	46.1627	45.8956	45.6930	45.3106	45.3353	44.4252	44.9077	44.6115	44.4612	44.3628	44.1344	44.4362	45.0307
d-Le803A2_05_D01F	19.7665	23.4807	25.8537	28.7897	31.1894	32.8184	34.8100	36.5512	37.7206	38.7802	39.6150	39.8606	40.4670	40.8438	41.5288	41.7179	42.1835	42.5420	42.9692	43.2451	43.3937	43.9063	44.0654	44.5173	44.6521	44.8726	44.9959	45.1608	45.2325	45.4895	45.6052	45.7193	45.8817	46.0375	45.9570	45.8607	45.9055	45.5876	45.4826	45.0697	44.8891	44.8396	44.6621	44.2436	44.3672	44.3248	44.2781	44.4446	44.9936
d-Le803A2_05_D05F	17.4671	20.1914	22.3688	24.0633	26.8166	28.3200	29.6142	30.7315	32.2837	33.0503	33.9050	34.1295	34.5166	34.2422	35.2820	35.4694	35.6570	35.9166	36.2251	36.4447	36.7049	36.9158	37.0384	37.3315	37.5332	37.7496	37.6391	37.8372	37.9838	37.9850	38.1262	38.2524	38.4255	38.3382	38.4500	37.7034	38.0493	37.9030	37.4804	37.1748	37.1967	37.1354	36.8681	36.5270	36.4112	36.3436	36.3556	36.4064	37.1245
d-Le803A2_05_D07F	17.2533	21.1350	22.2621	24.4981	26.8695	28.8451	30.4568	29.3747	32.7669	33.7505	34.2766	34.6863	35.2188	35.0348	35.9435	35.8740	36.1916	36.7782	37.0473	37.3506	37.6942	37.3365	38.0542	37.9328	37.9917	38.4594	38.2168	38.4280	38.6648	38.6210	38.8244	39.1909	39.2085	38.9322	39.3373	36.1464	38.8221	38.6912	38.2740	38.0094	37.9727	37.9353	37.8385	37.5466	37.5216	37.2834	37.5329	37.3718	38.1589
d-Le803A2_05_D08F	22.9820	26.5462	29.3766	32.4073	34.7822	36.3467	38.5878	40.8471	41.8502	42.7552	43.5409	44.1803	44.3683	44.8374	45.5840	45.8774	46.1036	46.7577	47.2587	47.5475	47.9408	48.0601	48.4386	48.8943	48.9476	49.1300	49.3720	49.5343	49.6120	49.8842	49.9765	50.1494	50.2188	50.3773	50.4209	50.4225	50.3986	50.2541	50.0153	49.7368	49.6311	49.5665	49.2863	49.0295	49.1089	49.0461	49.0507	49.2708	49.7426
d-Le803A2_05_D11F	19.8165	23.4281	25.6251	28.4533	30.3613	32.6671	34.9628	36.0560	36.8408	38.0715	38.9165	39.2074	39.8078	39.9308	40.4075	41.0431	41.0985	41.5130	42.0537	42.0649	42.4240	42.7679	42.9518	43.4494	43.5334	43.6974	43.8872	43.8587	44.0307	44.2731	44.4685	44.5122	44.5821	44.7850	44.5117	44.5361	44.5321	44.2103	43.9779	43.5624	43.5104	43.3297	43.0597	42.5825	42.6750	42.5758	42.4126	42.7129	43.2759
d-Le803A2_05_E02F	14.9597	18.4830	20.2491	22.6405	24.3772	25.9792	27.2453	28.4894	29.2201	30.2416	30.4490	31.0462	31.3958	31.6289	32.3538	32.4345	32.5700	32.8007	33.2416	33.2903	33.2811	33.5966	33.6519	33.6649	33.9497	34.1990	34.2784	34.4583	34.4684	34.5271	34.5758	34.6990	34.7784	34.9106	34.7718	34.7618	34.6501	34.4984	34.1104	34.0335	33.4683	33.7149	33.5294	33.3143	33.1946	33.0551	32.9715	33.0667	33.5793
d-Le803A2_05_E04F	17.1666	21.4052	22.9152	25.9388	27.6835	29.2858	31.0362	32.4971	33.1701	34.3478	34.9991	35.5854	36.0923	35.8452	36.5009	36.7360	37.1004	37.3106	37.6516	38.0028	38.1008	38.4415	38.6148	38.7249	39.0128	39.1716	39.2301	39.3349	39.4381	39.6054	39.6443	39.7519	39.8726	40.1152	39.9386	39.9363	39.9292	39.7187	39.4073	39.1894	38.3655	38.9569	38.6978	38.5783	38.3171	38.2667	38.2231	38.2603	38.8753
d-Le803A2_05_E06F	17.9949	20.9444	24.2490	26.7593	28.5952	30.1835	31.4022	33.5201	34.3906	35.1670	35.9953	36.4467	36.5799	37.0515	37.2879	37.8299	38.3902	38.3821	38.8774	38.9623	39.3491	39.5903	39.8538	40.0695	40.2824	40.5927	40.5262	40.7607	40.9227	41.0274	41.2408	41.3282	41.2523	41.3884	41.3556	41.3149	41.2977	41.0178	40.7817	40.4978	40.4000	40.3066	40.1047	39.7736	39.5576	39.5736	39.5025	39.6453	40.0750
d-Le803A2_05_E08F	20.4642	23.8526	26.4283	29.0109	31.4188	33.3625	34.3137	36.8707	37.8441	38.4897	39.8340	40.2992	40.3583	40.8586	41.5577	41.6643	42.1073	42.6612	42.9090	43.2735	43.6942	43.8810	44.2008	44.3593	44.6502	44.9156	44.8385	45.0797	45.3404	45.4358	45.5451	45.7392	45.7509	45.9707	45.8786	45.9596	45.8839	45.5980	45.3700	45.1680	44.7556	45.0448	44.7181	44.5907	44.3390	44.3704	44.2548	44.3288	44.9730
d-Le803A2_05_E11F	20.2530	22.9268	25.5762	28.0472	30.1601	31.7464	33.1846	34.9185	36.0460	36.9472	37.9030	38.3603	38.6304	38.8866	39.6213	39.8983	40.1192	40.2440	40.7479	41.1439	41.3578	41.6536	41.9552	42.1142	42.4505	42.5911	42.6388	42.7149	42.9938	43.0441	43.1791	43.2752	43.2952	43.5098	43.4389	43.3938	43.3282	43.0392	42.7337	42.4616	41.8936	42.3911	42.0823	41.8364	41.6003	41.5901	41.5268	41.6355	42.2484
d-Le803A2_05_F03F	17.8154	21.5198	24.0791	25.9877	27.7364	29.8862	31.3092	32.3954	33.5223	34.5641	35.3533	35.8623	36.0826	36.3748	36.8082	37.2643	37.5839	37.7901	37.8814	38.3073	38.3613	38.7337	39.1648	39.1855	39.4024	39.5150	39.6295	39.4425	39.8055	39.3051	40.2047	40.2354	40.2639	40.3828	40.2375	40.3131	40.1911	40.1548	39.8931	39.4772	39.5047	39.4849	39.1692	39.1060	38.9787	38.8402	38.7938	38.9674	39.2392
d-Le803A2_05_F08F	18.4378	21.5129	24.4403	26.2555	27.8511	30.0666	31.4859	32.7871	33.8290	35.0404	35.4201	36.2963	36.4825	36.5238	37.1927	37.6444	37.9244	38.0898	38.2813	38.4861	38.6541	38.9092	39.1806	39.3727	39.6396	39.7748	39.9643	39.1982	40.1537	39.4881	40.4075	40.6638	40.4267	40.6742	40.5583	40.5588	40.4398	40.2943	40.0676	39.7005	39.8654	39.8437	39.4542	39.3865	39.1444	39.1749	38.9802	39.0993	38.5637
d-Le803A2_05_F09F	21.4939	25.1084	27.6113	29.6531	32.2353	34.3150	35.7578	37.6441	38.1752	39.5031	40.0117	40.8159	40.7240	41.3006	41.8892	42.1939	42.6391	42.7329	43.1613	43.4398	43.6175	43.9597	44.5903	44.6984	44.8201	44.8725	45.0416	45.2595	45.3393	45.4160	45.5783	45.8054	45.8318	46.0468	45.7917	45.7945	45.7203	45.5108	45.0782	44.7670	44.7482	44.6927	44.3916	44.0599	43.8309	43.8674	43.6973	43.9047	44.5092
d-Le803A2_05_F10F	17.9205	21.3837	23.4347	25.4619	27.4429	29.4296	30.4832	32.2276	32.8998	34.2526	34.6962	35.1569	35.6987	35.7740	36.5307	36.6697	36.8282	37.0781	37.2177	37.5365	37.7699	37.9457	38.2876	38.4471	38.5343	38.8681	39.0799	36.7463	39.1236	39.5928	39.2711	39.3382	39.6313	39.6970	39.2935	39.7585	39.3712	39.1551	38.8135	38.7781	38.5047	38.4201	37.7674	37.8311	37.6512	37.7716	37.5651	37.7443	38.3854
d-Le803A2_05_F12F	17.0461	20.4971	23.4561	25.6292	28.3104	29.9128	31.7106	33.1274	34.3579	35.2267	35.8541	36.4165	36.5723	37.0860	37.6917	38.0090	38.4439	38.6479	38.7911	39.0639	39.4401	39.6061	40.2747	40.3628	40.5904	40.8625	40.9344	40.6378	41.0059	41.1528	41.1979	41.2670	41.4827	41.6231	41.4492	41.4059	41.1780	40.9758	40.5537	40.1780	40.1290	40.1417	39.7854	39.4207	39.2048	39.1802	39.0249	39.0352	39.9495
d-Le803A2_05_G06F	16.2716	19.2002	20.3096	23.6214	25.5350	26.7359	28.7172	29.5982	30.3959	31.7508	32.1527	32.7598	33.0339	33.1835	33.8709	34.1808	34.4477	34.6502	34.6891	34.9063	35.3140	35.3296	35.5358	35.7179	36.0308	36.0453	36.2190	36.3126	36.3081	36.3405	36.6555	36.6513	36.8296	36.8602	36.8813	36.9023	36.7618	36.1495	36.0414	35.9250	35.9236	35.6426	35.7159	35.5476	35.4437	35.3890	35.2375	35.3512	35.7917
d-Le803A2_05_G08F	22.2191	25.2225	26.2382	29.9274	31.9491	32.9967	34.8637	36.2091	36.9243	37.8263	38.1884	38.8852	39.0668	39.6113	39.9583	40.0989	40.2471	40.7034	40.8289	41.1150	41.3970	41.6349	41.8737	41.9623	42.3178	42.3624	42.7076	42.6757	42.7592	42.8483	43.0765	43.0101	43.3288	43.3493	43.2726	43.2269	43.0110	42.7043	42.3175	42.1016	42.0172	41.9078	41.6955	41.4613	41.2847	41.1805	41.0022	41.3184	41.8489
d-Le803A2_05_G10F	20.7732	24.5938	27.0514	30.0223	32.4264	34.3619	35.8727	37.5037	38.2748	39.4537	40.1655	40.7622	40.8719	41.2727	42.0470	42.1023	42.3734	42.8996	43.1605	43.3782	43.7251	43.9090	44.3263	44.4403	44.6792	44.9096	45.0439	45.0827	45.1811	45.3539	45.5167	45.6467	45.7874	45.8331	45.8736	45.7372	45.6099	44.5862	45.0697	44.8524	44.7842	44.5621	44.4911	44.2779	44.1896	43.9576	43.8665	44.1303	44.5741
d-Le803A2_05_G11F	18.3883	22.9698	25.5813	28.4910	30.5299	32.6344	34.0733	35.8478	36.8479	37.8430	38.8251	39.0429	39.5003	39.9240	40.5020	41.0351	40.9751	41.5261	41.8018	42.0504	42.5688	42.8091	43.0416	43.2874	43.6769	43.7596	43.8763	44.0389	44.1506	44.3281	44.3933	44.6083	44.6360	44.7805	44.6761	44.6904	44.4519	44.0140	43.9378	43.6676	43.6128	43.1406	43.1272	42.9684	42.8807	42.7240	42.6980	42.9212	43.5580
d-Le803A2_05_G12F	17.0375	18.3631	21.7510	22.9308	25.2020	26.4132	27.6723	29.3619	29.6922	30.5460	31.0114	31.8629	32.1465	32.3738	32.5808	32.8051	33.0095	33.3853	33.4221	32.8720	33.5634	33.6724	34.0387	34.2232	34.3632	34.3726	34.5296	34.7089	34.7279	34.7668	34.7768	34.8776	34.9630	35.1333	34.9831	34.8632	34.8520	34.5640	34.2382	34.0446	33.9626	33.8030	33.5435	33.3325	33.1920	33.0873	33.0362	33.1397	33.8103
d-Le803A2_05_H02F	20.7112	23.6787	27.4789	29.3655	31.5154	32.9788	34.9380	36.5603	37.1135	38.7148	39.4063	40.0794	40.2172	40.6272	41.1305	41.5068	41.6563	42.0946	42.6440	42.4738	43.0672	43.3205	43.6630	43.7362	43.9434	44.4850	44.2608	44.4606	43.9231	44.8943	45.1081	44.9781	45.4404	45.1748	44.7483	45.2579	45.0908	44.9958	44.4762	44.1725	43.8389	44.1093	43.8107	43.8451	43.5651	43.3410	43.6551	43.7571	44.3723
d-Le803A2_05_H06F	20.2247	23.3661	27.3513	29.1584	31.5201	33.0134	34.9873	35.8001	37.4551	38.6161	39.1841	40.0966	40.0290	40.7559	41.0479	41.3352	41.5651	41.8601	42.1583	42.4065	42.8547	43.1162	43.3956	43.4937	43.6450	43.8909	44.0277	44.1229	44.0314	44.4189	44.6516	44.6830	44.8341	44.7392	44.6121	44.7366	44.5206	44.2593	43.8579	43.5385	43.3888	43.3921	43.0496	42.8043	42.5479	42.4233	42.4194	42.6231	43.1988
d-Le803A2_05_H07F	22.4417	24.6724	28.1061	31.0455	33.3192	34.4939	36.4314	37.9625	38.6853	40.0795	41.1037	41.4075	41.4536	42.2687	42.7446	42.8414	42.9417	43.3507	43.6305	43.6910	44.0819	44.4705	44.7332	45.1202	45.3089	45.3150	45.4703	45.5712	45.5899	45.7525	45.9157	46.0552	46.2476	46.2897	46.1572	46.1120	45.9026	45.7283	45.3263	45.0331	44.9490	44.8317	44.4853	44.2571	43.9110	43.9504	43.8597	44.0291	44.7078
d-Le803A2_05_H08F	22.1656	26.0655	29.4362	32.3213	34.7091	36.5688	38.3502	39.7176	41.3080	42.4617	43.0471	43.7355	44.0713	44.4336	45.2548	45.4298	45.5590	45.9911	46.7957	46.9321	47.2541	47.6764	47.7576	48.1772	48.4685	48.5775	48.5981	48.7953	48.4375	49.0189	49.2409	49.4050	49.5606	49.6425	49.5212	49.6381	49.2381	49.2938	48.8653	48.5859	48.5101	48.4196	48.1374	47.8143	47.2871	47.6556	47.5958	47.7105	48.3413
d-Le803A2_05_H09F	21.3836	23.7187	27.2273	29.4712	31.8183	33.4419	35.0914	36.4132	37.5702	38.9277	39.4278	39.8149	40.0252	40.3445	41.3350	41.4564	41.5343	41.9352	42.4576	42.5134	42.8361	43.0335	43.3993	43.6741	43.8820	43.9807	43.9710	44.1401	43.9274	44.4070	44.4426	44.6507	44.8998	44.8803	44.8140	44.8501	44.6132	44.6082	44.2006	44.0529	44.0103	43.9555	43.7647	43.5318	43.2591	43.3311	43.3401	43.4768	43.9135
d-Le803A2_05_H11F	21.0086	23.8403	28.5490	30.6352	33.0822	34.9638	36.8789	38.2364	39.4844	40.8443	41.7714	42.0109	42.2116	42.8366	43.3206	43.7336	43.8574	44.3829	44.9115	45.2268	45.6372	45.8062	46.0544	46.4747	46.6716	46.6823	46.8437	47.0834	46.7851	47.3126	47.4042	47.5922	47.8199	47.8204	47.6361	47.7793	47.5685	47.4987	47.0723	46.8800	46.8440	46.7203	46.4380	46.2346	45.4741	45.9143	45.9010	46.0517	46.7178
d-Le803A2_05_H12F	21.3653	25.5071	29.1476	31.0417	33.0445	35.0390	37.0750	38.4531	39.7041	40.7012	41.7356	42.1173	42.4328	42.5147	43.2010	43.4459	43.6557	43.8815	44.4183	44.5443	45.1573	45.4404	45.7629	45.9035	46.2419	45.3282	46.4000	46.5186	46.6397	47.1412	46.9574	46.6992	47.1978	47.1623	47.1979	47.3071	47.1184	46.9505	46.6618	46.1646	46.0625	46.0434	45.8702	45.5678	44.5122	45.4336	45.3809	45.6937	46.1316
d-Le803A2_06_A02F	22.5094	26.8874	29.5880	32.4139	34.5564	35.8337	37.8381	39.2837	40.1538	41.3670	41.8225	42.4160	42.5883	42.9571	43.5581	43.8231	43.8571	44.3258	44.8524	44.9067	45.2190	45.3695	45.8169	46.0836	46.0566	46.1897	46.2505	46.4084	46.6412	46.6329	46.8446	46.9904	47.1028	47.0599	47.0859	46.9753	46.9318	46.7515	46.2833	46.0908	46.0240	46.0649	45.7289	44.6821	45.4102	45.1807	45.2267	45.4414	45.9226
d-Le803A2_06_A07F	22.5553	26.4751	29.5422	32.4937	34.3267	36.2114	37.8729	39.1723	40.1321	41.4794	41.7803	42.2571	42.6685	42.8544	43.3362	43.6188	43.7337	44.0142	44.1505	44.6913	44.9226	45.2447	45.4278	45.7944	45.8523	45.8906	46.0528	46.0669	46.2615	46.3824	46.6083	46.6612	46.6806	46.8825	46.8004	46.7506	46.7381	46.5532	46.1404	45.9299	45.7868	45.6983	45.5387	45.3064	45.1040	45.0822	45.0123	45.1689	45.6577
d-Le803A2_06_A09F	20.0569	23.7171	26.1729	29.1308	30.6920	32.6292	34.0287	35.6751	36.8388	37.5163	38.4336	38.7064	38.7536	39.0618	39.4860	39.7752	40.0666	40.1314	40.3361	40.7146	40.9600	41.3637	41.2708	41.8971	41.8051	41.9561	42.3178	42.1464	42.2935	42.4327	42.4445	42.5354	42.6726	42.9014	42.5778	42.7836	42.4935	42.3842	41.8566	41.6587	41.5557	41.5064	41.1049	40.9393	40.4301	40.5660	40.4725	40.4744	41.1898
d-Le803A2_06_B05F	19.5856	23.3921	26.8342	29.8045	31.1745	33.3346	34.9645	36.4645	37.4348	38.4402	39.1399	39.8198	40.0130	40.3853	41.0175	41.3171	41.3585	41.6958	41.9677	42.2930	42.5617	42.8198	43.0685	43.4058	42.8729	43.5465	43.6467	43.8758	43.8401	44.0239	44.2243	44.2451	44.5855	44.4663	44.4883	44.3572	43.6397	44.1842	43.7293	43.5311	43.5584	43.3985	43.1318	42.8169	42.7269	42.8086	42.4500	42.5357	43.2954
d-Le803A2_06_B09F	18.1376	21.8474	25.2675	27.4375	29.2930	30.7124	32.7896	34.2392	34.7233	35.9549	36.4303	37.0641	37.3782	37.7341	38.0106	38.3960	38.3159	39.0125	38.9539	38.9455	39.2266	39.6326	39.8420	40.1848	38.7142	40.3540	40.2761	40.5319	40.5851	40.7493	40.8214	40.8923	41.1536	41.0203	40.9087	40.9099	40.8263	40.6328	40.3117	40.1159	39.7779	39.7658	39.4326	39.3248	39.1114	39.3728	38.8686	39.0804	39.7357
d-Le803A2_06_C01F	18.2880	22.2112	24.1967	27.4291	29.9300	31.2211	33.0179	34.9701	35.9787	37.0415	37.8664	38.2113	38.6885	39.1798	39.3564	39.3696	40.2470	40.4496	40.6648	41.0188	40.9630	41.5244	41.6263	40.0451	41.7076	41.9732	42.3348	42.3069	42.4616	42.4329	42.8613	42.5979	42.8533	42.7161	43.0079	42.7130	42.6267	42.4837	42.2685	41.7834	41.8202	41.3942	41.2238	40.9867	40.7844	40.7637	40.4170	40.8312	41.3641
d-Le803A2_06_C02F	19.5037	22.2411	24.7988	26.3116	29.8990	32.1537	33.2642	34.7354	36.0707	36.8769	37.9104	37.6988	38.2980	38.7012	39.2547	39.7090	39.9033	40.0984	40.5212	40.4245	41.1425	41.2370	41.3418	40.8160	42.1852	41.8895	41.7072	42.1507	42.2791	42.2532	42.2650	42.8131	42.9121	42.6824	43.1269	42.7903	42.8603	42.5465	41.9131	42.0498	41.6320	41.6759	41.5319	41.1780	41.0813	41.0957	41.1735	41.3390	41.8530
d-Le803A2_06_C07F	20.8191	24.6797	27.1629	29.8826	31.9051	33.3260	35.6852	37.0493	37.8785	38.8516	39.5157	39.6986	39.8926	40.5732	40.7698	41.2930	41.6952	41.9831	42.1963	42.5617	42.7170	43.1875	43.3655	43.7916	43.9433	43.9394	44.0775	44.1898	44.2693	44.4039	44.6240	44.8086	44.8256	44.9480	44.9263	44.8288	44.8292	44.6323	44.2428	44.0085	43.9914	43.5510	43.6000	43.2793	43.2012	43.1256	43.0160	43.2587	43.8060
d-Le803A2_06_C10F	21.1825	24.4314	28.2920	30.2190	33.1096	34.8653	37.1207	38.7290	39.6947	40.6527	41.7556	42.2593	42.3185	42.9978	43.5702	43.5608	44.1367	44.6014	44.9241	45.1314	45.4901	45.8575	45.8588	45.2897	46.6092	46.6117	46.6254	46.9115	47.0599	47.1413	47.4175	47.5762	47.6755	47.6667	47.8486	47.7065	47.6890	47.4746	47.1013	46.9531	46.8587	46.0615	46.5135	46.2181	46.1320	46.0679	45.9451	46.1986	46.7191
d-Le803A2_06_C11F	19.0917	21.5744	23.8231	26.8688	29.6373	31.0375	32.4540	34.3818	35.9284	36.5908	37.1126	38.1713	38.3177	38.5661	39.2245	39.4334	39.7990	39.8889	40.4517	40.5587	41.1756	41.0061	41.4958	40.0987	41.7492	42.0643	41.9107	42.2930	42.4484	42.3815	42.5686	42.8344	42.8479	42.9623	43.0285	42.7279	42.5909	42.2822	41.9921	41.8464	41.9137	41.8909	41.4351	41.2045	41.0739	40.9881	40.9778	41.1290	41.6569
d-Le803A2_06_C12F	18.3203	21.4106	22.8395	24.3152	28.4928	30.3032	31.4119	33.4143	34.7784	35.1680	35.8993	36.3918	36.9179	37.2231	37.9339	37.9251	38.3061	38.5433	38.7415	38.9271	39.3482	39.5345	39.9355	38.9613	40.4712	40.4211	40.4766	40.7569	40.7854	40.8219	40.8023	41.1747	41.3185	41.2737	41.3702	41.2084	41.1909	40.7331	40.3970	40.2555	40.2465	40.1223	39.8494	38.8359	39.3411	39.1605	39.2382	39.4171	39.9468
d-Le803A2_06_D03F	16.9533	21.1086	22.4694	25.0509	28.6590	28.9463	31.3628	32.9053	34.0715	35.0900	35.2090	35.6930	36.3669	37.0306	37.4940	37.8917	38.0426	38.3529	38.6229	39.0701	39.1949	39.5850	39.8290	40.2083	40.4431	40.3007	40.7065	40.8470	41.1086	40.9141	41.4598	41.2559	41.5301	41.7468	41.7733	41.5822	41.6862	41.5519	41.2857	41.2274	41.3421	41.2042	41.1430	40.8083	40.8982	41.1003	40.8073	41.1278	41.5878
d-Le803A2_06_D07F	19.4647	22.0222	25.1163	27.5366	29.7699	30.8510	33.1439	34.8400	35.7147	36.4317	37.3011	37.5240	38.2402	38.6569	38.9375	39.3248	39.6638	40.1283	40.4092	40.2847	40.8356	41.1513	41.3415	41.7277	41.8852	41.8740	42.1906	42.3306	42.4842	42.5899	42.7712	42.7490	42.7564	43.0786	42.9154	43.0207	42.8368	42.6991	42.4266	42.0984	41.9858	41.9050	41.6265	41.4374	41.3727	41.3258	41.2700	41.4539	41.9774
d-Le803A2_06_D09F	19.0565	21.8491	25.0419	27.0241	29.2194	31.5593	32.8145	34.8019	35.5390	36.6092	37.2016	37.8236	38.0971	38.5636	39.1237	39.0754	39.5952	40.0124	40.2876	40.5811	40.9281	41.2855	41.4595	41.5657	41.9816	41.9649	42.2488	42.5770	42.4211	42.5570	42.7011	42.8098	42.9192	43.1237	43.0310	42.9935	42.9413	42.7672	42.5352	42.0939	42.1419	42.0573	41.8952	41.6577	41.3167	41.2430	41.2575	41.4154	41.9455
d-Le803A2_06_D10F	18.0542	21.1492	24.5558	26.6579	29.6046	31.0632	32.5106	34.6465	35.8958	36.3820	37.4511	37.8733	38.2851	38.5135	39.0081	39.4709	39.7906	40.2173	40.5815	40.0187	41.1913	41.4928	41.5554	42.0802	42.1150	42.4193	42.4763	42.4904	42.6626	42.9987	43.0545	43.2712	43.2522	43.4197	42.1643	43.2481	43.1815	42.9261	42.6884	42.3491	42.0764	42.1297	41.7523	40.8159	41.6034	41.5021	41.5146	41.6397	42.1530
d-Le803A2_06_D11F	19.4843	22.8173	25.6535	27.7096	30.7409	32.9359	34.5073	36.2659	37.5172	38.8657	38.9865	39.8119	40.2916	40.5947	41.0702	41.2215	41.7921	42.1167	42.7898	42.9223	43.3604	43.6069	43.9343	44.1296	44.4545	44.5953	44.7784	45.0342	45.0475	45.1695	45.3810	45.4317	45.6293	45.6372	45.6782	45.6175	45.4763	45.3108	44.9105	44.6032	44.5728	44.5431	44.3365	43.9092	43.7289	43.6514	43.5521	43.8235	44.4098
d-Le803A2_06_E02F	17.2196	19.6029	23.0053	23.7545	25.5735	26.9110	28.5667	29.7582	30.8971	31.8858	31.9608	32.7748	33.2460	33.2171	33.8801	34.2287	34.4131	34.5964	34.9346	35.1531	35.1205	35.4012	35.6151	35.8714	36.0316	36.2204	36.3707	36.5222	36.7025	36.7918	36.9658	37.0112	36.9752	37.1438	37.1828	36.9723	36.9460	36.7556	36.5564	36.2527	36.2898	36.1494	35.9566	35.6662	35.5299	35.4906	35.4657	35.6496	36.2721
d-Le803A2_06_E08F	15.4822	17.7533	20.6053	22.2218	23.8660	25.5168	27.6331	28.1692	29.4599	30.2162	31.0253	31.5295	31.8595	32.2277	32.7173	32.7960	33.0274	33.5908	33.6334	33.7767	33.8068	34.2326	34.3020	34.6513	34.8009	35.0877	34.9601	35.3155	35.2903	35.4833	35.5785	35.5153	35.7121	35.8510	35.8703	35.8316	35.8073	35.7779	35.5892	35.5296	35.0945	35.3382	35.1786	35.1440	35.1085	35.2007	35.3435	35.3644	35.5566
d-Le803A2_06_E12F	16.7937	20.6800	23.2926	26.3195	27.8838	30.0186	31.6021	33.7634	34.6255	35.6436	36.7239	37.5505	37.8261	38.0902	38.5961	39.1271	39.4111	39.6067	40.0162	40.2717	40.5648	40.9974	41.1877	41.4621	41.8046	42.0631	42.0623	42.3077	42.3382	42.5091	42.5959	42.8500	42.7936	42.9984	43.0294	43.1062	42.9122	42.6784	42.4070	42.3920	42.2019	42.1952	41.8466	41.6668	41.4567	41.4723	41.4608	41.5767	42.0587
d-Le803A2_06_F04F	17.3458	20.8607	23.3578	24.7955	27.3113	29.1644	30.4798	31.6728	32.9095	33.8245	34.2987	34.7772	35.2599	35.6383	36.1374	36.3582	36.8863	36.9327	37.1550	37.2798	37.5205	37.9919	38.4345	38.4126	38.6378	38.5614	38.9253	38.3068	39.0359	38.1278	39.2794	39.5904	39.6096	39.8052	39.4860	39.6813	39.5497	39.4957	39.1342	38.7681	38.7305	38.7842	38.4504	38.2759	37.9500	37.9683	37.8247	37.1944	38.6733
d-Le803A2_06_F09F	17.5995	20.4274	23.3976	25.8108	27.4236	29.8576	31.2049	32.3944	33.4481	34.4052	35.1269	35.3740	35.8356	36.5834	36.6116	37.2259	37.9629	37.7955	38.0808	38.2300	38.3595	38.7151	39.4168	39.3867	39.8043	36.5361	39.9156	40.0257	39.9783	39.1116	40.0961	40.5053	40.3704	40.5483	40.5429	40.3292	40.1133	40.1019	39.8214	39.4626	39.5654	39.3879	39.3741	38.7541	38.8787	38.5417	38.5377	37.4816	39.1415
d-Le803A2_06_G01F	20.9213	23.9558	27.0590	30.2362	31.9519	33.9167	35.9154	37.1647	37.8622	39.3770	40.1600	40.6529	41.0122	41.3518	42.0501	42.2617	42.4444	42.8056	43.1000	43.6113	44.2446	44.2873	44.6933	44.7597	45.2583	45.1393	45.3916	45.5989	45.5450	45.6770	45.9492	45.9810	46.3230	46.2192	46.2669	46.1747	46.0202	43.3487	45.1423	45.0357	44.9467	44.3874	44.6673	44.4124	44.2227	44.1475	44.0113	44.0998	44.5973
d-Le803A2_06_G09F	20.3525	23.5853	25.5587	27.8716	30.5138	32.5918	34.1965	35.5030	36.2183	37.4256	37.9799	38.4905	39.2662	39.2624	39.9693	40.2973	40.7237	41.1003	40.9181	41.3470	41.7366	42.1403	42.3769	42.5742	42.7387	43.1074	43.4075	43.4413	43.3654	43.4452	43.6247	43.6357	43.9220	43.9228	43.9017	43.8163	43.3220	42.5628	42.7920	42.4912	42.3256	41.1959	41.8698	41.4429	41.4229	41.2441	40.8962	41.2839	41.9927
d-Le803A2_06_H05F	19.7183	22.7451	25.6581	27.7339	29.8047	31.6935	33.1470	34.7574	36.0771	36.9217	37.0471	38.2848	38.3972	38.4964	39.3811	39.4275	39.5500	39.9075	40.3904	40.3814	40.8013	41.0705	41.2360	41.7529	41.9117	41.9206	42.1139	42.3188	42.2996	42.5972	42.5493	42.7568	42.9472	42.9624	42.9311	42.9724	42.6672	42.6494	42.3313	42.0560	42.1030	42.0249	41.7666	41.4406	40.5422	41.3799	41.3769	41.5260	42.1039
d-Le803A2_07_A02F	17.7936	21.1299	23.4003	25.8977	28.1025	29.1843	30.7611	31.6479	31.6959	33.5853	34.7595	34.8492	34.3913	34.7544	35.4101	35.6134	35.6921	35.8810	36.1696	36.4626	36.2086	36.8562	37.0098	37.1088	37.1709	37.4965	37.2742	37.4579	37.7403	37.8457	38.1685	37.9120	38.0758	37.9832	37.9304	37.9198	37.9315	37.7652	37.2570	37.0862	36.9253	36.8444	36.7044	36.5176	36.4192	36.2048	36.3761	36.1602	36.7550
d-Le803A2_07_A04F	21.0657	24.7031	27.0287	30.4030	32.0010	33.1741	35.1810	36.3796	37.7636	38.7286	39.3677	39.5664	40.0765	40.3770	40.2403	41.0432	41.0678	41.2312	41.1485	41.7437	41.9557	42.3759	42.4196	42.9535	42.9594	42.9102	43.2769	43.3121	43.3803	43.5204	43.6187	43.7072	43.6606	43.9256	43.8729	43.9022	43.6205	43.3625	43.0868	42.7332	42.6845	42.5961	42.2645	42.1732	41.8531	42.0325	41.7056	41.9690	42.5699
d-Le803A2_07_A05F	21.7181	26.5767	29.0167	31.6809	33.4858	35.0911	36.9996	38.2828	39.0857	40.2229	40.9394	41.6162	41.5682	41.6983	42.0735	42.5876	42.5349	42.8122	43.0332	43.4644	43.7384	44.1141	44.1962	44.5642	44.7491	44.8003	44.8789	44.9363	45.0798	45.2955	45.4667	45.5481	45.6165	45.6384	45.6202	45.5744	45.4300	45.2287	44.8024	44.5271	44.3721	44.2818	44.0125	43.8055	43.4871	43.5221	43.3622	43.5956	44.1321
d-Le803A2_07_A07F	24.3954	28.7108	31.3442	34.2748	36.6319	37.6012	39.4012	41.0172	42.1001	42.9526	43.8014	44.1686	44.3831	44.6369	44.9442	45.3167	45.4413	45.8580	45.9670	46.5267	46.8377	47.1751	47.2859	47.6163	47.8708	47.9523	48.0275	48.0932	48.3041	48.4281	48.5850	48.6361	48.7214	48.8040	48.8034	48.6940	48.6248	48.3507	47.9309	47.6370	47.5049	47.3847	47.0667	46.6107	46.7197	46.6229	46.5526	46.7240	47.2628
d-Le803A2_07_A09F	19.9429	23.1490	24.6519	27.4709	29.0455	31.0778	32.8091	34.2593	35.0988	36.0625	36.2539	37.0101	37.3842	37.5107	38.0585	38.4257	38.4125	38.8367	38.9197	38.9969	39.2425	39.3143	39.6387	39.8788	40.1287	40.1310	40.2391	40.4224	40.4121	40.7502	40.6892	40.8067	40.9753	41.0872	40.7411	40.7760	40.6692	40.5324	40.2312	39.9015	39.8276	39.7078	39.4757	37.1666	39.1353	38.9259	39.1067	39.0617	39.6223
d-Le803A2_07_B01F	20.5693	23.7572	25.2171	27.9816	30.4789	31.5651	33.2822	34.3480	35.1591	36.3547	36.8913	37.6917	37.8651	38.2533	38.6008	38.5236	39.0087	39.1710	39.2964	39.7291	39.8749	40.1274	40.4939	40.6698	40.5450	40.9807	41.2252	41.1433	41.2420	41.2830	41.5479	41.7141	41.7713	41.9273	41.9353	41.8238	41.4653	41.3070	40.7649	40.6135	40.5961	40.4862	40.2002	39.8751	39.7316	39.7243	39.6069	39.7354	40.3709
d-Le803A2_07_B09F	21.2623	26.1252	28.8321	30.9802	32.9279	34.9722	37.3695	37.7027	38.8517	39.7653	40.6050	41.1978	41.4931	41.7084	42.1455	42.7159	42.6489	43.0893	43.4380	43.7056	44.1039	44.3064	44.6427	44.7632	44.7445	45.0107	45.1495	45.2270	45.4485	45.5909	45.6521	45.7388	45.9584	45.9423	46.0408	45.8908	45.5339	45.6735	45.0116	44.9782	44.9720	44.8081	44.5694	44.2988	44.2178	44.3154	43.9471	44.1135	44.7600
d-Le803A2_07_C01F	19.9455	22.6038	25.0555	28.7319	30.0951	31.6628	33.1710	35.0136	36.1640	37.2383	37.7635	38.7896	38.7638	39.0890	39.7331	39.8372	40.2499	40.1809	40.6808	40.6933	41.5747	41.2773	41.7578	40.9739	42.0269	42.3642	42.2061	42.6927	42.7580	42.6601	42.8460	43.1384	43.1137	43.2434	43.4458	43.0224	42.8356	42.5560	42.1153	41.9595	41.9739	41.9412	41.6325	41.4018	41.2984	41.2215	41.2578	41.3073	41.9896
d-Le803A2_07_C05F	20.5277	23.6386	26.1206	29.8357	31.5469	33.1077	34.5716	36.6632	37.4481	38.2623	37.9768	39.8080	38.6831	40.2049	39.8246	41.1434	41.2310	41.6911	41.9919	42.0569	42.4448	42.7445	42.4792	43.5112	43.5202	43.8321	43.7466	43.9877	44.0607	44.1564	44.2844	44.5423	44.5792	44.7945	44.5744	44.5701	44.5841	44.3375	43.9632	43.7293	43.5918	42.8776	43.2855	43.0302	43.0056	42.8817	42.6958	42.8951	43.5701
d-Le803A2_07_C06F	17.6649	21.0694	23.5419	25.6778	28.3530	30.0339	31.7417	33.1246	34.2433	34.7055	35.2413	36.1211	35.8063	36.6563	36.7831	37.5553	37.7365	38.0417	38.1270	38.3668	38.5720	38.7763	38.9641	39.5416	39.6855	39.8486	39.9306	40.1000	40.2360	40.2336	40.3757	40.5837	40.6550	40.8405	40.7158	40.6969	40.6336	40.4412	40.0023	39.9057	39.8314	39.5753	39.5569	39.4175	39.3091	39.2202	39.0985	39.2184	39.8001
d-Le803A2_07_C09F	19.3672	23.3458	26.0432	27.4136	29.9327	32.5545	34.1160	35.2089	36.0959	36.9874	37.4259	38.2829	38.1954	38.7608	39.1220	39.7001	39.4455	40.1361	40.3495	40.5336	40.7297	41.1612	41.0532	41.8864	41.7197	41.9343	42.0618	42.1905	42.1781	42.3456	42.4888	42.5997	42.6587	42.7568	42.7941	42.6957	42.5605	42.3444	41.9299	41.6046	41.5814	41.0932	41.1252	40.8545	40.7548	40.6684	40.5466	40.8212	41.3966
d-Le803A2_07_C10F	20.6334	23.5678	25.4165	28.4153	30.9678	32.3132	34.1197	35.5264	36.7087	37.6399	38.3427	38.9924	39.2638	39.5520	39.9741	40.4295	40.4555	40.8772	41.3471	41.6060	41.7795	42.2235	42.1461	42.2864	42.8094	42.8577	43.0139	43.0799	43.2272	43.4535	43.5706	43.6748	43.8068	43.8505	43.9372	43.8388	43.8178	43.6021	43.3861	43.2521	43.2142	42.8676	42.8622	42.6396	42.5905	42.6238	42.5370	42.7389	43.2059
d-Le803A2_07_C12F	20.1152	22.6354	25.3909	28.7776	29.7109	31.7343	33.8591	35.0336	35.8812	37.0938	37.9635	38.2886	38.3289	38.9416	39.0024	39.5544	39.8803	39.8563	40.2997	40.7283	41.2094	40.9250	41.4368	39.5365	41.8496	42.0883	41.7256	42.3365	42.3547	42.2897	42.5299	42.9539	42.9260	42.7993	43.2316	42.5480	42.5451	42.1234	41.8067	41.7449	41.5259	41.4118	41.2293	40.9500	40.9281	40.8189	40.8179	41.0707	41.5197
d-Le803A2_07_D01F	19.2670	21.4601	24.5203	27.1819	28.7287	30.6128	32.1905	33.7985	34.7853	35.9234	36.2908	36.6316	37.5253	37.8994	38.4146	38.1477	38.7400	39.3034	39.4052	39.7957	40.0010	40.0934	40.5216	40.8246	40.8964	40.9648	41.1854	41.4327	41.3061	41.4131	41.5650	41.7413	41.8961	42.0124	42.0524	41.9923	41.8708	41.6420	41.4414	40.9422	41.1034	40.7932	40.9059	40.4843	40.2190	40.3631	40.4058	40.5687	40.9721
d-Le803A2_07_D08F	18.1699	21.7491	24.2665	26.8133	28.3062	30.5574	32.2056	32.6705	34.1256	35.2690	35.1481	36.0321	36.8178	37.2505	37.7321	37.9247	37.9868	38.3250	38.6368	39.0513	39.0704	39.7567	39.7862	40.0739	40.3534	40.1298	40.3901	40.4285	40.8200	40.6312	41.2390	40.9089	41.1491	41.2161	41.2698	41.0024	40.9699	40.7334	40.3367	40.1696	40.2024	39.9183	39.7748	39.3508	39.3785	39.5007	39.1296	39.4730	39.9938
d-Le803A2_07_D11F	19.4615	23.2057	25.6902	28.1265	30.2314	32.2718	33.6607	34.7422	36.2010	37.3523	37.3566	37.7365	38.5443	38.8224	39.4264	39.2858	39.6898	40.0976	40.5403	40.7912	40.8658	41.2267	41.4949	41.9888	42.0361	42.0512	42.3510	42.5436	42.5246	42.6503	42.8368	42.9050	42.9104	43.0442	43.0702	43.1400	42.9566	42.8602	42.2879	42.1845	42.0613	42.1626	41.9456	41.4717	41.2465	41.2157	41.1915	41.2800	41.9305
d-Le803A2_07_E04F	15.4251	18.2357	20.9329	23.5938	24.9871	26.3202	27.8523	28.8276	30.1553	31.1906	31.4082	32.2046	32.2002	32.8002	33.2323	33.3409	33.6439	33.6220	33.9433	34.0779	34.1091	34.5129	34.6380	34.9830	35.1236	35.3017	35.2600	35.5131	35.4593	35.6097	35.6602	35.6530	35.7153	35.9299	35.8792	35.6022	35.6037	35.4519	35.1221	34.5985	33.9345	34.4989	34.3674	34.1623	33.9944	33.8389	33.7628	33.8889	34.3705
d-Le803A2_07_E05F	19.1401	22.9095	25.7422	28.5804	30.5229	32.4256	33.8163	35.8791	36.9102	37.7028	38.6605	39.5683	39.1798	40.1299	40.6041	40.8752	41.0115	41.7464	41.8890	42.1511	42.6777	42.9828	43.1515	43.5407	43.6783	44.0475	43.9324	44.2058	44.3621	44.4815	44.5720	44.8144	44.7238	44.9949	44.9181	44.9714	44.9083	44.7820	44.4558	44.2297	43.6331	44.1434	43.9666	43.6948	43.4629	43.5760	43.4566	43.5010	44.0790
d-Le803A2_07_E06F	15.9122	19.3360	21.6702	24.0318	25.8016	27.9129	28.8588	30.7840	31.5672	32.5825	33.2245	33.8571	33.4168	34.2666	34.9698	35.0421	35.1630	35.6175	36.0143	36.0518	36.2296	36.7207	36.8430	37.0369	37.1044	37.4397	37.4491	37.7724	37.7614	37.8531	37.7877	38.1247	38.1296	38.2636	38.1098	38.1163	38.0720	38.0030	37.5435	37.1700	36.6331	37.0852	36.9403	36.8455	36.4751	36.5017	36.4346	36.5643	37.1334
d-Le803A2_07_E09F	18.1342	22.4678	25.1951	27.1276	28.7971	30.8427	32.8509	33.8009	34.9959	35.6446	36.4697	37.2716	37.2970	38.1969	38.1070	38.5534	38.6279	39.0792	39.5221	39.6725	39.8963	40.3563	40.3681	40.6552	40.6531	41.1140	41.0050	41.3305	41.2631	41.4821	41.4272	41.7375	41.8124	41.9013	41.6394	41.7689	41.6708	41.7461	41.1080	40.7167	40.0534	40.6640	40.2870	40.4273	39.9642	39.9844	39.8429	40.0755	40.6434
d-Le803A2_07_E11F	20.5213	24.5978	28.1322	29.8864	33.0484	34.9104	36.1188	37.9841	39.5422	40.2858	41.1163	41.5841	42.2126	42.4267	43.0305	43.4570	43.6085	43.9490	44.4475	44.3054	45.1536	45.3878	45.7776	45.9930	46.2698	46.3946	46.5888	46.8110	46.7554	47.1155	47.2781	47.3911	47.4063	47.4926	47.5519	47.5335	47.4470	47.1418	46.9314	46.6281	46.5450	46.4457	46.1806	45.9195	45.8138	45.7985	45.7892	45.9039	45.8231
d-Le803A2_07_E12F	19.1483	22.6794	25.0004	27.6396	29.8085	31.3450	31.6555	34.8688	35.6825	36.7541	37.6538	38.2854	39.2661	39.1396	39.5819	39.7841	40.1610	40.3127	40.7872	40.9385	41.1916	41.4676	41.8231	42.1429	42.2470	42.6053	42.7246	43.1292	42.9717	43.1516	43.2569	43.4205	43.4356	43.3793	43.5474	43.7160	43.5664	43.2701	43.1261	42.9112	43.0155	42.7587	42.6241	42.4443	42.3663	42.3135	42.2132	42.3994	42.7515
d-Le803A2_07_F09F	19.9129	23.2335	26.7558	28.6183	30.6956	32.7331	34.8032	35.6473	37.0808	37.7591	38.5619	39.3520	39.4058	39.7918	40.1319	40.5953	40.9575	41.1127	41.5206	41.8207	41.9797	42.4845	42.9441	43.0181	43.3838	43.0975	43.5301	43.2743	43.5757	43.2444	44.0474	44.3805	44.2018	44.4729	44.2188	44.2149	44.0941	43.9533	43.5548	43.2565	43.2488	43.1873	42.8750	42.5345	42.3399	42.1991	42.1246	41.4886	42.4906
d-Le803A2_07_F10F	19.6276	22.6193	24.9524	28.2720	29.9097	31.8206	34.0728	34.9798	36.6543	37.5422	38.4300	39.0624	39.1342	39.5562	40.0842	40.3629	41.0931	41.0331	41.3864	41.8254	41.9896	42.3974	42.9837	43.0159	43.2718	42.9741	43.5041	43.2181	43.7596	43.6310	44.0829	44.3061	44.4096	44.5002	44.4058	44.4254	44.4449	44.2282	43.9478	43.7953	43.6259	43.6200	43.4302	43.0900	43.0895	43.0980	42.9762	42.9488	43.7298
d-Le803A2_07_F12F	20.3124	23.7984	25.9611	29.5408	31.8831	32.3848	35.0252	36.8878	37.2594	38.3898	39.3924	40.2606	40.2214	40.5771	41.0147	41.1701	41.7910	41.9880	42.1966	42.5671	42.7782	43.3710	43.6839	43.8291	44.0667	43.9779	44.1101	43.8369	44.4213	44.1830	44.8686	45.4368	45.0599	45.2586	45.1336	45.2317	45.0175	45.0464	44.8047	44.3324	44.3160	44.2981	44.0217	43.8247	43.5551	43.4517	43.3719	43.7786	43.8010
d-Le803A2_07_G01F	20.4335	23.3738	26.7739	28.9391	30.4027	32.3604	34.2550	35.5808	36.4222	37.5912	37.7179	38.8199	38.5745	39.3972	39.9076	40.2083	40.5399	40.7137	41.0253	41.2425	41.9010	41.9744	42.2444	42.3564	42.7359	42.6154	42.7233	42.9388	43.1526	43.2614	43.0865	43.3209	43.4756	43.7894	43.3467	43.4847	43.6144	43.2657	42.7615	42.6310	42.5190	42.5282	42.1604	41.8405	41.8882	41.6070	41.5794	41.8329	42.5037
d-Le803A2_07_G04F	17.8632	21.7396	23.8563	26.4927	28.7587	30.0426	32.2623	32.9657	33.7946	35.0277	34.8251	36.4421	36.7840	36.8748	37.5104	37.8058	37.8799	38.3852	38.4933	38.8888	38.9608	39.4480	39.7621	40.0163	40.2314	40.4018	40.1121	40.7699	40.6131	40.7916	40.7978	41.0115	40.9192	41.3198	40.9261	40.8654	40.6859	40.4691	40.2960	39.8096	39.8279	39.6592	39.0779	38.6964	39.2796	38.7537	38.7448	39.0672	39.3818
d-Le803A2_07_G05F	22.1112	24.6996	27.8497	30.5328	32.3087	34.2636	35.9064	37.2405	38.4985	39.7442	39.9446	40.6863	41.0645	41.1267	41.8691	42.0307	42.3391	42.6849	43.0356	43.3450	43.7454	43.9805	44.3575	44.4688	44.8353	44.9572	44.9913	45.1532	45.2267	45.2737	45.5143	45.7347	45.8356	45.8551	45.9430	45.7696	45.6887	45.4446	45.2500	45.0201	44.9645	44.9760	44.7105	44.5307	44.4135	44.2892	44.3090	44.4753	44.9423
d-Le803A2_07_G07F	19.6080	23.5582	25.1959	28.3455	30.4136	31.9602	33.9096	35.1053	36.0128	37.3315	38.1839	38.3734	38.6720	39.2623	39.5454	39.7350	39.8761	40.1537	40.6192	41.1465	41.4930	41.4982	42.0118	41.9558	42.3500	42.2490	42.5503	42.7388	42.8384	42.9471	43.0226	43.2003	43.5751	43.4705	43.4709	43.5600	43.3139	40.6787	42.6955	42.7317	42.6889	41.8624	42.5383	42.2449	42.0611	42.0729	41.9236	42.1283	42.4839
d-Le803A2_07_G10F	20.7496	23.5225	26.1120	29.2912	31.4980	33.7604	35.4066	36.3359	37.6531	38.6890	39.0339	39.9455	40.4679	40.6062	41.2505	41.7860	41.8975	42.3605	42.6917	43.0456	43.2635	43.6944	43.8106	44.1471	44.3151	44.4800	44.6564	44.7407	44.9984	45.0004	45.1430	45.4045	45.5427	45.7159	45.6440	45.5713	45.4343	45.2259	44.8360	44.5150	44.5331	44.5187	44.1258	43.7198	43.7538	43.2322	43.5241	43.9551	44.4079
d-Le803A2_07_H01F	21.7370	24.8953	28.5152	31.0232	33.3542	34.6457	36.1935	37.4924	38.5729	39.8465	40.4770	40.9688	41.0561	41.2891	42.0813	42.0263	42.4300	42.4127	43.1314	42.9376	43.7222	43.9500	44.3480	44.5837	44.7140	44.8606	44.9259	45.0043	45.1631	45.4447	45.5271	44.8913	45.7073	45.7665	45.6846	45.6831	45.5651	45.4618	45.2193	44.8105	44.7345	44.6882	44.3869	44.0690	43.5464	43.9973	43.8078	44.1199	44.5585
d-Le803A2_07_H04F	19.9917	22.8502	25.7439	27.9996	29.6253	31.6527	33.1017	34.4443	35.6230	36.3918	37.1798	37.5165	37.6163	38.0089	38.5876	38.9328	39.0361	39.0713	39.3790	39.5373	39.9354	40.3797	40.6927	40.9749	41.1115	40.5721	41.2865	41.3927	41.4460	41.8414	41.7153	41.6173	42.0374	42.0642	41.9846	41.9495	41.6934	41.5411	41.0936	40.6965	40.6187	40.5920	40.1939	39.8756	39.3917	39.5787	39.4213	39.7991	40.2834
d-Le803A2_07_H05F	18.7726	21.6579	24.6695	26.8208	28.1885	29.6157	30.5312	32.1369	32.8906	34.3149	34.6519	35.3627	35.6801	35.6568	36.1238	36.2278	36.6048	37.0058	37.2371	36.7782	37.3273	37.5852	37.7045	37.9387	38.1455	38.4515	38.4260	38.5380	38.0468	38.6440	38.8431	38.9004	38.9536	38.9873	39.0358	38.9358	38.8415	38.5555	38.2169	37.8582	37.7361	37.7361	37.4319	37.1484	36.9819	36.9204	36.8143	37.0139	37.4069
d-Le803A2_07_H06F	21.8020	24.7551	27.4638	30.3993	31.6079	33.8556	34.9309	36.6895	37.7275	38.6524	39.4892	39.8216	39.5900	40.3122	40.6799	40.7296	41.1463	41.2785	41.6166	41.6857	42.2778	42.4522	42.6840	42.9472	43.1923	42.8067	43.2454	43.3922	43.4626	43.8385	43.7701	43.6486	44.1334	44.1387	44.0739	44.0677	43.9985	43.8031	43.4580	43.1564	43.0374	42.9433	42.6112	42.4912	41.6451	42.2531	42.1039	42.3235	42.8569
d-Le803A2_07_H07F	21.1793	25.7255	28.2903	29.5341	31.8215	33.5719	34.9651	35.9318	36.9106	38.4487	38.9872	39.3479	39.7216	40.1632	40.5571	40.6908	40.8927	40.9718	41.5558	41.5588	41.9330	42.1811	42.4063	42.7282	42.8856	42.7713	42.9917	43.0800	41.6992	43.3529	43.5058	43.3943	43.8284	43.7494	43.5314	43.6578	43.3420	43.1772	42.6963	42.5028	42.1765	42.1935	41.9541	41.8334	41.5470	41.3062	41.2889	41.4413	42.2011
d-Le803A2_07_H09F	20.4163	24.1042	27.8222	30.4950	31.9174	34.2390	35.9158	37.0790	37.7823	39.7345	39.9864	40.6283	40.8330	41.3753	41.9752	42.1858	42.4616	42.8208	43.1235	43.0076	43.7367	44.0247	44.1507	44.5032	44.6047	44.5190	44.8979	45.1448	43.7997	45.1246	45.4928	45.4839	45.7640	45.6054	45.2312	45.6464	45.2439	45.1330	44.5341	44.3519	43.7962	44.1617	43.6197	43.6187	43.4048	43.3851	43.1500	43.2192	43.8174
d-Le803A2_08_A02F	17.2268	20.6499	23.3572	25.6388	27.4471	29.0494	30.5496	31.9767	32.8767	33.7205	33.8958	34.7800	34.9108	35.2331	35.8015	35.9332	35.8209	36.1132	36.4815	36.3674	36.7582	36.7280	37.1989	37.5078	37.6110	37.5999	37.8343	37.9111	37.9324	38.1361	38.0307	38.1650	38.4347	38.5304	38.3030	38.2990	38.1596	38.0592	37.7708	37.3472	37.3451	36.8201	37.1233	35.4965	36.7789	36.6297	36.7638	36.6837	37.2672
d-Le803A2_08_A04F	23.2209	26.5470	29.4593	32.3195	34.5895	36.3248	37.6857	39.1183	40.0120	41.0179	41.5869	42.1679	42.3135	42.4664	42.7225	43.2071	43.4546	43.7432	44.0559	44.3705	44.5657	44.8296	45.0135	45.3029	45.5666	45.5870	45.7295	45.8581	45.9982	46.0975	46.2301	46.3637	46.4410	46.5211	46.4534	46.4694	46.2104	46.0426	45.5541	45.3063	45.2635	45.1516	44.8248	44.5551	44.3469	44.3217	44.2413	44.4096	45.0172
d-Le803A2_08_A05F	19.9856	23.5334	26.5537	28.4091	31.0605	32.5423	34.3403	35.4986	36.4061	37.6636	37.9640	38.5217	38.8018	39.2825	39.6036	40.1640	40.1407	40.4658	40.7218	40.6916	40.9014	41.1282	41.5690	41.9039	41.9007	42.0430	42.2289	42.2049	42.3583	42.4874	42.5907	42.7203	42.7342	42.7315	42.7693	42.6860	42.6070	42.3244	41.8614	41.6048	41.3982	41.5311	41.1425	39.7289	40.8355	40.5702	40.6156	40.6833	41.3323
d-Le803A2_08_A08F	20.8811	24.1667	26.4806	29.0847	31.5090	32.3093	34.0681	35.2196	36.4983	37.1267	37.9342	37.9775	38.4596	38.7359	39.0785	39.5498	39.6556	39.7834	40.1744	40.1563	40.5346	40.5430	40.9787	41.3352	41.4063	41.5725	41.6349	41.7245	41.8650	42.0531	41.9940	42.1572	42.3195	42.4251	42.2860	42.2633	42.1114	42.0114	41.5095	41.1214	41.1507	41.0567	40.8780	40.2576	40.4221	40.2845	40.4185	40.4349	41.0492
d-Le803A2_08_A11F	21.8426	26.4921	28.4238	30.7009	32.7032	34.7256	35.7828	36.8692	37.9804	39.0683	39.1579	40.4995	40.4638	40.6504	41.2154	41.2458	41.4401	42.2817	42.0261	42.2764	42.6876	42.8675	42.9918	43.2502	43.4790	43.4118	43.4248	43.5885	43.7786	43.8611	44.0978	43.4053	44.0802	44.2980	44.3574	44.2256	44.0412	43.8599	43.4672	43.0504	43.0980	43.0377	42.7402	42.4988	42.2210	42.1473	42.1287	42.2418	42.8987
d-Le803A2_08_A12F	24.8019	28.0762	30.9002	34.0801	35.5134	37.5002	39.1713	40.2635	41.7478	42.8807	43.1147	43.8390	44.0201	44.4183	44.6282	45.1430	45.2842	45.6372	46.0240	46.3869	46.5290	46.8667	47.0556	47.4414	47.4997	47.6088	47.7530	47.7591	47.9831	48.1237	48.3528	48.3982	48.4928	48.6151	48.5923	48.5744	48.4879	48.3452	47.9571	47.7209	47.5966	47.6126	47.2990	46.8674	46.9388	46.8459	46.8087	46.9885	47.4546
d-Le803A2_08_B01F	18.3436	22.5216	24.3583	27.0837	28.9643	30.2867	31.7440	33.2248	34.4515	35.5866	35.4414	37.2442	36.0032	37.2975	37.5225	37.6781	38.0983	38.3895	38.4101	38.8013	38.9539	39.3642	39.5314	39.6187	39.9138	40.0846	39.9352	40.2267	40.3458	40.5818	40.5645	40.6401	41.0013	40.8970	40.8492	40.5897	40.6459	40.3030	40.0209	39.9275	39.6589	39.6804	39.5075	39.2946	39.1773	39.0820	39.0837	39.3106	39.7291
d-Le803A2_08_B04F	20.0013	23.4262	25.6592	27.9734	29.8220	31.4975	33.7197	34.3825	35.9419	36.3377	37.1534	37.7998	37.7278	37.9403	38.3450	38.9014	38.8963	39.3083	39.3629	39.7878	39.8512	40.2209	40.2766	40.7030	40.7030	40.7743	40.7551	39.9489	41.1401	41.2533	41.2245	41.2507	41.8034	41.4485	41.6140	41.4263	41.4206	41.1921	40.7493	40.6907	40.5116	40.4684	40.1898	39.8406	39.9031	40.1884	39.6293	39.8491	40.3672
d-Le803A2_08_B06F	19.9519	24.3995	26.8782	28.8012	30.2668	32.7554	34.6819	35.8883	36.6272	38.0535	38.6340	39.2723	39.0804	39.7930	39.9066	40.5142	40.5771	41.0280	41.1753	41.6476	41.7490	42.0324	41.9792	42.5357	42.5565	42.6842	42.8012	42.8207	43.0428	43.1749	43.1516	43.0722	43.8253	43.2987	43.7403	43.2520	43.3832	43.1232	42.6777	42.7131	42.3516	42.4729	42.1014	41.7924	41.7558	42.2510	41.7560	41.9022	42.3839
d-Le803A2_08_C03F	17.6634	20.9660	22.9905	25.2211	26.8509	28.6517	29.6188	30.5533	32.0809	32.5274	33.1988	33.7643	34.1380	34.3580	34.6061	35.1636	35.1695	35.4742	35.7897	35.6454	35.8689	36.2136	36.4140	36.4274	36.9696	37.1331	37.1904	37.2916	37.3282	37.5505	37.5524	37.5560	37.7392	37.8098	37.8006	37.8592	37.6372	37.4440	37.2052	36.8599	36.8312	36.8277	36.5706	36.0412	36.2301	36.0043	35.8859	36.1437	36.6712
d-Le803A2_08_C04F	19.3508	22.6803	24.7938	27.2927	29.2857	31.3126	32.9632	34.4686	35.3680	36.3361	36.7592	37.5249	37.4126	37.9427	38.2566	38.7353	38.8668	39.3749	39.5445	39.7907	39.8289	40.2290	40.3707	40.4079	41.0119	41.1580	41.2162	41.3441	41.4377	41.6211	41.6308	41.7937	41.9741	42.0432	41.8784	41.8686	41.7234	41.5055	41.0020	40.7641	40.6441	40.5109	40.2727	40.0022	39.8471	39.7077	39.5874	39.7311	40.3893
d-Le803A2_08_C08F	21.3359	24.6405	26.7761	30.4680	31.8890	34.3257	35.9866	37.2936	38.4760	39.7355	40.1243	40.7168	41.1272	41.3629	41.8755	42.3543	42.3359	42.7634	43.2983	43.4736	43.7149	44.1861	44.4029	44.3898	44.9586	44.7498	44.8927	45.1012	45.2087	45.4811	45.4895	45.6547	45.7905	45.8467	45.8011	45.6894	45.5200	45.2165	44.7746	44.4679	44.3909	44.1504	43.8437	43.2340	43.2598	43.1883	43.0942	43.3169	43.9776
d-Le803A2_08_C11F	17.9161	21.4373	23.8871	25.8345	27.9131	29.6902	30.8177	32.8647	33.3898	34.2217	34.4416	35.7116	35.5855	36.0366	36.3743	36.8691	36.5163	37.1711	37.3719	37.2862	37.9505	37.9630	37.2851	38.5888	38.6019	38.6141	38.8406	38.7835	38.9626	39.0168	39.1492	39.2776	39.3778	39.2973	39.3603	39.3086	39.2054	38.9210	38.5539	38.2747	38.2684	35.9101	37.7116	37.5887	37.3691	37.2880	37.0590	37.4572	37.9631
d-Le803A2_08_C12F	20.8412	24.3214	26.9664	29.4666	31.8151	33.6150	35.4009	37.0618	38.3040	39.0732	39.7306	40.3819	40.6927	41.0116	41.7228	42.0006	42.1536	42.5161	42.7460	43.0611	43.6468	43.8288	44.1456	43.6595	44.6905	44.5993	44.7462	44.9531	45.0828	45.3478	45.3601	45.6006	45.7294	45.6354	45.7211	45.6478	45.5195	45.3313	44.9856	44.6533	44.6498	44.4980	44.2812	43.4184	43.7600	43.6238	43.6656	43.7921	44.4445
d-Le803A2_08_D01F	21.2984	25.0650	28.5039	30.6119	33.3951	35.8967	37.3744	39.1657	40.2514	41.4477	41.9682	42.1980	42.5618	43.3303	43.9197	44.4079	44.5001	44.9688	45.5736	45.7350	46.0344	46.1430	46.6067	47.0446	47.2765	47.3207	47.5386	47.8587	47.7978	47.9706	48.2239	48.0671	48.4119	48.5147	48.2860	48.3378	48.4432	48.1189	47.7023	47.4792	47.3083	47.2068	47.0695	46.7152	46.5812	46.4444	46.2363	46.4724	47.1548
d-Le803A2_08_D03F	19.1207	22.3087	25.2190	27.3607	29.6913	32.0536	33.2948	34.5958	35.8875	36.4135	37.3113	37.8184	38.2756	38.2447	38.6951	39.1715	39.2628	39.8609	40.3143	40.3457	40.8329	41.0424	41.1431	41.5108	41.5856	41.8268	41.8305	41.9386	42.1393	42.4105	42.4492	42.6655	42.6259	42.8132	42.5705	42.8370	42.7381	42.5646	42.4212	42.1086	41.9731	41.9912	41.7843	41.3574	41.4883	41.4191	41.4691	41.6056	41.9919
d-Le803A2_08_D08F	18.2282	21.5983	24.3923	27.0009	28.6241	30.7988	32.5278	33.7344	35.3474	35.5975	36.6427	37.2369	37.5755	38.2218	38.5894	38.7308	39.1695	39.6022	40.0321	40.4017	40.5752	40.7844	41.1626	41.2950	41.6099	41.7144	41.9369	42.0814	42.1496	42.2925	42.5643	42.6154	42.8167	42.8508	42.7859	42.8024	42.6174	42.4969	42.0494	41.7676	41.7973	41.7373	41.5697	41.1425	41.0651	40.8978	40.8609	41.1645	41.6821
d-Le803A2_08_D09F	19.6206	22.2930	25.7815	28.4504	30.3779	32.6959	34.1814	35.5961	37.1021	37.7329	38.6001	39.3823	39.7826	40.1113	40.4506	40.8194	41.1558	41.6819	42.1270	42.3023	42.8959	43.1252	43.3983	43.7132	43.9303	44.0362	44.1573	44.1814	44.4741	44.6723	44.7977	44.9174	44.9931	45.1824	44.6635	45.1503	45.0643	44.9019	44.5028	44.1706	44.0823	44.1242	43.7801	43.1631	43.4841	43.2620	43.2831	43.5594	44.0247
d-Le803A2_08_D11F	19.1173	22.6743	25.1784	27.5353	29.7705	31.8231	33.5959	34.0269	36.0748	37.2284	37.6223	37.8120	38.6868	38.9901	39.5478	39.9222	39.9990	40.1424	40.6013	40.9424	41.3794	41.6874	41.8606	42.3570	42.5910	42.5629	42.7006	42.7718	42.9968	42.8699	43.3010	43.1848	43.3348	43.5816	43.6949	43.4456	43.4157	43.3315	42.9834	42.7917	42.8170	42.6817	42.4442	42.1897	42.0198	42.1836	41.9709	42.1977	42.7337
d-Le803A2_08_D12F	20.2169	22.9843	25.5270	28.1673	30.6807	32.2387	33.6762	35.1400	36.3528	36.8909	38.0255	38.6796	38.7932	39.2569	39.7435	39.6900	40.1789	40.6874	41.0189	41.1315	41.7919	41.9224	42.0651	42.4066	42.5634	42.7750	42.9070	43.0213	43.1361	43.4131	43.5281	43.6321	43.6761	43.8683	43.6735	43.8223	43.8513	43.7572	43.4935	43.2496	43.1934	43.1694	43.0161	42.6523	42.7144	42.6990	42.7409	42.9239	43.2958
d-Le803A2_08_E07F	16.1198	19.2205	21.2629	23.4441	25.5110	26.9411	27.5854	29.6795	30.6686	31.1086	32.1816	32.7551	33.2071	33.3085	33.6873	33.9214	34.1750	34.5121	34.7248	34.7720	34.9145	35.1192	35.3577	35.5504	35.7295	36.1005	36.1364	36.2249	36.2785	36.4051	36.5804	36.6487	36.6700	36.6734	36.7698	36.7940	36.6687	36.4832	36.2150	35.9710	35.8286	35.8957	35.6716	35.5542	35.3560	35.3977	35.2689	35.3537	35.8134
d-Le803A2_08_E08F	18.5133	21.3490	24.3183	26.2506	28.3816	29.6296	31.0822	32.8057	33.8950	34.2742	35.1736	35.4262	35.9336	36.4122	36.5622	36.7456	37.1838	37.5229	37.6721	37.7376	38.1117	38.2631	38.5580	38.9623	39.1540	39.1698	39.3439	39.4513	39.6259	39.7059	39.8300	39.9789	40.0275	40.1007	40.1234	40.1253	39.9797	39.5800	39.4265	39.1713	39.0532	39.0053	38.7813	38.6016	38.4550	38.3552	38.3135	38.4855	38.8625
d-Le803A2_08_E11F	19.7504	23.3421	25.8937	28.0598	30.3584	32.1161	33.3763	35.6958	36.2648	36.9499	38.0587	38.5565	38.8712	39.2954	39.7028	39.9072	40.2688	40.6806	40.9976	41.2749	41.5530	41.7363	42.0300	42.3843	42.4153	42.7905	42.7375	42.9728	43.0854	43.2069	43.3171	43.5335	43.6034	43.6831	43.6446	43.7151	43.6250	43.4569	43.0640	42.8071	42.6311	42.6941	42.5604	42.2833	42.1669	42.1096	42.0719	42.2224	42.6985
d-Le803A2_08_F09F	15.6885	19.8742	21.4401	24.9352	27.0561	27.9781	29.8838	30.7147	32.2080	32.9994	33.8352	34.3417	34.8477	35.0746	35.5282	35.7335	36.4582	36.5385	36.5840	36.7669	37.1113	37.6113	37.8838	37.8475	38.1204	38.2953	38.4380	36.6257	38.4140	37.2251	39.1131	39.0197	38.9840	39.2164	39.0965	39.2785	39.1040	39.0143	38.8081	38.2807	38.2723	38.2796	37.8990	37.9956	37.6863	37.6205	37.7254	37.9492	38.2454
d-Le803A2_08_G03F	22.2686	25.9472	28.9447	30.8802	33.0283	34.9971	36.7278	38.4573	39.1301	40.4588	41.0049	41.7732	41.8443	42.1972	42.8536	43.1423	43.3168	43.6804	44.2658	44.3670	44.7135	45.1116	45.4048	45.6128	45.8813	45.9789	46.0441	46.1380	46.3665	46.5276	46.6151	46.8547	46.8657	46.9433	46.8982	46.7556	46.6407	45.8946	46.0271	45.6404	45.5551	45.1442	45.0506	44.7508	44.6436	44.4759	44.4289	44.6319	45.3158
d-Le803A2_08_G07F	19.2187	23.7676	25.9168	28.9435	30.9366	32.8410	34.9183	36.3452	37.3550	38.3181	38.9240	39.7968	40.0384	40.2761	40.9321	41.0729	41.3714	42.0204	42.2841	42.6495	43.1652	43.2547	43.5851	43.7613	44.2220	44.1436	44.1822	44.2885	44.4585	44.6544	44.8471	45.0047	45.2358	45.2782	45.1586	45.2524	45.1716	43.8452	44.4541	44.3446	44.3331	44.2618	43.9814	43.8115	43.5743	43.6333	43.6725	43.8648	44.3023
d-Le803A2_08_G11F	17.8463	21.8096	23.1605	25.5111	27.5749	29.4331	30.3332	32.0261	32.4128	33.8626	34.3485	34.6114	34.7156	35.4832	35.9838	36.0192	36.5179	36.6297	36.8663	36.9545	37.3485	37.5621	37.8489	38.1579	38.2242	38.3697	38.6019	38.7365	38.7521	38.8799	38.9511	39.1773	39.2869	39.4669	39.3166	39.2703	39.2261	39.0319	38.7729	38.5478	38.5153	38.4066	38.1007	37.9349	37.7894	37.6828	37.7919	37.9077	38.5334
d-Le803A2_08_H01F	18.2232	20.6713	24.2495	27.0294	28.5087	29.6380	31.1351	32.4335	33.4028	34.0222	34.8734	35.5741	36.0661	36.0398	36.5941	37.0718	37.0811	37.4248	37.2674	37.4876	37.6880	38.0900	38.3135	38.2881	38.6304	35.7183	38.9334	38.9909	38.9967	39.1406	39.2170	39.2878	39.5718	39.6088	39.4859	39.5334	39.4148	39.2170	38.7324	38.5405	38.5262	38.4923	38.1767	37.9853	37.6620	37.6678	37.6409	37.9131	38.2024
d-Le803A2_08_H04F	23.0854	26.0506	28.9889	31.3205	33.4104	34.9162	36.4546	37.7324	38.8480	39.8466	40.4193	41.0051	40.8085	41.4011	41.8807	41.9386	42.0677	42.4715	42.7985	42.9979	43.3388	43.6309	43.9084	44.0502	44.3441	44.2504	44.3853	44.5684	44.6424	44.9521	44.9871	44.9923	45.2690	45.2627	45.2532	45.1957	45.0543	44.9533	44.6303	44.3803	44.3159	44.2327	44.0045	43.8032	43.5934	43.6032	43.5625	43.8007	44.2379
d-Le803A2_08_H07F	17.1119	19.4739	22.3827	25.1814	25.9785	28.1463	29.2886	30.5569	31.3321	32.3268	32.7876	33.3262	33.9716	34.2615	34.3470	34.5670	34.7664	35.1235	35.0038	35.0523	35.3200	35.3621	35.6049	35.7512	36.0259	33.6515	35.8572	36.3514	36.4594	36.7071	36.5761	36.7534	37.0830	36.7602	36.7291	36.6750	36.4997	36.3184	35.7583	35.4381	35.2521	35.1906	34.7837	34.5877	34.2698	34.1885	34.1473	34.3658	34.8542
d-Le803A2_08_H08F	21.0382	24.9750	27.6798	31.0669	33.2467	34.7906	36.6564	38.1718	39.0658	40.6042	41.1105	41.9221	42.3156	42.3689	42.8438	43.3953	43.6454	44.1596	44.6140	44.6915	45.1330	45.4717	45.8521	45.9555	46.1761	46.4027	46.3666	46.4609	46.2465	46.9244	47.1517	47.1303	47.3747	47.2717	47.1041	47.3230	47.1445	47.0257	46.6288	46.3530	46.1793	46.2467	45.9543	45.8841	45.6545	45.5397	45.5774	45.8482	46.3498
d-Le803A2_08_H09F	19.4882	22.8212	26.4247	28.9265	31.2507	32.8098	34.2934	35.7373	36.8258	37.8141	38.3381	38.9020	39.0536	39.2366	39.9662	40.2689	40.3772	40.4791	41.0717	41.0303	41.4030	41.7199	42.1223	42.3146	42.6190	42.5962	42.6800	42.7745	42.9227	42.9424	42.9682	43.2143	43.3868	43.3710	43.2751	43.3073	42.9035	42.8412	42.3607	42.0417	42.0811	41.8791	41.7051	41.2682	40.3126	41.0503	41.0118	41.2183	41.8516
d-Le803A2_08_H10F	19.9844	23.4292	26.4519	29.4737	30.9212	33.0643	34.3771	35.6478	36.9126	38.2978	38.7130	39.4541	39.8133	39.7809	40.5464	40.6546	40.7515	41.1873	41.7035	41.8906	42.3457	42.5435	42.9159	42.9601	43.2542	43.3489	43.2565	43.4482	42.7699	43.9722	44.1037	44.1190	44.4843	44.2441	44.0185	44.2943	44.0652	44.0863	43.6433	43.4449	43.1869	43.2880	43.0812	43.0321	42.6772	42.5638	42.7746	42.9442	43.4574
d-Le803A2_08_H11F	20.3209	23.0666	27.0453	29.1561	30.8301	32.7382	34.4373	35.7393	36.5961	38.1549	39.0547	39.2125	39.4730	39.9972	40.6168	40.5428	40.9983	41.1205	41.5385	41.4858	42.1232	42.4045	42.6587	42.9676	43.0803	42.6518	43.0779	43.4591	43.6427	43.9407	43.9789	43.6716	44.1711	44.2073	44.2126	44.2639	44.1707	43.9023	43.6545	43.3867	43.2682	43.1959	43.0031	42.6675	42.6847	42.5517	42.4315	42.6948	43.2127
d-Le803A2_08_H12F	22.7044	25.4621	28.7262	31.3367	33.3046	34.8943	36.3330	37.6227	38.6584	40.2998	40.4319	41.2105	41.3037	41.7960	42.0889	42.4033	42.5984	42.7922	43.1323	43.2956	43.7383	44.1130	44.3627	44.4569	44.7352	44.6148	44.8050	45.0064	45.1733	45.5878	45.5638	45.4484	45.7908	45.8482	45.7078	45.7572	45.5331	45.4736	45.1115	44.8032	44.7448	44.6586	44.4055	44.0519	43.7442	43.9416	43.7564	44.0891	44.5770
d-Le803A2_09_A07F	19.5692	24.7122	26.1249	28.7666	30.2457	32.0520	34.2432	35.6724	35.9647	37.1987	37.8167	38.3266	38.3422	38.5479	39.0986	39.5362	39.5294	39.4357	39.9400	40.3402	40.5622	40.9096	41.0662	41.3305	41.3767	41.5025	41.4965	41.5789	41.8091	42.0915	42.2952	42.0777	42.3008	42.2109	42.2830	42.0887	42.2207	41.8988	41.3659	41.2768	41.0831	41.0203	40.8429	40.5665	40.3109	40.2271	40.2743	40.2924	40.7765
d-Le803A2_09_A09F	19.9199	24.3462	26.6549	28.7942	30.9824	32.3618	34.1807	35.9389	36.0161	37.3315	37.9894	38.6042	38.4817	38.8689	39.0827	39.5009	39.9260	40.0928	40.1539	40.5458	40.8106	41.2305	41.3468	41.5867	41.7719	41.8515	41.8791	42.1218	42.0129	42.3475	42.5491	42.4978	42.6692	42.5746	42.5686	42.4298	42.2928	41.9534	41.5627	41.2678	41.0980	40.8984	40.5688	40.3598	40.1513	40.0040	39.8031	40.1859	40.6787
d-Le803A2_09_B04F	20.1772	24.2297	26.9059	29.8589	31.6017	34.1709	35.0721	36.7555	37.7407	38.5200	39.8657	40.5005	40.5699	40.8895	41.7293	41.7170	41.7702	42.1720	42.6160	42.8750	43.0710	43.6052	43.7696	44.0035	44.0549	44.4737	44.6709	44.8013	44.9129	45.1402	45.2494	45.4678	45.4753	45.7157	45.6396	45.6480	45.0357	45.2945	44.5253	44.6257	44.6825	44.5779	44.3074	44.0277	43.9845	43.9842	43.8690	44.0029	44.6698
d-Le803A2_09_B08F	19.6376	23.5937	25.8820	28.4932	30.0158	32.3443	32.6155	34.7894	35.8615	36.5951	37.4571	38.1558	38.3849	38.4919	38.8810	39.4192	39.4019	39.7288	39.9747	40.1797	40.4594	40.6273	40.9517	41.2946	40.9832	41.4988	41.5888	41.7804	41.7199	41.9980	41.9833	42.1411	42.4017	42.2949	42.3800	42.3475	41.4940	42.1765	41.8158	41.6892	41.6261	41.5525	41.3764	41.2078	41.0712	41.3034	40.9094	41.0246	41.6499
d-Le803A2_09_B09F	17.4206	20.9793	23.0419	25.9133	26.7221	27.3319	29.5768	31.1617	32.4006	33.1376	33.8823	34.3718	34.0771	34.4005	34.8799	35.4711	35.4273	35.6885	35.8024	35.7945	36.0110	36.3202	36.2292	36.8510	37.0197	36.9381	37.0716	35.8134	37.2626	37.3508	37.5204	37.4527	37.7248	37.8065	37.9071	37.7526	37.6642	37.2662	36.9483	36.8632	36.7480	36.6721	36.3845	36.1808	36.0410	36.1296	35.9110	36.1604	36.5630
d-Le803A2_09_C01F	21.0132	25.1248	28.2400	30.8870	33.2737	35.9488	37.6783	39.5118	40.4604	41.6062	42.7029	43.1904	43.4040	44.0278	44.4862	44.5898	44.8624	45.6203	45.8861	46.4314	46.6366	47.0653	46.8170	46.6678	48.0218	47.9212	48.1249	48.2894	48.3615	48.6193	48.6732	48.9922	49.1352	49.0860	49.2506	49.0138	49.1417	48.8965	48.4163	48.3455	48.2300	47.8310	47.8330	47.5157	47.5020	47.3493	47.2553	47.5298	48.0152
d-Le803A2_09_C03F	18.2646	20.1322	23.5175	25.9758	27.5924	29.4737	30.4765	31.6830	33.0423	34.0426	34.4274	34.9108	35.3646	35.6243	35.9099	36.4470	36.5396	36.7976	37.1658	37.1157	37.4261	37.6682	37.9828	37.5618	38.4085	38.5148	38.7203	38.7877	38.8017	38.9995	39.0621	39.0622	39.3119	39.4436	39.3429	39.5158	39.2874	39.2033	39.0408	38.8032	38.8450	38.8406	38.5101	38.1699	38.3728	38.2239	38.1929	38.3252	38.8253
d-Le803A2_09_C04F	19.3282	22.6770	26.1738	28.6661	30.5549	32.1400	34.0475	35.3468	36.5593	37.8596	38.3573	39.1018	39.2793	39.5875	40.1709	40.3896	40.6774	41.0092	41.3409	41.4861	41.9081	42.4273	42.5405	42.4793	43.1168	43.1664	43.2348	43.4292	43.5145	43.7138	43.8236	44.0394	44.1503	44.1738	44.1573	44.1699	43.9083	43.7774	43.3887	43.1192	43.1214	42.9955	42.7243	42.3955	42.3018	42.2019	42.1380	42.3157	42.8683
d-Le803A2_09_C08F	18.2732	21.6687	23.8416	25.0442	28.1082	29.8131	31.2701	32.5002	33.3893	34.3701	34.4946	35.5193	35.2473	36.0045	36.0434	36.7580	36.7699	37.1248	37.3944	37.3713	37.6322	37.9515	37.7765	38.5345	38.4233	38.6846	38.8189	39.0300	38.9366	39.1259	39.1663	39.3212	39.4615	39.5345	39.4526	39.5212	39.4514	39.1257	38.8716	38.6113	38.4544	38.1250	38.2487	38.0182	37.9290	37.8499	37.7388	37.9611	38.5151
d-Le803A2_09_C09F	15.6009	18.0778	19.8269	21.3898	23.2933	24.3783	26.2690	27.2892	27.7789	28.8348	28.9245	29.7388	29.5067	30.4307	30.1528	31.0133	30.9062	31.3075	31.5970	31.1111	31.4726	31.8597	31.2782	32.1798	32.1843	32.2703	32.4065	32.6826	32.5102	32.6475	32.7943	32.9787	33.0688	33.1526	33.0552	33.0546	33.0084	32.8433	32.6427	32.3913	32.2761	31.8210	32.0972	31.8164	31.8751	31.7272	31.6561	31.7388	32.2911
d-Le803A2_09_C10F	18.9502	22.5177	25.0241	27.5858	29.6648	31.2568	33.0457	34.3524	35.3947	36.1735	36.3678	37.5201	37.1233	37.8868	38.1087	38.7017	38.8478	39.5831	39.6049	39.7675	39.9018	40.3814	40.2674	40.3579	40.9885	41.1344	41.3338	41.3941	41.4344	41.5887	41.6821	41.8578	41.9872	41.9729	42.0021	41.8905	41.8284	41.5998	41.3022	41.0471	41.0640	40.3745	40.6343	40.3873	40.1955	40.0835	39.8579	40.2198	40.7481
d-Le803A2_09_D01F	19.7885	22.9973	26.1728	28.4769	30.7740	32.4248	34.5221	35.8313	37.1215	38.1803	38.7046	39.2512	39.7657	40.1797	40.7596	40.6699	41.1838	41.6560	42.1278	42.5015	42.6333	42.9456	43.3767	43.6481	43.8326	44.0865	44.1785	44.4503	44.3364	44.5734	44.6750	44.8732	44.9628	45.1084	45.0748	45.0730	44.7877	44.7768	44.4015	43.9829	43.9009	43.9392	43.6929	43.4341	43.1704	43.0067	43.1018	43.2079	43.7618
d-Le803A2_09_E04F	18.4291	21.9195	25.2502	26.3296	28.9650	31.4249	31.9973	34.0056	35.0738	36.0938	36.7071	37.5275	37.6490	38.0414	38.6787	38.8397	39.2769	39.4838	39.7192	40.2791	40.3815	40.6724	40.9698	41.2310	41.3827	41.7372	41.7985	42.0260	41.9105	42.1525	42.5044	42.5240	42.4052	42.6241	42.7368	42.6527	42.5333	42.3386	42.0599	41.8461	41.9152	41.8261	41.5496	41.2789	41.0603	41.0573	41.0788	41.2365	41.6970
d-Le803A2_09_E07F	17.4032	20.3341	22.6734	25.4850	26.8464	28.9006	30.3951	32.3996	32.4796	33.7023	34.3765	34.9660	35.6958	35.5084	36.6663	36.3512	37.2069	37.3599	37.3062	37.7294	37.6928	37.9492	38.0710	38.4100	38.6138	38.8208	38.7799	39.0049	39.3845	39.3167	39.3127	39.4688	39.5993	39.7582	39.5554	39.6207	39.5377	39.5040	39.0988	38.7018	37.0143	38.6031	38.2860	38.0872	37.9543	38.1016	37.9357	37.9847	38.6215
d-Le803A2_09_E09F	19.0923	22.3365	26.0338	28.8699	30.4135	32.8410	33.7104	36.0445	37.3417	38.2442	39.0270	39.3983	40.2256	40.5692	41.0313	41.3210	41.5412	42.1924	42.4294	41.8557	43.0955	43.3067	43.8062	44.0709	44.2073	44.2972	44.4145	44.6581	44.7777	45.0161	45.4152	45.3343	45.2153	45.3738	45.6831	45.3415	45.2780	45.0278	44.8423	44.4757	44.6125	44.3790	44.2555	43.8865	43.7679	43.6181	43.6096	43.8494	43.2064
d-Le803A2_09_E11F	17.0661	19.2761	21.4597	23.2535	25.0797	26.6202	27.2720	29.0248	29.5279	30.1458	31.1070	31.3313	32.0573	32.1674	32.7284	32.8220	33.4811	33.3516	33.6163	33.6549	33.8458	34.1078	34.1371	34.4046	34.5191	34.7626	34.7317	34.9586	35.1691	35.1556	35.2498	35.3626	35.3445	35.5386	35.4643	35.4944	35.3209	35.0717	34.8742	34.6479	34.1546	34.4363	34.2896	33.9902	33.8802	33.7567	33.7330	33.8727	34.2831
d-Le803A2_09_F03F	19.3628	22.7917	25.4682	28.0438	29.8817	32.3727	33.8660	35.8323	36.7750	37.6698	38.4808	39.1185	39.1506	39.8144	39.7729	40.6433	41.1982	41.4546	41.6863	41.8112	42.2993	42.5483	43.0115	43.2740	43.3480	42.4534	43.7152	43.8409	43.8498	44.1345	44.0510	44.4495	44.6264	44.4911	44.5287	44.3561	44.4162	44.0610	43.6271	43.5498	43.4121	43.3948	43.2215	42.5717	42.7204	42.6724	42.3644	40.3118	43.3534
d-Le803A2_09_F07F	19.0973	21.2511	24.2370	26.5582	28.9280	30.2890	32.4117	33.4973	34.7842	36.1207	36.4299	37.2656	37.4858	37.8125	38.2081	38.4621	39.0345	39.1939	39.5407	39.7940	40.0253	40.6927	41.0740	41.0731	41.1786	41.1763	41.3434	40.6366	41.4491	41.3562	42.0121	42.1203	42.1790	42.3213	42.2428	42.4154	42.2136	42.2133	41.9742	41.5947	41.5452	41.4271	41.1842	41.0376	40.8435	40.7133	40.6324	41.4369	41.4607
d-Le803A2_09_F08F	17.7883	21.1646	23.3553	25.0638	26.7260	29.0623	30.6362	31.8817	32.8634	33.7582	34.3002	35.2432	35.2174	35.4753	35.7114	36.3729	36.9869	36.9531	37.1764	37.5198	37.6529	37.8107	38.3835	38.5153	38.5321	38.4277	38.7903	38.6402	39.0057	38.7613	39.2474	39.4418	39.6348	39.7203	39.5741	39.4955	39.6706	39.3365	39.0312	38.9975	38.7777	38.8303	38.6386	38.3247	38.3377	38.2924	38.1291	38.1849	38.8199
d-Le803A2_09_F09F	21.0702	23.5697	26.8714	29.0548	31.3871	33.7141	35.5684	36.9049	37.9738	38.8207	39.7423	40.4357	40.1673	41.0098	41.3350	41.7071	42.2379	42.4693	42.5799	42.8612	43.4538	43.6446	44.1042	44.4870	44.6018	44.5860	44.8685	45.0149	45.0262	45.1325	45.5074	44.8553	45.7070	45.8234	45.7938	45.7637	45.5810	45.3988	44.8177	44.3174	44.5437	44.4604	44.1827	43.8393	43.6666	43.6401	43.4488	43.4667	44.4152
d-Le803A2_09_F11F	17.2809	18.8424	21.7655	23.0871	25.1655	27.0931	28.6674	29.9709	30.9878	31.8240	32.6104	32.8892	33.3964	33.5868	33.9996	34.2736	34.8562	35.1237	35.0236	35.2250	35.3397	35.7727	35.9778	36.0471	36.2925	36.5800	36.6990	35.3531	36.6639	36.9575	37.1167	37.2740	37.2555	37.3299	37.2565	37.4248	37.2549	36.9968	36.7087	36.3363	36.3699	36.3214	36.1156	36.0536	35.7141	35.7558	35.7020	35.8451	36.4732
d-Le803A2_09_G01F	18.2795	21.1058	23.4834	26.5189	28.4305	30.6385	32.2183	33.2518	34.1688	35.2362	35.6698	36.6572	36.9312	37.4030	37.9086	38.4087	38.3874	38.5044	38.9693	39.1427	39.4690	39.8220	40.0474	40.4139	40.5061	40.6901	40.8708	40.9820	41.0694	41.0907	41.1975	41.3755	41.6003	41.6328	41.5304	41.5428	41.3098	41.1501	40.8224	40.3297	40.4438	40.3561	39.9296	39.4769	39.4983	39.5434	39.4176	39.6874	40.1449
d-Le803A2_09_G04F	19.1960	22.6338	24.9931	28.1537	30.6035	32.0181	33.4304	34.6184	35.2501	36.7167	37.2211	38.3475	38.6201	38.8699	39.3297	39.6822	39.9166	40.0177	40.4372	40.3916	40.9050	41.4307	41.6878	41.8339	42.1774	42.2854	42.1388	42.4811	42.5335	42.4229	42.6279	42.9488	42.9698	43.1243	42.9989	42.8769	42.6284	42.6299	42.3168	42.0006	41.9432	41.9210	41.4390	40.9603	41.1994	41.0394	40.8717	41.4088	41.7705
d-Le803A2_09_G06F	22.2581	26.2030	28.6710	31.3669	33.5806	35.2043	36.8428	38.1579	39.3006	40.5441	40.8514	41.4158	41.8445	42.1829	42.6448	42.9385	42.8870	43.5364	43.5269	44.0304	44.4524	44.6786	45.1609	45.2989	45.5031	45.6352	45.7112	45.8400	45.8503	46.0673	46.1159	46.2112	46.4488	46.4325	46.3757	46.2988	46.0547	45.5945	45.2569	44.9285	44.8364	44.7222	44.3230	44.0349	43.8561	43.7171	43.5728	43.8873	44.4038
d-Le803A2_09_G10F	17.2634	21.0938	23.2156	25.5958	27.5069	29.4952	30.9253	32.1962	32.9782	34.2148	35.1659	35.4227	35.9399	36.1155	36.5964	36.9151	37.1007	37.2595	37.5790	37.7064	38.0068	38.3207	38.6948	38.8995	39.2264	39.3691	39.2825	39.4897	39.5969	39.5958	39.7462	39.8842	40.1029	40.2186	39.9863	40.0886	39.7489	39.8642	39.2853	38.9755	38.9948	38.9425	38.5944	38.2148	38.1844	38.1704	38.1229	38.4138	38.9266
d-Le803A2_09_G11F	20.0972	23.6284	26.2315	29.6800	31.5051	33.4567	35.3473	36.8949	37.7738	38.8440	39.5109	40.2800	40.5499	41.1121	41.6005	41.7144	42.0408	42.4909	42.7904	43.1549	43.7023	43.8702	44.1047	44.2367	44.6433	44.7076	44.9355	44.9898	45.1159	45.1542	45.3328	45.5560	45.8219	45.7319	45.7922	45.6718	45.4166	44.2731	44.7343	44.5404	44.4966	43.9633	44.1103	43.8189	43.6412	43.6839	43.3992	43.7572	44.2639
d-Le803A2_09_G12F	18.8915	22.6577	24.8233	27.4735	29.3548	31.7678	33.0131	34.5436	35.7872	36.8415	38.0684	38.1068	38.2599	38.7628	39.3742	39.4834	39.9926	40.3785	40.4731	40.8161	41.1840	41.5541	41.9167	42.0094	42.3872	42.5255	42.6764	42.8523	42.9071	42.9598	43.2535	43.4446	43.5478	43.6353	43.6521	43.4911	43.4837	42.9803	42.9634	42.7528	42.6865	42.6269	42.4457	42.2486	42.0930	42.0651	42.1072	42.2617	42.7294
d-Le803A2_09_H01F	17.0811	20.3622	22.6519	25.0111	26.0269	27.7815	29.0646	29.9876	30.8840	31.9068	32.9200	33.0749	33.5998	33.6955	34.1634	34.5503	34.5433	34.8759	34.9899	34.8659	35.1252	35.3694	35.5326	35.6932	35.8508	34.0847	36.0368	36.0703	36.2416	36.4400	36.3263	36.3699	36.6768	36.6588	36.6410	36.6122	36.4973	36.2542	35.7111	35.6034	35.6033	35.5480	35.1823	35.0405	34.6807	34.6937	34.5780	34.7748	35.2092
d-Le803A2_09_H02F	22.1103	24.6217	28.0421	31.0064	32.9749	34.5812	36.4021	37.7989	38.9166	40.1287	40.8681	41.1888	41.3794	41.6883	42.4781	42.4739	42.5717	42.7739	43.0416	42.5998	43.8757	44.2099	44.5922	44.8293	44.9688	45.1543	45.2366	45.4080	45.4597	45.9195	45.8307	45.0712	45.9903	46.0158	45.9953	46.0587	45.8877	45.5770	45.2569	44.8496	44.8097	44.6171	44.3779	43.9603	42.6395	43.8955	43.6746	44.0185	44.5100
d-Le803A2_09_H03F	20.4038	23.7386	26.0688	29.3776	30.9521	32.5981	34.3378	35.3677	36.4605	37.6322	38.1699	38.6554	38.8813	39.2860	39.7618	39.8052	40.1006	40.3449	40.5140	40.6673	41.3112	41.5820	41.7868	42.0640	42.2792	42.0881	42.4547	42.5404	42.6133	43.0737	43.0241	42.9798	43.2817	43.2869	43.2306	43.2891	43.1811	42.9919	42.5943	42.2413	42.2217	42.1254	41.8467	41.6337	40.9999	41.4310	41.3231	41.5812	42.1028
d-Le803A2_09_H04F	21.6418	25.3714	28.3263	30.6632	33.1258	35.1676	36.6160	37.7794	38.9735	40.5044	41.1959	41.6343	41.9255	41.9281	42.6263	43.0936	43.2668	43.7593	44.2898	44.3196	44.8455	45.1290	45.3991	45.4921	45.8261	45.8456	45.9573	46.1240	45.8687	46.4543	46.6770	46.6849	46.9502	46.8662	46.8338	46.8745	46.7637	46.5701	46.3562	46.0242	45.9270	45.9674	45.6575	45.5428	45.3564	45.3690	45.3191	45.5843	46.0077
d-Le803A2_09_H11F	18.6432	21.1114	22.9092	26.0021	27.3219	28.9959	30.1657	31.1632	31.7012	33.0725	33.4211	33.7537	34.0946	34.7042	34.8526	35.3027	35.2578	35.7479	35.9500	35.8738	36.1593	36.2954	36.4915	36.7020	36.9292	36.9976	37.0349	37.1824	36.5558	37.3539	37.5616	37.5442	37.7685	37.7136	37.5203	37.6616	37.5619	37.4086	37.2180	37.1134	36.9202	36.9197	36.7101	36.5902	36.4941	36.3622	36.3738	36.6056	36.9215
d-Le803A2_10_A03F	21.6976	24.8248	27.8451	30.1940	32.5467	33.7897	35.6650	36.2550	38.0090	39.1220	39.2873	40.0517	40.2378	40.4539	40.7859	41.1603	41.3459	41.8515	41.8529	42.3443	42.4002	42.9451	43.1193	43.3633	43.6485	43.6883	43.7952	43.9073	43.9370	44.1610	44.3131	44.4282	44.4872	44.5819	44.5816	44.5345	44.3563	44.0333	43.6782	43.4455	43.2651	43.1453	42.9252	42.5840	42.3680	42.4236	42.1810	42.4845	43.0582
d-Le803A2_10_A10F	21.1608	23.3498	26.6526	29.5669	31.2540	32.8336	34.3002	35.4995	36.4903	37.6223	37.7065	38.7688	39.0291	38.9300	39.3290	39.7533	39.7169	40.0009	40.3100	40.4896	40.8468	41.0574	41.3500	41.6465	41.4846	41.6674	41.6765	41.9172	42.0080	41.9784	42.4372	41.6917	42.3059	42.5212	42.4063	42.4701	42.2471	42.1493	41.7776	41.5630	41.4172	41.3724	41.0797	40.8852	40.6195	40.6510	40.6716	40.7865	41.3940
d-Le803A2_10_A11F	19.7012	23.4764	27.1329	29.0123	31.1001	32.7300	34.0708	35.1476	36.4414	37.5848	37.5551	38.2696	38.4718	38.7682	39.0054	39.4707	39.7150	40.1493	40.3370	40.3306	40.8999	41.0452	41.0318	41.3930	41.6217	41.6086	41.8401	41.9142	42.0112	42.0505	42.3436	42.4021	42.4054	42.5778	42.4711	42.4211	42.2181	42.0614	41.6016	41.3415	41.3060	41.2076	40.9793	40.5496	40.4713	40.4138	40.3692	40.5614	41.0482
d-Le803A2_10_B01F	19.9206	22.9482	25.5438	26.9601	28.8880	30.6406	31.9617	33.3921	34.4332	35.5796	35.6468	36.8082	36.3736	36.9882	37.2720	37.6672	37.6833	37.8148	38.1084	38.2764	38.4387	38.8560	39.0387	39.3212	39.3050	39.4027	39.5412	39.7445	40.0108	39.3222	39.9703	40.0850	40.2564	40.1976	40.1906	40.1855	39.9402	39.7177	39.4173	39.1117	38.9333	38.8091	38.5963	38.4363	38.2194	38.1034	37.9732	38.2535	38.6478
d-Le803A2_10_B03F	23.3405	27.0264	30.2308	32.9328	34.6078	37.3400	39.0986	40.3422	41.3506	42.7390	43.3498	43.9086	44.1762	44.5278	45.1566	45.3973	45.5393	46.0749	46.3812	46.6896	47.0850	47.5362	47.6295	47.9310	48.1203	48.1757	48.3821	48.5910	48.7541	48.8094	49.0530	49.1279	49.2176	49.3827	49.4453	49.2428	49.3082	49.3903	48.8009	48.8381	48.8982	48.7543	48.6489	48.4858	48.4691	48.7234	48.6079	48.6985	49.1026
d-Le803A2_10_B09F	20.2505	23.4701	26.6402	29.1259	31.0051	32.5849	35.0283	36.2861	37.3116	38.0893	38.9658	39.5137	39.6852	40.1576	40.4416	41.1245	41.1535	41.6197	41.7937	42.1484	42.3242	42.6117	43.0078	43.2665	42.7916	43.4858	43.5485	42.9406	43.8834	44.0360	44.2750	44.2545	44.5738	44.4842	44.5434	44.5580	44.4317	44.1558	43.8022	43.6312	43.4929	43.4690	43.1573	42.9520	42.9071	42.9938	42.6482	42.9407	43.3967
d-Le803A2_10_B11F	20.8185	24.1819	27.5607	30.8802	31.2976	34.4751	35.8819	37.2633	38.9309	39.6430	40.0901	40.9231	41.0549	41.5921	42.1264	42.3454	42.3662	42.8295	43.0788	43.5158	43.4679	44.1450	44.3393	44.6028	44.8479	44.8553	44.8786	44.9412	45.1726	44.0157	45.5176	45.5936	45.6877	45.8901	45.9402	45.7116	45.5202	45.2687	44.2287	44.5562	44.5548	44.5320	44.0807	43.7085	43.6288	43.5315	43.4219	43.6188	44.2263
d-Le803A2_10_C02F	20.8134	24.9531	27.8476	30.1580	32.9093	34.5467	36.3317	38.2497	39.0514	40.1270	40.6958	41.5450	41.4664	42.3155	42.3599	43.1042	43.3057	43.9572	44.0615	44.7346	44.7422	45.2363	45.0178	45.1535	45.9074	45.8952	46.1328	46.2406	46.3856	46.4865	46.7935	46.9253	47.0746	47.1514	47.0433	47.0440	47.0244	46.8192	46.4951	46.3401	46.1845	45.7696	45.8566	45.6412	45.5411	45.4685	45.3577	45.5864	46.1611
d-Le803A2_10_D01F	19.7522	23.6126	25.7298	28.8555	31.1692	32.8952	34.6063	36.3217	37.3543	37.8283	39.0873	39.5018	39.7063	40.1140	40.4692	40.7684	41.1497	41.5451	41.7342	41.1910	42.6561	42.9524	42.9394	43.4466	43.4686	43.6137	43.8908	43.9842	44.1334	44.2492	44.3168	44.6452	44.5506	44.6930	44.7591	44.4707	44.5841	44.3106	44.2034	43.7111	43.7468	43.4555	43.2478	40.3510	42.9376	42.8264	42.6720	42.9240	43.5459
d-Le803A2_10_D03F	20.8556	24.4952	26.8824	29.4647	32.1562	34.1359	35.8873	37.2745	38.3637	39.4762	39.9946	40.5307	41.2415	41.6526	42.0667	42.3985	42.6519	43.1992	43.6393	43.3867	44.3344	44.6719	44.8353	45.2943	45.2728	45.4535	45.5258	45.8225	45.8684	46.0586	46.2507	46.3133	46.4884	46.5896	46.4229	46.5315	46.3567	46.2127	45.9679	45.6141	45.4347	45.3794	45.1115	44.5954	44.7299	44.6208	44.6496	44.7889	45.2919
d-Le803A2_10_D05F	19.0194	22.8862	26.0076	28.7864	30.6949	33.2445	34.7243	36.5566	37.5772	38.8539	39.2731	39.7637	40.4319	40.5989	41.4310	41.9435	41.8546	42.5320	42.7945	43.0867	43.3208	43.8418	44.1041	44.6189	44.7677	44.8798	45.1048	45.2674	45.3611	45.5581	45.8039	45.6790	45.9858	46.0901	45.2908	46.0328	45.8724	45.6213	45.2105	45.1022	44.8394	44.8126	44.7404	44.3574	44.1485	44.0105	43.8302	44.1160	44.7735
d-Le803A2_10_D07F	16.8733	19.0979	21.3930	23.4480	25.4229	26.6628	28.5314	29.1284	30.6900	30.9993	32.0040	32.4149	32.8411	32.6155	33.4028	33.9560	33.8238	34.3120	34.3750	34.4237	34.8581	34.8034	35.3647	35.4081	35.7281	35.9080	35.9398	35.9964	36.1731	36.1913	36.3103	36.4196	36.6426	36.6591	36.5979	35.9279	36.6441	36.3024	36.0431	35.8829	35.7051	35.7866	35.7091	35.4076	35.2548	35.1805	35.2282	35.3527	36.0324
d-Le803A2_10_D09F	16.2159	19.4072	20.8002	23.8400	26.0618	26.5054	28.3358	29.3375	30.5434	31.3719	32.0133	32.3022	32.9855	32.6972	33.3533	33.7769	33.8902	34.2919	34.3859	34.3265	34.7922	34.6034	35.1245	35.1234	35.4617	35.7308	35.7519	35.9940	35.9038	36.1141	36.1001	36.3298	36.4756	36.3922	36.4695	35.7619	36.3842	36.0870	35.7154	35.4224	35.2814	35.2940	35.1065	34.8272	34.6785	34.5397	34.5580	34.5895	35.4473
d-Le803A2_10_E02F	18.8116	22.0908	25.4357	27.6695	30.4841	32.2839	33.5536	35.7337	36.4681	37.4372	38.5778	39.2717	39.8180	40.0601	40.2907	40.8301	41.2409	41.7095	41.8165	41.3126	42.5381	42.8370	43.2301	43.6563	43.7545	43.7699	44.0667	44.1214	44.2537	44.3301	44.5796	44.6849	44.8000	45.0288	44.8130	44.8362	44.8640	43.3410	44.4416	44.1075	44.0580	44.1806	43.8757	43.7789	43.6416	43.5868	43.4881	43.8175	43.2302
d-Le803A2_10_E11F	14.4783	16.6412	19.4198	21.4193	22.6087	24.2407	24.9786	27.0178	27.9568	28.4658	28.7189	29.2309	29.6090	30.2391	30.2789	30.6264	30.8529	30.7271	31.2532	31.2977	31.3497	32.0407	31.9213	32.0355	32.2955	32.3518	32.3289	32.5973	32.2909	32.5570	32.7318	32.7136	32.9244	32.8717	32.9005	32.8275	32.6243	32.5224	32.3219	32.0577	31.8375	31.8421	31.7294	31.6482	31.4201	31.2066	31.2194	31.5230	31.8793
d-Le803A2_10_E12F	15.2832	17.6013	19.4363	21.7734	23.2847	24.4117	25.0713	27.0172	27.8576	28.6148	28.9663	29.4865	29.7950	29.9737	30.4683	30.6516	30.9325	31.1531	31.4170	31.4760	31.5926	31.6969	31.9985	32.2190	32.3286	32.6008	32.4453	32.7082	32.8430	32.8883	32.8722	33.1152	33.0798	33.3218	33.1242	33.1126	33.0635	32.9714	32.5544	32.3229	31.6932	32.2973	32.0693	31.8885	31.7355	31.6855	31.6476	31.7506	32.2657
d-Le803A2_10_F03F	21.1468	24.7290	26.8847	29.5403	32.0341	33.3160	35.2821	37.4069	38.0633	38.9998	39.9005	40.2857	40.5179	40.8489	41.4621	41.6852	42.3030	42.5603	42.9338	43.1637	43.3307	43.8642	44.5795	44.5096	44.5199	44.2410	44.5961	45.1068	44.9710	44.5634	45.2740	45.5850	45.6586	45.7037	45.6817	45.5660	45.5870	45.3969	44.9951	44.8124	44.6616	44.5536	44.4491	44.0113	43.9468	43.8288	43.6664	43.6579	44.5097
d-Le803A2_10_F04F	14.1766	16.1255	18.5671	20.0126	21.5794	23.3738	24.1866	25.7312	26.3161	26.8755	27.1963	27.8947	28.3595	28.5675	28.9059	29.3689	29.1931	29.6559	29.6743	29.8103	29.9820	30.0833	30.0764	30.2327	30.5793	30.7382	30.6872	30.8808	31.0054	31.1832	31.2334	31.2534	31.1673	31.3108	31.3080	31.0989	30.9922	30.9408	30.6529	30.3741	30.3563	30.2721	29.9323	29.7808	29.6555	29.5701	29.4708	29.7308	28.3119
d-Le803A2_10_F09F	20.2381	24.4308	27.1874	30.2403	32.3856	34.3508	36.2789	37.9136	39.5109	40.4084	41.0392	41.8887	42.0210	42.5637	43.1760	43.3189	43.9264	44.2831	44.5626	44.9743	45.4478	45.8287	46.3555	46.4104	46.6446	46.2815	46.7999	46.6915	47.0660	46.9532	47.4580	47.7018	47.7843	47.8456	47.7662	47.7601	47.6078	47.3620	47.0372	46.7137	46.5395	46.4317	46.2295	45.9037	45.7748	45.7745	45.6747	45.7213	46.5483
d-Le803A2_10_F11F	16.0326	18.6644	20.7633	24.2809	25.7744	27.4479	29.0956	30.5251	31.5528	32.5185	32.9666	33.7122	34.2510	34.3715	34.7515	35.0946	35.3731	35.7500	35.7723	36.1803	36.3864	36.7672	36.8637	36.9758	37.3447	37.5566	37.6522	36.2775	37.6991	38.1406	38.0693	38.0605	38.1991	38.3445	38.0775	38.3008	38.2262	37.8165	37.5705	37.2915	37.2517	37.2106	36.7497	36.5925	36.4591	36.4675	36.3716	36.4631	36.3908
d-Le803A2_10_F12F	18.7812	21.9830	24.2503	27.3259	29.3762	31.0467	32.8529	34.1437	35.3738	36.5382	36.8875	37.6857	38.1376	38.3202	38.7287	39.2167	39.7213	39.8941	40.1729	40.5190	40.6340	41.1244	41.6005	41.6519	41.8747	41.6704	42.0096	42.1729	42.2546	42.4294	42.5632	42.8568	42.8595	42.9394	42.8278	42.9421	42.8377	42.7256	42.3603	42.1010	42.0951	42.0264	41.8056	41.5811	41.4247	41.4159	41.2797	41.4213	41.8503
d-Le803A2_10_G01F	23.0966	26.4891	29.6252	32.3431	34.5439	36.4367	37.8173	39.7732	40.6752	41.7269	42.5332	42.9719	43.2625	43.5106	44.2724	44.5616	44.7769	45.3003	45.6334	45.9812	46.4400	46.6784	47.0899	47.1869	47.4779	47.6174	47.6595	47.8542	48.0674	48.1339	48.3154	48.4548	48.6302	48.6317	48.6699	48.5904	48.5087	47.7556	47.8300	47.6019	47.5344	47.3792	47.2290	47.0038	46.7504	46.7128	46.6325	46.9110	47.3561
d-Le803A2_10_G07F	16.6124	18.8750	22.1753	24.2091	26.5577	28.1780	29.8267	30.8780	31.5866	32.4703	33.1197	33.7203	34.0444	34.4317	34.8805	35.2673	35.8043	35.9196	36.0091	36.0265	36.4458	36.6034	36.9027	37.1846	37.3661	37.2836	37.6995	37.6770	37.9055	37.8666	38.0643	38.2246	38.2948	38.3517	38.2313	38.4400	38.2244	37.9725	37.4148	37.1225	37.1936	37.1093	36.9517	36.5280	36.3217	35.1024	36.2288	36.2236	37.0787
d-Le803A2_10_G09F	18.6805	21.7813	25.0721	27.7539	29.6655	31.6591	33.2258	34.5205	35.6155	36.7118	36.8080	37.7591	37.8154	38.2989	38.9575	39.0929	39.3426	39.8300	39.9360	40.4568	40.8595	40.7797	41.3110	41.4116	41.6896	41.7910	41.9663	42.2340	42.0855	42.2031	42.3852	42.5130	42.8088	42.8396	42.7659	42.7927	42.6026	41.0640	41.9750	41.7914	41.6493	41.0205	41.5012	41.2382	41.0851	40.9919	40.8142	40.9562	41.4371
d-Le803A2_10_H04F	19.6823	23.0404	26.6541	28.4071	30.7095	32.4996	33.7065	34.8357	36.3813	37.3683	37.9977	38.7989	38.9064	39.2336	39.5763	39.9282	39.9909	40.8103	41.1431	40.4914	41.2996	41.8808	41.9334	42.0372	42.1129	42.3405	42.3303	42.4378	41.0790	42.8656	43.1397	42.8184	43.3096	43.0302	42.6741	43.0538	42.7869	42.6257	42.0785	41.8364	41.4491	41.6667	41.2751	41.2426	40.8850	40.7094	40.9406	41.0602	41.6420
d-Le803A2_10_H07F	17.8935	20.8030	24.4146	25.5690	27.7244	28.7065	31.6295	33.5201	32.4871	33.4677	34.3079	34.9100	34.8926	35.4812	35.4991	35.9800	36.2495	36.4983	36.5465	36.7205	37.0613	37.1963	37.6512	37.5549	37.8224	38.0436	38.1498	38.2588	38.2333	38.4890	38.6601	38.4560	38.7155	38.7299	38.9193	38.6602	38.7000	38.2475	38.0926	37.6178	37.6953	37.6180	37.2246	36.9915	36.8137	36.7407	36.6933	36.9762	37.3459
d-Le803A2_10_H08F	19.8478	22.9123	26.5772	29.1872	30.5927	32.4817	34.5650	35.6339	36.8164	37.8351	38.2608	39.0574	39.2279	39.7063	40.1143	40.3760	40.5190	41.1454	41.5222	41.4315	42.0316	42.3681	42.6305	42.6721	42.8317	43.1219	43.0412	43.3034	43.0697	43.5392	43.8614	43.6282	43.9553	43.8648	43.8028	43.8600	43.8339	43.5310	43.1555	42.9288	42.7004	42.8761	42.5425	42.3281	42.1811	42.0933	42.0656	42.3088	42.7284
d-Le803A2_10_H09F	20.3048	22.4310	26.3359	28.6686	30.7939	32.6359	34.0897	35.1378	36.1773	37.6425	38.1125	38.9748	39.1390	39.4297	39.7825	40.1596	40.3012	40.7386	41.5232	40.9741	41.7901	42.0063	42.2847	42.2185	42.4875	42.6600	42.6500	42.8486	41.5385	43.2397	43.5665	43.2096	43.7395	43.4236	43.0127	43.5033	43.2429	43.1322	42.5207	42.3407	41.9074	42.2075	41.8814	41.8847	41.5572	41.2754	41.4666	41.5710	42.2309
d-Le803A2_10_H10F	20.3699	25.2987	27.7845	30.8639	32.7211	34.6605	36.6022	38.0389	39.1268	40.2112	41.1209	41.3247	41.5147	41.9270	42.7059	42.6250	42.8552	43.1888	43.6900	43.4194	44.3828	44.6780	45.0054	45.2785	45.3695	45.5535	45.5973	45.8127	45.7913	46.2034	46.2066	45.7183	46.4167	46.4738	46.4447	46.3944	46.2171	46.0260	45.5831	45.2385	45.1203	44.9459	44.7715	44.2444	43.9136	44.1197	43.9849	44.3586	44.8804
d-Le803A2_10_H11F	18.3916	21.9333	24.8731	27.4881	29.3590	30.4916	32.6709	33.4987	35.1843	36.1307	37.2404	37.4711	37.8478	38.2069	38.7035	38.9173	39.0062	39.4329	39.6541	39.8510	40.0885	40.3375	40.5630	40.9097	41.1735	40.9296	41.1850	41.3334	40.0208	41.5843	41.6905	41.6952	42.0049	42.0063	41.9296	41.9060	41.6705	41.4359	40.9441	40.8251	40.5014	40.5494	40.3248	40.0980	39.8112	39.5898	39.6226	39.8258	40.5350
d-Le803A2_10_H12F	16.9402	20.3212	21.1124	23.8303	25.6412	26.6005	28.2086	29.9961	30.3642	31.3178	31.7426	32.1482	32.5275	32.8001	33.4258	33.4760	33.8658	33.9918	34.1955	34.0711	34.3619	34.7625	34.7926	34.9714	35.2606	35.3468	35.4954	35.6431	35.6878	35.8698	36.0558	36.0809	36.2299	36.2907	36.2321	36.2731	36.0722	36.1236	35.7826	35.3986	35.5989	35.3287	35.1636	34.9593	34.7533	34.6406	34.6652	34.7111	35.0531
d-Le803A2_11_A02F	21.8701	24.1778	28.0414	30.5824	32.3848	33.9483	35.4640	36.4999	37.7514	39.0733	39.2317	39.6450	40.0173	40.2865	40.7092	40.9544	41.1858	41.3120	41.4810	42.0222	42.3889	42.6479	42.8817	43.1292	43.2507	43.3029	43.4450	43.5543	43.7326	43.8955	43.9716	44.0086	44.1078	44.1568	44.1983	44.1600	44.1257	43.7581	43.3773	43.1451	43.0455	42.8899	42.6684	42.4567	42.1565	42.2473	42.0088	42.2623	42.7566
d-Le803A2_11_A10F	22.2357	24.8302	28.4274	30.7452	33.3036	34.3465	36.2370	37.7286	38.3818	39.7085	40.2530	40.6635	40.9601	41.2567	41.6431	42.0854	41.9149	42.4622	42.6554	42.9305	43.2873	43.3173	43.6611	43.8360	44.0855	44.1195	44.1753	44.3016	44.4746	44.6362	44.7941	44.6563	44.9078	44.9640	45.0168	45.0361	44.9198	44.6939	44.3506	44.0345	43.9554	43.9739	43.6521	43.3031	43.1580	43.1183	42.9565	43.2276	43.7086
d-Le803A2_11_A12F	22.3262	25.3190	29.3737	31.9603	34.0031	35.6336	37.6100	38.8123	39.8721	41.0286	41.5223	41.9138	42.2629	42.4931	43.0327	43.2842	43.2815	43.5673	43.9568	44.3980	44.7872	44.9830	45.1740	45.3885	45.6127	45.5255	45.6432	45.8088	45.9049	46.1037	46.2872	46.0108	46.3606	46.4525	46.4675	46.4258	46.2333	46.0332	45.7016	45.3324	45.2708	45.2037	44.8752	44.6547	44.3701	44.3538	44.1923	44.4247	44.9521
d-Le803A2_11_B01F	22.2215	25.8565	29.4070	32.4156	34.4084	36.2401	37.7512	39.6333	40.9179	41.5766	42.2759	43.0067	43.0989	43.4105	44.0349	44.4420	44.5300	44.8986	45.3232	45.6276	45.9679	46.2751	46.5409	46.8384	46.5931	46.9872	47.0700	47.3828	47.5138	47.5970	47.7728	47.7906	48.0408	47.9269	48.0160	47.7742	47.1718	47.5428	47.0160	46.7313	46.6627	46.4863	46.2075	45.8702	45.7250	45.8469	45.4895	45.6811	46.3693
d-Le803A2_11_B10F	20.7730	24.6846	27.4215	30.2632	32.7782	33.8784	36.2010	37.6202	38.1855	39.7492	40.3292	40.9188	41.1586	41.3835	41.8677	42.2746	42.3037	42.6903	43.0828	43.3235	43.7103	44.0067	44.1582	44.4854	44.4378	44.6173	44.7463	44.9214	45.0593	44.9081	45.3594	45.5162	45.5207	45.6606	45.6642	45.6522	45.2704	45.1900	44.7446	44.6081	44.5608	44.4653	44.2343	43.8943	43.7926	43.9155	43.6810	43.7702	44.4205
d-Le803A2_11_B11F	21.2989	24.0529	27.2464	29.8289	32.0343	33.0083	35.2841	36.3049	37.0878	38.3463	38.8389	39.5454	39.9916	40.1112	40.7768	40.7895	40.8377	41.2484	41.5917	41.8730	42.2379	42.2517	42.7035	42.9053	42.6243	43.1455	43.3266	43.3160	43.4687	43.5897	43.8227	43.9441	44.0279	44.0360	44.1501	44.0469	43.3694	43.6178	43.1693	42.9985	43.0139	42.7235	42.5159	42.2693	42.1379	42.2464	41.9570	42.1432	42.7750
d-Le803A2_11_B12F	20.1598	24.2902	27.1811	29.6511	31.6273	33.1687	34.9374	35.6902	37.0104	37.7343	38.6190	39.2019	39.5856	39.7181	40.2204	40.6819	40.5786	41.0150	41.2970	41.5484	41.7814	42.0404	42.3411	42.5090	42.6912	42.8496	42.9120	43.0950	43.1783	43.3721	43.4806	43.5603	43.7630	43.8097	43.8708	43.7996	43.6361	43.3911	43.1580	42.8506	42.8409	42.6917	42.4429	42.2039	42.0891	42.1979	42.0060	42.1283	42.7229
d-Le803A2_11_C02F	19.5791	22.9887	25.9231	28.1819	29.8548	31.7973	33.2987	34.6406	35.6869	36.4981	37.0112	37.7709	37.6060	38.3825	38.6434	39.2344	39.2919	39.6283	39.9490	40.1249	40.4199	40.4572	40.6369	41.1094	41.3709	41.4832	41.6405	41.7697	41.8481	41.9993	42.1447	42.2665	42.4558	42.5535	42.4104	42.3524	42.3300	42.1117	41.7021	41.5279	41.4235	41.1014	41.1670	40.8639	40.8165	40.6625	40.6186	40.7586	41.3918
d-Le803A2_11_C03F	19.6409	22.7967	24.9780	27.4699	30.7381	32.2223	34.2371	35.3485	36.4710	37.1718	38.4991	38.3562	38.9743	39.5589	39.9109	40.0800	40.4039	41.0606	40.9235	41.0981	41.5513	42.0893	42.1325	41.5633	42.7023	42.4956	42.6205	42.7985	43.0111	42.9664	43.2775	43.3232	43.5777	43.4491	43.5552	43.3577	43.2959	43.1032	42.5793	42.4179	42.3062	42.0237	41.9455	41.5409	41.4442	41.3208	41.2792	41.5506	42.0863
d-Le803A2_11_C04F	18.7422	22.2596	24.7296	27.4036	29.0290	31.0546	32.3314	33.5953	34.7928	35.5791	35.7770	36.7806	36.5465	37.3810	37.5473	38.0144	38.0851	38.6549	38.8557	38.7555	39.1941	39.4389	39.4382	40.0089	40.2715	40.3636	40.4755	40.6137	40.6361	40.7066	40.9377	41.1478	41.2808	41.3065	41.2160	41.1495	41.0324	40.7970	40.4375	40.2089	40.1279	39.7132	39.7440	39.4055	39.3057	39.1729	39.0932	39.3049	39.8781
d-Le803A2_11_C06F	19.8065	23.5982	26.7268	28.6556	31.0544	33.1398	34.8693	36.0986	37.3044	38.6343	39.4028	39.9306	40.2153	40.4678	40.9744	41.1466	41.4666	42.1219	42.1052	42.6086	42.8765	43.0387	43.3262	42.0298	43.8596	43.8311	43.9797	44.1624	44.2998	44.2977	44.5531	44.6692	44.8603	44.7474	44.9932	44.7318	44.7560	44.5416	44.2057	44.0800	43.8791	43.7179	43.5241	43.2186	43.2009	43.1124	43.0329	43.4052	43.7710
d-Le803A2_11_D01F	17.9530	20.5661	22.2800	24.8258	27.9653	28.2543	29.9190	31.3966	32.2893	33.2321	33.6786	33.4688	34.6732	35.0593	35.3231	35.6494	35.7375	36.0340	36.3830	36.3921	36.7066	36.9516	37.0284	37.5257	37.3384	37.7567	37.7897	38.1784	37.9213	38.1075	38.1436	38.1953	38.3975	38.4915	38.4755	38.3960	38.2860	38.0734	37.6674	37.3710	37.4230	37.2614	37.0703	36.8039	36.5782	36.3934	36.3907	36.4073	37.1085
d-Le803A2_11_D03F	19.4882	22.9977	27.3078	29.3121	31.1508	32.9118	35.0516	36.7441	37.5113	38.3844	38.9967	39.7730	40.0056	40.6198	40.7179	41.2129	41.4332	41.8673	42.0953	41.2580	43.1864	43.3265	43.3577	43.9052	44.1416	44.0962	44.4072	44.2972	44.5669	44.6506	44.8671	45.0132	45.0945	45.1498	45.1972	45.0201	45.0427	44.9196	44.6235	44.3195	44.3284	44.0241	43.8755	41.3755	43.6316	43.4267	43.3261	43.5495	44.1622
d-Le803A2_11_D08F	17.0185	20.9454	23.4640	25.5054	28.2460	29.6221	31.6483	32.6048	33.9002	34.9153	35.8866	35.9236	36.4153	37.0929	37.2743	37.9389	37.9973	38.3747	38.8214	38.8683	39.1607	39.4236	39.8835	40.0934	40.2011	40.4053	40.5536	40.5373	40.8411	41.0557	41.2391	41.1327	41.4274	41.4815	40.5619	41.2478	41.2726	40.8930	40.5244	40.2402	39.9247	40.0161	39.7773	39.5483	39.1771	39.1680	39.1462	39.3407	39.9219
d-Le803A2_11_E01F	16.9194	22.0238	24.2702	25.9042	29.3893	31.9455	32.8530	34.3972	34.4693	36.3731	36.8108	37.6395	37.7680	38.3945	38.4957	39.2197	39.4687	39.9267	40.0676	40.4842	40.5919	41.2264	41.1814	41.8298	41.6246	42.3131	42.1592	42.2381	42.2977	42.4691	42.9318	42.7646	42.7616	43.1417	42.6734	42.8711	42.7111	41.6362	42.3069	42.1445	42.3086	42.1473	41.8565	41.5891	41.6860	41.6472	41.1754	41.8965	42.2214
d-Le803A2_11_E02F	17.5804	20.9397	22.9748	24.7037	26.7334	28.4743	29.2779	30.9828	31.9640	32.5340	33.3886	34.1084	34.0306	34.7569	34.4824	35.2023	35.3713	35.7253	35.6266	35.9190	36.0515	36.2635	36.5168	36.7703	36.9521	37.2438	37.2394	37.4290	37.5094	37.5818	37.7132	37.7439	37.8439	37.9675	37.8206	37.8667	37.6863	37.4280	37.0494	36.7894	36.5613	36.6169	36.3500	36.0646	35.8650	35.8561	35.7085	35.8328	36.4305
d-Le803A2_11_E05F	18.4604	21.6414	23.6668	25.9067	27.7368	29.5396	30.7689	32.4378	32.9072	33.9401	34.5315	35.3541	34.9546	35.7730	36.1114	36.2739	36.4780	36.9283	37.0667	37.2491	37.5313	37.5334	37.8829	38.2367	38.2552	38.6190	38.6844	38.7691	38.9564	38.9676	39.1622	39.3309	39.2702	39.5380	39.4430	39.4104	39.3215	39.1639	38.8386	38.5566	38.4439	38.5301	38.2917	38.0817	37.9074	37.9660	37.8548	37.9605	38.5160
d-Le803A2_11_E06F	20.6357	23.8727	25.9296	29.0167	31.4500	32.9904	34.9546	36.5553	37.8998	38.2910	39.3061	39.9175	40.1887	40.6224	41.0070	41.3826	41.6446	42.1211	42.4909	41.9204	43.1677	43.3846	43.6954	43.9656	44.2276	44.3580	44.4314	44.6237	44.7566	44.9396	45.1665	45.2860	45.2900	45.3817	45.5087	45.4146	45.4065	45.0886	44.8871	44.5914	44.5530	44.5355	44.2284	43.8948	43.8109	43.7548	43.7524	43.8316	43.4581
d-Le803A2_11_E10F	18.3465	20.9015	23.1007	25.9330	27.6116	29.1041	30.7664	32.3684	33.4867	34.0836	34.9984	35.7849	35.4877	36.2218	36.7589	36.9748	37.2167	37.6001	37.8897	37.8841	38.1865	38.3697	38.7697	39.0077	39.3291	39.4473	39.5724	39.7142	39.8139	39.9823	40.1372	40.2913	40.1620	40.3488	40.3814	40.2347	40.1605	39.9013	39.5641	39.1801	38.9525	39.0958	38.7294	38.4356	38.2920	38.3034	38.1660	38.3301	38.7230
d-Le803A2_11_E12F	19.2145	22.1517	25.0024	27.2852	28.8948	31.3786	33.0779	34.6588	35.3737	36.6714	37.1044	37.9325	37.7303	38.4411	39.0705	39.1978	39.1988	40.0227	40.2820	40.6128	40.9000	41.2263	41.4235	41.7030	41.9456	42.2138	42.1393	42.3624	42.4771	42.6197	42.6685	42.9144	43.0512	43.1438	42.9570	42.9704	42.8601	42.7489	42.3656	41.9902	41.4375	41.8323	41.6095	41.3460	41.3040	41.3013	41.1737	41.3551	42.0246
d-Le803A2_11_F02F	20.6059	24.5967	27.6441	29.5332	32.1573	34.3862	35.9787	37.4594	38.6858	39.9804	40.5057	41.3284	41.0866	42.0230	42.2869	42.8347	43.2232	43.5631	43.9251	44.2253	44.5957	44.9753	45.5833	45.5717	45.8609	45.7001	45.9673	46.2996	46.4012	45.9223	46.7234	46.4614	46.9681	47.0363	47.0595	47.0329	46.7913	46.7679	46.3337	45.6044	46.1399	45.9567	45.7572	45.4443	45.3978	45.4004	45.2160	45.1932	45.9683
d-Le803A2_11_F04F	17.6523	20.8810	23.2957	25.3182	27.2452	29.2497	30.9310	32.0925	33.0132	33.9938	34.6964	35.1608	35.3283	35.8075	36.1641	36.5141	36.9869	37.2528	37.3397	37.4917	37.7116	38.0660	38.5113	38.5679	38.8267	38.4548	39.0966	38.9040	39.2860	39.1369	39.4164	39.7060	39.7253	39.9268	39.7372	39.7560	39.6446	39.4990	39.2056	38.9198	38.9761	38.8578	38.6846	38.3596	38.3064	38.2514	38.2105	38.2002	38.6652
d-Le803A2_11_F09F	19.1320	22.6088	24.7805	26.8125	28.9132	30.7722	32.2355	33.4860	34.5322	35.4997	35.9429	36.9063	36.8820	37.3060	37.8529	37.9018	38.3684	38.6508	38.7306	38.8879	39.1631	39.7200	40.1008	39.9452	40.3268	40.4363	40.5515	40.0815	40.6211	40.2658	40.9263	41.1569	41.2411	41.3701	41.1133	41.0666	40.9021	40.7242	40.3689	39.8839	39.9352	39.8921	39.5715	39.1804	38.9191	38.8063	38.7358	37.5744	39.6288
d-Le803A2_11_F11F	20.7150	21.7678	25.1099	27.6664	29.1280	30.6435	32.4945	33.1083	34.5650	35.4440	36.1620	36.6835	36.9091	37.2360	37.9161	37.9314	38.3421	38.5658	38.9392	39.0409	39.1463	39.7179	40.1413	40.0304	40.3793	39.9714	40.6524	39.9804	40.6821	40.3035	40.9825	41.1157	41.1856	41.2430	41.1550	41.2888	41.1087	41.0535	40.8513	40.4474	40.4768	40.4073	40.1831	40.0073	39.8972	39.8246	39.7804	39.5906	40.4299
d-Le803A2_11_G02F	17.8603	21.8214	24.3978	26.7045	28.9883	30.1141	32.3166	33.3804	34.4435	35.2352	35.7981	36.6854	37.1221	37.2074	37.9131	38.0714	38.4318	38.7890	38.9741	39.3520	39.5201	39.8211	40.2381	40.5019	40.5566	40.6658	40.8897	40.9721	41.1797	41.3322	41.3501	41.5263	41.6584	41.6545	41.5915	41.5030	41.4182	41.0795	40.7012	40.4099	40.3015	40.1997	39.8238	39.3697	39.5103	38.2485	39.2115	39.4450	39.9260
d-Le803A2_11_G03F	22.0110	25.9299	28.3940	31.4385	34.2247	36.0153	37.8627	39.6404	40.4502	41.4226	42.2723	42.8830	43.3302	43.8593	44.3763	44.6292	44.8557	45.1289	45.8323	46.3210	46.7317	46.9722	47.2721	47.4559	47.8939	47.8544	48.0578	48.2756	48.3356	48.5619	48.5881	48.8235	49.1284	49.0320	49.0764	49.0335	48.7724	46.5196	47.7906	47.5689	47.4780	46.7017	47.0930	46.7400	46.4892	46.3932	46.2140	46.5122	47.0709
d-Le803A2_11_G05F	21.2738	24.5660	27.1984	29.8329	32.3005	33.7662	35.9468	37.2111	38.3168	39.1710	39.4073	40.4018	40.9021	41.2430	41.5979	41.9792	42.1451	42.4806	42.8988	43.3877	43.6365	43.7673	44.3126	44.3976	44.7179	44.6657	44.8893	45.0604	45.1386	45.2997	45.4699	45.5109	45.7596	45.8849	45.8390	45.7594	45.6454	44.8239	44.9761	44.7870	44.8162	44.2943	44.5381	44.2167	44.0597	44.0833	43.9446	44.1207	44.5620
d-Le803A2_11_G07F	19.7757	22.9411	23.9524	26.9676	29.3906	30.5629	32.2861	33.4528	34.3289	35.1450	35.3727	36.3237	36.3626	36.8098	37.2990	37.4559	37.6782	37.9792	38.2407	38.4317	38.8438	39.0000	39.3518	39.6179	39.8048	39.8555	40.0245	40.0951	40.2458	40.2579	40.4638	40.5338	40.8853	40.9620	40.9038	40.9894	40.9506	40.1127	40.4886	40.3906	40.3577	40.0078	40.2578	40.0509	39.9806	40.0075	40.0134	40.1458	40.5301
d-Le803A2_11_G08F	19.5739	21.3432	24.4484	27.3018	29.0210	30.2735	32.2588	33.4958	34.4268	35.4343	35.5398	36.3796	36.8939	36.9537	37.5134	37.8757	37.9398	38.4832	38.5203	38.7009	38.9912	39.2703	39.7222	39.8471	40.1179	40.1632	40.2292	40.3395	40.5567	40.6140	40.7022	40.8654	40.9997	41.1042	40.9755	41.0381	40.8384	40.2543	40.1210	39.7458	39.8058	39.7457	39.4824	39.0543	38.9630	38.6661	38.8906	39.1212	39.6849
d-Le803A2_11_G09F	20.3555	23.4760	26.1231	28.9368	31.0415	32.8610	34.7028	36.3016	36.8286	38.1403	38.8694	39.3522	39.6048	40.0066	40.7094	40.9016	41.1755	41.5573	41.7863	42.2329	42.6559	42.7573	43.0863	43.3924	43.5579	43.5924	43.8648	43.9931	44.0343	44.1414	44.2874	44.4357	44.7164	44.7112	44.6100	44.5498	44.3724	43.9778	43.6298	43.4034	43.4083	43.1843	43.0814	42.6962	42.6556	42.4914	42.4612	42.6752	43.1521
d-Le803A2_11_G11F	23.3412	26.2994	28.4330	31.6819	33.1897	34.3920	36.7159	38.2266	38.9380	39.9105	40.4939	40.8487	41.1993	41.7335	42.2480	42.3839	42.2513	42.9919	43.3241	43.6872	43.9604	44.1345	44.5388	44.7406	44.8222	45.0682	45.1247	45.2267	45.4232	45.5025	45.5801	45.7687	45.8857	45.9142	45.9131	45.7913	45.6054	45.3729	45.1573	44.8071	44.7046	44.6297	44.4111	44.1633	44.0344	43.8635	43.7008	44.0454	44.4988
d-Le803A2_11_H02F	20.1954	24.6333	27.6786	30.4763	32.3460	34.0490	35.9184	37.2501	38.9557	40.1357	40.4962	41.1172	41.6587	42.1468	42.4075	42.7782	42.9686	43.4749	43.7602	44.0603	44.3786	44.7434	44.8605	45.3445	45.4460	45.6283	45.6355	45.8002	45.6717	45.9622	46.1705	46.3815	46.5109	46.5222	46.3384	46.4049	46.1793	46.1169	45.6438	45.4767	45.3358	45.2574	44.9736	44.7062	43.9543	44.4701	44.4355	44.5992	45.2444
d-Le803A2_11_H03F	19.4086	22.0293	25.1343	28.0155	29.4305	30.8170	32.3966	32.8823	34.7881	35.9312	36.1571	36.8185	36.9786	37.4444	37.4655	38.0455	38.2313	38.7108	38.8020	38.6089	39.0686	39.3815	39.4937	39.8634	40.0385	40.3503	40.3860	40.3873	39.3446	40.4977	40.6281	40.9080	40.9173	40.9675	40.7817	40.9045	40.7640	40.4805	40.2914	39.9787	39.6946	39.9851	39.6269	39.5606	39.3898	39.3883	39.2548	39.5151	39.8758
d-Le803A2_11_H06F	18.1063	21.2143	25.2744	27.4926	28.7880	30.7540	31.8931	33.8343	34.7665	35.6956	35.8392	36.7933	36.7749	37.3021	37.3953	38.0237	38.0463	38.5344	38.8512	38.7926	39.0881	39.5253	39.6669	39.8461	39.9390	40.0860	40.2960	40.4039	39.9168	40.6429	40.9070	40.8721	40.9920	40.9489	40.9297	40.9024	40.8338	40.5306	40.2278	39.8891	39.7110	39.8519	39.3926	39.2710	39.1164	39.1140	39.0114	39.2862	39.6513
d-Le803A2_11_H07F	21.7489	25.9894	29.0980	31.4287	33.7380	35.3305	37.1074	38.8601	39.5665	40.7636	41.4510	42.1684	42.3356	42.8083	43.2027	43.7811	43.8241	44.3476	44.6011	44.9942	45.2717	45.4620	45.7465	46.1422	46.3027	46.3216	46.5095	46.6485	46.4882	46.9121	47.1327	47.1930	47.3623	47.4114	47.2754	47.2748	47.1474	46.9132	46.5440	46.2423	46.0708	46.1076	45.7342	45.5766	45.4116	45.3138	45.3252	45.4730	46.0669
d-Le803A2_11_H10F	19.7442	23.8319	26.8413	29.3064	30.8352	33.0840	34.5290	36.0201	37.0861	38.0635	38.6532	39.3677	39.3617	39.6725	40.2740	40.7602	40.7841	41.1197	41.5955	41.6921	42.1616	42.3215	42.5968	42.8577	43.1373	43.0918	43.0916	43.3481	43.3241	43.5595	43.6116	43.5498	44.0224	44.0329	43.8998	43.9094	43.7082	43.5642	43.2552	42.9392	42.7924	42.7160	42.5193	42.2058	41.8562	42.0958	42.0498	42.1797	42.7237
d-Le803A2_12_A05F	22.3865	26.7821	28.9800	31.9624	34.4790	35.7818	37.4822	38.6328	40.0629	40.6361	41.7624	42.1852	42.1593	42.7689	43.1137	43.4862	43.4946	43.8756	44.2644	44.5669	44.7857	45.1749	45.2769	45.5969	45.7387	45.8832	45.9648	46.0729	46.2252	46.3186	46.6191	46.6911	46.7433	46.9259	46.8426	46.7949	46.7619	46.5033	46.0658	45.8116	45.7017	45.6747	45.3962	45.1256	44.9274	44.9698	44.7446	44.9954	45.5025
d-Le803A2_12_A08F	19.3312	24.0064	26.2389	28.4665	31.1720	32.0494	33.2466	34.8351	35.8678	36.4965	37.3385	37.8352	37.9064	38.4574	38.7458	39.0876	39.0794	39.7183	39.6438	40.1472	40.3706	40.6102	40.7823	40.9993	41.1181	41.1618	41.2302	41.3271	41.5139	41.7175	42.0401	42.0343	42.1065	42.1196	42.1492	41.9171	42.0349	41.7366	41.3050	41.1110	41.0431	40.8736	40.6758	40.3331	40.2730	40.1355	40.0729	40.3168	40.7591
d-Le803A2_12_A09F	22.6251	26.2234	28.9176	31.7117	33.3773	35.0953	36.3542	37.7205	38.8047	39.3996	40.1887	40.7002	40.9033	40.9332	41.2999	41.9370	41.8555	42.2768	42.5724	42.8407	43.2630	43.3687	43.4270	43.7926	43.9006	43.8979	44.0105	44.1512	44.3601	44.5171	44.5783	44.4272	44.7114	44.8129	44.7616	44.7459	44.5695	44.3504	43.9775	43.6297	43.5697	43.4925	43.1458	42.8900	42.6894	42.6754	42.6137	42.7576	43.3046
d-Le803A2_12_B01F	21.0600	24.9567	27.7434	30.8805	32.6430	34.6015	36.8628	38.2230	38.9624	39.8002	40.6955	41.3874	41.2841	41.9029	42.2438	42.5824	42.8826	43.2756	43.5241	43.9340	44.1165	44.4245	44.6337	45.1338	45.3381	45.2711	45.3956	45.5861	45.7289	45.4040	45.9972	46.1110	46.1839	46.3394	46.2975	46.2348	46.1930	45.9204	45.2805	45.2335	45.1463	45.1148	44.8301	44.6021	44.4613	44.2434	44.2157	44.3246	44.9376
d-Le803A2_12_B03F	21.6925	25.6955	28.7441	31.3908	32.7424	34.8108	35.9509	37.3845	38.5988	39.4475	40.1198	40.7061	41.0133	41.2019	41.8053	42.0880	42.0482	42.4154	42.7021	42.8808	43.1717	43.4751	43.8132	44.0073	44.2556	44.3323	44.2573	44.0833	44.6547	44.8168	44.9363	44.9754	45.2052	45.1696	45.1938	44.9910	44.6028	44.6844	44.1418	43.9099	43.7567	43.6674	43.3488	43.0894	42.8912	42.9462	42.6438	42.8521	43.5143
d-Le803A2_12_B10F	21.3782	25.0825	27.8849	30.1281	32.4235	34.2641	35.6957	37.2422	38.4284	39.3391	39.7559	40.6297	40.6055	41.0019	41.7083	41.9547	42.0311	42.4819	42.7258	43.0424	43.3520	43.6677	43.9642	44.2148	44.2691	44.4606	44.5347	44.6614	44.8388	45.0430	45.2097	45.3136	45.5103	45.6160	45.5326	45.4256	45.2988	45.1530	44.7593	44.5829	44.5323	44.3544	44.1635	43.8985	43.8003	43.8713	43.6689	43.7989	44.3881
d-Le803A2_12_B12F	19.9618	23.4861	26.7992	29.1841	30.8843	32.8764	34.7034	35.8466	36.8430	37.8370	38.7440	39.4139	39.4221	39.8611	40.3702	40.5669	40.7577	41.3068	41.4241	41.7336	41.9659	42.4018	42.6313	42.8189	43.0625	43.0625	43.2300	43.3711	43.5237	43.7216	43.7780	43.9526	43.9878	44.1371	44.1564	44.0221	43.7813	43.6859	43.1561	42.8988	42.8982	42.7516	42.4585	42.1432	42.0198	42.0394	41.8728	42.0143	42.6954
d-Le803A2_12_C02F	19.8346	24.1242	27.1644	29.3471	31.5850	33.5753	35.0663	37.0500	38.2957	39.3926	40.4150	40.9081	41.1375	41.7039	41.9682	42.2471	42.9775	43.2867	43.5682	43.7166	44.2873	44.5924	44.8093	43.5416	45.6125	45.4420	45.2260	45.7728	45.8707	45.8014	46.1255	46.5767	46.5398	46.5079	46.8507	46.3748	46.5455	46.3090	45.7830	45.7119	45.4037	45.3132	45.2167	44.7812	44.9232	44.8776	44.9791	45.1417	45.6474
d-Le803A2_12_C07F	18.2455	20.7552	24.0182	26.3356	28.7226	30.2832	32.4536	33.5126	34.4450	35.6560	35.7090	36.7780	36.5796	37.3956	37.5389	38.1679	38.2179	38.7724	38.7577	39.1698	39.3050	39.6341	39.4012	40.5044	40.4476	40.6147	40.6727	40.8202	40.8790	41.0345	41.1451	41.3469	41.4468	41.5745	41.4314	41.5077	41.4789	41.2435	40.9500	40.7036	40.6159	40.1284	40.2642	40.1420	39.9986	39.9043	39.7216	40.0042	40.5866
d-Le803A2_12_C09F	16.3214	19.3684	21.8745	23.2769	25.9163	27.2107	28.0847	29.9865	30.6782	31.6149	31.6777	32.7458	32.4065	33.1091	33.2318	33.9971	34.0559	34.3851	34.5583	34.3346	34.6964	34.6327	34.6521	35.5973	35.5565	35.8236	35.7948	36.0985	36.0650	36.2944	36.3638	36.4232	36.5861	36.6177	36.5549	36.4944	36.3917	36.1777	35.8796	35.5165	35.4003	34.5782	35.0720	34.9717	34.8088	34.6249	34.6343	34.8125	35.3447
d-Le803A2_12_C11F	17.7293	21.2432	23.2486	24.9713	27.4459	28.8420	30.0002	32.1579	32.8449	33.6338	33.8041	34.7904	34.3887	35.3234	35.4359	36.0771	35.9998	36.6047	36.2824	36.7116	37.1523	37.0110	37.1323	38.1011	38.1250	38.2518	38.2429	38.5126	38.5903	38.6670	38.7451	38.9214	39.0885	39.1744	39.0407	39.1537	39.0896	38.9266	38.2542	38.4587	38.4817	37.9485	38.2818	38.2189	38.1367	38.0822	38.1141	38.2697	38.7020
d-Le803A2_12_D05F	17.2707	21.0536	20.9535	24.3954	26.8239	27.7566	29.1342	31.1758	32.0465	32.6626	33.9349	34.1379	33.9753	34.1060	35.0815	35.4591	35.3700	35.7252	36.0290	36.0339	36.3269	36.3554	36.8319	37.0359	37.2679	37.4465	37.6303	37.6657	37.8808	37.8023	37.9352	37.9507	38.2386	38.2329	38.1563	37.7981	38.0276	37.8232	37.5293	37.1859	37.2203	37.1689	37.0205	36.7654	36.6206	36.6108	36.6485	36.7811	37.3657
d-Le803A2_12_D11F	15.2604	17.9273	20.3451	22.1517	23.6106	24.9520	26.3744	26.7180	28.5784	29.1516	29.5483	30.2954	30.0050	30.4655	31.0972	31.9273	31.4982	32.0268	32.0303	32.5381	32.3706	32.3154	32.6063	32.5374	32.9218	32.9525	33.0776	33.4731	33.3610	33.4527	33.5693	33.7474	33.7962	33.6447	33.8794	32.2003	33.4842	33.3367	32.9970	32.6988	32.6681	32.5869	32.4966	32.1852	32.1287	31.8997	31.9916	32.0116	32.7437
d-Le803A2_12_E02F	19.1402	21.9886	25.5452	27.6642	30.3588	31.5139	32.4959	35.4284	36.3843	37.5184	38.2469	38.8305	39.2967	39.5550	40.1305	40.2363	40.9332	41.0158	41.2079	41.5001	41.9910	42.3533	42.5795	42.8231	42.9968	43.3378	43.2603	43.5960	43.5596	43.7840	43.9170	44.0159	43.9589	44.0901	44.1275	44.1210	43.8469	43.4404	43.1279	42.9525	42.8309	42.5624	42.2265	42.0029	41.7530	41.7285	41.6239	41.8212	42.2701
d-Le803A2_12_E08F	18.8651	22.4939	25.2356	27.6807	30.5578	31.9929	33.9645	35.9155	36.8137	37.5763	38.4146	39.3098	39.7081	40.0013	40.5327	40.8554	40.8522	41.5131	41.9375	42.0371	42.5962	42.9279	43.3040	43.5225	43.5952	43.8633	43.8885	44.1237	44.1862	44.3922	44.5722	44.7138	44.7709	44.9311	44.8700	44.7893	44.7886	44.6052	44.2088	43.9367	43.8098	43.8671	43.6535	43.4316	43.2846	43.1906	43.2155	43.4158	43.6645
d-Le803A2_12_E11F	15.3281	18.3650	20.9940	23.0048	24.7188	26.5375	27.8474	29.3115	30.3630	31.0241	31.3752	32.3412	32.9609	32.6502	33.1337	33.5179	33.5081	34.0545	34.4179	34.4676	34.6255	34.8227	35.1139	35.4180	35.5418	35.7553	35.7779	36.0665	36.1138	36.1890	36.3401	36.3834	36.3974	36.6783	36.6558	36.4365	36.4104	36.3810	36.0815	35.6784	34.6747	35.6025	35.5441	35.2769	35.2088	35.0438	35.0263	35.1831	35.6449
d-Le803A2_12_F01F	17.4024	21.4525	23.6652	27.4458	28.3769	30.8316	32.4249	34.4302	34.9604	36.3356	37.0219	37.7195	37.8240	38.3409	38.2684	39.0601	39.7347	40.0824	40.1042	40.4204	40.8190	40.7791	41.1508	41.6197	41.6104	40.1875	42.0706	42.4493	42.3261	42.4793	42.5588	42.5976	42.9253	42.8903	42.7988	42.6071	42.8948	42.3767	41.8384	41.8613	41.2910	41.1946	40.9475	40.5185	40.5820	40.5603	40.2289	39.5808	41.3460
d-Le803A2_12_F02F	18.2424	21.5511	24.5998	27.6163	29.5237	31.1799	32.8670	34.4927	35.5780	36.4539	37.0966	37.8464	37.9797	38.3710	38.7812	39.3117	39.7295	39.9272	40.1719	40.5004	40.6714	41.0871	41.8066	41.7079	41.9443	41.8501	42.3097	42.1128	42.3914	42.3623	42.7224	42.9074	43.0103	43.0516	42.9660	43.0240	42.8131	42.5590	42.1184	41.7874	41.7352	41.5563	41.3357	41.0316	40.8809	40.8312	40.6973	40.7510	41.5879
d-Le803A2_12_F06F	18.2502	21.1039	24.0957	27.2837	29.0659	30.6263	33.0167	33.8842	35.3691	36.2408	37.3409	37.6553	37.7699	38.2264	38.7261	39.3082	39.8186	39.9856	40.3357	40.5923	40.8247	41.3278	41.7613	41.9382	42.1137	41.6614	42.2582	42.1213	42.4908	42.4858	42.8442	43.0246	43.1028	43.2946	43.1261	43.1445	43.0880	42.9256	42.5231	42.2590	42.2555	42.1983	41.9433	41.5569	41.4979	41.4458	41.4095	40.9739	42.0747
d-Le803A2_12_F08F	19.5584	22.7225	25.0669	27.9874	29.9219	32.1945	33.5307	34.9303	35.9280	37.2176	37.8475	38.3810	38.6744	38.9657	39.5796	39.9415	40.2176	40.6746	40.9597	41.1808	41.5105	41.9147	42.4149	42.3722	42.7789	42.4756	43.0387	42.9921	43.1785	43.2861	43.4698	43.7354	43.7141	43.9295	43.7875	43.7860	43.7438	43.6048	43.3144	42.9456	43.0019	42.9649	42.6261	42.3259	42.3673	42.1963	42.1899	42.1862	42.5275
d-Le803A2_12_G04F	18.8987	21.9053	25.0314	27.3382	29.2999	31.3603	32.8691	34.0348	34.9203	35.7230	36.6705	37.2846	37.6196	37.6163	38.2961	38.6736	38.8243	39.3364	39.4451	39.7663	40.1230	40.4453	40.6474	40.9646	41.0554	41.0522	41.1278	41.3410	41.4986	41.6409	41.7537	41.9435	41.9549	42.0920	42.0191	41.9857	41.9584	41.6785	41.2866	41.0312	41.1587	41.0506	40.6727	40.2908	40.5134	39.5079	40.2038	40.3563	40.7742
d-Le803A2_12_G12F	19.9469	23.9561	25.6070	28.7005	30.9571	32.7102	34.1813	35.5135	36.4341	37.4946	37.9827	38.6726	39.0988	39.3042	39.9285	40.1420	40.3270	40.7049	40.9736	41.4941	41.9075	41.9433	42.3351	42.6273	42.8850	42.8891	42.9372	43.2758	43.2322	43.2456	43.4576	43.4997	43.8416	43.8157	43.7810	43.8021	43.6606	43.3561	42.9459	42.7779	42.7001	42.4855	42.3975	42.0832	41.9356	41.6865	41.8575	42.0286	42.4662
d-Le803A2_12_H04F	17.0931	20.5460	22.3022	25.3276	26.6168	28.0873	29.4612	30.8418	31.6376	31.9834	32.6592	33.2453	33.5311	33.5240	34.2116	34.4317	34.6411	35.0520	35.1223	35.2277	35.2937	35.5960	35.8214	35.9306	36.1683	36.2460	36.5194	36.6514	36.7353	36.9422	37.1307	36.8913	37.0585	37.0334	37.1338	37.1648	37.0363	36.8219	36.5468	36.0770	36.2335	36.0181	35.8137	35.6474	35.4021	35.3864	35.2132	35.5116	35.8561
d-Le803A2_12_H07F	18.9936	21.5709	24.7813	27.1477	29.3068	30.9185	32.7640	33.8149	34.7103	36.2530	36.9359	37.5165	37.9025	37.9539	38.3683	38.7443	38.8678	39.2908	39.6591	39.6803	40.0951	40.4489	40.8303	40.7336	40.9898	41.1926	41.1645	41.4386	41.6629	41.6929	41.8394	41.7485	42.1176	41.8534	41.6204	41.8901	41.6562	41.4023	40.9699	40.6317	40.4014	40.5018	40.0886	39.9792	39.7426	39.5789	39.5060	39.7304	40.3667
d-Le803A2_12_H12F	18.3898	21.8696	24.3875	26.6993	27.9448	29.7709	31.2366	32.4689	33.2098	33.8826	34.7493	35.3839	35.3501	35.8635	35.8898	36.3639	36.7285	37.1139	37.0361	37.2078	37.4315	37.7322	38.1127	38.2583	38.3606	38.6042	38.7196	38.8091	38.7910	39.0281	39.3451	39.1860	39.2174	39.3870	39.5933	39.1987	39.3214	38.8585	38.7562	38.3230	38.3528	38.3285	37.9380	37.7307	37.5654	37.4846	37.4481	37.7544	38.2163
d-Le803A2_13_A01F	24.1007	27.6665	30.7360	33.2323	35.1937	37.1530	38.4648	40.2018	41.1572	41.8239	42.3617	43.2193	43.2715	43.4263	44.1368	44.2409	44.4533	44.8473	45.1456	45.4386	45.8303	46.0218	46.3109	46.6129	46.7749	46.7654	46.9784	47.1376	47.2348	47.3153	47.5556	47.6105	47.7225	47.7960	47.8290	47.7962	47.5825	47.4214	46.9894	46.6824	46.6584	46.5506	46.2318	45.9578	45.8890	45.7927	45.7254	45.9126	46.4315
d-Le803A2_13_A04F	22.3322	25.8893	28.7124	31.4247	33.3360	34.9764	36.3704	38.2883	39.0987	39.8101	40.5063	41.2620	41.4729	41.8011	42.2959	42.5421	42.6501	43.0355	43.2669	43.6593	43.8341	44.3497	44.4676	44.7037	44.8754	44.9514	45.0962	45.1070	45.4086	45.3868	45.5130	45.7170	45.7849	45.8556	45.8402	45.7971	45.5699	45.3457	44.8351	44.5042	44.4179	44.3165	43.9334	43.6063	43.3926	43.3502	43.2181	43.4950	44.0541
d-Le803A2_13_A05F	25.9182	28.6000	32.2444	34.8589	36.7890	38.3984	40.3957	42.1161	43.0515	43.9693	44.4062	45.0531	45.2955	45.2764	45.9358	46.2786	46.3749	46.6017	47.1931	47.5653	47.7885	48.1857	48.3553	48.6603	48.8368	48.7861	48.9237	49.0517	49.1728	49.4381	49.6161	49.6703	49.7332	49.8246	49.8037	49.7975	49.6004	49.3049	48.9556	48.5460	48.4512	48.3669	48.0045	47.7639	47.5276	47.4598	47.3370	47.6143	48.1650
d-Le803A2_13_A10F	19.0805	20.8437	23.7945	26.0255	27.1188	28.1378	29.4367	30.5181	31.1194	32.3346	32.4848	33.0826	32.9981	33.2872	33.6728	34.0455	34.1767	33.9172	34.5773	34.5816	34.8592	35.0163	35.1668	35.5492	35.6009	35.6820	35.6590	35.8763	35.9836	35.9776	36.3195	35.8890	36.4002	36.5474	36.6366	36.6700	36.5736	36.5458	36.3358	36.1939	36.1695	36.2033	36.1059	35.9558	35.8038	35.8487	35.9824	36.0764	36.4606
d-Le803A2_13_A11F	21.2668	24.9565	27.7046	30.8147	32.7493	34.2457	35.8287	37.1990	38.7061	39.4817	40.1494	40.5544	40.8524	41.0962	41.6093	41.9883	41.9596	42.3680	42.5189	42.8516	43.2632	43.5889	43.5673	44.1845	44.2437	44.2422	44.5118	44.4901	44.7627	44.8263	45.1061	45.1492	45.1536	45.2922	45.2541	45.1884	44.9583	44.7876	44.2347	43.8925	43.9082	43.8384	43.4560	42.6667	43.0119	42.8128	42.7138	43.0333	43.6262
d-Le803A2_13_A12F	22.6110	25.5256	28.9008	31.1791	33.3800	35.2007	36.6008	37.9681	39.5380	40.4305	40.7570	41.0492	41.5177	41.5608	41.9338	42.4444	42.4137	42.8824	42.9198	43.3929	43.8969	44.0065	44.2113	44.4782	44.5992	44.6767	44.8812	44.8757	45.0533	45.1680	45.3014	45.3515	45.4824	45.6372	45.4784	45.6244	45.4345	45.2129	44.8826	44.4912	44.4596	44.3280	44.0381	43.7859	43.5332	43.5104	43.3559	43.5272	44.1408
d-Le803A2_13_B05F	19.2128	22.2892	25.5118	28.0650	29.2793	30.8688	32.2278	33.5931	34.7785	35.8852	36.4718	37.2391	37.2874	37.4565	38.2109	38.7066	38.6829	38.9687	39.1214	39.4871	39.5808	40.0241	40.1247	40.4860	40.5883	40.6492	40.6536	40.7951	40.9777	41.0693	41.2115	41.0057	41.8213	41.1921	41.7679	41.2724	41.3619	41.1175	40.7275	40.8330	40.3876	40.5825	40.1974	39.8670	39.8271	40.4374	39.7793	39.8922	40.3666
d-Le803A2_13_B12F	24.1571	27.1219	30.2746	33.3017	34.8244	36.6516	38.1100	39.4048	40.6955	41.4852	42.2897	42.6188	43.1269	43.3437	43.7524	44.1071	44.1832	44.7706	45.2095	45.5193	45.9142	46.0151	46.2351	46.4381	46.4709	46.6213	46.7910	46.9465	47.1413	47.2379	47.3557	47.4600	47.5729	47.6940	47.7585	47.6169	47.2335	47.1974	46.7611	46.5430	46.4285	46.3107	46.0274	45.7995	45.6647	45.6679	45.6356	45.7674	46.2763
d-Le803A2_13_C01F	20.9031	25.3220	28.6233	31.2592	33.2528	35.1956	37.1306	38.5050	39.9753	40.8396	41.6637	42.1996	42.5783	42.9975	43.2781	43.9270	44.4658	44.8663	45.1846	45.3499	45.8582	46.1611	46.3473	46.3200	46.9584	46.9025	47.0737	47.3284	47.5074	47.6502	47.8231	47.9288	48.1068	48.1505	48.3231	48.1092	48.1561	47.9358	47.6532	47.4643	47.4276	47.2638	47.1067	46.8670	46.7979	46.6855	46.6621	46.8821	47.3521
d-Le803A2_13_C04F	20.0125	23.6116	26.4591	29.3076	31.2032	32.3757	34.2053	36.0132	37.2201	38.0180	39.0672	39.0284	39.6862	39.7768	40.5291	40.7145	41.0732	41.4731	41.6976	42.1315	42.0622	42.7688	42.9688	42.0811	43.4211	43.2659	43.6896	43.6239	43.7809	43.9380	44.1354	44.0666	44.4265	44.3502	44.4333	44.2696	44.3821	44.1493	43.8660	43.7184	43.6128	43.2408	43.0470	42.8097	42.7647	42.6646	42.5239	42.7980	43.3166
d-Le803A2_13_C09F	19.2573	21.9751	23.1555	25.9716	27.3853	28.4640	29.9393	31.4690	32.2530	33.2683	33.5819	34.1103	34.1663	34.6449	34.3774	35.1580	35.3159	35.5732	35.8426	36.0930	36.0600	36.4032	36.3217	36.5274	37.0146	36.9658	37.1776	37.2232	37.3067	37.3247	37.5669	37.6788	37.8703	37.7993	37.9377	37.9069	37.9221	37.7302	37.5595	37.3183	37.4464	37.2168	37.1538	36.9656	36.9322	36.8291	36.7528	37.0065	37.4234
d-Le803A2_13_C10F	14.8820	18.3820	19.5836	22.3963	24.1923	25.4026	26.8894	28.4719	29.5486	30.3382	31.0375	31.0513	31.4030	31.9314	32.2322	32.7667	32.8238	33.2145	33.2699	33.3884	33.4234	33.7899	33.5027	34.0389	34.4361	34.4959	34.7645	34.6583	34.8052	35.0230	34.9812	35.1083	35.2662	35.1352	35.1592	35.0921	35.0460	34.7128	34.3777	34.0978	33.9922	33.2338	33.4533	33.2419	33.0737	32.9845	32.7428	33.1012	33.7285
d-Le803A2_13_C11F	22.6351	26.7715	28.7667	31.4203	33.7923	34.8986	36.3436	38.1805	39.3974	39.7779	40.3988	41.4146	41.2062	41.5371	41.8590	42.3874	42.5252	42.9878	43.1466	43.4018	43.7102	44.0400	43.9549	44.2546	44.7355	44.7433	44.9352	45.0020	45.0897	45.1759	45.3613	45.5021	45.6944	45.6842	45.7546	45.6198	45.5517	45.2876	44.9940	44.8049	44.7381	44.4659	44.3883	44.0856	43.9787	43.9283	43.6750	43.9341	44.5801
d-Le803A2_13_C12F	18.9296	21.6182	24.0160	25.7089	28.3817	29.9577	31.7018	33.0580	33.8841	34.8143	34.1307	36.1236	34.9540	36.7724	35.9491	37.5732	37.5179	38.1825	38.1978	38.2337	38.6381	38.9984	38.4583	39.6022	39.4680	39.7506	39.7448	40.0559	40.0686	40.2493	40.4289	40.6172	40.8457	40.8681	40.7149	40.7856	40.7046	40.5375	40.1979	39.9679	39.7559	38.8855	39.5007	39.2988	39.2837	39.1643	39.1455	39.2681	39.8558
d-Le803A2_13_D01F	18.8137	22.2300	24.8886	27.4475	30.7766	31.5607	33.5642	34.4002	36.5523	37.0479	37.8234	38.2135	38.4779	39.4794	39.8765	40.0441	40.1658	40.8234	40.7740	41.1349	41.5124	41.5503	42.0273	42.4680	42.5151	42.7166	43.0434	43.0163	43.2439	43.2507	43.6181	43.5221	43.6469	43.8454	43.7538	43.3376	43.6559	43.3634	42.9540	42.6756	42.6749	42.5428	42.4154	42.1092	41.9782	41.9460	41.7768	41.9741	42.6936
d-Le803A2_13_D06F	21.6066	24.0538	26.9633	29.3803	31.8957	33.2009	35.2818	36.7288	37.4552	38.3883	39.2877	39.4642	39.8677	40.1844	40.6718	40.9614	41.2428	41.7845	41.9355	42.1968	42.5790	42.9481	43.0976	43.4372	43.5457	43.6826	43.8095	43.9517	44.0388	44.2637	44.3774	44.4740	44.5842	44.7126	44.6024	44.5714	44.4948	44.2956	44.0718	43.7456	43.6457	43.5542	43.3351	43.0392	43.0595	42.9771	42.8441	43.1186	43.6570
d-Le803A2_13_D08F	18.6677	21.9992	24.4696	26.5890	27.9650	30.1545	32.3599	33.3472	34.6171	35.1832	35.7085	36.2397	36.5554	37.0145	37.4154	37.8672	37.8609	38.3606	38.6395	38.9320	38.7885	39.3759	39.5060	39.9001	40.0866	40.0652	40.4361	40.4602	40.4999	40.5852	40.8601	40.7772	41.0368	41.0566	39.8331	40.8755	40.7699	40.4845	40.1186	39.8758	39.7030	39.6695	39.4016	39.0899	38.9553	38.8784	38.6995	38.8984	39.4692
d-Le803A2_13_E04F	20.2069	23.4261	25.3640	28.3739	30.7907	32.0303	33.5751	35.3847	36.5051	36.8748	37.7022	38.5222	38.7441	38.9611	39.7545	39.8715	40.0788	40.4686	40.7739	40.6724	41.3605	41.5905	41.9834	42.2210	42.4753	42.5221	42.5913	42.7660	43.0012	43.0363	43.2914	43.3917	43.3540	43.5145	43.5418	43.4643	43.3252	42.9109	42.7322	42.4173	41.9960	42.2658	41.9369	41.6883	41.5054	41.4363	41.3661	41.5257	41.9073
d-Le803A2_13_E05F	22.1899	26.1924	27.6841	30.5316	33.1453	35.1684	36.8557	38.3464	39.8404	40.1451	41.0284	41.5553	41.9712	42.2662	42.8323	43.0040	43.2670	43.8518	44.1954	44.4322	44.9826	45.1929	45.5107	45.8283	46.0025	46.0891	46.1541	46.3521	46.5567	46.6278	46.8172	46.9731	47.0229	47.1167	47.1370	47.1918	46.9660	46.7317	46.3638	46.1389	46.0267	45.9808	45.6258	45.4241	45.3403	45.2739	45.1990	45.4155	45.8496
d-Le803A2_13_E06F	20.0563	23.3306	25.0451	28.5952	31.7225	32.7969	34.3666	36.1809	37.6896	38.2424	39.1844	39.7092	40.1730	40.4374	41.0507	41.0267	41.2824	42.0993	42.1092	41.9637	43.0407	43.2715	43.5679	43.8693	44.0158	44.0170	44.2290	44.3281	44.6280	44.6829	44.9991	45.0674	45.0100	45.2574	45.2644	45.1619	45.0450	44.6564	44.4068	44.1863	44.1289	44.0069	43.7606	43.4917	43.3084	43.1793	43.1707	43.3155	43.2420
d-Le803A2_13_E08F	20.1859	23.3339	25.8541	28.7710	31.5284	32.4421	33.8605	35.7034	36.9283	37.3628	38.1833	38.8516	39.2942	39.6662	40.1881	40.1844	40.7965	41.1048	41.2443	41.1271	41.9903	42.2473	42.4249	42.9221	43.0331	43.0073	43.1165	43.3561	43.5051	43.6205	43.8560	43.9310	43.8634	44.0323	44.2051	44.1228	43.9764	43.6492	43.4363	43.2263	43.2393	43.1118	43.0069	42.8460	42.6750	42.5541	42.5684	42.7206	42.8527
d-Le803A2_13_E09F	19.9017	22.8292	25.1617	28.1193	30.4008	31.9374	33.0285	35.3259	36.2941	36.4732	37.8943	38.1795	39.0542	38.9537	39.8548	39.8192	40.2855	40.6239	40.7641	40.8732	41.4461	41.6350	41.9387	42.2888	42.5002	42.6100	42.7153	43.0090	43.1487	43.2323	43.4265	43.5601	43.5010	43.5854	43.7283	43.6859	43.5695	43.3210	43.0611	42.7099	42.7461	42.6363	42.3626	42.1800	42.0516	41.9817	41.9526	42.1422	42.3202
d-Le803A2_13_E10F	21.1837	24.4627	27.5635	29.7878	32.5835	33.9423	35.2278	37.4437	38.2597	39.1010	39.8514	40.4381	40.9901	41.0664	41.9366	41.9727	42.0702	42.8200	42.9345	43.0562	43.6414	43.9104	44.2400	44.5005	44.6059	44.8910	44.9449	45.0713	45.2697	45.3843	45.5623	45.7205	45.7313	45.8533	45.9036	45.8976	45.9613	45.6639	45.5548	45.2954	45.1183	45.1706	44.9995	44.7933	44.6607	44.7179	44.7037	44.8494	44.7880
d-Le803A2_13_E12F	20.2016	24.5065	26.2448	28.9387	31.4502	33.7272	35.2202	36.4178	37.6742	38.6924	39.1327	39.9399	40.1894	40.4410	41.0381	41.0790	41.4931	41.9093	42.2700	42.1397	42.9788	43.2508	43.5067	43.9088	44.0271	44.2159	44.2389	44.3641	44.5013	44.5662	44.8164	44.8024	45.0235	45.1876	45.1840	45.1767	45.0313	44.5498	44.3869	44.2163	44.1665	44.1477	43.5364	43.6916	43.6640	43.5028	43.4444	43.6787	43.6594
d-Le803A2_13_F06F	20.1100	24.0508	26.5373	29.1015	31.4865	33.3812	35.2488	35.9527	36.9874	38.6734	39.5014	39.9160	40.3620	40.7058	41.3060	41.6540	42.2914	42.3712	42.7322	43.1934	43.4152	43.6461	44.1119	44.4870	44.6990	43.1100	45.0431	45.0593	45.2898	44.6333	45.4532	45.7100	45.7806	45.9391	45.8704	45.7957	45.7294	45.3847	44.9751	44.6943	44.7710	44.6204	44.4533	43.9065	44.0612	43.9327	43.8185	42.8297	44.6506
d-Le803A2_13_F09F	17.9085	21.2167	24.0769	26.5797	29.2059	30.7507	32.3981	33.8559	34.7102	35.7905	36.5926	37.0031	36.6361	37.8275	38.3741	38.4359	38.9487	39.2788	39.4045	39.8959	40.1196	40.4286	40.6347	41.1474	41.2552	40.9702	41.3175	41.5341	41.5923	41.3625	42.1017	42.1343	42.1881	42.3006	42.2706	42.2614	41.9935	42.0542	41.5685	41.0514	41.3126	41.1959	41.0071	40.7369	40.5489	40.5557	40.3665	40.2642	41.2438
d-Le803A2_13_F10F	20.6719	24.2103	27.1732	29.3793	32.2788	34.0186	35.8972	37.3957	38.5239	39.5431	40.2101	40.6866	41.2072	41.6423	42.1153	42.4019	42.6160	43.3357	42.7178	43.9988	44.3045	44.6424	44.9519	45.1676	45.3870	45.4467	45.6087	45.7440	46.0047	46.1295	46.3075	45.5914	46.3549	46.6179	46.4846	46.5777	46.4333	46.2778	45.9222	44.4946	45.4633	45.3445	45.0614	44.7711	44.7829	44.5479	44.5408	44.6939	45.2349
d-Le803A2_13_G01F	22.2811	26.3774	28.8737	31.4184	33.8672	35.5324	37.7204	39.1165	40.1105	41.4836	41.9813	42.8847	42.9888	43.5156	44.0831	44.2143	44.5413	45.0559	45.3631	45.9066	46.4589	46.5170	46.8961	47.0773	47.3686	47.3332	47.6475	47.8919	47.9237	48.0698	48.2267	48.3022	48.6431	48.7244	48.6284	48.6778	48.4985	47.2005	47.6926	47.5290	47.4958	46.8015	47.2161	46.9791	46.7420	46.7979	46.5960	46.8291	47.3332
d-Le803A2_13_G02F	21.1669	24.1742	26.8072	29.9441	32.0312	33.6759	35.8264	36.8964	37.8901	39.2142	39.5724	40.2526	40.4015	40.7457	41.5519	41.7984	41.8521	42.2820	42.7248	43.2022	43.6052	43.7982	44.2055	44.2347	44.6156	44.4343	44.7482	45.0302	44.9929	45.1432	45.2890	45.3507	45.7789	45.7226	45.6981	45.6990	45.6161	41.9114	44.7408	44.6991	44.6001	43.0094	44.2971	44.0594	43.8823	43.8134	43.7099	43.7166	44.1081
d-Le803A2_13_G04F	19.7164	23.6662	27.0733	29.4008	31.8663	33.8075	35.6660	37.3605	38.3888	39.4588	39.8622	40.8556	40.9984	41.5152	42.1684	42.3476	42.7226	43.1983	43.6375	44.1920	44.2858	44.8197	45.0841	45.1450	45.4092	45.4593	45.6031	45.9977	46.0827	46.1567	46.3259	46.5384	46.5841	46.7602	46.7440	46.5973	46.6686	45.4262	45.9947	45.8045	45.6781	45.3232	45.3675	45.1885	45.0520	44.9666	44.9881	45.1798	45.5971
d-Le803A2_13_G10F	21.3796	24.6421	27.4610	30.3559	32.6158	34.1187	36.0526	37.5478	38.3854	39.6372	39.9878	40.9904	41.2513	41.7105	42.2836	42.6382	42.7715	43.4281	43.5355	43.9232	44.3371	44.5518	44.8558	45.2034	45.4672	45.5017	45.4733	45.6086	45.8387	46.0548	46.0942	46.2163	46.4471	46.4443	46.4791	46.4370	46.3734	45.1676	45.6672	45.3503	45.4223	45.2980	44.9202	44.6281	44.4266	44.4437	44.4649	44.7465	45.2207
d-Le803A2_13_G11F	22.0550	25.5067	28.4032	30.4716	33.0566	34.3197	36.0406	37.5234	38.2030	39.3834	40.2101	40.4332	40.6972	41.2814	41.7785	41.9667	42.1725	42.6820	42.8709	43.1773	43.7038	43.9053	44.0724	44.4517	44.6264	44.7678	44.8487	45.0876	45.1411	45.2834	45.4021	45.4948	45.7319	45.7253	45.7483	45.6953	45.5535	45.2417	44.9848	44.7881	44.7107	44.6315	44.4216	44.1917	44.0972	44.0006	43.8260	44.1583	44.5453
d-Le803A2_13_H03F	22.6097	25.8864	29.2785	32.2669	34.1285	35.9348	38.0649	39.0881	40.7403	41.9421	42.7450	43.1347	43.4074	43.6704	43.9567	44.5316	44.7037	45.3169	45.7328	46.0036	46.3536	46.5878	46.8962	47.1862	47.3232	47.3579	47.5176	47.6697	47.6368	47.9909	48.0336	48.2032	48.3885	48.4103	48.2591	48.3459	48.2005	47.9256	47.5743	47.3313	47.1247	47.1444	46.8341	46.5179	46.1570	46.3519	46.2540	46.4492	47.0853
d-Le803A2_13_H04F	19.6719	23.4464	25.5167	28.8011	30.6455	32.5370	33.9074	35.7973	36.7084	37.8980	38.4173	38.9781	39.2085	39.6035	40.1464	40.0479	40.3382	40.5598	41.1593	40.3688	41.5628	41.9028	42.2492	42.4339	42.6138	42.8284	42.7991	42.9743	43.0461	43.4288	43.4027	42.8898	43.5040	43.5455	43.4700	43.4941	43.3272	43.0488	42.7932	42.3257	42.2372	42.0772	41.7568	41.3575	40.7661	41.2534	41.0323	41.3353	41.8194
d-Le803A2_13_H06F	19.6228	23.0956	24.3731	27.4492	29.4181	30.5833	32.3418	33.1707	34.6115	35.6613	36.3475	36.6880	36.8862	36.9246	37.4139	37.8818	37.9921	38.2911	38.4766	38.6987	39.0142	39.2926	39.4495	39.7329	39.8878	40.0244	40.0171	40.1731	40.0735	40.3382	40.4751	40.5251	40.7204	40.7117	40.5571	40.5714	40.4457	40.1934	39.7477	39.6085	39.4832	39.4653	39.1868	38.9746	38.8140	38.7228	38.6643	38.8490	39.3442
d-Le803A2_14_A02F	19.4173	20.6641	23.5058	25.8163	27.4467	29.3827	30.2629	31.7565	32.5075	33.7064	33.7246	34.2508	34.6514	34.8137	35.1861	35.4661	35.6357	35.8642	36.0653	36.1251	36.1031	36.4657	36.8313	36.9026	36.9124	36.9958	37.0472	37.0793	37.2793	37.3721	37.5333	37.5379	37.7187	37.6792	37.7737	37.6987	37.6237	37.3399	37.0416	36.7848	36.7706	36.6890	36.5503	36.2619	36.1568	36.1037	36.0654	36.2194	36.5783
d-Le803A2_14_A06F	18.6009	21.7337	24.0137	25.7183	28.6262	29.8171	31.0480	32.0006	32.7143	33.8550	34.3413	34.3298	34.9051	35.1865	35.4552	35.9033	35.8788	36.1548	36.2041	36.2018	36.6401	36.5917	36.8278	37.1936	37.2581	37.3659	37.3794	37.4558	37.5615	37.6768	37.7502	37.5299	37.8618	37.9033	37.8356	37.7582	37.5783	37.3178	37.0219	36.7007	36.5043	36.3578	36.1738	35.9387	35.7959	35.6551	35.6998	35.7432	36.2706
d-Le803A2_14_A08F	21.7378	24.2117	27.2182	29.3156	31.6388	32.8581	34.2557	35.5164	36.3924	37.3250	37.4516	38.1593	38.3950	38.6893	39.0814	39.3701	39.5964	39.4901	39.9963	40.1393	40.6400	40.5779	40.7685	41.1584	41.2447	41.2179	41.3215	41.3914	41.5552	41.7407	41.8060	41.6019	41.8741	41.9770	42.0317	42.0409	41.8607	41.6573	41.3722	41.0096	41.0101	40.9747	40.6913	40.4740	40.2266	40.2321	40.2242	40.3070	40.8324
d-Le803A2_14_A11F	23.1786	27.9177	30.3807	33.0386	35.5816	36.4694	38.2707	39.9521	40.5699	42.1389	42.1328	42.5319	42.7121	43.0711	43.6107	43.9694	44.0890	44.3205	44.5937	44.8300	45.3843	45.4671	45.7010	46.0939	46.2068	46.1750	46.3344	46.4572	46.5843	46.6039	46.8723	46.9635	46.9881	47.1206	47.0453	47.0773	46.7885	46.6160	46.1777	45.7851	45.6903	45.5976	45.2746	44.8768	44.7886	44.7032	44.6217	44.7487	45.4138
d-Le803A2_14_B01F	17.0124	20.3368	22.7450	25.2561	26.6307	27.1587	29.5295	31.0201	31.7400	32.6834	33.4015	33.5958	33.8348	34.2864	34.7013	34.8555	35.1685	35.2452	35.4802	35.4500	35.7397	35.9756	36.2606	36.4628	36.4961	36.6314	36.7616	36.2200	36.8783	37.0117	37.2362	37.2242	37.3633	37.4839	37.4395	37.3112	37.2461	37.0839	36.6649	36.4746	36.4375	36.2563	36.1836	35.9189	35.8595	35.8144	35.6948	35.9642	36.2907
d-Le803A2_14_B05F	17.6287	20.8344	23.1410	25.0378	26.9828	28.4112	29.8970	31.3691	31.8506	32.7894	33.0931	33.5414	33.6045	34.0729	34.6757	34.8581	34.9417	35.1793	35.3389	35.1741	35.5581	35.7221	35.7373	36.1764	36.1720	36.2921	36.3248	36.0526	36.5378	36.6161	36.7364	36.6326	37.0001	36.9198	36.9957	36.6960	36.6630	36.3849	36.0171	35.8636	35.7310	35.6359	35.1880	34.9926	34.8874	35.0229	34.8127	34.9637	35.3065
d-Le803A2_14_B07F	22.9518	24.9879	27.3737	30.0206	31.9439	34.2533	35.6154	37.3966	38.4358	39.1255	40.1137	40.8602	40.9084	41.2300	41.6437	42.0960	42.0420	42.4548	42.7332	43.3258	43.3928	43.7377	43.9962	44.1188	43.8833	44.3943	44.8573	44.6063	44.7376	44.6404	45.1202	45.2320	45.2937	45.4905	45.6120	45.4033	44.8927	45.0242	44.3491	44.3540	44.3794	44.3303	44.0402	43.5778	43.4895	43.5399	43.4024	43.5866	44.2346
d-Le803A2_14_B12F	23.8883	26.3249	28.9828	31.0455	33.5638	34.5080	36.8994	38.3076	39.0073	40.1076	40.8958	41.1443	41.4819	41.7756	42.4552	42.5276	42.6428	43.1215	43.2235	43.7736	44.0269	44.2111	44.5846	44.8043	45.0207	45.1374	45.3417	45.2190	45.3508	45.4377	45.6167	45.7176	45.8868	46.0833	46.1254	45.9652	45.3844	45.5254	44.7445	44.9475	44.9826	45.0100	44.6743	44.2873	44.2391	44.2407	43.9849	44.2113	44.8046
d-Le803A2_14_C02F	17.7040	21.2111	24.4344	26.0708	28.8864	30.4785	32.2158	33.6457	34.8012	35.8023	34.5137	36.8343	35.1449	37.7217	36.4359	38.4748	38.4779	38.9878	38.9568	39.0576	39.4475	39.7814	40.3571	40.5618	40.5860	40.8243	40.5152	41.0822	40.8615	40.9742	41.4509	41.5899	41.6508	41.8265	41.5036	41.4524	41.5702	41.3354	41.0450	40.7013	40.4265	39.1944	40.3282	39.9454	39.9461	39.8084	39.6603	39.6842	40.5316
d-Le803A2_14_C10F	20.6480	24.8277	27.4361	30.0499	32.3783	34.0801	35.6333	37.4719	38.9469	40.1050	40.7327	41.5052	41.5644	42.2478	42.0626	42.8753	43.1671	43.6085	43.9036	44.2024	44.9326	45.0381	45.1952	45.2206	45.8785	45.7557	45.8729	46.1691	46.2648	46.3980	46.5961	46.6732	46.8599	46.8697	46.9991	46.8900	46.7587	46.6092	46.2498	45.9399	45.9272	45.8463	45.6079	45.0415	45.1114	44.9820	44.9783	45.1022	45.6667
d-Le803A2_14_C11F	21.0712	24.6264	27.5825	30.0915	32.6406	34.6662	36.3129	38.2458	39.1121	40.3640	40.6264	41.4201	41.4844	42.1761	42.4147	42.7683	43.0049	43.6601	43.7677	44.2623	44.6125	44.8399	44.9817	45.1982	45.6468	45.5998	45.6648	45.9278	46.1409	46.1019	46.4668	46.6091	46.7524	46.7480	46.7688	46.6589	46.5910	46.3113	45.8687	45.6865	45.5690	45.3703	45.1260	44.7783	44.6636	44.5411	44.4017	44.6919	45.2694
d-Le803A2_14_C12F	19.5632	22.3958	25.2196	27.1281	29.2543	30.8241	32.2491	34.0753	34.8606	35.6829	35.7111	36.6921	36.5750	37.3195	37.2605	37.9740	38.1184	38.4850	38.5822	38.7895	38.9039	39.1135	39.2800	39.3563	39.9207	39.9536	40.1830	40.1159	40.2863	40.4559	40.6114	40.7050	40.8996	40.8642	40.7484	40.7885	40.6749	40.4246	40.0511	39.7830	39.7494	39.4092	39.4168	39.1585	39.0404	38.9429	38.8018	39.0750	39.6095
d-Le803A2_14_D03F	20.8981	24.0206	26.7813	30.0176	31.3085	33.3628	34.7819	36.2881	37.4931	38.1080	38.8426	39.3546	39.9338	39.9752	40.5943	41.1315	41.2105	41.6587	41.9105	42.0351	42.4815	42.9265	43.0436	43.4662	43.5970	43.6961	43.7171	43.9545	44.0624	44.3173	44.4250	44.5666	44.6557	44.7406	44.6871	44.6315	44.6331	44.3325	44.1482	43.7910	43.5691	43.5231	43.2443	42.6929	43.0132	42.9156	42.8110	43.0106	43.6043
d-Le803A2_14_D04F	17.1379	21.3333	23.7501	26.1489	28.3161	30.3044	31.8886	33.3303	34.7451	35.3854	36.3875	36.7579	37.1913	37.3730	37.9577	38.3919	38.8514	39.2171	39.4661	38.6196	40.1095	40.3665	40.5077	40.9075	41.0026	41.2052	41.3277	41.4599	41.5242	41.8116	41.8226	42.1601	42.1824	42.4210	41.8556	42.3338	42.3830	42.0972	42.0190	41.6016	41.3590	41.2713	40.9936	40.0140	40.9849	40.9165	40.9191	41.0317	41.5013
d-Le803A2_14_D11F	16.4295	19.2527	21.8496	22.8808	25.4963	26.4158	28.0007	29.4299	30.0586	30.9373	31.0578	31.6349	31.9943	32.1357	32.5836	32.7547	33.0952	33.4239	33.7204	33.3008	33.6385	34.0226	34.2301	34.3928	34.5313	34.7624	34.9011	35.1303	35.0445	35.1889	35.3082	35.3065	35.4036	35.5022	35.5203	35.4301	35.2871	35.2301	34.8616	34.7317	34.5450	34.6904	34.4249	34.0961	34.0320	33.9068	33.8447	33.9886	34.5263
d-Le803A2_14_E05F	15.5060	17.8251	20.6022	23.3237	24.9479	26.5057	27.4332	29.2137	30.1695	30.9391	31.6385	32.2739	33.0569	32.6840	33.4721	33.6447	33.8326	34.4458	34.3152	34.2713	34.6530	34.8204	35.0444	35.3392	35.5334	35.8142	35.9220	36.0100	36.1625	36.2014	36.3437	36.3768	36.3208	36.5365	36.5648	36.5881	36.5315	36.3299	36.1405	36.0359	35.5759	35.8493	35.6357	35.4540	35.3671	35.4209	35.3781	35.5200	35.8851
d-Le803A2_14_E06F	20.2548	23.2918	25.9339	28.6993	31.3167	32.9611	34.3027	36.4469	37.7114	38.5163	38.9830	39.6981	40.2557	40.0453	40.6845	40.9653	41.3275	41.9571	42.2603	42.3997	42.8384	43.3059	43.4333	43.8064	43.9806	44.0519	44.1975	44.2023	44.4212	44.5627	44.7462	44.9036	44.8910	45.0377	45.0050	44.9952	44.7727	44.1005	44.3544	43.9185	43.8716	43.8026	43.5280	43.2164	43.1398	43.0307	42.9466	43.2255	43.6328
d-Le803A2_14_E08F	20.2039	22.4641	26.1721	27.7387	30.1879	31.9562	33.7158	35.1437	36.1191	37.3304	37.5878	38.1599	38.4992	38.6497	39.2427	39.6052	40.0510	40.3969	40.6380	40.8796	41.3761	41.5768	41.7738	42.3797	42.4498	42.6407	42.6903	42.8872	42.9088	43.0640	43.3167	43.2000	43.3746	43.6365	43.6020	43.6787	43.4069	42.9253	42.7457	42.6457	42.5075	42.4777	42.1547	41.8539	41.7111	41.6092	41.4269	41.7384	42.1705
d-Le803A2_14_E11F	20.6537	23.4953	25.9435	27.7335	30.3545	31.9105	33.0429	34.7288	35.6271	36.6221	37.1287	37.9639	38.0124	38.5423	39.0086	38.9725	39.5855	39.9540	39.9729	40.1703	40.6238	40.7844	41.1649	41.4131	41.5334	41.7068	41.8903	41.8611	41.9513	42.2098	42.4700	42.5156	42.4022	42.5382	42.5258	42.4993	42.2559	41.5664	41.6953	41.3740	41.2483	41.2408	40.9555	40.7247	40.6058	40.5037	40.4097	40.6252	41.0342
d-Le803A2_14_F01F	16.9318	20.1304	22.4287	25.4419	27.1392	29.1790	30.5264	32.0775	33.5114	33.9756	34.6256	35.2348	35.5597	35.9447	36.3309	36.6760	37.2168	37.4002	37.5707	37.8961	37.9976	38.4422	39.1222	39.2787	39.4115	37.8001	39.3583	39.6298	39.7236	39.0781	40.0341	40.1057	40.2025	40.4070	40.3363	40.1040	39.9588	39.7545	39.2669	38.9219	38.8925	38.7710	38.5853	38.0186	37.9398	37.6328	37.6356	36.9894	38.5342
d-Le803A2_14_F06F	18.3222	22.4623	24.9305	26.3823	29.0352	31.3068	32.7195	33.5898	34.9298	35.9264	36.8256	36.8963	37.4135	37.6522	38.0548	38.3473	38.8134	38.9953	39.2007	39.3636	39.5888	40.2564	40.1950	40.7972	40.9381	40.6994	40.8343	39.9252	41.0643	40.4352	41.4568	41.4594	41.5694	41.6707	41.5744	41.6026	41.4161	41.4517	41.0390	40.6336	40.4955	40.4928	40.1216	39.9327	39.6322	39.4315	39.4226	39.5280	40.2158
d-Le803A2_14_F07F	17.6296	20.4895	23.1323	24.1801	27.2017	29.4286	30.5425	31.2617	33.0649	33.8317	34.3594	34.9584	35.3218	35.7792	36.0573	36.3874	36.6751	37.0003	37.2367	37.4848	37.5447	38.0434	37.8460	38.6470	38.8896	37.1442	39.0083	38.9914	39.1882	37.9973	39.3980	39.6644	39.6905	39.8508	39.8245	39.7029	39.5565	39.6077	39.2648	38.8926	39.0926	38.9541	38.8535	38.4895	38.3795	38.2561	38.1827	37.0357	38.7662
d-Le803A2_14_F08F	16.1341	18.9559	20.9172	22.8136	24.2798	26.6515	27.4060	29.0343	29.8424	30.5908	30.9774	31.6377	31.8295	32.0553	32.2703	32.7734	33.0694	33.2585	33.3202	33.4242	33.6423	34.0227	34.1133	34.4554	34.6988	34.6540	34.7516	34.4453	34.7913	34.5354	35.1907	35.2630	35.3428	35.4203	35.2360	35.3017	35.1828	35.1319	34.8820	34.3850	34.4194	34.4055	34.1648	33.8950	33.7465	33.6820	33.5728	33.1261	34.4213
d-Le803A2_14_F11F	19.7920	22.9912	24.8501	26.4451	29.0522	30.6845	32.2664	33.7272	34.6952	35.5477	35.9995	36.6225	36.5841	37.1873	37.4610	37.6664	38.1116	38.2609	38.5217	38.8454	39.1004	39.4431	39.4227	40.0623	40.1028	39.7378	40.2028	40.4511	40.4262	39.8020	40.6538	40.8267	40.9796	41.0539	41.0140	40.9102	40.8118	40.7588	40.3434	39.7896	40.0463	39.8802	39.8747	39.4639	39.3795	39.2982	39.1432	39.1619	39.9171
d-Le803A2_14_G01F	17.4410	20.6204	22.3047	25.0725	26.8093	28.4053	30.4036	31.5431	32.1417	33.1957	34.4096	34.7149	35.0767	35.2563	35.8147	36.1745	36.4246	36.8082	36.9989	37.0528	37.2653	37.5529	37.8656	38.0525	38.2045	38.1550	38.5763	38.4231	38.8675	38.7608	38.9002	39.0557	39.2269	39.2690	39.2047	39.2292	39.1236	38.8970	38.2045	38.0374	38.0140	38.0481	37.8388	37.3481	37.2571	36.8272	37.0436	37.2312	37.7589
d-Le803A2_14_G03F	22.4353	26.2030	28.1162	31.8144	34.1540	36.2339	38.1125	39.6041	41.0195	41.9708	42.5734	43.3833	43.4368	43.7229	44.4076	44.7831	45.0752	45.7194	46.0020	46.5555	46.9411	47.0905	47.2666	47.6845	48.0158	48.0072	48.0747	48.2199	48.4507	48.5009	48.6792	48.8852	49.0678	49.0926	49.1296	49.2320	49.1821	48.1318	48.4874	48.1882	48.1479	47.9433	47.9233	47.7072	47.4937	47.3946	47.4931	47.6823	48.1317
d-Le803A2_14_G06F	19.2260	23.3122	25.5291	27.9676	30.1853	32.8409	33.7888	34.6162	35.6245	36.5980	37.2827	38.0139	38.4237	38.4857	39.0807	39.5438	39.9382	40.0630	40.4789	40.7377	40.9122	41.3641	41.6835	42.0936	42.1054	42.1732	42.2587	42.3697	42.6096	42.8224	42.7190	42.9538	43.0067	43.1458	43.1550	42.9745	43.1724	42.7969	42.3226	42.1695	42.1320	42.0513	41.7160	41.2471	41.3752	41.0558	41.2109	41.3105	41.8792
d-Le803A2_14_G08F	18.7934	22.5681	24.2133	26.1970	29.1982	30.9416	31.9466	33.6113	34.3406	35.1436	35.7376	36.2636	36.6975	36.9400	37.4481	37.5737	37.8427	38.2187	38.4197	38.7485	39.0778	39.2350	39.5731	39.9434	39.9915	40.0381	40.1679	40.2813	40.2921	40.4701	40.4988	40.6152	40.8905	40.9960	40.8534	40.8176	40.7688	39.7303	40.0738	39.8304	39.8912	39.7772	39.5194	39.2976	39.1268	38.7121	39.0752	39.3019	39.7521
d-Le803A2_14_G09F	20.5382	22.8764	24.5550	27.7884	29.8853	31.2873	32.7316	33.7533	34.8461	35.9720	36.2268	36.8584	37.0746	37.6088	37.8969	38.2090	38.4445	38.8659	38.9721	39.2889	39.6385	39.7588	40.0682	40.3815	40.5872	40.4757	40.6020	40.8718	40.8856	40.9206	41.1426	41.2881	41.3974	41.4848	41.3966	41.3056	41.2400	40.2585	40.3610	40.1187	40.1086	40.0603	39.7441	39.5679	39.3247	39.1181	39.2433	39.4585	39.8733
d-Le803A2_14_G10F	22.0953	25.3645	27.7773	30.2641	31.7242	33.1498	34.6940	36.2435	37.0829	38.1577	38.9261	39.3029	39.1530	39.5587	40.2028	40.3120	40.5495	40.7703	41.0990	41.2351	41.6620	41.8925	42.0745	42.2734	42.5189	42.6286	42.7203	42.9179	42.9758	43.0045	43.1793	43.3339	43.4364	43.5588	43.5213	43.5073	43.4866	43.1314	43.0189	42.8710	42.8145	42.8368	42.6422	42.5841	42.5100	42.4202	42.3838	42.6463	42.8747
d-Le803A2_14_G12F	19.2082	21.5777	22.8609	26.0737	28.1973	29.3017	30.2495	31.6115	32.3136	33.2495	33.5715	34.4212	34.3339	34.8705	34.9700	35.2594	35.4549	35.8332	36.0948	36.1531	36.5381	36.6699	36.7999	36.8766	37.2364	37.2289	37.4809	37.4718	37.5846	37.4765	37.6225	37.8081	38.1255	38.0984	38.1155	38.2435	38.0986	37.5976	37.5302	37.5225	37.5433	36.5907	37.4064	37.3073	37.0747	37.2879	37.2370	37.3370	37.6997
d-Le803A2_14_H02F	18.6697	22.1934	24.0326	26.4738	28.4613	29.8185	31.1067	32.3201	33.1779	34.3278	34.7116	35.3465	35.5797	36.0281	36.0870	36.5166	36.7736	37.1771	37.3149	37.4954	37.7239	37.9039	38.2225	38.3863	38.5130	38.7012	38.9144	38.9443	38.8178	39.2401	39.4357	39.2931	39.3880	39.4863	39.6883	39.2978	39.2871	38.7024	38.5465	37.9860	38.0061	37.9537	37.4804	37.2162	36.9817	36.9264	36.7831	37.1583	37.5893
d-Le803A2_14_H03F	17.2766	19.9704	21.5656	24.0310	25.9611	27.2574	28.2129	29.8591	31.0244	31.4586	32.3956	33.0638	33.1221	33.5258	33.5996	34.1071	34.1925	34.5550	34.7934	34.8087	34.8019	35.1460	35.2843	35.5903	35.5711	35.6566	36.0979	36.1731	36.1311	36.3088	36.3649	36.4767	36.6505	36.5797	36.4509	36.5414	36.4058	36.0942	35.7570	35.3388	35.4470	35.2382	34.9582	34.7065	34.5570	34.5893	34.4325	34.5876	35.0490
d-Le803A2_14_H06F	19.7919	23.5350	26.7461	29.3692	31.2055	33.2891	34.4431	35.3355	37.0597	38.2395	38.8992	39.3521	39.5524	39.9748	40.5254	40.7340	40.9377	41.3192	41.7534	41.4564	42.1572	42.3782	42.6862	42.9884	43.1719	43.3781	43.3812	43.4079	43.2902	43.7893	43.8118	43.9813	44.2066	44.1778	43.9587	44.0585	43.8697	43.6000	43.1649	42.8324	42.7222	42.7061	42.4344	42.1958	41.8560	41.7864	41.6992	42.0022	42.6220
d-Le803A2_14_H08F	23.4291	27.3092	30.4199	32.8367	34.3116	35.9609	37.9009	39.6249	40.5278	41.7487	42.2600	42.6056	42.5555	43.1614	43.6376	43.5902	43.8543	44.1205	44.3640	45.0323	45.1406	45.4380	45.7551	45.9149	46.1364	45.7027	46.3284	46.3496	46.4544	46.9076	46.8666	46.7119	47.0900	47.2469	47.1111	47.1171	47.0421	46.9075	46.4952	46.2176	46.1045	46.0714	45.8371	45.5520	45.1938	45.3906	45.2352	45.4743	45.9689
d-Le803A2_14_H10F	19.3055	22.4545	24.5707	27.4543	28.9626	30.3619	31.8145	33.1683	33.6993	34.7854	35.0214	35.8226	35.7948	36.3482	36.7941	36.6435	36.8323	37.1310	37.1832	36.9961	37.4468	37.6383	37.7976	38.2002	38.3446	38.1586	38.5468	38.7055	38.7190	38.9987	39.0347	38.9808	39.1140	39.1841	39.0522	39.1377	38.9956	38.8065	38.4745	38.1396	38.0513	37.9160	37.7754	37.4097	37.3013	37.2840	37.1460	37.4417	37.8950
d-Le803A2_15_A01F	22.6921	26.7669	29.8003	32.3902	34.7027	36.4048	38.2962	39.7709	41.1380	42.0091	42.7079	43.2328	43.4120	43.6789	44.1227	44.5309	44.8030	44.4241	45.5890	45.8676	46.0150	46.4595	46.5554	47.1269	46.8818	46.9168	46.9617	47.3624	47.5582	47.7861	47.9898	47.9069	47.8366	48.0099	47.9618	48.0007	47.8387	47.6775	47.1875	46.8820	46.8314	46.9170	46.5956	46.2277	45.7049	45.9578	46.1511	46.1113	46.6359
d-Le803A2_15_A03F	19.5565	25.3608	27.7342	29.9275	31.9340	34.0374	35.4017	36.6084	37.7772	38.8822	39.2924	39.8612	40.1894	40.1888	40.6363	41.1636	41.2768	41.2454	41.8067	42.1215	42.1259	42.4895	42.8817	43.2417	43.1105	43.2042	43.2173	43.4003	43.6107	43.7068	44.1107	43.9617	43.8138	44.0739	43.8797	43.9077	43.7436	43.6345	43.1279	42.8146	42.7226	42.8036	42.4711	42.1670	41.7899	41.9530	42.0481	42.0213	42.5761
d-Le803A2_15_A04F	21.7860	26.1390	29.3425	31.7944	34.0170	36.0225	37.0941	38.8013	39.8599	40.9183	41.2685	41.9421	42.3032	42.3676	42.9739	43.3702	43.3950	43.9792	44.1611	44.6341	44.8620	45.1696	45.2315	45.8005	45.8419	45.9502	46.0660	46.1900	46.2871	46.5167	46.7317	46.8287	46.8522	46.9533	46.9934	46.8672	46.8302	46.5278	46.2498	45.9900	45.8809	45.7989	45.5379	45.2960	45.0986	45.0774	44.9775	45.2421	45.6553
d-Le803A2_15_B04F	17.5241	20.6572	22.7949	25.0471	26.8141	28.7011	29.9996	30.8903	31.9322	32.4563	33.3308	33.6838	33.9411	34.1135	34.9707	35.1551	35.1438	35.5956	35.7998	35.7842	36.0713	36.3716	36.3843	36.8803	36.4935	37.0954	37.1649	37.0069	37.4878	37.6426	37.7905	37.7953	38.1212	38.1741	38.2115	38.1683	38.1540	37.8973	37.5373	37.5144	37.4183	37.2877	37.0888	36.9096	36.8706	36.8867	36.7224	36.9173	37.3740
d-Le803A2_15_B07F	22.8731	27.2100	29.6333	32.1423	34.3495	36.1217	37.9957	38.8719	40.4807	41.1652	42.0442	42.7008	42.8809	43.3854	43.9160	44.2419	44.2288	44.6732	45.1191	45.2372	45.5396	45.9988	46.2407	46.4904	46.5617	46.6405	46.8277	46.5910	47.1330	47.3678	47.4487	47.5037	47.7116	47.6996	47.7058	47.6761	46.9901	47.3663	46.9682	46.7778	46.7666	46.6286	46.3690	46.1276	45.9200	46.0825	45.7467	45.9145	46.4549
d-Le803A2_15_B11F	22.0696	25.8604	28.5753	31.2766	33.0989	34.9038	36.5237	38.0561	39.1060	39.8301	40.9892	41.3091	41.7753	42.1682	42.7747	42.7028	42.9614	43.1897	43.6461	44.0540	44.3206	44.5163	44.8600	45.2052	45.3376	45.3663	45.5862	45.6890	45.7365	45.7533	46.1654	46.2607	46.3496	46.4446	46.4537	46.3702	46.1289	46.0560	45.4871	45.2673	45.2717	45.2208	44.9085	44.6204	44.4978	44.5320	44.2620	44.4659	45.0570
d-Le803A2_15_C01F	16.9513	20.8393	22.9997	25.1820	27.1602	29.0748	30.6608	31.9860	32.5046	33.4596	34.0850	34.8844	34.9202	35.2965	35.7618	36.2737	36.3423	36.6256	36.6444	36.9223	36.9551	36.0623	37.5737	37.6618	37.8551	38.1709	38.3993	38.4094	38.5950	38.7143	38.6121	38.6340	38.7768	38.8406	38.8729	38.7795	38.6555	38.3804	37.9080	37.7555	37.8677	37.6759	37.4636	37.3848	37.1337	37.1068	37.1904	37.4083	37.5197
d-Le803A2_15_C04F	19.2388	23.3984	26.1244	28.1779	30.6318	32.3232	34.1926	35.6597	36.7973	37.4886	38.4185	38.7413	39.0959	39.4543	39.9891	40.1963	40.5199	41.2022	41.2332	41.6949	41.5471	41.9917	42.3399	39.6199	42.2979	42.7263	43.1124	42.9417	43.2503	43.0745	43.5112	43.4092	43.7164	43.5630	43.9214	43.6743	43.4307	43.3493	42.9876	42.7333	42.8099	42.3692	42.4003	42.1400	41.9351	41.9070	41.6514	41.9891	42.5632
d-Le803A2_15_C05F	18.0936	21.8881	24.7374	27.2185	28.9380	31.1916	32.4813	34.4610	34.9201	35.9101	36.7802	37.2833	37.5577	37.9524	38.1952	38.4664	38.7094	39.3505	39.4068	39.9639	39.9444	40.2287	39.2674	40.6449	40.3962	40.7652	41.0213	40.9065	41.0402	41.1356	41.3712	41.4179	41.5015	41.4729	41.7001	41.6225	41.4582	41.0854	40.9496	40.5426	40.5634	39.9011	40.0683	39.9483	39.6288	39.5607	39.2170	39.8331	40.1717
d-Le803A2_15_D01F	17.5491	21.3894	23.9062	26.0057	29.0051	30.3200	31.9854	31.6196	34.5396	35.2297	36.1271	36.7903	37.1686	37.7583	37.8683	38.2455	38.4378	38.8243	39.1645	39.3719	39.5946	39.6410	40.2391	40.6008	40.7375	40.7791	41.0993	41.0497	41.3255	41.2638	41.6726	41.6794	41.7965	41.8630	41.9898	39.5394	41.6774	41.3737	41.0658	40.7613	40.5867	40.5514	40.4051	40.1398	40.1235	40.0369	40.0110	40.1202	40.8782
d-Le803A2_15_D02F	18.8624	22.8029	25.6581	28.3865	30.9149	32.9620	35.1290	36.8011	38.1635	39.1415	39.8943	40.5097	41.1284	41.3162	41.9340	42.3174	42.4770	43.0554	43.4984	43.3099	44.2399	44.6035	44.7133	45.1113	45.1243	45.3786	45.4475	45.7128	45.8101	46.0819	46.2913	46.3380	46.3994	46.5676	46.2778	46.5148	46.3912	46.2170	45.9045	45.5782	45.4174	45.4139	45.1298	44.3162	44.7889	44.7379	44.6343	44.7856	45.2913
d-Le803A2_15_D04F	20.8396	25.0957	27.5895	30.4714	32.1702	34.6794	36.1296	37.9531	38.8634	39.8720	40.8081	41.1941	41.7097	41.9367	42.4211	42.8277	43.1350	43.6395	44.0605	44.1389	44.7415	45.0074	45.2591	45.7346	45.6832	45.8912	46.1302	46.2420	46.4636	46.6930	46.8043	46.8814	47.0138	47.1645	46.9028	46.9962	47.0155	46.6712	46.4796	46.1828	45.9887	45.9304	45.6928	45.2700	45.3212	45.3143	45.1772	45.4501	45.9436
d-Le803A2_15_E02F	17.0082	20.3224	22.7956	25.0336	26.9577	28.5279	30.5130	31.9564	32.9575	33.6812	34.4227	35.2173	35.5132	35.9250	35.7737	36.4878	36.8360	37.1890	37.4043	37.8490	37.8995	38.1311	38.3733	38.7044	38.6538	39.0602	39.1568	39.2822	39.2524	39.4240	39.4914	39.7030	39.7850	39.9198	39.7796	39.8819	39.7261	39.6360	39.2822	38.9989	38.7188	38.9423	38.7201	38.5501	38.3525	38.3642	38.3092	38.4922	38.9479
d-Le803A2_15_E03F	20.8034	23.8636	26.6125	29.6123	31.6759	34.0545	35.1118	37.0906	38.2114	38.9601	39.7733	40.1935	40.8202	41.2643	41.6514	41.8375	42.4984	42.8321	43.1392	43.4857	43.8798	44.0372	44.4084	44.7996	44.8651	45.1312	45.1791	45.3540	45.4270	45.6710	45.7803	45.9226	46.0081	46.1921	46.0580	46.0947	45.9015	45.7287	45.3019	45.0015	44.9223	44.9079	44.5915	44.3423	44.1383	44.0734	43.9583	44.1766	44.7126
d-Le803A2_15_E05F	19.9739	22.7374	25.5967	27.8714	29.8812	31.9734	34.1644	35.3560	36.4304	36.9571	38.2159	39.3005	39.0483	40.0853	40.6522	40.3522	40.7253	41.5497	41.5774	42.0498	42.2836	42.1649	42.4910	43.0268	43.0829	43.5089	43.4766	43.5207	43.9705	43.9797	43.9541	44.4462	44.3649	44.7219	44.2640	44.4000	44.4311	44.1330	43.4748	43.1841	42.6184	43.2358	42.6383	42.3368	42.0662	42.2127	42.0527	41.9046	42.9374
d-Le803A2_15_E11F	20.9386	24.4300	27.2098	30.1279	32.5805	34.0975	35.4967	37.2056	38.3063	39.1330	39.9569	40.7295	40.7476	41.1408	41.6760	41.9306	42.4202	42.9120	43.1038	43.5573	43.8243	44.1687	44.5624	44.8149	45.0053	45.1160	45.3188	45.3828	45.5927	45.6901	45.9976	46.0570	46.0860	46.2407	46.3607	46.2718	46.1254	45.8450	45.5726	45.2811	45.2469	45.2405	44.8917	44.6934	44.5258	44.4638	44.3920	44.6659	45.0912
d-Le803A2_15_E12F	17.9203	21.3392	23.5577	26.0687	28.2637	29.8353	31.4553	33.3092	34.0102	34.5465	35.5334	36.4488	36.3467	36.8927	36.9465	37.4144	37.9221	38.2819	38.2974	38.4168	39.0923	39.2604	39.5128	39.8903	39.9395	40.1329	40.1781	40.2275	40.3626	40.5464	40.8842	40.7250	40.7626	40.9544	40.8177	40.8156	40.6115	40.0686	39.9905	39.5659	39.6097	39.5223	39.1968	38.9019	38.8011	38.6886	38.4640	38.8362	39.1086
d-Le803A2_15_F04F	17.4296	20.5960	23.2840	25.8026	27.5136	29.3630	30.9978	32.1540	33.8180	34.4280	34.6428	35.4997	35.7233	36.2086	36.5761	36.9189	37.1797	37.4027	37.7854	38.1214	38.2112	38.7356	38.9718	38.8843	39.4229	39.4219	39.5988	39.6544	39.6573	39.9395	39.8464	40.3226	40.0829	40.4522	40.0738	40.3288	40.2027	40.0502	39.6261	39.5057	39.4222	39.4053	39.1025	39.0512	38.8667	38.8757	38.6953	38.8851	37.8203
d-Le803A2_15_F06F	17.8128	20.8717	23.5706	25.8648	27.5868	29.7587	31.2295	32.3573	33.4727	34.5147	35.2018	36.2535	36.1153	36.3799	36.8106	37.3212	37.6837	37.9380	37.9653	38.4281	38.5697	39.0230	39.2758	39.4726	39.6562	40.0189	40.0781	37.8925	39.8804	40.4956	40.4315	40.4786	40.5545	40.6591	40.4478	40.7588	40.6190	40.0999	39.8765	39.5096	39.5057	39.5080	39.1194	38.9069	38.6527	38.7041	38.6276	38.7126	39.5688
d-Le803A2_15_F07F	19.2888	22.6910	24.6249	26.7199	28.8742	30.9646	32.7526	33.9815	35.0681	36.2702	36.9721	37.9907	37.8014	37.8700	38.4843	38.7385	39.4146	39.4607	39.5657	39.9108	40.1282	40.5908	41.0451	41.0504	41.2332	41.3700	41.5160	40.9491	41.4701	38.6350	42.2348	42.2136	42.1895	42.3958	42.1968	42.4349	42.0966	42.2633	41.7831	41.2715	41.2159	41.2211	40.9290	40.9953	40.5253	40.3131	40.3722	40.6972	41.0688
d-Le803A2_15_F08F	19.9336	23.6630	26.8161	28.9771	31.4320	33.1177	35.0443	36.7892	37.7176	38.8724	39.4895	40.2126	40.1813	40.7854	41.0488	41.3978	42.1179	42.2767	42.5981	42.9874	43.3837	43.5489	44.1891	44.3589	44.4904	43.9543	44.6538	44.2249	44.9316	44.2978	45.1578	45.2357	45.4794	45.5440	45.5786	45.4137	45.4055	45.2321	44.8056	44.4962	44.4493	44.4032	44.1831	43.6635	43.6222	43.4677	43.4207	43.5806	44.1809
d-Le803A2_15_G02F	18.8659	22.3007	24.9095	27.5183	30.1193	31.3863	33.4888	34.7735	35.5239	36.5645	37.1178	38.2265	38.4296	38.4865	39.1429	39.5582	39.8895	40.2446	40.4953	40.7973	41.1185	41.4603	41.6066	41.7969	42.0816	42.2126	42.3435	42.4831	42.6685	42.8858	42.8212	43.0688	43.1692	43.3329	43.2750	43.2310	43.2392	42.9178	42.6576	42.3260	42.3906	42.2564	41.9008	41.5614	41.7840	40.6998	41.5590	41.6590	42.1824
d-Le803A2_15_G12F	19.4384	23.5105	25.5173	28.3941	30.3178	31.3848	32.5735	34.5712	35.4181	36.2444	36.9809	37.5447	37.3865	37.7906	38.7065	38.7419	38.9873	39.3726	39.5695	40.0161	40.3367	40.4022	40.6113	40.7425	41.0457	41.0662	41.3317	41.3187	41.4329	41.5639	41.7953	41.7165	42.0145	41.9964	41.9894	41.8932	41.7310	40.9461	41.0571	40.7681	40.7489	40.6238	40.4166	40.1827	39.9480	39.8050	39.6829	39.8648	40.4247
d-Le803A2_15_H01F	18.1899	22.6605	24.4472	27.2786	28.9685	30.5703	32.3264	33.4528	34.7454	36.0943	36.7493	36.8523	37.3266	37.4833	38.0969	38.2896	38.5356	38.4270	39.0336	38.9053	39.4950	39.8302	40.0997	40.3616	40.6169	40.6821	40.8414	40.8243	41.0762	41.3674	41.3099	41.0453	41.5570	41.4929	41.5056	41.4859	41.2853	40.9854	40.7119	40.1638	40.0466	40.0253	39.7253	39.3729	38.6129	39.0826	38.9277	39.2484	39.7925
d-Le803A2_15_H02F	18.1562	21.7430	23.5612	25.5976	28.2172	29.7021	30.8156	32.2624	33.0066	34.2416	34.7702	35.6099	35.8187	35.9296	36.9257	36.8592	37.0006	37.5637	37.5558	37.6473	37.8672	38.2948	38.5286	38.7493	38.8739	39.1764	39.2448	39.1733	36.7172	39.4111	39.6724	39.7083	39.7125	39.7727	39.8320	39.5865	39.6729	39.1223	39.0553	38.6311	38.5622	38.6927	38.4066	38.0697	37.8791	37.8286	37.7272	38.1556	38.5626
d-Le803A2_15_H09F	21.3242	25.8533	29.1610	31.7618	33.6077	35.6568	37.5005	38.4642	40.3184	41.3610	41.9237	42.4142	42.7958	43.2081	43.4875	43.8162	44.0968	44.1821	44.8073	45.2954	45.4901	45.8848	46.1663	46.4624	46.6296	46.7107	46.6820	46.9426	46.7448	47.2437	47.2532	47.1875	47.6487	47.6016	47.4742	47.5346	47.2275	46.9942	46.5771	46.2114	46.0024	45.9278	45.6071	45.2822	44.9103	44.9602	44.8852	45.0989	45.6977
d-Le803A2_15_H10F	21.8085	25.6389	29.0471	31.2766	32.8232	34.7489	36.9041	37.9757	38.8314	40.1687	40.6089	41.2968	41.4987	41.8400	42.3879	42.5508	42.7585	43.0457	43.6199	43.6607	44.0619	44.4399	44.6292	44.9571	45.0364	45.2160	45.2340	45.4429	45.4238	45.6355	45.8651	45.9084	46.0787	46.1380	46.0170	46.0058	45.7776	45.5714	45.2015	44.9498	44.6841	44.6772	44.3912	44.1286	43.4637	43.7877	43.7966	43.9519	44.5239
d-Le803A2_15_H11F	21.7279	25.0494	27.3456	29.8549	31.9944	33.8032	35.4499	36.5706	37.8794	38.9859	39.4816	39.7511	40.3822	40.7567	41.2197	41.1753	41.4507	41.5087	41.9755	41.6450	42.5605	42.9990	43.3200	43.4475	43.6413	43.8599	43.9121	43.9905	44.0702	44.4206	44.3615	43.9167	44.6518	44.7222	44.6349	44.6381	44.5333	44.2439	43.9012	43.5408	43.4620	43.3460	43.2484	42.7120	42.2861	42.6133	42.4746	42.8110	43.2408
d-Le803A2_15_H12F	17.5369	21.4439	23.8003	25.9595	27.3591	29.2073	29.8639	32.3474	32.7386	33.6638	34.3231	35.2788	34.9990	35.4416	36.2139	36.1513	36.3876	36.7308	36.7773	36.9064	37.2258	37.4491	37.9739	37.9894	38.1965	38.4082	38.4884	38.6457	38.8112	38.8460	39.0897	38.8643	39.0321	39.1957	39.4492	38.8432	39.0228	38.4683	38.3346	37.8896	37.9498	37.9184	37.4691	37.1974	37.0362	37.0122	36.8045	37.2687	37.6539
d-Le803A2_16_A06F	22.7959	25.7776	29.6080	31.7842	33.7391	35.3655	37.3275	38.0364	39.9122	40.6626	41.3792	41.9434	42.0380	42.2795	42.7276	43.0898	43.1116	43.2864	43.6527	44.1178	44.3338	44.7220	44.8481	45.1706	45.2293	45.3635	45.4543	45.5960	45.6515	45.8300	46.0126	46.0689	46.1120	46.2329	46.1671	46.2020	46.1024	45.8102	45.4722	45.2084	45.1595	45.0808	44.9149	44.6371	44.3756	44.4627	44.2619	44.4239	44.9372
d-Le803A2_16_A07F	18.7338	23.5316	25.4279	27.6057	29.9615	31.0051	32.8844	34.1733	34.8922	35.8245	36.4741	36.9217	36.8989	37.2474	37.5036	37.9937	38.0971	38.1290	38.6450	38.5621	39.1278	39.0270	39.3731	39.7022	39.6646	39.6715	39.7640	39.9151	40.1202	40.2054	40.2500	39.3449	40.4329	40.4776	40.6642	40.6046	40.4598	40.3451	40.2183	39.9019	39.8966	39.9722	39.7433	39.5073	39.2992	39.3898	39.4494	39.5831	39.9211
d-Le803A2_16_A08F	19.6158	23.8808	26.4531	28.3827	30.2701	31.5622	33.2836	34.6595	35.7245	36.4042	36.7716	37.2272	37.6824	37.9840	38.4945	38.6022	38.4877	38.8197	38.9574	39.0855	39.4445	39.9670	39.9733	40.4216	40.4053	40.5175	40.7158	40.7380	40.7688	40.9296	40.9709	41.1662	41.1521	41.3572	41.0109	41.2846	40.9168	40.8349	40.4656	40.2460	40.1379	40.0612	39.8101	39.6606	39.3035	39.5105	39.2539	39.3619	39.9711
d-Le803A2_16_A10F	21.2732	26.3454	28.7192	31.5189	33.6318	35.1889	36.7274	38.1035	39.9276	40.8378	41.4875	41.9517	41.8511	42.4487	43.0822	43.2577	43.2598	43.6963	43.7767	44.2707	44.4779	44.8256	45.0434	45.5063	45.4394	45.6341	45.7294	45.9155	45.9620	46.1431	46.2704	46.3254	46.4045	46.5579	46.4755	46.4754	46.2771	45.9730	45.4750	45.1547	45.0481	44.9740	44.6148	44.2543	44.1415	44.0371	43.8408	44.0653	44.6874
d-Le803A2_16_B01F	21.0314	24.4134	26.8121	29.2200	31.7014	33.3764	34.8249	36.4468	37.4444	38.6834	38.9219	39.9572	39.6706	40.4380	40.5527	41.0371	41.2856	41.7883	42.0644	42.4629	42.4466	42.9403	43.1382	43.5705	43.7858	43.8795	43.9466	44.1073	44.2981	44.3269	44.4868	44.6136	44.7191	44.8216	44.7314	44.7557	44.5945	44.4072	43.3904	43.7858	43.5757	43.5449	43.3183	43.1267	42.9635	42.8561	42.8180	42.9800	43.5702
d-Le803A2_16_B03F	20.6968	24.5942	27.0791	29.8499	31.1823	33.1758	35.2765	36.3432	37.3486	38.6769	39.2677	39.8822	39.8379	40.0554	40.9905	41.4877	41.3270	41.7754	42.0219	42.1526	42.4823	42.9695	43.0751	43.6531	43.6422	43.5491	43.6930	43.8769	43.9586	44.1489	44.2903	44.0831	44.7980	44.4358	44.8020	44.3000	44.3794	44.1180	43.6981	43.7429	43.5494	43.4714	43.1308	42.8957	42.9085	43.2004	42.8173	42.9815	43.4052
d-Le803A2_16_B12F	19.4121	23.0576	25.0523	28.3458	29.9153	32.1385	33.5462	34.6982	35.9291	37.0139	37.3156	38.2042	38.3936	38.7641	39.2744	39.4907	39.6860	39.7810	39.9355	40.2700	40.2291	40.6636	41.1125	41.3440	41.4484	41.5421	41.5937	41.7889	42.0039	42.0161	42.1040	42.3322	42.3606	42.4582	42.3328	42.3412	42.1830	41.8793	41.5168	41.2127	41.0812	41.0962	40.7817	40.5012	40.3383	40.1774	40.1582	40.3501	40.9397
d-Le803A2_16_C02F	15.8061	19.6833	22.1047	24.3363	26.4312	27.8324	29.0892	30.6356	31.2249	32.3202	32.1807	33.0841	32.8986	33.9451	32.7566	34.5677	34.7682	35.0900	35.2537	35.0503	35.4494	35.0268	35.8998	36.2853	36.1229	36.6937	36.5687	36.9019	36.9558	37.0455	37.2056	37.1925	37.4214	37.5504	37.3601	37.2515	37.2420	37.0200	36.6834	36.3040	36.1134	35.3622	35.9968	35.7763	35.6308	35.5194	35.4318	35.6520	36.1286
d-Le803A2_16_C04F	19.3960	23.1950	25.9312	28.3631	30.7441	32.2362	33.9605	35.6115	36.8528	37.4915	36.7245	38.5231	37.3251	39.2984	38.8162	39.8058	39.8327	40.5251	40.4204	40.9929	41.2122	41.3415	41.1337	42.2468	42.1219	42.4006	42.4184	42.6922	42.6698	42.7564	42.9433	43.2213	43.2544	43.3043	43.1454	43.1930	43.1787	43.0151	42.6289	42.3935	42.3168	41.4850	42.0468	41.9405	41.7203	41.6320	41.5324	41.6632	42.3222
d-Le803A2_16_C09F	17.6209	20.3878	22.6658	25.5603	28.0765	29.2685	30.4881	32.5594	33.6860	34.6637	35.0787	35.8044	35.7804	36.2233	36.6890	37.2504	37.4302	37.8479	37.9418	38.3401	38.5526	38.8537	39.0381	38.9078	39.5073	39.4212	39.5944	39.7954	39.9354	40.1172	40.1730	40.3057	40.4397	40.4618	40.4683	40.3958	40.3186	40.1456	39.8511	39.6047	39.6560	39.4957	39.2960	38.8464	38.9490	38.8274	38.8090	38.9691	39.4493
d-Le803A2_16_C10F	20.8569	23.7957	26.7550	29.8683	32.2140	34.4410	36.5110	37.7855	39.1759	39.9040	40.2806	41.1163	41.3054	42.0278	42.0246	42.8282	42.8008	43.4681	43.6667	44.0361	44.4962	44.7637	44.9342	45.1743	45.5555	45.7095	45.8062	45.9863	46.1542	46.2260	46.3960	46.6698	46.7515	46.7699	46.9060	46.8893	46.7756	46.6121	46.3680	46.1350	46.1879	45.7732	45.8069	45.6639	45.5211	45.4907	45.3971	45.6478	46.1849
d-Le803A2_16_C11F	20.0250	22.3850	27.5331	28.4551	30.6946	32.9182	34.3566	35.9327	37.0007	37.6241	38.5394	38.9769	39.1787	39.4964	39.9931	40.1999	40.1105	40.6813	40.6939	41.6753	41.4803	41.8479	39.1057	42.3085	42.3578	42.5999	42.8042	42.6553	42.7706	43.0245	43.0139	43.2187	43.3094	43.2312	43.2521	43.3251	43.1780	42.7858	42.3951	42.1784	42.1781	41.9861	41.6487	41.6120	41.2483	41.0899	40.8539	41.3202	41.8170
d-Le803A2_16_D07F	17.7068	20.7756	22.6658	25.0604	26.8147	28.5611	30.3939	31.4414	32.8667	33.3912	33.9566	34.4540	34.7144	35.5516	35.7913	35.9735	36.1422	36.7679	36.6104	36.9955	37.0305	37.4640	37.6684	37.9955	38.1926	38.1887	38.5830	38.5367	38.7204	38.6273	39.0328	38.8327	39.1601	39.2256	39.1570	38.8561	39.0525	38.7914	38.2804	38.1216	38.1667	38.0097	37.8661	37.5614	37.4996	37.5479	37.3182	37.6049	38.1731
d-Le803A2_16_D10F	17.2316	20.9696	23.0347	26.3095	26.7416	29.2099	30.4685	32.1534	33.4444	34.1562	34.8374	34.0508	35.6498	36.3237	36.4246	36.3854	36.9448	37.2167	37.3240	37.8264	37.8911	38.3635	38.3638	38.4372	38.8494	38.7501	39.0013	39.1624	39.3014	39.3687	39.7078	39.5945	39.6473	39.7705	39.8416	39.7066	39.8085	39.4925	39.1707	38.9592	39.0677	38.8654	38.6836	38.4015	38.4465	38.4246	38.1330	38.3804	38.8558
d-Le803A2_16_D12F	16.2014	17.8120	20.2059	22.4607	24.2242	25.6454	26.4688	27.9895	28.8518	29.5741	30.3780	30.7337	30.9893	31.3573	31.7631	31.9993	32.2729	32.8246	32.6347	32.6849	32.8685	32.9820	33.3498	33.7868	33.6375	33.7371	34.0322	34.1474	34.1594	34.2695	34.3577	34.5230	34.6586	34.7566	34.6040	34.7348	34.6176	34.4151	34.2908	34.0956	33.9125	33.8973	33.7171	33.5567	33.4306	33.2834	33.3514	33.5188	33.9785
d-Le803A2_16_E01F	17.3342	21.1217	22.9927	25.9842	28.1953	29.8037	31.2504	33.0337	34.1132	35.0984	35.4183	36.2247	37.0609	36.8849	37.0950	37.8135	38.3523	38.4162	38.8089	39.2511	39.3578	39.9682	39.7855	40.0246	40.1430	40.5951	40.6873	40.9843	40.8710	41.0720	41.0070	41.2675	41.4450	41.3500	41.2002	41.6507	41.3870	41.4118	40.9163	40.8433	40.6148	40.9052	40.4209	40.5075	40.4334	40.4492	40.3864	40.5282	41.0082
d-Le803A2_16_E07F	18.1500	20.7265	23.3827	25.8173	27.7687	29.2073	30.9473	32.7234	33.6976	34.5455	35.1153	35.6178	35.0891	36.1653	36.2773	36.8755	37.1635	37.6355	37.7516	37.9638	38.1565	38.3507	38.4900	38.7719	39.0667	39.4186	39.3476	39.5120	39.5789	39.7976	39.7866	39.9929	39.9388	40.1624	39.9738	40.0627	39.8870	39.6462	39.1752	38.8736	38.6487	38.7473	38.3267	38.0872	37.9147	37.8130	37.7499	37.7850	38.5334
d-Le803A2_16_F04F	17.7071	21.4067	24.1935	25.5537	27.5174	29.4303	31.0191	32.2868	33.3437	34.2495	34.6965	35.3263	35.5127	35.8959	36.3491	36.4955	36.9922	37.2380	37.3627	37.3393	37.6576	38.0588	38.8601	38.5127	38.7709	38.7790	38.9043	37.8727	39.1229	38.1725	39.4330	39.5369	39.5891	39.7430	39.4997	39.5880	39.3995	39.2659	38.8249	38.4622	38.3369	38.3492	37.8922	37.6412	37.4209	37.3360	37.2381	36.0957	38.1054
d-Le803A2_16_F05F	18.4555	21.7271	24.5867	26.1767	28.6253	30.5958	32.2825	33.6314	34.6581	35.5559	36.4019	37.0258	37.0519	37.5248	37.9822	38.3906	38.8007	39.0597	39.2542	39.4762	39.7856	39.9896	40.6878	40.6510	40.8369	40.6946	40.9935	41.2289	41.2727	41.2207	41.5991	41.8802	41.9867	41.9789	41.9899	41.9205	41.8078	41.6608	41.3213	41.0144	40.9918	40.9985	40.7409	40.3482	40.3881	40.2669	40.0910	40.2207	40.9517
d-Le803A2_16_F06F	18.2274	21.0260	23.0075	24.7985	26.9881	28.3482	29.7652	30.8355	31.7720	32.7353	33.4947	33.7674	33.9222	34.2437	34.6403	34.9245	35.3848	35.6093	35.9107	35.8770	36.0189	36.3904	37.1192	37.0699	37.1992	36.0015	37.3277	37.2901	37.5674	37.3450	37.8695	38.0554	38.1624	38.2769	38.3256	38.2380	38.1706	37.9867	37.7747	37.5173	37.5686	37.5628	37.3714	36.9551	37.0696	37.0792	36.9958	36.3400	37.6780
d-Le803A2_16_F10F	18.2974	20.7888	23.8400	27.0052	28.5669	30.3937	32.3281	33.6070	34.2438	35.0276	36.3617	36.5483	36.7798	37.2482	37.5805	37.8451	38.4606	38.7497	38.6515	39.5232	39.6499	39.3771	39.8814	40.3621	39.8886	38.9307	40.2706	41.0747	40.7156	40.9951	41.2743	40.9927	41.4833	41.3593	41.6248	41.4024	41.6007	41.2316	40.5658	40.6306	40.0508	39.8528	39.7088	39.5576	39.6630	39.4819	39.3904	39.9628	40.3269
d-Le803A2_16_G01F	18.4286	22.1254	24.4659	26.9017	29.6007	30.6937	32.6807	33.9567	35.3560	35.9013	36.6262	37.2836	37.6469	37.6583	38.4370	38.3852	38.8866	39.1878	39.3609	39.6191	39.9596	40.3257	40.6826	40.7485	41.0368	41.2027	41.3089	41.4020	41.4755	41.6320	41.7484	41.8840	41.9654	41.9656	42.1604	41.8688	41.8317	40.7605	41.2567	40.9708	40.9622	40.6758	40.5804	40.3702	40.2703	40.1292	40.1826	40.3048	40.7698
d-Le803A2_16_G06F	21.7219	25.5016	27.5878	30.5261	32.9783	34.6795	36.0701	37.6434	38.4677	39.8167	40.3397	41.0650	41.1329	41.5919	42.1133	42.3536	42.5487	43.1656	43.3900	43.7668	44.2003	44.4079	44.7197	45.0016	45.1338	45.1976	45.3300	45.4787	45.5403	45.7605	45.8957	46.0162	46.2230	46.2749	46.1908	46.1329	46.0068	44.8669	45.1782	44.9455	44.8671	44.6251	44.4600	44.1584	44.0594	43.9764	43.8167	44.0271	44.5114
d-Le803A2_16_G11F	19.8321	23.8688	26.5286	28.7352	30.7765	32.7466	34.1327	35.9016	36.8145	37.7366	38.5860	39.0306	39.2700	39.4299	40.1197	40.3492	40.8160	41.1727	41.3925	41.6903	42.0552	42.5407	42.4344	42.8130	42.9276	43.1687	43.0647	43.1003	43.3394	43.5565	43.6826	43.9568	43.7744	44.0428	43.9885	43.7942	43.7526	43.2038	43.1259	42.6838	42.7008	42.7328	42.3151	42.1138	41.9290	41.6290	41.6130	41.9008	42.5722
d-Le803A2_16_G12F	21.5037	25.1584	28.0533	30.4636	32.7880	34.7000	36.2765	38.3728	39.4304	40.3122	41.4758	41.9479	42.1736	42.6195	43.2104	43.5357	43.8669	44.3282	44.7007	45.0221	45.3048	45.7114	46.1814	46.4214	46.5400	46.7047	46.9362	47.2362	47.2897	47.4333	47.5965	47.6026	47.8148	47.9485	47.9848	47.7174	47.8275	47.5234	47.4188	47.0847	46.9712	47.0655	46.7253	46.3754	46.1844	46.0356	46.3434	46.4756	47.0327
d-Le803A2_16_H01F	17.9822	21.3338	23.3303	27.2175	27.5446	28.9296	31.0317	31.6485	31.8724	33.3024	33.9818	34.8296	34.6683	35.5350	35.3399	35.6921	35.9432	36.2908	36.3193	36.5576	36.7517	37.0850	37.3049	37.2769	37.5738	37.7612	37.9036	38.0541	38.2639	38.2725	38.6317	38.2202	38.4059	38.3789	38.4981	38.2929	38.2454	37.6978	37.3383	36.8622	36.7666	36.6369	36.3059	35.8227	35.5927	35.5854	35.3921	35.6386	36.2066
d-Le803A2_16_H10F	19.7312	23.2094	26.3276	27.9239	29.8415	31.4632	33.0171	34.8075	35.3439	36.7011	36.8430	37.4949	37.6842	37.8757	38.5944	38.6047	38.7092	38.6923	39.1263	38.8850	39.7462	40.0172	40.3626	40.5142	40.5787	40.3053	40.7208	40.9223	40.9593	41.3885	41.3566	40.6050	41.4220	41.5938	41.5648	41.5331	41.4638	41.0713	40.8832	40.5063	40.4078	40.2596	40.1718	39.7807	39.8205	39.6824	39.4820	39.8895	40.2575
d-Le803A2_17_A01F	18.5063	21.6317	23.6395	25.9780	28.2512	30.1954	30.8481	31.9917	32.5972	33.8384	34.1253	34.9080	34.9313	35.0443	35.4821	35.8029	35.8594	35.8994	36.1541	36.2528	36.6703	36.7063	37.0839	37.1988	37.2403	37.4643	37.5158	37.6178	37.7441	37.7717	37.9048	36.5307	37.9948	38.1524	37.9660	38.0140	37.9664	37.6945	37.3390	37.1661	37.0434	36.9357	36.7642	36.6580	36.4671	36.4862	36.5328	36.7625	37.1359
d-Le803A2_17_A03F	20.4343	23.9091	26.3962	28.5651	31.3028	32.5313	34.4251	35.1622	36.3628	37.5995	37.7838	38.4254	38.6249	38.8255	39.2374	39.7717	39.8267	40.0811	40.1781	40.4520	41.0152	41.0698	41.3862	41.5517	41.6191	41.7354	41.8576	42.0492	42.0541	42.2280	42.2975	41.3546	42.3567	42.6093	42.5229	42.5612	42.3521	42.1670	41.7953	41.7327	41.5619	41.3478	41.1929	41.1460	40.8889	40.7924	40.7600	40.9336	41.5469
d-Le803A2_17_A05F	17.5145	20.8608	22.5343	24.0313	26.3877	26.9603	28.6339	29.7084	30.6348	31.2758	31.8545	31.9733	32.0948	32.5243	33.0352	33.0307	33.0335	33.1856	33.3271	33.4422	33.3086	33.6118	34.1106	34.1410	34.0915	34.1926	34.3269	34.4409	34.4974	34.6048	34.6804	34.8387	34.7604	34.8213	34.5447	34.6630	34.6538	34.3230	34.0842	34.0349	33.7812	33.6380	33.6315	33.5062	33.3885	33.3006	33.3368	33.4255	33.8033
d-Le803A2_17_A06F	18.5115	22.3027	24.9668	27.5598	29.0122	30.4362	32.1512	34.3415	34.5977	35.1542	35.4269	36.2401	36.4943	36.7976	37.2522	37.5282	37.8066	38.0306	38.1864	38.4226	38.6711	38.8239	39.1035	39.4314	39.5532	39.6724	39.9182	39.9329	40.0997	40.2499	40.4843	40.2932	40.6005	40.7858	40.8700	40.7573	40.7348	40.5714	40.3055	40.0748	40.0844	40.0605	39.8055	39.6574	39.5640	39.6406	39.5790	39.8238	40.2714
d-Le803A2_17_B01F	18.1459	21.6211	24.5553	26.5232	27.9946	31.1002	30.4077	32.9323	34.2822	35.1968	35.7640	36.0127	36.2823	36.0759	37.1284	37.6137	37.5756	37.7692	38.1717	38.1855	38.3617	39.0148	39.2046	39.4868	39.4345	39.5627	39.7554	38.7352	39.9577	40.0950	40.3784	40.2120	40.4432	40.7797	40.6562	40.5962	40.5170	40.1710	39.6712	39.5846	39.3499	39.3371	39.0267	38.6193	38.5112	38.4508	37.9914	38.5746	38.9207
d-Le803A2_17_B09F	15.7280	19.7449	21.0449	23.1538	24.6626	26.7617	26.8718	28.3338	29.5261	30.0183	30.4898	30.8528	31.0818	31.3465	31.8411	32.2017	32.2221	32.3509	32.7080	32.6508	32.9304	33.0534	33.2193	33.4166	33.4882	33.6061	33.6846	33.3043	33.8663	34.0075	34.0800	34.2909	34.2382	34.4547	34.4379	34.3559	34.3589	34.0911	33.7573	33.6170	33.6282	33.5208	33.3961	33.1228	33.0700	33.1017	33.0292	33.1725	33.5023
d-Le803A2_17_B10F	18.2797	22.1870	25.3988	27.1101	30.0013	31.2756	32.2030	33.9333	35.4949	35.7342	36.3360	37.1910	37.1963	37.5484	38.1857	38.5399	38.4658	38.9791	39.2382	39.3780	39.7641	39.9952	40.1063	40.4190	40.5833	40.6911	40.7613	40.8704	41.0289	41.2180	41.3078	41.4437	41.5332	41.7924	41.6511	41.5374	41.3718	41.2859	40.8930	40.7075	40.6677	40.5869	40.3857	40.1178	40.0192	40.1546	39.8890	40.0534	40.5280
d-Le803A2_17_B11F	17.5867	20.1044	23.1624	24.7838	26.6172	28.4544	29.1482	30.3527	31.4183	32.2093	33.0120	33.3462	33.2649	33.8834	34.1680	34.4826	34.6182	34.8984	35.0700	35.2137	35.4985	35.6560	35.8547	36.1622	36.1591	36.2416	36.2723	36.1737	36.4599	36.6265	36.6869	36.8498	37.1925	37.1462	37.0093	37.0147	37.0351	36.6971	36.4227	36.2502	36.2216	36.1614	35.8913	35.6573	35.7355	35.8859	35.4627	35.6231	36.1169
d-Le803A2_17_C05F	18.0425	22.0994	23.8314	26.5556	28.6369	30.3812	31.8477	33.5052	34.2887	34.8865	35.6442	36.2984	36.1514	36.7841	36.7936	37.6578	37.6470	38.0689	37.7019	38.2847	38.6241	38.5725	39.2922	39.3983	39.6278	39.8851	39.8312	40.1274	40.1108	40.2610	40.4206	40.5247	40.6373	40.8345	40.6349	40.6621	40.6187	40.4140	39.4230	39.8430	39.7182	38.5372	39.4301	39.3126	39.1800	39.1408	39.1234	39.2141	39.7248
d-Le803A2_17_C10F	15.6236	18.4211	20.5487	22.1881	23.9244	25.6574	26.2787	27.6175	28.2232	28.9962	29.2822	30.2138	29.8118	30.5993	30.4797	31.4545	31.3869	31.8234	31.7418	31.6711	32.0202	32.1292	31.8786	32.5115	32.6709	32.8293	32.9456	33.1203	33.1248	33.2820	33.3752	33.4149	33.5432	33.6002	33.5282	33.5526	33.4452	33.2465	32.8288	32.7810	32.7222	32.1953	32.4485	32.3227	32.2477	32.1433	32.1259	32.2085	32.6085
d-Le803A2_17_D01F	18.2625	21.8020	23.9878	26.4106	28.8019	30.8964	32.1474	32.6425	35.2106	36.2344	37.1321	37.1656	37.7780	37.0542	38.7721	38.9001	39.1057	39.4415	39.9820	40.1792	40.2443	40.3292	40.9775	41.3225	41.3742	41.6827	41.6670	41.8061	42.0644	41.9880	42.1363	42.3610	42.5557	42.5422	42.5615	40.3352	42.4041	42.0080	41.7027	41.3833	41.2418	41.1822	41.0501	40.8124	40.6264	40.4189	40.4997	40.5870	41.3106
d-Le803A2_17_E01F	18.7513	21.9331	23.9363	26.7088	28.7537	29.9249	31.8185	33.8083	34.6594	35.6106	35.9884	36.7617	37.2730	37.2366	37.6077	38.0113	38.3298	38.7250	39.0050	39.2997	39.5984	39.8243	40.0693	40.3742	40.5427	40.7656	40.8538	41.0725	41.0685	41.2721	41.2517	41.5812	41.6402	41.8357	41.6805	41.7311	41.7792	41.7264	41.4089	41.1649	40.7832	41.1693	40.9843	41.0368	40.7969	40.7962	40.7223	40.9559	41.3185
d-Le803A2_17_E03F	18.7959	22.6617	24.9827	27.9015	30.3105	31.7632	32.9101	35.1885	36.5637	37.0474	38.2015	38.9581	39.0475	39.4129	39.8026	40.5206	40.6225	40.8606	41.2068	40.9038	41.9242	42.2035	42.5509	42.8002	42.9628	43.0458	43.2556	43.3221	43.4081	43.6092	43.9819	43.9460	43.8098	43.9587	44.0918	43.8144	43.8376	43.3874	43.1711	42.8521	42.7986	42.6487	42.4553	41.9840	41.8427	41.7158	41.7881	41.9387	41.5872
d-Le803A2_17_E04F	13.8303	17.4063	19.6444	21.2489	22.1189	23.1337	24.6001	26.5552	27.4825	28.2214	28.5286	28.7887	29.2903	29.9111	29.9260	30.5213	30.7833	30.5546	30.8291	31.0002	31.0970	31.7300	31.6103	31.4943	31.7992	31.9809	32.0609	32.2905	31.9900	32.3273	32.4248	32.5228	32.5298	32.7275	32.6357	32.5474	32.4624	32.2158	31.9896	31.7286	31.8758	31.5508	31.3726	31.3586	30.9447	30.9182	30.8930	31.0329	31.5112
d-Le803A2_17_E05F	18.2542	19.5338	21.9010	24.1014	25.5397	26.1123	28.1683	29.7278	30.7897	31.2671	32.4690	32.6694	33.2260	33.6229	33.6709	34.1136	34.2020	34.5846	34.6599	34.7856	35.0779	35.2940	35.7078	35.7643	35.9161	36.1137	36.0651	36.3214	36.3464	36.5321	36.6913	36.7148	36.6937	37.0866	36.9718	36.8263	36.9031	36.7396	36.5531	36.2799	35.6443	36.0346	35.9725	35.9908	35.7816	35.6403	35.6429	35.7557	36.1601
d-Le803A2_17_E07F	18.8120	22.2220	25.1444	28.1457	30.3036	32.1529	33.8013	35.6434	36.8069	37.7987	38.4616	39.1465	39.6040	39.5926	40.4335	40.5963	40.9780	41.2924	41.7512	42.1563	42.4371	42.8741	43.1069	43.3913	43.3890	43.7720	43.7092	43.9720	44.1508	44.2444	44.3125	44.5320	44.5627	44.7687	44.5648	44.7340	44.5875	44.4540	43.9658	43.7950	43.3001	43.5924	43.3914	43.0943	42.9834	43.0015	42.8839	43.1157	43.6352
d-Le803A2_17_E08F	15.4364	18.3221	19.8796	22.4010	23.6034	24.7947	26.2083	27.8598	28.5385	29.3317	30.0133	30.4556	31.0633	31.1447	31.5652	31.9866	31.8803	32.4658	32.6640	32.7128	32.9107	33.3643	33.5282	33.5588	33.7330	33.9987	34.0028	34.2502	34.2955	34.3958	34.5429	34.7073	34.6698	35.0821	34.8876	34.9164	34.8527	34.7379	34.5153	34.2939	33.8075	34.2066	34.1385	34.0313	33.7663	33.8136	33.7523	33.8363	34.2903
d-Le803A2_17_E12F	16.8247	20.2560	23.3037	25.6990	27.8295	30.2459	31.4683	33.5424	34.5392	35.6375	36.3041	36.8843	37.5340	37.6367	38.1063	38.4772	38.5481	39.1210	39.5357	39.8127	40.1435	40.3617	40.7739	41.0612	41.0653	41.5615	41.4800	41.7190	41.8777	42.0595	42.1697	42.2457	42.2116	42.5119	42.3776	42.4102	42.3177	42.0303	41.7186	41.4725	41.3081	41.3339	41.0401	40.8110	40.5983	40.5543	40.4771	40.6043	41.2389
d-Le803A2_17_F02F	15.7678	18.7672	20.4602	22.7143	24.7836	26.1295	27.3346	28.6930	29.8273	30.4765	30.3395	31.5961	31.3634	32.1170	32.2332	32.9613	32.9206	33.3967	33.7184	33.4766	33.7896	34.1211	34.1110	34.0897	34.6616	34.8418	34.7794	35.1757	35.3431	35.3442	35.3011	35.4664	35.3898	35.6040	35.6368	35.3788	35.4075	35.3451	35.1294	34.8086	35.0954	35.0906	34.8878	34.5578	34.4817	34.4070	34.3651	34.4387	34.2424
d-Le803A2_17_F11F	19.6010	22.8742	26.3016	28.4254	30.4391	31.8433	33.5788	35.3050	36.3250	36.7641	37.8838	38.4716	38.1609	39.1364	39.3715	39.7694	40.2781	40.6437	40.5465	41.0943	41.5121	41.7669	42.0137	42.3343	42.3499	42.3140	42.7531	42.8859	42.8580	43.1415	43.3021	42.5751	43.5189	43.5255	43.4911	43.4806	43.3172	43.1630	42.6724	42.0626	42.2306	42.2105	41.8875	41.5925	41.4189	41.3622	41.1494	40.7337	42.1596
d-Le803A2_17_G02F	17.3525	19.6705	22.4019	24.3926	26.1701	26.8634	29.2495	30.5963	31.3611	31.7429	32.8191	33.3308	33.5307	33.8453	34.4313	34.5926	34.7616	34.9639	35.1874	35.3823	35.6421	35.8953	36.0631	36.1818	36.4933	36.7145	36.6766	36.8995	36.8852	37.2450	37.2062	37.1937	37.2962	37.5023	37.3600	37.6301	37.2963	37.1627	36.9637	36.7940	36.7048	36.5590	36.3529	36.2430	36.1819	33.6703	36.0523	36.1576	36.9492
d-Le803A2_17_G06F	17.8220	20.6534	23.7177	25.9979	27.7275	28.8472	30.7636	32.0188	32.4810	33.8357	33.9918	34.7208	35.2616	35.4930	35.8024	36.2203	36.5302	36.8211	37.0126	37.2058	37.4340	37.6063	37.9448	38.1929	38.3329	38.3786	38.6264	38.6568	38.9334	38.9492	39.0062	39.1570	39.3323	39.5431	39.3502	39.3154	39.1596	38.6905	38.5541	38.3282	38.3575	38.2948	37.9713	37.6844	37.6234	37.3599	37.5301	37.7882	38.2800
d-Le803A2_17_G08F	17.3826	19.1119	21.7920	23.7249	25.7079	27.3466	28.2795	29.4849	30.0401	31.0748	31.2071	32.2866	32.4591	32.6158	33.1067	33.4717	33.5416	33.9711	33.9449	34.1888	34.2575	34.5201	34.7215	34.9922	35.0677	35.2851	35.3246	35.5559	35.6918	35.7419	35.8381	35.9353	36.0673	36.0923	36.0610	35.9938	35.9232	35.6131	35.2369	34.9804	34.9107	34.8225	34.5919	34.1755	34.2343	33.9507	34.0948	34.2590	34.7352
d-Le803A2_17_G09F	15.9750	18.0685	21.1558	23.4384	25.1919	26.1513	28.2891	28.9736	30.3019	31.6866	31.6176	32.3390	32.4559	32.5911	33.1664	33.6770	33.7990	33.9022	34.2257	34.0327	34.6538	34.6609	34.8128	34.9766	35.3755	35.5436	35.7251	35.8792	35.8863	36.2316	36.0478	36.1662	36.3284	36.3728	36.2152	36.4768	36.1349	35.9680	35.9428	35.2797	35.5107	35.3330	35.1200	34.8039	34.7763	31.1908	34.7412	34.6818	35.4780
d-Le803A2_17_G12F	16.6800	20.0151	22.8342	24.1310	25.7658	27.4681	28.8739	29.7075	30.4344	30.9613	31.6015	32.2400	32.5618	32.8183	33.2607	33.5110	33.7550	33.9259	34.1039	34.0919	34.2551	34.4202	34.5822	34.7790	35.1343	35.1441	35.3558	35.4207	35.6274	35.6849	35.6540	35.8655	35.9934	35.9795	35.9379	36.0219	35.8426	35.3682	35.2761	35.0681	35.0520	34.9812	34.7745	34.4831	34.4144	34.0567	34.3112	34.4875	34.9935
d-Le803A2_17_H05F	18.0481	22.1080	24.2501	26.6862	29.2025	29.9362	31.2680	33.1753	34.3626	35.0992	35.9526	36.3180	36.6405	37.0521	37.4504	37.6847	38.0034	38.3876	38.4430	38.4898	39.0219	39.2638	39.3959	39.7259	39.8667	39.9879	40.2924	40.2845	40.0562	40.5443	40.7309	40.7757	40.9090	40.9270	40.8230	40.8058	40.7043	40.4018	40.0639	39.6743	39.6512	39.6249	39.3721	39.0676	38.9304	38.8722	38.7295	38.9645	39.4097
d-Le803A2_17_H09F	18.6858	21.6193	24.5783	26.9532	28.0927	29.2618	30.9407	32.1753	32.9705	34.2670	34.5680	35.4511	35.4734	35.9257	36.1796	36.5374	36.7015	37.1968	37.1894	37.3816	37.7553	38.0657	38.2528	38.3916	38.5417	38.7923	38.8935	38.9420	38.5098	39.2944	39.4381	39.5085	39.6472	39.6639	39.5559	39.5799	39.4704	39.2695	39.0637	38.7380	38.6793	38.6877	38.4619	38.2880	38.1884	38.1743	38.0800	38.2543	38.6668
d-Le803A2_18_A03F	19.9690	24.3681	26.1495	28.4841	30.8193	32.3255	33.7314	34.9296	36.2527	36.6596	37.0072	37.5571	37.9062	37.9418	38.7709	38.9400	38.9302	39.2676	39.5697	39.7798	40.0337	40.2723	40.4754	40.7902	40.7379	40.9141	40.9292	41.0638	41.2509	41.2777	41.5962	41.3182	41.5529	41.7466	41.7525	41.8357	41.7180	41.6229	41.3729	41.1792	41.1379	41.0887	40.9186	40.7915	40.6152	40.5692	40.6089	40.7276	41.1701
d-Le803A2_18_A07F	19.3016	23.3523	26.2020	28.5821	30.1637	31.7580	33.1945	34.6589	35.4052	36.4427	37.0774	37.1753	37.5843	37.7231	38.3058	38.5863	38.6156	38.6586	39.2939	39.2143	39.2464	39.6610	39.7952	40.2606	40.1737	40.1388	40.1260	40.4006	40.5534	40.6992	40.7864	40.8769	40.9436	41.0209	41.0153	41.0155	40.8085	40.6560	40.2780	39.9723	39.9688	40.1587	39.9217	39.5486	39.2435	39.3503	39.4162	39.4554	39.9825
d-Le803A2_18_A10F	23.3408	28.3931	30.3917	33.4971	35.1779	37.0703	39.0875	40.8268	41.9016	42.6244	42.6850	43.9365	43.9747	44.3376	44.5956	44.9761	45.1682	45.5286	45.8079	46.2983	46.6414	46.8082	47.1803	47.3782	47.4818	47.5508	47.6833	47.8151	48.0223	48.1488	48.3599	48.3739	48.4700	48.5843	48.5914	48.5428	48.5055	48.2254	47.7432	47.5230	47.4218	47.3452	47.0930	46.8545	46.6097	46.6023	46.5647	46.6893	47.1925
d-Le803A2_18_A11F	18.3125	22.3076	24.3189	27.1464	28.3378	29.7261	30.9377	32.0955	33.0981	34.0449	34.2218	34.5150	34.7853	35.0299	35.1610	35.6264	35.6947	35.8520	36.1446	35.9465	36.4843	36.4519	36.6514	36.7778	36.9735	37.0305	37.0315	37.2138	37.2765	37.2727	37.2472	35.8300	37.2253	37.5564	37.6940	37.7033	37.2924	37.1988	37.0956	36.6131	36.7378	36.5968	36.3115	36.2213	35.9867	35.9923	35.8807	36.0605	36.5595
d-Le803A2_18_B03F	20.7042	23.5273	26.6806	29.3708	31.1021	32.5342	34.3418	35.8191	36.8313	37.7856	38.3659	38.9490	39.2525	39.4210	40.0404	40.5092	40.4191	40.9156	41.1358	41.2934	41.6033	41.9813	42.1701	42.5044	42.0223	42.6365	42.7891	42.5929	43.0505	43.2098	43.3144	43.3959	43.7136	43.5059	43.6667	43.5430	43.4618	43.1934	42.7418	42.5706	42.4720	42.4264	42.0986	41.8624	41.8149	41.7950	41.5648	41.7163	42.2369
d-Le803A2_18_B08F	20.8544	24.5606	27.7685	29.6475	31.4840	33.2764	34.8950	35.5759	36.6927	37.5602	38.3484	38.8325	38.9015	39.2211	39.7621	39.8868	39.9768	40.5281	40.6437	40.7888	41.0715	41.4490	41.6997	41.8152	42.0006	42.1496	42.2507	42.4501	42.3952	42.7293	42.6222	42.6995	42.9003	42.9686	42.9269	42.7623	42.5330	42.3939	41.9339	41.6640	41.6852	41.4836	41.1606	40.8156	40.7198	40.7174	40.4609	40.6064	41.2896
d-Le803A2_18_B09F	19.5549	22.7555	26.1177	28.0873	29.6322	30.9717	32.5471	33.8336	34.7851	35.6962	36.3491	36.8055	36.9091	37.3418	37.9299	38.1496	38.0786	38.6107	38.6389	38.7470	39.0838	39.3993	39.6446	39.8091	39.1022	40.0149	40.0902	39.7940	40.2959	40.4728	40.5957	40.6752	40.8287	40.7969	40.8310	40.7681	40.6312	40.3834	40.0270	39.7593	39.8363	39.6024	39.3516	39.0444	38.9967	39.0299	38.8361	38.9398	39.4802
d-Le803A2_18_B10F	18.8114	21.9815	24.9688	27.6927	29.2580	30.2947	31.9901	33.6906	35.3643	35.6161	36.2813	37.0327	37.1027	37.3573	38.0194	38.5171	38.2797	38.5130	38.8611	39.1781	39.2044	39.7205	39.9812	40.3227	40.2292	40.2727	40.3935	40.5651	40.7103	41.0115	40.9984	40.8330	41.4112	41.0497	41.5455	41.0121	41.0987	40.7624	40.2870	40.4551	40.2656	40.1989	39.8828	39.4846	39.4375	39.6241	39.1481	39.4979	39.9480
d-Le803A2_18_C02F	20.1351	23.3525	26.3622	29.1298	31.4280	33.3841	35.1665	36.5676	37.7122	38.9364	38.4461	39.8045	39.1530	40.2682	40.1818	41.4323	41.5996	42.2973	42.4181	42.5145	42.9676	43.2050	42.1591	44.3388	44.3324	44.3165	44.4378	44.5821	44.6883	44.8472	44.8890	45.2342	45.1815	45.4130	45.2942	45.2516	45.3114	45.0109	44.7342	44.4602	44.5914	43.4321	44.2734	44.0744	44.0230	43.9277	43.8448	43.9647	44.6578
d-Le803A2_18_C03F	18.0907	20.8534	23.6575	26.1792	29.0324	30.2223	32.0067	33.2347	34.2689	35.0843	34.6529	35.9851	35.1831	36.4914	34.9339	37.6844	37.7087	38.1116	38.2834	38.1326	38.6751	38.7553	39.3429	39.6396	39.6706	39.9193	39.6608	40.3113	40.2090	40.1504	40.4994	40.4990	40.7740	40.9604	40.6797	40.5813	40.6732	40.4221	40.0321	39.5509	39.3860	38.7394	39.1783	38.9776	38.8090	38.6861	38.5682	38.7065	39.5183
d-Le803A2_18_C11F	20.1753	22.9804	26.2700	28.7478	30.8838	32.5101	34.1289	35.5796	36.6074	37.5271	37.9870	38.7672	38.5523	39.1133	39.1695	39.9375	39.9959	40.2893	40.5997	40.8349	41.0836	41.4885	41.4560	41.6882	42.1582	42.2317	42.3360	42.4252	42.4823	42.6539	42.8540	42.9717	43.1636	43.1578	43.1110	43.1124	43.0265	42.8885	42.5025	42.3211	42.2196	41.9671	41.9228	41.5866	41.5785	41.4709	41.3225	41.5139	42.1280
d-Le803A2_18_C12F	21.5251	24.9839	28.1126	30.4842	33.4838	34.8733	36.8461	38.5578	39.5131	40.5994	41.3158	42.2114	41.8764	42.5168	42.8817	43.2652	43.7396	44.2530	44.6128	44.9457	45.1239	45.5361	45.6411	46.0646	46.4287	46.3642	46.5246	46.7636	46.8667	47.0188	47.2550	47.4344	47.5697	47.6380	47.6216	47.5905	47.6663	47.4347	47.1022	46.9157	46.7898	46.5466	46.5501	46.2166	46.1655	46.0723	45.9612	46.2088	46.8238
d-Le803A2_18_D12F	18.6409	21.5767	24.2632	27.2205	28.5089	30.7004	32.0331	33.4597	34.3071	35.2823	35.5239	36.0606	36.4517	36.7868	37.5053	37.6575	37.9638	38.2629	38.3679	38.3660	38.7236	39.1825	39.4056	39.7930	39.9798	39.8840	40.1651	40.2872	40.3662	40.5794	40.7388	40.6043	40.7776	40.9129	40.3703	40.7206	40.6878	40.2788	39.9526	39.5966	39.3996	39.4237	39.0403	38.2279	38.6152	38.6261	38.5000	38.6728	39.3170
d-Le803A2_18_E02F	17.4901	20.4308	23.5175	25.8895	27.8702	29.5791	30.7788	32.6282	33.6805	34.1813	34.9197	35.6191	36.0576	36.3493	36.5908	36.8044	37.2527	37.5044	37.8409	38.2810	38.2935	38.6501	38.8179	38.9713	39.0619	39.4346	39.5508	39.7256	39.7469	39.8447	39.9501	40.1020	40.2320	40.3753	40.1036	40.1493	40.0030	39.9151	39.4036	39.1391	38.6347	39.0586	38.7226	38.6355	38.3757	38.2766	38.2007	38.4092	38.9634
d-Le803A2_18_E07F	21.1849	25.1152	27.5168	30.0084	32.0253	33.8883	35.8315	37.3766	38.4891	39.2029	39.9870	40.7761	41.2093	41.2062	41.8185	41.9978	42.2236	43.0010	43.4211	43.6378	43.9147	44.2719	44.4568	44.6912	44.8956	45.1535	45.3095	45.3686	45.4853	45.6237	45.8418	46.0428	45.9603	46.1381	46.1245	46.1639	46.0231	45.5922	45.4414	45.1469	45.0442	45.0583	44.7681	44.5968	44.4300	44.3746	44.3147	44.4305	44.8450
d-Le803A2_18_E10F	17.9716	21.3445	23.1942	25.9687	28.4018	29.3522	31.4448	33.0599	34.3094	34.8949	35.6541	36.2419	36.6043	36.9696	37.4222	37.7233	37.8966	38.4871	38.6281	38.6095	39.1016	39.3961	39.6952	40.0467	40.2145	40.4385	40.5589	40.6460	40.7210	40.8878	41.1493	41.2246	41.1288	41.2883	41.3145	41.1839	41.0847	40.7944	40.4362	40.0534	40.0624	39.9244	39.6126	39.2825	39.1210	39.0515	39.0576	39.1887	39.4706
d-Le803A2_18_E11F	16.1164	19.1401	21.4747	23.6737	25.0437	26.8767	27.6678	29.3470	30.4013	31.1211	31.3998	32.3250	32.5451	32.6390	32.9880	33.3262	33.7320	33.8691	34.1368	34.1021	34.2947	34.4965	34.6902	34.9820	35.0756	35.3841	35.4006	35.6920	35.8469	35.8298	35.8223	35.9519	35.9413	36.0983	36.0255	36.0939	35.8987	35.6493	35.4135	35.2475	35.1474	35.0562	34.8134	34.6277	34.4975	34.4241	34.4165	34.4933	35.0246
d-Le803A2_18_F01F	19.0305	22.6456	25.6996	28.1281	30.7810	32.1002	33.6342	35.1128	36.5082	37.7113	38.4321	38.9285	39.2339	39.4222	39.9858	40.1798	40.7710	40.9488	41.0150	41.6289	41.8387	42.4308	42.7638	43.0323	43.0442	43.1449	43.3835	41.9619	43.3831	42.9390	43.8829	44.0366	44.1209	44.2345	44.0106	44.3226	44.0453	43.9849	43.5121	43.1426	43.0056	42.9409	42.5396	42.5680	42.2418	42.1926	42.0847	42.4579	42.9132
d-Le803A2_18_F02F	18.6925	21.1447	23.3057	25.4931	28.5671	29.4065	31.4086	32.6201	33.6823	34.5398	35.0303	35.8514	35.6714	36.4235	36.8571	37.2446	37.7079	37.8518	37.8812	38.3471	38.6920	39.0546	39.3628	39.5764	39.6901	39.7869	39.9424	39.6471	40.0892	38.7952	40.5336	40.6430	40.5957	40.7552	40.6421	40.8193	40.6000	40.6492	40.3228	39.8976	39.8938	39.9065	39.6123	39.6847	39.4037	39.2649	39.2081	39.4759	39.4494
d-Le803A2_18_F05F	18.2848	20.9542	23.8105	26.2872	28.1210	30.3351	31.6870	33.0374	34.2446	35.1099	35.4367	36.2921	36.6341	37.0265	37.3827	37.7847	38.1870	38.2902	38.5448	38.8946	39.1820	39.6371	39.7893	40.1292	40.3484	39.6779	40.5733	40.1980	40.6888	40.2675	40.9349	41.3092	41.2477	41.3899	41.1995	41.3447	41.1064	40.9380	40.4814	40.2039	40.2087	40.0808	39.8838	39.5281	39.2755	39.2158	39.1607	38.5885	39.9669
d-Le803A2_18_G06F	17.6895	20.9621	23.7154	25.9764	27.7167	29.2538	31.2702	32.6801	33.1396	33.6295	35.0367	35.4220	35.6348	35.8675	36.5209	36.8407	36.9906	37.5968	37.9172	38.0278	38.1959	38.4288	38.8818	39.3166	39.2627	39.1076	39.6090	39.6034	40.0465	40.0612	40.2114	40.2544	40.5724	40.7050	40.6433	40.5891	40.8231	40.3465	39.6980	39.7966	39.7755	39.6707	39.6407	39.1211	39.0800	39.2142	39.1915	39.1216	39.8581
d-Le803A2_18_G07F	20.3488	23.7190	25.9857	28.6272	30.9697	32.7158	34.4925	35.5027	36.8017	37.9116	38.7077	39.0005	39.1572	39.6043	40.0138	40.3428	40.4492	41.2189	41.2231	41.7071	41.9951	42.2387	42.4211	42.7766	42.9780	43.0658	43.0237	43.1397	43.2786	43.4539	43.6582	43.6868	44.0211	44.1545	43.9420	43.9419	43.8993	43.6313	43.3205	43.0373	43.0671	42.9232	42.6903	42.4300	42.2767	42.3119	42.3574	42.5389	43.0085
d-Le803A2_18_G11F	20.3458	24.4866	26.9469	29.1821	31.2775	33.3791	34.6827	36.2205	37.2102	38.3523	38.2332	39.1912	39.4641	40.0151	40.4334	40.7913	40.7483	41.2166	41.4886	42.0598	42.4764	42.4743	43.2608	43.1200	43.3890	43.4816	43.7407	44.0103	43.9879	44.1471	44.1572	44.0823	44.4169	44.4133	44.3306	44.2271	44.2939	43.1556	43.2006	43.2476	42.9988	38.7321	42.7272	42.4723	42.0744	42.0631	42.2375	42.0371	42.4477
d-Le803A2_18_H01F	22.0347	24.6811	27.6373	30.3106	32.6917	34.4355	35.9899	37.0358	38.2351	39.2324	39.7935	40.2798	40.4040	40.8510	41.1499	41.4583	41.7787	41.9655	42.2707	42.5082	42.9546	43.2120	43.4342	43.6064	43.7794	43.7759	43.9960	44.0577	44.2755	44.6331	44.5889	44.6091	44.8203	44.7601	44.7476	44.7794	44.6402	44.3669	44.0615	43.6832	43.5698	43.4800	43.2487	42.9367	42.6867	42.7475	42.6456	42.8998	43.3798
d-Le803A2_18_H02F	21.3769	24.7169	27.6643	31.1260	32.7344	33.7503	36.0055	37.3300	38.4598	39.7560	40.4555	40.8508	41.2049	41.8109	41.8874	42.3270	42.4606	42.8025	43.3235	43.6652	44.0165	44.2056	44.4687	44.7412	44.8981	45.0747	45.1511	45.2566	45.2722	45.6250	45.8633	45.8430	46.0516	45.9867	45.7389	46.0136	45.8624	45.6260	45.2932	45.0321	44.8666	44.9564	44.6235	44.5033	44.2344	44.1916	44.1506	44.3672	44.9046
d-Le803A2_18_H06F	19.9851	22.9305	25.5196	28.6447	29.9424	30.8283	32.7767	34.4330	34.8430	35.7091	36.7927	37.2336	37.4543	37.9355	38.0899	38.5265	38.6969	39.0662	39.1455	39.3558	39.6456	39.8833	40.1400	40.3876	40.3549	40.6445	40.7353	40.8123	40.6299	41.1476	41.2963	41.2392	41.4216	41.4327	41.2833	41.3122	41.2383	40.8736	40.5850	40.2899	40.2243	40.2789	39.9429	39.7359	39.5222	39.3936	39.4141	39.6499	40.1525
d-Le803A2_19_A07F	23.5773	28.4479	31.1970	33.6309	35.3512	37.2694	38.6621	40.1711	41.4566	42.4238	42.5394	43.0545	43.3659	43.6053	44.2605	44.4234	44.4926	44.6629	45.1967	45.5073	45.8298	46.1571	46.3589	46.5944	46.8243	46.8839	46.9601	47.0792	47.2690	47.3340	47.4508	47.5508	47.6079	47.6606	47.6503	47.5967	47.3112	47.0707	46.5772	46.1810	46.1413	46.0122	45.5596	44.9461	45.0173	44.9159	44.7374	45.0016	45.6588
d-Le803A2_19_B05F	21.2654	26.6095	28.7881	31.2255	33.9626	35.6400	37.8465	38.9755	40.1452	41.0274	41.8380	42.4258	42.6067	43.0455	43.6985	43.6906	44.0020	44.4481	44.8319	45.1690	45.3364	45.7053	46.1098	46.2611	46.1433	46.5201	46.7436	46.7899	46.9283	46.7050	47.2029	47.3119	47.4205	47.6178	47.6373	47.5849	47.0232	47.1943	46.4689	46.5184	46.5376	46.4178	46.2083	45.9015	45.7794	45.8711	45.6731	45.8582	46.3561
d-Le803A2_19_C02F	18.9163	22.0189	24.5641	26.7537	28.9087	30.6447	31.3590	33.6406	34.1318	34.9128	34.6053	36.8191	35.1857	37.0079	37.1908	37.7161	37.7834	38.0175	38.2773	38.4321	38.6831	38.4747	39.2395	39.6005	39.7260	39.9338	39.8240	40.0912	40.1101	40.3797	40.4235	40.5312	40.6792	40.7630	40.5537	40.6047	40.3259	40.1297	39.4834	39.3161	39.1011	39.0878	38.8043	38.5043	38.3783	38.2610	38.3701	38.4150	38.9316
d-Le803A2_19_C07F	19.5400	22.1367	24.7183	27.2437	29.1382	30.8589	32.4384	33.7794	34.6644	35.6752	33.6947	36.2982	34.0974	36.9019	35.8299	37.9549	37.9773	38.5173	38.6190	38.7845	39.0381	39.3667	39.1492	40.0209	39.7805	40.0409	40.0035	40.4328	40.4129	40.4707	40.7515	40.8952	40.9639	41.0841	40.9649	40.9073	41.0374	40.7037	40.7795	40.3478	40.3011	38.2905	40.1270	40.0443	39.9042	39.7448	39.7101	39.8383	40.4309
d-Le803A2_19_C09F	20.3105	24.5718	27.3596	28.9340	31.9339	33.8556	34.9865	36.8750	38.0685	38.6692	39.2288	40.1688	39.8850	40.7844	40.9943	41.8200	41.9573	42.2513	42.6063	42.9067	43.1929	43.6615	43.5869	43.9542	44.3855	44.3643	44.4798	44.6794	44.7486	44.9501	45.0785	45.2308	45.4906	45.4342	45.3461	45.3779	45.2915	45.0184	44.7186	44.4127	44.3255	43.8480	43.8645	43.5546	43.5001	43.3880	43.1667	43.5273	44.1155
d-Le803A2_19_C12F	21.9635	26.5440	28.6785	30.8922	33.8559	35.1684	37.2417	38.9684	40.0667	40.9705	41.5768	42.4850	42.3384	43.0256	43.6156	43.5783	43.9855	44.6851	44.7752	45.1278	45.5821	45.8499	45.6682	45.5516	46.5946	46.5315	46.6761	46.8739	47.1289	47.1785	47.3606	47.5774	47.7288	47.6902	47.8462	47.6192	47.6189	47.4054	46.9875	46.8330	46.7314	46.5448	46.3028	45.9169	45.8679	45.7799	45.6608	45.9709	46.5342
d-Le803A2_19_D03F	16.0378	18.6478	20.6840	22.9161	24.5207	25.8389	27.4639	28.8280	29.6333	30.6969	31.2429	31.0302	31.8472	32.2024	32.6791	33.0625	32.8015	33.1768	33.2971	33.6191	33.6682	34.0805	34.3276	34.4391	34.6780	34.8611	34.8402	34.9369	35.0045	35.0568	35.2221	35.2501	35.4504	35.5435	35.4488	35.3781	35.3544	35.1044	34.6872	34.4836	34.3936	34.3591	34.1786	33.9167	33.7731	33.7697	33.5785	33.7440	34.3504
d-Le803A2_19_D05F	14.8486	17.7961	19.7602	21.8306	22.3566	24.0764	24.9957	26.2746	27.6933	28.0159	28.4754	28.8201	28.6953	29.0091	29.8022	30.2694	30.2599	30.5069	30.6460	30.9145	30.8440	31.0449	31.4800	31.4836	31.6735	31.8481	31.9615	32.0415	32.3406	32.3059	32.3798	32.3733	32.9085	32.7363	32.7827	32.2086	32.8196	32.7101	32.6072	32.4838	32.4577	32.4433	32.4273	32.2736	32.2472	32.2655	32.3820	32.5026	32.9617
d-Le803A2_19_D09F	20.5477	24.8003	27.0794	29.3087	31.0373	32.9455	34.3385	35.7659	37.0169	37.7675	38.4218	38.6706	39.0554	39.2476	39.7245	40.3493	40.3619	40.8164	41.0532	41.4799	41.5552	41.8675	42.1091	42.4938	42.5317	42.6272	42.7307	42.9018	43.0631	43.3493	43.4475	43.5356	43.6325	43.7500	43.4714	43.8144	43.6634	43.3520	43.0470	42.7996	42.7169	42.8073	42.4311	41.7320	42.1446	42.1365	42.0324	42.2548	42.7610
d-Le803A2_19_E10F	18.3633	21.3997	23.2511	26.1348	28.3416	29.9276	30.8629	32.3157	33.6018	33.9879	35.0639	35.6008	36.1121	36.0510	36.7338	36.5673	37.0461	37.4949	37.3289	37.5282	37.9058	38.1702	38.3899	38.7372	38.9461	38.9396	39.2518	39.2051	39.3972	39.3825	39.6832	39.6323	39.7498	39.9057	39.9344	39.8633	39.6670	38.7551	39.1328	38.8077	38.7698	38.8150	38.4869	38.3419	38.1800	38.0355	38.0006	38.1404	38.5735
d-Le803A2_19_E12F	18.9675	23.1693	25.5536	28.6252	30.9494	33.2747	34.5981	36.2627	37.4662	38.1071	38.9832	39.9154	40.1069	40.3842	40.6412	41.1232	41.4835	42.1281	42.2747	42.2237	43.2167	43.3499	43.6607	44.0587	44.1954	44.2668	44.4312	44.3991	44.6469	44.8518	45.2213	45.3053	45.3287	45.4226	45.3732	45.3369	45.1658	44.2113	44.5924	44.1460	44.3040	44.1813	43.9068	43.7579	43.6806	43.5146	43.3696	43.6880	43.7848
d-Le803A2_19_F11F	18.8188	22.1530	24.3109	27.3311	29.6565	31.1339	32.7771	34.2441	35.4948	36.2338	36.9629	37.7210	37.6408	38.1957	38.9414	39.1508	39.4052	40.0989	40.2789	40.7443	40.9769	41.1681	41.4610	41.9044	41.9708	42.0936	42.3824	42.5131	42.5472	42.9019	43.0104	42.8204	43.2138	43.4505	43.4645	43.3540	43.3473	43.1323	42.7372	42.3267	42.5009	42.4336	42.2418	41.9597	41.9806	41.8954	41.8580	41.4482	42.5728
d-Le803A2_19_G03F	20.5794	24.1729	25.9176	29.6104	31.2618	33.3025	35.1473	36.5936	37.2191	38.3537	38.4816	39.7075	40.0232	40.3350	40.8377	41.1128	41.3179	42.0394	41.9623	42.2834	42.6367	42.9222	43.1389	43.4848	43.6958	43.7770	43.7854	43.9977	44.0771	44.2124	44.2810	44.4287	44.5522	44.7749	44.6012	44.6499	44.5027	43.4247	43.6818	43.3500	43.3417	43.1784	42.8639	42.6283	42.4198	42.2988	42.2762	42.4858	43.0775
d-Le803A2_19_G06F	21.9684	24.9845	27.8437	30.4517	32.5280	34.0653	35.8589	37.1567	38.4708	39.3142	39.5982	40.3557	40.6598	41.0374	41.5148	41.5536	41.9362	42.4077	42.7010	42.9793	43.4541	43.6505	43.9721	44.1750	44.4172	44.3939	44.5069	44.7779	44.7394	44.8301	45.0038	45.1332	45.3415	45.4908	45.2888	45.3351	45.2645	44.4792	44.4440	44.2187	44.1673	43.9702	43.8611	43.6826	43.4131	43.1453	43.3399	43.5110	44.0496
d-Le803A2_19_H02F	21.5900	24.2126	27.2497	30.2446	31.8349	33.4142	34.8189	36.2713	37.4418	38.6363	39.1628	40.0024	39.7399	40.6102	40.5471	41.0754	41.3312	41.9186	42.0137	42.2110	42.5478	42.8575	43.1354	43.3361	43.4729	43.5875	43.7338	43.8998	43.4645	44.0866	44.4025	44.2924	44.4956	44.4758	44.4374	44.4375	44.2778	43.9512	43.6198	43.3232	43.0162	43.1736	42.7174	42.5937	42.4448	42.4356	42.2677	42.5551	43.0358
d-Le803A2_19_H04F	22.3171	26.4486	29.3237	31.7864	34.6495	35.9600	37.6107	39.2327	40.6283	41.7937	42.2110	42.8433	42.7635	43.2494	44.1775	44.2880	44.4491	44.5886	45.4360	45.3749	45.9526	46.2697	46.7230	46.9637	47.0260	47.1576	47.1251	47.4538	47.5820	47.6889	47.8117	47.8473	48.1512	48.1782	48.1889	48.2127	48.0380	47.9102	47.5709	47.2803	47.2342	47.1776	46.9333	46.6697	46.5433	46.6115	46.5348	46.7063	47.2090
d-Le803A2_19_H05F	19.5878	22.1161	26.0201	27.9780	30.2550	30.8875	33.0917	34.1255	35.1850	36.4880	36.7953	37.5057	37.8735	37.9838	38.2576	38.8278	39.1622	39.6612	39.5866	39.6961	40.1601	40.4147	40.6796	40.8184	40.9409	41.2377	41.1997	41.3151	40.2272	41.5733	41.6929	41.7558	42.0549	41.9550	41.5249	41.8486	41.7447	41.5357	41.1364	40.8848	40.5414	40.7751	40.4210	40.3879	40.2468	40.0249	40.1119	40.2628	40.7383
d-Le803A2_20_A03F	20.4745	23.3740	25.6858	29.6964	30.9511	32.8563	34.1961	35.3336	36.1811	37.6409	38.0563	38.3535	38.6305	38.7758	39.4455	39.4246	39.6589	39.9337	40.0208	40.4483	41.0095	40.8281	41.0766	41.2581	41.3588	41.5695	41.5169	41.8384	41.6776	41.6670	42.1487	40.3721	41.9597	42.1506	42.0880	42.1391	41.9361	41.8089	41.5632	41.3905	41.2836	41.0353	40.8582	40.8149	40.4978	40.5713	40.4693	40.6221	41.1062
d-Le803A2_20_B01F	21.8558	24.4490	28.5008	30.0985	33.3783	34.2071	36.6891	37.8220	38.6598	39.4367	40.2788	40.6844	41.0100	41.4767	42.0215	42.3251	42.3189	42.9907	43.1415	43.3389	43.7824	43.9005	44.2745	44.4404	43.6281	44.8025	44.9981	45.3272	45.2373	45.4196	45.5593	45.6079	45.8296	45.6691	45.6051	45.7588	44.9442	45.3592	44.9804	44.5870	44.7784	44.4103	44.1669	43.9035	43.8139	43.9289	43.7080	43.5036	44.4185
d-Le803A2_20_B03F	21.5424	23.4189	26.8999	29.1242	31.1012	32.6959	34.3485	36.0335	36.6405	37.9087	38.9020	39.1208	39.0820	39.6838	40.0986	40.6534	40.5753	41.0721	41.2245	41.5697	41.9151	42.1442	42.3249	42.6573	41.9389	42.7561	42.7891	42.2839	43.2234	43.3676	43.4797	43.5272	43.8861	43.8057	43.8191	43.6897	43.5844	43.3174	42.9861	42.8564	42.7084	42.6812	42.3137	42.1157	42.0123	42.0520	41.7748	41.9333	42.5327
d-Le803A2_20_B04F	20.2607	24.2477	26.9437	28.9397	32.0545	33.4401	34.8171	36.4754	37.8305	38.8024	39.6888	40.4951	40.6408	40.7779	41.2278	41.6364	41.8040	42.0875	42.3648	42.7014	43.0262	43.2391	43.6216	43.8196	43.8413	44.1494	44.2983	44.4051	44.5162	44.6412	44.8672	44.9771	45.0324	45.1190	45.1819	45.1899	44.7387	44.7311	43.5558	44.1002	44.0928	43.9834	43.7518	43.4160	43.3371	43.4761	43.1169	43.2585	43.9264
d-Le803A2_20_B08F	21.3976	24.6389	27.6393	30.3550	33.0014	33.9740	35.4794	37.1572	38.0875	39.0722	39.6901	40.2845	40.5830	40.9389	41.3238	41.5249	41.7025	41.9910	42.3919	42.7513	42.8500	43.2594	43.6710	43.8218	43.9097	43.9557	44.0836	44.2545	44.4338	44.1755	44.6886	44.7651	44.8868	45.0631	44.9906	44.8705	44.5330	44.4364	43.7631	43.6915	43.6187	43.5783	43.2616	42.9343	42.8191	42.7135	42.6062	42.7738	43.3549
d-Le803A2_20_B12F	22.7062	26.2597	29.9647	31.8703	34.3247	36.1967	37.6742	39.1689	40.4958	41.4342	42.1060	43.0230	42.9361	43.3446	43.8647	44.1173	44.3244	44.8022	45.1296	45.2394	45.6181	45.9770	46.3301	46.5586	46.7069	46.8063	47.0552	46.9241	47.1981	47.3649	47.5793	47.6184	47.8287	47.8780	47.8926	47.7380	47.3781	47.4242	46.4396	46.6540	46.5965	46.4794	46.1644	45.8189	45.7141	45.7979	45.4645	45.6175	46.3688
d-Le803A2_20_C06F	18.7836	22.5151	24.9670	27.5061	29.8041	31.0303	33.3813	34.4733	35.9090	36.4448	36.0382	37.9440	36.5895	38.3323	37.8569	39.0904	39.3099	39.6917	39.8410	39.6773	40.2843	40.4450	39.8713	41.1279	41.2613	41.5455	41.4880	41.6457	41.7354	41.8282	42.0332	42.1979	42.3060	42.4272	42.2416	42.2437	42.1570	41.7935	41.5088	41.1794	41.1146	40.1451	40.7713	40.4710	40.3959	40.2845	40.1689	40.2945	40.9845
d-Le803A2_20_C07F	18.3119	22.7232	25.3524	27.8666	29.9247	31.6341	33.4580	34.6924	35.5357	36.5241	36.3367	37.8637	36.9955	38.1824	38.1389	39.1473	39.3840	39.8664	39.9772	40.2167	40.6150	40.7485	40.2473	41.6116	41.5192	41.7960	41.8043	41.9663	42.0886	42.2022	42.3363	42.5891	42.6202	42.7305	42.5891	42.5932	42.6037	42.3397	42.0159	41.6922	41.6338	41.3403	41.3562	41.1116	41.0810	40.8639	40.8419	40.8971	41.5895
d-Le803A2_20_C12F	19.0608	21.5206	24.5186	26.3945	28.5657	29.6715	30.6833	33.5635	34.9347	35.3223	35.8205	36.7669	37.1938	37.2403	37.9328	38.0329	38.0364	38.4770	38.6675	38.7813	39.0863	39.5336	39.8556	38.9691	40.2863	40.2468	40.4584	40.4429	40.5719	40.8689	40.8028	40.8261	41.0706	41.2837	41.0082	41.2150	40.8211	40.5548	40.4283	39.9565	40.1324	40.0810	39.5962	39.2005	39.0306	38.8352	38.7796	38.9237	39.6887
d-Le803A2_20_D01F	19.3448	20.9854	24.9426	27.5259	29.2786	31.4463	32.9304	34.2796	35.7007	36.3373	37.1144	36.7555	37.8048	38.6487	38.8474	39.3965	39.4132	39.9355	40.0003	40.5745	40.6129	41.0123	41.3360	41.6670	41.7044	41.7623	42.0409	42.1916	42.3125	42.4256	42.6961	42.6587	42.8637	42.8302	42.9594	42.3722	42.6573	42.4485	42.1177	41.7401	41.7140	41.6032	41.2454	40.9363	40.8054	40.8105	40.5776	40.8217	41.4827
d-Le803A2_20_D04F	19.0998	22.8425	25.1910	28.0487	29.8151	32.2729	33.3786	35.0875	36.3324	37.0792	38.1019	38.0920	38.7935	39.3456	39.7064	40.0230	40.2414	40.7928	41.0589	41.3963	41.6046	41.7385	42.1591	42.5582	42.7388	42.7955	42.8790	43.1366	43.1842	43.4597	43.6013	43.6379	43.8109	43.9252	43.1701	43.7328	43.7112	43.4312	43.1125	42.9002	42.6556	42.6878	42.4105	42.1102	41.9937	41.9166	41.8623	42.1024	42.6770
d-Le803A2_20_F02F	20.6152	23.8554	25.9785	28.8973	30.5108	32.5870	34.4830	35.6768	36.6999	37.6092	38.6135	38.8228	39.2401	39.6595	39.9084	40.3270	40.9468	41.3145	41.4004	41.8561	42.1205	42.4260	42.9619	42.9163	43.2079	42.9599	43.3073	43.3668	43.5707	43.6234	44.0017	44.1504	44.2934	44.2590	44.2413	44.2373	44.2337	44.0117	43.5407	43.3789	43.2432	43.1518	42.9503	42.6182	42.6150	42.5060	42.3492	42.6318	43.2075
d-Le803A2_01_A08R	20.3513	23.8175	27.0597	29.9406	31.2537	33.4313	35.2648	36.4030	37.7686	38.8298	39.2613	39.8308	39.8813	40.1999	40.8518	40.8207	41.1743	41.1379	41.8539	41.6395	42.1575	42.5881	42.8247	43.0830	43.3822	43.5104	43.4254	43.6834	43.8215	44.1707	44.2370	43.0308	44.1726	44.3966	44.4189	44.3415	44.3548	44.0006	43.9248	43.5035	43.3528	43.0564	43.0261	42.6761	42.7746	42.5882	42.3828	42.7399	43.2975
d-Le803A2_01_A09R	18.9711	22.8932	24.9131	27.6764	29.5779	30.9600	32.5935	34.1867	34.8410	36.1696	36.9790	37.3638	37.5635	37.9444	38.2036	38.3606	38.7390	38.8650	39.0443	39.1782	39.6013	39.8515	40.0527	40.2886	40.5746	40.0307	40.6055	40.8471	40.9938	41.2679	41.2269	40.7175	41.5020	41.4781	41.4292	41.4587	41.2922	41.1084	40.7890	40.4748	40.3934	40.2651	40.0699	39.8388	39.7217	39.5936	39.5339	39.7661	40.3041
d-Le803A2_01_B07R	19.6350	23.3126	26.9348	29.0398	30.7862	33.1571	34.4386	34.9697	36.7500	37.9590	38.5949	39.4660	39.2495	39.9158	40.0647	40.7327	40.9707	40.9818	41.5757	41.1511	41.8026	42.2707	42.5770	42.7598	43.1271	43.1837	43.2273	43.3694	43.4905	43.6504	43.6400	43.8174	43.9324	43.9683	43.9156	44.0076	43.8068	43.5262	43.1770	42.8515	42.8368	42.6538	42.3849	42.1927	41.9901	41.8181	41.8607	41.9580	42.6749
d-Le803A2_01_B10R	17.7449	21.1748	23.5524	25.7115	28.2867	29.1024	30.4405	32.0104	32.6179	33.7742	34.3642	34.9933	34.8880	35.5278	36.0167	36.4370	36.3770	36.6983	37.1482	36.8247	37.1627	37.3114	37.6918	37.9021	38.1844	38.2007	38.3153	38.4531	38.4534	38.5734	38.7538	38.8691	38.8946	38.9733	38.9562	38.9796	38.8967	38.5782	38.3543	38.0740	38.0439	38.0067	37.7159	37.5363	37.3885	37.2753	37.3429	37.4309	38.0196
d-Le803A2_01_B11R	16.5609	20.6394	23.9632	24.5919	25.6328	27.7645	29.1777	30.7914	31.4720	32.5351	32.5579	34.0568	33.8038	34.4605	34.5863	35.4089	35.3832	35.3350	36.0058	35.4741	36.0098	36.1316	36.2365	36.7728	36.9410	36.9564	37.2327	37.3511	37.3001	37.5764	37.5942	37.4680	37.6859	37.6612	37.5354	37.8011	37.4313	37.2763	36.9300	36.6640	36.5001	36.3771	36.0955	35.9825	35.7792	35.4742	35.5682	35.6809	36.5403
d-Le803A2_01_C04R	18.5159	20.7773	23.2913	26.5955	28.3022	30.3809	32.0029	33.1256	34.3637	35.4735	36.1276	36.6593	37.0349	37.4030	37.7530	37.8789	38.4647	38.6798	38.7466	39.1893	39.4076	39.7025	40.2138	40.2738	40.6080	40.5423	40.7497	40.8463	41.0963	41.0537	41.1263	41.3424	41.3253	41.4521	41.3418	41.3793	41.2946	40.9141	40.7046	40.3131	40.2628	40.1504	40.0316	39.6045	39.4728	39.4964	39.5034	39.6120	40.1108
d-Le803A2_01_C10R	17.2098	20.3619	22.1186	25.5560	26.8099	28.4915	30.1361	31.0809	31.9975	33.2210	33.6983	34.3982	34.5278	35.0834	35.2528	35.7922	35.9537	36.0453	35.7733	36.4713	36.6978	37.0694	37.3706	37.5934	38.0007	37.8592	38.0418	38.3578	38.3503	38.4936	38.5525	38.6282	38.5082	38.8497	38.8343	38.9251	38.7398	38.4528	38.0520	37.8885	37.7830	38.0035	37.5463	37.3688	37.1493	37.1827	37.2394	37.2646	37.8213
d-Le803A2_01_D02R	20.8166	24.0332	27.7023	30.0005	32.5799	34.2673	35.9693	38.1994	39.7414	40.6026	41.0030	41.9231	42.2166	42.6677	43.0519	43.3441	43.7576	44.3055	44.5957	44.8768	45.6094	45.9020	46.2437	46.4096	46.7739	46.9378	47.1039	47.1083	47.3774	47.4535	47.8214	47.8430	47.9921	48.0909	47.9914	48.0267	47.8389	47.3778	47.2916	47.0339	46.9959	46.9853	46.6251	46.3464	46.2577	46.1786	45.9747	46.2387	46.7497
d-Le803A2_01_D06R	18.5987	21.7707	25.0747	25.7383	28.3436	30.4003	31.8815	33.0575	34.4173	35.2938	35.8588	36.4998	36.9403	37.5357	37.6683	38.0108	38.0726	38.6756	38.9298	38.7878	39.4116	39.6949	39.9041	40.2537	40.4857	40.5337	40.5176	40.9367	40.9160	40.9503	41.1009	41.2003	41.3090	41.5453	41.3751	41.6144	41.4666	41.1363	40.9369	40.7467	40.5064	40.6621	39.5212	40.1543	40.2107	40.0260	40.0450	40.0678	40.5871
d-Le803A2_01_D10R	16.0400	18.8824	21.2954	24.2414	25.1423	26.9445	28.4995	29.6698	30.8227	31.6105	32.3983	32.9338	33.0609	33.6524	33.9247	34.4008	34.3903	34.8894	35.1047	34.9597	35.3251	35.5282	35.8785	36.1134	36.3257	36.4853	36.5509	36.8300	36.8551	36.9378	36.9930	36.9931	37.2449	37.4936	37.3352	37.3715	37.3106	36.9910	36.8414	36.6209	36.1572	36.6045	36.0228	36.1848	36.0319	35.9433	36.0022	36.0050	36.4682
d-Le803A2_01_D12R	17.1620	19.9752	22.2170	24.9761	24.6926	28.0142	29.6699	30.6698	31.7869	32.5632	33.4039	33.6126	34.1369	34.4565	34.9299	34.9873	35.0161	35.7212	35.4005	35.6296	35.9474	36.4114	36.5805	36.7521	36.9734	37.1460	37.1673	37.3135	37.4314	37.4972	37.6634	37.6693	37.9049	37.9937	37.6970	37.6737	37.6214	37.4462	37.1293	36.8204	36.0837	36.7311	34.3646	36.1497	36.0105	35.9264	35.9050	35.9944	36.5704
d-Le803A2_01_E01R	19.0239	21.4153	24.5031	27.5886	29.8701	31.7879	33.7354	35.0011	35.8133	37.4747	37.3012	38.6379	38.5522	39.0868	39.5157	39.4741	39.9161	40.3163	41.0018	40.6230	41.1562	41.5643	41.8621	42.1740	42.3085	42.7119	42.7214	42.5432	42.8618	43.1816	43.2834	43.3136	43.4379	43.7121	43.6084	43.4961	43.4090	43.1779	42.8985	42.6154	42.5879	42.5855	42.2913	41.9412	41.9465	41.7632	41.7212	41.9258	42.4966
d-Le803A2_01_E04R	18.0024	21.1940	24.3753	27.0257	28.4588	31.2680	32.6566	34.1185	34.8096	35.4677	36.3807	36.8397	37.3616	37.9196	38.4267	38.0180	38.7297	39.1500	39.4877	39.3775	40.0569	40.2534	40.5414	40.8726	40.8814	40.9517	41.3109	41.5647	41.3583	41.5609	41.7452	41.8161	41.9283	41.9385	42.1407	42.1132	41.7781	41.8293	41.5634	41.2145	41.2744	41.2636	41.1452	40.9882	40.6496	40.6108	40.6615	40.8203	41.2476
d-Le803A2_01_E05R	17.5521	21.2307	24.0733	26.2984	27.9480	29.9172	31.9179	32.9877	34.0724	35.0187	35.2718	35.8893	36.4822	36.5991	37.4048	37.2822	37.6875	38.0632	38.3728	38.3416	38.5864	39.0572	39.2041	39.6179	39.7088	39.7564	39.9900	40.2747	40.1069	40.2309	40.4297	40.4724	40.5271	40.6819	40.6601	40.6488	40.4873	40.4219	39.9809	39.7731	39.6837	39.6658	39.3831	39.2022	38.9669	38.8704	38.9487	38.9447	39.4725
d-Le803A2_01_E07R	19.6839	22.1162	25.3228	28.3482	30.0959	31.8738	33.6617	35.2214	36.0516	37.1076	38.2083	39.0312	39.3675	39.3149	40.1301	39.8945	40.6754	41.1984	41.1561	41.2931	41.4887	41.8444	41.9857	42.4863	42.6859	42.5035	43.0053	43.2892	43.1012	43.1361	43.4294	43.5790	43.5496	43.8035	43.5821	43.6786	43.5775	43.3148	43.0602	42.7113	42.6530	42.5003	42.3483	42.0100	41.7793	41.7921	41.8988	41.8577	42.4972
d-Le803A2_01_E08R	16.1218	18.0484	20.7013	22.9456	24.0323	25.3992	27.0994	27.7714	29.2570	29.5673	30.5399	30.9596	31.1081	31.5787	31.8137	31.7006	32.4501	32.5649	32.6285	32.5402	32.8459	33.1062	33.1615	32.9608	33.4078	33.3858	33.6900	33.8856	33.8393	33.8482	33.8477	34.0982	34.0155	34.2176	33.9074	34.2617	33.7996	33.6401	33.6278	33.1395	33.2510	32.9794	32.8052	32.8719	32.4586	32.3074	32.3483	32.5422	32.7656
d-Le803A2_01_E09R	16.4547	18.8844	21.3174	23.4565	25.4084	26.9303	28.3746	29.8825	30.6163	31.4396	32.3850	32.6393	33.0310	33.3994	33.9546	33.8709	34.4536	34.6905	34.9608	34.8729	35.2244	35.5702	35.6404	35.8157	36.0817	36.1698	36.4752	36.6513	36.4667	36.7258	36.7742	36.9634	37.0549	37.1582	37.0261	37.1763	36.9362	36.8232	36.5835	36.3675	36.3155	36.2104	36.0984	35.9156	35.7913	35.5916	35.6316	35.7922	36.1337
d-Le803A2_01_E12R	19.3637	22.2986	25.7133	28.0550	30.3198	31.6408	33.6952	35.4730	36.1058	37.4201	38.0512	38.3733	38.9011	39.3684	39.7929	39.7398	40.3077	40.8481	41.1125	41.0682	41.8346	42.0014	42.3258	42.4472	42.7327	42.8734	43.0167	43.2737	43.2399	43.3684	43.6339	43.6563	43.8336	43.8359	43.8866	43.9623	43.7602	43.6937	43.4389	43.1665	43.1296	43.1361	43.0558	42.7839	42.5894	42.4493	42.5002	42.6488	43.0803
d-Le803A2_01_F02R	20.7646	23.9677	27.0951	29.3740	31.6773	33.4562	35.5751	36.7633	38.0598	39.5215	40.0651	40.6177	40.8959	41.1480	41.8315	42.1400	42.3354	42.7246	43.1345	43.2927	43.7648	44.0500	44.2785	43.8086	44.9140	44.9163	44.9340	45.0520	45.3199	45.3318	45.4973	45.6419	45.8577	45.7948	45.9317	45.7829	45.7882	45.5997	45.2137	45.0608	44.9536	44.8481	44.6444	44.3043	44.1872	44.1185	44.0845	44.2685	44.8685
d-Le803A2_01_F04R	15.0621	18.7999	20.4843	22.4622	24.7907	26.1949	26.6088	28.3407	29.7298	30.5718	31.4446	31.9773	32.3314	32.2840	32.6516	33.2795	33.4668	33.7168	34.0451	34.0614	34.2240	34.3438	34.5467	34.3738	35.0066	35.2994	35.4192	35.5808	35.4380	35.7766	35.7932	35.7720	35.9582	36.0221	36.0508	36.1822	35.9012	35.9206	35.6929	35.4213	35.4199	35.3286	35.1649	34.2921	34.8909	34.7247	34.5573	34.8383	35.2211
d-Le803A2_01_F06R	19.6160	23.5855	26.5042	28.6066	30.8889	32.7083	31.8238	35.9396	37.1177	38.0105	38.6073	40.2628	39.7455	40.0793	39.8989	41.0269	41.0890	41.5704	41.8094	41.8807	42.2703	42.5826	42.6673	41.2817	43.4471	43.5945	43.7116	43.9347	43.7110	44.1300	44.0227	44.1057	44.3665	44.1018	44.4561	44.2692	44.2957	44.0374	43.8521	43.5112	43.5224	43.3129	43.4228	41.0707	42.8668	42.6399	42.6933	42.7956	43.3498
d-Le803A2_01_F07R	19.6545	22.9043	26.2632	28.5018	30.2933	32.3359	34.0207	35.3538	36.5017	37.4933	38.3057	38.6629	39.2465	39.3796	40.0165	40.1752	40.5859	41.1737	41.1044	41.5395	41.3641	42.2819	42.3384	40.9973	43.1336	42.6342	43.1312	42.9419	43.1331	43.2322	43.4857	43.5673	43.7643	43.7484	43.7203	43.6764	43.6867	43.4083	43.2486	42.9690	42.9880	42.5866	42.4514	42.0733	42.1288	41.9327	41.8515	42.1325	42.5808
d-Le803A2_01_F10R	16.3786	16.6799	20.6473	23.4975	25.1626	26.2383	26.0565	28.3723	29.9605	30.6873	31.0981	31.5894	32.1107	32.1763	31.0810	33.0251	33.3764	33.3401	33.8420	33.9204	34.0315	34.0880	34.3994	34.6850	34.6429	34.9983	35.0516	35.1017	35.2130	35.3549	35.5505	35.4582	35.5571	35.8081	35.5756	35.7069	35.1970	35.4047	35.0165	34.5657	34.7018	34.6262	34.2657	34.0096	34.0142	34.0276	33.6604	34.1223	34.4219
d-Le803A2_01_G02R	21.1216	24.5881	26.9086	30.4956	32.5405	34.1516	35.1753	36.4970	37.7921	38.7231	39.4830	39.5810	40.1007	40.4805	40.9959	41.0797	41.2001	41.7699	41.9306	42.2282	42.5444	42.7007	42.8506	43.1279	43.4305	43.3179	43.4480	43.5679	43.8528	43.1512	44.0639	44.0082	44.1002	44.2543	44.2523	44.2774	44.1292	43.9460	42.5914	43.3765	43.3275	43.2955	43.0607	42.8949	42.8462	42.6455	42.7660	42.8211	43.2485
d-Le803A2_01_G03R	18.1284	21.4300	23.6379	25.7353	28.1778	29.7950	30.8205	32.1695	32.7848	34.2544	34.2787	34.9607	34.7227	35.3592	35.8803	36.1526	36.2788	36.5067	36.7280	36.7675	37.1520	37.1140	37.4359	37.6630	37.8425	37.8997	38.0245	38.1272	38.4016	38.5022	38.4223	38.5248	38.5106	38.6007	38.5542	38.5492	38.3252	38.1314	37.7116	37.4289	37.2157	37.0983	36.8800	36.7807	36.5343	36.4480	36.4406	36.6679	37.1272
d-Le803A2_01_G05R	17.6330	20.7200	23.7564	25.1402	27.3311	28.4472	29.9628	31.1353	31.7336	33.6097	33.6817	34.1099	33.6336	34.2781	35.2005	35.3376	35.4648	35.8038	35.8575	36.1677	36.2615	36.5807	36.7017	36.8401	37.1674	37.1284	37.2747	37.4174	37.6093	37.7190	37.8599	37.9297	37.9968	38.0623	38.0229	37.9627	37.8740	37.6905	37.3404	37.2626	36.9174	36.9243	36.7649	36.6096	36.4321	36.3072	36.2826	36.5102	37.0532
d-Le803A2_01_G06R	16.1043	19.7432	21.3040	23.0027	24.6289	26.5270	27.6769	29.1783	29.4350	30.8597	30.8688	31.3955	30.8937	31.4922	32.4496	32.6881	32.9008	32.9065	33.1442	33.2536	33.7645	33.2950	33.5250	33.7964	34.1297	34.1056	34.2833	34.2704	34.5207	34.5591	34.8530	34.8221	34.8375	34.7932	34.8924	34.7636	34.6154	34.6689	34.2190	34.0234	33.8391	33.7537	33.6837	33.4289	33.2207	33.0129	33.1769	33.2727	33.9250
d-Le803A2_01_G11R	15.8817	18.1829	20.2347	22.3944	24.7641	26.1247	26.9845	28.8942	30.7737	29.7736	30.0510	30.8491	29.8020	31.1348	32.0043	32.1461	32.1734	32.5251	32.6865	32.6909	32.7996	32.8484	33.2173	33.7317	33.5351	33.6038	33.6423	33.6319	33.9481	34.1149	33.9409	34.1444	34.1041	34.4653	34.1801	34.3279	34.0552	34.0744	33.6762	33.4239	33.1696	33.1645	33.0420	32.9028	32.7790	32.5588	32.5978	32.8629	33.1908
d-Le803A2_01_G12R	21.3255	24.9431	26.5111	30.5477	32.2271	34.0140	35.9154	37.2537	37.7905	38.9888	40.0291	40.4258	40.6435	40.9337	41.2856	41.6281	41.7875	42.0842	42.5442	42.7363	43.0998	43.1768	43.4298	43.7641	44.1927	44.1118	44.3635	44.3130	44.4416	44.3152	44.7957	44.9254	44.8900	45.0563	45.1303	44.9868	44.1255	44.7258	43.8772	43.9007	43.9163	43.8769	43.5885	43.2944	43.1419	43.1749	42.9957	43.1336	43.7539
d-Le803A2_01_H02R	21.5707	24.8524	27.4029	29.2952	30.8539	32.9392	34.1436	35.2727	36.1837	37.4654	38.0305	38.3931	38.5705	38.8884	39.1785	39.5721	39.5128	39.8067	40.0561	40.0851	40.5096	40.6300	40.8871	41.1099	41.4153	41.4188	41.5430	41.6185	41.7187	41.9126	41.9352	42.0265	42.1324	42.2348	42.1188	42.0827	41.9269	41.7590	41.3653	41.0684	40.9458	40.8546	40.6550	40.0950	40.1543	40.0075	40.0776	40.1400	40.7915
d-Le803A2_01_H03R	17.7120	19.6309	22.5244	23.8870	25.4499	26.4823	27.8681	28.9581	30.2804	31.0872	31.2759	31.6556	31.5764	31.9865	32.4101	32.5486	32.8711	32.8461	32.9156	32.7804	33.1990	33.3047	33.2218	33.2896	33.8184	33.7357	33.8536	33.8689	34.0343	34.1267	34.1550	34.1932	34.1425	34.5331	34.0731	34.1384	34.0599	34.0393	33.6626	33.4499	33.3905	33.1767	33.0660	32.6289	32.6090	32.5969	32.5871	32.7502	33.1482
d-Le803A2_01_H05R	18.9136	20.5934	23.8022	25.8829	27.4134	28.6466	29.8796	31.5661	32.4876	33.2477	33.4316	34.3152	34.4249	34.6297	35.1233	35.4540	35.8132	35.6855	35.8946	35.5456	36.1135	36.1023	36.3962	36.5012	37.0739	36.7474	37.1896	37.2033	37.2846	37.4898	37.4186	37.5000	37.4757	37.9755	37.4200	37.5228	37.4341	37.4539	36.8998	36.5809	36.5195	36.3082	36.2815	35.7323	35.7167	35.7551	35.7369	35.6909	36.3715
d-Le803A2_01_H06R	18.7609	22.4449	25.0200	26.9230	28.0174	30.3808	31.2241	32.9091	33.7044	34.7881	35.2270	35.2839	35.9044	36.1165	36.3663	36.7214	36.7178	36.8942	37.2263	37.1756	37.5467	37.5076	37.7787	37.9849	38.3548	38.2723	38.5329	38.5998	38.5790	38.7442	38.8070	38.7525	39.0225	39.2871	38.8916	38.9496	38.9115	38.7866	38.4698	38.1040	37.9716	37.9252	37.8174	37.2493	37.4218	37.2942	37.3892	37.2398	37.8896
d-Le803A2_01_H07R	19.0650	22.2411	24.7800	27.0643	28.9352	30.7131	31.6252	32.6980	33.8101	35.0597	35.3651	35.6588	36.1309	36.3677	36.7957	37.0837	37.3935	37.1735	37.5179	37.5206	37.9036	37.8979	38.1760	38.3342	38.7287	38.5851	38.7940	39.0450	38.9654	39.2147	39.1929	39.1615	39.2542	39.6467	39.3474	39.5274	39.4561	39.4167	39.2248	38.9942	38.9052	38.7910	38.8305	38.4887	38.5150	38.6460	38.7017	38.6744	39.0981
d-Le803A2_01_H09R	19.8126	22.5918	25.9998	28.2023	30.5856	31.8108	33.6147	35.2435	35.8059	36.9024	37.4133	38.0597	38.2163	38.3723	38.9667	39.5089	39.4564	39.9108	40.0357	40.3133	40.4958	40.7627	40.8266	41.2369	41.2946	41.4274	41.7597	41.7927	41.8503	41.9174	42.0712	42.1318	42.2254	42.3471	42.2263	42.3251	42.0643	41.8943	41.4941	41.2233	41.1921	41.0042	40.7974	40.4835	40.3239	40.3384	40.2711	40.4090	40.9739
d-Le803A2_01_H10R	21.1666	24.3912	27.3922	29.8787	31.9905	33.2567	35.2542	36.5096	37.8966	38.8093	39.2019	39.6248	39.7202	40.0702	40.4516	41.0168	41.0528	41.3624	41.6118	41.8280	42.0757	42.2609	42.5939	42.8636	42.9617	43.0021	43.2100	43.1918	43.4283	43.5306	43.5977	43.6949	43.9082	43.9741	43.8832	43.9165	43.7467	43.6278	43.2401	42.9758	42.8920	42.8567	42.6127	42.1976	42.2303	42.1453	42.2149	42.2131	42.7863
d-Le803A2_01_H12R	18.9045	22.8476	24.9568	27.0763	28.7766	30.1039	31.1971	32.9525	33.6001	34.6098	35.2179	35.2955	35.5737	35.9273	36.1375	36.6342	36.8069	36.6796	37.0388	36.7354	37.3170	37.2803	37.6521	38.0347	38.1928	38.1649	38.3340	38.4190	38.5400	38.6732	38.6369	38.6247	38.8002	39.0543	38.7231	38.7429	38.6247	38.4240	37.9676	37.5943	37.5192	37.3770	37.1332	35.8619	36.7260	36.5649	36.6001	36.5538	37.2991
d-Le803A2_02_A01R	19.2967	22.5671	25.7072	27.2172	29.5606	31.6448	33.1549	34.7566	35.5040	36.5439	37.3214	38.0218	37.5561	38.5341	39.0415	39.2129	39.4322	39.1107	39.9990	40.2882	40.5911	40.7183	40.9770	41.5205	41.4169	41.6706	41.7229	41.7478	41.7277	42.2029	42.0908	42.2344	42.5777	42.4189	42.3993	42.4733	42.0307	42.2725	41.6349	41.4907	41.6158	41.6223	41.3132	40.9751	39.2857	41.1820	41.0090	41.3497	41.5627
d-Le803A2_02_A04R	19.3807	22.3083	26.1079	28.5041	30.0018	31.8221	33.3171	34.5030	35.7008	36.6612	37.4395	38.0046	38.2336	38.9048	39.0584	39.3792	39.4930	39.7093	39.9572	40.2455	40.5734	40.7334	41.0518	41.3060	41.3617	41.0861	41.5819	41.6941	41.8560	42.1875	42.1688	42.0493	42.4121	42.3671	42.3329	42.3938	42.2112	41.9804	41.6547	41.3951	41.3096	41.1865	40.9321	40.6378	40.6395	40.4558	40.2749	40.5580	41.1106
d-Le803A2_02_A08R	21.1168	24.4463	27.6795	30.9027	32.3642	34.1972	36.1207	37.7652	38.7969	39.9875	40.8253	41.2677	41.4231	41.8416	42.4460	42.6882	42.7689	43.0106	43.4300	43.7459	44.1021	44.4845	44.6618	44.8888	45.1087	44.9844	45.2991	45.5095	45.5899	45.9253	45.9924	46.0260	46.1705	46.1884	46.1886	46.2014	46.0772	45.8143	45.4282	45.1292	45.0516	44.9784	44.6601	44.4160	44.0259	44.1390	44.0591	44.3439	44.8592
d-Le803A2_02_A10R	20.2502	23.4042	26.6381	29.6254	31.4460	33.1499	34.6796	36.3991	37.1992	37.9520	38.7974	39.4305	39.4182	40.0362	40.4707	40.7271	40.6841	40.9751	41.4339	41.7137	41.9829	42.2833	42.4813	42.8467	43.0227	42.9117	43.1889	43.2742	43.4344	43.6431	43.7232	43.7971	43.7927	43.9094	43.8863	43.8246	43.6546	43.3642	43.0900	42.6737	42.5440	42.3464	42.1759	41.8196	41.6090	41.6332	41.5686	41.8708	42.4342
d-Le803A2_02_A11R	19.4172	22.7121	24.8769	28.3955	30.2371	32.3979	33.6584	35.0231	36.2422	36.9208	37.9887	38.3916	38.7127	39.0617	39.3394	39.7699	39.8469	39.9737	40.2640	40.1147	41.0396	41.3898	41.5374	41.7079	41.9515	41.3486	42.1087	42.2343	42.4232	42.8322	42.7541	42.5923	42.9432	42.9944	42.9559	43.0540	42.9051	42.6194	42.3735	42.1221	41.9613	41.9145	41.6989	41.4745	41.4049	41.3216	41.1393	41.4261	41.9511
d-Le803A2_02_B07R	22.6176	27.3092	30.0069	33.1981	35.2537	37.4068	38.9337	40.5734	41.9744	43.0041	43.6327	44.1957	44.5998	44.6665	45.6838	45.7365	46.0803	46.4044	46.9482	47.2315	47.8395	48.0019	48.3614	48.4931	48.7619	48.9101	49.0791	49.2729	49.2525	49.4593	49.6294	49.7727	49.9041	49.9656	49.9898	49.8709	49.7615	48.9119	49.1911	48.8415	48.7857	48.5681	48.4895	48.1383	48.0834	47.8857	47.8349	48.0999	48.6006
d-Le803A2_02_B10R	21.9354	25.9299	29.0244	31.2755	32.9800	35.4567	36.8662	38.8923	39.6157	40.7670	41.6418	42.4931	42.4934	42.8232	43.6725	43.7466	43.8472	44.3312	44.9223	45.0331	45.5868	45.9054	46.2173	46.4123	46.6857	46.9050	46.8650	47.1486	47.2480	47.4370	47.4925	47.6963	47.7346	47.7997	47.8804	47.7649	47.6109	47.1066	47.1925	46.9468	46.8736	46.5439	46.5540	46.3829	46.3815	46.1935	46.1750	46.4128	46.8676
d-Le803A2_02_C04R	15.1478	17.8803	21.2922	23.4671	25.2485	26.7013	27.9523	29.2107	30.5622	31.2694	31.9388	32.3021	32.7188	33.0080	33.5752	33.8365	34.0679	34.3409	34.0921	34.5026	34.8756	34.8117	35.1165	35.3185	35.6224	35.7479	35.9854	35.4934	36.1085	36.2456	36.3691	36.4840	36.4228	36.5637	36.5521	36.5860	36.3959	36.1916	36.0189	35.7033	35.6372	35.4896	34.7274	34.9643	34.9462	34.1978	34.7399	34.8868	35.4436
d-Le803A2_02_C05R	15.8151	19.2547	21.9075	23.8955	25.2572	27.0555	28.8521	30.0913	31.0006	31.9942	32.7342	33.0943	33.0829	33.9003	34.4621	34.6383	34.8761	35.1784	34.9030	35.6450	35.6707	35.9939	36.2632	36.5972	36.7893	37.0093	37.1115	37.2114	37.4464	37.4540	37.6349	37.4109	37.7530	38.0092	37.8995	37.9865	37.9059	37.7617	37.4594	36.6962	37.1916	37.0788	36.8779	36.6667	36.6199	36.5766	36.5107	36.6975	37.1028
d-Le803A2_02_C06R	17.9046	20.3390	23.5182	25.8494	27.5151	29.1739	31.0240	32.3908	33.1430	34.2103	34.8287	35.4312	35.3112	36.0887	36.4435	36.4939	36.9974	37.0770	37.3299	37.5263	37.8529	37.9361	38.2090	38.5928	38.7934	38.8489	39.0058	38.4156	39.3583	39.3075	39.5080	39.7589	39.6161	39.8498	39.8091	39.9023	39.7839	39.5446	39.2994	39.0181	39.1279	39.0206	38.1030	38.6243	38.4468	37.7990	38.3960	38.5672	39.0307
d-Le803A2_02_C07R	21.2828	25.0125	27.4499	30.0302	32.3963	34.0322	35.6018	37.2294	38.3037	39.1594	39.7045	40.1452	40.3861	40.9688	41.4809	41.6322	41.9174	42.2030	42.7418	43.0964	43.3754	43.6095	43.8333	44.1130	44.3399	44.4533	44.5419	44.4784	44.8328	45.0296	45.1398	45.0021	45.2450	45.4624	45.4240	45.4921	45.3699	45.2088	44.9200	44.2718	44.6829	44.5779	44.2225	44.1133	44.0436	43.8207	43.9088	44.0277	44.5394
d-Le803A2_02_C08R	22.2807	25.7802	28.5407	31.6103	33.5370	35.5016	37.2187	38.8328	39.6614	41.0662	41.8684	42.2109	42.6169	43.0396	43.5786	43.6180	43.9289	44.4541	45.0152	45.3871	45.6320	45.9674	46.1788	46.5462	46.6678	46.8421	46.9342	46.9487	47.2948	47.4865	47.6603	47.5983	47.7679	47.9886	47.9042	47.9187	47.8517	47.6003	47.3290	46.6469	46.9330	46.7730	46.4138	46.2486	46.1091	45.7860	45.9247	46.1221	46.6776
d-Le803A2_02_C09R	17.5841	19.4667	22.7484	24.7308	26.7382	28.7337	30.0343	31.1273	32.4465	33.1159	33.8767	34.2274	34.6066	35.0088	35.5856	35.6759	35.9261	36.2871	35.9960	36.5561	36.9262	37.1237	37.3849	37.5851	37.8448	37.8101	38.0506	37.9236	38.2676	38.3770	38.5565	38.7118	38.5918	38.7847	38.8169	38.7991	38.7172	38.5795	38.3555	38.0729	38.0216	37.9247	37.4225	37.5585	37.4906	37.1210	37.4163	37.6294	38.1290
d-Le803A2_02_C12R	17.9331	20.8649	23.9868	26.2934	28.5513	30.2669	31.7900	33.1794	34.7188	35.4358	36.3064	36.7884	36.9896	37.3687	38.0183	37.9860	38.6096	38.8591	38.4487	39.3094	39.7087	39.8717	40.1365	40.2147	40.2826	40.6306	40.6735	40.0839	41.0079	41.1435	41.2509	41.3948	41.4362	41.6070	41.4695	41.3907	41.4929	40.9261	40.5737	40.2135	40.2300	40.1849	39.0823	39.5978	39.3630	38.6783	39.3882	39.4479	40.0102
d-Le803A2_02_D01R	19.5808	23.2585	25.9819	28.5653	31.3812	32.7974	34.7250	36.2501	37.4161	38.5202	39.3015	39.7917	40.2937	40.4419	40.7708	41.1273	41.6284	42.2012	42.5358	42.6132	43.1571	43.5827	43.7533	44.1204	44.3843	44.3132	44.4787	44.5894	44.7646	44.8339	45.1145	45.1970	45.3003	45.4661	45.3760	45.4697	45.2512	45.0915	44.6694	44.3868	44.2762	44.3305	43.9878	43.7690	43.7485	43.5646	43.4895	43.6534	43.9717
d-Le803A2_02_D02R	19.5153	23.1500	25.6193	28.0592	30.6932	31.8032	33.7340	35.4947	36.4708	37.2405	38.1333	38.8251	38.8005	39.2185	39.4042	39.8492	40.2584	40.6568	40.9396	41.0239	41.4721	41.8838	42.0641	42.3970	42.6080	42.6685	42.8062	42.8832	43.0332	43.0792	43.3817	43.4318	43.4706	43.6617	43.5590	43.6180	43.4861	42.9996	43.0019	42.7834	42.7912	42.7010	42.4938	42.2548	42.2412	42.1047	42.0446	42.2363	42.5556
d-Le803A2_02_D04R	14.3111	17.9820	20.6979	22.2083	24.0751	26.0991	27.3137	28.2605	29.8473	30.8863	31.3260	31.7926	32.0676	32.5788	33.1640	33.1721	33.3305	33.8257	34.0074	34.1666	34.2437	34.1515	34.7061	35.0715	35.0913	35.3695	35.3090	35.5821	35.6340	35.8215	35.8078	35.8129	36.0540	36.2496	36.1966	36.0999	35.9120	35.7358	35.3866	35.0879	34.7077	35.0664	34.3099	34.5066	34.3464	34.2385	34.2246	34.2890	34.8075
d-Le803A2_02_D07R	18.9966	23.0312	25.1478	27.3892	28.8776	31.4310	33.1627	34.7002	35.7847	36.3940	37.1416	37.5803	37.8012	38.3796	38.8863	39.1122	39.2729	39.7388	40.0317	40.1117	40.4974	40.8454	40.9316	41.4110	41.5518	41.6506	41.7134	42.0638	42.0455	42.1531	42.3251	42.3834	42.4779	42.6481	42.5972	42.4956	42.2921	42.1975	41.8749	41.6408	41.2854	41.5315	40.8346	40.8634	40.8722	40.7728	40.8083	40.8731	41.3538
d-Le803A2_02_D08R	18.6572	21.8407	25.3755	27.3845	29.1963	31.2319	32.8027	34.0099	35.3465	36.3805	36.8924	37.5161	37.6613	38.0704	38.6982	38.8978	39.0578	39.4970	39.8683	40.0775	40.4267	40.6988	40.6723	41.2562	41.3585	41.5271	41.4842	41.7914	41.7498	41.8554	42.0055	42.0814	42.2570	42.4472	42.3512	42.2833	42.1855	41.9200	41.6098	41.4093	41.1420	41.3426	40.6512	40.6506	40.5662	40.4926	40.4928	40.5815	41.1183
d-Le803A2_02_D09R	17.6071	21.4777	23.9791	25.0094	27.2271	29.7629	30.7345	31.7867	32.9343	34.0869	34.6516	35.2243	35.6028	35.6203	36.4103	36.7015	36.5677	37.1416	37.4158	37.4954	37.7759	38.0105	38.2049	38.6127	38.6371	38.7730	38.8507	39.1233	39.1124	39.2767	39.3194	39.4936	39.6103	39.7481	39.6477	39.6418	39.4846	39.2103	38.8157	38.5558	38.1596	38.4454	37.9539	37.7784	37.6997	37.5674	37.5489	37.6000	38.1628
d-Le803A2_02_D11R	19.9508	23.2559	26.5265	28.5606	30.3039	32.7057	34.3184	35.5101	37.1788	38.0644	38.6234	39.3572	39.4661	39.6430	40.3816	40.6414	40.7906	41.3577	41.5614	41.5821	42.2551	42.6824	42.9074	43.2748	43.4693	43.6142	43.7367	43.9525	44.0477	44.0820	44.1467	44.3333	44.5473	44.7239	44.5341	44.5581	44.3872	43.6684	43.6475	43.4710	43.0826	43.2662	42.6811	42.6742	42.6678	42.4916	42.4866	42.5995	43.0025
d-Le803A2_02_E04R	14.0172	17.6072	20.2118	23.3699	25.0265	26.6715	28.3943	30.0334	31.0971	32.0758	32.6487	32.9066	33.2533	34.0762	34.6662	34.2491	34.9612	35.2638	35.3400	35.3736	36.0059	35.2576	36.2451	36.2889	36.9101	36.8209	37.1649	37.2301	37.3040	37.4403	37.5414	37.5829	37.6898	38.0193	37.8283	37.6818	37.5187	37.4030	37.2488	36.7809	36.8024	36.6964	36.3716	36.3128	36.1108	35.9271	35.9080	36.0928	36.5339
d-Le803A2_02_E11R	22.9093	25.5974	28.9528	30.9852	33.0924	35.4967	37.3829	38.5115	39.8218	40.9623	41.6477	41.9402	42.5986	42.8471	43.4271	43.5992	43.7762	44.2405	44.7314	44.6082	45.3831	45.6156	45.9671	46.3417	46.3642	46.5414	46.8128	46.9410	46.9379	47.2423	47.3712	47.4397	47.5889	47.7670	47.6593	47.7200	47.6033	47.5380	47.2500	47.0613	46.9326	46.9061	46.7669	46.5746	46.4961	46.3655	46.4553	46.5588	46.9962
d-Le803A2_02_F07R	20.6842	22.9013	26.6049	28.4656	30.8912	32.6484	33.6880	35.6775	37.0320	37.7646	38.4936	39.0481	39.2487	39.5315	39.8928	40.4001	40.5385	40.7939	41.2974	41.4223	41.7538	42.0586	42.3804	42.1309	42.8831	43.0627	43.1129	43.0557	43.3668	43.5225	43.6376	43.7041	43.8319	43.9534	43.8698	43.9266	43.6175	43.5311	43.3138	42.9589	43.0056	42.9124	42.5920	41.7882	42.2326	42.0896	41.9892	42.2412	42.7140
d-Le803A2_02_G01R	19.8012	23.8910	26.1694	27.5436	30.4800	32.5971	33.9954	35.7585	36.3510	37.6485	38.6194	39.2311	39.4359	39.7506	39.9685	40.5107	40.6900	41.0903	41.4449	41.7238	41.9207	42.1756	42.3896	42.6719	42.6172	42.9069	43.0540	43.1809	43.3419	43.2423	43.6859	43.6255	43.6927	43.8792	44.0291	43.7695	43.2190	43.3901	42.6688	42.5484	42.4983	42.4144	42.0102	41.7224	41.5616	41.4352	41.3579	41.5531	42.0765
d-Le803A2_02_G06R	19.8773	23.1055	25.4816	27.8408	29.9960	31.4926	33.5293	34.9528	36.0565	36.7543	37.6781	38.0955	38.1137	38.4035	39.0560	39.4313	39.7624	40.3383	40.1523	40.5189	41.1010	41.0230	41.2917	41.7417	41.8138	41.8647	41.9268	42.1406	42.3116	42.3673	42.4903	42.7009	42.7620	42.8463	42.8243	42.8042	42.6707	42.5502	42.0971	41.9935	41.8010	41.8644	41.6025	41.4353	41.3261	41.1139	41.0937	41.2586	41.8438
d-Le803A2_02_G08R	20.8546	24.4672	28.1311	30.3538	32.3161	34.1972	36.5275	38.1651	39.0047	40.0766	40.4106	41.2254	41.8282	41.7656	42.3684	42.7633	42.8643	43.3386	43.9850	44.0697	44.2955	44.6426	44.7799	45.0642	44.8313	45.2922	45.4745	45.5766	45.7775	45.7639	46.0317	46.1302	46.1593	46.3224	46.3448	46.3038	45.8798	45.9746	45.5111	45.2935	45.2707	45.1587	44.9627	44.6486	44.5094	44.5233	44.4626	44.5486	45.0614
d-Le803A2_02_G09R	19.7563	23.7112	25.9856	29.5782	31.3865	33.5054	34.9616	36.7282	37.1539	38.4740	39.1013	40.4047	40.3647	40.6397	41.2445	41.5647	41.5806	42.0448	42.4799	42.7327	43.0084	43.3048	43.5538	43.7790	43.8954	44.0079	44.1667	44.4381	44.4932	44.7262	44.8104	44.8491	45.0828	45.1304	45.3006	45.1530	45.1065	45.0866	44.6677	44.7200	44.7113	44.6697	44.5660	44.2945	44.2177	44.3663	44.1857	44.2439	44.7614
d-Le803A2_02_H03R	21.0011	23.8820	27.2251	30.0043	32.1467	33.3611	35.1981	36.2303	37.4472	38.2908	38.8440	39.2700	39.6439	40.0468	40.2156	40.7797	40.7177	41.0788	41.3319	41.3338	41.7514	41.8570	42.1617	42.5683	42.7261	42.7764	42.8196	42.9616	43.0493	43.1817	43.3910	43.4233	43.5722	43.7104	43.5377	43.5791	43.3440	43.2357	42.7037	42.4255	42.3847	42.3564	42.0644	41.6818	41.5718	41.3817	41.4394	41.5278	42.2029
d-Le803A2_02_H04R	19.6706	24.1685	26.7260	29.4150	32.0380	33.2699	34.8075	36.6208	37.4376	37.6810	39.2932	39.4420	39.8891	40.0216	40.5957	40.9290	41.1701	41.3777	41.5408	41.8475	42.0964	42.6614	42.7278	43.1230	43.1436	43.2421	43.5760	43.5394	43.5621	43.7814	43.9063	44.0457	44.1044	44.2115	43.9551	44.2107	43.9530	43.7830	43.4674	43.1876	43.0776	42.9063	42.7330	42.6039	42.3034	42.3135	42.2120	42.3670	42.8245
d-Le803A2_02_H07R	20.1575	23.3860	26.5960	29.1161	32.1389	33.3680	34.8071	36.4379	37.4384	38.6026	38.9937	39.3281	39.8033	40.2476	40.5201	41.0485	41.2910	41.4448	41.6397	41.7156	42.2021	42.2160	42.6924	43.0421	43.1669	43.2260	43.3960	43.4902	43.6099	43.7994	43.7573	43.7874	44.1793	44.3229	43.9653	44.0273	43.9443	43.7535	43.3984	42.9041	42.9365	42.8963	42.6030	41.7179	42.2391	42.0452	42.1848	42.0357	42.8304
d-Le803A2_02_H09R	22.0279	25.6242	29.2961	32.0541	34.0941	35.7772	37.4221	38.7910	39.9064	40.9240	41.7170	42.1647	42.4397	42.6393	43.0736	43.6250	43.7141	44.2073	44.5607	44.5485	45.0047	45.2631	45.4327	45.7717	45.9594	46.0692	46.1682	46.3814	46.5291	46.5743	46.6950	46.8446	47.0269	47.1465	47.0269	47.0530	46.8700	46.7759	46.3715	45.9098	45.9216	45.9715	45.6154	45.1758	45.1860	45.0789	45.0927	45.1618	45.8194
d-Le803A2_03_A06R	21.8290	25.1899	27.7683	30.9123	32.4512	34.1380	36.0867	37.1347	38.5253	39.7101	40.1412	40.7153	40.9719	41.3850	42.0357	42.0988	42.2093	42.5546	42.8810	42.8642	43.5747	43.7613	44.0777	44.4685	44.6060	44.6874	44.7022	44.8937	44.9370	45.3074	45.3132	45.0696	45.5736	45.6532	45.5640	45.6000	45.4255	45.3290	45.0526	44.6989	44.6579	44.5672	44.4321	44.0685	43.6586	43.9309	43.8466	44.0617	44.4623
d-Le803A2_03_A07R	18.9757	23.0124	24.9220	26.6532	29.4771	31.5064	32.8561	34.2663	35.1731	36.3902	37.3766	37.6267	38.0998	39.0795	39.0299	39.3004	39.1707	39.4352	40.0324	39.7252	40.4605	40.6540	41.0050	41.3012	41.4514	41.5566	41.3821	41.4544	41.8452	42.0972	41.7825	41.6537	42.4083	42.3232	41.9818	42.3708	42.2046	42.1959	41.9485	41.7671	41.8732	41.6144	41.5546	41.4562	41.0960	41.1930	41.4320	41.5067	42.0957
d-Le803A2_03_A12R	18.9797	22.1290	24.0814	27.5158	29.2628	30.7867	32.3673	33.7811	34.9450	35.7920	36.5000	37.1040	37.2062	37.6784	38.0369	38.2853	38.4798	38.8146	39.1792	39.0883	39.5731	39.7823	40.1174	40.4554	40.7285	40.6931	40.6937	40.8888	40.9522	40.9932	41.0331	41.2695	41.3977	41.4157	41.2911	41.3340	41.1182	41.1063	40.6987	40.4298	40.5380	40.3678	40.0809	39.7871	38.1399	39.6446	39.6769	39.7193	40.2931
d-Le803A2_03_B03R	19.5454	21.7988	24.9350	27.8486	29.7678	30.9405	33.2770	34.7242	35.5808	36.6201	37.3002	38.0593	38.4219	38.5288	38.8640	39.2931	39.6560	39.8963	40.1990	40.3057	40.7544	41.1892	41.4134	41.5996	41.7535	41.7926	41.9322	42.0872	42.1712	42.2920	42.4558	42.6289	42.7193	42.8978	42.8216	42.8819	42.7917	42.3566	42.3101	42.1949	42.1307	42.0268	41.8477	41.8132	41.7037	41.5869	41.6189	41.6843	42.1963
d-Le803A2_03_B04R	17.7585	21.0763	24.8526	26.5677	28.4402	30.5778	31.5839	32.7919	33.8378	35.0777	35.5739	36.5480	36.2522	36.6920	37.2826	37.6152	37.7112	37.9824	38.2062	38.1513	38.5432	38.9487	39.0364	39.2093	39.4466	39.5554	39.6310	39.8940	39.9234	39.9748	40.0595	40.2595	40.3177	40.4459	40.4020	40.3289	40.2193	39.8571	39.6641	39.2931	39.2982	38.8729	38.9023	38.6982	38.5952	38.3778	38.3434	38.5423	39.1457
d-Le803A2_03_B06R	19.8874	22.7754	25.6760	28.7901	30.2892	32.0401	33.9877	35.3301	36.1900	37.8058	38.2519	38.7147	39.0602	39.3030	39.6846	40.2745	40.4205	40.6055	40.9211	41.1773	41.4993	41.6737	42.1175	42.3323	42.5301	42.5825	42.8004	42.9318	42.9014	43.1009	43.2511	43.4207	43.4479	43.5788	43.5788	43.4762	43.3591	42.8371	42.7891	42.6345	42.5685	42.4941	42.2583	42.1243	41.9442	41.7685	41.7989	41.9516	42.5086
d-Le803A2_03_B07R	18.8572	21.6182	24.6863	27.3043	29.1409	31.1501	32.3237	33.8816	34.7422	36.1899	36.9668	37.1066	37.3466	37.7490	38.1018	38.4298	38.8144	38.8648	39.1268	39.2875	39.7810	40.0099	40.2475	40.6908	40.7902	40.9280	41.0935	41.2556	41.2516	41.3770	41.5875	41.7213	41.7341	41.9349	41.8754	41.8342	41.7056	41.4650	41.1709	40.8598	40.8173	40.7334	40.4007	40.2563	40.1198	39.9567	39.9929	40.0832	40.7347
d-Le803A2_03_B08R	20.5003	22.7623	26.7386	28.7587	30.9840	32.3332	34.6557	35.8694	37.1772	38.1242	38.5246	39.0787	39.4236	39.6992	40.5356	40.5749	40.8136	41.3916	41.4427	41.8749	42.1264	42.4035	42.7884	42.9969	43.1397	43.3670	43.5025	43.5739	43.7481	43.7399	43.9602	44.0520	44.2380	44.3227	44.3400	44.2003	44.1084	43.4108	43.4900	43.3173	43.2124	42.9823	42.9555	42.7606	42.6685	42.5789	42.5481	42.7535	43.1446
d-Le803A2_03_C04R	16.9134	17.4594	21.6476	24.5093	25.7378	27.2395	28.9472	30.1485	30.9604	31.6933	32.2551	32.7549	33.0963	33.5674	33.9091	33.7041	34.3082	34.7320	34.7554	34.9740	35.3702	35.3807	35.5035	35.7200	35.8136	36.3072	36.1853	34.8675	36.4674	36.5723	36.7373	36.8633	36.9400	37.0043	36.9990	37.0823	36.9311	36.4886	36.4713	36.1083	36.1331	35.8638	34.1028	35.5111	35.3376	33.8179	35.3029	35.2963	35.8738
d-Le803A2_03_C07R	16.8233	20.9046	23.7607	25.9583	28.1318	30.2856	31.4792	33.2500	34.4186	35.4624	36.5631	36.8793	36.9566	37.7041	38.1198	38.4226	38.5542	38.8989	37.3251	39.6186	39.8190	40.0533	40.3280	40.8256	40.8344	41.0007	41.1926	41.5273	41.2697	41.6040	41.5344	41.8250	41.6246	41.9568	41.8767	41.8820	41.9727	41.7830	41.3730	40.8658	41.1132	41.3533	41.1213	40.9548	40.6552	40.8347	40.7188	40.9555	41.4350
d-Le803A2_03_C09R	18.0529	21.8247	24.2319	27.4034	29.1621	31.1380	32.9424	34.4979	35.2331	36.3186	36.9599	37.8589	38.0673	38.4226	38.9130	39.3908	39.6842	39.7377	39.5388	40.4714	40.7047	40.8896	41.3601	41.4407	41.6975	41.8938	41.8294	41.7086	42.4051	42.3072	42.6360	42.4641	42.4415	42.7941	42.5969	42.7506	42.5336	42.2920	42.0391	41.7520	41.7439	41.4244	41.0788	41.0440	40.9270	40.7790	40.7591	41.0204	41.3640
d-Le803A2_03_C11R	18.8648	21.6831	24.0224	26.9042	29.2912	31.1928	32.8795	33.9504	35.2293	36.0908	36.8973	37.3198	37.6546	38.3112	38.5696	38.9891	39.2175	39.6521	40.0834	40.0467	40.4998	40.9492	41.6889	41.6127	41.9114	39.9359	41.8240	41.9845	42.0782	41.8114	41.9909	42.4766	42.4846	42.7510	42.4982	42.1920	42.1823	42.0319	41.7922	41.5998	41.6750	41.5733	41.2860	40.5609	40.7482	40.6139	40.4585	38.6532	41.1069
d-Le803A2_03_C12R	17.7487	20.4820	23.1063	25.0161	27.9262	29.5382	31.0080	32.1577	33.2871	34.3983	34.9198	35.4830	35.8197	36.2488	36.3793	36.9255	37.1751	37.3930	36.3326	37.9967	38.3539	38.3363	38.9158	38.8574	39.0045	39.1535	39.2496	39.2047	39.7072	39.6268	39.7393	39.6971	39.8081	40.0454	39.7998	40.1114	39.8685	39.6400	39.5000	39.1324	39.1533	38.8827	38.7249	38.4828	38.4560	38.3843	38.3246	38.5515	38.9285
d-Le803A2_03_D01R	18.6477	22.1154	24.7983	26.7178	29.8172	31.8946	33.1724	34.8205	35.7999	36.6149	37.2130	38.0864	38.2347	38.9898	39.2355	39.3414	39.4785	40.1557	40.2833	40.3232	41.0215	41.1214	41.4159	41.9095	42.0084	42.1175	42.2174	42.4442	42.4985	42.5566	42.6961	42.7682	42.9871	43.2025	42.9337	42.9532	42.7421	42.0127	41.8581	41.6415	41.3350	41.4186	40.4031	40.7248	40.5201	40.3354	40.2432	40.4567	41.0381
d-Le803A2_03_D04R	17.1694	21.4761	23.4148	25.8163	28.5179	30.8627	31.5580	33.4392	34.6848	35.5713	36.3580	37.0112	37.3367	37.8653	38.2307	38.8687	38.8460	39.3175	39.4322	39.0337	40.1076	40.3865	40.7327	41.0133	41.2143	41.2931	41.3278	41.6256	41.6777	41.8342	42.1242	42.1523	42.1398	42.3302	42.4320	42.1400	42.0265	41.8349	41.6136	41.3961	41.3484	41.1746	41.0195	40.7398	40.6489	40.4727	40.5457	40.7825	40.2728
d-Le803A2_03_E01R	21.8722	25.5466	28.5054	30.9645	33.4602	35.4449	36.7477	38.6456	39.9243	40.9072	41.7459	41.8462	42.3766	42.6943	43.0223	43.5609	43.7527	44.2183	44.7580	45.1142	45.3370	45.6414	46.0361	46.3023	46.5128	46.6664	46.7958	47.0414	47.1371	47.3800	47.4848	47.6101	47.7183	47.7525	47.6677	47.7304	47.5434	47.3979	47.0500	46.7530	46.5523	46.5376	46.2117	45.7572	45.8234	45.7416	45.6391	45.8697	46.4534
d-Le803A2_03_E03R	21.8619	25.2864	27.8242	30.7433	32.6306	34.9139	36.6029	38.4557	39.3676	39.9940	40.8291	41.4416	42.0423	42.4468	43.0440	43.1003	43.5912	44.1377	44.5861	44.8710	45.2489	45.4384	45.7331	45.9559	46.2733	46.3311	46.4705	46.5667	46.7368	46.9596	47.1113	47.1988	47.3484	47.5171	47.3432	47.4891	47.2183	47.1172	46.8036	46.4785	46.4042	46.3878	46.1700	45.8661	45.6766	45.5622	45.4684	45.6809	46.2222
d-Le803A2_03_E08R	18.6926	22.0979	25.4508	27.8809	29.9210	31.2490	33.1158	35.1051	36.2532	37.0409	37.9099	38.3969	38.6171	39.0796	39.8065	39.6849	40.6572	40.8882	41.0673	41.4248	41.5736	42.1079	42.1318	42.3384	42.6375	42.7319	42.8482	43.2406	43.2371	43.1675	43.3993	43.7194	43.7520	43.8136	43.7126	43.7135	43.5468	43.3211	43.1909	42.6897	42.6276	42.5180	42.3742	42.1824	41.8151	41.7274	41.8175	41.8969	42.3648
d-Le803A2_03_E09R	20.9174	24.3768	27.1966	30.6520	32.6078	34.9883	36.6555	38.8115	39.9215	41.5205	41.6009	42.3103	42.7983	43.2709	43.6797	44.0962	44.4083	44.7886	45.5185	45.5860	46.2248	46.5180	46.7845	47.0767	47.1745	47.3814	47.5862	47.8285	47.8720	48.1015	48.2478	48.4291	48.4508	48.5397	48.3689	48.5496	48.4226	48.3502	47.9631	47.5627	47.4348	47.4312	47.1022	46.5734	46.7490	46.5719	46.5308	46.7413	47.3540
d-Le803A2_03_E11R	20.4755	23.6756	27.3108	30.0336	31.8652	34.2864	36.0144	37.5352	38.6737	40.1843	40.5873	41.0376	41.3657	41.9357	42.2055	42.4232	42.9736	43.4473	43.8872	44.0883	44.5537	44.7939	45.0947	45.5131	45.5360	45.8540	46.0944	46.2491	46.1848	46.5770	46.6509	46.7288	46.7516	46.8966	46.8037	46.8491	46.7403	46.5222	46.1801	45.8494	45.7442	45.7740	45.4575	44.9740	45.0210	44.8533	44.8464	45.0379	45.5998
d-Le803A2_03_F11R	18.3341	21.4410	23.4884	26.4765	28.8183	30.2041	32.3604	33.6450	34.7502	35.4154	36.3959	37.0264	36.9947	37.4311	38.0278	38.3074	38.4510	38.9872	39.0129	39.1451	39.6168	39.8010	40.0511	40.2871	40.5408	40.6853	41.0236	41.1066	41.1111	41.2880	41.3550	41.4536	41.5967	41.7377	41.8037	41.6018	41.3441	41.2129	40.8359	40.4807	40.4755	40.3688	40.0878	39.7833	39.6649	39.5726	39.4469	39.6380	40.2820
d-Le803A2_03_G03R	16.4942	18.8162	21.4468	22.7308	25.1995	26.5274	28.0238	28.5654	29.8264	30.5888	30.5732	31.1475	31.3747	31.9655	32.5944	32.5626	32.8206	33.0927	32.9518	32.9451	33.2776	33.2893	33.6698	33.9171	33.9513	34.1690	34.1501	34.1041	34.1967	34.2986	34.4747	34.7810	34.5547	34.9363	34.6755	34.4835	34.4546	34.5213	34.2653	33.8079	33.8337	33.9700	33.6877	33.5409	33.3327	33.2790	33.1702	33.4836	33.8623
d-Le803A2_03_G05R	15.9029	19.4933	21.1820	22.4174	24.3421	26.4346	27.9652	28.7138	29.6677	30.7303	31.3688	31.4319	31.7394	32.1485	32.8673	32.5212	33.0011	33.0309	33.2994	33.3140	33.4648	33.4075	33.8745	34.1938	34.0735	34.3025	34.4976	34.3352	34.5020	34.6238	34.7221	34.8786	34.7324	35.1048	34.8737	34.7415	34.6332	34.5406	34.1843	33.6995	33.6308	33.6786	33.4266	33.1808	32.9206	32.7744	32.7558	32.9888	33.3035
d-Le803A2_03_G06R	21.0310	23.5917	27.0667	28.9488	31.6018	33.3004	34.8218	36.4220	37.1903	38.3775	38.8430	39.2867	39.5299	40.2638	40.8581	40.8882	41.1645	41.6048	41.7148	42.1133	42.7472	42.4670	42.7500	43.2742	43.3158	43.3797	43.5226	43.6513	43.8821	43.1262	44.0647	44.2353	44.2942	44.2765	44.2649	44.3114	44.1359	43.9210	43.6504	43.3833	43.0891	43.0829	42.8871	42.7636	42.6171	42.4023	42.3180	42.5570	43.1344
d-Le803A2_03_G09R	21.1437	25.3276	28.8124	31.2256	33.9205	35.4448	37.6550	39.0931	40.0371	41.3178	42.2312	42.8324	42.8660	43.1984	43.7216	43.7822	44.0696	44.3705	44.6679	45.1332	45.2714	45.7296	46.0037	46.1671	45.8965	46.5106	46.6093	46.7212	46.8224	47.1144	47.2457	47.3574	47.4013	47.5741	47.6041	47.4022	46.7032	46.9934	45.9030	46.1547	46.1134	45.9737	45.6697	45.2886	45.1548	45.2221	44.9606	45.1417	45.8105
d-Le803A2_03_G10R	20.2181	23.3274	25.6246	28.9757	30.7502	32.4804	34.0107	35.6502	36.8522	37.6816	38.5573	39.0013	39.1613	39.5570	40.1002	40.6126	40.4984	40.9506	41.1222	41.2250	41.6546	41.9870	42.2843	42.5052	42.3510	42.8416	42.9257	42.5230	43.2134	43.3173	43.5139	43.6004	43.9215	44.0066	44.0637	44.0778	44.1293	44.0368	43.7638	43.8254	43.7928	43.6796	43.5363	43.3981	43.4044	43.6195	43.3503	43.4840	43.9988
d-Le803A2_03_H01R	19.5261	22.0547	23.8648	26.3331	28.2590	29.4225	31.0236	31.8845	33.0871	34.0018	34.5427	34.7048	35.2628	35.3045	35.5825	35.9634	36.2503	36.2367	36.6630	36.4490	36.9352	36.9375	37.3047	37.2427	37.6169	37.6753	37.9481	38.0159	37.9439	38.1544	38.1950	38.2648	38.2933	38.5493	38.2914	38.3429	38.1678	38.0256	37.6136	37.2386	37.1621	36.8835	36.7745	36.3287	36.2152	36.1030	36.1895	36.2071	36.8433
d-Le803A2_03_H04R	18.8139	21.7478	23.3970	25.5125	27.1003	28.1377	30.1177	31.8500	32.6501	33.5702	34.1047	34.4859	34.6192	35.0308	35.5524	35.9285	36.1037	36.0739	36.4631	36.1580	36.5917	36.8961	37.0078	37.0125	37.5690	37.9309	37.6006	37.7755	38.0024	37.9887	38.1132	38.2594	38.2229	38.5179	38.1386	38.2355	38.0749	37.9037	37.5872	37.3721	37.2939	37.0824	36.9518	36.4786	36.4744	36.3216	36.4518	36.5796	37.0718
d-Le803A2_03_H05R	20.4362	24.1261	26.2136	28.9098	30.4737	32.1304	33.8743	34.9758	36.2660	37.2643	37.6884	38.0722	38.4623	38.7277	39.3229	39.4921	39.6933	39.7959	40.2729	40.2501	40.5581	40.6481	40.9638	41.3173	41.4305	41.4899	41.6079	41.7399	41.7109	42.0313	42.0715	42.1986	42.2279	42.3220	42.1054	42.1590	42.0510	41.8633	41.5943	41.2867	41.2034	41.2128	41.0302	39.7398	40.6119	40.4217	40.4405	40.4701	41.0453
d-Le803A2_04_A02R	20.1493	23.9948	25.9239	28.6904	31.0168	32.2935	34.0911	35.3236	36.7044	37.8124	38.1905	38.8653	38.3196	39.1589	39.6709	39.8587	39.9129	40.0965	40.4484	40.1059	40.9686	41.3647	41.5330	41.8696	42.0004	41.9283	42.1443	42.3273	42.4382	42.7421	42.7736	42.1777	42.8361	42.9377	42.8460	42.8271	42.7462	42.4670	42.1085	41.6604	41.5629	41.3852	41.1705	40.7847	40.7886	40.6222	40.4312	40.8070	41.2880
d-Le803A2_04_A07R	18.7302	22.0795	24.9251	27.4013	29.2969	30.9479	32.4898	33.8752	34.9678	35.9048	36.6658	36.9670	37.4218	37.7437	38.3870	38.4040	38.7038	38.6390	39.1102	39.0054	39.4734	39.6718	39.9982	40.2803	40.4528	40.4905	40.5633	40.7863	40.7598	41.1018	41.0856	40.7983	41.2197	41.3453	41.2991	41.1939	41.1248	40.8482	40.5323	40.2056	40.1034	39.9933	39.7663	39.3272	39.0174	39.1954	39.0486	39.2573	39.7773
d-Le803A2_04_A08R	21.7640	25.3973	27.1047	30.0785	33.4725	34.6625	36.4303	38.0356	39.2479	40.5049	41.0241	41.6901	42.0086	42.2134	42.9507	43.1179	43.2013	43.4452	44.0941	43.3452	44.6294	44.8779	45.2575	45.4876	45.6182	45.8671	45.8848	46.1347	46.1930	46.5507	46.5285	45.9670	46.8232	46.8452	46.8324	46.9266	46.7848	46.7529	46.6131	46.2661	46.1544	46.1756	45.9862	45.6727	45.1097	45.7579	45.6471	45.9292	46.1954
d-Le803A2_04_A09R	22.6383	25.8343	28.8811	31.2018	33.5191	34.9634	36.9675	37.9467	39.3990	40.3114	40.9178	41.5367	41.5354	42.0313	42.6110	42.7279	43.0315	42.9869	43.5157	43.7547	44.1080	44.2076	44.6574	45.0474	45.2069	45.2247	45.2740	45.4416	45.4083	45.7345	45.7215	45.5032	46.0410	46.0194	45.9839	45.9675	45.7446	45.6041	45.1884	44.9236	44.8029	44.7794	44.5984	44.2303	43.9315	44.0357	43.9321	44.0914	44.5664
d-Le803A2_04_B01R	18.6450	21.9238	24.1458	26.7856	28.6739	30.5770	32.3611	33.8154	34.3811	35.8961	36.4492	36.8988	37.1605	37.4992	37.9598	38.1651	38.3832	38.7641	39.2958	39.0504	39.6694	39.8419	40.2218	40.3403	40.7143	40.6501	40.7306	40.8567	40.9181	41.1307	41.2091	41.3192	41.4496	41.6826	41.4110	41.4305	41.3008	41.0135	40.6739	40.4247	40.3831	40.1794	39.9397	39.6821	39.5054	39.3487	39.4012	39.4702	40.2091
d-Le803A2_04_B02R	19.1025	23.9528	26.5872	29.3632	31.0583	33.2002	35.1211	36.9093	37.6955	39.1427	39.7832	40.1657	40.4866	40.8962	41.4431	41.8138	41.9945	42.5039	42.7049	43.0365	43.4314	43.8701	43.9547	44.1465	44.3802	44.5882	44.6718	44.7042	44.9655	45.1162	45.2151	45.4135	45.4503	45.5414	45.6467	45.4655	45.3142	44.7811	44.7862	44.5076	44.4597	43.4729	44.1013	43.8380	43.8072	43.6063	43.4183	43.7459	44.2862
d-Le803A2_04_B05R	19.2144	22.5454	25.7802	28.3893	30.1576	32.0478	33.6135	35.5202	36.2413	37.6539	38.2119	39.3316	38.7377	39.3648	40.0656	40.1526	40.6403	40.8762	40.9533	41.3785	41.8150	42.0568	42.3869	42.6878	42.8727	42.9717	43.0800	43.1612	43.4391	43.5492	43.6059	43.7887	43.8022	44.0673	43.9845	43.8529	43.8582	43.6755	43.5063	43.1437	43.1120	43.1260	42.8212	42.7668	42.5726	42.3526	42.4471	42.6837	43.2419
d-Le803A2_04_C01R	20.1114	23.3163	26.0272	28.5930	30.8411	33.1187	35.2105	36.8973	37.8666	38.9036	39.5980	40.1203	40.4927	40.8695	41.0409	41.8556	42.4058	42.4461	42.8972	43.1739	43.4371	43.7657	44.5937	44.5055	44.8405	43.3000	44.9786	44.9842	45.2806	44.1429	45.5045	45.7620	45.8723	45.9303	46.0327	45.7061	45.5908	45.5080	45.0979	44.8538	44.9077	44.7808	44.7099	44.1311	44.2495	44.0080	43.9894	43.4500	44.7220
d-Le803A2_04_C03R	20.2356	23.6261	26.5564	28.5669	31.9667	33.8612	35.2808	36.9118	38.1512	38.8811	39.8256	40.3859	39.9384	41.1137	41.5852	42.0093	42.1314	42.4947	42.3719	43.3819	43.7561	44.0740	43.9645	44.6097	44.8936	44.8866	45.1312	45.3048	45.4237	45.5721	45.7219	44.7304	45.8275	46.0547	45.8882	45.9401	45.8813	45.5827	45.1264	44.6140	44.6602	44.4990	44.1722	43.7486	43.8355	43.6182	43.6288	43.8436	44.3942
d-Le803A2_04_C05R	17.5602	20.6903	24.0227	26.3177	29.4879	31.2628	33.2484	34.3479	35.8285	36.9298	37.5036	37.9624	38.7266	38.8641	39.6224	39.9090	40.2764	40.6636	40.7707	41.2552	41.6766	41.8334	41.9507	42.4060	42.4521	42.3269	42.8661	42.9594	43.2562	43.3323	43.4596	43.2655	43.7802	43.8983	43.7873	43.7935	43.8000	43.5656	43.2191	42.8481	42.9633	42.7531	42.6676	42.3950	42.3851	42.2673	42.2204	41.9711	42.8697
d-Le803A2_04_C06R	21.5915	24.5639	28.1571	31.1735	33.5005	34.8838	37.2787	38.5907	39.6727	40.9253	41.7859	42.2087	42.5254	43.1659	43.5890	43.7792	44.1440	44.5735	44.5708	45.4001	45.6795	46.0797	46.1648	46.6127	47.0438	47.0547	47.0921	47.2827	47.4914	47.6741	47.9243	47.7477	47.9605	48.2296	48.2400	48.1518	48.1098	47.8958	47.5327	47.0680	47.2150	47.0371	46.7658	46.4284	46.3575	46.1869	46.1227	46.3239	46.8638
d-Le803A2_04_C09R	18.6477	22.0003	24.5821	26.9518	29.3036	31.5790	32.6375	34.1532	35.4532	36.1303	36.9391	37.4527	37.5340	38.1417	38.3159	38.8535	39.4954	39.5625	39.8287	40.1248	40.3008	40.5568	41.2002	41.2931	41.4080	40.4003	41.6254	41.9068	41.8000	41.0204	42.1153	42.2884	42.3615	42.4890	42.4347	42.1495	42.0962	41.9704	41.4703	41.2407	41.0821	40.9887	40.8493	40.3880	40.3731	40.1558	40.1236	39.6907	40.8558
d-Le803A2_04_C10R	19.7486	23.4523	26.3043	29.8067	31.9943	33.8552	35.8118	37.4746	38.3809	39.3534	40.1069	40.9018	40.8107	41.4422	42.0021	42.4735	42.5973	43.1233	43.5187	44.0442	44.3507	44.6559	44.8357	44.8253	44.7992	45.3658	45.4054	45.3989	46.0789	45.7708	45.9728	44.6951	46.6218	46.6659	46.2696	46.2956	46.4514	45.9559	45.7380	45.3372	45.3140	44.8521	44.8321	44.4324	44.6727	44.3797	44.3045	44.5687	44.8901
d-Le803A2_04_D06R	18.7386	22.6081	25.7511	28.7962	30.3420	31.8694	34.0588	35.5233	36.8887	37.4561	38.3222	39.3293	39.4500	39.7847	40.1262	40.4858	40.9567	41.3599	41.7419	41.9461	42.4020	42.7557	42.9127	43.3155	43.4603	43.6629	43.6963	43.9451	44.0188	44.0797	44.3686	44.3901	44.5405	44.7753	44.5405	44.6883	44.5699	43.5296	43.9351	43.7532	43.6282	43.7053	42.9524	43.1971	43.1509	42.9605	42.8521	43.0804	43.5885
d-Le803A2_04_D08R	17.8812	21.4289	23.9714	26.3290	27.9552	30.1963	31.7413	33.1209	34.4867	34.7857	35.9466	36.3711	36.8458	37.3631	37.7778	37.8142	37.9067	38.6628	38.9133	38.8674	39.4330	39.5423	40.0792	40.1284	40.3111	40.3164	40.4352	40.7616	40.9287	40.9260	41.0086	41.0916	41.3262	41.4603	41.2179	41.1897	41.1176	40.8204	40.5125	40.1451	39.5065	40.0596	39.0701	39.4654	39.2569	39.0698	39.1023	39.1556	39.8028
d-Le803A2_04_D09R	19.7476	24.1622	27.2833	28.8697	31.7641	33.7834	35.2159	37.0790	38.3357	39.1924	39.9349	40.6366	40.8555	41.2911	41.8287	42.0627	42.5360	42.9121	43.2844	43.5398	44.0608	44.2804	44.5159	44.9699	45.1479	45.2253	45.4774	45.4564	45.6157	45.8402	45.9796	46.0784	46.2135	46.3281	46.2737	46.3639	46.1647	45.8230	45.6778	45.4511	45.3035	45.2385	45.0811	44.8086	44.7441	44.7529	44.6559	44.9230	45.0989
d-Le803A2_04_E01R	19.9224	23.4992	26.8780	28.9340	31.3185	33.3506	35.1608	36.6290	37.5598	38.7381	39.2174	39.9374	40.2142	40.5620	41.1006	41.1858	41.6247	42.0285	42.3450	42.5567	42.9573	43.0721	43.4394	43.9052	44.0257	44.0238	44.2740	44.4429	44.4914	44.6066	44.7322	44.8528	44.9434	45.0928	45.0692	45.0718	44.7845	44.6692	44.3543	43.9822	43.8926	43.8919	43.5575	43.3407	43.1126	42.9089	42.8878	43.0750	43.6733
d-Le803A2_04_E02R	18.1410	22.1992	24.6540	27.4102	29.8809	31.4833	33.3804	34.7539	35.8620	36.8472	37.4656	37.8172	38.2665	38.6746	39.4270	39.5652	39.8859	40.2718	40.7740	40.9308	41.1987	41.5365	41.7286	42.2925	42.3182	42.3475	42.5099	42.8362	42.6599	42.8649	42.9399	43.0614	43.1494	43.2769	43.3046	43.3602	43.0519	42.8755	42.4577	42.2177	42.1144	42.1483	41.9156	41.5404	41.3914	41.2492	41.3298	41.3596	42.0325
d-Le803A2_04_E06R	17.0893	20.7028	23.7513	26.6733	28.8494	30.8647	32.7300	34.0220	35.4272	36.5923	36.8664	37.4144	37.6758	38.3781	38.9256	39.0326	39.4664	39.8096	40.3791	40.3726	40.9412	40.9395	41.4784	41.7389	41.8927	42.0542	42.3805	42.4750	42.5788	42.8098	42.9931	42.9416	43.0636	43.1177	43.0670	43.0505	42.8910	42.7052	42.2187	41.9207	41.8617	41.9713	41.6190	41.0188	41.0487	40.8060	40.6983	41.0307	41.7032
d-Le803A2_04_E07R	16.2608	19.6764	22.9341	25.1398	27.3005	29.5242	31.4962	32.7770	33.7056	35.0994	35.6272	35.9298	36.6876	36.6883	37.3924	37.5601	38.0340	38.3665	38.7443	38.7670	39.0253	39.3090	39.5004	39.8806	40.1097	40.1925	40.4232	40.5966	40.6516	40.7076	40.9520	40.9914	40.9768	41.1832	41.1963	41.0579	40.8301	40.7155	40.2600	39.9205	39.8270	39.8328	39.5627	39.0966	38.9840	38.8737	38.8846	38.9876	39.6520
d-Le803A2_04_E08R	18.8923	22.8171	26.8375	28.4612	30.7754	32.7575	34.1519	35.8386	37.1288	37.7089	38.7155	39.4958	39.6665	40.1826	40.5286	40.5910	41.1473	41.5783	41.9196	41.0900	42.7442	42.8230	42.9831	43.3362	43.6662	43.6144	43.8775	43.8394	44.3160	44.3062	44.4228	44.6352	44.7138	44.7573	44.8045	44.5675	44.6011	44.5168	44.3046	43.8264	43.6871	43.6159	43.3896	42.3700	43.0097	43.0219	42.9592	43.2407	43.7758
d-Le803A2_04_F01R	19.0131	21.9041	25.2312	27.7601	29.8418	31.8179	31.7815	34.4787	36.1801	37.6272	38.0742	38.3299	38.7853	39.0332	38.0636	40.0951	40.4562	40.5665	41.1902	41.2548	41.6944	41.7568	42.1250	42.4144	42.6197	42.9578	43.1243	43.0908	43.3158	43.4010	43.5733	43.6474	43.8262	44.1391	43.7774	43.9838	43.3567	43.5210	43.1145	42.7096	42.6443	42.6750	42.0745	41.7666	41.8915	41.9259	41.4212	41.9820	42.4222
d-Le803A2_04_F02R	16.9768	22.4310	24.8407	26.7017	29.3010	31.3345	32.4043	34.1455	35.3335	36.2639	37.0199	37.5784	37.8140	38.1135	38.7261	39.0562	39.2078	39.4998	39.9235	40.2146	40.4840	40.7447	41.0640	41.1060	41.6341	41.7445	41.9482	42.0313	42.0771	42.3197	42.4161	42.4414	42.7061	42.7559	42.7786	42.8850	42.6128	42.5892	42.3588	42.1121	41.9930	41.9936	41.7902	41.0658	41.4431	41.3909	41.2500	41.5027	41.9521
d-Le803A2_04_F08R	19.1746	23.2564	25.0869	27.8760	29.5889	31.5920	32.9519	34.7068	35.9912	36.7266	37.7818	38.2895	38.8824	38.6783	39.2649	39.5080	39.8213	39.9621	40.2250	40.4652	40.9238	41.2905	41.4336	40.4848	41.9918	42.0481	41.8518	42.1324	42.3323	42.3374	42.3442	42.7257	42.8188	42.8594	42.9962	42.7566	42.7159	42.2523	41.9774	41.9316	41.7392	41.7944	41.3672	41.0996	41.0108	40.8599	40.8687	41.1051	41.5660
d-Le803A2_04_G01R	17.2284	19.8288	23.0266	24.0306	25.9211	27.7693	28.9621	30.8350	31.0477	31.8547	32.9036	33.0002	33.3695	33.2835	33.9722	33.6770	34.3619	34.5246	34.7208	34.8499	34.9063	35.0469	35.4633	35.8816	35.6886	35.9407	35.8951	35.7797	35.9186	36.0340	36.2148	36.5637	36.4602	36.8134	36.4284	36.3792	36.3045	36.4493	36.1103	35.8414	35.7598	35.8837	35.7267	35.6670	35.4325	35.3076	35.4616	35.6293	35.8921
d-Le803A2_04_G02R	18.8415	22.5961	25.6112	27.0920	29.2658	31.7924	32.3669	34.4175	35.1337	35.9224	36.7792	37.2995	36.5382	37.2842	38.4999	38.2152	38.6401	38.8183	38.9674	39.3140	39.4802	39.8511	40.0742	40.3359	40.4936	40.6306	40.6792	40.8645	40.9016	41.1377	41.1728	41.3398	41.5450	41.6477	41.4528	41.3354	41.2268	41.1087	40.6402	40.4822	40.2327	40.3039	40.1266	39.8021	39.6944	39.5977	39.5130	39.7363	40.2781
d-Le803A2_04_G06R	18.5448	22.0411	25.3491	27.7777	29.2240	31.5435	32.9460	34.4276	35.2822	36.6903	37.3519	37.9662	37.6374	38.3568	38.7956	38.8400	39.3515	39.6619	39.7236	40.1666	40.3987	40.6993	40.9913	41.3075	41.4367	41.5521	41.5753	41.7328	41.9508	41.6160	41.9870	42.2984	42.3289	42.3821	42.4145	42.3671	42.1342	42.0580	41.6133	41.4338	41.1659	41.1785	41.0023	40.8284	40.5583	40.4262	40.3294	40.6240	41.2065
d-Le803A2_04_G09R	22.3675	26.9255	29.0259	31.9011	34.3752	35.7209	37.8499	39.0400	40.1034	41.2179	41.9587	42.5204	42.9453	43.2967	43.6362	43.8327	44.0177	44.3650	44.7296	45.1085	45.5766	45.6354	45.9290	46.2864	46.4175	46.4231	46.5288	46.7756	46.8350	46.9941	47.1698	47.2589	47.2763	47.4025	47.3521	47.3377	47.0321	47.0409	46.4767	46.2303	46.2603	46.1188	45.9201	45.5931	45.4444	45.4185	45.2613	45.4046	46.0896
d-Le803A2_04_G11R	19.5965	23.6983	26.5207	29.3248	31.0280	33.5866	35.2024	36.6382	37.6776	38.7869	39.5544	40.4052	40.4875	40.7826	41.1482	41.5076	41.6240	42.1083	42.4784	42.8267	43.1294	43.3712	43.5561	43.9355	44.0629	44.1218	44.1710	44.3706	44.5237	44.2264	44.7283	44.8644	44.9082	45.0266	45.1082	45.0999	44.9544	44.7569	43.9225	44.2192	44.1486	44.1457	43.8470	43.6993	43.5089	43.3835	43.3787	43.4680	43.9162
d-Le803A2_04_H01R	20.1831	23.9318	25.9007	28.9428	30.7526	32.3511	34.2356	35.2060	36.4617	37.5639	37.9471	38.3092	38.7818	39.0651	39.4724	39.8939	39.9711	40.1353	40.5482	40.6923	40.9924	41.2236	41.5312	41.6773	41.9220	42.0540	42.0741	42.2279	42.3342	42.4175	42.5942	42.6708	42.8656	42.8266	42.6462	42.6456	42.4700	42.2424	41.7795	41.4069	41.2742	41.2004	40.9049	40.2728	40.3976	40.2182	40.1947	40.3399	40.9848
d-Le803A2_04_H07R	17.1577	21.8375	23.9390	25.9946	26.9967	28.8480	30.4153	31.6923	32.6221	33.7277	34.2234	34.4199	34.9041	35.1887	35.4624	35.9590	36.0387	36.2958	36.5351	36.4882	36.6106	36.8854	37.1219	37.1912	37.4956	37.7194	37.6761	37.8582	37.9331	38.0227	38.1661	38.2166	38.3390	38.4440	38.2155	38.2567	38.1331	37.9192	37.7470	37.2464	37.3455	37.0382	37.0032	36.6120	36.5774	36.4831	36.4768	36.6361	37.1354
d-Le803A2_04_H09R	15.5181	19.5437	21.6698	23.4631	23.7166	26.1340	27.0491	28.4567	29.2191	30.2367	30.7029	30.7259	31.2068	31.2411	31.7294	32.2560	32.1550	32.4315	32.6883	32.4613	32.4998	32.8197	33.0898	32.9823	33.2304	33.3922	33.6046	33.6852	33.7597	33.7046	33.8972	33.8608	34.1055	34.0775	33.8837	33.9019	33.8301	33.4652	33.3633	32.9172	32.9305	32.8370	32.6477	32.2028	32.2318	31.9797	32.1013	32.1619	32.7212
d-Le803A2_04_H11R	21.3918	24.8322	27.8333	30.0722	32.6008	34.3711	35.6395	37.1192	38.2702	39.1459	39.6307	40.2971	40.5626	40.8132	41.0160	41.6528	41.7744	41.9679	42.2104	42.5119	42.8704	43.0005	43.3433	43.5800	43.9086	43.9208	43.9676	44.1892	44.3201	44.3921	44.4877	44.4778	44.6759	44.8095	44.8006	44.7813	44.5971	44.3114	44.0270	43.6885	43.6823	43.5625	43.3048	43.0326	42.7752	42.7481	42.5779	42.8547	43.3969
d-Le803A2_04_H12R	22.1400	25.7448	28.6256	30.9841	33.1191	34.8701	36.5132	37.7614	38.8431	39.8488	40.5870	41.0894	41.3109	41.5766	41.9709	42.2537	42.2580	42.8173	43.2281	43.2099	43.6055	43.7062	43.9533	44.3937	44.3196	44.4850	44.6110	44.6513	44.8024	44.8940	45.1079	45.2527	45.3878	45.2832	45.2821	45.1588	45.0678	44.8741	44.3810	44.1203	44.1081	44.0921	43.6842	42.8002	43.4148	43.1348	43.2720	43.4571	43.9172
d-Le803A2_05_A01R	19.5138	22.8621	25.5448	27.2727	28.8025	30.5106	31.9325	32.9339	33.6259	34.6361	35.4556	35.8813	35.8268	36.2659	36.7218	36.7095	37.1230	37.0181	37.5649	37.4145	37.9193	37.9686	38.2203	38.3960	38.6098	38.6822	38.7525	38.9270	38.9429	39.2417	39.1809	39.0499	39.2990	39.4874	39.3990	39.4658	39.3455	39.1356	39.0682	38.7841	38.7086	38.6515	38.4974	38.2381	38.3266	38.2757	38.1612	38.3291	38.6825
d-Le803A2_05_A07R	23.9311	27.9375	31.4335	34.1183	35.8952	37.3816	39.5104	41.3993	41.8097	43.2269	44.0667	44.5894	44.6058	45.1243	45.5219	45.6989	45.9999	46.1940	46.6920	46.9827	47.5395	47.7101	48.1072	48.2896	48.5444	48.1508	48.6451	48.7476	48.9432	49.2127	49.2604	49.3894	49.4987	49.5360	49.4975	49.5770	49.4347	49.1348	48.7928	48.3927	48.2385	48.1652	47.8025	47.4524	47.2983	47.3143	47.0976	47.3899	48.0108
d-Le803A2_05_A08R	23.8683	27.3230	30.5670	33.6030	35.3837	37.7795	39.3511	40.8174	42.0213	43.2624	43.7691	44.5238	44.5961	45.1771	45.6824	45.7661	46.0786	46.1838	47.0341	47.4277	47.7694	48.0324	48.2563	48.6382	48.8455	48.8806	48.9572	49.1703	49.1088	49.4916	49.5750	49.6775	49.9612	50.0133	49.9559	50.0392	49.8220	49.8124	49.2988	49.0643	48.9295	48.9428	48.6440	48.3617	48.0934	48.2017	48.1225	48.3232	48.8423
d-Le803A2_05_A12R	20.4768	23.5264	26.9672	28.6831	31.0739	32.5915	33.8739	35.2212	36.6139	37.7803	38.3042	39.2028	39.5000	39.6034	40.2980	40.4968	40.7602	41.0464	41.3193	41.4985	42.0314	42.2357	42.4888	42.7311	42.9009	43.2182	43.2645	43.3061	42.7888	43.5832	43.9273	43.8203	43.9966	43.9586	44.0441	44.0307	43.9484	43.8166	43.5677	43.3134	43.1488	43.3470	43.0512	42.9326	42.7934	42.7060	42.7010	42.9058	43.2521
d-Le803A2_05_B03R	19.9583	23.6046	25.5986	27.8131	29.5981	31.5803	33.1711	33.8663	35.2062	36.0177	36.8339	37.0691	37.2516	37.7734	38.2788	38.3760	38.6963	38.9447	39.0965	38.8611	39.4652	39.7021	40.2898	40.3551	40.5917	40.6853	40.7850	41.0123	40.9489	41.0514	41.1504	41.2802	41.3889	41.5330	41.4649	41.3613	41.1790	40.8578	40.5890	40.2198	40.2017	40.0372	39.6322	39.3561	39.3196	39.0511	39.1658	39.2833	39.9853
d-Le803A2_05_B05R	18.2658	22.3496	25.5130	27.6330	29.0575	31.4910	33.0280	33.8975	35.0955	36.4084	37.4058	37.6943	37.8448	38.5188	38.8522	39.0132	39.4990	39.7137	39.8553	39.9149	40.4386	40.7452	41.1041	41.3211	41.5794	41.6414	41.7207	41.9875	41.9596	42.0768	42.1357	42.4079	42.4886	42.6563	42.6031	42.4486	42.4081	42.0925	41.7518	41.4991	41.4171	41.2773	41.0302	40.8092	40.7028	40.5747	40.6926	40.7329	41.3688
d-Le803A2_05_B07R	18.7552	22.1992	24.7793	27.5917	29.8304	31.3036	33.1781	34.3265	35.0080	36.3918	36.9894	38.0601	37.8464	38.3358	38.5739	38.9036	39.2912	39.5091	39.9058	39.3215	40.4602	40.6171	41.0182	41.3257	41.6732	41.7132	41.7377	41.7718	41.7861	42.0562	42.0154	42.0968	42.1975	42.2452	42.0690	42.4236	41.9197	41.7743	41.4171	41.1389	41.0936	40.9282	40.6846	40.6113	40.5856	40.1262	40.1923	40.3927	41.1260
d-Le803A2_05_B11R	21.6129	25.1227	27.4564	30.1532	32.5261	34.7043	36.2605	37.7613	38.7187	39.6593	40.0716	41.0285	41.3108	41.8274	42.2752	42.5418	42.8564	43.1908	43.3820	43.8240	44.2225	44.5031	44.8296	45.0644	45.4453	45.4032	45.4538	45.7837	45.7414	45.9071	46.0538	46.1940	46.4718	46.4711	46.4954	46.3346	46.2592	45.9549	45.4762	45.3128	45.2778	45.0166	44.9749	44.6178	44.5091	44.4360	44.2654	44.5339	44.9604
d-Le803A2_05_C08R	20.9020	23.9781	27.0216	29.8228	32.1995	33.7944	35.4965	37.3013	38.3677	39.3405	40.2044	40.5770	40.7446	41.2512	41.8539	42.1270	42.4178	42.9099	43.0756	43.5722	43.9046	44.2403	44.4840	44.6744	44.6754	44.5215	45.1027	45.2006	45.5131	45.5477	45.9521	45.1145	46.0080	46.1454	46.0073	46.0285	45.9837	45.7327	45.2655	44.6497	44.9471	44.7361	44.5732	44.2438	44.2476	44.0603	43.9740	44.0929	44.6542
d-Le803A2_05_C10R	19.6632	23.3816	25.8152	28.9547	31.1044	32.6999	34.6369	36.1054	36.9284	37.8849	38.9517	39.4108	39.2214	40.2984	40.7166	41.0308	41.1739	41.5839	41.4451	42.2190	42.7151	42.8313	43.1535	43.3807	43.5536	43.8158	43.9285	43.9825	44.3459	44.3658	44.6379	44.2379	44.6824	44.9558	44.8221	44.8800	44.7946	44.4508	44.0832	43.3628	43.7480	43.5777	43.4492	43.1100	43.0568	42.9480	43.0157	43.1017	43.5381
d-Le803A2_05_D01R	18.7967	23.5317	28.0961	29.9664	32.4480	34.8178	37.0500	38.5031	39.7547	40.8516	41.7495	42.2318	43.0992	43.1711	43.7018	43.9822	44.4003	45.0775	45.4463	45.3729	46.0421	46.4677	46.7010	47.2423	47.3634	47.4908	47.5697	47.7231	47.9956	48.1658	48.2938	48.4941	48.6004	48.7509	48.6723	48.7116	48.5775	48.2295	47.9302	47.7065	47.5748	47.5799	47.1111	47.0181	46.9315	46.8076	46.7437	46.9264	47.0474
d-Le803A2_05_D05R	15.4684	18.2617	20.8314	23.3469	24.4081	26.2699	27.8044	29.0178	30.2038	31.5502	31.8040	32.2432	32.5847	33.0289	33.2972	33.4675	33.7912	34.3805	33.9669	34.3896	34.4731	34.6028	35.0891	35.5319	35.3097	35.6699	35.8006	35.8098	35.8741	36.1040	36.1150	36.1661	36.3873	36.5547	36.5579	36.3593	36.2082	35.9750	35.5943	35.3124	34.9240	35.2468	34.0738	34.6105	34.5497	34.4360	34.4837	34.5221	35.0433
d-Le803A2_05_D07R	15.9633	19.5561	21.7415	24.0678	25.1005	27.2232	29.3333	30.7541	31.7405	32.5652	33.3676	33.8582	33.5105	34.2585	34.6975	35.1854	35.1910	35.9403	35.7196	35.9206	35.7495	36.3186	36.2989	37.1022	36.7783	37.3812	37.2378	37.2838	37.2973	37.6089	37.6305	37.6044	38.0200	38.1524	38.2090	38.0321	37.7892	37.3638	36.9971	36.8809	36.9686	36.8178	36.6134	36.2720	36.2595	35.9878	36.2184	36.1176	36.5013
d-Le803A2_05_D08R	20.4727	24.1200	28.2999	29.3488	31.8805	34.0065	35.7107	37.4977	38.4014	39.7026	40.3815	41.0901	41.2766	41.7162	42.0488	42.4004	42.8057	43.4892	43.6933	43.9538	44.5494	44.8192	45.0043	45.5415	45.5977	45.6480	45.8872	45.9968	46.1448	46.3372	46.5634	46.6741	46.8016	46.9639	46.9323	46.9468	46.8916	46.6389	46.4953	46.2635	46.1298	46.1941	45.9804	45.8517	45.8192	45.8214	45.7760	45.9924	46.2320
d-Le803A2_05_D11R	18.4571	21.6554	24.4113	25.5845	28.4750	30.6016	31.8605	33.6150	34.4149	35.3566	36.3809	36.7690	36.8270	37.5110	37.9917	38.0298	38.4572	39.0658	39.1139	38.9224	39.8038	39.9944	40.2582	40.6644	40.8011	40.9110	40.9402	41.2712	41.2528	41.3823	41.5689	41.6724	41.7238	42.0379	41.8718	41.8966	41.7169	41.4555	41.0407	40.8166	40.6426	40.6448	40.2259	40.1079	40.0736	39.9379	39.8308	40.0881	40.2521
d-Le803A2_05_E02R	14.7830	16.3114	19.1039	21.5441	22.4688	23.5947	25.1936	26.3636	27.3808	28.1175	28.5143	28.3576	29.1159	29.3192	30.1844	30.0994	30.4914	30.6816	30.7291	30.8728	31.0880	30.3217	31.1192	31.2115	31.4474	31.4748	31.8471	31.9256	31.9688	32.0738	32.2008	32.2968	32.2663	32.4115	32.3316	32.3221	32.1244	31.9909	31.8136	31.4836	31.5166	31.3702	31.2560	31.0538	30.8850	30.7158	30.7263	30.8140	31.1994
d-Le803A2_05_E04R	15.7824	18.4089	21.8993	23.4214	25.5580	27.4281	29.1056	30.1655	31.2633	32.1297	32.8993	33.2437	33.4418	33.7937	34.3856	34.4798	34.8191	35.1612	35.1574	35.4502	35.7544	35.2339	36.0776	36.3570	36.5896	36.6446	36.9831	37.0835	37.1891	37.2698	37.4835	37.3879	37.5827	37.7997	37.6747	37.5749	37.5246	37.2384	37.1107	36.7171	36.7773	36.6534	36.4185	36.2314	36.1486	36.0856	35.9041	36.1972	36.5798
d-Le803A2_05_E06R	19.3766	22.6309	26.1873	28.3661	30.3106	32.7039	34.2870	35.9703	36.7515	37.5214	38.4285	38.7140	39.1383	39.7148	40.3067	40.2154	40.8082	41.3530	41.8152	41.9292	42.2146	42.4887	42.8268	43.1747	43.2344	43.3435	43.5870	43.7609	43.7112	43.8933	44.0790	44.1333	44.2632	44.4078	44.3618	44.3449	44.1155	44.0142	43.6035	43.2695	43.2311	43.1681	43.0215	42.5822	42.3893	42.2416	42.1832	42.3586	42.9437
d-Le803A2_05_E08R	18.2791	22.0983	24.8209	26.8662	29.5087	30.6893	32.5942	34.3663	35.0052	36.1519	36.8596	37.1847	37.5563	38.0884	38.6842	38.8788	39.4056	39.7366	39.8924	40.0552	40.4296	40.7069	41.0311	41.2918	41.4650	41.5289	41.8412	41.9907	42.0185	42.1423	42.3023	42.4524	42.4875	42.7602	42.5859	42.6040	42.4400	42.3487	42.1922	41.8968	41.8985	41.8087	41.6530	41.5413	41.3141	41.2125	41.2616	41.4223	41.8368
d-Le803A2_05_E11R	20.1069	22.8889	26.1207	27.9358	30.2869	32.5380	34.3365	35.8677	36.7883	37.7298	38.4586	38.7222	39.1911	39.8055	40.5084	40.1672	40.8656	41.2189	41.6033	41.7440	42.0500	42.5492	42.7004	43.2334	43.2127	43.3103	43.5574	43.7786	43.7051	43.8814	44.0312	44.1637	44.2600	44.4107	44.3216	44.3085	44.0465	43.9837	43.6250	43.2869	43.2418	43.1566	42.9412	42.6712	42.5290	42.3130	42.2730	42.4675	43.0042
d-Le803A2_05_F03R	16.7701	20.4640	22.6080	25.0518	26.5233	28.3540	29.8666	31.3711	32.3836	33.2155	34.0757	34.5183	34.7997	35.3062	35.4778	35.7695	36.2274	36.2219	36.7446	36.8876	37.1733	37.3887	37.6185	37.2830	37.9998	38.1999	38.2327	38.2251	38.5632	38.6834	38.7541	38.8483	38.9292	39.1060	39.0568	39.0596	38.7771	38.6830	38.5131	38.3013	38.2105	38.1594	37.9533	37.0637	37.6940	37.5641	37.4599	37.8625	38.0854
d-Le803A2_05_F08R	17.1180	20.7941	22.6714	25.7904	27.3071	28.9982	30.4107	31.5013	33.3542	34.4481	34.7687	34.9153	35.4795	35.9193	35.3889	36.6833	36.8816	37.0928	37.5180	37.3318	37.7222	37.9310	38.2537	38.4660	38.6318	38.9209	38.8685	38.7781	39.1247	39.1787	39.5020	39.5337	39.4733	39.8729	39.7210	39.7476	39.4551	39.4927	39.2680	39.0381	38.9203	38.9459	38.5732	38.2699	38.3756	38.1091	38.1605	38.4589	38.6848
d-Le803A2_05_F09R	20.2860	24.8142	27.3926	28.4889	31.4213	33.3602	35.1776	36.2072	37.5110	38.3314	39.3062	39.2708	39.7556	40.5036	40.8646	41.2206	41.3806	41.6098	41.9662	42.2353	42.5817	42.7873	43.1502	43.3843	43.6109	43.8356	43.9911	43.9555	44.1181	44.4072	44.5071	44.6064	44.6503	44.7414	44.7288	44.7691	44.3899	44.2494	44.0286	43.6504	43.6838	43.5490	43.2299	42.7963	42.8396	42.6200	42.5514	42.8605	43.4004
d-Le803A2_05_F10R	17.0982	20.9408	23.3703	26.0006	27.6470	29.5697	31.6674	31.3219	33.4142	34.2757	35.5402	35.4976	35.6697	36.0824	36.6280	36.8403	36.9033	37.0216	37.3898	37.6203	37.7847	38.0906	38.3279	38.7474	38.7385	39.1710	39.1509	38.9324	39.2406	39.4812	39.4888	39.5703	39.6552	39.8656	39.7513	39.7142	39.1577	39.2421	38.8695	38.5086	38.5283	38.4942	38.0814	37.7185	37.7669	37.5533	37.3502	37.7038	38.2947
d-Le803A2_05_F12R	17.1913	21.3378	23.2197	24.3287	27.9297	29.6296	31.3141	32.9655	34.3546	35.5050	35.8785	36.5558	37.0719	37.1546	37.2659	38.1099	38.4389	38.6186	38.9795	38.9076	39.2760	39.6795	39.8755	39.8527	40.5943	40.5009	40.8254	40.8740	40.9696	41.1926	41.2040	41.3284	41.5055	41.5579	41.6194	41.4367	41.2545	40.9676	40.5718	40.2038	40.1521	40.0333	39.7480	39.1489	39.1999	39.0636	38.9771	39.2194	39.9316
d-Le803A2_05_G06R	17.7423	20.8334	23.0870	26.1136	28.4473	29.0304	30.9878	32.1159	32.7355	33.8939	34.8107	35.4558	35.4796	35.9783	36.1111	36.2715	36.5591	36.9624	37.1910	37.2748	37.2418	37.6533	37.7152	38.1918	38.3723	38.2629	38.5251	38.5496	38.6908	38.8151	38.8549	38.9169	39.0381	39.1605	39.2009	39.0918	38.9381	38.7990	38.3537	38.2273	38.1334	38.1066	37.8956	37.7041	37.6064	37.4836	37.5421	37.5371	37.9280
d-Le803A2_05_G08R	22.9203	26.9026	29.6040	32.4318	34.7837	36.5198	37.8679	39.1516	40.4676	41.5035	42.1174	42.8789	42.9676	43.2289	43.4062	43.9085	44.0521	44.5678	44.6631	45.2047	45.2706	45.7209	45.8009	46.1700	46.2044	46.2922	46.4907	46.5697	46.7005	46.7746	46.8892	47.0670	47.1214	47.2500	47.2837	47.1279	46.7379	46.8232	46.2881	45.9482	45.7939	45.7438	45.3851	45.0838	44.9009	44.7681	44.6707	44.8334	45.4439
d-Le803A2_05_G10R	21.1879	25.7628	28.0957	29.9726	33.1968	34.4264	36.3519	37.7639	38.6580	39.5917	40.3859	41.0196	41.1729	41.4748	41.8921	42.2401	42.2617	42.7479	43.1733	43.3801	43.6230	44.0050	44.1896	44.3486	43.7983	44.6084	44.8286	44.9041	44.9750	45.1729	45.1898	45.3299	45.4685	45.6436	45.5333	45.5303	44.8941	45.2174	44.6741	44.4079	44.5003	44.4123	44.1311	43.7863	43.7248	43.6645	43.5823	43.6408	44.2087
d-Le803A2_05_G11R	18.0396	22.4742	25.1212	27.2775	29.6522	31.3225	33.3128	34.3912	35.4390	36.5577	37.4656	38.2385	38.1406	38.7030	39.1407	39.2955	39.4738	39.9264	40.2013	40.4394	40.7450	41.2246	41.3480	41.6516	41.7373	41.8269	42.0613	42.1193	42.2179	42.4544	42.5531	42.6989	42.7558	42.9005	42.9509	42.7923	42.6246	42.4667	41.7284	41.7135	41.7542	41.6484	41.3486	40.9864	40.9409	41.0041	40.8512	40.9639	41.6090
d-Le803A2_05_G12R	15.8888	18.3777	20.6446	22.4781	24.6087	26.2080	27.4499	28.3184	28.8872	29.7306	30.3832	30.7630	30.7685	31.1278	31.6756	32.0489	32.1050	32.4880	32.5034	32.4766	32.6727	32.7551	32.6949	33.0683	33.1511	33.3440	33.4491	32.8477	33.6746	33.8895	33.9517	33.8660	34.1687	34.0548	34.0846	33.8982	33.8634	33.6178	33.1578	33.0141	32.8903	32.7798	32.5317	32.2071	32.2471	32.3049	32.0995	32.1895	32.5880
d-Le803A2_05_H02R	19.3125	23.4116	26.1141	28.3452	30.7832	32.5074	34.3212	35.3959	36.4294	37.6436	38.2184	38.4786	39.0793	39.4869	39.8300	40.1266	40.2125	40.6077	41.0509	41.1948	41.4142	41.5878	41.9511	42.2765	42.2959	42.4929	42.5236	42.7957	42.9945	42.9728	43.2857	43.4168	43.5362	43.4864	43.5149	43.4717	43.4161	43.2523	42.8156	42.5236	42.5677	42.6637	42.2277	41.3112	42.0227	41.7949	41.8988	42.1714	42.6406
d-Le803A2_05_H06R	19.7931	22.9478	26.4847	29.3657	31.3275	32.9336	34.3526	35.7765	37.0518	38.0081	38.9625	39.2402	39.5371	39.8774	40.3581	40.8120	40.7669	41.1205	41.3350	41.4547	41.8264	41.9754	42.2837	42.5818	42.7509	42.7843	42.9245	43.0958	43.2223	43.3091	43.5170	43.5995	43.7250	43.7195	43.6356	43.5647	43.4325	43.2101	42.8012	42.4382	42.3145	42.3363	41.9782	41.3139	41.5972	41.3598	41.4300	41.5026	42.1297
d-Le803A2_05_H07R	21.0489	24.6036	27.4003	30.2384	32.4994	34.5260	35.3785	36.7633	38.0877	38.6985	39.5647	40.2167	40.4502	40.5004	40.9017	41.2273	41.4236	41.5760	41.9033	42.1421	42.5238	42.7032	42.8686	43.3773	43.4172	43.4482	43.7122	43.7404	43.8470	43.9782	44.0934	44.1793	44.2851	44.4641	44.2592	44.2686	44.0818	43.9233	43.4754	43.1433	43.0503	43.0414	42.6543	42.1603	42.2266	42.1325	42.1588	42.2352	42.8418
d-Le803A2_05_H08R	20.0930	24.4567	27.0133	30.6320	33.4888	34.4263	36.5067	37.8803	38.8227	40.0603	40.7458	41.3400	41.2445	41.8480	42.0159	42.5247	42.7120	43.0724	43.3868	43.6778	43.8714	44.2463	44.5225	44.8442	44.8322	44.9754	45.0672	45.1713	45.3193	45.4421	45.6126	45.7273	45.7831	45.9633	45.8338	45.8822	45.7041	45.5882	45.1256	44.8163	44.7538	44.7725	44.4610	43.8176	44.0720	43.9983	43.9622	44.0733	44.5827
d-Le803A2_05_H09R	21.3661	25.5619	28.5007	31.2972	33.7019	35.2123	36.8596	37.9581	39.3209	40.1183	40.6615	41.6078	41.6142	41.9512	42.3976	42.8683	42.8643	43.1705	43.7075	43.8773	44.1472	44.3863	44.6678	45.0249	44.9968	45.0413	45.2871	45.3311	45.6191	45.6418	45.7982	45.9423	46.0062	46.1109	46.0697	46.1190	46.0113	45.9263	45.4551	45.2199	45.1994	45.2658	44.9155	44.3425	44.5984	44.4281	44.4255	44.5806	45.1193
d-Le803A2_05_H11R	21.1403	25.8698	28.3662	31.7927	34.1383	35.7654	37.5910	38.6405	40.3638	41.3202	42.0258	42.8338	42.8838	43.2252	43.6121	44.1668	44.2814	44.4941	45.0647	45.3085	45.6983	45.9547	46.3036	46.7151	46.6184	46.7159	46.9646	47.0591	47.3024	47.4304	47.6091	47.7729	47.8321	47.9710	47.8840	47.9217	47.7964	47.7007	47.1867	46.9476	46.8315	46.9309	46.5749	46.1453	46.1521	45.9833	46.0616	46.1268	46.7998
d-Le803A2_05_H12R	22.1853	26.8767	29.9589	32.5172	35.0654	36.8991	38.0914	39.7986	40.9800	42.1683	42.6138	43.3020	43.6302	43.9473	44.3230	44.8009	44.8801	44.8884	45.6899	46.1330	46.4874	46.6278	46.9129	47.1297	47.3550	47.5021	47.5010	47.6237	47.7115	47.9683	48.1936	48.2645	48.3504	48.3249	48.4334	48.3020	48.2093	48.0108	47.6264	47.3760	47.2713	47.2175	46.9811	46.7323	46.6403	46.5309	46.4214	46.6692	47.0862
d-Le803A2_06_A02R	22.4996	26.9811	28.3086	31.6514	33.5820	35.3500	36.9448	38.8142	39.3865	40.6575	41.4902	41.8939	42.2009	42.2874	43.0843	43.3909	43.5172	44.1866	44.4773	44.6340	44.9927	45.3531	45.3676	45.9037	45.9937	45.9517	46.0005	46.1851	46.0712	46.4431	46.6273	46.7003	47.0050	47.0218	46.9042	46.9507	46.6607	46.7578	46.2111	46.0613	45.9227	45.8386	45.6305	45.4541	45.1159	45.0914	45.0648	45.1705	45.7782
d-Le803A2_06_A07R	21.3680	24.5815	27.9416	30.0488	32.0105	33.5625	35.5154	36.4850	37.8636	39.0112	39.2809	40.0465	40.2260	40.5154	41.0535	41.2030	41.5538	41.5690	42.0669	42.1402	42.6072	42.8248	43.1669	43.2650	43.5561	43.2649	43.6280	43.9599	43.9918	44.3406	44.3503	44.3262	44.5622	44.6164	44.5546	44.6313	44.4787	44.3321	44.0686	43.7488	43.6280	43.6036	43.4219	43.0631	42.5716	43.0184	42.9126	43.2019	43.5671
d-Le803A2_06_A09R	20.0178	24.0661	25.9119	29.0396	31.2485	32.9442	34.3881	36.0542	36.9924	37.5794	38.4923	38.7340	39.5804	39.5061	40.4306	40.5905	40.7462	41.1456	41.4917	41.6100	41.8055	42.1345	42.3760	42.8622	43.0330	43.1108	43.0752	43.3325	43.2974	43.3436	43.5721	43.7873	43.8731	43.9321	43.8323	43.8358	43.4952	43.4707	42.9759	42.6886	42.7100	42.6334	42.3046	41.9174	40.1091	41.6128	41.5325	41.6191	42.1941
d-Le803A2_06_B05R	19.3652	22.0273	25.1039	27.7652	30.8923	32.2536	33.4851	34.6397	35.8049	37.2193	37.9688	38.4629	38.5603	39.2376	39.5518	39.7572	40.2216	40.3295	40.8474	40.9956	41.5101	41.5045	41.9344	42.2010	42.5059	42.5358	42.6366	42.7117	42.7958	43.0187	43.0142	43.2695	43.2934	43.5093	43.3999	43.3545	43.3265	43.0331	42.7103	42.4191	42.4418	42.3607	42.0075	41.9054	41.7703	41.5136	41.6203	41.6637	42.2855
d-Le803A2_06_B09R	18.4204	22.0069	24.5317	26.9750	28.6411	30.7533	31.9212	33.4006	34.0384	35.5429	35.6261	36.6764	36.7403	37.3021	37.2858	37.5857	38.0004	38.1615	38.6724	38.4741	38.8509	39.1806	39.3703	39.6503	39.8822	39.8123	40.0173	40.3045	40.2631	40.3897	40.3562	40.5459	40.6009	40.8030	40.5667	40.7611	40.5111	40.2307	39.8258	39.6304	39.5991	39.4677	39.1842	39.0140	38.8508	38.6280	38.7325	38.7313	39.5811
d-Le803A2_06_C01R	18.9133	22.1450	24.7736	26.9066	29.5752	30.9649	33.2102	35.0247	35.5085	36.9350	37.3808	38.4476	38.5950	38.9236	39.1354	39.6677	40.0396	40.1722	40.5827	40.7816	41.2093	41.4305	41.7855	41.9101	42.1385	42.1160	42.3306	42.4196	42.8300	42.8054	42.9607	42.1961	43.3858	43.3434	43.1560	43.2184	43.0959	42.5879	42.6340	42.2775	42.1188	41.9035	41.4833	41.3142	41.4013	40.9992	41.0875	41.2090	41.7260
d-Le803A2_06_C02R	20.0196	22.8050	25.3747	28.3136	30.8602	33.2052	34.2004	36.0561	36.0093	37.9852	38.3653	39.2346	36.5841	40.2528	40.7835	40.3754	40.8529	41.5087	41.3067	41.6480	42.1440	42.2346	42.5956	43.6065	43.5445	43.7427	43.6774	43.2663	43.9327	44.2253	44.5381	43.7759	43.9746	44.4008	44.6633	44.6796	43.8500	44.2768	43.6577	40.0422	43.8002	43.4146	43.1549	43.1528	42.4492	42.9297	42.7235	42.7409	43.4125
d-Le803A2_06_C07R	20.9593	23.5145	25.7557	29.2199	30.4375	32.5082	34.0822	35.3008	36.4766	37.4043	38.0002	38.6797	38.6729	39.1634	39.6625	39.6701	40.1352	40.5419	40.8381	41.2546	41.5494	41.7711	42.0438	42.2310	42.4286	42.6163	42.7493	42.6745	43.0905	43.1625	43.2571	43.2518	43.4322	43.6757	43.5518	43.6602	43.4815	43.2204	42.9498	42.2051	42.6171	42.4707	42.1221	41.9265	41.8778	41.6792	41.7948	41.8828	42.4275
d-Le803A2_06_C10R	22.0673	25.5987	28.4629	30.9634	34.2075	36.2277	37.8536	39.3967	40.6059	41.9043	42.6517	43.3539	43.4425	43.8623	44.5285	44.7314	45.0987	45.6954	45.8923	46.4701	46.8884	47.2495	47.5999	47.7344	48.0871	48.2064	48.2846	48.4760	48.6733	48.9483	49.0205	48.9296	49.2290	49.4071	49.3821	49.3923	49.2426	49.1396	48.7133	48.1387	48.4495	48.2297	48.0304	47.8098	47.6189	47.5015	47.4406	47.6316	48.1423
d-Le803A2_06_C11R	19.1786	22.7067	25.6226	28.2315	30.8496	32.3407	34.6849	36.0579	37.5302	38.2308	39.1752	39.8147	39.4403	40.2275	40.8505	41.1866	41.2724	41.9763	42.0698	42.5892	42.8427	43.3626	43.5541	43.8043	43.9605	44.3187	43.8686	44.6738	44.2761	44.7509	44.8432	45.1081	45.2632	45.0479	45.0680	45.0692	45.0323	44.9458	44.5973	43.1024	43.9987	44.1504	43.7826	43.6711	43.3140	43.3704	42.9381	43.5778	44.2285
d-Le803A2_06_C12R	20.1093	23.7312	25.7776	28.2398	31.1120	32.9896	34.1301	35.9805	36.8325	37.8823	38.6360	39.2573	38.5323	40.1063	40.6861	40.7700	41.0625	41.6518	41.7939	42.0297	42.5120	42.8299	43.1393	43.6157	43.6823	42.7875	43.8597	44.0612	44.1639	44.4179	44.5413	44.5943	44.6361	44.7428	44.8017	44.7016	44.4407	44.3113	43.7666	43.0655	43.5136	43.2449	43.0522	42.7858	42.4930	42.4975	42.2988	41.7038	43.3023
d-Le803A2_06_D03R	16.5020	19.9773	21.8437	25.1339	26.1835	28.4821	30.4198	31.3039	32.6200	33.2618	33.8330	34.5276	34.9303	35.5664	35.9745	36.1383	36.2143	36.6277	36.8365	37.1516	37.6985	37.9379	38.2773	38.5490	38.5178	38.8117	38.6946	39.0640	39.1759	39.2966	39.4004	39.5522	39.8225	40.1030	39.8157	39.8391	39.8984	39.8910	39.7088	39.4210	38.8844	39.4739	38.0765	39.2310	39.2837	39.2319	39.1914	39.2251	39.6751
d-Le803A2_06_D07R	20.7955	24.1528	27.1388	29.5744	31.5229	33.7897	35.2422	36.4864	38.0233	38.3938	39.5739	39.9008	40.2912	40.8879	41.0414	41.6731	41.6894	42.1947	42.7067	42.9359	43.1016	43.6741	43.8652	44.1227	44.3006	44.4846	44.5878	44.6486	44.8449	44.9358	45.0454	45.2000	45.3803	45.5069	45.3654	45.3189	45.2327	44.8322	44.6810	44.4629	44.0595	44.3723	43.8357	43.6927	43.7050	43.6089	43.5120	43.6678	44.1871
d-Le803A2_06_D09R	18.1135	21.6951	23.7188	25.5432	27.9205	30.1444	30.3749	33.0051	34.1916	34.2861	35.3779	36.2268	36.5335	36.8039	37.1793	37.6562	38.1147	38.0715	38.4335	38.6321	38.9157	39.0835	39.4229	39.6717	39.7893	40.2125	40.3082	40.5114	40.3288	40.6730	40.7973	40.9350	40.9324	41.0728	41.0720	41.1204	40.9774	40.7313	40.4699	40.3438	40.2757	40.1702	39.9453	39.6883	39.5063	39.4708	39.3957	39.6466	40.1169
d-Le803A2_06_D10R	18.8183	21.2679	23.9224	27.3746	29.2268	31.0707	33.1395	34.4913	35.8109	36.8679	37.6981	37.8766	38.6924	38.8761	39.1983	39.5782	40.0584	40.3140	40.6535	41.0682	41.2209	41.7780	42.0062	42.3148	42.5601	42.7581	42.9445	42.8947	43.0319	43.1077	43.4161	43.4101	43.5169	43.8083	43.5403	43.5489	43.4294	42.4881	42.7715	42.6425	42.6597	42.5610	42.3872	42.1092	41.9841	41.8953	41.7733	42.1523	42.6417
d-Le803A2_06_D11R	19.5837	23.7339	26.6045	29.0753	32.1733	33.5759	35.4710	37.8023	38.8661	39.1983	40.3185	41.2308	41.2062	41.8741	42.3944	42.6997	43.1932	43.6320	44.0428	43.7677	44.7499	44.9233	45.3348	45.5965	45.8188	45.9089	45.9811	46.1930	46.4316	46.5885	46.8911	46.9828	46.9307	47.0019	47.0926	47.0807	46.8644	46.5556	46.3694	46.0121	45.8870	45.8156	45.4577	45.2160	45.0792	45.0080	44.9337	45.1264	45.1221
d-Le803A2_06_E02R	18.9557	22.5063	24.9905	26.7962	29.2681	30.3510	32.5212	33.5672	34.6674	35.3214	35.9056	36.4678	36.9958	37.3855	38.0617	37.8845	38.2791	38.7756	38.9947	39.1018	39.3857	39.7416	39.9090	40.5761	40.5110	40.5535	40.6203	40.9251	40.6751	40.8457	41.0475	41.1232	41.2245	41.2356	41.3262	41.3061	41.0378	41.0295	40.7166	40.3112	40.2929	40.2288	40.0100	39.7671	39.5368	39.3751	39.3997	39.5262	40.0449
d-Le803A2_06_E08R	15.1225	18.7863	20.1719	22.9581	24.6091	25.7579	27.0887	28.4790	29.5299	29.9411	30.8831	31.2705	31.5928	31.8079	32.5614	32.5551	32.8836	33.2615	33.5596	33.1981	33.6140	34.0167	34.1435	34.2057	34.4057	34.5405	34.6876	34.8171	34.8740	34.9763	35.0553	35.0505	35.2772	35.3066	34.9225	35.2555	35.1972	35.1426	35.0003	34.8271	34.6926	34.6794	34.5721	34.3535	34.4187	34.5776	34.5921	34.7107	34.9941
d-Le803A2_06_E12R	16.9441	20.2256	22.5641	24.9584	27.1927	29.9427	31.5773	32.6893	33.9333	35.1741	35.4287	36.3951	36.6510	36.8684	37.9874	38.1097	38.3024	38.8062	39.3166	39.1028	39.3789	39.8913	40.1964	40.3482	40.6401	40.7578	41.1354	41.2295	41.2739	41.4759	41.6846	41.7793	41.8734	41.9497	41.9638	41.9129	41.6698	41.6871	41.4886	41.0955	41.1018	41.0810	40.9315	40.7357	40.4541	40.3588	40.4204	40.5590	41.0585
d-Le803A2_06_F04R	17.9311	21.1486	23.5621	25.6511	27.4871	29.0432	29.4527	32.1239	33.5667	34.2335	34.9794	35.0869	35.7261	35.8060	35.7688	36.7614	36.8170	36.9185	37.4323	37.5397	37.8317	37.9807	38.3012	37.9613	38.7665	39.0952	39.0559	39.2181	39.3280	39.4466	39.5684	39.7360	39.7546	39.9400	39.8867	39.8647	39.6937	39.4896	39.2899	38.9828	38.8780	38.9398	38.5578	37.5923	38.3073	38.1605	37.9492	38.2270	38.6604
d-Le803A2_06_F09R	18.2405	21.3764	23.4572	26.0285	27.9995	29.5607	28.0272	32.7412	34.1122	34.7552	35.5182	36.3395	36.1575	36.7815	36.3209	37.7051	37.4509	38.0867	38.2633	38.3458	38.7296	38.9620	39.0628	38.4773	39.7112	39.7326	39.8005	40.0340	40.1272	40.2126	40.2488	40.2748	40.7083	40.4888	40.6312	40.5162	40.4059	40.1763	39.9814	39.6498	39.6034	39.4337	39.3344	37.9660	38.8469	38.6922	38.6804	38.7836	39.3229
d-Le803A2_06_G01R	20.3147	23.6600	26.6147	29.4041	31.3434	33.6956	35.7241	36.3676	37.3145	38.3637	39.2811	39.8842	40.1611	40.4743	40.8603	41.0412	41.3512	41.6749	42.1316	42.4043	42.8339	42.7284	42.9562	43.4350	43.5271	43.6427	43.7319	43.8877	44.1057	43.0887	44.2879	44.3836	44.5004	44.4317	44.5058	44.4850	44.2364	44.0757	42.4334	43.2469	43.3037	43.1657	42.8744	42.6822	42.4723	42.3630	42.3072	42.4858	43.0315
d-Le803A2_06_G09R	18.9704	22.7639	25.9317	29.6788	30.2575	32.1161	33.5381	34.9695	35.9219	36.5858	37.5746	37.7318	38.5460	38.6941	39.1604	39.2389	39.3556	39.7124	40.0918	40.3384	40.4313	40.7220	40.9336	41.1650	41.1721	41.4875	41.6282	41.6306	41.8428	41.9506	42.0661	42.0916	42.2216	42.5049	42.5349	42.2454	41.4525	41.6488	40.7596	40.9423	40.7269	40.7333	40.3097	40.0273	39.8388	39.7187	39.6434	39.8875	40.3406
d-Le803A2_06_H05R	21.4606	24.4414	27.5964	30.0048	32.1323	33.5789	35.0859	36.7738	37.3816	38.2743	38.8559	39.5322	40.0172	40.0919	40.7853	40.9795	41.2118	41.6266	41.6846	41.9596	42.4029	42.6255	42.7665	42.9930	43.1845	43.2522	43.4419	43.5077	43.6849	43.6588	43.8965	44.0570	44.1149	44.1810	44.2803	44.2945	44.0936	44.0191	43.6031	43.3376	43.3436	43.2696	42.9826	42.6699	42.5814	42.5581	42.5598	42.7242	43.2335
d-Le803A2_07_A02R	16.4611	19.3297	22.6112	24.3510	26.8769	27.7091	29.2147	30.4066	31.1682	33.0620	33.1418	33.6803	33.6802	34.0217	34.7001	34.6568	34.9256	34.5857	35.2353	34.6423	35.4988	35.7192	36.1376	36.4032	36.3120	36.5606	36.4800	36.8309	36.8549	37.3130	37.0552	35.0139	37.1681	37.2557	37.2875	37.1473	37.2724	36.7426	36.7558	36.2633	35.9368	35.9460	35.8538	35.4250	35.2921	35.2814	35.0917	35.5433	35.8192
d-Le803A2_07_A04R	22.0483	24.2255	27.7245	30.4419	32.7695	34.2907	36.3722	37.7789	39.3513	40.3368	40.9092	41.3099	41.3032	42.0126	42.8483	42.8909	43.1601	43.3772	43.8460	43.8926	44.2127	44.6698	44.7948	45.3979	45.7036	45.5391	45.7279	45.9807	45.8579	45.9493	46.0988	46.3598	46.4425	46.6058	46.6049	46.4325	46.2042	46.1227	45.7406	45.4633	45.5206	45.4817	45.1165	44.7693	43.4625	44.8062	44.6216	44.6594	45.2634
d-Le803A2_07_A05R	22.3963	25.0535	28.3074	30.9020	33.0679	34.6332	36.7051	37.9066	39.2216	40.3308	40.8263	41.3569	41.2898	41.8919	42.4537	42.5575	42.7139	42.9128	43.5475	43.4882	44.0346	44.3408	44.6192	44.9787	45.1862	45.1918	45.2375	45.3867	45.5067	45.7878	45.8599	45.7302	45.9608	46.1114	46.0437	45.9868	45.8934	45.6275	45.2835	44.9894	44.8493	44.6929	44.5988	44.0928	43.7355	43.9157	43.7753	44.0423	44.5371
d-Le803A2_07_A07R	24.4589	28.1010	29.7904	32.9579	35.2655	37.1496	38.8402	40.1792	41.6251	43.0104	43.5791	44.1028	44.0772	44.5485	45.2928	45.3298	45.6424	45.9947	46.4570	46.8134	47.0528	47.4519	47.7964	48.1257	48.3808	48.3318	48.3864	48.5396	48.2366	48.9660	48.9740	48.5289	49.3273	49.2902	49.1770	49.2417	49.0234	48.8952	48.5288	48.1380	47.9617	47.9654	47.6729	47.3736	47.0756	47.1766	47.1004	47.3862	47.8692
d-Le803A2_07_A09R	17.7891	20.7775	23.3817	26.0579	27.5661	29.2618	30.1076	31.4384	32.9937	33.9425	34.7265	34.9759	35.8448	35.8963	35.9938	36.4810	36.8322	37.2585	37.3595	37.3987	37.6258	37.7923	38.2625	38.3982	38.4912	38.5899	39.0485	38.8562	38.2417	39.2955	39.3071	39.3830	39.4750	39.5464	39.5043	39.4880	39.5012	39.1603	39.0310	38.5835	38.6508	38.5791	38.3660	38.1087	37.9333	37.9131	37.9302	38.1125	38.4711
d-Le803A2_07_B01R	19.5681	23.7995	26.4628	28.7414	30.7043	32.7370	34.5582	35.6369	36.6656	38.0521	38.4220	38.9856	39.3008	39.4692	40.3008	40.6075	40.5936	40.9575	41.3837	41.5710	42.0262	42.3356	42.6019	42.9303	43.0441	43.1860	43.3255	43.5986	43.3620	43.6342	43.7662	43.8301	44.0410	44.0789	44.0627	43.9184	43.8115	43.1382	43.1378	42.9592	42.7851	42.6199	42.4051	42.1927	42.0040	41.8267	41.6719	41.9166	42.4498
d-Le803A2_07_B09R	22.9550	25.7259	29.3119	31.9386	34.8364	36.2637	38.0488	39.5518	40.2294	41.8695	42.3603	42.9612	43.0895	43.5805	44.0208	44.3861	44.7097	45.2136	45.5118	45.8161	46.2327	46.5985	46.7813	47.0114	47.2176	47.4917	47.5248	47.6655	47.7918	48.0402	48.0729	48.2428	48.2938	48.4565	48.3480	48.3385	48.2664	47.8401	47.7147	47.3743	47.3040	47.0900	46.9866	46.8089	46.7178	46.4006	46.3414	46.5973	47.2275
d-Le803A2_07_C01R	19.0516	23.1228	25.4475	28.4096	30.4366	32.6760	34.0776	35.7226	36.7588	37.8256	38.5546	39.0050	39.6910	40.0452	40.3197	40.7428	41.2046	41.7410	41.7716	42.1685	42.5448	42.6081	43.0079	43.5011	43.5371	42.5991	43.6930	44.0965	44.1715	44.3458	44.2933	44.4304	44.8049	44.8158	44.7512	44.5125	44.8310	44.1735	43.8518	43.8459	43.4346	43.3750	43.1455	42.6028	42.8757	42.8626	42.5653	41.4909	43.5520
d-Le803A2_07_C05R	21.2168	24.7586	27.6431	30.2250	32.6865	34.5379	36.2472	37.9120	39.2146	40.1878	40.9393	41.6618	41.8755	42.3184	42.5050	43.0095	43.3670	43.9155	43.2568	44.6257	45.0591	45.2802	45.5229	45.8614	45.9046	46.0342	46.2025	46.4894	46.7031	46.7439	46.7371	46.9359	46.9495	47.1409	47.0819	47.0536	47.1533	46.7782	46.5501	46.1758	46.1505	45.9490	45.8379	45.3935	45.2898	45.2608	45.1896	45.4273	45.8782
d-Le803A2_07_C06R	18.4394	21.4950	24.5374	27.2282	29.4227	31.0031	32.5616	34.0216	35.4468	36.3684	36.7857	37.5654	37.7762	38.1737	38.6373	38.7934	39.3125	39.5115	39.6420	40.2939	40.6647	40.8924	41.2255	41.2632	41.5314	41.6407	41.7237	41.6209	42.1423	42.1407	42.2611	42.2476	42.4562	42.5969	42.5854	42.6398	42.6194	42.2422	42.1404	41.7388	41.8133	41.6735	41.1995	41.1958	41.0892	40.7421	40.9234	41.1087	41.5966
d-Le803A2_07_C09R	19.7849	22.6051	25.4812	28.1415	29.7960	31.3914	33.5258	34.5276	35.5597	36.6679	37.2062	37.6880	38.0559	38.2778	38.6845	38.9869	39.4345	39.6588	39.8534	40.2527	40.5483	40.8093	41.1655	41.2535	41.3992	41.6304	41.7449	41.8184	42.0525	42.0719	42.2452	41.5333	42.3798	42.6108	42.4264	42.4245	42.3360	41.9664	41.6808	41.2394	41.2122	41.0919	40.8333	40.5456	40.4902	40.3262	40.2617	40.4710	40.9517
d-Le803A2_07_C10R	21.6414	25.2941	28.5287	31.2238	33.4932	35.5169	37.4925	38.6566	39.9693	41.2491	41.8893	42.2939	42.8733	43.1133	43.7652	44.0716	44.6696	45.0409	45.4236	45.7169	46.2684	46.4493	46.8309	47.0035	47.2679	47.3516	47.4864	47.5469	47.8679	48.0087	48.1773	48.1962	48.4918	48.5418	48.5904	48.5971	48.4703	48.2524	47.8874	47.6139	47.5930	47.3725	47.2896	46.9739	47.0354	46.9745	46.8852	46.5162	47.6492
d-Le803A2_07_C12R	20.0912	22.8122	26.4836	28.7291	31.0516	33.0871	35.6078	36.2708	37.6741	38.8438	39.4635	40.0084	40.3662	40.5670	41.0899	41.3722	41.9259	42.1891	42.4104	42.9557	43.1760	43.2113	43.8213	43.8662	43.8546	42.6947	44.1603	44.8534	44.5698	44.8759	45.1024	44.9929	45.3444	45.0924	45.3449	45.2238	45.1613	44.8811	44.4482	44.4521	43.6967	43.7094	43.4152	43.2196	43.1987	43.0988	42.7596	43.4942	43.9936
d-Le803A2_07_D01R	18.1765	21.2326	24.1451	26.8319	28.4801	30.7556	32.8283	34.0154	34.9124	35.8742	37.1052	37.7751	38.4530	39.0005	38.9177	39.0098	39.2698	39.9304	39.9795	40.5327	40.6096	40.9711	41.1183	41.2668	41.7463	42.0661	42.1476	42.0597	42.3288	42.4304	42.3318	42.7715	42.8917	42.9622	42.7584	42.8840	42.8426	42.6637	42.2880	42.0352	42.0435	41.9369	41.5104	41.5297	41.1818	41.3597	41.2124	41.3602	41.9556
d-Le803A2_07_D08R	19.6340	21.9137	25.0533	28.1240	30.7227	32.5388	34.1270	35.6554	36.9815	37.3445	37.9605	38.8833	39.2407	39.7704	40.0475	40.4659	40.6059	41.0665	41.5559	41.5726	42.1205	42.4278	42.6761	43.0469	43.2651	43.5823	43.3599	43.6062	43.7410	43.8077	43.9513	44.0822	44.3145	44.5562	44.2224	44.4049	44.2265	43.7234	43.3816	43.1283	42.9859	43.0855	39.5255	42.6344	42.5104	42.2052	42.2775	42.2689	42.9654
d-Le803A2_07_D11R	18.9352	21.8410	24.3126	26.8813	28.1838	30.0096	31.4981	32.9460	34.3316	34.8328	35.7283	36.5471	36.6158	36.9981	37.3117	37.5205	37.8683	38.1881	38.3654	38.5745	39.0738	39.0678	39.5392	39.7570	39.9522	40.1530	40.2572	40.5441	40.3845	40.5533	40.8220	40.7688	40.7398	40.9780	41.0831	40.8518	40.7980	40.6105	40.4066	40.0508	40.1713	40.0218	39.7481	39.4671	39.2166	39.2504	39.1881	39.3809	39.7945
d-Le803A2_07_E04R	15.9539	17.4765	20.6803	22.7829	24.4470	25.7368	26.5789	27.7490	28.9626	29.8423	30.0172	30.5939	30.9295	31.1180	31.6630	31.8591	32.2346	32.2639	32.5348	32.3847	32.6470	31.0029	33.1127	32.8863	33.4403	33.5000	33.6414	33.7659	33.8172	33.9734	33.9393	34.0188	34.0954	34.3117	34.1256	34.0214	33.9388	33.7705	33.5085	33.1035	33.1209	33.1260	32.7411	32.5503	32.3983	32.3003	32.1662	32.3535	32.8115
d-Le803A2_07_E05R	19.7583	22.3230	26.1925	27.9396	29.9488	32.0479	33.7659	35.1387	36.3312	37.1367	37.6604	38.3189	38.8247	39.0516	39.8333	39.9597	40.1915	40.6418	41.1536	41.3384	41.6770	42.0910	42.2013	42.3524	42.6334	42.6335	42.9088	43.1178	43.0762	43.2608	43.3361	43.5916	43.6262	43.7017	43.7795	43.7946	43.5413	43.5513	43.3926	43.0552	42.9685	43.0963	42.8232	42.6317	42.3579	42.2765	42.2713	42.3826	42.7814
d-Le803A2_07_E06R	17.5068	19.2007	22.4386	24.7592	26.9799	28.6324	29.9732	31.1433	32.7900	33.5733	34.0085	34.6939	35.0183	35.2158	35.9890	36.1552	36.4412	36.7182	37.0666	37.0760	37.3460	36.8352	37.9126	37.9634	38.3676	38.2875	38.5867	38.7865	38.7724	38.7611	38.9211	39.1193	39.1191	39.3680	39.1439	39.2248	39.0348	38.8879	38.6820	38.2653	38.2145	38.2185	37.9977	37.8421	37.6410	37.5441	37.5157	37.5924	38.0600
d-Le803A2_07_E09R	18.3936	22.1509	24.6538	27.3448	28.8247	30.2192	32.0661	33.2314	34.3467	35.3770	36.1978	36.1342	36.8191	37.0267	37.7262	37.7130	38.1759	38.5782	38.6250	38.8652	39.0497	39.4473	39.5994	39.8092	40.1174	40.1679	40.3131	40.5018	40.4627	40.5338	40.6994	40.9679	41.0556	41.1746	40.8927	41.0493	40.6940	40.5651	40.3622	39.9673	39.8968	39.8171	39.6745	39.4194	39.2855	39.1184	39.1543	39.3600	39.7847
d-Le803A2_07_E11R	21.1091	24.1977	26.3041	29.2084	32.1362	33.5376	35.4114	37.0504	38.1933	39.2097	39.6681	40.2050	40.6454	41.2353	41.6477	41.6647	42.0104	42.4632	43.1050	42.6636	43.6297	43.8573	44.1293	44.6396	44.7144	44.8234	45.0447	45.1651	45.1736	45.4958	45.6474	45.7121	45.8325	45.8053	45.9346	45.9122	45.7397	45.6169	45.2175	44.9987	44.8767	44.8747	44.6344	44.1407	44.2085	44.0668	43.9606	44.1286	44.7420
d-Le803A2_07_E12R	18.6994	21.0267	23.3822	25.2893	27.2204	29.0780	30.9620	32.1502	33.0027	34.3210	34.5741	34.9518	35.0187	35.8051	36.6472	36.7251	36.8668	37.5160	37.7923	37.9918	38.0112	38.3207	38.6332	39.2101	39.0037	39.4343	39.5274	39.6968	39.5381	39.7808	40.0017	40.0541	40.1249	40.2102	40.3459	40.3311	40.1755	40.0504	39.7085	39.6352	39.3976	39.6723	39.4022	39.1079	39.0589	38.8792	38.8701	38.8490	39.5596
d-Le803A2_07_F09R	20.5267	23.9405	26.3775	29.2462	31.1545	33.0868	34.0029	35.9946	37.8514	38.8587	39.2169	39.8296	40.0110	40.5369	40.7531	41.2478	41.4828	41.7432	42.3000	42.3176	42.7506	43.1158	43.4051	43.2032	43.8451	44.0883	44.1413	44.1668	44.3258	44.5808	44.5691	44.6774	44.9167	45.0230	44.9322	44.9884	44.7017	44.5204	44.2439	43.9035	43.8746	43.7321	43.3847	42.5410	43.0011	42.7100	42.7385	42.9028	43.4860
d-Le803A2_07_F10R	20.1281	23.9519	26.3701	29.0887	31.3822	33.1777	34.5241	36.8117	38.0374	39.2796	39.5829	40.5232	40.7805	41.1792	41.3750	41.9597	42.1562	42.6026	42.7962	43.2940	43.5027	43.8458	44.1044	43.4006	44.6027	44.8116	44.9890	45.0435	45.1924	45.4654	45.5919	45.7571	45.7987	45.9359	45.8962	45.9482	45.7108	45.6353	45.3701	45.0182	45.1476	45.0422	44.8440	44.0577	44.4577	44.3598	44.1567	44.3991	44.9256
d-Le803A2_07_F12R	20.0842	22.5369	26.1273	29.5792	30.9221	32.7162	33.5727	35.8296	37.6143	38.6720	38.9553	39.5138	40.0148	40.5111	40.4364	41.1938	41.3932	41.8270	42.2301	42.4142	42.8472	43.0465	43.3772	43.1981	43.8530	44.2344	44.3072	44.3085	44.5223	44.7394	44.7964	44.8063	45.0226	45.1722	45.0936	45.2164	44.8493	44.8215	44.5726	44.1906	44.2509	44.1631	43.9363	43.1231	43.5885	43.3746	43.2407	43.5899	44.1129
d-Le803A2_07_G01R	18.5682	22.0371	25.3829	28.2302	30.2875	31.7870	34.1310	34.4914	35.8101	37.0776	37.4491	38.2524	38.4502	38.6315	39.0894	39.6488	39.4807	39.8917	40.1597	40.0851	40.2718	40.7611	40.8643	41.4125	41.3802	41.5081	41.3608	41.6356	41.7624	42.0627	42.0595	41.9025	42.5167	42.0649	42.2776	42.0957	42.0590	41.8774	41.3959	41.3224	41.0551	41.1242	40.7662	40.4918	40.4395	40.6350	39.8994	40.3257	40.9018
d-Le803A2_07_G04R	17.7336	20.8662	27.1840	25.9387	28.6228	29.9348	31.1717	32.8085	33.7046	34.9978	34.8253	36.0150	36.5022	36.8352	37.0365	37.0728	37.5202	37.3409	37.6779	38.0609	37.9870	38.6208	38.9979	38.8801	39.1244	39.3211	39.2109	39.3534	39.4749	39.7658	39.5725	39.7087	40.0365	40.1633	39.9334	39.6382	39.7504	39.1624	39.0201	38.8415	38.4556	38.5437	38.3100	38.0424	37.7925	37.6427	37.6060	37.8306	38.2091
d-Le803A2_07_G05R	23.6693	28.0912	30.7874	33.3100	35.3648	37.3678	39.2123	40.5835	41.7300	43.0680	43.5412	44.3901	44.4454	44.8863	45.4039	45.5702	45.7559	46.1199	46.5686	47.0798	47.2385	47.5426	47.7823	47.9504	48.1278	48.2517	48.3596	48.6470	48.7427	48.8997	49.0592	49.0949	49.1419	49.2621	49.2991	49.2950	48.9861	49.0383	48.6402	48.3022	48.3508	48.2160	47.9413	47.7462	47.5569	47.5713	47.3476	47.4875	48.0632
d-Le803A2_07_G07R	19.7850	23.5641	26.5860	29.1865	29.9383	32.6672	33.6151	35.3514	36.5723	37.7076	38.5201	39.0196	39.3956	39.6427	40.1953	40.1676	40.3793	40.7823	41.0770	41.3644	41.5920	41.9035	42.1297	42.5019	42.5729	42.6016	42.8544	42.8415	43.0839	42.8201	43.3477	43.5752	43.6320	43.7323	43.8503	43.7490	43.5575	43.5111	42.3920	42.8236	42.8270	42.8786	42.5608	42.3197	42.2495	42.1810	42.0451	42.2842	42.7738
d-Le803A2_07_G10R	21.7393	25.1023	28.5397	31.2278	33.4436	35.1875	36.8517	38.3143	39.3916	40.8144	41.2324	41.9350	41.9728	42.5219	42.9542	43.2478	43.6050	43.9945	44.2432	44.7327	45.0658	45.1969	45.5193	45.8813	45.9643	46.1390	46.2220	46.5028	46.7245	46.3905	46.8353	47.0354	47.1707	47.1710	47.2061	47.1248	47.0055	46.7158	46.3234	46.0888	45.8234	45.8745	45.6740	45.4046	45.2353	45.0024	44.8937	45.2517	45.8299
d-Le803A2_07_H01R	20.6145	24.2641	26.4041	28.8885	30.9108	32.6822	34.4444	35.5900	36.2977	37.3517	37.7882	38.6685	38.6169	38.8317	39.3700	39.5595	39.6771	39.9324	40.1355	40.5296	40.6238	41.0280	41.2158	41.3483	41.5407	41.7659	41.8203	41.8870	41.8971	42.0218	42.4181	42.3791	42.5517	42.5236	42.5460	42.4738	42.3997	42.1699	41.8763	41.5845	41.5601	41.4959	41.2332	41.0753	40.9328	40.8939	40.7290	41.0471	41.3995
d-Le803A2_07_H04R	20.3863	24.2494	26.9519	28.6025	31.1303	33.4769	34.8486	36.5185	36.8569	38.1208	38.8472	39.1677	39.5967	39.7769	40.3287	40.5540	40.8516	41.1137	41.3679	41.7151	42.0290	42.1307	42.4106	42.6556	42.8212	42.9516	43.0080	43.1177	43.2302	43.5081	43.6323	43.3732	43.8634	43.8190	43.9429	43.7296	43.5912	43.3151	42.9160	42.5770	42.5053	42.3300	42.0664	41.7181	41.5705	41.4832	41.2343	41.5718	42.0319
d-Le803A2_07_H05R	19.4872	22.5432	24.5233	26.9249	28.5955	30.0198	31.4759	32.4360	33.3211	34.2594	34.6534	35.1429	35.4438	35.5165	35.9097	36.1881	36.5654	36.5502	36.7896	36.6619	36.9524	37.1165	37.3333	37.6445	37.7619	37.8701	37.9750	38.0776	38.1998	38.2370	38.2605	38.4307	38.5601	38.6381	38.5413	38.4210	38.2651	38.0682	37.6186	37.2507	37.2011	36.8330	36.8049	36.0984	36.4369	36.2553	36.2620	36.4111	36.9734
d-Le803A2_07_H06R	22.5606	25.5872	28.9132	30.8134	33.0824	34.9341	36.7615	37.5822	38.5651	39.5840	40.2100	40.7860	41.0369	41.2804	41.7176	42.1698	42.1107	42.3831	42.6839	43.0895	43.2231	43.4577	43.6511	43.9622	44.0830	44.0768	44.1900	44.3223	44.4471	44.6647	44.7789	44.7104	44.9407	45.0002	45.1467	45.0125	44.8905	44.7692	44.3291	44.1500	44.0504	43.9532	43.6734	43.4080	43.1864	43.2177	43.1679	43.3668	43.9340
d-Le803A2_07_H07R	20.9009	24.9544	27.2222	29.4483	31.3188	32.9232	34.5654	35.8683	36.5565	37.6123	38.1575	38.7165	38.8008	39.2156	39.5179	39.7805	39.7648	40.1854	40.3718	40.5429	40.9625	41.2441	41.1968	41.5645	41.4817	41.6575	41.7697	41.9324	42.0889	42.1043	42.3308	42.4062	42.4668	42.5258	42.5690	42.4847	42.2683	42.0576	41.5922	41.2987	41.3313	41.1523	40.8206	40.6230	40.2708	40.2031	40.1523	40.4114	40.9380
d-Le803A2_07_H09R	20.6906	25.3898	27.0805	28.9892	31.2531	32.7909	34.6359	35.7536	37.0084	38.0280	38.4745	38.9012	38.9492	39.5630	40.1132	40.3039	40.4201	40.5375	40.9157	41.1546	41.2839	41.5455	41.7306	42.0597	42.0155	42.1790	42.1750	42.3547	42.6125	42.5344	42.8860	42.9420	42.8279	42.8886	43.1499	42.8263	42.6230	42.3531	41.8010	41.5259	41.3533	41.5413	41.0729	39.6437	40.6820	40.4519	40.4835	40.7599	41.2672
d-Le803A2_08_A02R	18.0000	21.2313	23.6600	26.9525	27.4883	28.7142	30.7017	32.1208	32.6808	34.1321	34.1965	34.9824	35.3639	35.5952	35.9823	36.2998	36.4090	36.8817	36.9253	36.8195	37.1876	37.4431	37.8119	37.9385	38.1778	38.4476	38.5409	38.4473	37.3394	38.8872	38.8940	38.9139	39.0495	39.1292	39.0161	38.9655	39.0314	38.6956	38.5251	38.0388	38.1378	38.1543	37.8607	37.6146	37.4524	37.4509	37.3044	37.7611	38.1448
d-Le803A2_08_A04R	22.6310	26.6519	29.8867	32.6077	34.4215	36.1123	37.8985	39.3444	40.2326	41.6757	42.4844	42.5498	42.7438	43.4590	43.6228	43.7652	44.1477	44.2106	44.7560	45.3760	45.5471	45.7923	46.0532	46.4490	46.5269	46.7100	46.6425	46.6958	46.8943	47.1762	47.1579	47.0574	47.4400	47.5394	47.4218	47.3285	47.1678	46.9250	46.5119	46.1831	46.0947	46.0001	45.7164	45.3471	45.2146	45.1473	45.0363	45.2608	45.8626
d-Le803A2_08_A05R	18.0401	22.2869	24.6183	27.0061	29.4524	30.3005	32.2274	34.0956	34.7864	36.1666	36.7739	37.2842	37.4821	37.9449	38.3242	38.5331	38.9404	39.3111	39.6092	39.7864	39.9440	40.1768	40.4685	40.6949	40.8526	41.1688	41.1582	41.1941	39.3247	41.4798	41.7933	41.7753	42.1220	41.8158	41.4117	41.7865	41.4280	41.4552	40.9744	40.6884	40.2997	40.5294	40.1978	40.1046	39.8307	39.7181	39.8357	40.0379	40.4741
d-Le803A2_08_A08R	19.1090	23.0399	26.0704	28.7435	30.1378	31.5510	33.0552	34.4597	35.6298	36.3898	36.9815	37.8366	37.6266	38.3171	38.5595	38.7597	39.0144	39.5316	39.5157	39.8082	40.1087	40.3473	40.5878	40.7588	41.0243	41.1737	41.2099	41.2928	41.2273	41.5157	41.6617	41.7226	41.9060	41.9037	41.8211	41.7568	41.7496	41.3631	41.1038	40.7669	40.6285	40.6479	40.4036	40.1842	40.1140	39.9301	39.9275	40.0798	40.6597
d-Le803A2_08_A11R	20.7737	25.1078	28.3209	31.3263	32.9716	34.9798	36.7717	37.7678	39.3190	40.3398	41.2191	41.8134	41.8257	42.2924	42.7456	42.7888	43.1924	43.4966	43.7491	43.5112	44.5556	44.7350	45.0543	45.3503	45.5222	45.1711	45.6234	45.7908	46.0870	46.3511	46.3108	45.3817	46.6048	46.5521	46.5051	46.5267	46.3944	46.0723	45.6373	45.4103	45.1981	45.1510	44.8452	44.5403	44.3755	44.2904	44.0698	44.3110	45.0048
d-Le803A2_08_A12R	23.7254	27.6190	30.6745	33.3120	35.3165	37.0080	38.9885	40.7265	41.4011	42.8817	43.3653	43.7639	44.3024	44.4279	45.0014	45.0265	45.4361	45.5979	46.2861	46.3902	46.9644	47.1899	47.4902	47.7585	47.8653	48.0234	48.0371	48.3007	48.2257	48.5979	48.6766	48.7091	48.8912	48.9701	48.8624	48.9548	48.7516	48.5648	48.2878	47.9528	47.8297	47.7159	47.5363	47.1710	47.0867	47.0483	46.9328	47.1887	47.6593
d-Le803A2_08_B01R	18.3385	22.1057	25.2360	27.3006	29.2937	30.3051	33.0560	34.1509	35.2635	36.0175	36.8383	38.0591	37.7250	38.0534	38.7875	38.9150	39.3112	39.6914	40.0777	40.2578	40.2327	40.9797	41.1585	41.2893	41.4807	41.8454	41.6622	41.7180	42.0179	42.1936	42.1853	42.4343	42.3784	42.5040	42.5305	42.2714	42.5376	42.2187	41.9166	41.6465	41.6992	41.5191	41.2251	40.9851	40.9484	40.9828	40.9104	41.1828	41.4974
d-Le803A2_08_B04R	20.3458	22.3796	26.1615	27.9231	29.7849	31.3719	32.7255	33.5603	34.8386	35.9101	36.6988	37.1453	37.0185	37.8932	37.9597	38.4265	38.7666	38.8476	39.1326	39.1874	39.8760	39.9089	40.2349	40.4677	40.6657	40.7425	40.8622	40.9473	40.9946	41.2425	41.2155	41.2630	41.4294	41.6075	41.3532	41.5388	41.3369	41.1737	40.8434	40.5411	40.5077	40.5200	40.2385	40.2133	40.1275	39.8085	39.8700	40.0691	40.6849
d-Le803A2_08_B06R	20.7037	23.8098	27.6977	28.4833	30.6471	32.3380	33.8089	34.9644	36.0179	37.3048	37.8295	38.7831	38.4864	39.2833	39.3853	40.0285	40.1193	40.4496	40.7941	40.5499	41.6306	41.5956	41.8483	42.2318	42.2988	42.3713	42.5371	42.6205	42.6752	43.1106	42.8942	42.9126	43.2093	43.3237	42.9632	43.4338	43.0886	42.9775	42.5923	42.3710	42.3011	42.2577	42.0712	42.0609	42.0164	41.5599	41.5695	41.7877	42.5436
d-Le803A2_08_C03R	17.4389	20.8437	23.0637	24.6079	26.5045	27.8149	29.5829	30.6304	31.4116	32.6162	33.1599	33.4516	33.7693	34.0491	34.5987	34.7317	35.2373	35.3194	35.4464	35.5701	35.7502	36.0687	36.5570	36.4569	36.6837	36.2046	36.8941	36.7789	37.0638	36.9359	37.2323	37.5365	37.4258	37.6431	37.4072	37.4704	37.3272	37.2312	36.9392	36.5824	36.5148	36.5156	36.2101	35.9580	35.8267	35.7369	35.6787	35.4593	36.2538
d-Le803A2_08_C04R	20.8500	23.9728	26.5935	29.4400	31.3653	33.0865	35.5333	36.7260	37.5762	38.4933	39.3433	39.7758	39.7405	40.5741	41.2354	41.2367	41.7127	42.0264	41.9796	42.6975	42.9663	43.2786	43.6908	43.8374	43.9374	44.1752	44.3118	44.1785	44.5156	44.6709	44.7807	44.5707	44.9921	45.1768	45.1022	45.0631	44.9235	44.5230	44.1847	43.7812	43.8163	43.6387	43.0844	42.9655	42.8025	42.4602	42.6196	42.7391	43.4253
d-Le803A2_08_C08R	18.9226	22.4659	24.9343	27.3251	29.0147	30.9600	32.6663	34.2334	34.8382	35.7082	36.3094	37.1039	37.1010	37.3392	38.0211	38.2086	38.3695	38.8864	39.2187	39.4484	39.8675	40.0115	40.2478	40.4597	40.4890	40.6161	40.8327	40.9835	41.1591	41.1040	41.3343	41.2538	41.6388	41.7434	41.6020	41.4880	41.3991	41.1451	40.6941	40.3026	40.3267	40.1061	39.9376	39.5747	39.5853	39.4458	39.2898	39.3193	40.0670
d-Le803A2_08_C11R	19.3067	21.7961	24.6978	28.0635	29.6622	30.8539	32.9757	34.3385	35.2604	36.2292	36.9943	37.7951	37.9131	38.3200	38.7944	39.2155	39.2899	39.4635	39.6512	40.2299	40.4809	40.6837	41.1327	41.5089	41.7055	41.5917	41.7889	41.9720	42.0560	42.1837	42.2588	42.1451	42.4159	42.5157	42.4010	42.5186	42.2574	41.9717	41.8759	41.3862	41.2499	41.1095	40.8691	40.5257	40.5330	40.1997	40.2425	40.4330	41.0158
d-Le803A2_08_C12R	21.4734	25.3477	28.4262	30.8964	33.4249	35.5835	37.4927	38.9494	40.1304	41.2480	42.0785	42.5626	42.5010	43.3561	43.7518	43.9457	44.4608	44.8734	45.2293	45.6725	46.1606	46.4264	46.9022	47.3077	47.2142	47.2176	47.5015	47.7178	47.7633	47.5197	48.1545	48.0541	48.4914	48.6324	48.4292	48.3973	48.2675	48.0877	47.6052	47.0368	47.1544	47.0442	46.8020	46.4172	46.3477	46.2319	46.0702	46.3078	46.9807
d-Le803A2_08_D01R	20.2068	23.8945	27.1135	29.4078	31.3599	33.7908	35.5754	37.4351	38.8370	39.5149	39.9618	40.6875	40.8650	41.5311	42.1715	42.2761	42.6107	43.2957	43.6974	43.7735	44.2800	44.6798	44.9256	45.1331	45.3721	45.5239	45.4773	45.8694	46.0979	46.1361	46.2471	46.3497	46.5509	46.6141	46.6355	46.4941	46.4642	46.2338	45.7540	45.6318	45.1882	45.4637	44.5143	44.7339	44.6298	44.5666	44.6146	44.5900	45.2389
d-Le803A2_08_D03R	20.7018	23.9028	27.4967	29.4752	31.4269	33.0564	34.9617	36.3459	37.2684	38.6332	39.3496	40.0707	40.0371	40.4936	40.8254	41.0971	41.6125	41.9945	42.1639	42.3166	43.0492	43.2271	43.4604	43.9102	43.9746	44.1666	44.2927	44.3556	44.4737	44.7221	44.8594	45.0078	45.1417	45.1339	45.2033	45.2482	45.0590	44.6958	44.7015	44.5360	44.5111	44.5602	44.2429	43.9898	43.9629	43.9344	43.7942	44.0248	44.3090
d-Le803A2_08_D08R	18.1992	23.0023	24.1570	27.1969	29.8533	30.9742	32.6011	34.3720	35.8579	36.5999	37.3984	38.0793	38.1883	38.6758	39.2582	39.5170	40.0967	40.3624	40.5415	40.5074	41.2533	41.5411	41.8999	42.1375	42.3520	42.5233	42.6833	42.7951	42.9126	43.1542	43.3126	43.4617	43.3946	43.5604	43.6494	43.4429	43.4563	43.1942	42.8378	42.6077	42.5381	42.4798	42.1172	41.8703	41.7542	41.6641	41.6913	41.8511	41.7139
d-Le803A2_08_D09R	19.7556	23.0050	26.3871	28.1697	30.6976	32.2361	34.6157	36.1695	37.1769	38.1352	39.1201	39.2672	39.6749	40.3715	40.5446	41.1428	41.6415	41.9449	42.1365	42.3313	42.9681	43.1224	43.5792	44.0003	44.0441	44.2362	44.4052	44.5115	44.7171	44.9516	45.1233	45.2952	45.3222	45.5200	45.3585	45.4194	45.2200	44.7063	44.6926	44.4950	44.4326	44.4075	44.1530	43.8368	43.7481	43.6807	43.5773	43.7911	44.0785
d-Le803A2_08_D11R	20.3461	23.1792	26.5772	29.2346	30.6998	33.1416	34.9685	36.6734	38.0599	38.6154	39.3160	40.0205	40.6088	40.8757	41.4422	41.4903	41.8660	42.3559	42.6003	42.9469	43.4302	43.6973	44.1759	44.3379	44.4444	44.5674	44.5555	44.9742	45.2298	45.2203	45.3111	45.3885	45.6675	45.8976	45.6633	45.8057	45.7151	45.3349	44.9018	44.8542	44.3980	44.7470	43.9851	44.2647	44.1227	44.0409	44.1223	44.1602	44.6448
d-Le803A2_08_D12R	21.8671	24.9730	27.7057	30.6069	32.5457	34.1179	36.2161	37.6461	39.0185	39.9409	40.3407	40.8148	41.2884	41.7275	42.0417	42.6018	43.0153	43.2735	43.5336	43.9340	44.2702	44.5172	44.9487	45.2798	45.2681	45.5290	45.7028	45.7060	45.8000	46.0768	46.2398	46.3288	46.3590	46.5514	46.4664	46.5911	46.4744	46.1267	46.0961	45.8836	45.8767	45.8655	45.6405	45.5359	45.4100	45.3573	45.2823	45.4816	45.8676
d-Le803A2_08_E07R	16.8962	19.9223	21.9692	24.8007	26.7440	27.8691	29.9468	31.1631	32.6048	33.2143	33.6360	34.1351	34.5170	34.7027	35.3690	35.2889	35.6578	36.2338	36.3385	36.3623	36.5549	36.6309	37.0540	37.3714	37.5108	37.6201	37.7807	37.8079	37.8362	37.9598	38.1465	38.2599	38.2874	38.5065	38.4752	38.3284	38.2103	38.1514	37.7707	37.5438	37.4408	37.4659	37.2220	37.0852	36.9451	36.7825	36.7777	36.8407	37.3096
d-Le803A2_08_E08R	18.9347	21.1331	22.6992	25.7223	28.5421	29.1773	31.1756	31.8874	33.3935	33.5107	34.6470	35.0162	35.0771	35.4745	36.1622	36.4556	36.4953	36.9785	37.0074	37.0243	37.5400	37.6538	37.8433	38.3756	38.2503	38.4596	38.5446	38.7395	38.8601	38.9106	39.1288	39.1782	39.1738	39.2485	39.0250	39.2836	39.0741	39.0495	38.7153	38.4097	38.2544	38.3062	38.0343	37.7221	37.6906	37.6667	37.5949	37.8378	38.2060
d-Le803A2_08_E11R	20.2931	23.2082	26.6540	29.5860	31.6128	33.8805	35.6506	36.6884	38.1584	39.1913	39.8599	40.2908	40.7371	41.1006	41.8312	41.8134	42.4294	42.7021	42.9536	43.2913	43.7110	43.4920	44.2499	44.5874	44.7024	44.8229	45.0043	45.2129	45.2086	45.3734	45.5082	45.7210	45.7253	45.9651	45.8431	46.0197	45.7060	45.5416	45.2699	44.9710	44.9448	44.8460	44.7127	44.5220	44.3372	44.1959	44.2230	44.3335	44.7796
d-Le803A2_08_F09R	16.6446	20.6494	21.8856	24.9542	27.0174	28.6182	29.0651	32.1727	32.7947	33.5640	34.5825	35.1216	35.4663	35.9760	34.7553	36.7382	36.8482	37.4881	37.6914	37.7831	37.9706	38.5209	38.2006	37.0472	38.9305	39.1517	39.2867	39.4014	39.4827	39.7448	40.0377	39.7800	40.3174	40.0784	40.0407	40.1865	40.0041	39.9789	39.6349	39.3752	39.1622	39.2964	39.0169	36.4987	38.7832	38.7338	38.5530	38.7193	39.1726
d-Le803A2_08_G03R	21.9323	25.3760	28.6833	31.3385	33.3290	34.9723	36.8252	38.4362	39.3128	40.1781	41.3303	41.6257	41.9335	42.1164	42.8367	42.9815	43.1172	43.6663	43.9515	44.3677	44.6182	44.9074	45.1809	45.4458	45.4309	45.6858	45.8233	45.7894	46.1035	46.2712	46.3564	46.5443	46.6624	46.6742	46.6502	46.6346	46.3215	46.1584	45.5611	45.4826	45.3841	45.1995	44.9690	44.5857	44.4629	44.5500	44.2884	44.4524	45.0552
d-Le803A2_08_G07R	21.0098	24.6190	27.6451	30.1008	31.9282	34.2212	36.2316	37.5073	38.6369	39.6939	40.2944	41.0221	40.9742	41.7406	41.9608	42.4220	42.8222	43.0469	43.4182	43.8657	43.9514	44.2486	44.7349	44.9082	45.1303	45.1553	45.2265	45.5687	45.6454	45.3355	45.9211	46.0403	46.1916	46.0939	46.2460	46.1751	46.0710	45.8698	45.5914	45.3887	45.0911	45.0276	44.8687	44.7887	44.6289	44.4677	44.4357	44.5810	45.1301
d-Le803A2_08_G11R	20.0229	22.5299	26.1541	28.6653	30.4399	32.3359	33.8336	35.2377	36.2215	36.8642	37.8723	38.5398	38.4933	39.0635	39.4870	39.9106	39.9496	40.2759	40.4480	40.6651	41.0798	41.2444	41.4814	41.9458	41.0316	42.0441	42.1231	42.0795	42.3567	42.4045	42.6225	42.7225	43.0168	42.9724	42.9280	42.9055	42.7592	42.4963	42.1540	41.9291	41.8190	41.7407	41.5085	41.2435	41.0973	41.1487	40.8751	41.0602	41.5700
d-Le803A2_08_H01R	20.4134	24.1034	26.0899	28.2881	30.1672	31.5497	33.0082	34.4285	35.8370	36.2912	36.6676	37.4942	37.4135	37.5961	38.1231	38.3365	38.5149	38.7158	38.9758	39.0938	39.6500	39.4593	39.7519	39.9378	40.1116	40.2602	40.2281	40.3405	40.3495	40.3741	40.5685	39.5805	40.6520	40.6430	40.7310	40.7864	40.6070	40.3804	40.2028	39.9462	39.7924	39.6421	39.5050	39.3447	39.0889	39.1145	39.0649	39.2714	39.6567
d-Le803A2_08_H04R	22.7624	27.0965	29.1067	31.6191	33.6104	35.1569	36.7118	38.5605	39.0858	39.9767	40.4556	41.0334	41.0129	41.2890	41.6570	41.9125	42.1018	42.2967	42.6699	42.9949	43.1923	43.4612	43.6964	43.9805	43.9819	44.1046	44.1454	44.2507	44.3044	44.5138	44.7334	44.6867	44.8543	44.9489	44.9145	44.8343	44.7592	44.5571	44.2547	44.0061	43.9433	43.9090	43.6831	43.4883	43.3420	43.3241	43.2662	43.4514	43.8836
d-Le803A2_08_H07R	18.0527	22.1949	23.2528	25.3588	27.7708	29.3510	30.8158	31.8241	32.8385	33.7565	33.8727	34.7025	34.7580	35.2896	35.1835	35.8867	35.8153	36.1554	36.3634	36.1125	36.6991	36.3817	36.5985	36.8204	37.0765	37.1274	37.2796	37.3211	37.4908	37.4381	37.3218	36.1890	37.6442	37.5975	37.8299	37.5913	37.3778	36.9541	36.7901	36.2917	36.2587	36.2310	35.7845	35.5545	35.3009	35.2008	35.0238	35.2421	35.8507
d-Le803A2_08_H08R	20.4411	24.6265	27.2124	29.8641	32.2426	33.2397	35.0102	36.3196	37.5196	38.2465	38.9556	39.4778	39.6856	40.0287	40.4461	40.8260	40.9308	41.1473	41.5897	41.7228	42.1463	42.1578	42.5428	42.8985	42.9543	42.9583	43.1174	43.1906	43.2700	43.3989	43.5682	43.7420	43.8426	43.9128	43.8284	43.7606	43.7066	43.5717	43.1347	42.8546	42.8281	42.8813	42.5468	42.0083	42.2955	42.1161	42.2914	42.3455	42.8082
d-Le803A2_08_H09R	20.0924	23.6826	26.0116	29.4118	30.8565	31.9436	33.9380	34.9750	36.0914	36.4700	37.3817	38.2037	38.0647	38.2368	38.7706	39.1160	39.2049	39.3963	39.6062	39.7755	40.1302	40.3810	40.6992	40.8736	40.9779	41.1799	41.3295	41.3478	41.4010	41.5136	41.6889	41.6624	41.8133	41.9819	41.9166	41.8898	41.6229	41.4095	41.0484	40.7497	40.6438	40.4838	40.1961	39.9755	39.6373	39.7815	39.6614	39.8249	40.3711
d-Le803A2_08_H10R	18.9526	23.0078	24.3706	27.1329	29.3613	29.9596	31.7825	32.8280	34.0492	35.0203	35.4229	35.8008	36.0390	36.5338	36.9996	37.3737	36.8885	37.6108	38.0118	37.8624	38.3294	38.4788	38.6711	39.0770	39.0646	39.1657	39.2964	39.4084	39.5835	39.5418	39.8493	39.9176	40.0286	39.9525	40.0693	39.9510	39.8463	39.7609	39.3514	39.1194	39.1013	39.2198	38.8340	38.1115	38.6853	38.5052	38.6365	38.8058	39.2324
d-Le803A2_08_H11R	20.1278	25.0292	27.0134	29.4809	31.7233	33.0858	34.6617	36.5744	37.1913	38.2542	39.0667	39.8523	39.7899	40.0991	40.6617	41.0318	41.1563	41.7203	41.7489	42.0752	42.5313	42.5947	42.8621	43.1790	43.2582	43.3535	43.5285	43.6411	43.8608	43.9163	44.1179	43.7368	44.3440	44.3557	44.4062	44.3642	44.2306	44.0658	43.7222	43.4999	43.4286	43.4076	43.1748	42.9231	42.7363	42.7142	42.7178	42.8383	43.4020
d-Le803A2_08_H12R	22.9760	28.2885	30.5351	32.8416	35.2345	36.9548	38.5368	39.7191	41.0774	41.9730	42.6346	42.9515	42.8571	43.5048	43.8563	44.2172	44.3976	44.6068	44.8683	45.3539	45.7420	45.9167	46.2223	46.4139	46.5698	46.7186	46.7096	46.8492	46.9386	47.1014	47.3666	47.0312	47.5294	47.5290	47.5744	47.5530	47.3787	47.0910	46.8098	46.5031	46.4555	46.3524	46.1085	45.9394	45.6977	45.6450	45.4917	45.7884	46.2471
d-Le803A2_09_A07R	20.2224	23.9263	26.7456	29.1499	30.5430	32.3250	34.2744	35.1919	36.5361	37.8713	38.4131	38.8818	38.9557	39.3396	39.9426	39.7560	40.1596	40.4422	40.6011	39.5052	41.2334	41.6688	41.8805	42.1250	42.1210	42.4465	42.2853	42.5524	42.6930	43.0655	43.1025	41.9256	42.9733	43.1156	43.1583	43.3127	43.2011	42.7263	42.6399	42.1676	42.0970	41.8767	41.7542	41.2397	41.2591	41.0661	40.7407	41.1197	41.5337
d-Le803A2_09_A09R	20.4804	25.4255	28.3366	30.6299	33.0014	34.7566	36.3380	37.6621	38.9762	40.2769	40.7375	41.2268	41.2768	41.8030	42.2511	42.3761	42.7006	42.8271	43.2732	42.6048	43.7035	44.2500	44.5466	44.7857	44.9029	45.0416	45.0489	45.2455	45.3526	45.7004	45.7299	45.0848	45.7892	45.8673	45.8008	45.8091	45.5080	45.1914	44.9749	44.3889	44.2867	44.0555	43.7921	43.2812	42.9145	43.1645	42.9013	43.2659	43.7977
d-Le803A2_09_B04R	20.6356	24.8207	28.9051	30.4146	32.7674	34.9305	36.7783	38.4971	39.2704	40.5641	41.3765	41.7484	42.3137	42.4152	43.3573	43.4012	43.8519	44.3628	44.9879	45.2596	45.4810	45.9130	46.2436	46.4402	46.5609	46.9037	47.1029	47.3413	47.3990	47.5359	47.6887	47.8557	48.0559	48.0859	48.2374	48.0087	47.9957	46.1638	47.3882	47.1972	47.0777	46.5789	46.7718	46.6141	46.5090	46.3472	46.2061	46.4790	46.9984
d-Le803A2_09_B08R	19.2499	23.2247	25.8224	28.1285	30.2812	31.5154	33.1616	34.8708	35.5826	36.6487	37.4251	38.0854	38.2452	38.5114	38.9118	39.1429	39.4435	39.8279	40.2507	40.2406	40.7323	40.9621	41.1573	41.4179	41.7442	41.7410	41.9353	42.0921	42.0993	42.3095	42.3094	42.4658	42.6316	42.7534	42.7690	42.7086	42.6344	42.5350	42.3394	42.0950	42.0244	42.0358	41.7690	41.7526	41.5341	41.3878	41.4808	41.7061	42.1688
d-Le803A2_09_B09R	18.4483	22.3897	24.9808	26.9023	28.6574	30.4675	31.6639	33.1724	34.2386	34.9582	35.7237	36.1673	36.4506	36.9350	36.8844	37.4031	37.6195	37.7825	38.3048	38.0587	38.5222	38.6566	38.9281	39.4314	39.6409	39.6311	39.7345	39.7959	39.7561	39.8135	40.0516	40.1343	40.3479	40.5670	40.3956	40.3382	40.1855	39.8250	39.4996	39.2264	39.2560	39.1617	38.8913	38.7501	38.7322	38.5300	38.4879	38.5699	39.1208
d-Le803A2_09_C01R	19.6885	23.3270	25.1170	29.0985	31.0330	32.3927	34.3722	36.3252	37.1890	37.9142	38.7762	39.3024	39.1841	40.1523	40.6963	40.8125	41.2046	41.8663	42.0668	42.3142	42.9685	43.1548	43.2050	43.6339	43.7519	43.8965	44.1366	44.1516	44.3594	44.6485	44.7658	44.5182	45.0035	45.1318	45.1328	45.2147	45.0770	44.9918	44.5567	44.0329	44.2486	43.9908	43.8767	43.7297	43.5991	43.4666	43.3197	43.6218	44.1003
d-Le803A2_09_C03R	16.1219	20.2446	21.8359	24.2184	26.5032	27.7455	29.4001	30.4170	31.6367	32.4481	32.8702	33.6214	33.8685	34.2317	34.4490	34.9646	35.4203	35.5403	35.7962	35.8183	35.9795	36.2649	36.6012	36.8720	37.1295	36.4482	37.2166	37.0598	37.3994	37.3500	37.5241	37.7064	37.7554	37.9801	37.9031	37.9213	37.8290	37.6609	37.4732	37.2479	37.2395	37.2342	37.0704	36.8755	36.7805	36.7490	36.7510	36.6894	36.5050
d-Le803A2_09_C04R	20.1879	23.5462	26.1815	29.8957	31.4054	33.3690	35.0762	36.6368	37.8718	38.6968	39.5231	40.2827	39.8522	40.9152	41.4285	41.6505	41.9904	42.4745	42.6246	42.9753	43.3402	43.7315	43.9338	44.3649	44.4975	44.5872	44.7518	44.8033	44.9505	45.1293	45.3378	45.4396	45.5402	45.5853	45.5607	45.6101	45.3867	45.2029	44.8052	44.1867	44.4185	44.3429	44.0688	43.7686	43.6222	43.5575	43.4079	43.7520	44.3019
d-Le803A2_09_C08R	20.1810	22.7421	25.3851	27.7426	30.1083	32.1215	33.4063	34.9687	36.1877	36.7607	37.4899	38.3403	38.2378	38.7249	39.1901	39.4502	39.7100	40.0873	40.0584	40.5986	41.0354	41.2276	41.5887	41.5538	41.7566	41.9485	42.0110	42.1137	42.3708	42.4062	42.5904	42.5623	42.7254	42.8796	42.8286	42.8966	42.8215	42.3651	42.2709	41.8604	41.8578	41.6901	41.2783	41.1980	41.1001	40.7303	41.0012	41.0457	41.5821
d-Le803A2_09_C09R	17.0194	19.6341	22.3223	24.5187	26.2772	28.1663	29.3985	30.6782	31.7139	32.4264	33.1873	33.5313	33.8549	34.4168	34.5240	34.7734	35.2823	35.2906	35.2151	35.7973	36.0916	36.1003	36.4152	36.5448	36.7484	36.8702	36.9512	36.8350	37.2178	37.3306	37.4889	37.5624	37.4255	37.6715	37.6264	37.8647	37.6612	37.3161	37.0142	36.7743	36.7786	36.7974	36.1479	36.2925	36.0909	35.7776	36.0343	36.1985	36.7274
d-Le803A2_09_C10R	19.3431	21.8568	24.4928	26.9297	29.2503	30.7553	32.1856	33.7168	34.9117	35.4787	36.1065	36.6143	36.4190	37.2620	37.8495	38.0000	38.0743	38.4571	38.6709	39.2204	39.4695	39.7483	39.9885	40.1882	40.3091	40.3231	40.5326	40.5547	40.7938	40.8673	41.0231	40.5416	41.0354	41.3200	41.1601	41.2242	41.1228	40.8404	40.5581	39.6753	40.1972	40.0175	39.8047	39.4535	39.4284	39.2886	39.3366	39.4259	39.8448
d-Le803A2_09_D01R	20.3161	24.2189	27.4415	30.4624	33.0289	34.4275	36.4616	38.3307	39.3251	40.3317	41.1348	42.0578	42.4104	42.6380	43.5139	43.6090	43.7163	44.3883	44.9118	45.3065	45.5582	45.8985	46.0995	46.4013	46.5568	46.8186	46.8320	47.1352	47.2268	47.4415	47.5731	47.7070	47.6407	47.8875	47.8453	47.8508	47.6833	47.5162	47.0531	46.7553	46.4746	46.5706	46.2911	45.9785	45.8089	45.7331	45.6430	45.7702	46.4105
d-Le803A2_09_E04R	17.9576	20.7746	23.8321	26.2449	28.3229	29.9961	31.4867	33.0504	34.1955	35.0951	35.3350	35.9179	36.0625	36.5999	37.2690	37.3566	37.4389	38.1398	38.4664	38.4988	38.7517	39.2006	39.4698	39.6863	39.8649	40.0207	40.2054	40.4202	40.3593	40.4702	40.6686	40.7214	40.7757	40.9673	40.9648	40.9521	40.7612	40.7425	40.2943	40.0797	40.0144	40.1281	39.8608	39.4210	39.2854	39.3021	39.3157	39.3710	39.8838
d-Le803A2_09_E07R	16.3312	19.7583	21.9377	23.7538	25.6546	27.0501	29.0151	30.3525	31.6025	32.1142	32.7179	32.9336	33.5791	33.7103	34.5305	34.7497	34.7834	35.4091	35.3159	35.2804	35.6582	35.9573	36.1207	36.0336	36.4077	36.2780	36.5002	36.9801	36.7095	36.6939	36.9012	37.1071	37.1386	37.2057	37.1316	37.2609	36.9234	36.6880	36.6961	36.3454	36.3430	36.0593	36.0540	36.0080	35.6701	35.6744	35.6787	35.7412	36.0856
d-Le803A2_09_E09R	19.4468	23.1866	26.0864	28.6368	31.0700	33.5225	35.0460	36.6245	38.0237	39.6666	39.4571	40.2081	40.4342	41.1826	41.4128	41.8013	42.0466	42.4760	43.1276	43.0739	43.6756	44.0435	44.2905	44.6446	44.8427	44.9319	45.2597	45.4006	45.4157	45.6482	45.8830	45.7927	45.9923	45.9848	45.9429	46.0127	45.7910	45.7319	45.2630	45.0144	44.9176	45.0477	44.8104	44.2916	44.2468	44.0803	44.0134	44.2624	44.8072
d-Le803A2_09_E11R	17.8309	21.6223	23.2198	25.7127	27.6619	29.2612	30.4947	31.7249	32.9870	33.5901	34.2895	34.9908	35.0108	35.2254	35.9828	35.9845	36.3331	36.6699	36.7277	36.7507	37.2121	37.1987	37.6032	37.7525	38.0872	38.2108	38.3620	38.6011	38.5093	38.6303	38.7438	38.9110	38.8606	38.9596	38.9686	38.9730	38.7327	38.5691	38.2406	37.9016	37.8576	37.8819	37.6139	37.3806	37.1983	37.0402	37.0534	37.1784	37.5643
d-Le803A2_09_F03R	19.2508	24.1576	26.5523	30.4632	32.5393	33.9781	35.8206	37.2750	38.5028	39.5904	40.5121	41.0622	41.2442	41.4393	42.1719	42.2890	42.7718	43.1054	43.2872	43.5198	44.3659	44.4744	44.7167	44.1632	45.1634	45.2638	45.3125	45.4437	45.5712	45.7566	45.8401	46.0077	46.0611	46.3301	46.2848	46.3090	46.0199	45.8848	45.4767	45.1471	45.2573	45.2313	44.7143	44.4433	44.4011	44.3095	44.2316	44.3643	44.9829
d-Le803A2_09_F07R	18.9858	23.6873	25.5224	28.0879	30.5362	32.2972	32.2653	35.7369	36.7095	37.4252	38.3272	38.6254	39.0086	39.5765	39.3295	40.5063	40.7224	41.5435	41.4685	41.7416	42.0545	42.4398	42.6404	42.3250	43.0987	43.3354	43.5207	43.6350	43.7999	43.8893	44.1392	44.2185	44.4756	44.4159	44.3081	44.4331	44.0995	44.2483	43.8281	43.5004	43.4475	43.4648	43.1398	42.1652	42.8891	42.7759	42.5173	42.8173	43.2992
d-Le803A2_09_F08R	18.6713	21.9879	24.5550	27.7879	28.7482	30.5620	32.0097	33.5422	34.3930	35.3817	36.2052	36.7420	36.6718	37.1943	37.4983	38.1859	38.0508	38.6014	38.7013	38.7851	39.3268	39.4482	39.6763	39.2511	40.0615	40.1789	40.5307	40.3994	40.4722	40.6368	40.7852	40.8357	40.9263	41.1083	41.0129	41.0923	40.8435	40.7467	40.5334	40.1833	40.2822	40.2553	40.0016	39.2270	39.6528	39.5219	39.4757	39.6203	40.0447
d-Le803A2_09_F09R	21.5908	24.7269	26.9244	31.2775	32.0766	34.1447	36.3982	37.5641	38.6779	39.5101	40.4147	40.3636	41.2035	41.5842	42.2665	42.3392	42.4505	43.1628	43.0972	43.3827	44.0894	44.2490	44.6418	44.1453	45.1488	45.0432	45.1810	45.2908	45.4180	45.6421	45.5758	45.8109	46.0350	46.0087	46.0478	45.9697	45.8086	45.5612	45.1924	44.9168	44.8434	44.6838	44.3992	43.9110	43.9137	43.7908	43.7198	43.8137	44.5368
d-Le803A2_09_F11R	17.0967	20.5212	23.0420	25.0943	27.2824	28.8154	28.7621	31.3194	32.4510	33.8381	34.2556	34.7790	35.0103	35.4162	34.4811	36.1975	36.3299	36.5119	37.0290	37.0774	37.2335	37.6054	37.7352	38.2410	38.1464	38.6455	38.6400	38.5779	38.8293	38.9039	39.0696	39.1030	39.2929	39.5880	39.3631	39.4759	38.8746	39.0729	38.7268	38.3069	38.3171	38.3897	37.8793	37.6070	37.7848	37.7542	37.3392	37.7675	38.0933
d-Le803A2_09_G01R	16.2138	20.1515	21.9693	24.5443	26.5799	27.7052	29.3294	31.3294	32.0503	33.1108	33.6431	34.1222	34.5712	34.9816	35.0832	35.5610	35.8669	35.9736	36.4054	36.3973	36.4966	36.5715	36.7918	37.1169	37.3719	37.3915	37.5086	37.7464	37.9730	36.7105	38.0310	38.1182	38.1777	38.1645	38.3595	38.1661	38.0275	37.8540	37.5327	37.2462	37.0923	37.0004	36.7504	36.6625	36.3823	36.2887	36.1837	36.4405	36.9730
d-Le803A2_09_G04R	19.2909	24.4882	26.1851	28.9757	31.8090	33.5794	34.6954	36.5199	37.7529	38.8321	39.3836	39.5945	40.4250	40.5754	40.9248	41.3171	41.4564	41.4944	41.9489	42.3559	42.8684	42.8819	43.2748	43.5253	43.6675	43.7820	43.8329	43.9486	44.0237	43.7684	44.2232	44.3865	44.3345	44.4762	44.5169	44.3473	44.2510	43.9617	43.5891	43.3149	43.1197	43.1736	42.8674	42.7458	42.3700	42.3290	42.2391	42.4215	42.8908
d-Le803A2_09_G06R	21.6879	24.2756	26.9799	30.1755	32.4882	33.1923	34.9835	36.4052	37.4279	38.1421	38.9766	39.2168	39.5056	39.9737	40.3076	40.4171	40.7732	41.0170	41.1448	41.4956	41.6623	41.9729	42.1846	42.5780	42.6655	42.7612	42.9602	43.0019	43.1291	43.1430	43.3063	43.4237	43.5845	43.6263	43.6994	43.4912	43.2151	43.0428	42.5637	42.2356	42.0706	42.0484	41.6935	41.4779	41.2743	41.1690	41.0453	41.2257	41.8798
d-Le803A2_09_G10R	18.1130	20.7066	23.5376	25.6498	27.8028	29.3895	31.2111	32.6257	33.8645	34.2859	34.9346	35.9433	35.9154	36.3179	36.6443	36.8518	37.3344	36.9494	37.6080	37.7406	37.7346	38.0793	38.2834	38.6156	38.7918	38.9667	39.0434	39.1677	39.3483	38.5287	39.4461	39.4739	39.6396	39.5748	39.7063	39.5746	39.4985	39.2315	38.9089	38.5994	38.4233	38.3424	38.2322	38.0473	37.7319	37.6425	37.5535	37.6833	38.3665
d-Le803A2_09_G11R	20.4874	24.0579	27.0908	29.2841	32.8188	33.6142	35.4161	36.9016	38.1838	39.0291	39.8198	40.3113	40.6356	41.0909	41.2033	41.6192	41.8087	42.1956	42.6338	43.0182	43.0628	43.5180	43.7096	44.0583	44.1236	44.2582	44.3173	44.4303	44.7304	44.3890	44.8399	45.0013	44.9926	45.1407	45.2705	45.1172	44.8731	44.7225	43.9457	43.9272	43.8242	43.8004	43.4753	43.2451	43.0801	42.9434	42.8587	43.1920	43.6153
d-Le803A2_09_G12R	19.9321	23.5329	25.8005	29.0292	31.2918	32.6548	33.5374	35.8545	36.7199	37.6517	38.4895	39.1244	39.5139	39.9292	40.1631	40.5768	40.6939	41.1352	41.6446	41.9056	42.0976	42.3503	42.7297	42.9551	42.8373	43.1677	43.4318	43.4732	43.6455	43.7782	43.9026	44.0388	44.0219	44.2491	44.3056	44.2342	44.0334	43.9485	43.5996	43.3481	43.3933	43.3159	43.1234	42.8552	42.7321	42.7807	42.5710	42.7135	43.3045
d-Le803A2_09_H01R	18.6372	22.6422	23.2494	26.3966	28.5818	28.9149	30.7119	31.9658	32.8485	33.6320	34.3868	34.8656	34.5828	35.1215	35.5140	35.5168	35.7924	35.9545	35.9879	36.1823	36.4724	36.4307	36.6641	36.9541	36.9319	37.2644	37.1362	37.3714	37.1914	37.2190	37.5931	35.0181	37.4182	37.7313	37.5304	37.4366	37.3995	37.2289	36.7959	36.6511	36.5164	36.3907	36.2507	36.1493	35.9026	35.7953	35.9197	36.1019	36.4113
d-Le803A2_09_H02R	20.5856	24.7901	28.1252	30.5280	32.6078	34.1325	35.8657	37.1361	38.3542	39.5529	39.8314	40.6581	40.6819	40.9764	41.4745	41.7910	41.7317	42.2588	42.3973	42.8353	42.9013	43.3013	43.5269	43.8270	43.8720	43.9403	43.8964	44.0524	44.2754	44.3569	44.6538	44.5343	44.7240	44.7588	44.7681	44.5439	44.5588	44.4048	43.7851	43.6659	43.5208	43.5252	43.2018	42.8191	42.6267	42.5824	42.6724	42.7344	43.2889
d-Le803A2_09_H03R	22.3938	26.9612	30.1252	31.8191	34.5668	36.5324	38.3820	39.9122	40.9079	42.1113	42.3126	43.2327	43.3078	43.6486	44.1408	44.4186	44.7039	44.7701	45.3163	45.6129	45.9786	46.2077	46.4500	46.7798	46.8072	46.9145	46.9518	47.1085	47.3311	47.3508	47.6365	47.2445	47.7027	47.7806	47.8366	47.6852	47.5829	47.3814	46.9714	46.7276	46.6027	46.5208	46.2439	45.9215	45.7074	45.6353	45.6446	45.7879	46.3733
d-Le803A2_09_H04R	20.8533	24.9447	28.3112	30.0032	32.6670	34.6839	36.4353	37.3783	38.6932	39.9824	40.1879	40.8037	41.0972	41.2923	41.9932	42.3709	42.2126	42.5984	43.0192	43.0672	43.5618	43.5973	43.9751	44.3682	44.3626	44.4502	44.6824	44.7220	44.8066	45.0122	45.1608	45.2290	45.3281	45.4017	45.3694	45.3501	45.2361	45.1989	44.6770	44.5180	44.4893	44.4131	44.1892	43.4269	43.9300	43.7974	43.9078	44.0881	44.4922
d-Le803A2_09_H11R	17.4904	20.0824	22.1610	24.3065	25.8850	27.0754	27.9189	28.9981	30.2476	30.7969	31.2420	31.5089	31.7394	32.0649	32.5475	32.6972	32.8862	32.8381	33.1475	32.9939	33.2202	33.3193	33.3216	33.7602	33.9239	33.9303	34.1411	34.1974	34.2782	34.4559	34.5199	34.5720	34.6663	34.7511	34.6242	34.6774	34.5375	34.4357	34.1059	33.8870	33.8596	33.8218	33.7093	32.9265	33.3991	33.3109	33.3788	33.4844	33.8013
d-Le803A2_10_A03R	21.3204	24.7610	28.0061	29.9519	32.1595	33.8712	35.9340	37.3762	38.3561	39.6338	40.0215	40.5702	40.7416	41.5155	41.8156	41.9936	42.2583	42.2061	42.7576	43.0476	43.3007	43.7040	43.9818	44.4148	44.6173	44.6660	44.6838	44.9220	44.9095	45.2670	45.2145	45.4344	45.6122	45.5766	45.5575	45.5035	45.2607	45.1348	44.6064	44.2704	44.2674	44.2281	43.8897	43.3688	42.5000	43.3158	43.1917	43.4713	43.8980
d-Le803A2_10_A10R	21.7646	25.4841	28.7599	31.4283	33.2346	35.1997	37.0347	38.5969	40.0022	40.5835	41.3616	41.9124	41.9565	42.5143	42.9262	42.9557	43.3152	43.6197	43.7713	43.9435	44.6648	44.8974	45.2046	45.4473	45.5295	44.9541	45.5846	45.8842	46.0172	46.3130	46.3448	45.9302	46.5134	46.6902	46.5604	46.5801	46.5204	46.1702	45.9206	45.5248	45.3675	45.3280	45.0841	44.7889	44.6728	44.5204	44.3102	44.6561	45.1340
d-Le803A2_10_A11R	20.2796	24.3288	26.9666	29.6728	31.7912	33.4220	35.1651	36.4073	38.1564	38.9037	39.5168	40.2104	40.0694	40.6068	41.3191	41.4114	41.4809	41.8392	42.4248	42.4984	42.8790	43.1328	43.4285	43.6350	43.9052	43.9159	43.8700	44.1357	44.2067	44.4155	44.4236	44.3782	44.7702	44.7781	44.6826	44.6410	44.4226	44.2262	43.8395	43.5134	43.3823	43.3765	43.0706	42.7146	42.4798	42.5149	42.3883	42.6306	43.1183
d-Le803A2_10_B01R	17.5139	20.1777	22.0682	24.4330	26.0119	26.9835	28.2623	29.3570	30.0008	30.6519	31.0690	32.1868	32.3894	32.5454	32.9374	33.3345	33.4101	33.5060	33.8934	33.9410	34.0995	34.3410	34.6679	34.8314	34.9870	35.0735	35.1998	35.2763	35.4082	35.3851	35.5555	35.7102	35.9228	35.8697	35.8330	35.8391	35.7420	35.2544	35.2041	34.9442	35.0028	34.8586	34.5585	34.2478	34.1837	33.9863	34.0997	34.3581	34.8489
d-Le803A2_10_B03R	21.9014	26.4713	28.6502	31.9992	33.4822	35.4539	37.1658	38.8849	40.0939	41.3306	41.6685	42.3480	42.8065	43.1566	43.7300	43.7103	44.2344	44.6628	45.1004	45.5791	45.9022	46.0353	46.5171	46.5304	46.8162	46.8766	46.9521	47.1902	47.3775	47.4645	47.5850	47.7890	47.9102	48.0214	48.1600	47.9254	48.1141	47.4453	47.7509	47.6621	47.5509	47.4845	47.3803	47.2375	47.2333	47.3125	47.3229	47.4956	47.8098
d-Le803A2_10_B09R	18.6164	22.7437	24.4453	28.0278	29.2919	31.6976	32.8217	34.5216	35.3880	36.5332	36.9166	37.8865	37.9077	38.4048	38.9604	39.4360	39.7635	39.8791	40.2489	40.0054	40.8469	41.0353	41.4665	41.6088	41.9142	41.9899	42.1047	42.2582	42.3636	42.6486	42.6685	42.8891	42.9391	42.9899	42.8909	43.0863	42.8515	42.7628	42.4134	42.1858	42.1775	42.0630	41.8533	41.7035	41.5737	41.4248	41.6319	41.5591	42.2497
d-Le803A2_10_B11R	19.3817	22.3638	25.7189	27.9234	30.0029	31.2725	32.9242	34.3507	35.8131	36.5311	36.8701	37.3903	37.8155	38.4556	38.6124	39.1994	39.1553	39.8135	40.0795	40.2861	40.8269	40.6502	41.1773	41.3148	41.6460	41.5176	41.9013	42.0398	41.9560	41.9547	42.2540	42.2527	42.6867	42.6831	42.4714	42.6877	42.3679	41.4252	41.4545	41.4129	41.2947	40.9446	41.1666	40.8933	40.3158	40.5807	40.4980	40.6130	41.1959
d-Le803A2_10_C02R	20.2267	23.1911	26.0822	29.3431	31.5465	33.4267	35.2633	36.6433	38.1458	38.9836	39.7018	40.3095	40.0555	40.9794	41.5022	41.6449	42.0869	42.4975	42.5459	43.4084	43.6058	44.0449	44.4485	44.6175	44.7142	44.9274	45.1072	45.2315	45.3637	45.5671	45.5929	45.1630	45.7931	46.0629	46.0458	46.0498	45.9103	45.8292	45.5435	44.6882	45.2412	45.0186	44.8350	44.6174	44.6229	44.4301	44.4376	44.6189	45.0697
d-Le803A2_10_D01R	20.4655	23.9129	26.1577	29.0321	30.9535	33.6948	35.1193	36.5493	37.9041	38.4205	39.2884	39.6933	40.3134	40.6947	41.0286	41.3805	41.7560	42.2767	42.4065	42.0164	43.3795	43.3941	43.4633	44.1282	44.4075	44.0271	44.2866	44.3239	44.7261	44.5841	45.2569	45.1007	45.1718	45.3567	45.3167	45.3412	45.0510	44.8932	44.5742	44.0424	44.2756	43.9787	43.8867	43.7021	43.4949	43.3373	43.2773	43.4857	43.4934
d-Le803A2_10_D03R	21.2137	24.2556	27.6282	30.4123	32.4855	34.8350	36.6107	38.0600	39.1894	40.1221	40.9438	41.4462	42.0330	42.2622	42.5662	42.9826	43.3607	43.8802	44.0774	44.2462	45.0024	45.2978	45.4967	45.9613	46.1201	46.1998	46.2934	46.4323	46.5137	46.7886	46.8804	46.9561	47.1211	47.2779	47.1866	47.2518	47.1181	46.6296	46.5158	46.2581	46.1326	46.1020	45.9538	45.5527	45.4272	45.3375	45.2698	45.4889	45.5930
d-Le803A2_10_D05R	18.9047	22.4351	26.5153	27.3101	29.9287	32.7366	34.4258	35.9953	37.1552	37.8185	38.6427	39.3934	39.8333	40.2246	40.6879	40.9936	41.1140	41.9285	41.9183	42.3689	42.7282	42.9790	43.3196	43.6696	43.9215	44.1670	44.1676	44.3855	44.4304	44.6141	44.7707	44.9255	45.0738	45.2134	45.0411	45.1932	44.9509	43.5144	44.4626	44.2070	43.8542	44.1609	42.9857	43.4201	43.5737	43.3368	43.1691	43.3842	43.9667
d-Le803A2_10_D07R	16.1407	19.0637	21.5775	23.9501	25.5185	27.0446	28.5786	29.9612	31.1853	31.6352	32.8617	33.1307	33.1326	33.6796	34.1171	34.5148	34.5123	35.0052	35.0179	35.2597	35.4492	35.5401	35.9245	36.2839	36.2678	36.5580	36.5826	36.6265	36.7854	37.0003	36.9412	37.0151	37.2949	37.4046	37.3902	37.3053	37.1703	37.0006	36.7154	36.5044	36.1012	36.4971	34.5614	36.0433	35.9427	35.8261	35.8371	35.8369	36.2856
d-Le803A2_10_D09R	17.2460	20.0635	22.2506	24.1662	25.3021	27.8430	28.8031	30.7411	31.7884	32.4783	33.9534	33.6939	33.6680	34.2132	34.8566	34.8044	35.0461	35.5681	35.4855	35.8938	35.9567	36.1221	36.4183	37.0076	36.8743	37.1497	37.0643	37.1495	37.2560	37.4557	37.4261	37.3838	37.7299	37.9125	37.9269	37.6671	37.6039	37.2849	36.9002	36.7501	36.3689	36.7254	36.2314	36.0371	35.9616	35.9258	35.9481	35.9556	36.3090
d-Le803A2_10_E02R	16.1153	19.3166	22.4763	24.4008	26.6053	27.9412	29.6141	31.1654	31.7814	32.9850	33.7398	34.4102	34.4974	34.7991	35.5865	35.6531	35.9604	36.4305	36.8324	36.5014	37.2914	37.2975	37.6390	37.9409	38.2104	38.2417	38.4109	38.4997	38.5647	38.8504	38.9347	39.1340	39.3184	39.3072	38.1638	39.3509	39.2452	39.1021	38.9799	38.7190	38.4237	38.4429	38.3070	37.3849	38.1552	38.1386	38.1503	38.3990	38.7833
d-Le803A2_10_E11R	14.8056	16.8693	20.2704	21.5885	24.3697	25.3559	26.1875	26.9660	28.9389	29.2611	30.3325	30.7733	30.7118	30.5929	31.3176	31.5027	32.2316	31.9805	32.1254	32.4801	32.6972	32.0719	32.9542	32.9286	33.3902	33.3083	33.5640	33.6424	33.7386	33.8574	33.8719	34.0358	33.9525	34.3579	33.9639	34.0997	33.9336	33.7684	33.4125	33.1796	33.1543	33.0813	32.7765	32.5885	32.5872	32.3537	32.3523	32.4322	32.8461
d-Le803A2_10_E12R	17.3711	19.7300	22.7150	24.8945	27.0746	28.4216	29.9986	31.3899	32.5202	33.3612	33.9428	34.6050	34.9512	34.9973	35.8883	35.7057	36.3109	36.4944	36.7540	36.7727	37.0585	36.6765	37.6644	37.7061	38.0347	38.1586	38.3807	38.4856	38.4790	38.5964	38.6818	38.8280	38.9176	39.0992	38.9360	38.9101	38.7064	38.5869	38.3584	37.9903	38.0491	37.8863	37.7452	37.5088	37.4077	37.2790	37.2759	37.4056	37.8044
d-Le803A2_10_F03R	20.9352	24.1450	26.2791	30.2529	32.2101	33.5161	34.8927	36.8759	38.0214	39.0236	39.6277	40.5130	40.8376	41.2429	41.6759	41.9529	42.1897	42.5656	42.7804	43.1606	43.7004	43.8241	44.1452	43.9874	44.6345	44.6219	44.7755	44.9836	45.0019	45.1821	45.1569	45.4632	45.5799	45.7086	45.7054	45.7711	45.6366	45.3695	45.0546	44.8471	44.7668	44.7542	44.3989	43.9358	44.0216	43.8474	43.9960	44.0604	44.6444
d-Le803A2_10_F04R	15.6417	18.0452	20.3792	22.3462	23.4988	25.5670	26.7222	26.4055	28.5066	29.6803	29.8049	30.5773	30.9504	30.9612	31.6613	31.6991	31.9245	31.6659	32.4843	32.2507	32.5793	32.4768	32.9120	32.9879	33.3027	33.3544	33.2687	33.6792	33.6284	33.6156	33.6890	33.7014	33.9484	34.0799	33.9577	33.9128	33.6435	33.4608	33.3001	33.0641	33.0299	32.9844	32.5449	32.4012	32.2374	32.1058	32.0110	32.1716	32.3746
d-Le803A2_10_F09R	20.8761	24.9442	27.2602	30.9968	32.9308	34.7677	36.4144	38.4658	39.6849	40.4272	41.5570	42.0470	42.2059	42.7883	43.1164	43.7470	43.9844	44.3002	44.8457	45.1102	45.5314	45.9137	46.1042	45.8941	46.7509	46.7127	46.8210	46.9958	47.1589	47.3259	47.4186	47.6446	47.8043	47.8812	47.7572	47.7057	47.5018	47.4568	47.0448	46.7112	46.6412	46.5804	46.1624	45.6467	45.7671	45.6944	45.6627	45.8285	46.3584
d-Le803A2_10_F11R	16.3522	18.7371	22.2745	24.4972	26.3253	27.9807	29.5569	30.5744	31.5386	32.9411	33.6532	33.4522	34.4581	34.8905	34.6660	35.5648	35.8682	35.8650	36.5190	36.4985	36.9854	37.0772	37.2517	37.7520	37.8243	38.0121	37.9815	38.0298	38.3240	38.4405	38.7200	38.5891	38.8306	38.9779	38.7693	38.8111	38.4482	38.5005	38.1807	37.8451	37.7149	37.7100	37.2444	37.0901	37.0558	36.9886	36.7341	37.0461	37.4882
d-Le803A2_10_F12R	20.2720	23.7246	26.7770	29.7068	32.0144	33.5228	34.9852	37.1739	38.2260	39.1350	39.8894	40.3445	40.9697	41.2119	41.8361	42.1492	42.4966	42.7335	43.2231	43.2778	43.8754	44.1287	44.4219	44.8179	45.0126	44.9401	45.1937	45.2621	45.4611	45.6735	45.7842	45.7905	46.0385	46.1733	46.0729	46.1593	45.9395	45.8693	45.5674	45.2757	45.2120	45.2466	44.8955	44.6116	44.5365	44.4398	44.3241	44.5931	45.0846
d-Le803A2_10_G01R	23.0055	27.3271	29.0345	32.1995	35.1057	36.5210	37.5186	39.5155	40.7579	41.3480	42.3394	42.8068	43.1205	43.3077	43.9152	44.1510	44.2335	44.7751	45.2851	45.5576	45.6445	46.0341	46.3039	46.5978	46.7012	46.9386	47.0320	47.1017	47.3671	47.4467	47.6238	47.7490	47.8096	47.9217	47.9960	47.9295	47.6745	47.5348	47.1043	46.8607	46.8224	46.7600	46.4641	46.2180	46.1088	46.0840	45.9957	46.0315	46.6767
d-Le803A2_10_G07R	17.0532	19.3987	22.6217	24.5396	26.6418	28.1913	29.9667	30.9040	32.0877	33.3948	33.7086	34.1362	33.4278	34.7916	35.3769	35.6759	35.6571	35.9952	36.0998	36.3376	36.5660	36.6027	36.9939	37.2332	37.4405	37.5252	37.6285	37.8632	37.9988	38.1420	38.2415	38.2489	38.3779	38.4488	38.2483	38.4142	38.1158	37.9090	37.4026	37.2507	36.8424	36.7869	36.6500	36.4446	36.1329	35.9421	35.9286	36.1524	36.8506
d-Le803A2_10_G09R	19.4102	23.5531	26.2442	28.5920	30.9424	32.4372	33.7019	35.8030	36.5661	37.2377	38.4147	38.9849	39.0479	39.3538	40.1979	40.0272	40.1753	40.5825	40.9771	41.3095	41.3396	41.7628	41.9555	42.2422	42.3974	42.4653	42.6798	42.6017	42.8219	42.9866	43.0750	43.1753	43.1143	43.4973	43.5682	43.3642	41.6548	42.8978	42.1531	42.3095	42.2552	42.2447	41.9596	41.5566	41.4421	41.5364	41.2977	41.5193	42.0122
d-Le803A2_10_H04R	19.1911	21.8794	25.3885	28.1646	30.5973	31.8789	33.1752	34.7502	35.7606	36.5068	37.3789	37.7306	37.8000	38.2676	39.0567	38.9892	39.1311	39.3905	39.7915	39.6851	40.0147	40.2044	40.2666	40.6609	40.7682	41.0381	41.1298	41.0946	41.2719	41.2756	41.6152	41.8093	41.8042	41.6671	41.6145	41.5107	41.3698	41.1649	40.5933	40.3729	40.5339	40.2707	39.8505	39.3529	39.5058	39.2510	39.4453	39.7618	40.1307
d-Le803A2_10_H07R	18.4797	21.4339	24.6010	26.7901	28.9729	30.6681	31.6561	32.8479	33.9220	34.8280	35.2307	35.7615	36.2046	36.3889	36.9571	37.1610	36.8954	37.3601	37.6226	37.6274	37.8738	37.7226	38.3294	38.6106	38.8204	38.6846	39.0509	39.0219	38.9134	39.2253	39.1924	39.3736	39.5225	39.6636	39.3774	39.3421	39.0480	38.9459	38.5000	38.1245	38.0007	37.8354	37.6912	36.8303	37.1733	37.1571	37.2880	37.1296	37.8426
d-Le803A2_10_H08R	21.0452	24.2875	27.8774	30.1097	32.2355	34.0759	35.3579	37.0867	38.4879	39.5096	40.0155	40.5332	40.8247	41.2491	41.8240	41.9364	42.2585	42.4790	42.8903	42.8899	43.1738	43.1842	43.8490	44.0816	44.1568	44.1836	44.3675	44.4631	44.5899	44.7522	44.9204	45.0492	45.1923	45.1394	45.0962	45.0541	44.9310	44.8226	44.2417	44.0189	44.0403	44.0029	43.5926	42.8055	43.2955	43.0071	43.2192	43.2945	43.8094
d-Le803A2_10_H09R	21.8678	24.6031	28.4077	31.2094	33.4176	34.6186	36.6055	38.4658	39.8796	40.3577	41.1949	41.6642	41.8962	42.3358	42.8382	42.9622	42.9837	43.3679	43.8940	44.1707	44.5110	44.6745	44.8981	45.0848	45.0548	45.4312	45.4514	45.6150	45.8133	45.7534	46.1240	46.1802	46.2768	46.2731	46.2330	46.1866	46.0544	45.8844	45.3460	45.0429	45.2330	45.0756	44.6492	44.4383	44.1952	44.0699	44.1818	44.4355	44.8773
d-Le803A2_10_H10R	21.5722	25.4028	28.4634	30.8392	32.1548	34.6319	36.2933	38.1375	38.9740	40.0876	40.5192	41.2951	41.6898	41.6546	42.2566	42.5382	42.6246	42.7067	43.1899	43.4747	43.7650	44.0871	44.2792	44.6292	44.8167	44.8006	44.8508	45.0105	45.0851	45.3549	45.5535	45.5822	45.7127	45.6704	45.6623	45.5131	45.4138	45.1132	44.6952	44.4433	44.2790	44.1774	43.8924	43.5213	43.4304	43.3083	43.1988	43.4222	43.9109
d-Le803A2_10_H11R	19.9994	23.8346	28.1250	30.1819	31.7847	34.0611	35.6984	37.5320	38.4832	39.8167	40.0650	40.6551	41.0247	40.9193	41.6291	41.9375	42.0514	42.3404	42.6443	42.8951	43.3455	43.6338	43.7157	44.0829	44.1610	44.2844	44.4787	44.5616	44.7336	44.7168	44.9161	45.0566	45.0542	45.2506	45.1832	45.2461	44.9186	44.7824	44.2553	43.9106	43.9274	43.8475	43.4481	43.1851	42.9034	42.8385	42.7649	42.9644	43.5526
d-Le803A2_10_H12R	18.0168	20.5164	23.2153	25.5852	27.5616	29.0431	30.5984	32.1640	32.6598	33.4395	34.2622	34.6318	34.8087	34.9957	35.6137	35.8915	35.8587	36.2395	36.2688	36.3570	36.5774	36.9519	37.0177	37.2219	37.4407	37.5549	37.5373	37.8982	37.9487	37.9682	38.1335	38.2631	38.2342	38.4175	38.2372	38.2447	38.0996	37.9771	37.7023	37.3273	37.3692	36.8048	36.9800	36.6150	36.5226	36.5233	36.4467	36.6727	37.0603
d-Le803A2_11_A02R	22.7582	25.3121	28.0479	30.9947	32.7170	34.6019	36.2539	37.6412	39.1104	40.1944	40.7059	41.1000	41.3580	41.6860	42.3416	42.6050	42.6850	42.7175	43.6713	43.3178	44.0267	44.3388	44.6280	44.8996	45.0615	45.1376	45.2287	45.3575	45.4480	45.7655	45.8408	45.3230	46.0022	45.9704	46.0293	46.0477	45.8228	45.5725	45.3356	44.9977	44.8782	44.7761	44.5326	44.1235	43.6964	43.9819	43.8056	44.0386	44.5329
d-Le803A2_11_A10R	20.8600	24.8310	27.5439	30.2906	32.2830	34.2222	35.8328	37.1730	38.6460	39.7398	39.9794	40.6878	40.9539	41.2472	41.7943	41.7269	42.0654	42.2717	42.7380	42.8913	43.2951	43.6551	43.7785	44.0336	44.2598	43.9114	44.4359	44.6354	44.7944	45.1898	45.1654	45.0305	45.3203	45.4306	45.3617	45.3147	45.2342	45.0712	44.7613	44.3554	44.2603	44.2045	44.0225	43.6771	43.0887	43.4114	43.3015	43.5740	44.1240
d-Le803A2_11_A12R	21.1686	24.9092	27.2339	30.0911	32.3660	33.8652	35.8562	37.1839	38.7351	39.5456	40.4488	40.9767	41.0357	41.4497	41.9989	42.1321	42.4874	42.7066	43.0635	43.4731	43.8760	44.1800	44.4453	44.7407	44.9684	44.4585	45.1367	45.2868	45.4086	45.7193	45.7504	45.4798	45.8518	45.9796	45.9530	45.9378	45.8595	45.5457	45.2696	44.8888	44.6871	44.6868	44.4753	44.1158	43.8733	43.9526	43.7735	44.0196	44.5560
d-Le803A2_11_B01R	22.8927	26.0695	28.0819	32.0490	34.2247	35.9856	37.9742	39.9221	40.8988	41.8764	43.1244	43.1264	43.3277	43.8056	44.2761	44.5540	44.9506	45.2026	45.7497	46.0196	46.4237	46.8385	47.1416	47.4616	47.6585	47.8215	47.8919	48.0988	48.1024	48.3554	48.4631	48.6357	48.6364	48.8419	48.6689	48.6840	48.6076	48.4425	47.8974	47.5547	47.4851	47.3570	46.9756	46.8366	46.6708	46.4456	46.5258	46.6553	47.4445
d-Le803A2_11_B10R	20.4610	23.5959	26.7116	29.2607	31.4679	33.7119	35.2442	37.0055	38.0423	38.8780	39.3278	40.1089	40.4778	40.8319	41.4226	41.6661	41.9463	42.2738	42.7194	43.0730	43.3772	43.6384	44.0175	44.1585	44.4305	44.6143	44.6392	44.9528	44.9939	45.0439	45.2205	45.4793	45.5135	45.6214	45.6456	45.4818	45.4330	44.8218	44.8718	44.5944	44.5424	44.2967	44.2302	44.0056	43.8981	43.8029	43.7426	43.9753	44.3987
d-Le803A2_11_B11R	21.5834	26.0244	28.9694	31.7053	33.6023	35.8657	37.7044	39.3405	40.0655	41.3846	42.1399	42.4928	42.7037	43.4029	43.8935	43.9774	44.3843	44.7125	45.2852	45.4540	45.7219	46.1453	46.5474	46.7539	46.9307	47.0746	47.2911	47.4239	47.5752	47.6443	47.7949	48.0192	48.0680	48.1441	48.1900	47.9438	47.8313	47.0099	47.2624	46.9320	46.9356	45.9797	46.3872	46.1281	46.1164	45.8449	45.7694	46.0258	46.6222
d-Le803A2_11_B12R	21.6951	26.0606	28.3435	30.8056	33.6515	35.3259	36.9276	38.8109	39.7192	40.7907	41.3308	42.3021	42.3372	42.9072	43.5111	43.6375	43.9871	44.2584	44.8164	45.0821	45.4123	45.8339	46.1288	46.4329	46.6088	46.6548	46.7365	47.0277	47.0534	47.1774	47.3478	47.5939	47.5852	47.7639	47.7044	47.6354	47.5569	47.1079	46.9040	46.7062	46.6391	46.4135	46.2544	46.0567	45.9476	45.8023	45.7746	45.9106	46.5280
d-Le803A2_11_C02R	19.6404	23.5871	25.9101	27.6492	30.1223	31.8911	33.6516	34.9468	36.4198	37.0586	37.4817	38.0595	38.4556	39.0889	39.3406	39.6559	39.9910	40.2815	40.3516	40.8674	41.0335	41.5075	41.7377	41.8753	42.0261	42.2662	42.4163	42.2836	42.7292	42.8713	43.0217	42.6043	43.1739	43.3141	43.2515	43.3510	43.2762	42.9652	42.7361	42.4193	42.4501	42.3313	41.9731	41.7999	41.7361	41.4372	41.5882	41.7647	42.2706
d-Le803A2_11_C03R	18.0481	22.0732	25.7546	26.9764	29.2405	31.0225	32.7502	33.8410	35.1589	36.0101	36.6034	36.9027	36.6327	37.7059	38.0011	38.4636	38.7070	39.0505	39.1726	39.5756	39.9682	40.3853	39.8859	40.8269	41.0187	41.2378	41.2923	41.2879	41.2749	41.6803	41.8024	38.8698	41.7409	42.2149	42.2786	42.1193	41.9006	41.9464	41.1913	39.5737	41.0230	41.0462	40.5231	40.4606	40.4142	40.1632	40.1359	40.2763	40.8910
d-Le803A2_11_C04R	19.1619	22.3481	25.0353	26.4747	29.4167	30.9638	32.3274	34.0276	35.3078	35.9514	36.5449	37.1702	37.2926	37.9143	38.1826	38.5614	38.8253	39.0889	39.3357	39.7955	39.9324	40.3163	40.6251	40.6793	40.8453	41.0773	41.2173	41.0937	41.5177	41.5499	41.7243	41.4675	41.9217	42.0637	41.9598	41.9642	41.9237	41.5584	41.2797	40.9612	40.8188	40.7372	40.2511	40.1854	40.0848	39.6251	39.8948	40.0647	40.6394
d-Le803A2_11_C06R	20.6960	24.7328	27.5782	29.7236	32.5827	34.7454	36.3947	37.9853	38.8255	40.1758	40.7731	41.3122	40.8984	42.3605	42.8055	42.9455	43.3667	43.8684	44.1336	44.4914	44.8370	45.2742	45.3343	45.9026	46.0310	46.3752	46.4678	46.4519	46.5747	46.8346	47.0440	45.8868	47.1379	47.3508	47.4526	47.4429	47.2871	47.1646	46.6187	45.6080	46.4261	46.3256	46.0030	45.8491	45.6242	45.6618	45.5590	45.7901	46.3195
d-Le803A2_11_D01R	15.9015	20.7539	23.8614	26.3826	27.9538	29.7119	30.8726	32.6228	33.1621	34.0278	34.6199	35.2208	35.7458	35.8718	36.5292	36.5953	37.0813	37.2156	37.6264	37.7222	38.1174	38.3268	38.4379	38.8428	39.2180	39.2810	39.2624	39.5274	39.4494	39.5694	39.7958	39.8363	39.9717	39.9974	40.1087	40.0575	39.7867	39.4447	39.0365	39.0816	38.8895	38.6780	37.4457	38.1071	37.9341	37.8106	37.9917	38.0132	38.5475
d-Le803A2_11_D03R	18.8335	22.7053	23.9951	27.2189	29.5494	30.5132	33.1025	34.5175	36.2374	36.8560	37.1850	37.8415	38.5169	38.6659	38.8669	39.1647	39.6983	40.1700	40.1616	40.3786	41.2398	41.4114	41.5177	42.0251	42.1958	41.9524	42.2794	42.1722	42.3686	42.5237	42.9689	43.0357	43.0982	43.1772	43.2811	43.2027	42.9937	42.4421	42.3741	42.0543	42.0678	42.0013	41.9256	41.8741	41.5959	41.4413	41.4640	41.6363	41.8326
d-Le803A2_11_D08R	18.4405	22.2841	24.5053	28.2289	30.1335	32.1249	34.3822	35.7798	36.7584	37.9657	38.6630	39.4602	39.9445	40.1462	40.5173	40.9669	41.1680	41.6639	41.9866	42.3456	42.8241	43.0904	43.3159	43.8356	43.9745	44.1838	44.1599	44.4427	44.5154	44.6989	44.8172	44.9585	45.1360	45.2324	45.1069	45.0408	44.8109	43.6794	44.1485	43.8157	43.4055	43.6465	43.0548	42.8999	42.8433	42.6925	42.5705	42.7915	43.4126
d-Le803A2_11_E01R	18.9025	23.3833	25.7526	27.9818	30.6326	32.3487	34.0812	35.7424	37.1231	37.5147	38.6110	39.1330	39.3334	39.5984	40.3678	40.5363	40.8985	41.5249	41.9057	40.6497	42.3151	43.2779	43.0494	43.4074	43.4766	43.2973	43.6632	43.9056	43.9274	44.3084	44.2599	44.6214	44.6682	44.8558	41.5520	44.8144	44.6051	44.4432	44.3921	43.8306	43.4329	43.7001	43.0778	41.7164	42.9800	43.2377	43.2898	43.3453	43.8684
d-Le803A2_11_E02R	18.5091	21.8777	24.1051	25.6673	27.8572	30.0363	31.2620	32.6837	33.6190	34.4550	35.0251	35.2133	35.8260	35.9094	36.5471	36.7680	36.8795	37.3544	37.5321	37.4351	37.6553	38.1837	38.2722	38.5327	38.7433	38.8336	38.9764	39.1615	38.9813	39.1953	39.2573	39.4275	39.5259	39.4594	39.5082	39.5341	39.2783	39.0340	38.7400	38.3828	38.3514	38.2078	37.9795	37.7704	37.5338	37.4163	37.3964	37.5419	37.9957
d-Le803A2_11_E05R	20.6850	22.4891	25.7438	27.7240	29.6052	31.5183	33.3003	34.3690	35.4817	36.1456	37.1910	37.2755	37.9436	38.1467	38.5024	38.5815	39.0634	39.4477	39.6161	39.7227	40.1224	40.4675	40.6508	40.9068	41.0994	41.2499	41.4978	41.6810	41.5084	41.7315	41.8848	41.9334	42.0699	42.0882	42.0957	42.2012	41.9488	41.7766	41.5726	41.2158	41.1602	41.1753	40.9336	40.7113	40.5401	40.3722	40.4347	40.5553	40.9682
d-Le803A2_11_E06R	20.7370	24.8001	28.1424	30.1348	32.8992	35.1531	37.0025	38.5037	39.6642	40.0524	41.0379	41.7700	42.0760	42.6144	42.9756	43.2251	43.7188	44.1594	44.7538	44.9652	45.3228	45.6407	46.0561	46.2895	46.4792	46.6727	46.7805	46.8359	46.9385	47.2450	47.4022	47.5560	47.6542	47.6756	47.8187	47.8114	47.6606	47.4190	47.0490	46.6949	46.7178	46.7352	46.4947	46.0994	45.9386	45.8251	45.7214	45.9512	46.5079
d-Le803A2_11_E10R	18.7307	21.8552	24.5393	26.7876	28.4668	30.8966	32.6084	33.8171	35.2491	36.0951	36.2225	36.9638	37.1171	37.6716	38.1568	38.1268	38.5210	38.8844	39.3878	39.1934	39.8430	39.9954	40.2764	40.5301	40.6738	40.8429	41.0549	41.2091	41.2508	41.4146	41.5724	41.6420	41.7389	41.7734	41.8351	41.6879	41.5028	41.3899	40.9226	40.5649	40.4903	40.5067	40.2796	39.8329	39.6623	39.5012	39.4470	39.7212	40.2718
d-Le803A2_11_E12R	19.5127	23.1897	26.2896	28.0859	30.9926	32.7653	34.3631	36.1088	37.2495	38.2239	38.7171	39.1504	39.6269	40.1490	40.8615	40.7373	41.3033	41.7064	42.2461	42.2794	42.6345	43.0259	43.4051	43.7057	43.7573	44.0068	44.2092	44.3221	44.2396	44.5013	44.5814	44.8127	44.9284	44.9657	44.8906	44.8783	44.7320	44.5915	44.3658	43.9494	43.9083	43.8161	43.5977	43.3807	43.1693	43.1075	43.1725	43.3235	43.7744
d-Le803A2_11_F02R	20.3841	24.1019	26.6556	30.8581	31.7299	33.8037	34.9722	36.7909	38.4452	39.3045	39.9177	40.6048	41.1520	41.3158	41.7717	42.1838	42.2048	42.6450	42.7116	43.3093	43.7005	44.0569	44.2465	43.1622	44.8966	44.8383	44.7699	45.1401	45.2240	45.3749	45.4658	45.6681	45.8870	45.8907	45.7732	45.8484	45.7193	45.4269	45.1523	45.0200	44.9826	44.8744	44.6028	43.4782	44.1520	44.0211	44.1613	44.2783	44.8375
d-Le803A2_11_F04R	17.4106	21.0147	23.3427	26.3278	27.9744	29.2275	30.6065	32.0483	33.2884	34.0006	34.6967	35.6720	35.5762	35.8377	36.2669	36.7676	36.8851	37.1171	37.3154	37.6077	37.9064	38.0411	38.3335	38.4593	38.7660	38.9324	38.9717	39.1447	39.1438	39.4048	39.3756	39.4715	39.6790	39.8222	39.6939	39.7325	39.5317	39.4478	39.1961	38.9154	38.9450	38.8936	38.5819	38.3103	38.3082	38.1832	38.0903	38.3298	38.7300
d-Le803A2_11_F09R	19.2986	23.3251	24.5425	26.4873	29.6978	31.6411	32.0771	34.0411	34.9779	35.7863	36.6145	37.6272	37.9552	37.9460	37.8361	38.5242	38.6930	38.9768	39.2586	39.3321	39.6468	40.1541	40.2256	40.0695	40.7134	40.6942	40.9861	41.1453	41.1422	41.3686	41.4369	41.5062	41.6825	41.7394	41.6013	41.6449	41.1669	41.1250	40.7816	40.3568	40.2415	40.1525	39.9091	38.8341	39.3715	39.2417	38.9749	39.2225	39.8840
d-Le803A2_11_F11R	19.1194	22.1506	23.3583	26.3432	27.7695	28.7340	29.7284	31.6663	32.6240	33.6225	34.3534	34.5348	35.0739	35.0164	35.2259	35.8233	36.0459	36.4410	36.6076	36.7708	36.8956	37.2042	37.3309	37.1039	37.7924	38.0539	38.1395	38.2269	38.3604	38.5672	38.4741	38.6422	38.8214	38.7989	38.8574	38.9109	38.5958	38.6338	38.4018	38.0733	38.0692	38.0803	37.7669	37.1417	37.6080	37.4720	37.3772	37.6812	38.0374
d-Le803A2_11_G02R	16.5611	19.8039	22.9941	24.9882	26.9391	28.4492	30.2798	32.0290	32.7863	33.6843	34.0944	34.6730	34.3673	35.4553	35.7535	36.1749	36.3074	36.7394	36.5440	36.9414	37.3244	37.2621	37.6571	37.9814	38.1816	38.1836	38.4100	38.4739	38.5877	38.8733	38.8364	39.0441	39.1341	39.2143	39.0777	38.9178	38.8510	38.6316	38.0979	37.8328	37.5725	37.6286	37.3829	36.9437	36.8349	36.6296	36.6278	36.8344	37.5923
d-Le803A2_11_G03R	22.9027	27.4429	29.7653	33.9324	36.1588	38.3594	40.2449	41.6927	43.4946	44.1848	45.2757	46.3423	45.8729	46.3496	47.1030	47.1392	47.4415	48.4237	48.7311	49.0107	49.2708	49.5631	49.8761	50.3880	50.4120	50.4849	50.8041	50.9362	51.1469	50.8920	51.4063	51.4933	51.5316	51.6506	51.7321	51.6376	51.3518	51.1257	49.7347	50.1105	50.0499	49.9339	49.5083	49.1830	48.9853	48.8438	48.7028	48.9414	49.5500
d-Le803A2_11_G05R	21.4718	25.6769	27.9518	30.7260	33.1190	34.7556	36.6873	38.1216	39.2006	40.3993	41.0258	41.5903	41.7995	42.2431	42.7366	42.9546	43.0296	43.6627	43.8294	44.3692	44.5314	44.7426	45.1230	45.4017	45.5573	45.6179	45.6898	45.8876	46.1066	46.1471	46.3247	46.4314	46.5427	46.6675	46.5768	46.6478	46.5018	46.2349	45.5910	45.6026	45.5402	45.5441	45.2897	45.0621	44.8972	44.7708	44.6848	44.8408	45.4328
d-Le803A2_11_G07R	19.2581	22.8910	24.3417	27.2910	29.4580	30.9854	32.6423	33.9083	34.9640	35.6188	36.4037	37.0272	36.6110	37.3386	37.8849	38.0169	38.2500	38.7774	38.8234	39.0813	39.2969	39.5998	39.7978	40.2109	40.2831	40.3747	40.4944	40.6268	40.8130	40.6601	41.0746	41.2267	41.3833	41.4540	41.5104	41.5892	41.4916	41.3403	40.5927	40.8845	40.8490	40.8812	40.6862	40.5691	40.4910	40.4492	40.4165	40.5578	41.0605
d-Le803A2_11_G08R	18.7533	22.0121	23.8749	26.9451	29.3907	30.4778	32.0901	33.8050	34.5362	35.2806	36.0148	36.3270	36.1773	37.0661	37.6384	37.6830	37.9620	38.2973	38.3801	38.6634	38.8379	38.9990	39.3684	39.7179	39.8242	39.8590	39.9514	40.0554	40.2318	40.0247	40.4093	40.5641	40.6859	40.7352	40.6517	40.5756	40.4397	40.2376	39.7784	39.4903	39.2988	39.3627	39.1150	38.8543	38.6237	38.5331	38.4047	38.6929	39.2278
d-Le803A2_11_G09R	19.6904	24.0883	25.9911	29.1172	31.7541	33.0437	34.9981	36.7050	37.3020	38.5350	39.3646	40.1109	40.0505	40.5235	40.9141	41.1588	41.4907	41.8500	42.0742	42.5049	42.8267	43.0176	43.3561	43.7480	43.9433	44.0038	44.1169	44.1546	44.3105	44.5494	44.6188	44.8212	44.9261	45.0127	45.0321	44.8776	44.3568	44.5030	43.9149	43.6885	43.5851	43.5491	43.2450	42.9464	42.8033	42.7134	42.6068	42.8047	43.4580
d-Le803A2_11_G11R	22.7753	26.6394	29.4059	32.7572	33.8714	35.7565	37.9029	38.8188	39.7791	41.3224	41.6295	41.9909	42.4057	42.8188	43.1855	43.4203	43.6918	44.1572	44.5147	44.9182	45.1559	45.4274	45.6937	45.9345	45.7592	45.9979	46.2835	46.2673	46.5162	46.5719	46.7451	46.9573	46.8698	47.0060	47.0706	47.0315	46.7466	46.6183	46.1203	45.7527	45.7758	45.6617	45.3822	45.0983	44.8923	44.8182	44.6543	44.7815	45.4272
d-Le803A2_11_H02R	19.7546	24.1771	26.9234	30.5174	31.4216	33.3804	35.5668	36.6676	37.7652	39.4196	39.2129	39.8853	40.1217	40.4630	40.9408	41.3385	41.3937	41.6799	42.1558	42.3835	42.6923	42.8888	43.0395	43.4736	43.7073	43.6624	43.8986	43.9226	44.1238	44.2104	44.3529	44.4787	44.5146	44.6343	44.5631	44.5663	44.3997	44.3102	43.8341	43.5380	43.5135	43.3604	43.1499	42.5262	42.8009	42.7404	42.6821	42.7944	43.3844
d-Le803A2_11_H03R	19.2444	22.5673	24.6409	27.2678	28.7375	30.6624	32.2819	33.7770	34.1096	35.3364	35.6156	36.3823	36.3709	36.7248	37.1698	37.5440	37.5990	37.9329	37.9961	37.7333	38.2292	38.2268	38.7295	39.3725	39.2081	39.2161	39.4506	39.4566	39.4285	39.7654	39.6626	39.7985	39.9078	40.0448	39.8216	39.8647	39.7075	39.6626	39.1903	38.9051	38.8492	38.8839	38.7772	36.7583	38.3915	38.1333	38.2893	38.2880	38.7796
d-Le803A2_11_H06R	18.3027	22.5669	24.1565	27.5634	29.4805	30.7612	32.1534	33.1907	34.6060	35.6604	35.7131	36.7585	36.9114	37.2985	37.7158	38.0073	38.4542	38.3878	38.5491	38.5865	38.9562	39.1720	39.5234	39.7581	40.0057	39.9273	40.1836	40.1949	40.3859	40.3961	40.7146	40.7239	40.7598	40.9664	40.8476	40.7921	40.6060	40.5194	40.0083	39.6786	39.6511	39.6357	39.4082	38.4896	39.0519	38.8701	38.9510	39.0611	39.6015
d-Le803A2_11_H07R	21.5856	26.0873	27.9337	31.0229	32.7629	34.2737	36.2476	37.4761	38.7376	39.8560	40.1448	40.7727	40.9932	41.2863	41.7404	42.0768	42.1258	42.4718	42.8152	42.9895	43.4263	43.5174	43.9308	44.1838	44.2400	44.3528	44.4775	44.5658	44.7596	44.7927	44.9934	45.1493	45.1789	45.3298	45.2128	45.1739	45.0234	44.9126	44.3641	44.0680	44.0687	43.9898	43.7389	43.2338	43.3269	43.1989	43.3232	43.3601	43.9601
d-Le803A2_11_H10R	19.9314	23.7569	26.7875	29.7385	31.7312	33.4433	34.9113	36.1395	37.5231	38.7321	38.9519	39.6326	39.9264	40.0460	40.6059	40.9324	41.1023	41.4205	41.7323	41.9649	42.4475	42.6548	42.9033	43.1696	43.2630	43.3718	43.5298	43.5816	43.7926	43.8770	44.0487	44.1908	44.2306	44.3275	44.3465	44.2839	44.0888	43.9655	43.5417	43.2609	43.1973	43.1445	42.8312	42.5660	42.4452	42.4745	42.4135	42.5789	43.1638
d-Le803A2_12_A05R	20.9557	24.7653	27.2632	29.6786	31.7431	33.7232	35.2709	36.7391	37.6220	38.5944	39.2283	39.6895	39.6731	40.3935	41.0026	41.0380	41.2428	41.5263	41.8944	41.7322	42.5650	42.7894	42.9504	43.4296	43.4967	43.7120	43.6064	43.8844	43.8640	44.2036	44.2536	44.0195	44.4515	44.4783	44.5035	44.4962	44.3870	44.1879	43.9064	43.5476	43.4785	43.3651	43.1819	42.8948	42.6826	42.7654	42.6199	42.8777	43.3072
d-Le803A2_12_A08R	21.0715	25.5015	28.2230	31.3373	33.5711	35.3801	37.2263	39.0887	40.0608	41.2692	41.6460	42.3725	42.5558	42.9634	43.6255	43.4689	43.8871	44.0039	44.6952	43.9770	45.2216	45.6651	45.9265	46.2716	46.3519	46.5725	46.6994	46.8388	46.9268	47.3248	47.4398	46.6216	47.5162	47.5929	47.5078	47.5717	47.3193	47.1311	46.7987	46.2874	46.1962	46.0421	45.7847	45.3134	44.4247	45.1442	44.9088	45.2283	45.7209
d-Le803A2_12_A09R	22.7948	25.7997	28.2125	30.9374	32.8311	34.8644	36.5154	37.7467	38.4767	39.6869	40.3548	40.7047	40.9465	41.3859	41.8722	41.9946	42.1452	42.3971	42.8835	43.1050	43.4709	43.6804	43.8771	44.1944	44.3152	44.1678	44.4110	44.5482	44.7402	45.0553	45.0093	45.0937	45.2533	45.2508	45.1533	45.1995	44.9617	44.8431	44.3765	44.0884	43.9499	43.8153	43.5522	43.2496	43.1211	43.0964	42.9425	43.1779	43.7463
d-Le803A2_12_B01R	20.0545	23.2131	26.0252	28.5434	30.9249	32.8822	34.0319	35.4272	36.4100	37.6361	37.7357	38.6785	39.0522	39.7107	39.8134	40.0651	40.2665	40.7702	40.9808	41.4418	41.8949	41.9581	42.4069	42.6403	42.9064	42.8759	43.1266	43.3347	43.4018	43.2616	43.5328	43.5887	43.9126	43.9387	43.8771	43.9413	43.7624	43.1158	43.0007	42.9915	42.8024	41.5519	42.6481	42.3943	42.0318	42.1574	42.1399	42.2614	42.7241
[truncated: 230 more rows]
[truncated: 207 more columns]
