# Supplementary material for: Last-percent improvement in eligibility rates of crop seeds based on quality evaluation using near-infrared imaging spectrometry
Source: PLoS One. 2023 Sep 20;18(9):e0291105. doi: 10.1371/journal.pone.0291105 (PMC10511137; doi:10.1371/journal.pone.0291105)
Supplement: S1 File — (ZIP) [file pone.0291105.s005.zip › data/00_X-dPe19A1F.csv]

Label	929.98	936.12	942.26	948.40	954.54	960.68	966.82	972.96	979.10	985.24	991.38	997.52	1003.66	1009.80	1015.94	1022.07	1028.21	1034.35	1040.48	1046.62	1052.76	1058.89	1065.02	1071.16	1077.29	1083.43	1089.56	1095.69	1101.83	1107.96	1114.09	1120.22	1126.35	1132.48	1138.61	1144.74	1150.87	1157.00	1163.13	1169.26	1175.39	1181.51	1187.64	1193.77	1199.90	1206.02	1212.15	1218.27	1224.40
d-Pe19A1_01_A01F	35.4467	39.0953	41.6626	43.9226	45.8097	46.9806	48.0242	48.6090	49.1077	49.6725	50.0934	50.1143	50.1594	50.3322	50.7090	51.0355	51.4645	52.0952	52.5547	53.1740	53.7814	54.0767	54.4437	54.9699	55.2176	55.4291	55.7863	56.1046	56.3527	56.5465	56.7067	56.8013	56.7821	56.5887	55.8657	54.8741	53.6745	52.2828	50.8620	49.6422	48.7049	47.8298	46.9940	46.4442	46.0983	46.0593	46.1470	46.4318	46.9900
d-Pe19A1_01_A02F	39.3780	42.9204	45.2005	47.5654	49.3255	50.4709	51.4998	52.1828	52.6321	53.1136	53.4460	53.2920	53.4556	53.5957	53.8460	54.3702	54.9529	55.6082	56.0638	56.5728	57.0676	57.4427	57.8018	58.3274	58.5941	58.8671	59.1836	59.5136	59.7251	59.8846	60.1131	60.2485	60.2300	60.0132	59.2872	58.2296	56.9532	55.5338	54.0872	52.7747	51.8352	50.9657	50.1086	49.5043	49.1462	49.0878	49.1389	49.4055	49.9550
d-Pe19A1_01_A03F	39.2241	42.4214	45.3743	47.6689	49.5892	50.8937	51.7583	52.5135	53.1747	53.4952	53.7209	53.8552	53.9197	54.0099	54.4462	54.8434	55.4405	56.1612	56.6925	57.1809	57.7775	58.1436	58.5296	59.0365	59.3041	59.6228	59.9971	60.3148	60.5153	60.6919	60.8970	60.9779	60.9590	60.6932	59.8809	58.6798	57.2494	55.6199	53.9229	52.4436	51.2898	50.2319	49.1946	48.5074	48.1282	48.0626	48.1727	48.5344	49.2071
d-Pe19A1_01_A04F	38.9876	42.7853	45.0917	47.4760	49.4926	50.7560	51.4658	52.3334	52.9873	53.3706	53.6980	53.7508	53.8172	53.8501	54.3212	54.7567	55.2933	55.9563	56.5128	56.9898	57.5770	57.9518	58.3174	58.7922	58.9996	59.3794	59.7253	60.0302	60.2709	60.4169	60.6412	60.7473	60.7624	60.5054	59.7404	58.6875	57.3630	55.8805	54.3597	53.0246	52.0060	51.0762	50.1632	49.5466	49.1569	49.1067	49.1645	49.4572	50.0740
d-Pe19A1_01_A05F	39.4256	42.5759	44.7127	47.5356	49.1646	50.2702	51.0355	51.9073	52.2173	52.5005	52.7843	52.7464	52.8042	52.8741	53.2585	53.6783	54.1002	54.9167	55.4225	55.9102	56.5034	56.8647	57.2940	57.7992	58.0824	58.3971	58.7651	59.1053	59.3143	59.4762	59.7321	59.7923	59.7164	59.3886	58.5004	57.2184	55.6624	53.9489	52.2322	50.7049	49.5003	48.4289	47.4186	46.7058	46.3383	46.2713	46.3819	46.7156	47.4065
d-Pe19A1_01_A06F	41.1703	44.4388	47.0801	49.9265	51.6605	53.0683	54.1869	55.0178	55.7172	56.3325	56.5170	56.5800	56.7763	56.8563	57.2263	57.7522	58.4593	59.0770	59.6092	60.1149	60.5887	60.9531	61.3368	61.8243	62.1050	62.4475	62.7569	63.0314	63.2607	63.4745	63.6987	63.8083	63.8809	63.6626	63.0062	62.1132	60.9533	59.6068	58.2625	56.9881	56.0717	55.1607	54.3434	53.7077	53.3606	53.2776	53.3078	53.5652	54.1006
d-Pe19A1_01_A07F	39.8667	43.6160	46.0642	48.7633	50.4543	51.9793	53.0564	53.7495	54.3951	54.8593	55.2539	55.2041	55.4415	55.4885	55.8370	56.4839	57.1855	57.8506	58.3465	58.8676	59.4011	59.7925	60.2118	60.6683	60.9649	61.3375	61.6946	61.9792	62.2029	62.4097	62.5869	62.7797	62.7911	62.5480	61.7480	60.7039	59.3983	57.8817	56.3652	54.9747	53.9429	52.9259	51.9868	51.3525	50.9868	50.8932	50.9849	51.2831	51.8880
d-Pe19A1_01_A08F	37.2208	40.2552	41.7824	44.2910	45.4144	46.6655	47.4086	48.1941	48.2795	48.8012	48.9982	48.7418	48.8795	48.9173	49.1911	49.5610	49.9644	50.5005	50.8943	51.4031	51.9418	52.3269	52.7839	53.1868	53.4317	53.7208	54.0523	54.3098	54.5481	54.7297	54.8344	54.9099	54.8394	54.5419	53.6326	52.4382	50.9978	49.3977	47.7532	46.2669	45.1402	44.0967	43.1146	42.4321	42.0740	42.0757	42.2046	42.5794	43.2612
d-Pe19A1_01_A09F	37.1642	40.0810	42.2732	44.4369	45.9386	46.9331	48.0170	48.6985	49.1513	49.5379	49.6813	49.5471	49.6995	49.7319	50.0971	50.4914	50.8547	51.5189	51.8664	52.3286	52.8224	53.2331	53.6354	54.1264	54.3514	54.6602	54.9933	55.2762	55.4661	55.6335	55.8078	55.8586	55.8684	55.6470	54.8460	53.7866	52.4898	51.0210	49.5216	48.2033	47.1893	46.2390	45.3981	44.8004	44.4445	44.4066	44.5111	44.7710	45.3708
d-Pe19A1_01_A10F	40.5322	44.2404	46.3767	48.5881	50.6125	51.7483	52.8757	53.5320	54.1901	54.3283	54.4287	54.5668	54.5371	54.6526	55.0428	55.5568	55.9733	56.7358	57.2394	57.7457	58.2619	58.6752	59.0901	59.6525	59.9748	60.3710	60.7046	61.0188	61.2490	61.4614	61.7272	61.7776	61.8268	61.5319	60.6478	59.4822	58.1206	56.5115	54.8823	53.3384	52.1081	50.9353	49.8150	49.0730	48.6570	48.6286	48.7662	49.1345	49.8434
d-Pe19A1_01_A11F	39.0640	42.8893	44.8640	47.4313	48.9267	50.2410	51.3681	52.4078	52.8998	53.4278	53.3689	53.6217	53.6949	53.8202	54.2549	54.7874	55.3254	56.0505	56.5854	57.0988	57.7010	58.1091	58.5085	59.0713	59.3772	59.6769	60.0924	60.3941	60.6261	60.7851	61.0688	61.1149	61.1319	60.9046	60.0663	58.9339	57.5219	55.9610	54.3726	52.8897	51.7305	50.6328	49.6567	48.9690	48.6042	48.5261	48.6883	49.0248	49.6721
d-Pe19A1_01_A12F	37.3782	41.3349	42.6887	45.3513	47.0371	48.2030	49.2212	50.0780	50.7988	51.2633	51.3630	51.5486	51.6775	51.7585	52.1387	52.5056	53.0623	53.7104	54.1007	54.5802	55.1207	55.4360	55.7460	56.2215	56.4663	56.6957	57.0417	57.3104	57.4765	57.6313	57.8655	57.9627	57.9545	57.8367	57.2492	56.3660	55.2632	54.0308	52.6864	51.5062	50.6179	49.8211	49.0021	48.4258	48.1183	48.0835	48.1133	48.3635	48.8656
d-Pe19A1_01_B01F	42.7538	46.9999	49.7900	51.8379	53.6511	55.0939	56.2742	57.1584	57.5954	57.7604	58.2233	58.5484	58.6095	58.7982	59.3852	59.8025	60.6712	61.4453	61.9013	62.3881	62.8989	63.2477	63.6200	64.1288	64.3754	64.6886	65.0646	65.3425	65.5753	65.7992	66.0150	66.0909	66.2293	66.0123	65.3569	64.2970	63.0768	61.6597	60.1636	58.8312	57.8141	56.8904	55.9725	55.3050	54.9632	54.8788	54.8357	55.1171	55.7075
d-Pe19A1_01_B02F	38.8784	41.7802	43.9917	45.8448	47.1111	48.2386	48.7218	49.2465	49.5765	49.4946	49.4962	49.7657	49.6965	49.8606	50.3378	50.5249	50.9532	51.5907	52.0782	52.6383	53.1149	53.5564	54.0428	54.4865	54.7892	55.0171	55.4721	55.7446	55.9687	56.1847	56.3248	56.4271	56.3968	56.0487	55.1359	53.6612	52.0945	50.3623	48.6118	47.1112	45.9112	44.8428	43.8617	43.1319	42.8314	42.8399	42.8470	43.2134	43.9530
d-Pe19A1_01_B03F	43.4125	47.2586	49.9459	52.4535	54.0252	55.4666	56.3378	57.1726	57.9514	57.9740	58.1966	58.5929	58.5173	58.7971	59.5373	59.8975	60.6313	61.5021	61.9972	62.5369	62.9930	63.4531	63.8538	64.3224	64.6970	64.9346	65.3891	65.7056	65.8882	66.1397	66.3246	66.4247	66.5103	66.2341	65.4627	64.1468	62.7250	61.0330	59.3212	57.8619	56.6855	55.6086	54.5826	53.8449	53.5131	53.4625	53.4199	53.7554	54.4515
d-Pe19A1_01_B04F	40.9828	44.3000	46.8053	49.0358	50.2032	51.4475	52.1876	52.6021	53.1711	52.8609	53.0551	53.3382	53.2172	53.3905	53.8138	54.0623	54.5704	55.3267	55.9144	56.3766	56.8757	57.3691	57.7924	58.2684	58.6189	58.8219	59.1979	59.6077	59.7966	60.0489	60.2066	60.3159	60.2704	59.8668	58.8752	57.3662	55.6753	53.8247	51.9011	50.2155	48.8371	47.5717	46.3944	45.5683	45.2173	45.1968	45.2264	45.6535	46.5049
d-Pe19A1_01_B05F	42.2560	45.7954	48.2160	50.6859	52.2464	53.3462	54.5331	55.2632	55.7012	55.6889	55.8289	56.2178	56.1494	56.3610	57.0131	57.3162	58.0160	58.8189	59.3185	59.8366	60.3407	60.8280	61.2116	61.7594	62.1032	62.3866	62.8166	63.1996	63.3984	63.6267	63.8297	63.9420	63.9978	63.6907	62.7628	61.3673	59.8209	58.0574	56.2198	54.5854	53.2653	52.0678	50.9556	50.1297	49.7680	49.7191	49.7411	50.1100	50.9160
d-Pe19A1_01_B06F	40.3761	43.1263	45.4205	47.7162	48.7144	49.8175	50.8710	51.1925	51.6912	51.6374	51.7451	52.0705	52.0353	52.1386	52.6165	52.9190	53.5704	54.1656	54.5642	55.0930	55.4946	55.9395	56.3561	56.8496	57.1646	57.4396	57.7742	58.1229	58.3111	58.5351	58.7332	58.8796	58.8617	58.5433	57.7250	56.4197	54.9835	53.3614	51.7128	50.3154	49.1952	48.1728	47.2609	46.5620	46.2232	46.1791	46.1711	46.4526	47.1045
d-Pe19A1_01_B07F	40.8287	44.7498	47.3155	50.1126	51.6373	53.0708	54.3004	55.0217	55.8596	55.8853	56.1538	56.5503	56.5713	56.7382	57.2535	57.6840	58.3892	59.0693	59.5978	60.1438	60.5291	61.0090	61.4646	61.9273	62.2796	62.5931	62.8566	63.2905	63.4875	63.7460	63.9405	64.0576	64.1502	63.7957	62.9259	61.6100	60.1718	58.5416	56.8387	55.3264	54.1244	52.9626	51.9061	51.1241	50.8409	50.8982	50.9169	51.3465	52.1262
d-Pe19A1_01_B08F	41.4321	44.6665	46.4822	48.7027	50.1545	51.4239	52.3050	52.9808	53.5057	53.3991	53.7016	53.8930	54.0586	54.0563	54.5330	54.8718	55.4800	56.1713	56.6203	57.1424	57.5626	58.0251	58.4649	58.8423	59.1970	59.5087	59.7711	60.1636	60.3606	60.6232	60.8131	60.9150	60.9554	60.6557	59.8486	58.5406	57.1527	55.5549	53.9305	52.5762	51.4648	50.4763	49.5607	48.8703	48.5629	48.5286	48.5301	48.8376	49.4975
d-Pe19A1_01_B09F	37.8265	41.1406	42.8620	44.9663	46.0530	47.5252	48.2037	48.5965	49.0787	49.0379	49.2580	49.4700	49.4722	49.5604	50.0231	50.1724	50.6160	51.2589	51.7310	52.2268	52.6994	53.1826	53.6523	54.1243	54.4393	54.6988	55.0405	55.3971	55.6190	55.8950	56.0394	56.1124	56.0809	55.7194	54.7858	53.3807	51.9288	50.3215	48.6618	47.2308	46.0287	44.9576	43.9879	43.2720	42.9895	43.0499	43.1135	43.5134	44.2544
d-Pe19A1_01_B10F	41.5712	45.4219	47.3692	49.6569	51.2221	52.7365	53.9128	54.5972	55.2598	55.3315	55.5663	55.9842	55.9471	56.0778	56.6645	57.0423	57.7169	58.4908	59.0077	59.4354	59.9175	60.3953	60.7270	61.1931	61.5168	61.8311	62.1975	62.5300	62.7576	62.9872	63.1695	63.3046	63.3880	63.1077	62.3462	61.1860	59.8369	58.2687	56.6591	55.2613	54.1716	53.1559	52.2135	51.4583	51.1287	51.0848	51.0678	51.3623	52.0223
d-Pe19A1_01_B11F	38.6879	41.9210	43.9003	46.1288	47.3704	48.9540	49.6481	50.2318	50.8734	50.8537	51.0665	51.3550	51.3961	51.4388	51.9580	52.1455	52.6634	53.3222	53.7589	54.3225	54.7489	55.1472	55.6085	56.0033	56.2924	56.4888	56.8618	57.1527	57.3573	57.6133	57.7370	57.8166	57.8348	57.5400	56.7480	55.5161	54.1740	52.6878	51.0860	49.8140	48.7340	47.7733	46.9125	46.2505	45.9444	45.9436	45.9933	46.3076	46.9727
d-Pe19A1_01_B12F	38.0394	41.1407	43.0096	45.5573	46.7477	47.9566	49.0149	49.5241	49.9084	49.9141	50.2490	50.4269	50.5169	50.6517	51.0017	51.2362	51.7142	52.3810	52.8400	53.3298	53.8212	54.1738	54.6354	55.0900	55.3972	55.5394	55.9299	56.2612	56.4454	56.6770	56.8221	56.9307	56.8842	56.5788	55.8104	54.4473	53.0882	51.4718	49.7420	48.2787	47.0675	45.9790	44.9656	44.2127	43.9170	43.9311	43.9511	44.3276	45.1208
d-Pe19A1_01_C01F	42.8698	46.1155	48.0787	50.9173	52.5217	53.6178	54.9536	56.1547	56.3790	56.8031	56.9560	57.3087	57.1819	57.4648	58.0407	58.7235	59.5001	60.2117	60.5017	61.1341	61.6165	62.0021	62.4050	62.8379	63.3247	63.5156	63.8851	64.2014	64.4349	64.6593	64.9232	65.0716	65.1201	64.9668	64.2360	63.2101	61.8851	60.4311	58.8636	57.5268	56.5136	55.5108	54.5672	53.8093	53.5440	53.3995	53.4166	53.7854	54.4296
d-Pe19A1_01_C02F	43.0831	46.4194	48.8953	51.9257	53.3786	54.7783	56.1886	57.2692	57.7521	57.9251	58.1170	58.5207	58.5250	58.7849	59.3686	60.1144	60.8317	61.6084	62.0471	62.6594	63.1234	63.5544	63.9396	64.5008	64.9519	65.2060	65.5614	65.8706	66.1171	66.3192	66.5386	66.7461	66.7554	66.5101	65.7411	64.5620	63.0954	61.5277	59.8606	58.3108	57.1862	56.0892	55.0452	54.2157	53.8961	53.7751	53.8012	54.2118	54.9055
d-Pe19A1_01_C03F	41.9115	45.2628	47.5709	50.3849	52.2230	53.5477	54.6521	55.8135	56.4295	56.3686	56.5872	57.1765	56.9069	57.2224	57.8180	58.4310	59.1528	59.9002	60.3851	60.8975	61.3844	61.8412	62.2969	62.7302	63.1844	63.4366	63.8355	64.1141	64.3829	64.6001	64.7454	64.9190	64.9752	64.7402	63.9551	62.7948	61.3983	59.8441	58.2178	56.8127	55.7750	54.7426	53.7554	53.0078	52.7340	52.6051	52.6464	53.0006	53.6285
d-Pe19A1_01_C04F	43.2747	46.3384	48.9633	50.9052	52.7866	53.8651	55.0219	56.0663	56.4765	56.3681	56.7413	57.0294	56.8999	57.2319	57.7886	58.3832	59.0795	59.8486	60.2933	60.7853	61.2798	61.7344	62.1928	62.6149	63.1113	63.3917	63.7137	64.0758	64.3049	64.5471	64.7817	64.8993	64.9987	64.7683	63.9755	62.8236	61.4375	59.8597	58.2814	56.8578	55.7926	54.7414	53.7503	52.9780	52.6744	52.5607	52.5903	52.9639	53.5828
d-Pe19A1_01_C05F	42.4377	44.9627	47.2618	49.3254	51.0108	51.9188	52.9376	53.7498	54.0522	53.9303	54.1178	54.3601	54.1075	54.3223	54.6754	55.1148	55.8997	56.5193	56.8790	57.3710	57.9611	58.3663	58.7623	59.2228	59.5997	59.8165	60.1839	60.5662	60.7868	60.9616	61.1420	61.2516	61.2378	60.9269	60.0383	58.7069	57.1630	55.4837	53.7437	52.2331	51.0290	49.8791	48.8333	48.0416	47.7458	47.6694	47.7397	48.1716	48.8758
d-Pe19A1_01_C06F	43.8123	46.9021	49.4970	51.8665	53.4998	55.0721	56.3694	57.1498	57.7033	57.9952	57.9880	58.4219	58.2164	58.5365	58.9544	59.7162	60.5703	61.2589	61.6121	62.2877	62.6600	63.0823	63.5537	64.0820	64.4669	64.6980	65.1315	65.4109	65.6277	65.8482	66.0469	66.2488	66.3091	66.0148	65.1733	63.9356	62.4983	60.8359	59.2034	57.7147	56.5574	55.4499	54.4121	53.5826	53.3220	53.2293	53.2794	53.7099	54.3896
d-Pe19A1_01_C07F	41.7464	44.7959	47.1532	49.6114	51.2457	52.6410	53.8670	54.9230	55.3068	55.4748	55.6724	56.0839	55.9918	56.3367	56.8249	57.4949	58.2819	58.8941	59.4432	60.0516	60.5385	60.9253	61.4189	61.9194	62.3188	62.6025	63.0185	63.3279	63.6082	63.8367	64.0443	64.1853	64.2157	63.9301	63.1134	61.8669	60.3716	58.7153	57.0610	55.5561	54.4049	53.2745	52.2548	51.4830	51.1653	51.0749	51.1411	51.5474	52.2254
d-Pe19A1_01_C08F	43.9074	46.8995	49.1067	51.6673	53.0896	54.2961	55.3891	56.2144	56.5575	56.6427	56.6830	57.0932	56.9286	57.2599	57.5823	58.2354	58.9651	59.5502	60.0327	60.5719	60.9718	61.4431	61.8308	62.2485	62.6370	63.0043	63.3191	63.6268	63.8339	64.0807	64.2720	64.3966	64.4646	64.1353	63.3296	62.0832	60.5947	58.9215	57.2583	55.8298	54.6800	53.5978	52.5896	51.7998	51.5066	51.3752	51.4265	51.8193	52.4660
d-Pe19A1_01_C09F	36.1484	39.3991	41.3194	44.1598	45.4898	46.8693	48.1251	48.9242	49.2999	49.6339	49.8099	50.1316	50.3471	50.5352	50.9097	51.4361	52.0102	52.5150	53.1131	53.6423	54.1294	54.5755	55.0422	55.5204	55.8602	56.0938	56.5179	56.7757	57.0483	57.3435	57.4946	57.6216	57.6763	57.4104	56.6520	55.5126	54.1518	52.6669	51.1938	49.8890	48.9053	47.9333	47.0866	46.3827	46.0874	46.0139	46.0438	46.4090	47.0029
d-Pe19A1_01_C10F	42.6689	45.7253	47.2307	49.7118	51.1277	52.2421	53.3963	54.0950	54.3824	54.2775	54.3794	54.6377	54.6357	54.7081	55.2609	55.6845	56.3059	56.9437	57.5024	57.9519	58.4835	58.9699	59.3616	59.8436	60.1920	60.4859	60.8691	61.1728	61.4648	61.6750	61.8456	62.0034	62.0138	61.6631	60.7381	59.3067	57.6821	55.9044	54.0924	52.4843	51.2388	50.0630	48.9451	48.1229	47.7894	47.6820	47.7863	48.2665	49.0027
d-Pe19A1_01_C11F	40.2704	42.9007	44.9267	47.6396	48.6780	49.8015	50.8003	51.5068	51.7666	51.7428	51.7892	52.0434	51.9462	52.1206	52.5028	52.8684	53.5732	54.1849	54.5931	55.0932	55.6470	56.0764	56.5229	57.0298	57.3628	57.6625	58.0717	58.3485	58.5553	58.7506	58.9522	59.0004	58.9913	58.5945	57.5687	56.1076	54.4942	52.7513	51.0201	49.4685	48.2648	47.1157	46.0813	45.3359	45.0469	45.0509	45.1608	45.6508	46.3417
d-Pe19A1_01_C12F	41.3115	44.3474	47.0468	49.8715	51.6046	52.8708	54.4262	55.5166	55.9927	56.1293	56.5541	57.0581	56.8953	57.3647	57.8922	58.3146	59.2506	59.9531	60.4265	60.8617	61.4608	61.8659	62.3088	62.7549	63.1008	63.3855	63.7794	64.0822	64.3356	64.5908	64.8151	64.9364	65.0032	64.7891	64.1122	63.0151	61.7105	60.1989	58.6378	57.2516	56.1961	55.1610	54.1801	53.4397	53.1181	53.0168	53.0381	53.4134	54.0508
d-Pe19A1_01_D01F	42.0326	44.5622	46.6214	48.7929	50.5194	51.5889	52.4405	53.2438	53.7149	53.6556	53.9128	53.8647	54.0408	54.2887	54.6333	55.0148	55.7375	56.4350	56.8343	57.3754	57.9120	58.3098	58.6176	59.0290	59.3039	59.6887	59.9736	60.2875	60.4743	60.7159	60.8406	60.9919	60.9691	60.7784	60.0522	58.9271	57.5940	56.1406	54.5748	53.1992	52.0741	51.1245	50.2017	49.5060	49.1762	49.0518	49.1545	49.4943	50.1381
d-Pe19A1_01_D02F	38.0431	40.3909	42.8437	44.8627	46.6928	47.9018	49.0164	49.7453	50.3076	50.2986	50.5446	50.5836	50.8418	51.0718	51.3849	51.8447	52.4489	53.1500	53.6945	54.2467	54.7957	55.2585	55.6655	56.1483	56.4613	56.7944	57.2175	57.5810	57.7418	57.9751	58.1782	58.3233	58.2812	58.0885	57.2515	56.0784	54.6420	53.2019	51.6613	50.2851	49.1568	48.2474	47.3219	46.6430	46.3237	46.2538	46.3849	46.7328	47.3507
d-Pe19A1_01_D03F	42.2809	44.9566	47.1174	48.9544	50.4684	51.4883	52.2223	52.9905	53.3762	52.9339	53.1736	53.3227	53.2543	53.4787	53.8358	54.2360	54.7746	55.5183	55.8976	56.5273	56.9425	57.4295	57.8315	58.2374	58.6231	59.0274	59.3343	59.6693	59.8348	59.9996	60.2480	60.3667	60.3497	60.0563	59.1293	57.7232	56.1721	54.5491	52.8511	51.3155	50.0294	48.9727	47.9207	47.1581	46.8280	46.7679	46.9259	47.3354	48.0410
d-Pe19A1_01_D04F	40.4629	43.6058	45.8572	47.6848	49.6774	50.7939	51.6589	52.4242	52.9481	52.6339	52.9338	53.0665	53.2159	53.3241	53.7282	54.2996	54.7846	55.6208	56.0804	56.6588	57.1335	57.6766	58.0912	58.4864	58.8750	59.2718	59.5967	59.9432	60.1715	60.3659	60.5633	60.6803	60.6482	60.4213	59.4273	58.0404	56.4412	54.7820	53.0513	51.4973	50.2129	49.1542	48.1007	47.3411	46.9812	46.9144	47.0478	47.4685	48.2098
d-Pe19A1_01_D05F	44.7694	47.8202	49.7965	52.2817	54.4062	55.7235	56.7472	57.7432	58.2863	58.0977	58.4912	58.5894	58.7033	58.9854	59.5179	60.1439	60.8939	61.7588	62.1829	62.7011	63.1927	63.6604	64.0086	64.3785	64.8179	65.2047	65.5151	65.8862	66.0883	66.3045	66.5548	66.6752	66.7349	66.6005	65.8011	64.6655	63.2743	61.7909	60.2427	58.8384	57.6983	56.7839	55.8133	55.0615	54.7432	54.5863	54.6340	54.9261	55.5209
d-Pe19A1_01_D06F	41.5162	44.8004	46.8631	49.0018	50.4272	51.6503	52.6534	53.0128	53.6856	53.6470	53.6901	53.8164	53.8953	54.0914	54.3862	54.8966	55.5005	56.2156	56.7872	57.3212	57.7593	58.2836	58.6470	59.0091	59.4131	59.8284	60.2107	60.5511	60.7509	61.0086	61.1895	61.3031	61.2848	61.0034	60.1201	58.7522	57.2446	55.6775	54.0243	52.5370	51.3025	50.2590	49.2199	48.4718	48.2001	48.0946	48.2621	48.6499	49.3105
d-Pe19A1_01_D07F	38.8245	41.8964	43.5340	45.5886	46.8332	48.0177	49.0480	49.5886	50.1018	49.8416	50.2156	50.2227	50.3242	50.7569	50.9014	51.3824	51.8233	52.5183	52.9315	53.5797	54.0250	54.4496	54.9640	55.2568	55.6382	56.0385	56.3184	56.6672	56.8448	57.0922	57.2425	57.3750	57.3525	57.1017	56.2432	54.9924	53.5871	52.0498	50.4740	49.1007	48.0050	47.1401	46.2251	45.5637	45.2708	45.1872	45.3179	45.6843	46.3465
d-Pe19A1_01_D08F	37.5808	40.4072	42.2978	43.8797	45.5235	46.5149	47.2964	47.7601	48.1888	48.0129	48.1671	48.2051	48.4532	48.6124	48.8721	49.2984	49.6772	50.4336	50.9498	51.4758	51.8620	52.4311	53.0085	53.3049	53.7167	54.1242	54.4571	54.8072	55.0234	55.2740	55.4363	55.5569	55.4813	55.1731	54.1449	52.7635	51.1339	49.4058	47.6178	45.9874	44.6598	43.5661	42.5082	41.7501	41.4536	41.3973	41.5998	42.0696	42.8440
d-Pe19A1_01_D09F	43.3633	46.2244	48.5148	49.9336	51.8349	53.3210	54.1774	54.9367	55.5481	55.2309	55.5404	55.6790	55.7579	56.0107	56.5043	57.1733	57.6502	58.4120	58.9300	59.4516	59.8434	60.3502	60.8238	61.1542	61.6287	61.9625	62.2783	62.5551	62.7530	63.0645	63.2844	63.4011	63.3981	63.1608	62.2505	61.0680	59.6350	58.0813	56.5085	55.1403	53.9909	53.0307	52.1263	51.4166	51.0745	50.9940	51.1031	51.4800	52.0815
d-Pe19A1_01_D10F	42.6210	45.8463	47.7810	49.3965	51.3400	52.4543	53.5505	54.0729	54.8259	54.5948	54.6203	54.7239	54.7883	55.0017	55.3753	55.9471	56.5052	57.2248	57.7078	58.1496	58.5531	59.0204	59.3887	59.7566	60.0840	60.5019	60.7350	61.0737	61.2456	61.4396	61.6028	61.7419	61.7231	61.5328	60.6798	59.3955	57.9970	56.3969	54.8144	53.3837	52.1973	51.2177	50.2609	49.5562	49.2436	49.1631	49.2962	49.6750	50.3497
d-Pe19A1_01_D11F	42.0630	45.3900	47.3402	49.4929	51.1702	52.4129	53.6808	54.1039	54.8820	54.8561	55.0503	55.1875	55.2454	55.6388	55.8637	56.4695	57.1145	57.8804	58.3862	58.9904	59.2653	59.8275	60.2251	60.7007	60.9896	61.4360	61.6939	62.0668	62.2516	62.4967	62.7000	62.8893	62.8554	62.6600	61.8142	60.5000	59.0888	57.4460	55.7541	54.2704	52.9997	51.9237	50.8518	50.0643	49.7391	49.6358	49.7802	50.1846	50.9346
d-Pe19A1_01_D12F	40.3199	43.6001	45.4237	47.6370	49.4337	50.5815	51.7287	52.4146	52.9801	52.7716	53.0536	53.0977	53.1286	53.4999	53.7701	54.2048	54.9142	55.6805	56.1091	56.6354	57.1550	57.5725	57.9565	58.3999	58.7452	59.1058	59.4206	59.8128	59.9583	60.1472	60.3685	60.4862	60.4681	60.2318	59.3637	58.0356	56.5912	54.9748	53.2880	51.7379	50.4177	49.2827	48.2023	47.4452	47.1082	47.0457	47.1733	47.6110	48.3423
d-Pe19A1_01_E01F	42.2099	44.3455	46.3886	48.8190	50.3722	51.5932	52.5521	53.5358	53.9664	53.8033	54.1830	54.4295	54.4995	54.9288	55.2061	55.6353	56.5472	57.2034	57.6889	58.1990	58.7732	59.2046	59.5928	60.1796	60.4581	60.7945	61.1486	61.4919	61.6885	61.9299	62.1653	62.2952	62.3138	62.1457	61.4247	60.3002	58.9767	57.4190	55.8583	54.4664	53.3836	52.3864	51.4107	50.7384	50.4032	50.2962	50.4049	50.7059	51.3472
d-Pe19A1_01_E02F	41.8283	44.5414	46.9814	49.2131	51.1378	52.6947	53.7712	54.6999	55.2158	54.9538	55.4021	55.6849	55.7756	56.0306	56.4956	56.9917	57.9620	58.7054	59.1685	59.7114	60.2922	60.6727	61.1279	61.6812	62.0577	62.3440	62.7227	63.0947	63.1798	63.5032	63.7294	63.8411	63.8202	63.6166	62.7699	61.5550	60.0716	58.3854	56.7323	55.2264	54.0124	53.0075	51.9869	51.2515	50.9249	50.8358	50.9538	51.3245	51.9588
d-Pe19A1_01_E03F	43.2091	46.1076	48.4748	50.3526	52.0995	53.3005	54.2984	55.1556	55.5365	55.1804	55.4991	55.8188	55.6611	55.9592	56.4186	56.7769	57.7201	58.3507	58.8524	59.4053	59.8995	60.3027	60.7529	61.2304	61.5610	61.9177	62.2754	62.6238	62.7704	63.0834	63.2642	63.4060	63.4142	63.1803	62.3063	61.0765	59.5846	57.9023	56.2341	54.7578	53.5096	52.4843	51.4315	50.6750	50.3088	50.2080	50.3352	50.6857	51.3413
d-Pe19A1_01_E04F	44.0311	46.6531	49.0955	50.9639	52.9152	53.9839	55.1822	56.0009	56.7139	56.4586	56.7440	57.0593	56.9089	57.3200	57.7630	58.1715	59.0483	59.6855	60.2191	60.5622	61.0974	61.4703	61.8781	62.3909	62.7166	62.9684	63.3143	63.6116	63.7770	64.0769	64.2789	64.4477	64.4189	64.2601	63.5474	62.5281	61.2752	59.8826	58.4466	57.1454	56.0906	55.2339	54.3033	53.6257	53.3233	53.2391	53.2976	53.5747	54.1523
d-Pe19A1_01_E05F	43.8315	46.6988	48.6943	51.0663	52.6748	54.0302	55.3678	56.1452	56.5624	56.3343	56.5766	57.0052	56.9268	57.1348	57.7113	58.3502	59.2194	59.8707	60.3399	60.8080	61.3524	61.7517	62.1746	62.7363	63.1048	63.4063	63.7597	64.0942	64.2157	64.5619	64.7606	64.9034	64.9089	64.7017	63.8388	62.6092	61.1288	59.4535	57.8059	56.3031	55.0205	54.0393	52.9974	52.2041	51.8646	51.7678	51.8563	52.1809	52.8609
d-Pe19A1_01_E06F	43.5971	46.5179	49.0658	51.4081	53.0076	54.5981	55.7616	56.4946	57.1589	57.0170	57.3348	57.6496	57.6971	57.9163	58.3011	58.9569	59.9505	60.5825	61.0989	61.5837	62.0202	62.4749	62.8459	63.3642	63.6658	63.9611	64.3184	64.6095	64.7677	65.0572	65.2519	65.4299	65.4494	65.2809	64.4471	63.3829	62.0406	60.5089	58.9741	57.6242	56.5368	55.5981	54.6260	53.9908	53.6332	53.5322	53.6125	53.8601	54.4582
d-Pe19A1_01_E07F	37.3205	39.8329	41.7642	43.9873	45.4342	46.4240	47.3184	47.8083	48.0653	47.7464	47.7886	48.0210	47.9657	48.3136	48.5883	48.6748	49.6036	50.0286	50.5615	51.1472	51.6419	52.1579	52.7074	53.2312	53.5670	53.8806	54.2291	54.5122	54.7746	55.0179	55.1966	55.2699	55.1522	54.7676	53.5361	51.8879	50.0390	47.9174	45.8510	43.9145	42.4063	41.0885	39.7837	38.9263	38.5554	38.5070	38.7159	39.2199	40.1512
d-Pe19A1_01_E08F	43.7114	46.2623	48.1120	50.4122	51.7925	52.8987	54.0059	54.7991	55.2395	55.0549	55.1234	55.5495	55.5963	55.7472	56.1714	56.6281	57.5105	58.0592	58.5031	59.0514	59.5067	59.9457	60.4195	60.8232	61.1709	61.5016	61.8114	62.0715	62.3115	62.5706	62.7643	62.9221	62.9047	62.7174	61.9114	60.8296	59.5001	57.9459	56.4657	55.1239	54.0089	53.1379	52.1991	51.5620	51.2087	51.1296	51.2158	51.4698	52.0383
d-Pe19A1_01_E09F	39.2975	41.6651	43.6897	45.6900	47.0321	48.1034	48.7473	49.4943	49.8737	49.5484	49.5903	49.9360	49.9547	49.9749	50.3594	50.5182	51.3201	51.8326	52.3555	52.8581	53.3521	53.8409	54.3332	54.7787	55.0702	55.3658	55.7280	55.9948	56.2142	56.4611	56.6267	56.6584	56.5948	56.2757	55.2170	53.8083	52.2317	50.4734	48.7010	47.1019	45.7583	44.7321	43.6753	42.9176	42.6261	42.5902	42.7447	43.1644	43.9217
d-Pe19A1_01_E10F	41.5202	44.5655	46.4751	48.6058	49.9872	50.9008	51.8338	52.6550	53.0417	52.7144	52.9120	53.1543	53.0939	53.1786	53.5941	53.9081	54.8881	55.3578	55.8274	56.3327	56.8637	57.3071	57.7325	58.1791	58.5768	58.8393	59.1915	59.5118	59.7062	59.9253	60.1128	60.2531	60.1868	59.9437	58.9125	57.6178	56.0502	54.3077	52.6103	51.0373	49.7644	48.6666	47.6027	46.8788	46.5558	46.5040	46.6572	47.0227	47.6965
d-Pe19A1_01_E11F	42.0468	44.7709	47.0815	49.4746	51.0270	52.3161	53.4695	54.2635	54.9047	54.7667	54.9944	55.2405	55.3846	55.5257	55.9896	56.4306	57.4841	58.0424	58.5542	59.0677	59.5826	59.9924	60.4338	60.9220	61.2316	61.5413	61.8997	62.1761	62.3644	62.6472	62.8183	62.9648	62.9828	62.8493	61.9337	60.8664	59.5023	57.8808	56.2732	54.8815	53.6947	52.7677	51.7983	51.0980	50.7492	50.6680	50.7574	51.0628	51.6768
d-Pe19A1_01_E12F	39.5291	41.8064	43.7618	46.3053	47.9580	49.1454	50.2241	50.9792	51.5148	51.2919	51.5093	51.6970	51.8201	52.0262	52.3377	52.7064	53.4922	54.1627	54.6518	55.1469	55.7500	56.1847	56.5593	57.0820	57.4528	57.6803	58.0303	58.3647	58.5699	58.7892	59.0451	59.0895	59.0850	58.8807	57.9699	56.7658	55.2574	53.6378	51.9532	50.4499	49.1145	48.0689	46.9596	46.2121	45.8611	45.8248	46.0083	46.4022	47.1453
d-Pe19A1_01_F01F	41.0573	44.2500	46.2201	48.3584	49.7528	50.8067	51.9472	52.5682	52.6619	52.7234	52.9136	53.1394	53.0146	53.2634	53.7775	54.0690	54.8721	55.4427	55.9742	56.4779	56.9182	57.4072	57.9136	58.2621	58.5986	58.9217	59.3236	59.5721	59.7995	60.0676	60.2182	60.3869	60.3832	60.1755	59.3193	58.1624	56.7920	55.2369	53.6596	52.1931	51.1457	50.0260	49.0652	48.3488	48.0069	47.8696	47.9919	48.3526	48.9682
d-Pe19A1_01_F02F	34.7868	37.5715	39.8192	41.7747	43.3052	44.1912	45.1425	45.5527	45.6422	45.4599	45.6279	45.8605	45.7560	46.0471	46.4511	46.5851	47.1307	47.7377	48.2621	48.7506	49.2964	49.9336	50.4531	50.9048	51.2868	51.5639	51.9747	52.2745	52.4831	52.7175	52.8165	52.8980	52.8016	52.3739	51.1965	49.5368	47.7433	45.7950	43.8181	42.0367	40.6409	39.3144	38.1472	37.3554	37.0170	36.9530	37.1575	37.6875	38.5290
d-Pe19A1_01_F03F	43.1092	46.1879	48.4283	50.4117	52.2002	53.3267	54.2131	54.9028	55.2094	55.0401	55.2706	55.7055	55.3491	55.6973	56.2504	56.6170	57.3648	58.0690	58.5894	59.1236	59.5585	60.0943	60.6076	60.8906	61.3049	61.6049	62.0386	62.3064	62.5293	62.7601	62.9141	63.0524	63.0453	62.7889	61.8797	60.6777	59.2071	57.5780	55.8987	54.3631	53.2188	52.0494	51.0574	50.2977	49.9583	49.8398	49.9449	50.3500	50.9940
d-Pe19A1_01_F04F	42.4170	45.3501	47.4943	49.3966	50.8199	51.8655	52.7262	53.3578	53.5531	53.4250	53.6719	53.9183	53.6496	53.9104	54.4070	54.7368	55.4175	56.1098	56.6291	57.1379	57.5765	58.0954	58.6174	58.9651	59.3455	59.6611	60.0408	60.3376	60.5376	60.7615	60.8716	60.9731	60.9662	60.6809	59.6442	58.2350	56.6501	54.8556	53.0777	51.4239	50.1839	48.9291	47.8991	47.1218	46.8089	46.7271	46.9152	47.3495	48.0787
d-Pe19A1_01_F05F	39.5618	41.8671	43.9614	45.5349	47.0221	48.0865	48.6920	49.2634	49.3225	49.1099	49.2557	49.4135	49.2293	49.4880	49.8572	49.9637	50.5133	51.1290	51.5672	52.1574	52.5573	53.0026	53.6297	53.9146	54.2529	54.4933	54.8803	55.1755	55.3948	55.6085	55.7066	55.7802	55.7085	55.3695	54.3062	52.8919	51.3080	49.5374	47.7860	46.1335	44.9020	43.7388	42.6980	41.9402	41.6794	41.6402	41.8346	42.2913	43.0590
d-Pe19A1_01_F06F	39.0671	42.0165	44.5282	46.5900	48.2127	49.4228	50.3650	51.1777	51.3619	51.6015	51.7502	52.1063	52.1716	52.4059	52.8406	53.1391	53.7555	54.4967	54.9937	55.5335	55.9680	56.4945	56.9887	57.2539	57.5814	57.8788	58.2434	58.4539	58.7090	58.9892	59.0926	59.2171	59.2240	58.9871	58.2063	57.0873	55.8027	54.2995	52.8030	51.4910	50.5085	49.5511	48.6732	48.0439	47.7931	47.6597	47.7774	48.0738	48.6395
d-Pe19A1_01_F07F	40.3374	43.2300	45.4236	47.6192	48.8845	50.5033	51.3999	52.0849	52.3339	52.3843	52.4205	52.8299	52.7387	52.9372	53.4693	53.8711	54.5969	55.1503	55.6893	56.2900	56.7892	57.3372	57.9725	58.1870	58.5579	58.9162	59.2798	59.5627	59.7595	60.0583	60.1758	60.3487	60.3234	60.0407	59.0902	57.7522	56.2071	54.4878	52.7413	51.1920	49.9567	48.7675	47.7430	46.9609	46.6429	46.5178	46.6978	47.1065	47.8724
d-Pe19A1_01_F08F	41.7135	44.0170	46.4270	48.1729	49.6842	50.8008	51.6965	52.2698	52.5751	52.3719	52.5169	52.6907	52.6538	52.8037	53.1584	53.6441	54.3119	54.9479	55.3940	55.9266	56.2824	56.8669	57.3891	57.5890	58.0122	58.3159	58.6628	58.8605	59.1285	59.3398	59.4509	59.5823	59.5553	59.2716	58.3394	57.0497	55.5933	53.9626	52.3506	50.8785	49.7716	48.6782	47.7003	47.0559	46.7496	46.6539	46.8129	47.1851	47.8505
d-Pe19A1_01_F09F	43.3905	46.3349	48.7311	50.5923	52.5189	53.7429	54.8392	55.4350	55.9053	55.7340	56.0699	56.2888	56.1472	56.5571	56.9636	57.4320	58.2996	58.9565	59.4243	59.9664	60.3683	60.8365	61.4525	61.6872	62.0409	62.3486	62.7950	63.0105	63.2171	63.4458	63.6106	63.7309	63.7635	63.5473	62.6924	61.5096	60.1610	58.5511	56.9430	55.5362	54.4088	53.3115	52.3935	51.6866	51.3699	51.2702	51.3715	51.7154	52.3521
d-Pe19A1_01_F10F	41.2812	44.7127	46.6780	48.4099	50.1992	51.4770	52.0249	52.9777	52.9415	53.0000	53.1078	53.4681	53.1792	53.5120	54.0565	54.4015	55.0513	55.7130	56.2339	56.6707	57.0716	57.6071	58.1769	58.4297	58.7734	59.0932	59.4673	59.7107	59.9141	60.1042	60.2852	60.4014	60.4312	60.1925	59.2688	58.0218	56.5789	54.9579	53.3179	51.8666	50.7323	49.6256	48.6521	47.9360	47.6581	47.5266	47.6641	48.0387	48.6835
d-Pe19A1_01_F11F	41.5477	44.7016	46.9114	48.9696	50.3119	51.6222	52.4388	53.1954	53.1851	53.3807	53.4969	53.7628	53.4997	53.8056	54.3568	54.5910	55.2621	55.9101	56.4294	56.9237	57.3232	57.8397	58.3091	58.6202	58.9534	59.2521	59.6357	59.9296	60.0784	60.2682	60.4887	60.5172	60.6071	60.3331	59.4668	58.3108	56.9521	55.3734	53.7857	52.3644	51.2225	50.0865	49.1572	48.4433	48.1909	48.1220	48.2794	48.6946	49.4106
d-Pe19A1_01_F12F	39.4499	42.5462	44.9352	46.6946	48.3212	49.5987	50.6440	51.2664	51.4510	51.5170	51.7988	51.8975	51.7981	52.1885	52.6888	52.8477	53.6183	54.2253	54.7281	55.2620	55.6921	56.1527	56.7222	56.9426	57.3011	57.6151	58.0558	58.2911	58.4802	58.6448	58.8435	58.9433	58.9625	58.7521	57.9027	56.6653	55.2468	53.6508	51.9709	50.4657	49.3116	48.1534	47.1155	46.3993	46.0556	45.9543	46.1172	46.5301	47.2679
d-Pe19A1_01_G01F	41.6083	44.5063	46.4123	48.7120	50.4284	51.4397	52.4511	53.2110	53.3144	53.6563	53.7049	53.9187	53.9332	54.3107	54.6949	55.0344	55.7421	56.4392	56.9340	57.4376	58.0184	58.3214	58.8207	59.2968	59.5867	59.8593	60.2757	60.5900	60.7963	61.0281	61.2381	61.3587	61.4954	61.1763	60.4019	59.2505	57.9563	56.4478	54.8986	53.6027	52.5280	51.5218	50.5571	49.9115	49.6389	49.5007	49.6433	49.9934	50.5946
d-Pe19A1_01_G02F	39.1677	40.9779	43.1061	45.0853	46.5199	47.3323	48.0404	48.6475	48.4931	48.6813	48.5982	48.7656	48.8481	49.1108	49.3886	49.5431	49.9902	50.5928	51.1292	51.6627	52.2147	52.6059	53.1042	53.5723	53.8920	54.1097	54.4922	54.8161	54.9854	55.1668	55.3294	55.4035	55.4077	54.9113	53.8433	52.3580	50.6524	48.8097	46.9194	45.3149	44.0367	42.8735	41.7247	40.9868	40.7313	40.5950	40.8287	41.3023	42.1477
d-Pe19A1_01_G03F	44.6245	47.7900	50.4215	52.8205	54.5889	56.0737	57.1995	58.2780	58.6810	59.1444	59.3341	59.6882	59.4516	60.1340	60.5604	61.2192	61.8965	62.6818	63.3353	63.7785	64.2561	64.6073	65.0453	65.6056	65.9496	66.2189	66.6330	66.9099	67.1355	67.3059	67.6040	67.7408	67.9417	67.6889	66.9143	65.8609	64.5669	63.1155	61.5494	60.2813	59.2425	58.2662	57.3658	56.7352	56.3885	56.2319	56.2964	56.6021	57.1781
d-Pe19A1_01_G04F	43.0440	46.2494	48.0207	50.4017	51.8993	53.3457	54.3420	54.9581	55.2512	55.3434	55.6737	55.7696	55.8174	56.2074	56.6646	57.1309	57.7142	58.5299	59.0781	59.5376	60.1099	60.4650	60.9015	61.3538	61.6758	61.8786	62.3068	62.6759	62.8417	62.9681	63.1411	63.2609	63.3783	63.1011	62.3145	61.1519	59.7414	58.1663	56.5564	55.2111	54.1163	53.0800	52.1521	51.4935	51.1706	51.0323	51.1148	51.4651	52.1040
d-Pe19A1_01_G05F	40.8897	43.4525	45.4053	47.7226	48.7594	49.7760	50.6309	51.2423	51.2006	51.4121	51.5623	51.5818	51.4829	51.8012	52.1306	52.4643	52.9656	53.5185	53.9892	54.5360	55.0007	55.3941	55.8496	56.2875	56.6022	56.8099	57.2094	57.5066	57.6624	57.8127	58.0094	58.0755	58.1207	57.7883	56.9011	55.6429	54.1498	52.5378	50.9154	49.5155	48.3184	47.2712	46.2404	45.5412	45.2386	45.1683	45.3251	45.6750	46.3838
d-Pe19A1_01_G06F	43.8410	46.2458	49.2689	51.4123	53.3558	54.8586	55.8471	56.7397	56.9965	57.4497	57.6277	58.0149	57.9679	58.3808	58.8846	59.5919	60.4078	61.0717	61.7306	62.2316	62.7180	63.0978	63.6027	64.0525	64.3747	64.7199	65.1198	65.4550	65.6072	65.8411	66.0497	66.1893	66.2931	66.0563	65.2582	64.0939	62.6161	60.9949	59.3784	57.9992	56.8687	55.8410	54.8587	54.1416	53.8113	53.6399	53.7483	54.0965	54.7155
d-Pe19A1_01_G07F	43.5541	46.4694	48.7818	51.5087	53.2350	54.8041	55.5840	56.7607	56.9315	57.3255	57.7726	57.9626	58.0605	58.3721	58.7929	59.6061	60.3029	61.0813	61.6402	62.1216	62.5987	63.0076	63.4634	63.9611	64.2922	64.6287	65.0140	65.3268	65.5559	65.7712	65.9700	66.1404	66.2700	66.0861	65.3509	64.3105	63.0247	61.5490	60.0605	58.8752	57.8317	56.8359	55.9507	55.2948	54.9990	54.8620	54.9628	55.2334	55.7878
d-Pe19A1_01_G08F	42.5706	45.2175	47.1419	49.4009	50.7025	51.9284	52.8327	53.3267	53.6416	53.6416	53.9254	54.0737	54.0351	54.3125	54.7257	55.0598	55.7123	56.3580	56.9294	57.4713	57.9140	58.3659	58.8207	59.2553	59.5493	59.8632	60.2211	60.5703	60.7757	60.9413	61.0875	61.2273	61.3064	60.9682	60.1176	58.9010	57.3947	55.7721	54.1261	52.7560	51.5904	50.5246	49.5094	48.7829	48.4816	48.3630	48.5273	48.8644	49.5135
d-Pe19A1_01_G09F	42.4874	44.8099	47.4052	49.5340	51.2543	52.3020	53.5334	54.2841	54.6801	54.8106	55.1278	55.4237	55.1511	55.6378	56.1009	56.6124	57.2379	57.9168	58.5110	59.0282	59.4775	59.8689	60.3847	60.8521	61.1112	61.4439	61.7675	62.1313	62.2358	62.4577	62.6580	62.7942	62.8940	62.6169	61.8746	60.7323	59.3466	57.8574	56.3411	55.0238	53.9394	52.9691	52.0124	51.3523	51.0433	50.9562	51.0847	51.3723	52.0391
d-Pe19A1_01_G10F	36.4269	38.8569	40.7164	42.8415	44.2996	45.4614	46.3651	46.9659	47.0927	46.9724	47.1968	47.5365	47.3142	47.7311	48.0922	48.3307	48.7341	49.3008	49.9304	50.4713	51.0513	51.5477	52.1248	52.6753	52.9392	53.2324	53.6304	54.0333	54.1803	54.3354	54.5064	54.5922	54.5335	54.0927	52.8711	51.2065	49.3635	47.3752	45.3168	43.5800	42.1154	40.8165	39.5751	38.7613	38.4515	38.4379	38.6863	39.2237	40.1651
d-Pe19A1_01_G11F	42.5477	45.1303	47.6190	49.8376	51.6035	52.8265	53.7928	54.6218	54.8103	54.9876	55.3860	55.5622	55.3142	55.7137	56.1185	56.6472	57.3140	57.9776	58.6455	59.1472	59.6069	60.0381	60.5153	60.9905	61.2458	61.6210	62.0130	62.3367	62.4882	62.6649	62.8484	62.9935	63.0688	62.8053	61.9160	60.6188	59.1019	57.4081	55.6945	54.2601	53.0804	51.9785	50.9061	50.1891	49.8599	49.7329	49.8578	50.2430	50.9910
d-Pe19A1_01_G12F	33.5817	36.3573	38.9472	41.1985	42.5228	43.7318	44.6221	45.2788	45.3695	45.5039	45.6648	45.9782	45.9510	46.2357	46.6341	46.8410	47.1870	47.8560	48.2915	48.8568	49.3391	49.7289	50.2733	50.7529	51.0104	51.2701	51.6438	51.9464	52.0816	52.2627	52.3744	52.4354	52.4401	52.0027	51.0023	49.5708	48.0156	46.2608	44.5267	42.9921	41.7050	40.4963	39.3632	38.6252	38.3788	38.3506	38.5767	39.0890	39.9280
d-Pe19A1_01_H01F	39.9234	42.7037	45.0072	47.1667	48.7056	49.7912	50.3921	51.3527	51.6801	51.8274	51.8061	52.2040	51.8996	52.1310	52.5748	52.7145	53.1691	53.6393	54.3582	54.8830	55.4048	55.8130	56.2734	56.7039	56.9412	57.1486	57.4689	57.7774	57.9951	58.1948	58.3012	58.3105	58.2673	57.9579	57.0795	55.8651	54.3459	52.6598	50.8782	49.2802	47.9947	46.8468	45.6926	44.9238	44.5808	44.5092	44.6802	45.1436	45.9566
d-Pe19A1_01_H02F	40.4612	43.6369	46.1798	49.1035	50.7639	52.1031	53.2611	54.3756	54.7533	55.3184	55.4411	55.8021	55.7851	56.0936	56.5929	56.9434	57.6848	58.3179	58.9742	59.5394	59.9981	60.4457	60.8736	61.3322	61.6574	61.9371	62.3254	62.6344	62.8461	63.1025	63.2710	63.3830	63.4433	63.2223	62.5445	61.4885	60.2612	58.8047	57.3254	55.9966	54.9534	54.0428	53.1404	52.4637	52.1587	52.0904	52.1345	52.4798	53.0336
d-Pe19A1_01_H03F	40.2602	43.3800	45.9508	48.2443	49.7889	50.9272	52.0585	52.8794	53.4527	53.7666	53.8612	54.2414	54.0862	54.4399	54.8367	55.0777	55.7449	56.2773	57.0462	57.5896	58.0568	58.4843	58.9407	59.3355	59.6785	59.9261	60.2864	60.5994	60.8547	61.1031	61.2741	61.3726	61.3939	61.1597	60.4084	59.3099	58.0012	56.5335	55.0012	53.6734	52.6295	51.6636	50.7520	50.0759	49.7154	49.6509	49.7505	50.0843	50.6644
d-Pe19A1_01_H04F	41.1376	44.8523	47.3184	50.1064	51.8496	53.1277	54.1570	55.1815	55.8027	56.2399	56.4431	56.8127	56.8178	57.1836	57.6738	58.0476	58.8930	59.4958	60.2813	60.7758	61.2995	61.8049	62.2667	62.7294	63.1208	63.4190	63.8045	64.1287	64.3404	64.6346	64.8154	64.9417	65.0152	64.7954	63.9710	62.8758	61.4601	59.9021	58.2599	56.8160	55.6497	54.6254	53.6274	52.8783	52.5452	52.4381	52.5159	52.8769	53.4829
d-Pe19A1_01_H05F	40.7519	44.2184	46.8820	49.7129	51.0822	52.5109	53.7268	54.5574	55.1531	55.5634	55.7671	56.1352	56.0835	56.4525	56.7537	57.1910	57.9429	58.4476	59.1774	59.6795	60.1923	60.6461	61.0507	61.5197	61.8285	61.9727	62.4487	62.7756	62.9812	63.2583	63.3762	63.4969	63.5726	63.3537	62.6765	61.6746	60.4060	58.9820	57.4417	56.1352	55.1001	54.1781	53.2669	52.5984	52.2362	52.1355	52.1701	52.4594	53.0396
d-Pe19A1_01_H06F	40.0576	42.9691	45.7213	48.0341	49.3455	50.6960	51.5912	52.2237	52.5728	53.0189	52.9360	53.2747	53.1549	53.5281	53.8198	54.0969	54.6260	55.1732	55.9330	56.5086	56.9437	57.4215	57.8814	58.3654	58.6365	58.8485	59.2663	59.5721	59.8035	60.0674	60.2036	60.2979	60.3122	59.9929	59.1244	57.9342	56.4308	54.8094	53.1379	51.6835	50.4717	49.4159	48.4071	47.6943	47.3232	47.2891	47.4002	47.7768	48.4208
d-Pe19A1_01_H07F	40.2935	43.5402	45.6812	48.7967	50.3781	52.0874	53.2315	54.1818	54.7310	55.1449	55.2542	55.7062	55.7648	55.9819	56.5560	56.8899	57.6501	58.2004	59.1273	59.5918	60.0430	60.5272	60.9875	61.4961	61.7794	62.0613	62.4678	62.7933	63.0497	63.3430	63.4953	63.6308	63.7322	63.4920	62.7416	61.7115	60.3994	58.9669	57.4513	56.1497	55.0468	54.0610	53.1350	52.4816	52.1900	52.1267	52.2445	52.5727	53.2161
d-Pe19A1_01_H08F	41.9993	45.2571	47.7359	50.4226	51.8436	53.6152	54.7827	55.3282	56.1218	56.5853	56.4995	56.8530	56.9161	57.0500	57.4671	57.9241	58.6698	59.2107	60.0156	60.5685	60.9608	61.4031	61.8012	62.2583	62.5477	62.8226	63.1616	63.4436	63.6658	63.9617	64.0650	64.2128	64.2745	64.0180	63.2512	62.1533	60.7581	59.2016	57.5538	56.1578	54.9576	53.9807	53.0107	52.3115	51.9502	51.8181	51.8814	52.2126	52.8691
d-Pe19A1_01_H09F	39.3116	42.5460	44.8104	47.2695	48.5694	50.0097	50.8276	51.8334	52.3169	52.4816	52.6564	52.9810	52.9263	53.2087	53.5329	53.7630	54.4550	55.0450	55.7101	56.2739	56.6201	57.1099	57.5157	57.9632	58.2088	58.4754	58.8946	59.1834	59.3843	59.6667	59.7630	59.8823	59.9325	59.7138	58.9584	57.9095	56.5942	55.1333	53.6098	52.3185	51.2315	50.3188	49.4173	48.7609	48.4072	48.3271	48.3906	48.6980	49.2859
d-Pe19A1_01_H10F	39.1840	42.1639	44.0408	46.1866	47.5642	48.9382	49.8266	50.6302	51.0589	51.3608	51.4650	51.7968	51.7222	51.8147	52.3156	52.4814	52.9826	53.5363	54.1587	54.6187	55.1052	55.5175	55.9216	56.3844	56.6718	56.7994	57.1145	57.4536	57.6886	57.8989	58.0146	58.1646	58.1902	57.9680	57.3065	56.3367	55.1338	53.7668	52.4315	51.2539	50.2833	49.4275	48.6267	48.0427	47.7048	47.6359	47.7342	48.0122	48.5864
d-Pe19A1_01_H11F	39.6336	42.9188	45.3087	47.5926	49.1961	50.6800	51.7387	52.6373	53.0644	53.5583	53.7460	54.0897	54.0632	54.3072	54.7051	55.0445	55.6868	56.1892	56.9840	57.4699	57.9953	58.4652	58.8863	59.3201	59.6458	59.8752	60.3010	60.6021	60.8101	61.0812	61.2302	61.3098	61.3867	61.1698	60.3575	59.3260	58.0322	56.5660	55.0818	53.7579	52.6826	51.7425	50.8434	50.1751	49.8618	49.7689	49.8645	50.1616	50.7887
d-Pe19A1_01_H12F	38.4233	41.4575	44.0166	46.3671	47.9571	49.5897	50.7647	51.6583	52.0925	52.5427	52.7743	53.0500	53.1824	53.4188	53.8194	54.0951	54.9166	55.3595	56.1399	56.6388	57.2238	57.6833	58.1252	58.6702	58.9420	59.1423	59.6250	59.9548	60.1650	60.4336	60.5591	60.6846	60.7677	60.5299	59.7079	58.5987	57.2259	55.7014	54.1107	52.7351	51.5496	50.5293	49.5194	48.8481	48.4946	48.4477	48.5709	48.9572	49.6328
d-Pe19A1_02_A01F	38.4952	41.5475	44.2152	46.6744	48.4005	49.7289	50.5456	51.4863	51.9684	52.3705	52.1838	52.7062	52.6601	52.7255	53.2641	53.5113	54.0618	54.6332	55.1904	55.7804	56.2195	56.6274	57.0246	57.3819	57.6313	57.9564	58.2539	58.5269	58.7681	58.9678	59.1730	59.2347	59.2293	59.0322	58.3075	57.3427	56.1162	54.6901	53.1930	51.9584	50.9643	50.0430	49.1899	48.5871	48.2135	48.1606	48.2689	48.5211	49.1016
d-Pe19A1_02_A02F	41.5797	45.0987	48.5392	51.0240	53.1420	54.6561	55.7498	56.8723	57.5466	57.9739	58.0350	58.4642	58.4541	58.6009	59.1760	59.8116	60.5731	61.2905	61.7816	62.3449	62.8003	63.1620	63.5094	64.0299	64.3263	64.6580	65.0492	65.3185	65.5201	65.7342	66.0270	66.1352	66.1628	65.9740	65.2875	64.3037	63.0740	61.6360	60.1535	58.9078	57.8509	56.9558	56.0192	55.4043	54.9808	54.9211	54.9735	55.2254	55.7893
d-Pe19A1_02_A03F	37.8438	41.0480	44.0809	45.8941	47.9767	49.3869	49.9419	50.7126	51.0802	51.3579	51.1302	51.4145	51.4173	51.4231	51.9128	52.2522	52.6746	53.3242	53.8078	54.4292	54.9321	55.3791	55.7680	56.2710	56.6013	56.8516	57.2254	57.5688	57.7400	57.9146	58.1403	58.2055	58.1188	57.8033	56.8422	55.4889	53.8624	52.1219	50.2048	48.5227	47.1482	45.8659	44.6235	43.7878	43.3870	43.3381	43.5343	44.0287	44.8772
d-Pe19A1_02_A04F	38.8747	42.1192	45.5619	47.5713	49.2924	50.7356	51.7315	52.6244	53.0218	53.4073	53.4876	53.7428	53.7523	53.8133	54.3281	54.7486	55.1901	55.9163	56.4001	57.0035	57.5052	57.8810	58.2881	58.7298	58.9765	59.2867	59.6508	59.9251	60.1862	60.3611	60.5439	60.6576	60.6042	60.3423	59.5344	58.4310	57.0327	55.4415	53.8250	52.4033	51.2583	50.2250	49.2101	48.4875	48.1443	48.0816	48.1903	48.5430	49.2210
d-Pe19A1_02_A05F	38.7542	42.9670	45.6151	47.3183	49.4258	50.7955	51.6474	52.3797	53.0763	53.2969	53.3398	53.5475	53.5796	53.6806	54.2046	54.5385	55.1556	55.9328	56.4019	57.0604	57.5888	57.9584	58.4070	58.9599	59.1973	59.5918	60.0138	60.3120	60.5277	60.7218	60.9099	61.0612	61.0301	60.7338	59.8492	58.5599	57.0195	55.2943	53.5164	51.9740	50.6972	49.5613	48.4507	47.7080	47.3336	47.2842	47.4260	47.8262	48.5813
d-Pe19A1_02_A06F	38.9922	42.3365	45.4021	47.1123	48.8075	50.1021	51.3016	52.0820	52.5871	52.7635	52.8516	53.0581	53.0193	53.0065	53.5025	53.9167	54.4238	55.1380	55.5639	56.1229	56.6113	57.0151	57.3855	57.9096	58.1631	58.5302	58.8944	59.1981	59.3805	59.5270	59.7868	59.9114	59.8701	59.5844	58.6916	57.5380	56.1091	54.4965	52.8799	51.4560	50.3075	49.2451	48.2433	47.5644	47.2250	47.1769	47.2904	47.6362	48.2615
d-Pe19A1_02_A07F	40.2339	43.9718	46.2545	48.3987	50.2936	51.4146	52.5941	53.4128	54.2178	54.4443	54.3388	54.7027	54.6605	54.7800	55.3835	55.7906	56.3324	56.9853	57.3875	57.9570	58.5232	58.7824	59.1729	59.6902	59.9699	60.2626	60.6069	60.8734	61.1045	61.2967	61.5141	61.6416	61.6263	61.4221	60.7157	59.7117	58.4703	57.0382	55.5925	54.2959	53.2974	52.3816	51.4633	50.8380	50.4567	50.4008	50.4549	50.7333	51.3269
d-Pe19A1_02_A08F	39.2930	43.0264	45.5540	47.8286	49.8709	51.4363	52.5701	53.4484	54.0837	54.4371	54.8162	54.8170	54.8775	55.0811	55.6159	56.0168	56.6723	57.3702	57.8801	58.4967	58.9967	59.3464	59.7482	60.2272	60.4548	60.8143	61.1796	61.4785	61.6728	61.8586	62.0738	62.1718	62.2014	61.9695	61.2178	60.1902	58.8319	57.3330	55.7964	54.4793	53.4075	52.4324	51.4872	50.8374	50.4531	50.3740	50.4419	50.7333	51.3365
d-Pe19A1_02_A09F	36.9142	40.0775	42.3226	44.0585	45.6277	46.5796	47.5478	48.2407	48.5053	48.7880	49.0733	48.8969	48.8763	49.0002	49.4247	49.7048	50.1003	50.5698	50.9760	51.5709	52.0890	52.4579	52.8856	53.4312	53.6697	53.9433	54.2638	54.5255	54.7255	54.9140	55.0901	55.1353	55.0565	54.7029	53.7285	52.4592	50.8898	49.2292	47.5038	46.0224	44.8283	43.8111	42.8226	42.1180	41.7568	41.7223	41.8691	42.2338	42.9740
d-Pe19A1_02_A10F	37.8820	41.5105	44.2791	46.6247	48.4006	49.8355	50.8077	51.7636	52.1741	52.5820	52.8227	52.8940	52.9100	53.0447	53.3689	53.8563	54.4302	55.0938	55.6198	56.2805	56.7213	57.1296	57.6116	58.1729	58.4032	58.7329	59.1136	59.4304	59.6138	59.8220	60.0127	60.0849	60.1194	59.8268	58.9152	57.7280	56.2117	54.6635	53.0231	51.5634	50.3367	49.2902	48.2831	47.5973	47.2201	47.2022	47.3435	47.7126	48.4063
d-Pe19A1_02_A11F	41.4139	44.9773	48.0468	50.1146	52.3158	53.6361	54.6906	55.6197	56.4213	56.6394	56.9708	56.9954	56.9930	57.1918	57.6811	58.1402	58.8735	59.5937	60.1419	60.6562	61.0226	61.4863	61.8456	62.3744	62.6622	62.9944	63.3590	63.6310	63.8386	64.0097	64.2126	64.3351	64.3437	64.1383	63.3279	62.2259	60.8190	59.2834	57.6622	56.2944	55.1497	54.1800	53.2009	52.5303	52.1263	52.0630	52.1211	52.4364	53.0761
d-Pe19A1_02_A12F	38.5577	41.9304	44.4393	46.4296	48.3379	49.3282	50.2692	51.0663	51.6578	51.7151	51.8689	51.8331	51.8450	51.9201	52.2770	52.7224	53.2043	53.8367	54.3145	54.8253	55.2727	55.6370	56.0772	56.5690	56.8116	57.1679	57.4883	57.7708	58.0308	58.2124	58.3522	58.5152	58.4843	58.2330	57.3730	56.2702	54.7869	53.2690	51.6276	50.1656	48.9840	47.9612	46.9068	46.1890	45.7970	45.7456	45.8577	46.2240	46.9089
d-Pe19A1_02_B01F	41.6177	44.8135	47.0838	49.6412	51.3890	52.7808	53.7065	54.4394	55.1653	55.1286	55.4023	55.7368	55.7151	55.8782	56.2918	56.7228	57.4070	58.1321	58.6988	59.1730	59.6425	60.0070	60.3549	60.7993	61.1350	61.3748	61.7222	62.0387	62.2483	62.4321	62.6726	62.7617	62.8328	62.6189	61.9818	60.7339	59.5912	58.0711	56.5567	55.2138	54.1537	53.1383	52.2141	51.5188	51.1851	51.1534	51.1197	51.3687	52.0457
d-Pe19A1_02_B02F	40.5437	43.4114	45.5742	47.7301	49.6631	50.7575	51.4263	52.2558	52.5963	52.5335	52.7583	53.1037	53.0755	53.1595	53.5914	53.8019	54.5149	55.1963	55.6259	56.1623	56.7012	57.1445	57.5493	58.0369	58.3212	58.5816	58.9814	59.3301	59.5236	59.7023	59.9162	60.0153	60.0395	59.7340	58.9666	57.5801	56.1490	54.4496	52.7071	51.2208	49.9865	48.9123	47.8805	47.1027	46.8071	46.7977	46.7909	47.1699	47.9635
d-Pe19A1_02_B03F	39.9855	43.2326	45.9603	48.3097	50.1308	51.6613	52.5028	53.1210	53.5972	53.6827	53.7956	54.1402	54.2283	54.3658	54.8090	55.1562	55.8929	56.6260	57.1308	57.7064	58.2509	58.6647	59.0647	59.5734	59.9475	60.1872	60.5892	60.9229	61.1077	61.2896	61.5058	61.5870	61.6190	61.3328	60.4840	59.0540	57.5261	55.8010	54.0375	52.4866	51.2233	50.0845	49.0401	48.2482	47.9503	47.9934	48.0072	48.3830	49.1820
d-Pe19A1_02_B04F	42.3488	45.7897	48.1981	50.6898	52.0200	53.4777	54.4347	55.1650	55.5729	55.7946	55.8187	56.3468	56.2102	56.2680	56.8129	57.2926	58.0143	58.6895	59.2515	59.7926	60.1411	60.6595	61.0525	61.5721	61.9092	62.2308	62.6076	62.8993	63.1178	63.3591	63.5275	63.6706	63.7620	63.4217	62.6220	61.3643	59.8868	58.1860	56.4941	55.0087	53.7585	52.6558	51.5906	50.8031	50.4442	50.4112	50.4205	50.7298	51.4479
d-Pe19A1_02_B05F	41.7438	45.1782	47.5697	49.6339	51.5762	53.1750	53.9437	54.7064	55.1982	55.2992	55.4764	55.8305	55.6310	55.9711	56.4202	56.7452	57.5388	58.2338	58.6828	59.2395	59.6332	60.0676	60.4981	61.0207	61.2599	61.5582	61.9300	62.1853	62.4034	62.6039	62.8178	62.8800	62.9640	62.7030	61.9721	60.7521	59.3406	57.7150	56.0199	54.6445	53.4988	52.5027	51.5612	50.8249	50.4883	50.4283	50.4059	50.6784	51.4031
d-Pe19A1_02_B06F	40.0966	43.3772	45.6418	47.9844	49.5221	50.7758	51.7876	52.4687	52.7322	52.8152	52.8983	53.2823	53.1259	53.2816	53.6636	54.0428	54.6874	55.3951	55.9017	56.4474	56.9366	57.4116	57.8260	58.3274	58.6644	58.9651	59.3324	59.6939	59.8971	60.0999	60.2823	60.3812	60.4521	60.0903	59.2560	57.8428	56.3009	54.5971	52.8261	51.2653	50.0281	48.9058	47.8672	47.1309	46.7973	46.7622	46.8157	47.1322	47.8644
d-Pe19A1_02_B07F	41.5078	44.8081	47.3543	49.5866	51.1138	52.3036	53.3203	54.0342	54.4087	54.4428	54.5561	54.9438	54.9051	55.0743	55.4377	55.8847	56.5781	57.2615	57.7393	58.3191	58.8182	59.1781	59.6188	60.0646	60.4593	60.7555	61.0738	61.3992	61.5991	61.8015	62.0045	62.1350	62.1962	61.8939	61.0663	59.6772	58.3014	56.6985	54.9655	53.5620	52.3884	51.3122	50.3550	49.6249	49.3204	49.2937	49.3368	49.6198	50.3270
d-Pe19A1_02_B08F	39.7386	42.6399	45.2320	47.1058	48.7882	49.7959	50.7362	51.3026	51.5848	51.7223	51.7855	52.1079	51.9133	52.0879	52.5104	52.7888	53.3027	53.9816	54.4868	55.0878	55.5023	55.9960	56.4458	56.8475	57.2354	57.4615	57.7585	58.1542	58.3382	58.5591	58.7195	58.8307	58.8359	58.4792	57.6817	56.2302	54.7687	53.0537	51.1845	49.6984	48.4706	47.3735	46.3408	45.5823	45.3023	45.2767	45.3015	45.6356	46.4449
d-Pe19A1_02_B09F	39.4585	42.6327	45.1167	46.9739	48.7439	49.8863	51.1500	51.6219	51.8952	52.0820	52.2450	52.4847	52.5254	52.7533	53.0935	53.3727	54.0442	54.7133	55.1749	55.7710	56.1995	56.6094	57.0467	57.5585	57.8813	58.1633	58.4693	58.8325	59.0559	59.2743	59.4600	59.6069	59.6567	59.3561	58.6054	57.3089	55.9442	54.3605	52.7355	51.3806	50.2610	49.3017	48.3771	47.6588	47.3946	47.3999	47.4388	47.7445	48.4376
d-Pe19A1_02_B10F	37.8247	41.4681	43.7034	45.4066	47.5583	48.5794	49.3998	50.2704	50.7626	50.8292	50.9740	51.3786	51.3288	51.5145	51.9140	52.0899	52.7231	53.3494	53.7611	54.3248	54.7937	55.1941	55.5787	56.0567	56.3244	56.5988	56.9083	57.2639	57.4036	57.6297	57.7733	57.8611	57.9405	57.6581	56.9733	55.7545	54.4617	52.9389	51.3998	50.0805	48.9943	48.0747	47.2254	46.5469	46.2322	46.2103	46.2403	46.5048	47.1403
d-Pe19A1_02_B11F	40.1447	43.8987	46.5425	48.7393	50.4562	51.8921	52.9222	53.4933	53.9806	54.1426	54.2545	54.6248	54.6040	54.8358	55.2366	55.6253	56.3741	57.0296	57.5787	58.1031	58.5651	59.0281	59.4183	59.9127	60.2875	60.5788	60.9766	61.2942	61.4929	61.6793	61.8723	62.0177	62.0704	61.7986	61.0090	59.6366	58.1868	56.5181	54.7928	53.3389	52.1175	51.0442	50.0122	49.2372	48.9558	48.9364	48.9643	49.2973	50.0441
d-Pe19A1_02_B12F	39.0499	42.1012	43.8736	45.4395	47.0465	48.0588	48.5965	49.1424	49.4053	49.3786	49.4239	49.6182	49.5842	49.6300	49.9742	50.2184	50.6878	51.1835	51.6213	52.1195	52.5191	52.9252	53.3468	53.7705	54.0351	54.3398	54.6178	54.8859	55.1019	55.2585	55.3860	55.4876	55.4693	55.1523	54.3089	53.0065	51.5475	49.9736	48.3617	46.9308	45.7929	44.8177	43.8964	43.1963	42.9596	42.9662	43.0097	43.3725	44.0888
d-Pe19A1_02_C01F	39.8809	42.9365	45.1360	47.0127	48.9387	50.1118	50.9205	51.6895	52.0548	52.1133	52.1287	52.4216	52.2533	52.5871	53.0693	53.4122	54.0335	54.6749	55.0970	55.5994	56.1201	56.6011	57.0232	57.3567	57.7389	58.0590	58.4520	58.6806	58.9260	59.1439	59.2900	59.3709	59.4187	59.0595	58.1797	56.9267	55.4509	53.7567	52.0810	50.6488	49.4986	48.3881	47.3964	46.7388	46.3935	46.2744	46.3474	46.7769	47.4996
d-Pe19A1_02_C02F	41.5749	44.8322	46.7297	48.3523	50.1816	51.0429	52.1409	52.9014	53.2135	53.0743	53.2051	53.4639	53.2425	53.5847	53.9173	54.4024	55.0710	55.6893	56.0954	56.5247	57.0253	57.4967	57.9728	58.4188	58.7910	59.1243	59.5113	59.7559	59.9758	60.2499	60.3765	60.5333	60.5854	60.2698	59.3789	58.1561	56.6739	54.9995	53.3318	51.8310	50.5880	49.4634	48.3728	47.6420	47.2867	47.1689	47.2625	47.6707	48.3751
d-Pe19A1_02_C03F	40.7985	44.0396	46.0700	48.2828	49.7246	50.4624	51.5013	52.1106	52.2975	52.0703	52.3205	52.3660	52.2404	52.5666	52.9831	53.3993	53.9577	54.6833	55.0970	55.5792	56.1285	56.5485	56.9722	57.4901	57.8924	58.1142	58.5442	58.8262	59.0010	59.2415	59.3914	59.4802	59.4524	59.0877	58.0403	56.5857	54.9573	53.1442	51.3499	49.7660	48.5168	47.3401	46.2491	45.4889	45.1766	45.0803	45.2391	45.7645	46.5572
d-Pe19A1_02_C04F	42.9810	46.1142	48.5592	50.6445	51.9728	53.1429	54.4846	55.0553	55.3970	55.4289	55.6077	55.8113	55.7408	56.0837	56.4809	57.1064	57.7653	58.3295	58.7861	59.2396	59.6604	60.1451	60.5565	60.9177	61.3866	61.7306	62.0928	62.2964	62.4934	62.7641	62.9645	63.1332	63.1826	62.8672	62.0451	60.8915	59.5121	57.9703	56.4831	55.1113	54.0171	53.0241	52.0885	51.4184	51.0885	50.9674	51.1006	51.4458	52.0480
d-Pe19A1_02_C05F	41.5932	45.0127	47.0274	49.2002	50.7105	51.7603	52.7793	53.4359	53.8019	53.9198	53.9877	54.1933	53.9976	54.2511	54.6267	55.0137	55.6881	56.3602	56.7782	57.2253	57.6921	58.0811	58.5037	58.9058	59.2219	59.4754	59.8696	60.1830	60.3656	60.5880	60.6914	60.8026	60.8054	60.5586	59.6693	58.5338	57.1037	55.5188	53.8894	52.4950	51.3949	50.3266	49.3908	48.6713	48.3362	48.2025	48.3055	48.6632	49.3389
d-Pe19A1_02_C06F	40.2037	43.4666	45.6092	47.7662	49.2914	50.1843	51.6195	52.3841	52.6588	52.5197	53.0389	53.2619	53.0910	53.4187	53.7310	54.1976	54.7749	55.4240	55.8692	56.2713	56.7782	57.2061	57.6647	58.0656	58.4195	58.6722	59.0548	59.3680	59.6078	59.8233	60.0140	60.0994	60.1344	59.9073	59.0746	57.9987	56.7166	55.2457	53.7317	52.4030	51.3595	50.3448	49.4383	48.7381	48.4464	48.3205	48.3836	48.7462	49.3421
d-Pe19A1_02_C07F	40.1848	43.3810	45.6312	48.3022	49.8347	51.0412	52.1529	52.9842	53.4175	53.4877	53.7684	53.9840	53.8512	54.3012	54.6764	55.2423	55.9349	56.5259	57.0461	57.5003	58.0671	58.5198	59.0223	59.4570	59.8138	60.2295	60.5502	60.8809	61.1526	61.3265	61.5194	61.6628	61.6902	61.3791	60.4978	59.2605	57.7537	56.1228	54.4326	52.9499	51.7634	50.6243	49.5859	48.8207	48.5324	48.4171	48.5376	48.9826	49.6781
d-Pe19A1_02_C08F	42.3372	45.6037	47.2845	50.0337	51.8966	52.8746	53.9766	54.8560	55.2989	55.0663	55.6221	55.7730	55.6748	56.0933	56.4897	57.0040	57.7828	58.3489	58.8103	59.2232	59.7039	60.1291	60.5744	61.0931	61.4337	61.7120	62.0725	62.3538	62.5560	62.7692	62.9582	63.0964	63.1154	62.8342	62.0015	60.8096	59.4316	57.8638	56.3207	54.9844	53.8842	52.8530	51.9227	51.2329	50.9259	50.8053	50.8867	51.2726	51.8752
d-Pe19A1_02_C09F	43.2787	46.5027	48.0832	51.3383	53.1631	54.1503	55.4035	56.3522	56.7367	56.8107	57.2328	57.4459	57.3768	57.8447	58.1859	58.8403	59.7753	60.3963	60.7974	61.3250	61.8269	62.2338	62.7424	63.2820	63.5744	63.9228	64.3210	64.6545	64.8527	65.1086	65.3373	65.4571	65.5823	65.2799	64.4672	63.3138	61.9103	60.3140	58.7476	57.3285	56.1610	55.1015	54.0410	53.3098	52.9640	52.8593	52.9263	53.3298	53.9961
d-Pe19A1_02_C10F	39.3404	41.9150	43.9558	45.3961	47.5965	48.3610	49.2217	50.1892	50.4998	50.2438	50.5627	50.7164	50.5952	50.8882	51.2170	51.6003	52.1697	52.7270	53.1386	53.6330	54.1665	54.6867	55.0870	55.6350	55.9351	56.1788	56.5635	56.8671	57.0418	57.2848	57.4823	57.5420	57.5625	57.2077	56.2328	54.8892	53.3391	51.5823	49.8440	48.3057	47.0881	45.9271	44.8776	44.0710	43.8132	43.7075	43.8234	44.3125	45.0318
d-Pe19A1_02_C11F	44.7012	48.0045	50.5835	52.9918	55.0428	56.4264	57.6337	58.9418	59.6717	59.6614	60.1326	60.4729	60.4337	61.0121	61.6181	62.3463	63.2493	63.9508	64.3627	64.8682	65.4077	65.8575	66.2633	66.8429	67.2425	67.6039	67.9659	68.2403	68.4797	68.7238	68.9851	69.1729	69.2629	69.0662	68.2925	67.2182	65.8947	64.3290	62.7811	61.4431	60.3488	59.3392	58.3462	57.6312	57.2939	57.1433	57.1708	57.5249	58.1319
d-Pe19A1_02_C12F	42.4245	45.4467	47.4704	50.0565	51.4913	52.7236	53.8323	54.7203	55.1809	55.0123	55.3814	55.7591	55.6463	55.8014	56.2699	56.7770	57.4512	57.9817	58.3914	58.8587	59.2868	59.7706	60.1416	60.5102	60.8617	61.1354	61.4415	61.7318	61.9476	62.0993	62.2347	62.4017	62.4063	62.1636	61.3973	60.2937	58.9601	57.4282	55.9685	54.5986	53.5814	52.5963	51.6405	50.9027	50.6508	50.5464	50.5928	50.9484	51.5860
d-Pe19A1_02_D01F	40.9116	43.7168	46.1892	48.2908	50.0291	51.1499	52.4539	53.2849	53.7271	53.6293	53.9427	53.9851	54.2737	54.3783	54.8613	55.5208	56.1274	56.8379	57.4544	57.8719	58.3178	58.8838	59.2315	59.7433	60.0917	60.3702	60.7971	61.1501	61.3627	61.5788	61.7200	61.8776	61.9403	61.7056	60.8903	59.7286	58.3163	56.8014	55.2434	53.8142	52.6042	51.6079	50.6365	49.9123	49.5527	49.5168	49.7095	50.0565	50.8316
d-Pe19A1_02_D02F	43.2800	46.2960	48.6126	50.7337	52.5828	53.7911	55.1501	55.8025	56.3948	56.1291	56.6296	56.7532	56.9256	57.1982	57.6924	58.2366	59.0561	59.7994	60.2567	60.6951	61.1214	61.5845	61.9886	62.5334	62.7958	63.1106	63.4833	63.7439	63.9929	64.2474	64.4368	64.5472	64.5827	64.4008	63.6168	62.5061	61.2035	59.7585	58.3040	56.9511	55.8235	54.9179	53.9986	53.3186	53.0087	52.9402	53.0257	53.3262	54.0081
d-Pe19A1_02_D03F	41.3668	44.1186	46.3254	48.2829	49.6318	50.7039	51.6042	52.2502	52.6749	52.1541	52.5769	52.7760	52.8171	52.8962	53.2487	53.7783	54.4235	55.1337	55.7116	56.1631	56.6673	57.1858	57.6552	58.1454	58.4621	58.8028	59.2237	59.5934	59.7800	60.0221	60.1556	60.2282	60.2141	59.8921	58.8944	57.4372	55.7613	53.9957	52.1862	50.5623	49.2253	48.1186	47.0666	46.2866	45.9503	45.8843	46.0576	46.4746	47.2846
d-Pe19A1_02_D04F	44.2332	47.2694	49.8597	52.1444	53.8000	55.2660	56.4388	57.3473	57.8520	57.5974	58.1556	58.3115	58.5436	58.8597	59.3683	60.2174	60.8407	61.6165	62.2076	62.6370	63.0585	63.5451	63.9061	64.4996	64.8031	65.1592	65.5255	65.7815	66.0838	66.3834	66.5303	66.7336	66.8263	66.5958	65.9237	64.8230	63.5376	62.1018	60.6588	59.3489	58.2342	57.3171	56.4307	55.7360	55.3665	55.3075	55.3835	55.6623	56.2966
d-Pe19A1_02_D05F	42.4843	45.6654	47.9525	50.0351	51.9789	53.3644	54.3874	55.3111	55.7492	55.6052	55.8959	55.9620	56.1349	56.4707	56.8841	57.5292	58.2357	58.8836	59.4417	59.8493	60.3633	60.7813	61.2177	61.7167	62.0027	62.2931	62.7018	62.9854	63.2676	63.5272	63.6390	63.7793	63.8372	63.5718	62.8402	61.6301	60.2329	58.6897	57.0976	55.6856	54.4992	53.5408	52.6107	51.8728	51.4915	51.4195	51.5093	51.7893	52.5009
d-Pe19A1_02_D06F	42.4758	45.5939	48.5021	50.9787	52.5830	54.0574	55.2065	56.2201	56.5428	56.3492	56.7795	56.9715	56.9849	57.2171	57.6281	58.3008	59.1045	59.9770	60.4758	60.9445	61.3887	61.9822	62.3517	62.9002	63.2401	63.6103	64.0394	64.3769	64.6180	64.9106	65.0639	65.2263	65.2810	64.9947	64.0690	62.6974	61.1648	59.4498	57.6540	55.9907	54.5931	53.3826	52.2195	51.3689	50.9853	50.9348	51.1085	51.5184	52.3529
d-Pe19A1_02_D07F	41.8461	44.8184	47.3440	49.7677	51.2656	52.4236	53.4235	54.3598	54.7921	54.6527	55.1385	55.2972	55.3845	55.5823	56.0459	56.6614	57.4068	58.2656	58.7527	59.1563	59.6835	60.1991	60.6080	61.1028	61.4335	61.7567	62.1311	62.4946	62.7827	63.0152	63.1249	63.2886	63.3341	63.0980	62.3317	61.0613	59.6744	58.0800	56.4631	55.0244	53.8400	52.8396	51.8559	51.1212	50.8122	50.6619	50.7976	51.1288	51.8095
d-Pe19A1_02_D08F	40.6702	43.4816	45.6408	47.6082	48.7735	49.7056	50.7036	51.5186	51.9273	51.5542	51.8336	51.9085	51.9870	52.1015	52.3834	52.8015	53.3473	54.0832	54.6409	55.0777	55.5267	55.9842	56.4161	56.8095	57.0671	57.3693	57.7824	58.1200	58.3121	58.5448	58.6815	58.8345	58.7773	58.4876	57.5750	56.3414	54.9046	53.2734	51.6113	50.1410	48.9150	47.9063	46.9388	46.1956	45.8405	45.7483	45.9357	46.2653	46.9684
d-Pe19A1_02_D09F	43.5845	46.3959	49.1149	51.6766	53.0532	54.3584	55.5125	56.5374	56.9959	56.9496	57.2991	57.3079	57.5391	57.8620	58.1336	59.0527	59.7422	60.4433	60.9532	61.3575	61.7846	62.2842	62.6891	63.1985	63.4580	63.8137	64.2118	64.5313	64.7642	65.0062	65.1542	65.3170	65.3744	65.1373	64.3878	63.2440	61.9430	60.4284	58.8772	57.4800	56.3448	55.4175	54.4744	53.7352	53.4365	53.2791	53.3808	53.6939	54.3523
d-Pe19A1_02_D10F	40.9302	43.9864	46.5117	48.5812	50.1421	51.1760	52.2373	53.2029	53.5578	53.1954	53.7366	53.7378	53.7709	54.1128	54.4899	55.0310	55.7195	56.3185	56.9318	57.2947	57.8153	58.2458	58.6612	59.1939	59.4043	59.7237	60.1404	60.4688	60.7015	60.9058	61.0612	61.1887	61.1835	60.9286	60.0578	58.7073	57.2332	55.5001	53.7740	52.2034	50.9113	49.8778	48.8117	48.0326	47.6788	47.5625	47.6769	48.0764	48.8777
d-Pe19A1_02_D11F	40.4025	43.1330	45.3816	47.3077	48.4183	49.6711	50.6360	51.2291	51.5228	51.1814	51.5710	51.5218	51.6895	51.8793	52.2313	52.7429	53.3275	53.9212	54.4436	54.8700	55.3710	55.8610	56.3233	56.7808	57.0321	57.3670	57.7806	58.1389	58.3384	58.5394	58.6751	58.8362	58.8416	58.5380	57.6074	56.2171	54.6872	53.0270	51.3232	49.7266	48.3938	47.3064	46.2296	45.4606	45.1241	45.0630	45.2459	45.6638	46.4244
d-Pe19A1_02_D12F	41.9248	44.2317	46.7510	48.6214	50.1704	51.1656	52.2719	52.8562	53.5162	53.0458	53.3857	53.5066	53.5908	53.8379	54.1801	54.7664	55.4525	56.0159	56.5777	56.9686	57.4079	57.9818	58.4245	58.8777	59.1255	59.5079	59.8790	60.1830	60.4434	60.6089	60.7622	60.9385	60.9953	60.6698	59.8901	58.5661	57.0791	55.4160	53.6980	52.0933	50.7946	49.7245	48.6468	47.8417	47.4923	47.4061	47.5466	47.9921	48.8049
d-Pe19A1_02_E01F	40.4479	43.5216	45.2860	47.5536	49.0468	50.3789	51.1331	51.9732	52.6149	52.1086	52.5543	52.9799	52.8654	53.0527	53.4399	53.8033	54.5638	55.2208	55.7616	56.2663	56.7665	57.2014	57.6406	58.0700	58.3959	58.7289	59.0831	59.3518	59.5478	59.7963	60.0220	60.1144	60.1736	59.9189	59.1412	58.0102	56.6089	55.0635	53.4611	52.0806	50.9057	49.9187	48.9321	48.2621	47.8779	47.8118	47.8941	48.2043	48.8734
d-Pe19A1_02_E02F	44.0460	47.1769	49.0615	51.3466	52.9617	54.4228	55.3326	56.3631	56.7178	56.2822	56.8721	57.3368	57.1677	57.2946	57.9387	58.3852	59.2539	59.9261	60.3668	60.8732	61.3412	61.7651	62.1739	62.6669	63.0193	63.4013	63.7044	64.0351	64.2335	64.4278	64.6717	64.8299	64.8898	64.7022	63.9066	62.8236	61.4820	59.9781	58.4751	57.1623	55.9946	55.0912	54.1488	53.4726	53.1485	53.0711	53.1322	53.4596	54.0250
d-Pe19A1_02_E03F	39.9967	42.6098	44.7642	46.6426	47.9005	49.1366	50.0130	50.7615	51.1078	50.5955	50.9155	51.2779	51.1573	51.2467	51.7489	51.9332	52.6020	53.1680	53.6821	54.1511	54.6276	55.0924	55.5441	56.0420	56.3685	56.6902	56.9898	57.3178	57.4866	57.7149	57.8999	58.0193	57.9746	57.7536	56.7896	55.5473	54.0587	52.4023	50.6984	49.2530	47.9291	46.9555	45.8971	45.1961	44.8872	44.8161	44.9342	45.3207	46.0126
d-Pe19A1_02_E04F	41.9495	44.9440	47.3537	49.0242	50.5943	51.7680	52.7096	53.2735	53.5190	53.1133	53.3223	53.5498	53.4154	53.5695	53.9805	54.2915	54.9867	55.7388	56.2626	56.7771	57.1773	57.6442	58.1419	58.6059	58.9581	59.3147	59.6158	59.9176	60.1775	60.3592	60.4927	60.5724	60.5480	60.1835	59.1233	57.6361	55.8646	53.9251	52.0090	50.2661	48.8235	47.6542	46.4829	45.6687	45.3315	45.2335	45.3964	45.8322	46.6480
d-Pe19A1_02_E05F	43.1052	46.1998	48.1988	50.4365	52.1020	53.1982	54.2173	55.2656	55.5861	55.3435	55.7483	56.0790	55.8823	56.2214	56.8247	57.0604	58.0038	58.5929	58.9981	59.4604	60.0008	60.3815	60.8675	61.3997	61.7468	62.0817	62.3878	62.6768	62.9328	63.1795	63.3978	63.5065	63.5251	63.3090	62.3705	61.1507	59.7108	58.1026	56.4939	55.0102	53.7625	52.7246	51.6909	50.9952	50.6970	50.6245	50.7501	51.0899	51.7813
d-Pe19A1_02_E06F	38.4641	41.1856	43.5768	45.2945	47.2172	48.2735	49.7035	50.3980	50.7083	50.5519	51.0145	51.2952	51.1956	51.4278	51.8505	52.1595	52.8747	53.6375	54.1761	54.5765	55.0808	55.4937	55.9851	56.4430	56.7456	57.0812	57.3704	57.6774	57.9696	58.1424	58.3028	58.4509	58.4398	58.1648	57.2951	56.0535	54.6470	52.9631	51.2338	49.7673	48.4792	47.5759	46.5244	45.8369	45.5413	45.4521	45.6163	45.9998	46.7029
d-Pe19A1_02_E07F	41.6162	44.6833	47.1914	49.4867	50.9927	52.6618	53.5095	54.4576	54.8909	54.7047	55.0560	55.5164	55.4366	55.7033	56.1740	56.7340	57.5324	58.2441	58.8294	59.2451	59.7322	60.0722	60.6044	61.1208	61.5346	61.8507	62.1805	62.5086	62.7304	62.9380	63.1866	63.3274	63.3836	63.1688	62.3711	61.1888	59.7944	58.2059	56.5500	55.1110	53.9392	52.9714	51.8777	51.2168	50.8664	50.7433	50.8508	51.1793	51.8319
d-Pe19A1_02_E08F	42.9075	45.7714	47.9638	50.0309	51.4964	52.9144	54.0768	54.8789	55.1367	54.8233	55.1180	55.4773	55.3465	55.4446	55.8854	56.2809	57.2394	57.8789	58.4738	58.9297	59.4324	59.8713	60.3443	60.8598	61.2479	61.6213	61.9634	62.3465	62.5654	62.7306	62.9124	63.0401	63.0499	62.7662	61.7719	60.3576	58.7341	56.9060	55.0025	53.3249	51.8797	50.7171	49.5037	48.6917	48.3502	48.2762	48.4226	48.8845	49.6654
d-Pe19A1_02_E09F	42.7117	45.6447	48.1230	50.3266	51.7109	53.1179	54.5259	55.1705	55.6390	55.3799	55.7501	56.0951	56.0775	56.2612	56.7959	57.3517	58.2389	58.8568	59.4989	59.9072	60.3769	60.7811	61.2771	61.8322	62.2181	62.5803	62.9167	63.2637	63.4470	63.6832	63.9292	64.0891	64.1759	63.9265	63.1008	61.8623	60.3697	58.7087	57.0105	55.5098	54.2059	53.1736	52.0746	51.3085	50.9856	50.8449	50.9667	51.3306	52.0327
d-Pe19A1_02_E10F	38.2180	40.9947	43.2436	45.1294	46.3594	47.5024	48.6197	49.5633	49.8775	49.6487	49.8126	50.2670	50.2308	50.4123	50.7477	51.0373	51.7683	52.3131	52.8369	53.3292	53.8817	54.2691	54.8100	55.2882	55.5858	55.8682	56.2136	56.4972	56.6910	56.9308	57.0896	57.1821	57.1930	56.9827	56.0996	54.9183	53.5046	51.8956	50.2167	48.8212	47.6611	46.6686	45.7295	45.0354	44.7335	44.6343	44.7407	45.0727	45.7590
d-Pe19A1_02_E11F	41.5219	44.2136	46.5773	48.5474	50.2947	51.4615	52.7082	53.6430	54.0421	53.9239	54.1379	54.6444	54.5085	54.7273	55.1224	55.4143	56.3363	56.9781	57.5097	58.0076	58.5327	58.9306	59.3745	59.8491	60.1774	60.4922	60.8285	61.1374	61.4125	61.6001	61.7948	61.8944	61.9463	61.7575	61.0171	59.8624	58.5511	57.0513	55.4487	54.0352	52.8244	51.8229	50.7844	50.0806	49.7768	49.6968	49.8245	50.1858	50.8641
d-Pe19A1_02_E12F	41.9247	44.5606	46.4183	48.5760	50.1636	51.2382	52.2418	53.1583	53.4820	53.0780	53.3198	53.6896	53.6319	53.7034	54.1506	54.4456	55.1979	55.8397	56.2705	56.7388	57.2263	57.5426	58.0585	58.4724	58.7925	59.1478	59.4516	59.7241	59.9431	60.0910	60.3018	60.4482	60.4501	60.2520	59.4049	58.2223	56.7929	55.2215	53.5965	52.1386	50.8666	49.9038	48.8493	48.1244	47.8204	47.7396	47.8735	48.2344	48.9418
d-Pe19A1_02_F01F	40.9810	43.8182	45.6235	47.8684	49.7066	50.8439	51.8894	52.5843	52.9442	53.0444	53.3587	53.7061	53.6445	53.8641	54.3867	54.6898	55.4737	56.1257	56.6295	57.1697	57.5896	58.0867	58.5559	58.9057	59.2302	59.5058	59.8717	60.1321	60.3732	60.5911	60.7590	60.8887	60.9251	60.7416	60.0160	59.0140	57.7714	56.3649	54.9287	53.6612	52.7083	51.7702	50.9996	50.4030	50.0921	50.0234	50.1276	50.4160	51.0080
d-Pe19A1_02_F02F	43.1863	46.3350	48.5498	50.6260	52.9019	54.1658	55.1852	56.0731	56.3921	56.3344	56.6424	56.8441	56.8987	57.1230	57.6282	58.1295	59.0526	59.7022	60.2107	60.7874	61.1862	61.6534	62.1455	62.5022	62.9032	63.2472	63.6299	63.8770	64.1012	64.3399	64.5152	64.6446	64.7122	64.4526	63.5809	62.3909	60.9133	59.2419	57.5330	55.9558	54.7487	53.5855	52.5743	51.8003	51.4487	51.3345	51.4111	51.8605	52.4892
d-Pe19A1_02_F03F	41.1308	43.9082	46.0993	47.9697	49.8896	50.8820	51.8141	52.2656	52.6322	52.7094	52.8876	53.1452	53.1135	53.1751	53.7149	54.0012	54.7155	55.4000	55.8777	56.3985	56.7830	57.2666	57.7732	58.0761	58.4247	58.7043	59.0274	59.2917	59.5069	59.7583	59.9016	60.0189	60.0000	59.7706	58.8992	57.7252	56.3267	54.7563	53.1580	51.6844	50.6275	49.5349	48.6521	47.9557	47.6415	47.5891	47.6555	48.0156	48.6943
d-Pe19A1_02_F04F	43.9353	46.5953	49.0075	50.7416	52.8244	54.0023	54.9287	55.5166	55.9584	55.9299	55.9564	56.2901	56.2864	56.4016	56.9732	57.3923	58.2486	58.8995	59.3676	59.8674	60.2972	60.8486	61.3447	61.6519	62.0193	62.3981	62.7557	63.0003	63.2440	63.4500	63.6043	63.7979	63.7881	63.4815	62.6156	61.3712	59.8300	58.1667	56.4794	54.9134	53.7112	52.5309	51.5410	50.7762	50.4178	50.3322	50.4443	50.8534	51.5207
d-Pe19A1_02_F05F	42.7998	45.8130	48.0115	49.7499	51.7759	52.7645	53.7382	54.3420	54.6839	54.5049	54.6731	54.8714	54.7686	55.0042	55.5059	55.8108	56.7489	57.2795	57.7464	58.3818	58.7741	59.2148	59.7910	60.1003	60.4272	60.8012	61.1614	61.3848	61.6633	61.8386	62.0303	62.1693	62.1737	61.8565	60.9143	59.6035	58.0328	56.3452	54.6119	53.0037	51.7309	50.5131	49.4788	48.6854	48.3240	48.2558	48.3667	48.8080	49.5748
d-Pe19A1_02_F06F	42.4296	45.2696	47.5413	49.5747	51.0747	52.6367	53.4913	54.2298	54.5184	54.3741	54.5876	54.8310	54.7839	54.9375	55.3948	55.7030	56.7250	57.2539	57.7648	58.3386	58.7923	59.2170	59.8007	60.1852	60.5105	60.7959	61.2175	61.4612	61.6989	61.8716	62.0892	62.2013	62.1988	61.9463	61.0462	59.7646	58.2953	56.5679	54.8581	53.2791	52.0450	50.8256	49.8439	49.0671	48.7351	48.7121	48.8360	49.2688	50.0084
d-Pe19A1_02_F07F	41.0310	43.6432	45.7850	47.7937	49.3941	50.5369	51.4183	52.0160	52.4064	52.1888	52.4397	52.5715	52.6086	52.7661	53.1797	53.4365	54.3396	54.8828	55.4197	55.9535	56.3452	56.8087	57.3520	57.6972	57.9564	58.3061	58.7014	58.9054	59.1474	59.3334	59.5049	59.6227	59.6043	59.3230	58.4065	57.1406	55.6105	53.8928	52.1424	50.5238	49.3247	48.1424	47.1028	46.3765	46.0212	45.9214	46.0166	46.4619	47.2059
d-Pe19A1_02_F08F	41.3905	43.9609	45.8420	47.8287	49.8215	50.8299	51.7105	52.2101	52.3863	52.3792	52.7019	52.6773	52.6420	52.8637	53.2779	53.5243	54.4997	54.9842	55.5712	56.1415	56.5565	57.0612	57.6165	57.9278	58.2979	58.6437	59.0246	59.2445	59.5122	59.7270	59.8617	59.9424	59.9024	59.5999	58.5863	57.2124	55.5727	53.7858	51.9389	50.2360	48.9365	47.6062	46.5405	45.7592	45.3691	45.3064	45.4722	45.9201	46.6704
d-Pe19A1_02_F09F	42.4687	45.2412	47.2593	49.2797	50.9538	52.1036	53.1197	53.7447	53.8011	53.9613	54.2010	54.2310	54.2454	54.5347	54.9280	55.2943	56.1808	56.6602	57.0897	57.6841	58.0301	58.5309	59.0584	59.3742	59.6808	59.9320	60.3472	60.5308	60.7243	60.9392	61.0877	61.2392	61.2375	60.9636	60.1475	59.0506	57.6276	56.0818	54.5015	53.0378	51.9748	50.8912	50.0291	49.3227	48.9952	48.9216	48.9583	49.3003	49.9403
d-Pe19A1_02_F10F	41.0597	43.7690	45.7140	48.2558	49.8456	51.0160	51.9689	52.7566	53.1502	53.0596	53.3186	53.5372	53.5175	53.7771	54.0958	54.5642	55.4900	56.0144	56.4722	57.0572	57.5329	57.9756	58.5158	58.8634	59.1952	59.4986	59.9111	60.1125	60.3349	60.5580	60.7548	60.9107	60.9660	60.6874	59.8006	58.6643	57.2694	55.7127	54.0907	52.6004	51.4503	50.2493	49.3380	48.6340	48.2879	48.2478	48.3349	48.7250	49.4231
d-Pe19A1_02_F11F	40.7203	43.3233	45.8187	47.7693	49.7135	50.9621	51.7822	52.4438	53.0625	52.8778	53.0099	53.0980	53.2956	53.4874	53.8224	54.2332	55.0726	55.6643	56.1890	56.7923	57.2032	57.7077	58.3035	58.4940	58.9615	59.2702	59.6623	59.8876	60.1483	60.3274	60.5075	60.6160	60.6672	60.3781	59.3842	58.1204	56.6133	54.9317	53.2092	51.6169	50.3714	49.1824	48.1709	47.3860	47.0926	47.0162	47.1391	47.5954	48.3204
d-Pe19A1_02_F12F	41.2884	43.7929	45.7343	47.3637	48.4934	49.8053	50.3177	50.7829	51.0162	50.7298	50.7990	50.8549	50.8273	50.9432	51.1342	51.5632	52.2534	52.6918	53.1421	53.7171	54.0921	54.6159	55.1682	55.3903	55.7910	56.1081	56.5101	56.7534	56.9261	57.1326	57.2279	57.3137	57.2807	56.9162	55.7869	54.3673	52.6489	50.8403	48.9364	47.1032	45.6476	44.2577	43.0526	42.1592	41.8884	41.8528	42.0938	42.6932	43.6129
d-Pe19A1_02_G01F	41.3101	44.1458	46.6155	48.7155	50.6807	52.1263	53.5139	54.2618	54.7289	54.8239	55.0424	55.5692	55.6041	55.7722	56.3601	56.9807	57.6897	58.4108	58.9213	59.4958	59.9770	60.3759	60.8437	61.3018	61.5930	61.9424	62.2911	62.5467	62.8202	63.0639	63.1893	63.3784	63.4706	63.2687	62.5375	61.4555	60.1693	58.6893	57.1154	55.8021	54.7275	53.7359	52.7512	52.0459	51.7404	51.6460	51.7458	52.0902	52.7541
d-Pe19A1_02_G02F	43.9652	47.3411	49.5710	51.6051	53.5587	54.8839	56.1570	56.9395	57.3070	57.4764	57.8054	58.1288	57.9556	58.2820	58.7289	59.4471	60.2669	60.9292	61.4666	61.9839	62.4672	62.8386	63.2312	63.6734	64.0168	64.3918	64.7578	65.0187	65.2798	65.4683	65.6382	65.8213	65.9154	65.7014	64.8840	63.7616	62.3967	60.8761	59.2985	57.9074	56.8158	55.8249	54.7971	54.1219	53.8229	53.6689	53.7426	54.0456	54.7198
d-Pe19A1_02_G03F	41.2380	44.6046	46.8912	48.9989	50.5727	51.8260	52.6734	53.5748	53.7232	53.7712	53.8288	54.1372	54.0974	54.2915	54.7682	55.3102	56.0122	56.6489	57.0871	57.6742	58.1676	58.5925	58.9928	59.4329	59.7368	60.0693	60.4578	60.6669	60.9302	61.1127	61.3430	61.4422	61.5281	61.2246	60.3804	59.1259	57.6998	56.0813	54.3872	53.0084	51.8910	50.8571	49.8239	49.1307	48.8276	48.7351	48.7682	49.1482	49.8152
d-Pe19A1_02_G04F	44.1499	47.1452	49.6470	51.8305	53.7292	54.9333	55.9310	56.9110	57.4003	57.3858	57.6298	58.1100	57.9796	58.3636	58.8495	59.5542	60.3503	61.0030	61.4098	61.9539	62.4168	62.8460	63.2861	63.6448	64.0376	64.3613	64.6597	64.9522	65.2315	65.4281	65.6141	65.7752	65.8555	65.6112	64.9414	63.8843	62.6814	61.2841	59.8438	58.6130	57.6705	56.7384	55.9350	55.3277	55.0776	54.9745	55.0938	55.3768	55.9540
d-Pe19A1_02_G05F	43.2380	47.1627	49.6096	51.9664	54.0724	55.3512	56.3476	57.2832	57.8009	57.9746	58.2606	58.5658	58.4746	58.8498	59.4451	60.1244	60.9603	61.6308	62.1672	62.6972	63.1800	63.5365	64.0308	64.4110	64.7906	65.1725	65.5240	65.7613	66.0215	66.2481	66.3864	66.5566	66.6602	66.4131	65.6930	64.5635	63.2528	61.6953	60.1651	58.8602	57.8337	56.8704	55.9695	55.3208	55.0042	54.8568	54.9403	55.2208	55.8165
d-Pe19A1_02_G06F	41.4739	45.0456	47.4172	49.8196	51.4564	52.6591	53.8903	54.5557	54.8424	54.8209	55.1224	55.6415	55.4134	55.6783	56.2785	56.9422	57.6009	58.2841	58.7614	59.2864	59.8027	60.1775	60.6412	61.0883	61.4051	61.7480	62.1245	62.4307	62.6711	62.8940	63.0500	63.2300	63.2831	63.0367	62.2296	61.0488	59.6947	58.0937	56.4567	55.1316	54.1023	53.1360	52.1970	51.5198	51.1869	50.9895	51.0886	51.3584	51.9747
d-Pe19A1_02_G07F	43.0066	46.5830	49.0302	51.4382	53.4129	54.7946	55.8740	56.7552	57.2091	57.1657	57.4477	57.8953	57.8342	58.0669	58.6397	59.3479	60.1995	60.9460	61.3895	61.9765	62.4531	62.8712	63.3299	63.7344	64.1169	64.4623	64.8443	65.1670	65.4034	65.5914	65.7490	65.9138	65.9872	65.7576	64.9453	63.7273	62.3429	60.7065	58.9346	57.4909	56.3977	55.3134	54.2735	53.5792	53.2362	53.0833	53.1611	53.5113	54.1714
d-Pe19A1_02_G08F	40.5031	43.4250	45.5126	47.3507	49.0682	50.1739	51.0466	51.6833	52.0282	51.9538	51.9080	52.3032	52.1263	52.4164	52.8048	53.2406	53.8531	54.4161	54.9852	55.5438	56.0557	56.5004	56.9600	57.3564	57.6941	58.0395	58.3687	58.6660	58.9071	59.1142	59.2594	59.3995	59.3702	59.0619	58.1110	56.7762	55.2307	53.4765	51.6572	50.1804	48.9681	47.8686	46.7917	46.0721	45.7778	45.6453	45.8165	46.2369	46.9868
d-Pe19A1_02_G09F	38.3358	41.4612	43.8931	45.7174	47.3517	48.6252	49.5684	50.1426	50.4799	50.5258	50.5700	51.0223	51.0267	51.1885	51.5621	52.0676	52.7225	53.3200	53.8322	54.4282	54.9669	55.3887	55.8673	56.3351	56.6326	56.9552	57.3556	57.6239	57.8869	58.0728	58.2193	58.3447	58.3862	58.0568	57.1391	55.7820	54.2377	52.5299	50.7597	49.2549	48.0730	46.9729	45.8641	45.1786	44.8881	44.7837	44.9546	45.3631	46.1211
d-Pe19A1_02_G10F	40.2401	43.9471	46.1996	48.6381	50.6630	51.8489	52.9929	53.8681	54.3535	54.4734	54.6555	55.0810	55.1240	55.4236	55.8158	56.4930	57.2508	57.8680	58.3564	59.0348	59.4511	59.8112	60.3072	60.8173	61.1415	61.5013	61.8987	62.1578	62.3730	62.6479	62.7608	62.9615	63.0776	62.7843	61.9966	60.8355	59.4963	57.9593	56.3855	55.0986	54.0293	53.0291	52.0675	51.4113	51.1051	50.9996	51.1117	51.4485	52.0957
d-Pe19A1_02_G11F	39.8178	42.4031	44.8222	46.7943	48.4237	49.5002	50.4221	51.1155	51.3904	51.5228	51.6957	52.0997	51.9383	52.1983	52.5378	52.9752	53.5082	54.1959	54.7038	55.1262	55.6106	56.0644	56.4977	56.8838	57.1971	57.5019	57.8624	58.1405	58.3489	58.4901	58.6273	58.7824	58.8494	58.5792	57.7899	56.6419	55.3003	53.7922	52.2291	50.9424	49.9306	49.0176	48.0769	47.4443	47.1648	47.0808	47.1712	47.4852	48.1248
d-Pe19A1_02_G12F	40.0108	42.8152	45.2118	47.3278	48.8981	49.9072	51.1109	51.8504	52.1933	52.5245	52.6635	53.0282	52.9043	53.1152	53.6016	54.1138	54.6946	55.2158	55.8639	56.3362	56.8621	57.3040	57.7609	58.1410	58.5210	58.8519	59.1788	59.5010	59.7236	59.8561	60.0778	60.2210	60.3212	60.0930	59.3734	58.2486	56.9833	55.5090	54.0402	52.7542	51.7395	50.8031	49.8373	49.2314	48.9505	48.8660	48.9941	49.2919	49.9428
d-Pe19A1_02_H01F	36.1766	39.8754	42.4724	45.0276	46.3857	47.7905	49.0188	49.7176	50.3213	50.6831	50.9904	51.4324	51.2323	51.6444	52.1219	52.3860	52.9717	53.4533	54.1464	54.5913	55.1015	55.5991	56.0669	56.5422	56.8426	57.1579	57.5084	57.7731	58.0685	58.3121	58.4678	58.5826	58.6822	58.4337	57.6887	56.6517	55.4042	54.0942	52.6666	51.3784	50.3154	49.3741	48.5046	47.8315	47.5442	47.5450	47.6511	47.9875	48.5823
d-Pe19A1_02_H02F	38.4234	41.8597	43.8972	46.3877	47.7100	48.7913	49.6631	50.5170	50.7599	51.1693	51.2741	51.6061	51.4802	51.7774	52.1709	52.2755	52.8475	53.4761	54.0480	54.6041	55.0779	55.5261	55.9931	56.4594	56.6779	56.9817	57.3058	57.6250	57.8756	58.1368	58.2221	58.3122	58.3334	58.0736	57.2047	56.0519	54.6075	53.0725	51.5094	50.0603	48.9215	47.9510	46.9966	46.2987	45.9836	45.9419	46.0438	46.3952	47.0475
d-Pe19A1_02_H03F	38.6664	42.0038	44.5024	46.8400	48.3691	49.8968	50.8421	51.6511	51.8767	52.2802	52.5336	52.8495	52.7730	53.0622	53.6030	53.8374	54.4282	54.9699	55.7007	56.1847	56.6943	57.1770	57.6556	58.1181	58.4463	58.7142	59.0453	59.3814	59.6272	59.9369	60.0536	60.1681	60.1898	59.8971	58.9877	57.7989	56.2978	54.7590	53.1610	51.6970	50.5189	49.4701	48.4711	47.7296	47.4063	47.3536	47.4595	47.8759	48.5161
d-Pe19A1_02_H04F	38.8260	42.0811	44.6607	46.1728	47.6869	48.8862	49.7089	50.1022	50.3048	50.4573	50.3795	50.8332	50.7088	50.9678	51.2509	51.4675	51.8718	52.4523	53.1789	53.6077	54.1341	54.6364	55.1478	55.5892	55.8834	56.1536	56.4838	56.7705	57.0453	57.2814	57.3113	57.4617	57.4119	57.0021	55.9728	54.5703	52.8512	51.0551	49.2202	47.5461	46.1910	45.0084	43.8924	43.1089	42.7474	42.7476	42.9562	43.4287	44.2588
d-Pe19A1_02_H05F	39.6066	42.7364	45.1181	47.3155	48.9196	49.9176	50.7684	51.3523	51.7405	51.9077	51.8226	52.1538	51.9750	52.4262	52.6544	52.7890	53.3471	53.8582	54.5091	55.0594	55.5730	55.9848	56.5112	56.9734	57.2495	57.5651	57.8884	58.2061	58.4816	58.7386	58.8222	58.8799	58.9304	58.5771	57.6215	56.3665	54.7856	53.1209	51.4021	49.7446	48.3890	47.1878	46.0513	45.2071	44.8711	44.8343	44.9951	45.4693	46.2446
d-Pe19A1_02_H06F	40.4434	43.9074	46.6432	49.2108	50.6937	52.1107	53.2064	54.0295	54.5211	54.9032	54.9553	55.5365	55.3238	55.6454	56.1463	56.4386	57.2354	57.8963	58.6011	59.1905	59.6189	60.0610	60.5800	61.0247	61.3374	61.6827	62.0776	62.4154	62.6405	62.9024	62.9896	63.1181	63.2200	62.9438	62.0562	60.8634	59.3522	57.7078	56.0011	54.4525	53.2216	52.0800	51.0283	50.1808	49.8168	49.7805	49.8516	50.2678	50.9636
d-Pe19A1_02_H07F	41.1930	44.6830	47.2336	49.1197	51.0484	52.4912	53.3371	54.1703	54.5927	55.0124	55.0548	55.5167	55.3456	55.7594	56.1522	56.4298	57.2031	57.6965	58.3923	58.9757	59.4276	59.9009	60.3363	60.7747	61.1263	61.4412	61.7575	62.0684	62.3178	62.5846	62.6900	62.8099	62.8550	62.5606	61.7703	60.5404	59.1121	57.5223	55.8933	54.4032	53.2212	52.1308	51.1316	50.3544	50.0528	49.9874	50.1124	50.4835	51.1813
d-Pe19A1_02_H08F	41.4946	45.1215	47.5379	49.8604	51.7582	53.2262	54.5412	55.2261	55.9371	56.5022	56.6455	57.0548	57.0382	57.4048	57.8015	58.2337	59.0435	59.6479	60.3410	60.7535	61.2804	61.7312	62.1669	62.6041	62.8949	63.1923	63.5350	63.8371	64.0660	64.3872	64.4926	64.6011	64.6774	64.5076	63.8208	62.8635	61.6044	60.2613	58.8212	57.5818	56.5935	55.7197	54.8674	54.1901	53.7911	53.8150	53.8521	54.1048	54.6493
d-Pe19A1_02_H09F	41.4464	44.8411	47.5365	50.0977	51.7869	53.1345	54.4954	55.0681	55.5559	56.1466	56.2229	56.5317	56.3565	56.8238	57.0609	57.5427	58.3828	59.0418	59.7257	60.1837	60.7666	61.2411	61.6967	62.1850	62.4798	62.8503	63.2696	63.5890	63.8043	64.0903	64.1853	64.2847	64.3583	64.0518	63.1534	61.9224	60.3172	58.7119	56.9846	55.3771	54.0642	52.8703	51.7688	50.9316	50.6131	50.6143	50.7312	51.1898	51.9498
d-Pe19A1_02_H10F	40.4854	44.1847	46.7837	49.5079	51.2968	52.8792	53.9967	54.8491	55.4273	55.9880	56.0704	56.4528	56.3900	56.8185	57.1176	57.5526	58.3571	58.9089	59.6695	60.1733	60.6825	61.0735	61.4894	61.9619	62.2221	62.4957	62.9437	63.2374	63.4274	63.7339	63.8201	63.9716	64.0838	63.8187	63.1068	62.1284	60.8083	59.3857	57.8370	56.4582	55.3606	54.3823	53.4368	52.7219	52.3766	52.3292	52.3810	52.6832	53.3345
d-Pe19A1_02_H11F	38.7295	41.2588	43.3188	45.2278	46.4418	47.8032	48.5234	48.7358	49.2168	49.4969	49.5510	49.6746	49.5143	49.8882	49.9930	50.1829	50.6465	51.1172	51.7222	52.2411	52.6927	53.2441	53.6550	54.1877	54.4457	54.6377	54.9539	55.2643	55.4423	55.7637	55.8354	55.9107	55.8642	55.4489	54.4307	53.1423	51.5103	49.8639	48.1255	46.5555	45.2848	44.1902	43.1798	42.4065	42.0791	42.0859	42.2030	42.6430	43.3733
d-Pe19A1_02_H12F	40.2964	43.0925	45.6333	47.8294	49.3823	50.8206	51.8198	52.3823	52.9846	53.2706	53.4908	53.8217	53.6024	54.0881	54.2494	54.5737	55.2193	55.7151	56.4027	56.9227	57.3169	57.7557	58.1853	58.5935	58.8755	59.1038	59.4310	59.7462	59.9560	60.1767	60.3095	60.4428	60.4634	60.2303	59.5158	58.4950	57.1371	55.7166	54.2020	52.8113	51.7165	50.7646	49.8042	49.0696	48.7531	48.7024	48.7866	49.1225	49.7604
d-Pe19A1_03_A01F	38.1881	41.1216	43.9049	45.9986	47.7781	48.8402	50.0611	50.7039	51.3453	51.5776	51.5111	52.0269	52.0199	52.0537	52.4034	52.9235	53.3835	53.9786	54.3923	54.9257	55.4339	55.8264	56.2337	56.6341	56.9537	57.2161	57.5395	57.8250	58.0395	58.2010	58.4083	58.5415	58.5164	58.3070	57.5696	56.5493	55.2911	53.9593	52.4881	51.1799	50.1784	49.2293	48.3040	47.6916	47.3446	47.3331	47.4308	47.7554	48.3345
d-Pe19A1_03_A02F	41.9770	45.4516	47.9826	50.5423	52.3359	53.4143	54.4989	55.0938	55.7565	55.9525	55.8317	56.2382	56.2090	56.1735	56.7013	57.2116	57.8621	58.6209	59.0987	59.5727	60.1283	60.5674	60.9016	61.3888	61.7179	62.0315	62.3985	62.6791	62.9012	63.0814	63.2626	63.3771	63.4113	63.1368	62.2479	60.9896	59.4716	57.7869	56.0524	54.4808	53.2370	52.0484	50.9497	50.1528	49.7488	49.6890	49.8069	50.2124	50.9296
d-Pe19A1_03_A03F	38.5105	41.8645	44.1884	46.3117	47.6900	48.6998	49.4112	49.9225	50.3532	50.4259	50.2335	50.5190	50.4270	50.5061	50.8825	51.4025	51.7521	52.2810	52.7613	53.3758	53.9124	54.3402	54.8440	55.3352	55.5632	55.9002	56.2613	56.5293	56.7544	56.9144	57.0807	57.1711	57.0542	56.6452	55.6074	54.1174	52.3706	50.4880	48.5323	46.7706	45.3885	44.1624	42.9711	42.1741	41.7830	41.7664	41.9408	42.4563	43.3395
d-Pe19A1_03_A04F	38.9785	42.2921	45.1112	47.6198	49.1769	50.3095	51.3606	52.1944	52.8826	53.1011	53.1212	53.5155	53.4997	53.5467	53.9627	54.5575	55.0513	55.7533	56.2036	56.7692	57.2554	57.6778	58.0857	58.5852	58.8295	59.1093	59.4778	59.7506	60.0072	60.1767	60.3535	60.4528	60.4581	60.1772	59.3920	58.2801	56.8420	55.2915	53.6350	52.2098	51.1279	50.0992	49.1048	48.4209	48.0450	47.9953	48.0586	48.4050	49.0455
d-Pe19A1_03_A05F	38.5573	41.8923	44.6717	47.3523	48.9925	50.1429	51.0923	51.9277	52.4648	52.7313	52.5532	53.0260	53.0209	53.0881	53.5111	54.0590	54.4983	55.2336	55.6563	56.2753	56.7727	57.2035	57.6054	58.1061	58.3289	58.6426	59.0107	59.2984	59.5371	59.7513	59.9385	60.0342	60.0200	59.7415	58.9323	57.7027	56.2404	54.6016	52.9706	51.5021	50.3588	49.3540	48.3392	47.6447	47.2678	47.2082	47.2806	47.6331	48.2905
d-Pe19A1_03_A06F	39.0582	42.7286	45.5766	47.5741	49.0384	50.1537	51.0627	52.0092	52.4374	52.9211	52.6545	53.0952	53.0984	53.0613	53.4904	54.0147	54.5331	55.1496	55.6322	56.1845	56.6862	57.1209	57.5783	57.9701	58.2224	58.5599	58.9290	59.1737	59.4086	59.6005	59.7773	59.8861	59.8836	59.5846	58.7546	57.5392	56.0758	54.4285	52.7326	51.2292	50.0445	49.0144	47.9742	47.2567	46.8757	46.8268	46.9447	47.3304	48.0489
d-Pe19A1_03_A07F	37.7849	41.1522	43.6975	45.6138	47.3559	48.3019	49.2817	50.2734	50.4808	50.8291	50.7345	51.0285	51.0582	51.2110	51.4454	51.9448	52.3957	53.0032	53.4815	54.0381	54.5009	54.9394	55.4419	55.9128	56.1800	56.5122	56.8328	57.0691	57.3505	57.4876	57.6593	57.7616	57.7279	57.4032	56.4808	55.2690	53.7189	52.0285	50.2640	48.6735	47.4127	46.2788	45.1855	44.4033	44.0200	43.9764	44.1139	44.5343	45.3142
d-Pe19A1_03_A08F	39.7857	43.8729	46.7838	49.2894	51.1627	52.4716	53.5433	54.7835	55.2435	55.5840	55.8507	56.1078	56.1121	56.1994	56.5461	57.3065	57.9846	58.6657	59.2447	59.7418	60.2645	60.7588	61.1308	61.6741	61.9971	62.2813	62.6527	62.9425	63.1803	63.3894	63.6313	63.7381	63.7375	63.5179	62.7742	61.6087	60.1658	58.5982	56.9500	55.4488	54.2736	53.2122	52.1659	51.4563	51.0519	50.9879	51.0812	51.4339	52.0977
d-Pe19A1_03_A09F	38.5663	42.6057	45.2640	47.4302	48.9949	50.4319	51.4377	52.4194	52.6733	53.3981	53.2780	53.5013	53.4823	53.5424	53.8940	54.5207	55.0563	55.5687	56.1282	56.6501	57.1180	57.5045	57.9160	58.3662	58.6356	58.9191	59.2764	59.5566	59.7385	59.9189	60.1340	60.2277	60.2049	59.9543	59.2103	58.1088	56.7324	55.2423	53.6798	52.2991	51.2228	50.2436	49.2853	48.6245	48.2719	48.2026	48.2399	48.5786	49.1894
d-Pe19A1_03_A10F	38.7889	42.8113	44.8035	47.2180	48.9011	49.8434	50.9165	51.9583	52.2548	52.7245	52.7178	52.7970	52.7654	52.8870	53.2638	53.7358	54.2285	54.9526	55.4453	55.8318	56.3356	56.7623	57.1315	57.6536	57.8605	58.1543	58.5192	58.7690	59.0103	59.1656	59.3778	59.4662	59.4399	59.1679	58.3978	57.2273	55.8569	54.3051	52.6686	51.2424	50.1359	49.1433	48.1628	47.4591	47.1265	47.0848	47.1560	47.4938	48.1619
d-Pe19A1_03_A11F	37.6716	41.0239	42.6920	44.9335	46.1890	47.1674	48.0063	48.5947	48.8901	49.3219	48.7995	49.3217	49.0803	49.0902	49.4802	49.9214	50.1638	50.7341	51.2384	51.6644	52.2787	52.6587	53.0480	53.5550	53.8016	54.0602	54.4322	54.6461	54.8820	55.0702	55.2769	55.3374	55.2680	54.9772	54.1024	52.8355	51.2704	49.5809	47.7780	46.1772	44.9061	43.7833	42.6504	41.8703	41.4452	41.3872	41.5006	41.9149	42.7066
d-Pe19A1_03_A12F	39.0197	42.6893	45.3704	47.8545	49.5983	50.5412	52.0055	53.0058	53.4033	53.7341	53.7146	54.1898	54.1229	54.2258	54.5608	55.2571	55.7745	56.3988	56.8844	57.3539	57.9386	58.3100	58.6847	59.1590	59.4161	59.7721	60.1037	60.4051	60.6130	60.8192	61.0332	61.1927	61.1600	60.9391	60.2189	59.1385	57.8471	56.4522	54.9775	53.6347	52.5961	51.6179	50.6730	50.0251	49.6869	49.6614	49.7515	50.0892	50.6631
d-Pe19A1_03_B01F	39.5136	42.3116	44.4636	46.8374	48.1165	49.7224	50.7390	51.4608	51.9198	51.8904	52.2211	52.6376	52.4274	52.5867	53.0960	53.2986	53.9744	54.6210	55.1186	55.6580	56.1197	56.5773	56.9347	57.3314	57.5856	57.8742	58.2687	58.4971	58.6647	58.8609	58.9672	59.1123	59.0737	58.8445	58.1084	56.9307	55.6209	54.1036	52.5545	51.1151	50.0562	49.0557	48.1968	47.5485	47.2553	47.2710	47.2587	47.5782	48.3224
d-Pe19A1_03_B02F	41.4720	44.5120	46.7432	48.9665	50.4629	51.6449	52.3360	53.3975	53.6998	53.8871	54.2948	54.5038	54.4238	54.5376	54.9697	55.3909	55.9516	56.6683	57.1863	57.6490	58.0893	58.5257	58.9350	59.2655	59.5791	59.8432	60.2579	60.4512	60.6788	60.9593	61.1629	61.2506	61.3193	61.0397	60.4244	59.2738	58.1474	56.7234	55.2191	54.0285	53.0186	52.0722	51.2692	50.5920	50.2907	50.2804	50.2305	50.4865	51.1077
d-Pe19A1_03_B03F	44.0294	47.3082	50.1705	52.7294	54.3581	56.1221	57.2106	58.3156	58.8734	59.1776	59.6426	59.9929	59.9129	60.1523	60.7089	61.3878	62.2696	62.9723	63.5097	64.0583	64.4295	64.8736	65.3033	65.7260	66.0677	66.4397	66.8766	67.1255	67.3261	67.5657	67.8526	68.0617	68.1317	67.9950	67.3929	66.3006	65.2060	63.8701	62.4267	61.1125	60.0551	59.0495	58.1380	57.4421	57.0933	57.0465	56.9573	57.2060	57.7954
d-Pe19A1_03_B04F	41.2782	44.8516	47.6249	50.1884	51.7551	53.3684	54.4287	55.5596	56.0700	56.2553	56.5994	57.0339	56.9382	57.2112	57.8196	58.3238	59.1319	59.9285	60.4118	60.9444	61.5023	61.9058	62.3721	62.8077	63.1456	63.5513	63.9616	64.2118	64.4531	64.7060	64.8718	65.0661	65.0998	64.8279	64.1160	62.9333	61.5316	59.9928	58.3771	56.9444	55.8119	54.7566	53.8385	53.1055	52.7585	52.7124	52.7360	53.0306	53.6827
d-Pe19A1_03_B05F	39.7617	42.8972	45.4537	47.6812	49.1891	50.6563	51.3814	52.5260	52.7309	52.8917	53.1941	53.4552	53.3603	53.4570	53.9688	54.4277	55.0540	55.6713	56.2045	56.7091	57.1829	57.6340	58.0275	58.5222	58.8592	59.1529	59.5749	59.8152	59.9826	60.2585	60.4731	60.6031	60.6255	60.2918	59.5239	58.2409	56.8487	55.2669	53.7042	52.2798	51.1045	50.0463	49.1500	48.4450	48.1381	48.1111	48.1202	48.4407	49.1104
d-Pe19A1_03_B06F	41.0523	44.0517	46.5255	48.6938	50.0182	51.4776	51.9126	53.0106	53.4031	53.2771	53.6059	53.8348	53.7539	53.9054	54.3136	54.7760	55.3124	56.0091	56.6112	57.1362	57.6204	58.1049	58.5561	58.9897	59.3050	59.6283	60.0621	60.3276	60.5144	60.8103	60.9400	61.0582	61.0606	60.6923	59.8919	58.4982	57.0289	55.3107	53.5671	52.0123	50.7392	49.5921	48.6047	47.8415	47.4832	47.4665	47.4895	47.8559	48.6017
d-Pe19A1_03_B07F	39.9754	42.6535	44.9381	47.1311	48.6466	49.8640	50.5392	51.5293	51.6882	51.5621	51.8768	52.0799	52.0475	52.2542	52.4608	52.8196	53.3915	54.0659	54.5990	55.2043	55.7101	56.1308	56.5239	57.0477	57.3578	57.6901	58.1123	58.3276	58.5296	58.7904	58.9164	59.0219	59.0186	58.6315	57.7156	56.1565	54.5126	52.6213	50.6928	48.9436	47.4807	46.1500	44.9905	44.1033	43.7520	43.7803	43.8240	44.2843	45.1859
d-Pe19A1_03_B08F	38.7399	41.8045	44.0562	46.5905	47.8127	49.4274	49.9653	51.0302	51.3913	51.4767	51.7836	51.9601	51.8981	52.1427	52.4772	52.8977	53.3586	54.0916	54.6139	55.2043	55.6615	56.1608	56.5361	57.0176	57.3924	57.6216	58.0507	58.3374	58.5494	58.7880	58.9453	59.0683	59.1120	58.7353	57.9442	56.5510	55.1893	53.5253	51.8447	50.3444	49.1380	48.0374	47.0672	46.3399	46.0231	46.0209	46.0366	46.3603	47.1036
d-Pe19A1_03_B09F	40.2010	43.3053	45.9381	47.8368	49.1663	50.5341	51.1802	52.1607	52.5644	52.6399	52.6249	52.9612	52.9217	53.0584	53.3378	53.7041	54.2085	54.9370	55.4217	56.0684	56.4497	56.8676	57.2928	57.7164	58.0362	58.2774	58.6790	58.9906	59.1190	59.3640	59.5026	59.5651	59.5989	59.2490	58.4514	57.1359	55.7221	54.0767	52.3836	50.9243	49.7244	48.6693	47.7398	47.0062	46.7096	46.7177	46.7094	47.0569	47.7846
d-Pe19A1_03_B10F	40.4162	43.6046	45.5970	47.7643	49.2498	50.3825	51.0658	52.1098	52.3264	52.4976	52.6939	52.8048	52.8623	53.0062	53.4108	53.7379	54.3165	55.0954	55.5475	56.0358	56.4906	56.9772	57.3569	57.7750	58.1151	58.3873	58.7522	59.0486	59.2532	59.4990	59.6434	59.7820	59.8124	59.5075	58.7718	57.4602	56.1556	54.6189	53.0724	51.6756	50.5908	49.5528	48.6904	48.0089	47.7193	47.7348	47.7437	48.0799	48.7087
d-Pe19A1_03_B11F	40.3607	43.5413	45.7266	48.0481	49.4072	50.7689	51.4236	52.3953	52.7985	52.7441	53.1072	53.2148	53.2237	53.3370	53.7536	54.1189	54.6734	55.4286	55.8226	56.4354	56.8987	57.2976	57.6780	58.1359	58.4338	58.7048	59.1310	59.3239	59.5452	59.8220	59.9176	60.0238	60.0684	59.7203	58.9149	57.5987	56.1868	54.4755	52.7936	51.2768	50.0804	48.9989	47.9922	47.2220	46.9114	46.9183	46.9117	47.2624	48.0329
d-Pe19A1_03_B12F	39.2575	41.7610	44.2642	46.3304	47.8013	49.3298	50.0687	51.1830	51.6520	51.7895	52.1919	52.4138	52.4520	52.6155	53.0426	53.4620	54.0850	54.8138	55.2837	55.7935	56.2976	56.7340	57.1244	57.5516	57.8926	58.2182	58.5447	58.8433	59.0529	59.2064	59.3993	59.5514	59.6150	59.3195	58.6533	57.4562	56.0963	54.5452	53.0089	51.5254	50.3893	49.3559	48.4195	47.6924	47.3918	47.3821	47.3369	47.6958	48.4486
d-Pe19A1_03_C01F	40.5838	43.4253	45.9226	47.8647	49.5361	50.9441	52.1038	52.7603	53.4441	53.4189	53.5558	53.8886	53.8147	54.0267	54.4787	54.9984	55.7048	56.3867	56.6917	57.1744	57.6800	58.0622	58.5000	58.8980	59.2144	59.5007	59.9191	60.1971	60.4065	60.6183	60.7858	60.9122	60.9535	60.7489	59.9761	58.8653	57.5773	56.1003	54.6436	53.2959	52.2991	51.2595	50.3531	49.6712	49.3750	49.2646	49.3296	49.6704	50.2673
d-Pe19A1_03_C02F	42.3589	44.8452	46.8042	48.9791	50.3560	51.4205	52.3262	52.8397	53.1695	52.7971	52.9955	53.2664	52.9596	53.1630	53.5437	54.0075	54.5088	55.2495	55.5699	56.0672	56.5895	56.9303	57.4227	57.8355	58.1773	58.4477	58.8502	59.1196	59.3163	59.5242	59.6518	59.7589	59.7794	59.4213	58.4948	57.1463	55.5949	53.8220	52.1272	50.5855	49.3535	48.1937	47.1108	46.3828	46.0501	45.9813	46.1129	46.5491	47.2923
d-Pe19A1_03_C03F	42.4340	45.1331	47.9148	49.5659	51.1013	52.2520	53.4672	53.9915	54.3707	54.1921	54.4508	54.7154	54.4284	54.7975	55.1210	55.7579	56.3678	57.0444	57.5241	58.0111	58.4837	58.8552	59.3634	59.7778	60.0976	60.3818	60.8258	61.1006	61.3571	61.5293	61.6698	61.8359	61.8948	61.5829	60.7606	59.5061	58.0652	56.4118	54.8266	53.3357	52.2547	51.1344	50.0878	49.3411	49.0397	48.9214	48.9985	49.4082	50.1113
d-Pe19A1_03_C04F	42.4652	45.7865	48.1255	50.8353	52.6251	54.1316	55.5177	56.5071	57.1326	57.1469	57.5439	58.0385	57.9376	58.2460	58.9338	59.6463	60.3834	61.2240	61.6401	62.1191	62.6197	63.0019	63.4699	63.9895	64.3732	64.6979	65.1247	65.4342	65.6718	65.9497	66.1602	66.3366	66.4372	66.1863	65.5014	64.4167	63.1522	61.6618	60.1664	58.8414	57.8148	56.7660	55.7864	55.1091	54.8192	54.7072	54.7711	55.1502	55.7688
d-Pe19A1_03_C05F	39.8767	43.0567	44.9183	47.2767	48.5771	50.1817	51.2267	51.6757	52.2639	52.3172	52.4441	52.7755	52.7358	52.9268	53.3028	53.8111	54.4607	55.1131	55.5674	56.1056	56.5472	56.9264	57.4229	57.9292	58.1874	58.4770	58.9054	59.1561	59.3954	59.6202	59.7385	59.7984	59.8771	59.5219	58.6541	57.3985	55.9378	54.3187	52.6908	51.2034	50.0669	48.9880	48.0001	47.2990	47.0173	46.9754	47.0657	47.4803	48.1920
d-Pe19A1_03_C06F	43.0262	46.4080	49.2969	51.5119	53.0001	54.4900	55.8184	56.6164	56.9864	56.9415	57.1439	57.5410	57.4652	57.7522	58.1931	58.7729	59.5500	60.2290	60.7104	61.2223	61.6556	62.0004	62.4538	62.8956	63.2900	63.6092	64.0165	64.2758	64.4927	64.7238	64.9174	65.0351	65.1023	64.8224	64.0115	62.8223	61.3781	59.7749	58.1462	56.6527	55.5250	54.4442	53.4324	52.6191	52.3073	52.2053	52.2257	52.5780	53.2557
d-Pe19A1_03_C07F	44.1832	47.6482	50.5017	53.3302	54.9277	56.4048	57.8051	58.6937	59.4445	59.6167	59.8830	60.3831	60.2908	60.7523	61.3897	62.1753	63.0110	63.7095	64.1814	64.6557	65.1764	65.4865	66.0195	66.5966	66.9915	67.3018	67.6740	67.9656	68.2519	68.5634	68.7385	68.9425	69.0517	68.7672	68.0549	66.9120	65.5883	64.0620	62.5347	61.1548	60.0874	59.0472	58.0484	57.2893	57.0238	56.9039	56.9456	57.3071	57.9263
d-Pe19A1_03_C08F	42.1114	44.9241	47.2218	49.6056	50.9302	52.0196	53.4168	53.9635	54.5593	54.6564	54.7122	54.9927	54.9209	55.1419	55.5879	56.0438	56.7829	57.4320	57.8406	58.3139	58.8218	59.1807	59.5891	60.0670	60.4056	60.6347	61.0250	61.3288	61.5808	61.7430	61.9089	62.0163	62.0477	61.7822	60.9439	59.7551	58.3293	56.7212	55.0956	53.6590	52.5349	51.4717	50.5011	49.7309	49.4637	49.3412	49.4168	49.8112	50.4970
d-Pe19A1_03_C09F	41.0092	44.1347	46.4096	48.7948	50.0550	51.4245	52.8023	53.3823	53.8660	53.8790	53.9487	54.3736	54.1914	54.3725	54.8977	55.3401	56.2038	56.8457	57.2748	57.8410	58.3512	58.7473	59.3059	59.7587	60.1552	60.4455	60.8581	61.2231	61.4321	61.6804	61.8554	61.8999	61.9443	61.5625	60.5692	59.1621	57.4826	55.6745	53.8472	52.2091	50.8879	49.6102	48.4678	47.6278	47.3142	47.2371	47.3986	47.8933	48.6901
d-Pe19A1_03_C10F	42.2823	45.2336	47.1670	49.6344	50.9068	51.9360	53.2962	54.0013	54.4019	54.4232	54.6473	54.9950	54.7099	54.9535	55.4656	56.0382	56.6318	57.3649	57.7527	58.2642	58.7575	59.1207	59.5193	60.0210	60.4241	60.6368	61.0366	61.3711	61.5422	61.7688	62.0084	62.1205	62.1400	61.9505	61.1584	60.0359	58.6513	57.1499	55.6206	54.2309	53.1695	52.1488	51.1816	50.4630	50.1653	50.0597	50.1517	50.5165	51.1435
d-Pe19A1_03_C11F	41.0914	44.2872	46.6398	48.8497	50.3357	51.6322	52.7212	53.5158	54.1203	54.1848	54.3279	54.7438	54.5522	54.7885	55.3395	55.8883	56.4988	57.3972	57.8466	58.4124	58.9654	59.3433	59.8343	60.3281	60.6733	61.0173	61.4607	61.7633	62.0018	62.2588	62.4314	62.5258	62.5921	62.2704	61.3726	60.0155	58.3991	56.5976	54.7777	53.1322	51.8307	50.5974	49.3895	48.5590	48.2194	48.1046	48.2095	48.6965	49.4984
d-Pe19A1_03_C12F	39.3423	42.0610	44.3243	46.6490	47.7356	48.6061	49.8350	50.4939	50.7412	50.8532	50.8569	51.1454	50.9488	51.0704	51.6147	51.9832	52.4592	53.1596	53.6884	54.0189	54.6147	54.9629	55.4323	55.9352	56.2689	56.5169	56.8730	57.2133	57.4093	57.6252	57.8094	57.8717	57.8940	57.5285	56.6482	55.3438	53.7488	51.9898	50.1781	48.5323	47.2752	46.0353	44.8500	44.0346	43.6943	43.5531	43.6959	44.2033	45.0396
d-Pe19A1_03_D01F	41.4579	44.1717	46.6340	48.7307	50.5309	51.7980	52.7171	53.8168	54.2801	54.2078	54.4451	54.6354	54.6300	54.8355	55.2481	56.0000	56.7000	57.3043	57.8225	58.2966	58.8362	59.2601	59.6237	60.0432	60.3910	60.8059	61.0595	61.4309	61.5940	61.8329	62.0214	62.2414	62.2641	62.1162	61.4193	60.3460	59.1230	57.7660	56.3385	55.1255	54.0434	53.1904	52.3008	51.6879	51.3913	51.2978	51.4115	51.7236	52.3310
d-Pe19A1_03_D02F	40.9782	43.5229	45.6854	47.2166	48.7995	49.8681	50.3015	51.2670	51.5584	51.1583	51.4097	51.4876	51.5392	51.7352	52.0515	52.4030	53.0338	53.7101	54.2102	54.6331	55.0730	55.5197	55.8862	56.2933	56.5963	56.8954	57.1953	57.5074	57.6856	57.9009	58.0599	58.2129	58.1879	57.9446	57.1214	55.9541	54.6392	53.1716	51.6581	50.3461	49.2241	48.3798	47.4847	46.8330	46.5530	46.4305	46.5212	46.8396	47.4422
d-Pe19A1_03_D03F	42.0212	44.8275	46.8564	48.9934	51.0095	52.1178	52.9913	54.1013	54.3575	54.3247	54.5149	54.6969	54.7909	55.0391	55.4911	56.2576	56.8894	57.5250	58.0884	58.5927	59.0941	59.4974	59.8930	60.3480	60.7379	61.1168	61.3737	61.7315	61.9169	62.1546	62.3885	62.5594	62.5679	62.3474	61.6056	60.4226	59.0801	57.5886	56.0176	54.7007	53.5685	52.7069	51.7593	51.0632	50.7547	50.6304	50.7246	51.0653	51.7532
d-Pe19A1_03_D04F	42.2235	45.2954	47.7979	49.6937	51.8491	53.0419	53.9384	54.9847	55.4224	55.3520	55.5246	55.7471	55.7926	55.9922	56.4559	57.1264	57.9713	58.6120	59.2255	59.6634	60.1558	60.5432	60.9515	61.3917	61.8044	62.1835	62.4673	62.7916	62.9913	63.2015	63.3877	63.5968	63.5947	63.3644	62.5639	61.3073	59.9543	58.4121	56.7845	55.3625	54.1566	53.1828	52.1887	51.4701	51.1689	51.0557	51.1670	51.5306	52.2184
d-Pe19A1_03_D05F	38.2748	41.1684	43.1165	45.0341	46.7538	47.7868	48.6170	49.4582	49.6473	49.3977	49.4969	49.7192	49.8815	50.0598	50.4132	50.8618	51.5493	52.1973	52.8132	53.4179	53.9355	54.3901	54.9624	55.4675	55.8207	56.1569	56.5463	56.8774	57.1246	57.3855	57.5133	57.6184	57.5893	57.2456	56.1496	54.5923	52.8159	50.9046	48.8766	47.1063	45.5673	44.3489	43.1182	42.2440	41.8606	41.7520	41.9216	42.4151	43.3095
d-Pe19A1_03_D06F	39.9352	42.4486	44.0707	45.7478	47.1796	48.0276	48.9168	49.4702	49.5741	49.2980	49.4816	49.4398	49.3651	49.5611	49.9062	50.2494	50.7877	51.3663	51.9192	52.4335	52.7942	53.2523	53.7330	54.1415	54.5426	54.8647	55.1497	55.4625	55.6625	55.8259	56.0208	56.0749	56.0735	55.7121	54.7061	53.2307	51.6471	49.8979	48.0984	46.5747	45.2337	44.2128	43.1690	42.4829	42.1683	42.1142	42.2925	42.7088	43.5040
d-Pe19A1_03_D07F	42.1366	45.4364	47.7727	49.9616	52.1563	53.3263	54.4796	55.5124	55.9305	55.8934	55.9818	56.2610	56.3727	56.7708	57.1273	57.9427	58.5884	59.3348	59.9150	60.5434	60.8675	61.3243	61.7465	62.2285	62.6178	62.9328	63.3060	63.5891	63.8362	64.0754	64.2751	64.4007	64.4799	64.2482	63.4406	62.2221	60.8307	59.2399	57.6115	56.1945	55.0314	54.0539	53.1131	52.3798	52.0435	51.8940	51.9803	52.2848	53.0013
d-Pe19A1_03_D08F	42.5480	45.6348	47.8045	49.5346	51.9784	52.9716	53.9104	55.0346	55.4795	55.2395	55.5304	55.7353	55.7249	56.0333	56.4438	57.1286	57.7334	58.4817	59.0190	59.4638	59.8850	60.3384	60.7380	61.1389	61.4860	61.7601	62.0461	62.3807	62.5565	62.7748	62.9726	63.0879	63.1166	62.9131	62.1532	60.9896	59.6924	58.1845	56.6752	55.3023	54.1647	53.2547	52.3634	51.7094	51.4323	51.3177	51.4308	51.6909	52.4090
d-Pe19A1_03_D09F	42.4481	45.3219	47.6929	49.3886	51.6599	52.8066	53.4652	54.5446	54.6617	54.6504	54.5990	54.6557	54.9992	55.0401	55.3782	56.0993	56.8144	57.4225	58.0805	58.5906	59.0595	59.4867	59.9742	60.3956	60.7793	61.1292	61.4662	61.8238	61.9744	62.2553	62.3666	62.4937	62.4464	62.1498	61.1638	59.6361	57.9645	56.1559	54.2911	52.5727	51.0989	49.9525	48.7665	47.9691	47.6382	47.5798	47.7927	48.2617	49.1514
d-Pe19A1_03_D10F	43.6464	46.8948	49.2158	50.9782	53.0453	54.2265	55.1901	56.3739	56.7407	56.5617	56.7459	57.0328	57.0938	57.3284	57.6883	58.3624	59.1586	59.8645	60.3713	60.8263	61.3315	61.7622	62.1506	62.5630	62.9432	63.2585	63.6574	63.9739	64.1354	64.3517	64.5329	64.6870	64.6964	64.5086	63.6843	62.4588	61.0534	59.5182	57.9202	56.5014	55.3227	54.3693	53.4119	52.7061	52.3558	52.2362	52.3430	52.6706	53.3095
d-Pe19A1_03_D11F	41.3253	43.8009	45.8406	48.1272	49.7834	50.8077	51.5200	52.2771	52.7661	52.3547	52.5739	52.5452	52.7035	52.8765	53.3228	53.8047	54.4247	55.0102	55.5342	56.1092	56.5008	56.9604	57.3098	57.8459	58.1640	58.4243	58.7724	59.0250	59.2521	59.5186	59.6436	59.7527	59.7855	59.5560	58.6709	57.4039	55.9917	54.4155	52.7687	51.3727	50.1747	49.2209	48.2517	47.5754	47.2186	47.1620	47.2520	47.5927	48.3058
d-Pe19A1_03_D12F	38.0418	40.6128	42.5187	44.2263	45.8113	46.9224	47.6226	48.3309	48.6318	48.3997	48.4598	48.4433	48.7359	48.7716	49.1984	49.5204	50.0176	50.6127	51.1183	51.6069	52.0408	52.5565	53.0098	53.4392	53.7514	54.0031	54.3224	54.6448	54.8272	55.0429	55.2033	55.3106	55.2320	54.9825	54.0834	52.7436	51.2387	49.5537	47.8122	46.2506	44.8933	43.8139	42.6841	41.9213	41.5941	41.5226	41.6649	42.1389	42.9609
d-Pe19A1_03_E01F	39.8565	43.4630	45.7114	47.9646	49.7469	51.3093	52.3682	53.3265	53.9119	53.9682	54.3413	54.5732	54.7453	54.9917	55.3715	55.8728	56.7079	57.3669	57.9358	58.3693	58.8813	59.2607	59.7042	60.2314	60.4830	60.8031	61.1531	61.4494	61.6774	61.8979	62.1528	62.2413	62.2638	62.1809	61.4005	60.4405	59.2093	57.8052	56.2978	55.0601	54.0447	53.1994	52.2811	51.7392	51.4081	51.3398	51.3911	51.6173	52.2047
d-Pe19A1_03_E02F	42.3190	44.9464	47.1445	49.1649	50.5286	51.4587	52.3769	52.9697	53.2594	53.1043	53.3032	53.4095	53.4958	53.5897	54.0040	54.3785	55.0499	55.6388	56.2089	56.6550	57.0905	57.5364	57.9672	58.4366	58.7047	58.9944	59.3456	59.6006	59.8446	60.0559	60.3032	60.3175	60.3219	60.0741	59.1481	57.9555	56.4582	54.7766	53.1418	51.7292	50.5800	49.6032	48.6456	47.9170	47.5445	47.4536	47.4826	47.8045	48.4674
d-Pe19A1_03_E03F	43.2588	46.0641	48.4856	50.6352	52.3335	53.5156	54.6789	55.4053	55.8955	55.8049	55.9519	56.2320	56.3684	56.4143	56.9169	57.4407	58.3137	58.9371	59.5480	59.8910	60.3884	60.8211	61.3051	61.7793	62.0025	62.3927	62.7121	63.0727	63.2862	63.4703	63.7136	63.7815	63.7853	63.5811	62.7631	61.6175	60.2235	58.6591	57.0244	55.6165	54.4466	53.5180	52.5159	51.8484	51.5101	51.4173	51.4487	51.7483	52.4212
d-Pe19A1_03_E04F	42.7728	46.3363	48.6112	50.8789	52.8838	54.0892	55.2789	56.2389	56.7996	56.7994	56.9209	57.3701	57.4886	57.6660	58.1589	58.7839	59.6680	60.4539	61.0037	61.4372	62.0180	62.4494	62.9863	63.5003	63.8321	64.2203	64.6226	64.9565	65.2127	65.4641	65.7268	65.8424	65.9197	65.6532	64.7579	63.5609	62.0383	60.3353	58.6025	57.0571	55.8105	54.7019	53.5727	52.8029	52.4066	52.3520	52.4034	52.7545	53.4725
d-Pe19A1_03_E05F	41.9508	45.5046	48.2632	50.4437	52.2093	53.7412	54.9334	55.7525	56.5385	56.3761	56.6390	57.0436	57.1860	57.3456	57.8587	58.4858	59.3466	60.0267	60.5370	61.0327	61.5621	61.9655	62.4304	62.9881	63.1885	63.5490	63.9729	64.2769	64.4842	64.7650	64.9708	65.0317	65.1051	64.9647	64.1857	63.0863	61.7440	60.1941	58.6456	57.2443	56.1865	55.2376	54.2979	53.6199	53.2733	53.1948	53.2056	53.4890	54.1547
d-Pe19A1_03_E06F	42.8706	46.3491	49.3394	51.5061	53.2639	54.7288	56.0483	57.0110	57.5939	57.5559	57.8358	58.2799	58.2301	58.4845	59.0606	59.5895	60.4289	61.1578	61.7241	62.1465	62.6660	63.0765	63.6568	64.1832	64.4560	64.8829	65.2667	65.5962	65.7791	66.0720	66.3253	66.4378	66.4771	66.2471	65.2805	64.1489	62.7019	61.1043	59.4374	57.8958	56.6278	55.5590	54.4395	53.6427	53.3406	53.3385	53.4393	53.8213	54.6217
d-Pe19A1_03_E07F	39.0263	41.8940	43.5798	45.2911	46.5640	47.1826	48.0550	48.4774	48.7806	48.3460	48.3732	48.5434	48.5491	48.7045	48.8625	49.0048	49.6543	50.2544	50.7578	51.2222	51.7440	52.2004	52.7585	53.3005	53.5492	53.9229	54.2465	54.5570	54.7626	54.9392	55.1233	55.1472	55.0339	54.5856	53.2816	51.6688	49.7429	47.6787	45.5971	43.7109	42.1255	40.9130	39.6303	38.7685	38.4231	38.3985	38.5800	39.0972	40.0618
d-Pe19A1_03_E08F	38.5173	41.8933	43.8386	45.8426	47.3311	48.3984	49.4721	50.2563	50.8181	50.4236	50.5516	50.9445	50.8037	51.0981	51.4191	51.7965	52.4926	53.1631	53.6665	54.1220	54.7100	55.1441	55.6980	56.2082	56.4433	56.8039	57.1455	57.4920	57.6749	57.9050	58.0525	58.1284	58.1195	57.7481	56.6803	55.2841	53.6230	51.8234	49.9866	48.3668	47.0113	46.0115	44.9331	44.1924	43.8996	43.8692	44.0397	44.4520	45.2589
d-Pe19A1_03_E09F	41.2704	44.4352	46.6511	48.7139	50.2499	51.6438	52.7530	53.5781	54.1368	53.9005	54.0172	54.4256	54.5069	54.7168	55.0924	55.5919	56.4429	57.0642	57.6829	58.1549	58.7200	59.1662	59.6810	60.2029	60.4725	60.8852	61.2446	61.6012	61.8436	62.0193	62.2553	62.3432	62.3503	62.0826	61.1213	59.8140	58.2230	56.4305	54.6039	52.9947	51.6599	50.5336	49.3938	48.6115	48.1962	48.1609	48.2384	48.6150	49.4171
d-Pe19A1_03_E10F	41.7857	44.7694	46.6918	48.9049	50.2129	51.0569	52.3819	53.1669	53.5562	53.2779	53.3968	53.7019	53.7564	53.9045	54.3589	54.7026	55.4458	56.1303	56.6091	57.0067	57.5687	57.9698	58.3393	58.9125	59.1382	59.5026	59.8076	60.1656	60.3351	60.5844	60.7740	60.8690	60.8518	60.6615	59.7535	58.5749	57.1606	55.5340	53.9423	52.5361	51.4319	50.4270	49.4377	48.7454	48.3746	48.3205	48.3901	48.6941	49.3483
d-Pe19A1_03_E11F	42.8168	45.8682	48.1719	50.3604	51.6477	52.8670	54.4269	55.1281	55.7544	55.5516	55.7578	56.1118	56.1774	56.3127	56.8864	57.3597	58.1767	58.8563	59.4792	59.8788	60.4410	60.8409	61.2443	61.7922	62.0722	62.4922	62.8289	63.1400	63.3440	63.5708	63.7722	63.8832	63.8997	63.7216	62.8698	61.6920	60.2744	58.6199	56.9201	55.4514	54.3014	53.2870	52.2514	51.5335	51.1752	51.1156	51.1732	51.5199	52.2145
d-Pe19A1_03_E12F	40.2769	43.3312	45.5487	47.8484	49.3979	50.7123	52.0536	52.8005	53.4617	53.2834	53.6220	54.0015	54.1552	54.1864	54.7625	55.1013	55.9089	56.5975	57.1314	57.5571	58.0461	58.4493	58.9253	59.3586	59.6184	59.9732	60.3157	60.6646	60.8477	61.0224	61.2428	61.3356	61.3426	61.1825	60.4373	59.3477	58.0229	56.4825	55.0036	53.5892	52.4969	51.5181	50.5547	49.8544	49.5178	49.4824	49.5237	49.8872	50.5516
d-Pe19A1_03_F01F	41.7695	44.3245	46.4404	48.3725	49.7660	51.1828	51.7668	52.3226	52.9442	52.9227	53.0334	53.5066	53.3310	53.4641	53.9315	54.3523	55.0667	55.6639	56.0729	56.7064	57.0225	57.5923	58.1118	58.3591	58.6845	59.0048	59.3662	59.6609	59.7826	60.0234	60.1658	60.2539	60.3013	60.1200	59.3359	58.2890	56.9673	55.5315	54.0216	52.7215	51.6901	50.6753	49.8373	49.1848	48.8823	48.7779	48.8968	49.2275	49.7829
d-Pe19A1_03_F02F	44.5307	47.5647	50.1069	52.2090	53.9413	55.3538	56.3856	57.0811	57.6009	57.7711	58.0354	58.4458	58.2451	58.7133	59.1118	59.7213	60.7082	61.4366	61.8742	62.4021	62.8161	63.3277	63.8663	64.2688	64.6907	64.9954	65.3485	65.6561	65.8549	66.1278	66.3362	66.4784	66.5031	66.3044	65.5092	64.3483	62.9500	61.3436	59.7443	58.2511	57.1270	55.9974	55.0379	54.3010	53.9434	53.8465	53.9203	54.2584	54.9317
d-Pe19A1_03_F03F	42.7460	45.1824	47.6123	49.5754	50.9283	52.2456	52.9633	53.5212	53.6687	53.8125	53.9014	54.1876	53.9839	54.3111	54.5694	55.0779	55.9096	56.5128	57.0076	57.5548	57.9424	58.5179	59.1244	59.4248	59.8258	60.1676	60.5779	60.8724	61.0706	61.3375	61.4735	61.6083	61.5781	61.2845	60.3195	58.9898	57.3872	55.6594	53.9024	52.2575	51.0095	49.7426	48.6708	47.8699	47.5107	47.4414	47.5683	48.0309	48.7759
d-Pe19A1_03_F04F	41.1600	43.7301	45.8790	47.9680	49.3685	50.5466	51.5321	52.0268	52.3127	52.3406	52.5146	52.7790	52.6948	53.0053	53.2498	53.6184	54.5005	55.0456	55.5766	55.9967	56.4663	56.9867	57.5630	57.8735	58.2057	58.5714	58.9387	59.2146	59.4239	59.6516	59.8494	59.9146	59.9219	59.6504	58.7806	57.5700	56.1095	54.5313	52.9592	51.5230	50.4208	49.3171	48.4380	47.7417	47.4308	47.3503	47.4581	47.8419	48.4556
d-Pe19A1_03_F05F	40.8490	43.3779	45.9071	47.7588	49.4507	50.8060	51.8142	52.3072	52.9186	52.9313	53.1300	53.5500	53.4041	53.6946	54.1210	54.5247	55.3798	56.0171	56.5410	56.9905	57.5023	58.0599	58.6121	58.9139	59.2814	59.5715	60.0361	60.2916	60.4907	60.8030	60.9079	61.0492	61.0695	60.8248	59.9836	58.8701	57.4233	55.8690	54.2777	52.7962	51.6829	50.5592	49.6438	48.8612	48.5502	48.4606	48.5433	48.9361	49.6352
d-Pe19A1_03_F06F	43.3447	45.7440	48.1380	49.8224	51.4306	52.8907	53.8194	54.2607	54.8821	54.8068	54.9080	55.3339	55.2819	55.4054	55.8194	56.2842	57.1399	57.6962	58.1570	58.6912	59.0796	59.5566	60.1688	60.3383	60.6647	61.0442	61.3529	61.6108	61.8201	62.0160	62.1857	62.3617	62.3957	62.1603	61.4159	60.3801	59.0511	57.5917	56.1187	54.7746	53.7752	52.8113	52.0132	51.3425	51.0208	50.9143	50.9669	51.2894	51.8804
d-Pe19A1_03_F07F	41.9976	44.7900	47.3205	49.3553	51.1629	52.4613	53.4822	54.1528	54.2968	54.7364	54.9835	55.2286	55.2782	55.5632	55.9905	56.3813	57.3448	57.9646	58.5151	58.9451	59.3743	59.9200	60.5102	60.8074	61.1347	61.4929	61.8185	62.1742	62.3217	62.5544	62.7354	62.8996	62.9052	62.6769	61.8789	60.7439	59.3418	57.8058	56.2455	54.8160	53.7365	52.6634	51.8021	51.0860	50.7750	50.6773	50.7436	51.0843	51.7180
d-Pe19A1_03_F08F	41.4929	44.2079	46.7862	49.0664	50.4026	51.7520	52.7345	53.3488	53.7499	53.7063	53.9104	54.2694	54.1626	54.4417	54.7495	55.1660	56.0602	56.7334	57.2635	57.6853	58.1476	58.6972	59.2501	59.5703	59.9743	60.2621	60.6400	60.9996	61.1845	61.4010	61.5198	61.6620	61.6679	61.3937	60.5178	59.2014	57.7579	56.0837	54.4304	52.9726	51.7706	50.6095	49.6778	48.9531	48.6422	48.5808	48.7018	49.0914	49.7856
d-Pe19A1_03_F09F	42.3327	45.2151	47.9972	50.0116	51.5761	53.3446	54.3814	55.0432	55.5960	55.6976	55.9786	56.3532	56.3558	56.6467	57.1271	57.7009	58.6586	59.2274	59.7140	60.2463	60.6529	61.2207	61.7623	62.2123	62.6058	62.9083	63.3207	63.5505	63.7818	64.0937	64.2768	64.4123	64.4336	64.2341	63.4189	62.2267	60.8663	59.3470	57.8052	56.3792	55.3048	54.1522	53.2535	52.5826	52.2484	52.1722	52.2419	52.6289	53.2575
d-Pe19A1_03_F10F	39.1247	41.8876	44.6489	46.9602	48.7953	50.1674	51.3676	52.1954	52.8141	52.9094	53.2821	53.6748	53.6318	54.0158	54.6045	54.8975	55.8459	56.4891	56.8773	57.4312	57.9006	58.4167	58.9749	59.3603	59.6692	59.9192	60.4126	60.6534	60.8548	61.0892	61.2426	61.3813	61.4073	61.2229	60.4701	59.3718	58.1329	56.6321	55.1372	53.8621	52.8211	51.8331	50.9747	50.3265	50.0201	49.9354	49.9788	50.2866	50.9145
d-Pe19A1_03_F11F	44.0863	47.2474	50.2250	52.3181	54.1194	55.7710	56.8249	57.6605	58.2403	58.3952	58.6285	59.0125	58.9062	59.3275	59.9406	60.3784	61.4091	62.0934	62.4661	63.0649	63.4635	63.9190	64.4807	64.9255	65.2413	65.5742	65.9899	66.2557	66.4262	66.7679	66.9019	67.0790	67.1333	66.9657	66.1510	64.9960	63.7182	62.2670	60.7628	59.4154	58.3458	57.2665	56.3586	55.6969	55.3696	55.2988	55.3929	55.7432	56.3671
d-Pe19A1_03_F12F	38.4071	41.3513	43.9042	45.8968	47.5830	48.9786	49.9293	50.6835	51.0739	51.2018	51.3418	51.7312	51.6551	51.9361	52.4533	52.7328	53.5877	54.1943	54.6004	55.0333	55.5095	56.0312	56.6011	56.9775	57.2511	57.5616	57.9478	58.2549	58.4338	58.6838	58.8535	58.9499	58.9361	58.7611	58.0082	56.8791	55.5618	54.0955	52.6179	51.2824	50.2814	49.2782	48.3924	47.7390	47.4201	47.3267	47.4090	47.7804	48.4003
d-Pe19A1_03_G01F	41.6069	44.7956	47.2050	49.4259	51.3338	52.5299	53.8042	54.5811	54.9552	55.1878	55.4729	55.7803	55.8256	56.1718	56.5965	57.1581	57.9517	58.6162	59.2173	59.6691	60.1674	60.5660	61.0297	61.4046	61.7210	62.0275	62.4514	62.7921	62.9233	63.1000	63.2975	63.4511	63.5555	63.3812	62.6696	61.6104	60.3617	58.9114	57.4097	56.1926	55.2067	54.2834	53.4227	52.7991	52.4643	52.3606	52.4398	52.7050	53.3309
d-Pe19A1_03_G02F	43.2687	46.3210	48.4770	50.5516	52.2911	53.2930	54.4759	55.3465	55.4706	55.4974	55.7285	55.9445	56.0009	56.2325	56.7602	57.2608	57.9315	58.7293	59.2368	59.7123	60.1974	60.5841	61.0542	61.4565	61.8135	62.1367	62.4837	62.8192	62.9891	63.1847	63.3546	63.5344	63.6048	63.3773	62.5628	61.4037	60.0354	58.4215	56.8577	55.5165	54.4556	53.4486	52.5315	51.8351	51.4963	51.3733	51.4258	51.7425	52.3731
d-Pe19A1_03_G03F	42.3451	45.4660	47.6342	49.8119	51.3315	52.2829	53.7729	54.2685	54.4937	54.6236	54.6882	54.9916	54.9384	55.1782	55.7343	56.2703	56.9788	57.7376	58.3398	58.9006	59.3696	59.8026	60.3427	60.7274	61.0989	61.5321	61.9300	62.2611	62.5066	62.6868	62.8470	63.0444	63.0584	62.8233	61.8835	60.4989	58.9188	57.1204	55.2725	53.7011	52.4292	51.2538	50.1287	49.3377	48.9938	48.8675	48.9945	49.3851	50.1163
d-Pe19A1_03_G04F	39.3174	42.1594	44.1754	46.0405	47.5655	48.3436	49.6802	50.2252	50.1177	50.1859	50.2617	50.3302	50.3943	50.6175	51.1506	51.4325	51.9500	52.7008	53.1711	53.7091	54.2508	54.5842	55.1753	55.5508	55.8919	56.2291	56.6233	56.8689	57.1307	57.3336	57.4741	57.6023	57.6000	57.3179	56.3772	55.0595	53.4969	51.7607	49.9983	48.5627	47.4178	46.3595	45.3112	44.6023	44.2692	44.1079	44.2086	44.5751	45.2364
d-Pe19A1_03_G05F	38.7808	41.8381	44.0076	45.9554	47.3542	48.3022	49.6717	49.9624	50.1711	50.3086	50.2504	50.5464	50.6068	50.7885	51.2715	51.5821	52.2161	52.7702	53.3122	53.9378	54.4225	54.7276	55.3105	55.7714	56.0233	56.3577	56.7627	56.9893	57.2365	57.3932	57.5708	57.6948	57.7009	57.4539	56.5124	55.2875	53.8268	52.1524	50.4859	49.1321	47.9987	46.9704	46.0246	45.3024	45.0249	44.9352	45.0190	45.4154	46.0712
d-Pe19A1_03_G06F	41.0818	42.9723	45.1816	46.9651	48.1143	49.1760	50.1288	50.6901	50.6541	50.5974	50.5840	50.7487	50.7608	51.0200	51.3396	51.6005	52.1780	52.8206	53.4352	54.0412	54.5380	54.9425	55.5358	55.9569	56.2696	56.6050	56.9962	57.2834	57.5708	57.7419	57.8855	57.9959	57.9802	57.6062	56.5560	55.1066	53.3712	51.4537	49.5145	47.8491	46.4819	45.2077	44.0097	43.1790	42.8290	42.7647	42.9245	43.3888	44.2290
d-Pe19A1_03_G07F	39.3526	42.5716	45.3854	47.8513	49.5040	50.8843	52.3532	53.2245	53.7705	53.8351	54.1210	54.4937	54.5104	54.9824	55.4722	56.0773	56.8198	57.5384	58.1402	58.6836	59.2211	59.6237	60.1431	60.6013	60.9377	61.3320	61.7343	62.0645	62.2706	62.4717	62.6873	62.8604	62.9483	62.7244	61.8741	60.7166	59.2957	57.6952	56.1017	54.8117	53.7029	52.6995	51.7479	51.0727	50.7494	50.6719	50.7646	51.1263	51.7638
d-Pe19A1_03_G08F	39.8965	42.5429	44.6922	46.6560	48.3221	48.9961	50.0299	50.4803	50.5204	50.3139	50.3136	50.5108	50.5037	50.7293	51.1414	51.4575	51.9570	52.6232	53.2437	53.7986	54.3516	54.8259	55.3540	55.8617	56.2081	56.5455	57.0159	57.3311	57.5067	57.6548	57.8478	57.9349	57.9545	57.5241	56.2574	54.5806	52.6581	50.5292	48.4224	46.6002	45.0377	43.6153	42.3095	41.3915	41.0713	41.0372	41.2773	41.8450	42.8249
d-Pe19A1_03_G09F	39.7433	42.4405	45.1286	46.7373	48.4092	49.6457	50.7316	51.2396	51.6132	51.4143	51.6751	51.8869	52.0053	52.1914	52.7030	53.1516	53.7897	54.3521	54.9451	55.5191	55.9703	56.3888	56.9498	57.3888	57.7344	58.0440	58.4534	58.7565	58.9401	59.1564	59.3050	59.4576	59.6017	59.2563	58.2799	56.9971	55.4897	53.7931	52.1167	50.7041	49.5183	48.4978	47.4595	46.7782	46.5155	46.4270	46.5343	46.9396	47.6165
d-Pe19A1_03_G10F	39.0337	41.4232	43.4225	45.1200	46.1530	47.2436	48.2044	48.5510	48.6708	48.5510	48.5341	48.6961	48.6345	48.8282	49.2220	49.4525	49.8371	50.4994	50.9495	51.4126	52.0248	52.3724	52.9852	53.3769	53.6577	53.9445	54.3394	54.6637	54.8365	54.9998	55.1344	55.1915	55.2350	54.8155	53.7077	52.1942	50.4889	48.5835	46.6386	45.0065	43.6315	42.3613	41.1934	40.3956	40.0883	40.0427	40.2608	40.7491	41.6502
d-Pe19A1_03_G11F	41.3466	44.3075	46.5596	48.5818	50.1641	51.4158	52.4494	52.9758	53.3078	53.2718	53.4180	53.5695	53.5632	53.8465	54.2279	54.5845	55.2167	55.8482	56.3651	56.8577	57.3817	57.7425	58.2629	58.7145	58.9523	59.2974	59.7276	59.9659	60.1586	60.3703	60.5262	60.6483	60.7215	60.4334	59.4830	58.2474	56.8204	55.2246	53.5897	52.2479	51.0678	49.9850	49.0094	48.3277	48.0443	47.9647	48.1381	48.5044	49.1810
d-Pe19A1_03_G12F	38.1719	40.8102	42.9208	44.7121	46.0270	47.1734	47.8083	48.2647	48.3216	48.1300	48.2297	48.3682	48.2637	48.3343	48.8242	49.1517	49.5202	50.0992	50.6570	51.1592	51.6884	52.2084	52.7307	53.2275	53.5440	53.8015	54.2296	54.5312	54.7000	54.8559	54.9945	55.0497	55.0368	54.5908	53.3761	51.7063	49.8343	47.7989	45.7275	43.9222	42.3455	40.9556	39.6303	38.7711	38.4653	38.4554	38.7700	39.3922	40.3933
d-Pe19A1_03_H01F	38.2588	41.4802	44.1412	46.7029	48.4154	49.5349	50.5713	51.2138	51.7113	52.0978	52.3460	52.7008	52.5832	52.9521	53.3265	53.6092	54.2635	54.8359	55.6453	56.1480	56.6862	57.1153	57.5984	58.0312	58.3687	58.7392	59.0581	59.4029	59.6412	59.8760	60.0120	60.0929	60.1327	59.8789	58.9501	57.7709	56.3461	54.7455	53.1270	51.7017	50.5152	49.4767	48.4873	47.7802	47.4713	47.4564	47.5920	47.9871	48.6299
d-Pe19A1_03_H02F	41.2742	44.4257	46.8846	49.5404	51.2297	52.4899	53.5366	54.2901	54.8594	55.3260	55.3989	55.8444	55.6788	56.1079	56.4811	56.8931	57.5940	58.2730	58.9998	59.4841	60.0130	60.4199	60.8733	61.3046	61.6947	62.0580	62.3797	62.6847	62.9187	63.2067	63.3934	63.5063	63.6101	63.3683	62.4698	61.4036	60.0450	58.4755	56.9237	55.5587	54.4390	53.4770	52.5214	51.8194	51.4883	51.4028	51.4681	51.7951	52.3839
d-Pe19A1_03_H03F	41.4471	44.4572	46.6146	49.0013	50.4670	51.8404	52.9351	53.3252	53.7728	54.1368	54.1687	54.5070	54.3681	54.6105	55.1349	55.3718	56.0420	56.6165	57.3611	57.8628	58.2762	58.7305	59.2035	59.5595	59.9099	60.2385	60.5239	60.8356	61.0774	61.2944	61.4597	61.5859	61.5781	61.3351	60.4639	59.2981	57.8510	56.2621	54.6468	53.2631	52.1420	51.1600	50.1909	49.5182	49.1683	49.0707	49.1729	49.4961	50.1099
d-Pe19A1_03_H04F	35.8110	39.0647	41.7599	44.5904	46.4447	47.7644	49.2096	49.9097	50.6309	51.1287	51.4834	51.8447	51.7886	52.2961	52.7876	53.1688	53.8305	54.3647	55.1909	55.7987	56.2544	56.7508	57.2417	57.7038	58.0710	58.4033	58.7413	59.1056	59.3416	59.6273	59.7604	59.9126	59.9511	59.7859	58.9620	57.9034	56.6157	55.1097	53.5631	52.2425	51.1474	50.1872	49.2652	48.6084	48.2867	48.2086	48.2882	48.6483	49.2399
d-Pe19A1_03_H05F	38.4947	41.8090	43.8770	46.6436	48.2114	49.6520	50.5319	51.1026	51.5409	51.9499	52.0690	52.3516	52.2013	52.5809	52.9666	53.1970	53.8449	54.3645	55.1827	55.7506	56.2353	56.6812	57.1639	57.6311	57.9649	58.2748	58.6057	58.9442	59.1464	59.4551	59.5219	59.6104	59.5908	59.3226	58.3380	57.1009	55.5966	53.9293	52.2290	50.6944	49.4133	48.3086	47.2432	46.4846	46.1560	46.1292	46.2732	46.7020	47.3689
d-Pe19A1_03_H06F	41.6881	45.3475	48.0279	50.8651	52.2997	53.7282	55.0567	55.5398	56.1312	56.5914	56.7328	57.0107	56.8664	57.1252	57.6611	57.9114	58.6943	59.2883	60.0640	60.6135	61.0158	61.4644	61.9499	62.3515	62.7022	63.0364	63.3961	63.7127	63.9268	64.2070	64.3753	64.4552	64.5271	64.2582	63.3407	62.1997	60.7677	59.1573	57.4297	55.8277	54.4779	53.2487	52.0693	51.2343	50.8950	50.8050	50.9210	51.3657	52.0922
d-Pe19A1_03_H07F	39.6596	43.0038	45.5871	48.3675	50.0080	51.4066	52.6330	53.1554	53.7932	54.1674	54.3457	54.6654	54.5592	54.8657	55.2909	55.6648	56.3177	56.9517	57.7732	58.3140	58.8088	59.2835	59.7829	60.2145	60.5793	60.9027	61.2437	61.5757	61.8405	62.0540	62.1878	62.2531	62.3227	61.9937	61.0085	59.7754	58.2564	56.5372	54.8116	53.2232	51.9352	50.7615	49.6690	48.8924	48.6239	48.5777	48.7600	49.2519	49.9737
d-Pe19A1_03_H08F	40.6386	43.6258	46.1685	49.0155	50.6656	51.9087	53.0738	53.6456	54.1947	54.6671	54.8692	55.1003	54.8827	55.2579	55.7033	55.9933	56.7141	57.2315	58.1208	58.5080	59.0836	59.5538	59.9847	60.4473	60.7889	61.0769	61.4083	61.7477	61.9849	62.2341	62.3575	62.4578	62.5028	62.1839	61.2913	60.0527	58.6143	56.9959	55.3302	53.8624	52.6225	51.5442	50.5195	49.7733	49.4589	49.4182	49.5609	49.9222	50.6077
d-Pe19A1_03_H09F	37.6268	40.9772	43.3127	45.7137	47.4972	48.7695	49.8086	50.0189	50.9495	51.2557	51.3844	51.7018	51.6679	51.9811	52.4205	52.7285	53.2972	53.8039	54.6516	55.1627	55.6723	56.1152	56.6341	57.0648	57.3734	57.7183	58.0127	58.3428	58.6332	58.9108	59.0492	59.1091	59.1776	58.9410	58.0681	56.9755	55.5984	54.0327	52.4737	51.0993	49.9803	49.0273	48.1095	47.3692	47.0895	46.9959	47.1197	47.4617	48.0755
d-Pe19A1_03_H10F	39.4762	42.4563	44.3371	46.8743	48.2149	49.3977	50.3281	50.5533	51.1602	51.4859	51.6278	51.8024	51.7141	52.0094	52.3503	52.4955	53.0069	53.6184	54.3017	54.8905	55.3404	55.7543	56.1833	56.6159	56.8794	57.1335	57.5170	57.8115	58.0893	58.3000	58.4171	58.4937	58.5243	58.2761	57.4048	56.2754	54.9157	53.3787	51.7608	50.3693	49.2449	48.2289	47.2478	46.5378	46.2243	46.1525	46.2577	46.6199	47.2751
d-Pe19A1_03_H11F	39.3011	42.3172	44.6571	47.0176	48.1809	49.5265	50.3950	50.4843	51.1826	51.3249	51.3877	51.6449	51.5713	51.9161	52.2677	52.3742	52.9490	53.4453	54.2259	54.8154	55.2746	55.6570	56.1654	56.5810	56.8989	57.1847	57.5631	57.8383	58.0849	58.3820	58.4949	58.5696	58.5778	58.2298	57.2419	55.9837	54.4695	52.7416	50.9992	49.5071	48.3071	47.2645	46.2167	45.4788	45.1385	45.0712	45.1757	45.5844	46.3043
d-Pe19A1_03_H12F	36.6477	39.9350	42.4410	44.8870	46.3727	47.5618	48.8466	49.2247	49.9671	50.2265	50.5294	50.7725	50.6077	50.9891	51.4460	51.6070	52.1138	52.6677	53.4373	53.9435	54.3306	54.8296	55.2600	55.6884	55.9700	56.3095	56.6028	56.9270	57.1360	57.3911	57.5106	57.6032	57.6437	57.3835	56.5600	55.4267	54.0630	52.5967	51.0187	49.6402	48.5007	47.5201	46.5887	45.9170	45.6532	45.5710	45.6637	46.0813	46.7087
d-Pe19A1_04_A1F	31.7723	35.0600	37.3825	39.3661	41.2410	42.1915	42.8564	43.6621	43.8915	44.2304	44.2259	44.5194	44.5913	44.7614	45.1291	45.4825	45.8190	46.2949	46.7591	47.2100	47.7747	48.1552	48.6860	49.2461	49.4795	49.7841	50.1443	50.4186	50.6340	50.8240	51.0024	51.1169	51.0559	50.7549	49.8428	48.6466	47.2397	45.8108	44.2747	42.9289	41.8632	40.8695	39.9498	39.3233	39.0624	39.0387	39.2285	39.6175	40.2523
d-Pe19A1_04_A2F	31.5574	34.7849	37.2987	39.3500	41.4813	42.3579	43.2224	44.1242	44.2728	44.8013	44.7462	45.1598	45.1696	45.4493	45.7611	46.0959	46.4003	46.7905	47.2769	47.8447	48.4123	48.8282	49.2941	49.8245	50.0630	50.3508	50.6838	50.9172	51.1945	51.3809	51.4930	51.5628	51.4994	51.1246	50.2299	48.9952	47.5580	46.0278	44.4286	43.0037	41.8749	40.8382	39.9056	39.3221	39.0039	39.0307	39.2013	39.6110	40.3081
d-Pe19A1_04_A3F	34.9590	38.7435	41.2471	43.4253	45.3050	46.4165	47.2543	48.0980	48.3800	48.6658	48.7222	49.1263	49.0123	49.1816	49.6645	50.0018	50.3967	51.0317	51.3875	51.9797	52.4958	52.8860	53.3547	53.8497	54.0942	54.3916	54.7731	55.0301	55.2708	55.4376	55.5996	55.6893	55.6506	55.3632	54.4897	53.3198	51.8640	50.3588	48.7869	47.3670	46.2888	45.2665	44.3378	43.6660	43.3908	43.3557	43.4768	43.8266	44.4655
d-Pe19A1_04_A4F	34.2661	38.0304	40.2099	42.3440	43.9960	45.2928	46.0908	47.0560	47.5390	47.9414	47.9129	48.1975	48.3184	48.4420	48.8202	49.1319	49.6457	50.0561	50.4998	50.9793	51.4352	51.8196	52.3118	52.8535	53.0518	53.3576	53.7545	53.9579	54.1975	54.3713	54.4926	54.6205	54.5780	54.3523	53.5314	52.4734	51.2059	49.9109	48.5056	47.2295	46.2473	45.3773	44.4872	43.9209	43.6606	43.6375	43.7819	44.1149	44.7358
d-Pe19A1_04_A5F	36.1074	39.6441	42.3943	44.2615	46.4876	47.5389	48.4973	49.4492	50.0991	50.3731	50.2654	50.6208	50.5647	50.8256	51.1573	51.4470	52.0307	52.6496	52.9701	53.5598	54.1004	54.4091	54.9046	55.3850	55.6258	55.9054	56.3119	56.5427	56.7711	56.9725	57.1334	57.2251	57.2165	56.9957	56.1704	55.1326	53.8570	52.4507	50.9950	49.7124	48.6618	47.7568	46.8544	46.2510	45.9198	45.8817	45.9741	46.2547	46.8453
d-Pe19A1_04_A6F	34.4681	38.2437	40.7623	42.8114	44.3141	45.4284	46.3872	47.0739	47.6173	47.7063	47.7292	48.0407	48.1051	48.2969	48.6340	48.9060	49.2330	49.7414	50.2203	50.7682	51.3349	51.7024	52.1869	52.6041	52.8851	53.1449	53.4869	53.7273	53.9637	54.1433	54.2914	54.3789	54.3222	54.0202	53.1527	52.0109	50.7028	49.2076	47.7039	46.4176	45.3811	44.4285	43.5308	42.9611	42.6646	42.6383	42.7887	43.1695	43.7956
d-Pe19A1_04_A7F	35.1385	38.7432	41.0952	43.5897	45.6006	46.5418	47.6391	48.6472	48.9359	49.2558	49.2722	49.6540	49.6992	49.9536	50.3094	50.6292	51.0060	51.5579	52.1246	52.6576	53.1684	53.6129	54.0438	54.4023	54.7080	55.0147	55.3171	55.5914	55.8058	56.0126	56.1849	56.2627	56.2015	55.9621	55.1858	54.0576	52.7691	51.2465	49.7241	48.4158	47.3552	46.3977	45.4827	44.9091	44.5441	44.4790	44.6374	44.9968	45.6385
d-Pe19A1_04_A8F	33.0937	36.5281	38.9061	41.2100	43.3072	44.5521	45.3542	46.2328	46.8792	46.9880	47.1652	47.4084	47.4819	47.7797	48.0983	48.4843	48.7985	49.3779	49.8569	50.3721	50.8486	51.2695	51.6846	52.1554	52.3897	52.6930	53.0517	53.3245	53.5383	53.7376	53.9008	53.9786	53.9595	53.7362	52.9872	51.9827	50.7669	49.4258	48.0327	46.8374	45.8615	44.9851	44.1471	43.6143	43.2969	43.2910	43.4166	43.7500	44.3247
d-Pe19A1_04_B1F	34.3959	37.4816	39.9482	42.2102	44.1132	45.3060	46.0428	46.9774	47.1882	47.3585	47.3329	47.7604	47.7920	48.0207	48.4798	48.6072	49.2223	49.8629	50.3087	50.9283	51.4758	51.9835	52.4426	52.9371	53.2419	53.5202	53.8405	54.2001	54.4010	54.6101	54.7226	54.8767	54.8086	54.4318	53.4647	52.1100	50.5550	48.7662	47.0350	45.4575	44.1053	43.0351	41.9674	41.1983	40.9061	40.8564	41.0606	41.5338	42.2973
d-Pe19A1_04_B2F	34.4313	37.2781	40.0744	42.2903	44.0306	45.1617	46.1125	46.8722	47.2909	47.4181	47.3820	47.8880	47.8774	48.1805	48.6180	48.8631	49.4660	50.1606	50.5049	51.0480	51.6351	52.1921	52.6131	53.1829	53.4559	53.7481	54.1270	54.4522	54.6842	54.8692	55.0019	55.1556	55.1618	54.7804	53.8064	52.4735	50.9476	49.2125	47.5844	46.0930	44.8737	43.8634	42.8688	42.1519	41.9325	41.8481	41.9820	42.4382	43.1528
d-Pe19A1_04_B3F	32.5607	35.8014	38.8984	40.9959	43.1084	44.6598	45.6613	46.8851	47.3894	47.7048	47.9708	48.3248	48.5280	48.8855	49.3970	49.6072	50.1914	51.0018	51.3843	52.0718	52.5758	53.1269	53.5484	54.0219	54.3713	54.6753	55.0362	55.3924	55.5926	55.9122	55.9512	56.1696	56.1978	55.9372	55.1611	54.0876	52.8056	51.3160	49.8336	48.6138	47.5612	46.6910	45.8410	45.2430	45.0051	44.9361	45.0923	45.4712	46.1006
d-Pe19A1_04_B4F	35.3148	38.3170	40.5006	42.7270	44.5842	45.6645	46.6679	47.4016	47.6992	47.6729	47.7081	48.0729	48.0620	48.3334	48.7279	49.0315	49.6468	50.3379	50.7761	51.3719	51.8438	52.4499	52.9656	53.4477	53.8017	54.2064	54.6331	54.9301	55.1250	55.3594	55.3939	55.5413	55.5194	55.0638	53.9457	52.3327	50.5405	48.6092	46.6566	44.9267	43.4376	42.2002	41.0148	40.1515	39.8948	39.8778	40.1441	40.7100	41.6363
d-Pe19A1_04_B5F	35.7679	38.9485	41.3671	43.2721	45.3200	46.2955	47.5254	48.3865	48.9386	49.1174	49.4503	49.6357	49.7259	49.9985	50.4269	50.6799	51.2467	51.8588	52.2671	52.7958	53.2669	53.7088	54.1020	54.5215	54.7957	55.0875	55.4769	55.6991	55.9004	56.1361	56.2436	56.3878	56.4393	56.2097	55.5026	54.4703	53.3024	51.9909	50.6871	49.6040	48.6550	47.9296	47.1843	46.6300	46.3871	46.3366	46.4464	46.7161	47.2660
d-Pe19A1_04_B6F	34.9916	37.4733	39.8746	42.1994	43.7460	44.8725	45.9363	46.5730	47.0858	47.1705	47.2577	47.6408	47.6967	48.0201	48.3702	48.5387	49.1429	49.7707	50.1220	50.6548	51.1520	51.5944	52.0639	52.5219	52.8001	53.0855	53.4735	53.7482	53.9427	54.2163	54.2772	54.4401	54.4686	54.2224	53.3624	52.1748	50.7863	49.1697	47.5970	46.2339	45.0225	44.0817	43.1316	42.4074	42.0923	42.0054	42.1442	42.5391	43.2557
d-Pe19A1_04_B7F	34.8146	37.7431	40.0301	42.3296	44.2968	45.5157	46.2869	47.3135	47.7134	47.7501	47.9462	48.4101	48.3881	48.5548	49.0948	49.3513	50.0167	50.6491	51.0464	51.4759	52.1240	52.6952	53.0866	53.5185	53.8192	54.2004	54.5051	54.8355	55.0045	55.2718	55.3736	55.5435	55.5911	55.2968	54.4466	53.2279	51.8610	50.2449	48.7369	47.3871	46.2608	45.2608	44.3119	43.6248	43.3854	43.2934	43.4651	43.8290	44.4801
d-Pe19A1_04_B8F	34.3698	37.5511	40.1245	42.0132	44.0852	45.2832	46.1337	47.0084	47.3923	47.5029	47.6076	47.9770	48.0061	48.1952	48.6396	48.8719	49.4317	50.1035	50.5153	51.0319	51.6117	52.1253	52.5963	53.0755	53.3658	53.7686	54.1474	54.4955	54.6359	54.9057	54.9779	55.1056	55.1177	54.7422	53.7312	52.3906	50.8934	49.1989	47.5389	46.0329	44.7290	43.6458	42.5946	41.8613	41.6038	41.5961	41.8203	42.3003	43.0772
d-Pe19A1_04_C1F	34.5019	37.7054	40.0778	42.1744	44.2110	45.3032	46.5361	47.6508	47.8181	47.9360	48.1916	48.2690	48.4969	48.7465	49.1264	49.4876	50.2453	50.7894	51.3293	51.9094	52.4008	52.8985	53.4029	53.9163	54.2755	54.5775	54.9820	55.3085	55.5095	55.7433	55.9162	56.0079	55.9949	55.6541	54.7895	53.3589	51.8904	50.2375	48.5022	47.0451	45.7574	44.6655	43.6355	42.9242	42.6393	42.6198	42.8853	43.3364	44.1275
d-Pe19A1_04_C2F	35.1758	38.7859	40.7457	43.1198	44.9953	46.2372	47.4070	48.4561	48.8968	48.9479	49.3508	49.3270	49.5948	49.8413	50.3700	50.8370	51.3513	52.0303	52.6019	53.0265	53.6521	54.0929	54.5348	55.0725	55.4106	55.6970	56.0469	56.4296	56.6210	56.8909	57.0916	57.2184	57.2606	56.9605	56.2115	54.9774	53.6453	52.1798	50.6766	49.4083	48.3351	47.4329	46.6022	45.9581	45.6581	45.5649	45.7044	46.0311	46.7022
d-Pe19A1_04_C3F	34.4115	37.5308	39.5024	41.6994	43.3499	44.5182	45.6936	46.6234	46.8944	46.9988	47.2756	47.3497	47.5505	47.6359	48.1704	48.6545	49.1271	49.6794	50.0766	50.4913	51.1210	51.5425	51.9845	52.4646	52.8505	53.1600	53.4477	53.7955	53.9774	54.2164	54.3637	54.5051	54.5238	54.1979	53.4593	52.1960	50.8894	49.4927	48.0498	46.7886	45.7277	44.8012	43.9437	43.3229	43.0887	43.0395	43.2301	43.5569	44.1876
d-Pe19A1_04_C4F	36.8452	40.0929	42.3922	44.6575	46.5883	47.8095	49.1134	49.8532	50.3907	50.4615	50.6946	50.8364	51.0652	51.2906	51.6837	52.3027	52.8827	53.5505	54.1091	54.7186	55.2409	55.6834	56.1485	56.5682	56.9552	57.2398	57.5662	57.9946	58.1597	58.4679	58.5973	58.7250	58.7327	58.4595	57.6783	56.4851	55.0640	53.5626	52.0437	50.6694	49.5042	48.6018	47.6839	46.9803	46.6907	46.6095	46.7360	47.1108	47.7999
d-Pe19A1_04_C5F	33.6946	37.0424	39.1227	41.4460	43.2589	44.5010	45.6795	46.5825	46.9577	47.1186	47.4353	47.5483	47.7730	48.0915	48.4600	48.9174	49.3684	50.0385	50.5515	51.1040	51.6819	52.1693	52.6237	53.1725	53.5487	53.8271	54.1680	54.5208	54.7167	55.0143	55.1420	55.2061	55.1842	54.7985	53.9345	52.5778	51.2143	49.6991	48.2303	46.9874	45.9325	45.0810	44.2841	43.6667	43.4260	43.4519	43.6380	44.0239	44.6820
d-Pe19A1_04_C6F	37.2156	40.5125	42.6870	45.2567	46.9742	48.3419	49.4338	50.5686	50.8938	51.1924	51.2951	51.3291	51.6269	51.8809	52.3269	52.8245	53.4627	54.1149	54.6048	55.1911	55.7541	56.2269	56.6586	57.2165	57.5262	57.8779	58.2351	58.5963	58.7967	59.0533	59.2498	59.3488	59.3583	59.0554	58.1780	56.8510	55.4853	53.9495	52.3736	51.0113	49.8464	48.8415	47.9102	47.2389	46.9398	46.9572	47.1822	47.5942	48.3033
d-Pe19A1_04_C7F	35.1086	38.1529	40.3495	42.5432	44.6565	45.5740	46.7509	47.4965	48.0204	48.0935	48.3419	48.4139	48.5753	48.7035	49.2942	49.6675	50.1934	50.8273	51.3312	51.8003	52.3447	52.9289	53.3110	53.8567	54.2318	54.4828	54.8092	55.1678	55.4035	55.6605	55.7810	55.9230	55.9569	55.6256	54.8790	53.5662	52.2426	50.7244	49.1739	47.8068	46.7476	45.7431	44.8456	44.2171	43.9189	43.8647	44.0418	44.3646	45.0353
d-Pe19A1_04_C8F	35.0332	38.1469	40.4047	42.8590	44.9799	46.1735	47.0478	47.9947	48.6157	48.4833	48.8150	49.0479	49.1739	49.3668	49.8244	50.3241	50.8580	51.5775	51.9703	52.5644	53.1529	53.6528	54.1019	54.6472	54.9552	55.2574	55.6932	56.0186	56.2179	56.5244	56.6178	56.7212	56.7520	56.3961	55.6022	54.2172	52.7552	51.1220	49.4375	47.9784	46.8057	45.7351	44.7337	44.0008	43.7217	43.6698	43.8437	44.2512	45.0123
d-Pe19A1_04_D1F	31.9737	34.9829	37.4922	39.3431	41.4252	42.4967	44.1758	44.9856	45.5537	45.6924	45.9806	46.4254	46.5520	46.8501	47.3026	47.6573	48.2817	48.8866	49.4554	49.9851	50.4651	50.9448	51.4762	51.9679	52.2603	52.5900	52.9164	53.2180	53.5211	53.7177	53.9134	54.0162	54.0216	53.7961	53.0289	51.9437	50.6504	49.1649	47.7119	46.4360	45.3102	44.5701	43.7260	43.0871	42.8611	42.7934	42.9277	43.2653	43.9001
d-Pe19A1_04_D2F	33.2127	35.9447	38.1779	40.1164	41.9160	42.8669	44.0560	44.7355	45.1375	45.1393	45.3728	45.6224	45.7936	46.0573	46.4476	46.7772	47.3571	47.9515	48.4294	48.9468	49.4654	49.9610	50.5067	50.9803	51.3591	51.6517	52.0279	52.3029	52.5370	52.7597	52.9440	53.0178	52.9812	52.6934	51.7854	50.4991	48.9766	47.3219	45.6431	44.2622	43.0177	42.0577	41.1280	40.4504	40.2043	40.1077	40.2358	40.6174	41.3278
d-Pe19A1_04_D3F	36.8514	39.9621	42.3466	44.6489	46.4044	47.6417	48.9465	49.7294	50.1148	49.9893	50.2972	50.8970	50.7816	51.0463	51.5225	51.9167	52.6166	53.4007	54.0283	54.6269	55.1275	55.7105	56.1689	56.6940	57.0484	57.3917	57.8112	58.1426	58.4293	58.6213	58.8369	58.9429	58.9759	58.6272	57.6981	56.2909	54.6763	52.8800	51.0733	49.5661	48.1838	47.2360	46.1757	45.3638	45.0259	44.9704	45.1083	45.5423	46.3122
d-Pe19A1_04_D4F	37.0139	40.8507	43.2756	45.8982	47.8988	49.2731	50.8782	51.6724	52.1747	52.2382	52.5014	53.0969	52.9786	53.2911	53.8033	54.3726	55.1207	55.8295	56.5353	57.0943	57.5709	58.0532	58.5583	59.0710	59.4694	59.8753	60.3222	60.6372	60.9572	61.1423	61.3906	61.5593	61.6395	61.3719	60.5144	59.2874	57.8778	56.2343	54.5565	53.0369	51.6859	50.7258	49.6883	48.8366	48.4941	48.4265	48.5364	48.9288	49.6756
d-Pe19A1_04_D5F	34.9715	38.2432	40.3730	42.2565	44.3257	45.5787	46.5851	47.3547	47.9401	47.8539	48.0781	48.6248	48.4613	48.8479	49.2444	49.7145	50.0890	50.7781	51.3801	51.8062	52.3400	52.8094	53.2676	53.7563	54.0951	54.4191	54.7655	55.0539	55.2721	55.4833	55.7047	55.7811	55.8532	55.5968	54.8183	53.7301	52.4142	50.9146	49.4799	48.1907	47.0191	46.2438	45.3999	44.7431	44.4424	44.3509	44.4433	44.7441	45.3016
d-Pe19A1_04_D6F	36.3639	39.1631	41.4770	43.6640	45.6118	46.8476	48.1018	49.0994	49.7576	49.5958	49.9436	50.4089	50.3895	50.7143	51.1493	51.6049	52.2612	52.9305	53.5526	54.0594	54.5389	55.0267	55.4338	55.9593	56.2634	56.6027	56.9436	57.2163	57.5195	57.7220	57.9820	58.0784	58.1197	57.9039	57.1448	56.1298	54.8986	53.4455	52.0443	50.8618	49.7572	49.0297	48.1609	47.5633	47.2593	47.1559	47.2175	47.4613	47.9913
d-Pe19A1_04_D7F	33.6496	36.5526	38.5907	40.7955	42.7131	43.7672	44.7523	45.6566	46.0852	45.8541	46.1636	46.5746	46.5969	46.8578	47.1724	47.5527	48.0091	48.6141	49.2932	49.7429	50.2261	50.7704	51.2086	51.7558	52.0600	52.3690	52.6890	52.9787	53.2738	53.4754	53.6930	53.7712	53.7658	53.4860	52.6028	51.4150	50.0035	48.4716	46.8996	45.6327	44.4484	43.6578	42.7766	42.1269	41.8667	41.7735	41.8939	42.2154	42.8384
d-Pe19A1_04_D8F	35.9177	39.2919	41.3120	44.0517	45.8747	47.1647	48.5469	49.6345	50.4078	50.3372	50.6937	51.1051	51.2049	51.5292	51.9056	52.4458	53.1557	53.9324	54.4407	54.8715	55.3676	55.8844	56.3986	56.8732	57.1304	57.5725	57.9717	58.1617	58.4821	58.6650	58.9115	59.0331	59.0859	58.8739	58.1117	57.0596	55.7893	54.2836	52.7869	51.5270	50.3235	49.4603	48.4632	47.8362	47.6029	47.4960	47.6243	47.9511	48.6262
d-Pe19A1_04_E1F	34.7317	38.0584	40.7372	42.8790	44.9036	46.3022	47.5070	48.3327	48.5960	49.0344	49.0840	49.5997	49.7000	49.9832	50.4705	50.8864	51.5728	52.1716	52.7136	53.4409	53.9602	54.3967	54.9266	55.4326	55.7167	55.9927	56.3655	56.6900	56.9633	57.1451	57.3337	57.4393	57.5073	57.2668	56.4472	55.3226	53.9779	52.4491	50.8946	49.5681	48.4986	47.5446	46.5545	45.9499	45.7134	45.7055	45.7695	46.1642	46.7964
d-Pe19A1_04_E2F	34.4460	37.1880	39.6603	41.7886	43.5348	44.6300	45.7404	46.5878	46.8022	47.0888	47.2366	47.6116	47.7407	48.1129	48.3686	48.6460	49.3245	49.9143	50.3736	50.9561	51.4120	51.8828	52.4404	52.9082	53.1991	53.4829	53.8287	54.1580	54.3465	54.5957	54.7177	54.8657	54.8960	54.5958	53.8069	52.6930	51.3926	49.9519	48.5497	47.2306	46.2589	45.3311	44.4682	43.9613	43.7199	43.6813	43.9005	44.2804	44.8879
d-Pe19A1_04_E3F	38.5471	41.5685	44.7232	46.9860	48.9284	50.4011	51.6647	52.7023	53.1673	53.3944	53.6172	54.1301	54.1175	54.4702	55.0059	55.5190	56.3167	57.0758	57.5250	58.1823	58.6555	59.0844	59.5639	59.9890	60.3395	60.6226	61.0051	61.3188	61.5501	61.7890	61.9302	62.1305	62.2123	62.0067	61.3348	60.3196	59.0675	57.5966	56.1727	54.9166	53.9364	53.0473	52.1084	51.5363	51.2454	51.1393	51.2633	51.5469	52.1105
d-Pe19A1_04_E4F	37.7649	40.7132	43.5827	45.9779	47.7006	48.9448	50.2760	51.0659	51.3826	51.7608	51.8099	52.3415	52.2330	52.6417	53.0443	53.4316	54.2498	54.9231	55.4350	56.0289	56.5406	56.9067	57.4732	57.8980	58.1635	58.4768	58.8449	59.1705	59.3701	59.5928	59.7346	59.8716	59.9304	59.7235	58.9238	57.8611	56.5427	55.0141	53.4468	52.0773	51.0046	50.0336	49.0474	48.4069	48.1119	48.0675	48.1490	48.5020	49.1459
d-Pe19A1_04_E5F	33.8894	36.7027	38.8850	41.0709	42.5337	43.6081	44.7906	45.4727	45.4360	45.8950	45.9335	46.2482	46.2732	46.5784	47.0740	47.3037	47.8043	48.3913	48.8232	49.4118	49.8842	50.3116	50.8994	51.3561	51.6289	51.9346	52.2648	52.5786	52.7569	52.9907	53.0742	53.2183	53.2518	52.9517	52.0436	50.8792	49.4857	47.8737	46.2936	44.9882	43.8706	42.8940	41.9315	41.3266	41.0823	41.0565	41.1806	41.5794	42.2853
d-Pe19A1_04_E6F	36.3743	39.4271	41.8632	44.1469	45.7123	47.1923	48.0999	48.8318	48.9172	49.2081	49.3227	49.6653	49.7085	50.0862	50.4855	50.8262	51.4417	52.0260	52.6219	53.1544	53.6958	54.1451	54.6763	55.1153	55.4427	55.7788	56.1400	56.4612	56.7019	56.8401	56.9790	57.0903	57.1395	56.8458	55.8828	54.6052	53.1359	51.5446	49.9136	48.6008	47.5011	46.5491	45.5804	44.9777	44.7400	44.6521	44.8544	45.2038	45.8957
d-Pe19A1_04_E7F	33.4628	36.5800	39.0627	41.5217	43.7201	44.5841	45.9627	47.1065	47.3040	47.5094	47.7859	48.3362	48.3805	48.7303	49.2789	49.6075	50.1895	50.8916	51.4882	51.9958	52.5541	52.9854	53.5159	54.0073	54.2877	54.5774	54.9294	55.2164	55.5157	55.6786	55.8819	56.0020	56.0310	55.8203	55.0298	53.9786	52.6687	51.1594	49.7078	48.5397	47.5877	46.6843	45.8167	45.3122	45.0397	44.9377	45.0736	45.3941	45.9567
d-Pe19A1_04_E8F	32.4779	35.2054	37.5017	38.7908	40.8129	41.3666	42.2186	43.0454	42.7788	42.8745	42.8824	43.2816	43.1970	43.6304	43.9199	44.1227	44.4945	45.0948	45.6075	46.1370	46.6897	47.0971	47.7456	48.1875	48.5043	48.7921	49.0906	49.3873	49.6162	49.8602	49.9516	50.0432	50.0214	49.5911	48.5328	47.0752	45.3833	43.4815	41.5769	39.9174	38.5611	37.3122	36.1174	35.3781	35.0793	35.0453	35.2753	35.8170	36.6701
d-Pe19A1_04_F1F	35.4761	38.4340	41.1174	43.4764	45.2138	46.6064	47.6127	48.5273	48.8923	49.2896	49.4649	49.7716	49.8856	50.2301	50.4597	50.7005	51.2601	51.7347	52.4703	53.0309	53.5119	54.0117	54.4700	54.9254	55.1966	55.4702	55.8179	56.1423	56.3407	56.6107	56.7089	56.7887	56.7298	56.4772	55.6336	54.4654	53.0690	51.5866	50.0083	48.6388	47.4643	46.4752	45.5541	44.8644	44.5893	44.5813	44.7392	45.1583	45.8027
d-Pe19A1_04_F2F	32.2716	35.6462	37.9518	39.8093	41.3925	42.6554	43.5251	44.1767	44.4919	44.8485	44.8314	45.1997	45.2456	45.5263	45.9050	46.1013	46.3815	46.9270	47.4273	48.0610	48.5635	49.0928	49.6857	50.1907	50.4918	50.7590	51.0645	51.3570	51.6081	51.9243	52.0104	52.0559	52.0110	51.5625	50.5093	49.0328	47.3486	45.5380	43.6703	41.9627	40.6202	39.4427	38.3131	37.5340	37.2659	37.2389	37.4108	37.9765	38.8392
d-Pe19A1_04_F3F	35.6195	38.7263	41.2794	43.5243	45.2133	46.4390	47.6873	48.4634	48.9480	49.4789	49.5866	49.9290	49.9501	50.2564	50.6869	50.8948	51.3932	52.0024	52.6285	53.0774	53.6083	54.0741	54.5284	54.9639	55.2151	55.5121	55.7982	56.1293	56.3659	56.6073	56.7271	56.7784	56.7871	56.5838	55.8250	54.8364	53.5584	52.1867	50.7933	49.5655	48.5545	47.6968	46.8707	46.2407	45.9733	45.9176	45.9971	46.3165	46.8829
d-Pe19A1_04_F4F	34.1282	37.1968	39.3411	41.3845	43.0989	44.3283	45.5383	46.1685	46.6164	47.0835	47.2347	47.5034	47.6301	47.8945	48.2503	48.4921	48.9489	49.4854	50.0882	50.5516	50.9856	51.4480	51.9464	52.3505	52.6003	52.8694	53.1583	53.4736	53.7192	53.9516	54.0476	54.1153	54.1013	53.8896	53.1614	52.1245	50.8513	49.4570	48.0129	46.7455	45.7355	44.8721	44.0347	43.4112	43.1429	43.1043	43.1839	43.5067	44.1043
d-Pe19A1_04_F5F	36.9912	39.7060	41.7910	44.3127	46.3028	47.1350	48.4076	48.9318	49.2828	49.6857	49.7994	50.1071	50.1177	50.4550	50.8249	51.0222	51.5228	52.1644	52.7494	53.3560	53.8243	54.3104	54.7720	55.2353	55.5196	55.8177	56.1422	56.4493	56.6907	56.9327	57.0390	57.1108	57.1071	56.8106	55.9222	54.7278	53.2439	51.6077	50.0262	48.5952	47.4277	46.4610	45.5406	44.8287	44.5311	44.4972	44.6161	44.9875	45.6235
d-Pe19A1_04_F6F	32.9565	36.1078	38.0828	40.6386	42.2338	43.3300	44.4052	44.9436	45.2806	45.7708	46.0309	46.1792	46.2588	46.4938	46.8772	47.0435	47.4939	48.0116	48.5897	49.1173	49.5484	50.0125	50.5637	51.0187	51.3384	51.6307	51.9842	52.2829	52.5280	52.8074	52.9070	52.9440	52.9378	52.5880	51.6649	50.4158	49.0562	47.5999	46.1529	44.8708	43.7972	42.8769	42.0310	41.4401	41.2280	41.2497	41.3841	41.8173	42.4039
d-Pe19A1_04_F7F	34.5143	37.9400	40.2415	42.6586	44.5887	45.4516	46.6702	47.4661	47.9804	48.3485	48.5201	48.8502	48.7610	49.1496	49.5577	49.7942	50.2375	50.8001	51.4583	51.9868	52.4278	52.9172	53.4033	53.8541	54.1526	54.4785	54.7643	55.0811	55.3226	55.5977	55.7271	55.8266	55.7941	55.5334	54.6777	53.5068	52.1748	50.6559	49.1401	47.7934	46.7543	45.7989	44.9036	44.2386	43.9719	43.8997	43.9921	44.3664	44.9904
d-Pe19A1_04_F8F	32.0752	35.1473	37.6135	39.7872	41.5222	42.6546	43.7427	44.5929	45.0583	45.3891	45.7246	46.0255	46.0385	46.4338	46.9231	47.0061	47.4082	47.9917	48.4904	48.9689	49.4398	49.8663	50.3203	50.8364	51.0746	51.3442	51.6429	51.9434	52.1714	52.4286	52.4803	52.5689	52.5656	52.2786	51.5702	50.4463	49.2472	47.8377	46.4558	45.1959	44.1830	43.3069	42.4392	41.8589	41.6476	41.6295	41.7222	42.0945	42.7280
d-Pe19A1_05_A1F	32.8547	35.9369	38.3828	40.5979	42.1334	43.5719	44.5219	45.3723	45.8106	46.1379	46.0711	46.4958	46.6044	46.6491	47.1357	47.4552	47.5431	48.1364	48.6870	49.2071	49.7472	50.1598	50.5999	50.9599	51.2698	51.5542	51.8800	52.1362	52.3426	52.5448	52.7102	52.7992	52.7280	52.4237	51.6327	50.5482	49.3150	47.8938	46.4416	45.1452	44.0875	43.1426	42.2523	41.6885	41.3742	41.2782	41.4260	41.8434	42.4830
d-Pe19A1_05_A2F	33.4606	36.8818	39.7622	42.1673	44.2481	45.2632	46.3232	47.3448	47.7024	48.0341	48.0151	48.4970	48.5191	48.5964	49.1540	49.5408	49.8617	50.4118	50.9002	51.5266	52.0825	52.5315	52.9858	53.4918	53.7540	54.0751	54.3822	54.6856	54.8893	55.0873	55.2462	55.3616	55.3014	54.9834	54.1429	52.9161	51.4483	49.8797	48.2106	46.8063	45.6519	44.6365	43.6821	43.0170	42.6944	42.6326	42.7670	43.1343	43.8099
d-Pe19A1_05_A3F	35.3840	38.6256	41.7172	44.3848	46.1650	47.7576	48.8841	49.7088	50.4172	50.8211	50.7339	51.2492	51.4893	51.5226	52.1236	52.5676	52.9025	53.6322	54.0807	54.7794	55.3739	55.7381	56.1658	56.5220	56.9494	57.2035	57.4758	57.8216	58.0183	58.2519	58.4799	58.5752	58.5454	58.3398	57.6326	56.6051	55.4264	53.9934	52.5282	51.2868	50.2609	49.3579	48.4968	47.8796	47.5500	47.4573	47.5419	47.8310	48.3960
d-Pe19A1_05_A4F	38.1993	41.4587	44.3617	46.8246	48.5626	49.9115	51.2031	51.8640	52.5883	52.8911	52.7454	53.2543	53.2993	53.3307	53.8300	54.2399	54.7436	55.4604	56.0194	56.6042	57.1116	57.4395	57.8063	58.2254	58.6005	58.8618	59.1988	59.4946	59.7042	59.9065	60.0760	60.1873	60.1549	59.9003	59.1357	58.0512	56.7457	55.2516	53.7727	52.4890	51.4618	50.5869	49.6965	49.1089	48.7670	48.6581	48.7531	49.0757	49.6731
d-Pe19A1_05_A5F	33.7648	37.4622	39.6094	42.7628	44.4179	45.6367	47.1780	47.8896	48.7276	49.0159	49.1437	49.7933	49.9378	50.0342	50.6024	51.0147	51.4592	51.9689	52.4457	53.0766	53.6314	54.0200	54.4389	54.8591	55.1637	55.4696	55.7715	56.0937	56.3074	56.4961	56.7205	56.8414	56.8178	56.6786	56.0171	55.1002	53.9585	52.7130	51.3606	50.2708	49.3496	48.5647	47.7988	47.2171	46.8994	46.8699	46.9102	47.1764	47.6692
d-Pe19A1_05_A6F	33.7715	37.5138	39.9362	42.6274	44.3093	45.3555	46.6488	47.4234	48.1062	48.3347	48.3006	48.8844	48.9697	49.1079	49.6146	50.0037	50.3764	51.0360	51.4975	52.0766	52.6957	53.0882	53.5988	54.1502	54.3790	54.6883	55.0895	55.3741	55.6230	55.8608	56.0258	56.1235	56.0715	55.8077	54.8966	53.6707	52.2096	50.7444	49.1730	47.8185	46.7008	45.7704	44.8198	44.2003	43.8836	43.8901	44.0482	44.4170	45.0675
d-Pe19A1_05_A7F	32.6196	35.9505	38.5187	41.5901	43.2925	44.6216	45.6996	46.4030	46.9444	47.3611	47.2718	47.9251	48.0268	48.1756	48.6001	48.9879	49.1672	49.7788	50.2355	51.0345	51.5852	52.0466	52.5488	52.9754	53.3197	53.6142	53.9094	54.2626	54.4815	54.7498	54.8996	54.9724	54.8879	54.5767	53.7136	52.4405	50.9961	49.3109	47.6057	46.1094	44.8278	43.7458	42.6812	41.9950	41.6214	41.5972	41.7778	42.2074	42.9842
d-Pe19A1_05_A8F	34.7126	37.6023	40.5030	43.3643	45.1735	46.3330	47.7228	48.5577	49.0557	49.5666	49.5015	50.0839	50.2755	50.3126	50.7766	51.1454	51.5505	52.1148	52.5578	53.1811	53.7316	54.1283	54.5616	55.0198	55.2272	55.5299	55.8811	56.1269	56.3709	56.5622	56.7001	56.8429	56.8028	56.5896	55.8736	54.8299	53.5277	52.1366	50.6599	49.4024	48.3829	47.5108	46.6330	46.0182	45.6988	45.6660	45.7559	46.0791	46.6820
d-Pe19A1_05_B1F	33.0384	36.5307	39.2018	41.5790	43.5678	44.8967	46.2295	47.0086	47.6281	47.8374	47.9799	48.4678	48.5600	48.7641	49.4113	49.6616	50.2098	50.9272	51.3972	51.9519	52.4587	52.9354	53.4467	53.9200	54.2304	54.5596	54.9565	55.3248	55.5351	55.7365	55.9030	56.0104	56.0223	55.7366	54.9081	53.6942	52.3122	50.8212	49.3065	47.9789	46.8754	45.9501	45.0539	44.4665	44.2013	44.1781	44.3786	44.7695	45.4441
d-Pe19A1_05_B2F	29.7423	33.1493	36.4336	38.7687	40.8875	42.7223	43.9681	44.8616	45.6300	45.8740	46.3515	46.6343	46.9704	47.3486	47.9426	48.1552	48.7375	49.4312	49.9359	50.5348	51.1174	51.5686	52.0998	52.5952	52.9073	53.2324	53.5940	53.9526	54.1543	54.4269	54.5715	54.6607	54.7035	54.4373	53.6701	52.4578	51.1109	49.5482	47.9554	46.6111	45.5555	44.6030	43.7130	43.0627	42.7666	42.7915	42.8403	43.1919	43.9132
d-Pe19A1_05_B3F	35.5638	38.6772	41.4907	43.6328	45.4070	46.5804	47.9269	48.4966	49.1422	49.3625	49.4156	49.7871	49.9187	50.0435	50.7584	50.9740	51.5873	52.2380	52.7879	53.3547	53.9348	54.3885	54.8240	55.4030	55.6688	56.0265	56.4178	56.7695	56.9119	57.1953	57.3404	57.4455	57.4562	57.1542	56.2841	54.9673	53.4800	51.8010	50.0847	48.6069	47.3268	46.2759	45.2894	44.5567	44.2265	44.1655	44.3204	44.7434	45.4800
d-Pe19A1_05_B4F	34.1907	36.8064	39.3655	41.1555	42.7329	43.8086	44.8249	45.3143	45.7123	45.6535	45.5899	45.9472	45.9973	46.0956	46.5662	46.8284	47.2465	47.8674	48.2883	48.7235	49.1406	49.6675	50.0647	50.6444	50.9063	51.2114	51.5452	51.8747	52.0201	52.2224	52.2903	52.4098	52.3408	51.9829	50.9762	49.5802	48.0256	46.3144	44.6059	43.0714	41.7807	40.7802	39.7406	39.0487	38.7734	38.7126	38.8645	39.3180	40.0763
d-Pe19A1_05_B5F	31.1670	34.5489	37.2692	39.6138	41.8153	43.1694	44.5253	45.4133	46.0612	46.1731	46.5200	47.0631	47.1453	47.4471	48.0255	48.3518	48.9502	49.6130	50.0729	50.5944	51.1388	51.6092	52.0689	52.6770	52.9209	53.2710	53.6170	53.9965	54.1678	54.4024	54.5566	54.6827	54.6987	54.4528	53.6281	52.4802	51.2229	49.8285	48.4559	47.3124	46.3092	45.5374	44.7825	44.2436	44.0289	43.9932	44.1313	44.4925	45.0699
d-Pe19A1_05_B6F	31.8471	35.4044	38.5129	40.4898	42.3211	43.9861	45.1006	45.8262	46.3668	46.5448	46.7570	47.0198	47.3268	47.4940	48.1483	48.3473	48.9914	49.6336	50.1169	50.6865	51.1903	51.6742	52.2436	52.6864	53.0222	53.3952	53.7581	54.1520	54.3025	54.5793	54.7191	54.8743	54.8746	54.5980	53.7283	52.4149	50.9740	49.3642	47.6827	46.2382	45.0149	43.9900	43.0094	42.3234	42.0022	41.9349	42.0807	42.4884	43.2414
d-Pe19A1_05_B7F	36.6743	40.4067	43.2396	45.8819	47.8114	49.2268	50.7665	51.5706	52.2253	52.6022	52.7203	53.0442	53.2903	53.4775	54.0876	54.6013	55.3611	56.0294	56.5153	57.1746	57.6797	58.1389	58.6381	59.1046	59.4584	59.7954	60.1958	60.5207	60.6970	61.0181	61.1505	61.3065	61.3724	61.1697	60.3977	59.2054	57.8248	56.2729	54.6351	53.3063	52.1067	51.1327	50.1502	49.4752	49.1505	49.0712	49.2175	49.5585	50.2134
d-Pe19A1_05_B8F	33.9886	37.4047	40.6672	42.9164	44.6097	46.0559	47.3931	47.9606	48.4041	48.7396	48.7734	49.2298	49.3566	49.4533	49.9666	50.2406	50.8784	51.5426	52.0918	52.6668	53.2529	53.6711	54.2279	54.7712	55.0641	55.4110	55.7785	56.1251	56.3809	56.5888	56.7022	56.7813	56.7601	56.4024	55.3814	53.9376	52.2975	50.5535	48.7594	47.1423	45.7577	44.6012	43.5085	42.7542	42.4625	42.5581	42.6913	43.2149	44.0864
d-Pe19A1_05_C1F	34.9128	38.1286	40.5922	42.9722	44.8179	46.3057	47.6201	48.5728	49.1313	49.3062	49.5643	49.9465	50.0836	50.4170	50.9846	51.3632	51.8733	52.6400	53.1527	53.7195	54.2762	54.7093	55.1201	55.6118	56.0083	56.2758	56.6596	56.9733	57.2112	57.4732	57.5835	57.7509	57.8050	57.5846	56.9411	55.8065	54.5837	53.2049	51.7515	50.4909	49.5381	48.6284	47.7924	47.1545	46.9145	46.8028	46.9315	47.2372	47.7972
d-Pe19A1_05_C2F	34.1247	37.5065	39.6582	42.1521	43.7656	45.4194	46.4218	47.4386	47.9935	48.0813	48.4506	48.6936	48.7534	49.1282	49.7236	50.1556	50.5533	51.2042	51.7578	52.3650	52.8476	53.3941	53.8639	54.3254	54.7028	55.0268	55.3970	55.7057	55.9624	56.2437	56.4495	56.5427	56.6015	56.3002	55.5586	54.3588	53.0829	51.6643	50.1724	48.8439	47.7645	46.8048	45.8915	45.2260	44.9770	44.9087	45.0626	45.4155	46.0585
d-Pe19A1_05_C3F	35.3169	38.5684	40.9532	43.3652	44.8308	46.1391	46.9987	48.0388	48.4955	48.5394	48.8266	48.9345	48.9769	49.3285	50.0138	50.2875	50.8239	51.6256	52.1179	52.6078	53.1669	53.6153	54.0753	54.5566	54.9554	55.2570	55.6340	55.9404	56.2001	56.3970	56.5926	56.7123	56.7017	56.3683	55.4745	54.1362	52.6575	50.9631	49.2616	47.7720	46.5249	45.4499	44.4453	43.6910	43.4423	43.3229	43.5122	43.8949	44.6512
d-Pe19A1_05_C4F	34.6579	37.6807	40.2812	42.8217	44.1184	45.4132	46.5836	47.6368	48.1781	48.3363	48.5783	48.6595	48.9276	49.1559	49.7578	50.0500	50.7005	51.4239	51.8490	52.3232	52.8709	53.3621	53.8122	54.2912	54.7120	55.0098	55.3533	55.7138	55.9173	56.0888	56.3033	56.4375	56.3906	56.1034	55.2488	53.9974	52.6620	51.2678	49.8169	48.5873	47.5039	46.6642	45.7998	45.2220	45.0305	44.9910	45.1623	45.5276	46.1879
d-Pe19A1_05_C5F	28.9202	32.3750	35.4267	38.4296	40.3536	42.0535	43.5191	44.8229	45.6635	46.0781	46.5011	46.9465	47.2012	47.7186	48.4542	48.7836	49.4962	50.1565	50.7185	51.3313	51.9491	52.4116	52.9803	53.4754	53.9132	54.2655	54.6351	55.0027	55.2547	55.5148	55.7232	55.8567	55.8747	55.6360	54.9594	53.8278	52.5953	51.1877	49.7505	48.5169	47.5361	46.7303	45.9177	45.3261	45.1307	45.0621	45.1860	45.5041	46.1483
d-Pe19A1_05_C6F	37.2336	41.0299	43.6210	46.0681	47.6449	49.1503	50.2380	51.1079	51.8358	51.8414	52.0026	52.1870	52.5354	52.7163	53.3273	53.8774	54.5548	55.3161	55.8287	56.3670	56.8900	57.3847	57.8266	58.3157	58.6738	59.0188	59.3783	59.6897	59.9464	60.1419	60.3136	60.4677	60.4036	60.1218	59.2136	57.8168	56.2615	54.6143	52.9135	51.4284	50.2375	49.1798	48.1445	47.4172	47.1820	47.1004	47.3033	47.7163	48.4691
d-Pe19A1_05_C7F	31.7546	35.6058	37.9121	40.4092	42.2434	43.9539	45.0378	46.0888	46.8094	47.0299	47.3165	47.4817	47.8449	48.1724	48.8306	49.1353	49.7479	50.4553	51.0091	51.5515	52.0950	52.5911	53.1033	53.6801	54.0403	54.3688	54.7011	55.1008	55.3328	55.5756	55.8044	55.9317	55.9278	55.7020	54.8985	53.7212	52.3082	50.8605	49.3487	48.0003	46.9082	45.9943	45.0873	44.3894	44.1345	44.0149	44.1202	44.4460	45.1786
d-Pe19A1_05_C8F	32.0019	35.6241	38.0212	40.2435	42.2398	43.5807	44.7608	45.8924	46.4404	46.7821	47.1126	47.1112	47.4615	47.6996	48.3127	48.7046	49.2248	49.9493	50.4594	50.9050	51.4265	51.8692	52.4183	52.9481	53.2786	53.6421	53.9806	54.3326	54.5427	54.7649	54.9250	55.0563	55.0652	54.8507	54.0696	52.9450	51.5794	50.1105	48.6621	47.3410	46.2516	45.3887	44.4743	43.8648	43.5786	43.5369	43.6906	44.0400	44.7647
d-Pe19A1_05_D1F	32.9949	36.3212	38.8719	41.4281	43.4169	45.1810	46.2913	47.3795	48.1160	48.1819	48.4998	49.0696	49.2885	49.5037	50.1127	50.3503	51.0459	51.8439	52.3859	52.8975	53.4413	53.9675	54.4917	54.9481	55.3264	55.6027	56.0298	56.3435	56.6317	56.8217	57.0569	57.1337	57.1433	56.9599	56.1629	55.1070	53.8159	52.4468	50.9982	49.7289	48.7048	47.8683	47.0160	46.4112	46.1861	46.1785	46.2707	46.5953	47.2390
d-Pe19A1_05_D2F	34.3296	37.1971	39.5655	42.2126	44.0585	45.5030	46.5163	47.3675	47.8909	47.9584	48.0395	48.7156	48.6858	49.0396	49.4686	49.7636	50.5389	51.3199	51.8428	52.2723	52.7510	53.3312	53.7974	54.3492	54.6631	55.0257	55.4258	55.7547	56.0360	56.1907	56.4028	56.5235	56.5170	56.1959	55.3184	54.0393	52.5330	50.9397	49.2416	47.7593	46.4416	45.4934	44.4668	43.7346	43.4664	43.4597	43.6347	44.0667	44.7931
d-Pe19A1_05_D3F	34.0446	37.5671	40.0149	42.2934	44.4326	46.0258	46.9552	47.9329	48.5505	48.5682	48.7002	49.5576	49.4530	49.7193	50.2257	50.5911	51.2476	52.0638	52.5126	53.1354	53.5852	54.0609	54.5697	55.1467	55.4873	55.8654	56.2550	56.5138	56.7912	56.9687	57.1938	57.2921	57.2967	56.9695	56.0662	54.7909	53.3442	51.7958	50.1827	48.7848	47.4917	46.5691	45.5845	44.9052	44.6738	44.6566	44.8344	45.2680	45.9864
d-Pe19A1_05_D4F	34.4763	37.0416	39.5390	41.4590	43.0166	44.4374	45.3301	46.0225	46.5152	46.3387	46.4481	47.0597	47.0150	47.2140	47.6266	47.9311	48.4576	49.1459	49.5893	50.0179	50.5129	50.9537	51.4303	51.9687	52.3410	52.6429	52.9651	53.2998	53.5152	53.7080	53.8822	53.9328	53.9429	53.6091	52.7469	51.5258	50.1715	48.7162	47.2273	45.9393	44.7935	43.9527	43.0682	42.4403	42.2233	42.2258	42.3899	42.7637	43.4127
d-Pe19A1_05_D5F	28.4124	31.8426	34.7153	36.9588	39.0483	40.7278	41.9440	42.8374	43.5148	43.3508	43.6381	44.2945	44.4628	44.8404	45.3948	45.6369	46.3429	47.2346	47.6866	48.2002	48.8427	49.3725	49.9469	50.6033	50.9537	51.3109	51.7207	52.0426	52.3668	52.6062	52.8105	52.9228	52.8853	52.5341	51.5479	50.1772	48.5775	46.8082	45.0352	43.5021	42.1064	41.1122	40.0872	39.3327	39.0570	39.0368	39.2526	39.7382	40.5164
d-Pe19A1_05_D6F	33.2765	36.3901	38.7651	40.9269	42.5453	43.8857	45.0332	45.8520	46.3481	46.1042	46.4604	46.8477	46.9911	47.3271	47.5261	47.8053	48.4267	49.0054	49.5851	50.1254	50.6173	51.0700	51.6144	52.1362	52.4648	52.8090	53.1277	53.4245	53.6168	53.8934	54.0922	54.1834	54.1285	53.8731	52.9624	51.7397	50.3819	48.9233	47.3689	46.0426	44.8799	43.9801	43.0415	42.4672	42.2143	42.2152	42.3589	42.7255	43.4012
d-Pe19A1_05_D7F	32.1422	34.7997	37.1724	39.1915	41.2127	42.4659	43.5260	44.3266	44.7749	44.8921	44.9309	45.5736	45.6239	45.8988	46.3799	46.7414	47.1120	47.9652	48.3162	48.8348	49.2294	49.6906	50.2294	50.7334	51.0789	51.4213	51.7441	52.0484	52.3043	52.5038	52.6855	52.8478	52.8536	52.6253	51.9013	50.8215	49.5747	48.2348	46.8653	45.6747	44.6098	43.8964	43.1116	42.5039	42.2500	42.2073	42.3107	42.6119	43.1872
d-Pe19A1_05_D8F	35.5335	38.9010	41.7101	44.2133	46.1459	48.0288	49.2729	50.3173	51.0518	51.0708	51.3871	52.0428	52.0543	52.5204	53.0137	53.4510	54.2632	55.1902	55.5954	56.1851	56.6465	57.1398	57.5751	58.0666	58.4397	58.8149	59.1706	59.4804	59.7349	59.9438	60.1640	60.3158	60.3859	60.1814	59.4379	58.3621	57.0947	55.6267	54.1259	52.8008	51.6653	50.8431	49.9325	49.2383	48.9483	48.8796	48.9605	49.3067	49.9465
d-Pe19A1_05_E1F	34.7355	37.8379	40.9139	43.1087	45.0374	46.5522	47.8858	48.6497	49.3229	49.4222	49.7849	50.3126	50.2027	50.6098	51.2443	51.4953	52.1248	52.9428	53.4216	53.9798	54.5056	54.9426	55.4131	55.8595	56.1771	56.4314	56.8230	57.1323	57.3033	57.6119	57.7224	57.8285	57.8833	57.7428	57.0184	56.0065	54.7992	53.3150	51.9111	50.6730	49.6907	48.7671	47.9314	47.3267	47.0705	46.9715	47.1364	47.4860	48.0717
d-Pe19A1_05_E2F	34.7555	37.9510	40.5807	42.8736	44.8414	46.1144	47.4421	48.3240	48.6474	48.8042	49.0873	49.5146	49.6228	49.9729	50.5248	50.8140	51.4493	52.2216	52.7796	53.3804	53.9247	54.4366	55.0001	55.4559	55.7658	56.1067	56.4977	56.7943	57.0895	57.3835	57.4726	57.6283	57.6657	57.3996	56.5447	55.3166	53.8881	52.2840	50.6999	49.2731	48.1540	47.1661	46.1455	45.5296	45.2475	45.1847	45.3531	45.7678	46.4426
d-Pe19A1_05_E3F	34.7762	37.5208	40.3380	42.4814	43.9232	45.3422	46.5011	47.1844	47.5121	47.7108	47.8077	48.4186	48.2754	48.6798	49.2146	49.4237	49.9181	50.6000	51.1316	51.7288	52.2824	52.7191	53.2205	53.7228	53.9711	54.2424	54.6222	54.9455	55.1796	55.4515	55.5793	55.6827	55.7170	55.4471	54.6475	53.4806	52.1646	50.6047	49.1465	47.8554	46.8446	45.9398	45.0629	44.4517	44.1856	44.1271	44.1910	44.5441	45.1272
d-Pe19A1_05_E4F	36.8254	39.7601	42.7811	45.1200	46.6761	48.2419	49.4488	50.0860	50.5037	50.7843	50.8497	51.4146	51.3603	51.6567	52.3174	52.5171	53.1358	53.8696	54.4298	55.0426	55.5767	55.9606	56.4781	56.9477	57.2487	57.5133	57.9283	58.2251	58.4712	58.6711	58.7985	58.8992	58.9721	58.7024	57.8742	56.6219	55.2003	53.5817	51.9693	50.5688	49.4380	48.4112	47.4083	46.7488	46.4777	46.3885	46.5178	46.9337	47.6490
d-Pe19A1_05_E5F	35.2420	38.6186	41.6457	44.5267	46.3802	47.9169	49.4115	50.0802	50.8447	51.2817	51.6417	52.3470	52.3292	52.7128	53.5009	53.9499	54.6649	55.4003	56.0286	56.6440	57.1719	57.6529	58.1988	58.6339	58.9802	59.3339	59.7288	60.0681	60.3511	60.6029	60.7547	60.9527	61.0615	60.8914	60.1625	59.1158	57.8967	56.3782	54.9779	53.7570	52.7750	51.8973	51.0143	50.4016	50.1123	50.0064	50.0792	50.4005	50.9884
d-Pe19A1_05_E6F	36.4799	39.7218	42.5785	45.0986	46.7572	48.1317	49.6059	50.2768	50.8352	51.0547	51.2781	51.7207	51.8160	52.0185	52.6832	53.0431	53.7311	54.3577	54.9756	55.5296	55.9924	56.3857	57.0004	57.3371	57.6928	58.0177	58.3573	58.6507	58.8738	59.0765	59.2209	59.3421	59.4147	59.1902	58.4088	57.2970	56.0082	54.4938	53.0344	51.7320	50.7068	49.7784	48.8861	48.2732	48.0191	47.9192	48.0685	48.4251	49.0324
d-Pe19A1_05_E7F	33.8436	36.5728	39.3962	41.6644	42.8735	44.1779	45.4819	46.1512	46.5037	46.6643	46.8515	47.2267	47.3062	47.5889	48.1407	48.4274	48.9295	49.4798	50.0581	50.6135	51.0587	51.4249	52.0951	52.4428	52.7488	53.0454	53.3908	53.6514	53.9130	54.0998	54.2350	54.3542	54.3971	54.1229	53.2989	52.1737	50.8663	49.3596	47.9136	46.6531	45.7001	44.8379	43.9786	43.3942	43.1888	43.1267	43.2247	43.5485	44.1603
d-Pe19A1_05_E8F	31.9846	35.9057	38.6567	41.3611	43.3046	45.1244	46.4087	46.9166	48.0932	48.4623	48.7171	49.3694	49.4359	49.8060	50.5624	50.9779	51.6034	52.3618	52.9365	53.6172	54.1367	54.6423	55.2085	55.6657	55.9743	56.3658	56.7500	57.0517	57.3319	57.5967	57.7512	57.8978	57.9930	57.7782	57.0577	55.9651	54.6669	53.1323	51.6503	50.3453	49.2380	48.3008	47.3285	46.6923	46.4136	46.3925	46.4875	46.8932	47.5593
d-Pe19A1_05_F1F	33.4474	37.0556	39.8401	42.4201	44.2393	45.8447	46.9195	47.9730	48.5627	48.8168	49.2979	49.6337	49.6814	49.9748	50.6064	50.8347	51.2206	52.0144	52.7463	53.1914	53.7868	54.3457	54.8287	55.2484	55.6857	55.9451	56.2828	56.7019	56.9249	57.2491	57.3528	57.4519	57.4436	57.1755	56.3177	55.0894	53.6904	52.1126	50.5001	49.0591	47.9526	46.9669	45.9622	45.2564	44.9604	44.9081	44.9951	45.4167	46.1012
d-Pe19A1_05_F2F	33.3875	36.9758	39.2323	41.7747	43.5677	44.9350	46.1842	47.0451	47.4687	47.8643	48.3087	48.6466	48.6717	48.9414	49.4527	49.7341	50.2479	50.8817	51.6112	52.1460	52.7155	53.2398	53.7751	54.2365	54.5590	54.8727	55.2482	55.5873	55.8902	56.1983	56.3052	56.4250	56.4241	56.1643	55.2377	54.0932	52.6574	51.0775	49.4710	48.0333	46.8657	45.8351	44.8956	44.1692	43.8907	43.8615	43.9851	44.4037	45.0962
d-Pe19A1_05_F3F	32.8761	36.2213	38.4667	40.7005	42.1392	43.3669	44.3339	44.9254	45.3207	45.7097	45.9007	46.1226	46.0917	46.3434	46.9050	47.0605	47.4002	47.9660	48.5666	48.9732	49.5575	50.0355	50.5618	51.0140	51.3128	51.5706	51.9107	52.2159	52.4661	52.7169	52.8404	52.9026	52.8743	52.5451	51.6860	50.4886	49.0752	47.5358	46.0284	44.6834	43.6148	42.6948	41.8254	41.1731	40.9608	40.9408	41.0831	41.4627	42.0510
d-Pe19A1_05_F4F	35.0338	38.1501	40.8568	43.1056	44.8178	45.8409	46.9147	47.4562	47.9971	48.2141	48.4904	48.7470	48.6760	48.8312	49.4302	49.5756	49.9907	50.5341	51.2488	51.6523	52.1208	52.5973	53.0976	53.6078	53.9205	54.1764	54.5096	54.8439	55.0927	55.3728	55.4266	55.5067	55.5213	55.1969	54.3140	53.0516	51.6244	50.0065	48.3746	46.8718	45.7234	44.6921	43.6954	42.9829	42.7083	42.6401	42.7628	43.1948	43.9063
d-Pe19A1_05_F5F	34.8918	38.9355	41.5645	44.2525	46.2519	47.5897	48.6110	49.4508	49.9519	50.2636	50.6500	50.9198	50.7701	51.0104	51.6241	51.7117	52.2497	52.8486	53.6316	54.2631	54.7554	55.2984	55.8203	56.3288	56.6672	56.9200	57.3147	57.6741	57.9169	58.1922	58.2402	58.3002	58.2464	57.8443	56.8172	55.3440	53.6579	51.8562	50.0101	48.2797	46.8748	45.6403	44.4477	43.6298	43.3543	43.3454	43.5120	44.0371	44.8556
d-Pe19A1_05_F6F	34.2535	37.7198	40.4354	42.6127	44.6452	45.6570	46.7342	47.4031	47.9057	48.1816	48.4840	48.7561	48.7124	48.9978	49.5640	49.6528	50.0981	50.6340	51.3562	51.9164	52.3270	52.8639	53.3746	53.8158	54.1239	54.4149	54.7534	55.0856	55.3496	55.6798	55.6776	55.7677	55.7457	55.3804	54.5355	53.2246	51.8077	50.2809	48.6860	47.2497	46.1529	45.1906	44.2146	43.6044	43.3064	43.2623	43.3652	43.7634	44.4509
d-Pe19A1_05_F7F	35.0129	38.0148	40.9804	43.4127	45.4339	46.6926	48.0212	48.7830	49.5188	50.0323	50.4709	50.6894	50.7430	51.0310	51.5517	51.7127	52.3297	52.9174	53.5111	54.0169	54.4058	54.8840	55.3001	55.7309	56.0477	56.3035	56.6579	56.9022	57.1739	57.4517	57.5543	57.6675	57.7292	57.5058	56.8785	55.9517	54.8996	53.7105	52.5284	51.4299	50.5938	49.8580	49.1003	48.5803	48.3490	48.2959	48.3145	48.5877	49.0953
d-Pe19A1_05_F8F	30.9564	34.2344	36.9501	39.0434	40.7761	41.7673	42.9402	43.4463	43.9411	44.4920	44.7428	45.0036	44.9246	45.3492	45.7617	45.9657	46.3644	46.9010	47.4525	47.8753	48.5104	48.9908	49.5253	50.0476	50.3637	50.6417	50.9289	51.2496	51.4934	51.7513	51.8760	51.9519	51.9031	51.5583	50.6432	49.3735	47.8857	46.2640	44.6312	43.1380	41.9115	40.8687	39.8925	39.1717	38.9330	38.9212	39.0971	39.5518	40.2887
d-Pe19A1_06_B3F	29.8161	33.9256	37.6348	39.9985	42.1451	43.9901	45.1792	46.4164	46.9576	47.1334	47.6778	48.3136	48.4515	48.5806	49.3975	49.6662	50.2205	51.0462	51.5816	52.2784	52.8675	53.2933	53.8800	54.3897	54.7258	55.0047	55.4325	55.8137	56.0258	56.2873	56.4204	56.5258	56.5343	56.2061	55.4148	54.1377	52.6730	51.0289	49.3637	47.9308	46.7543	45.7619	44.8024	44.1177	43.7971	43.7888	43.9192	44.3118	45.0798
d-Pe19A1_06_B4F	31.0568	34.7921	37.7453	40.0060	41.9596	43.3822	44.2350	45.4653	46.0565	46.0875	46.5244	46.9420	47.0501	47.2229	47.9122	48.1062	48.5898	49.2903	49.8162	50.3898	50.8892	51.3632	51.9027	52.4265	52.6970	52.9911	53.4002	53.7089	53.9140	54.1987	54.3372	54.4307	54.4291	54.1454	53.3118	52.0605	50.6410	49.0891	47.4824	46.1065	45.0125	44.0551	43.1564	42.5103	42.2360	42.2905	42.3723	42.7257	43.4440
d-Pe19A1_06_B5F	28.3754	32.1200	35.3190	37.8034	39.9362	41.4208	42.8333	43.9131	44.5761	44.7486	45.2477	45.8078	45.9412	46.1406	46.8555	47.1719	47.6132	48.3702	48.8623	49.5069	50.0201	50.5324	51.0874	51.5724	51.9083	52.1905	52.5269	52.8734	53.1651	53.3813	53.5142	53.6529	53.6451	53.3890	52.6732	51.4311	50.0593	48.5273	46.9318	45.5139	44.4394	43.4365	42.4994	41.8492	41.5295	41.5606	41.5829	41.9592	42.6893
d-Pe19A1_06_B6F	30.5905	34.8579	38.1184	41.1456	43.6462	45.3165	46.8198	48.3395	49.3790	49.7128	50.3056	50.9303	51.0406	51.2537	52.0805	52.5340	53.2010	54.0656	54.6325	55.2651	55.8270	56.3227	56.8095	57.3223	57.6590	57.9555	58.3591	58.7581	59.0354	59.2251	59.4131	59.5845	59.6457	59.4928	58.8997	57.8393	56.6605	55.2897	53.7899	52.5773	51.5743	50.7112	49.8473	49.2698	48.9581	48.9732	48.9860	49.2859	49.9135
d-Pe19A1_06_C3F	29.8626	32.7314	35.4057	37.6426	39.0914	40.6043	41.6394	42.7101	43.3283	43.3535	43.6509	44.1214	44.1955	44.5370	44.9656	45.4509	45.8254	46.4476	46.8851	47.5196	48.0358	48.4546	49.0147	49.5901	49.9393	50.2062	50.5242	50.8737	51.0869	51.3547	51.5286	51.6346	51.5933	51.3296	50.4965	49.2764	47.9727	46.4649	44.9923	43.6735	42.6138	41.7262	40.8685	40.2768	39.9763	40.0028	40.1958	40.5672	41.2338
d-Pe19A1_06_C4F	31.3478	34.8276	37.7126	40.1034	42.2257	43.8510	45.1477	46.0387	46.9802	47.1386	47.4249	48.0324	48.0808	48.3960	49.0641	49.4307	50.0393	50.7182	51.3350	51.9570	52.5525	53.0266	53.5406	54.0947	54.4787	54.7720	55.1671	55.5155	55.7844	56.0224	56.2091	56.3422	56.3653	56.0769	55.2778	53.9521	52.5727	51.1128	49.5479	48.1629	47.0877	46.0731	45.1386	44.5035	44.2071	44.2175	44.3936	44.7793	45.4887
d-Pe19A1_06_C5F	28.5154	32.1318	35.0775	37.8187	39.5471	41.2391	42.4530	43.2257	43.9182	44.0643	44.3028	44.8021	45.0570	45.3772	45.8467	46.2320	46.7726	47.4914	48.0353	48.6825	49.2700	49.8125	50.3886	50.9940	51.3285	51.6758	52.0224	52.3972	52.6046	52.8848	53.0456	53.1534	53.1055	52.7368	51.7356	50.2522	48.6528	46.9073	45.0742	43.4750	42.1104	40.9765	39.9039	39.1534	38.8623	38.9366	39.1894	39.7294	40.6793
d-Pe19A1_06_C6F	28.5443	31.9967	34.6173	37.4363	39.1800	40.8201	42.1227	43.0778	43.6634	44.0095	44.2361	44.7790	45.0996	45.3405	45.9204	46.3065	46.7619	47.4304	48.0107	48.4505	49.1254	49.5515	50.1483	50.6771	51.0654	51.3708	51.7291	52.0890	52.2965	52.5421	52.6847	52.7942	52.8138	52.5306	51.7071	50.5106	49.2589	47.9645	46.6514	45.5029	44.5303	43.6729	42.9278	42.3797	42.2028	42.2514	42.4638	42.8137	43.3833
d-Pe19A1_06_D3F	32.2481	35.5187	38.1686	40.9021	42.7227	44.0413	45.5537	46.4104	47.1861	47.1410	47.5585	48.0884	48.0784	48.3708	48.8281	49.2214	49.9606	50.6225	51.1512	51.6354	52.1091	52.5714	53.1231	53.6832	53.9659	54.2660	54.6168	54.9450	55.1453	55.3698	55.6024	55.6241	55.6788	55.4385	54.6274	53.5163	52.2270	50.7758	49.3121	48.0357	46.9010	46.0734	45.2158	44.6118	44.3540	44.3307	44.4867	44.8703	45.4920
d-Pe19A1_06_D4F	31.8803	35.7637	38.1336	40.7850	42.6392	44.1738	45.7487	46.4954	47.1028	47.1527	47.7210	48.0826	48.1822	48.5184	48.9303	49.3700	50.1315	50.8138	51.3248	51.8450	52.3911	52.9304	53.4498	53.9510	54.2987	54.6746	55.0259	55.3341	55.6320	55.8078	56.0505	56.0940	56.0785	55.8931	55.1055	53.9761	52.6343	51.1704	49.6529	48.2967	47.1782	46.2505	45.3076	44.6812	44.4242	44.3923	44.5077	44.8916	45.5786
d-Pe19A1_06_D5F	28.6782	32.7028	34.8189	37.7205	39.3855	40.9880	42.3547	43.2517	44.0005	44.0586	44.5157	44.9535	45.1413	45.4843	45.8769	46.2490	46.9269	47.6599	48.2025	48.6936	49.1763	49.6870	50.2833	50.8176	51.1291	51.4299	51.7934	52.1628	52.3723	52.5801	52.8263	52.8186	52.8168	52.5829	51.7582	50.6157	49.2349	47.7190	46.1415	44.7920	43.5895	42.7459	41.8240	41.1852	40.9251	40.9021	41.0301	41.4308	42.1281
d-Pe19A1_06_D6F	28.7274	32.7075	35.0582	37.8708	39.6071	41.2246	42.5060	43.4157	44.0958	44.2076	44.6337	45.2040	45.3589	45.6429	46.1703	46.4738	47.1774	47.8498	48.3818	48.8992	49.4294	49.9741	50.4615	51.0665	51.4199	51.6965	52.0342	52.4102	52.6005	52.8534	53.0910	53.1183	53.0873	52.8984	52.1231	50.9545	49.6347	48.1434	46.5981	45.2673	44.0960	43.2335	42.3352	41.7316	41.5183	41.4625	41.6561	42.0516	42.7533
d-Pe19A1_06_E3F	30.8812	34.2548	37.2766	39.8089	41.8202	43.3693	44.8076	45.5622	46.2559	46.5200	46.7913	47.4103	47.5036	47.7936	48.4548	48.7733	49.4230	50.0612	50.6453	51.3029	51.8292	52.2529	52.9040	53.4116	53.6759	53.9781	54.4348	54.7397	55.0027	55.3180	55.4654	55.5709	55.6586	55.3789	54.6085	53.5219	52.1882	50.7181	49.1875	47.8310	46.6740	45.6930	44.6887	44.0892	43.7961	43.7880	43.9327	44.3923	45.0921
d-Pe19A1_06_E4F	31.8895	35.5985	38.0609	40.8014	42.9822	44.1123	45.7039	46.5556	47.0322	47.3877	47.6865	48.2642	48.3545	48.5419	49.2088	49.5078	50.1822	50.8128	51.3754	51.9783	52.5522	53.0051	53.5533	54.0550	54.3524	54.6277	55.0288	55.3889	55.6223	55.8354	55.9757	56.0697	56.1324	55.8054	54.9936	53.8227	52.5218	51.0840	49.6430	48.4450	47.4301	46.5348	45.7165	45.1851	44.9947	45.0346	45.1406	45.5586	46.1814
d-Pe19A1_06_E5F	26.5084	30.6023	33.2515	36.2967	38.4750	40.0341	41.6647	42.7568	43.3124	43.8859	44.3193	44.9616	45.0985	45.5005	46.1989	46.6005	47.2516	47.8796	48.3667	48.9172	49.4486	49.9376	50.4987	51.0144	51.3347	51.6792	52.0931	52.4116	52.6374	52.8949	53.0319	53.1668	53.2833	53.0413	52.3725	51.3649	50.2010	48.8892	47.4929	46.3396	45.3983	44.5420	43.7024	43.1687	42.9411	42.9034	43.0170	43.3925	43.9526
[truncated: 207 more columns]
