# Supplementary material for: Last-percent improvement in eligibility rates of crop seeds based on quality evaluation using near-infrared imaging spectrometry
Source: PLoS One. 2023 Sep 20;18(9):e0291105. doi: 10.1371/journal.pone.0291105 (PMC10511137; doi:10.1371/journal.pone.0291105)
Supplement: S1 File — (ZIP) [file pone.0291105.s005.zip › data/00_X-dPe19A1R.csv]

Label	929.98	936.12	942.26	948.40	954.54	960.68	966.82	972.96	979.10	985.24	991.38	997.52	1003.66	1009.80	1015.94	1022.07	1028.21	1034.35	1040.48	1046.62	1052.76	1058.89	1065.02	1071.16	1077.29	1083.43	1089.56	1095.69	1101.83	1107.96	1114.09	1120.22	1126.35	1132.48	1138.61	1144.74	1150.87	1157.00	1163.13	1169.26	1175.39	1181.51	1187.64	1193.77	1199.90	1206.02	1212.15	1218.27	1224.40
d-Pe19A1_01_A01R	38.0429	41.6506	44.1040	46.5110	48.1874	49.5045	50.7218	51.6702	52.0429	52.6470	52.7951	53.1582	53.0330	53.3312	53.8659	54.1180	54.5942	55.3076	55.9688	56.4114	56.8067	57.2954	57.7795	58.1078	58.4423	58.7001	59.0380	59.3573	59.6128	59.8953	59.9777	60.1287	60.1711	59.9905	59.2758	58.3147	57.0822	55.7259	54.3251	53.1218	52.1424	51.2590	50.4087	49.8184	49.4932	49.4193	49.4628	49.7462	50.2783
d-Pe19A1_01_A02R	38.3156	41.2959	43.3918	45.7785	47.5994	48.7754	49.8530	50.3565	50.8660	51.3129	51.4357	51.6855	51.6277	51.8891	52.3451	52.4221	52.9807	53.6286	54.2134	54.6846	55.1506	55.6076	56.0630	56.4371	56.7605	57.0201	57.3499	57.6335	57.8396	58.2040	58.2447	58.3553	58.4327	58.2215	57.4322	56.4419	55.1977	53.7823	52.3999	51.1660	50.1997	49.3460	48.5354	47.9275	47.6235	47.5510	47.6069	47.9212	48.4762
d-Pe19A1_01_A03R	41.2772	44.7539	46.6921	49.3262	51.2874	52.6608	53.6989	54.5545	55.0026	55.4080	55.5966	55.8915	55.8919	56.0565	56.5558	56.7441	57.5180	58.1718	58.9446	59.4502	59.9117	60.3572	60.8098	61.2092	61.4930	61.7867	62.2133	62.5066	62.7122	63.0584	63.0875	63.2044	63.2559	63.0388	62.1484	60.9567	59.4835	57.8485	56.1540	54.6707	53.4420	52.3904	51.3414	50.6190	50.2237	50.1602	50.2400	50.6140	51.3419
d-Pe19A1_01_A04R	39.7260	43.1446	45.3935	47.8995	49.6959	50.9999	52.1273	53.0184	53.4234	53.9099	54.1103	54.3812	54.3800	54.6897	55.1579	55.3741	56.0003	56.5678	57.3238	57.7494	58.2870	58.7385	59.1844	59.5797	59.8980	60.1465	60.4727	60.8163	61.0901	61.3489	61.4360	61.6058	61.6567	61.4321	60.6692	59.6264	58.2949	56.8498	55.3527	54.0258	52.9917	52.0960	51.1937	50.5314	50.2619	50.1287	50.1913	50.4783	51.0640
d-Pe19A1_01_A05R	41.0589	44.0126	45.8624	48.4257	49.9678	51.3273	52.1007	52.7990	53.0206	53.3041	53.4529	53.7171	53.5774	53.8309	54.2248	54.3922	55.0123	55.6676	56.3939	56.8571	57.4213	57.9182	58.3754	58.7793	59.1135	59.4078	59.7405	60.0474	60.3281	60.5913	60.7039	60.7600	60.8156	60.4927	59.5077	58.2246	56.6353	54.8984	53.1572	51.6194	50.4149	49.3358	48.3114	47.5574	47.2064	47.1550	47.2348	47.6298	48.3230
d-Pe19A1_01_A06R	41.0435	44.1345	46.4417	49.4690	51.1279	52.3800	53.6352	54.5554	54.9035	55.4836	55.6866	56.0822	55.9095	56.4471	56.7144	57.1539	57.8344	58.3909	59.0800	59.4661	60.0476	60.4095	60.8856	61.3171	61.6152	61.9096	62.2473	62.5136	62.7384	63.0557	63.1741	63.3517	63.4222	63.2406	62.5453	61.6793	60.5430	59.2279	57.8379	56.6349	55.6995	54.8424	54.0024	53.3781	53.0508	52.9903	53.0121	53.2934	53.8311
d-Pe19A1_01_A07R	37.9557	41.2181	43.6293	46.0484	47.9423	49.5683	50.5131	51.2563	51.8304	52.3186	52.6201	52.9455	52.9671	53.4510	53.7109	53.9590	54.5731	55.1458	55.9297	56.3790	56.9635	57.4786	57.9299	58.3101	58.7068	58.9666	59.2091	59.6196	59.8741	60.1345	60.2413	60.3942	60.4209	60.2349	59.4571	58.4211	57.1249	55.6654	54.2128	52.9178	51.9235	50.9526	50.0877	49.4132	49.1198	49.0250	49.1091	49.4281	50.0544
d-Pe19A1_01_A08R	37.4905	40.2064	42.0917	44.0431	45.5502	46.6798	47.2348	47.7446	48.0841	48.4512	48.3976	48.6946	48.5897	48.8172	49.0213	49.1590	49.5202	49.9878	50.6273	51.0633	51.5530	52.0055	52.5025	52.9228	53.2251	53.4340	53.7131	54.0332	54.2350	54.5126	54.5678	54.6270	54.6249	54.2768	53.3616	52.0979	50.5917	48.9572	47.2868	45.7996	44.5992	43.5626	42.5516	41.8764	41.5450	41.5120	41.6384	42.0642	42.8005
d-Pe19A1_01_A09R	38.6346	41.5730	43.9334	45.4686	47.2289	48.3178	49.3009	49.8240	50.0616	50.4231	50.5755	50.8151	50.6060	50.9660	51.0846	51.3037	51.8584	52.3599	52.9876	53.3666	53.9205	54.3636	54.8038	55.1711	55.4805	55.7496	56.0736	56.3569	56.5187	56.8025	56.8963	56.9766	56.9941	56.7616	55.9451	54.8628	53.5244	52.0302	50.5657	49.2074	48.1619	47.2364	46.3698	45.7288	45.4238	45.3780	45.4431	45.7727	46.3626
d-Pe19A1_01_A10R	40.2677	43.5804	46.1954	47.9348	49.9753	51.2405	52.2993	52.7401	53.0412	53.5004	53.6005	53.7844	53.6996	54.0047	54.1611	54.4473	55.1766	55.7117	56.4711	56.8932	57.4154	57.9017	58.3673	58.8472	59.1212	59.5396	59.9335	60.2025	60.4670	60.7563	60.8916	60.9956	61.0724	60.7933	59.8786	58.6851	57.2672	55.6682	54.0297	52.4901	51.2371	50.0844	48.9549	48.1634	47.8445	47.8113	47.9067	48.3487	49.0466
d-Pe19A1_01_A11R	39.6856	42.7758	45.2419	47.8890	49.3930	50.5454	51.6758	52.3317	52.6268	53.3070	53.3700	53.6587	53.7128	53.9713	54.1780	54.6591	55.3924	55.9019	56.6649	57.1935	57.7478	58.1799	58.7071	59.1633	59.4633	59.8608	60.2041	60.5205	60.7568	61.0428	61.1568	61.2935	61.3292	61.0772	60.2201	59.0511	57.5752	55.9440	54.3466	52.8573	51.6746	50.5947	49.5980	48.8451	48.4918	48.4553	48.5473	48.9458	49.6059
d-Pe19A1_01_A12R	39.1041	42.1139	44.7433	46.9649	48.8552	50.1916	51.3654	52.2349	52.8014	53.4518	53.7482	53.9556	53.9381	54.3068	54.7003	54.9607	55.6378	56.1439	56.8375	57.3073	57.8433	58.2694	58.7087	59.1408	59.3891	59.6355	59.9039	60.2248	60.4315	60.6980	60.8473	60.9819	61.0331	60.8172	60.2072	59.3273	58.1552	56.8557	55.4960	54.3066	53.3813	52.5513	51.7324	51.1039	50.7862	50.7310	50.7602	51.0313	51.5195
d-Pe19A1_01_B01R	40.9720	44.2945	46.6580	48.7122	50.6648	52.0718	53.1488	53.9645	54.2793	54.8832	54.8740	55.2211	55.1571	55.4940	56.0060	56.5877	57.2580	57.7872	58.3225	58.7580	59.2915	59.6636	60.1357	60.4945	60.8355	61.1439	61.4794	61.7497	61.9733	62.1027	62.3192	62.4692	62.5699	62.3784	61.6670	60.6819	59.4958	58.1597	56.7245	55.5124	54.5320	53.6381	52.7263	52.0973	51.8197	51.7241	51.8368	52.0920	52.7207
d-Pe19A1_01_B02R	38.7720	41.1218	43.3281	45.1476	46.6193	47.8029	48.6164	49.1100	49.1213	49.5172	49.3668	49.5238	49.4865	49.6944	50.1463	50.4380	50.8621	51.5370	52.0219	52.5128	53.1014	53.5214	54.0488	54.4980	54.8151	55.1042	55.4660	55.7658	55.9830	56.1709	56.3209	56.4071	56.4469	56.1176	55.0512	53.6951	52.1574	50.4347	48.6997	47.2409	46.0575	44.9907	43.9790	43.2791	42.9959	42.9201	43.0946	43.4613	44.2086
d-Pe19A1_01_B03R	43.0732	46.0142	48.6062	50.5300	52.6447	53.8344	54.9793	55.4977	55.8503	56.4028	56.4413	56.7846	56.6904	57.0782	57.5325	58.1768	58.9374	59.5529	60.0659	60.5780	61.1657	61.5051	61.9910	62.4248	62.7414	63.1344	63.5111	63.8178	63.9739	64.1621	64.3572	64.5086	64.5624	64.3515	63.4490	62.2546	60.8891	59.2104	57.5927	56.2080	55.0700	54.0081	53.0399	52.3329	52.0139	51.8949	52.0287	52.3277	53.0353
d-Pe19A1_01_B04R	42.0663	44.8746	47.2089	49.0570	50.6111	51.9737	52.8916	53.3241	53.3567	53.6674	53.5988	53.8646	53.7319	53.9496	54.3194	54.7575	55.4723	55.9656	56.6517	57.1468	57.7316	58.1178	58.6300	59.0447	59.4327	59.7563	60.1450	60.4747	60.6808	60.8192	60.9793	61.1549	61.1351	60.7881	59.6893	58.2329	56.4825	54.6116	52.6887	50.9927	49.5968	48.2967	47.0807	46.2416	45.9135	45.8367	46.0445	46.4542	47.3365
d-Pe19A1_01_B05R	42.9140	45.8774	48.1909	49.9568	51.6271	53.1472	54.0622	54.6836	54.9075	55.1786	54.8984	55.4295	55.2735	55.5858	55.9549	56.5975	57.2343	57.9760	58.4534	58.9609	59.4821	59.8563	60.3567	60.8094	61.1905	61.5985	61.9697	62.2613	62.5030	62.6660	62.9056	63.0722	63.1124	62.8081	61.8688	60.5189	58.9737	57.2173	55.3962	53.8304	52.5867	51.3971	50.2424	49.4517	49.1188	49.0189	49.1182	49.5020	50.2546
d-Pe19A1_01_B06R	40.9537	44.1851	46.3089	48.6308	50.1882	51.5124	52.5720	53.2606	53.7555	53.8823	53.7334	54.2526	54.0444	54.4761	55.0155	55.4710	56.1826	56.8542	57.3366	57.8475	58.4521	58.8098	59.3635	59.7496	60.0614	60.4470	60.8763	61.1602	61.3553	61.5477	61.7534	61.9120	61.9831	61.7153	60.7275	59.4658	57.9326	56.2707	54.5081	53.0886	51.9527	50.8892	49.8428	49.1515	48.8444	48.7329	48.8222	49.1451	49.8422
d-Pe19A1_01_B07R	39.4065	42.5995	45.1685	47.1265	48.7732	50.1581	51.2093	51.9650	52.4489	52.7056	52.7435	53.2519	53.0239	53.3898	53.8539	54.2846	54.7887	55.3538	55.9832	56.3980	56.9882	57.4181	57.9047	58.2714	58.6444	58.9640	59.3670	59.6530	59.8481	60.0340	60.1895	60.3519	60.3887	60.0985	59.2470	58.0130	56.6290	55.0655	53.4939	52.0766	50.9469	49.8856	48.8436	48.1597	47.9351	47.9037	48.0758	48.4297	49.2424
d-Pe19A1_01_B08R	41.5626	44.2886	46.7821	48.7783	50.1770	51.3380	52.2898	52.7850	53.2788	53.3929	53.2081	53.7527	53.4721	53.7554	54.2718	54.7279	55.2533	55.8937	56.4391	56.8297	57.4927	57.8982	58.3778	58.7601	59.0809	59.3816	59.7510	60.0818	60.2280	60.4528	60.6412	60.7883	60.8097	60.5523	59.6524	58.4090	57.0038	55.4047	53.8124	52.4517	51.3809	50.3941	49.4231	48.7911	48.5241	48.4272	48.5425	48.8549	49.5420
d-Pe19A1_01_B09R	40.3698	43.2383	45.7058	47.4399	48.9006	50.2878	50.8951	51.6425	51.6684	51.9919	51.8455	52.2402	51.9061	52.2712	52.6636	53.0750	53.6515	54.2504	54.7817	55.2525	55.8601	56.2931	56.7976	57.2274	57.5548	57.9106	58.2912	58.6172	58.8224	59.0126	59.1556	59.2833	59.3197	58.9627	57.9592	56.5503	54.9966	53.2889	51.5451	50.0282	48.8069	47.6936	46.6008	45.9049	45.6629	45.5912	45.7975	46.1876	46.9384
d-Pe19A1_01_B10R	43.0522	46.5406	49.3219	51.4343	53.2893	54.9099	55.9235	56.8920	57.1683	57.5995	57.6514	58.1566	57.9388	58.3491	58.8388	59.5669	60.2752	60.9352	61.5533	61.9826	62.5365	62.9627	63.4085	63.8840	64.1752	64.5680	64.9848	65.2709	65.4597	65.6870	65.8789	66.0639	66.1530	65.9368	65.0904	63.8898	62.5124	60.9576	59.3028	57.8819	56.7738	55.7476	54.7379	54.0298	53.7138	53.5724	53.6215	53.9336	54.5876
d-Pe19A1_01_B11R	40.6997	43.5569	46.0874	47.9703	49.7700	51.2474	52.0077	52.7090	52.8979	53.3021	53.2154	53.4087	53.5217	53.8231	54.1973	54.6294	55.3535	55.9264	56.4520	56.9759	57.4536	57.8341	58.3455	58.7045	58.9927	59.3270	59.7220	59.9883	60.1734	60.3410	60.4702	60.6197	60.6901	60.4060	59.5544	58.3625	56.9838	55.4117	53.8231	52.5244	51.4368	50.4382	49.5398	48.8730	48.6027	48.5169	48.6236	48.9387	49.5714
d-Pe19A1_01_B12R	39.7271	41.9419	43.7180	46.0455	47.3776	48.5630	49.4880	50.1394	50.2470	50.5764	50.5591	50.6131	50.5611	50.9775	51.3822	51.6580	52.0544	52.7233	53.2769	53.7949	54.2966	54.7340	55.2513	55.6478	55.9178	56.1613	56.5668	56.8660	57.0634	57.2180	57.3640	57.4704	57.5064	57.2195	56.2808	55.0311	53.5585	51.8662	50.1750	48.6999	47.4983	46.4031	45.3792	44.6491	44.3590	44.2568	44.4467	44.8087	45.6124
d-Pe19A1_01_C01R	42.7845	46.0739	48.3411	50.6274	52.5761	53.7825	54.9597	55.8242	56.3233	56.5398	56.8827	57.1065	57.1975	57.5816	58.0796	58.7037	59.4900	60.1019	60.6442	61.2524	61.5789	62.0356	62.6482	62.8572	63.2679	63.5680	63.9410	64.2428	64.4179	64.6615	64.8608	65.0141	65.0979	64.9663	64.2879	63.2671	62.0838	60.6355	59.1605	57.8020	56.8388	55.7862	54.9077	54.2851	53.9566	53.8161	53.8889	54.2180	54.8016
d-Pe19A1_01_C02R	42.0350	44.9565	47.3895	49.4700	51.4377	52.6619	53.7790	54.5634	55.0640	55.3657	55.5855	55.7829	55.9040	56.2661	56.7161	57.2732	58.0403	58.7586	59.2444	59.8703	60.2637	60.6916	61.3464	61.5980	61.9785	62.2816	62.6933	62.9754	63.1657	63.3986	63.5471	63.7048	63.7359	63.5631	62.7455	61.6438	60.3135	58.7795	57.1907	55.7658	54.6330	53.5072	52.5822	51.8548	51.5571	51.4234	51.5521	51.9209	52.5586
d-Pe19A1_01_C03R	41.4788	44.1862	46.4915	48.5647	50.3072	51.5140	52.5208	53.1837	53.7185	53.7021	53.8754	54.1032	54.1515	54.4926	54.8880	55.1831	56.1167	56.7401	57.1682	57.8447	58.2103	58.6558	59.2783	59.5246	59.8549	60.2000	60.6373	60.8167	61.0864	61.3345	61.4739	61.6073	61.6294	61.4519	60.6032	59.4838	58.1651	56.6414	55.0736	53.6957	52.6856	51.6060	50.7371	50.0919	49.7705	49.6695	49.8007	50.1379	50.7253
d-Pe19A1_01_C04R	42.4877	45.0327	47.8007	49.7944	51.3733	52.6720	53.7651	54.4483	54.9055	54.9310	55.2444	55.3424	55.4462	55.8143	56.2157	56.7541	57.6189	58.1810	58.7973	59.3673	59.7971	60.2356	60.8753	61.1232	61.5091	61.8381	62.2423	62.5308	62.8439	63.0719	63.1850	63.3880	63.4584	63.2439	62.4676	61.3335	59.9994	58.4778	56.9740	55.5417	54.4817	53.4433	52.5026	51.8254	51.5245	51.4039	51.5035	51.8106	52.4227
d-Pe19A1_01_C05R	42.5748	44.7551	47.0232	49.0141	50.5822	51.6110	52.4089	52.8187	53.3373	53.1060	53.2624	53.4097	53.3314	53.5666	53.9946	54.3799	55.1288	55.6829	56.1602	56.7357	57.1237	57.6041	58.2011	58.4318	58.8144	59.1352	59.4857	59.7942	59.9795	60.2003	60.3373	60.4812	60.4828	60.2185	59.2681	57.9906	56.4984	54.8194	53.1479	51.6322	50.4478	49.2923	48.3176	47.5966	47.2696	47.1658	47.2944	47.6827	48.3484
d-Pe19A1_01_C06R	42.1936	45.0078	47.3726	49.1461	51.2192	52.2111	53.1404	53.9355	54.4371	54.3314	54.6054	54.8291	54.7352	55.1179	55.5618	55.9899	56.8112	57.3899	57.8819	58.5006	58.9136	59.3145	59.9416	60.2514	60.5985	60.8698	61.2856	61.5973	61.7583	62.0400	62.2105	62.3255	62.3594	62.1111	61.2717	60.0814	58.7321	57.1981	55.6064	54.1756	53.0922	51.9819	51.0949	50.3781	50.0909	50.0230	50.1466	50.5205	51.1769
d-Pe19A1_01_C07R	42.4777	45.3111	47.8980	50.0999	51.9600	53.3443	54.5808	55.3828	55.8084	55.8925	56.3344	56.6328	56.6663	56.9918	57.5536	58.0462	58.9929	59.6522	60.2856	60.8333	61.3576	61.8263	62.4802	62.7438	63.2006	63.5654	63.9792	64.2848	64.5481	64.7623	64.9244	65.1302	65.1715	64.9434	64.0531	62.8191	61.3171	59.6912	58.0100	56.4974	55.3024	54.1313	53.1543	52.4028	52.0938	51.9834	52.1098	52.4576	53.1556
d-Pe19A1_01_C08R	43.4980	46.1916	48.4219	50.4690	51.9216	53.0000	54.0552	54.5911	55.1304	55.0674	55.1178	55.5019	55.4391	55.6072	56.0750	56.4369	57.2529	57.8164	58.4228	58.9622	59.3545	59.8121	60.3783	60.6549	61.0051	61.3187	61.6752	61.9588	62.1889	62.3780	62.5680	62.7359	62.6919	62.4902	61.6029	60.4109	58.9760	57.3662	55.7497	54.2966	53.1993	52.0764	51.1635	50.4809	50.1264	50.0341	50.1632	50.5137	51.1415
d-Pe19A1_01_C09R	39.6695	42.5819	44.9997	46.9311	48.9956	50.1415	51.3143	51.8989	52.3435	52.5537	52.7695	53.0841	53.1514	53.4586	53.9649	54.3070	55.1344	55.7183	56.2417	56.8805	57.3083	57.8026	58.4283	58.6849	59.0536	59.3483	59.7537	59.9895	60.2612	60.5078	60.6601	60.7823	60.8169	60.6158	59.7955	58.6858	57.3105	55.7562	54.2455	52.8719	51.8307	50.8220	49.9465	49.2736	48.9592	48.8389	48.8877	49.2269	49.8032
d-Pe19A1_01_C10R	42.9281	45.4923	47.2865	49.3174	50.8299	51.8061	52.6282	53.0609	53.3008	53.0880	53.1331	53.4335	53.3496	53.5034	53.9393	54.1111	54.9368	55.5020	56.0330	56.6684	57.0683	57.5403	58.1564	58.4761	58.7772	59.1022	59.5115	59.7540	60.0178	60.2318	60.3529	60.4649	60.4468	60.1531	59.1190	57.7471	56.1118	54.3673	52.5354	50.8969	49.6208	48.4077	47.3691	46.5585	46.2680	46.1400	46.2878	46.7533	47.5276
d-Pe19A1_01_C11R	39.8530	42.3766	44.6364	46.4478	48.0941	48.9722	49.8634	50.2834	50.6729	50.4463	50.6196	50.8418	50.7866	51.0159	51.3408	51.5782	52.3647	52.8926	53.3672	54.0239	54.4768	54.9223	55.6049	55.9234	56.2269	56.5750	57.0096	57.2354	57.4601	57.7133	57.8144	57.9399	57.8521	57.5016	56.3889	54.9900	53.3066	51.5624	49.8405	48.2583	47.0271	45.8132	44.8200	44.1117	43.8574	43.7938	44.0190	44.4991	45.2156
d-Pe19A1_01_C12R	42.4091	45.3838	48.2243	50.6097	52.5522	53.8056	55.1561	56.0228	56.4289	56.6932	57.1422	57.4370	57.4691	57.7664	58.2884	58.8775	59.9527	60.6310	61.0705	61.6800	62.2281	62.6264	63.1909	63.5569	63.9273	64.3057	64.7110	64.9370	65.1819	65.4044	65.6591	65.8205	65.8800	65.7035	64.9295	63.7869	62.4623	60.8719	59.2789	57.8307	56.6721	55.5719	54.6187	53.8867	53.5613	53.4088	53.5102	53.8380	54.5260
d-Pe19A1_01_D01R	41.2455	43.6655	45.4055	47.7427	48.8746	50.1249	51.1816	51.6047	52.0939	51.9133	52.2149	52.3271	52.3122	52.5121	52.8784	53.3663	53.9431	54.4891	54.8498	55.3928	55.7861	56.2479	56.5816	57.0024	57.2832	57.5565	57.8456	58.1217	58.3188	58.5346	58.7049	58.7754	58.8116	58.6421	57.9335	56.9511	55.7350	54.2827	52.8197	51.6095	50.5292	49.6932	48.8007	48.1697	47.8324	47.7709	47.8551	48.1280	48.7430
d-Pe19A1_01_D02R	38.5683	41.7896	44.3155	46.6378	48.3512	49.8468	51.2184	51.9723	52.4236	52.3860	52.7204	53.0833	53.2094	53.4350	53.9719	54.4981	55.2865	55.8742	56.3316	56.9755	57.4337	57.9910	58.4111	58.9349	59.3051	59.6783	60.0306	60.3652	60.5764	60.7870	61.0275	61.1521	61.1924	60.9637	60.1139	58.9823	57.5455	55.9707	54.3544	53.0550	51.8864	50.8934	49.9461	49.2265	48.8935	48.8478	48.9681	49.3061	49.9413
d-Pe19A1_01_D03R	42.1497	44.7263	46.7232	48.8542	50.3098	51.3763	52.4427	52.9244	53.1887	53.0836	53.1827	53.5143	53.3531	53.5694	53.8675	54.3542	55.1150	55.6464	56.0972	56.6979	57.1410	57.6345	58.0228	58.5200	58.8156	59.2171	59.5757	59.8733	60.0406	60.2589	60.4751	60.5514	60.5217	60.2635	59.3280	57.9838	56.4726	54.8045	53.0363	51.5883	50.2674	49.2299	48.2140	47.4629	47.1340	47.0851	47.2757	47.6366	48.3354
d-Pe19A1_01_D04R	40.8211	43.2339	45.4172	47.5053	48.8251	50.1913	51.1197	51.5778	51.9842	51.8095	51.9126	52.2806	52.1115	52.4369	52.6618	53.1709	53.8964	54.5095	54.9047	55.5324	55.9836	56.5209	56.8951	57.4185	57.7240	58.0969	58.3876	58.7207	58.9699	59.1397	59.3702	59.4806	59.4675	59.1420	58.2322	56.9317	55.3321	53.6656	51.9868	50.4898	49.1882	48.2153	47.1898	46.4334	46.1255	46.0512	46.1903	46.5325	47.2172
d-Pe19A1_01_D05R	43.3560	46.2918	48.7187	50.8554	52.5160	54.0040	55.1785	55.8324	56.3442	56.1985	56.6464	56.9519	56.7457	57.1176	57.4825	58.1126	59.1194	59.6558	60.1421	60.6740	61.1155	61.5589	61.9171	62.4312	62.7102	63.0724	63.4814	63.7734	63.9291	64.1891	64.3980	64.5326	64.5744	64.3994	63.6199	62.5766	61.2047	59.6665	58.1649	56.8061	55.6907	54.7817	53.8771	53.1570	52.8017	52.6950	52.7508	53.0148	53.6108
d-Pe19A1_01_D06R	41.7668	44.3112	45.9974	48.2028	49.6142	50.7951	51.6140	52.0589	52.4098	52.1629	52.3958	52.6962	52.3997	52.6904	53.0107	53.4518	54.2227	54.7943	55.1339	55.7256	56.1536	56.6002	57.0327	57.5778	57.7963	58.2555	58.5593	58.9000	59.0207	59.2600	59.4874	59.5852	59.5976	59.3112	58.3891	57.1689	55.6896	54.1100	52.4961	51.0598	49.7994	48.8600	47.8683	47.1344	46.8338	46.7709	46.8920	47.2204	47.8797
d-Pe19A1_01_D07R	39.9289	42.6847	44.4615	47.0113	47.9706	49.6437	50.4555	50.9919	51.3734	51.2762	51.5218	51.8267	51.7037	51.9378	52.4100	52.8659	53.5047	54.0776	54.5225	55.0739	55.5138	56.0746	56.4511	56.9402	57.2070	57.6286	57.8995	58.2312	58.4083	58.5889	58.7935	58.9256	58.9120	58.6755	57.8454	56.6704	55.2248	53.6675	52.0482	50.7122	49.5950	48.7803	47.8562	47.1859	46.8912	46.8181	46.9050	47.2014	47.8637
d-Pe19A1_01_D08R	39.2272	41.4777	43.2876	45.2856	46.5375	47.5044	48.3210	48.6591	48.8767	48.5884	48.7830	49.0212	49.0059	49.0030	49.4563	49.6993	50.2967	50.8936	51.3598	51.9410	52.4453	52.9320	53.4245	53.9614	54.2181	54.5795	54.8864	55.2551	55.4551	55.6906	55.8664	55.9170	55.8910	55.5558	54.5147	53.1116	51.4566	49.6687	47.8224	46.2126	44.8196	43.7767	42.6692	41.9049	41.6006	41.5686	41.7692	42.1833	42.9382
d-Pe19A1_01_D09R	43.3335	46.6233	49.1724	51.4131	53.2224	54.4088	55.7255	56.3298	56.7253	56.6908	57.0420	57.3229	57.2987	57.6051	58.1338	58.7123	59.6203	60.2452	60.7364	61.2480	61.7505	62.1174	62.6077	63.1291	63.4540	63.8078	64.1361	64.4586	64.7015	64.9055	65.1485	65.2951	65.2797	65.0621	64.1851	62.9956	61.5526	59.9946	58.3809	57.0034	55.8456	54.9617	53.9511	53.2818	52.9610	52.8891	52.9807	53.2807	53.8888
d-Pe19A1_01_D10R	42.3738	45.4011	47.6827	49.6436	50.9486	52.3157	53.2008	53.7484	53.9557	53.8291	53.9582	54.2040	54.0711	54.2201	54.5668	55.0642	55.8467	56.5046	56.8574	57.3700	57.8147	58.1922	58.5999	59.1097	59.3082	59.6832	60.0342	60.3119	60.5036	60.6360	60.8066	60.8775	60.8958	60.6490	59.7520	58.5403	57.0968	55.4789	53.8032	52.3741	51.1504	50.2582	49.2211	48.5628	48.2637	48.1930	48.3011	48.6426	49.3428
d-Pe19A1_01_D11R	40.4544	44.0283	45.9920	48.3193	49.9610	51.1947	52.3862	52.9843	53.4604	53.2761	53.5410	53.8455	53.8232	54.0617	54.5485	54.9955	55.7851	56.4196	56.7548	57.3537	57.8831	58.3045	58.7539	59.3010	59.5543	59.9176	60.2907	60.5596	60.8119	61.0378	61.2322	61.3292	61.3642	61.1020	60.2371	59.0832	57.6481	56.0101	54.3199	52.9035	51.6227	50.6668	49.6562	48.8520	48.5313	48.4566	48.5700	48.9590	49.6481
d-Pe19A1_01_D12R	40.0390	43.0609	45.2383	47.2440	48.6681	49.8974	51.0975	51.6928	52.0265	51.8644	52.1798	52.2790	52.2834	52.5801	52.8472	53.2477	54.0255	54.6279	55.0034	55.6298	56.1505	56.5563	56.9886	57.5216	57.7853	58.1312	58.4894	58.7959	59.0111	59.2073	59.3879	59.4755	59.4280	59.1580	58.2264	57.0111	55.5016	53.7984	52.0476	50.5393	49.1846	48.1336	47.0299	46.2468	45.9239	45.8383	45.9807	46.3673	47.0950
d-Pe19A1_01_E01R	40.9537	43.7244	45.5957	47.4527	49.2064	50.7150	51.4962	52.3787	52.8758	52.7806	52.9854	53.4404	53.4792	53.5968	53.9883	54.7411	55.3347	56.0589	56.5994	56.9285	57.4966	58.0208	58.3799	58.8162	59.2294	59.5401	59.8956	60.2016	60.4439	60.6802	60.9444	61.0821	61.1229	60.9530	60.1836	59.0710	57.7962	56.3308	54.8139	53.4661	52.3209	51.4238	50.4727	49.7563	49.3962	49.3088	49.4174	49.7577	50.3665
d-Pe19A1_01_E02R	41.3894	44.4802	46.4231	48.7065	50.3214	51.7996	52.8320	53.4575	54.0729	53.9817	54.0914	54.4160	54.4686	54.6644	54.9383	55.5612	56.3685	57.0278	57.6040	57.9679	58.5361	59.0058	59.4034	59.8827	60.2034	60.5606	60.9195	61.2147	61.4359	61.6965	61.8534	61.9471	62.0200	61.7940	60.9093	59.6758	58.2905	56.6915	55.0438	53.6336	52.3851	51.4652	50.4886	49.7638	49.4042	49.3149	49.4298	49.8243	50.4836
d-Pe19A1_01_E03R	42.3650	44.8774	47.4148	49.6612	51.3226	52.5666	53.6643	54.4991	55.0325	54.7756	55.1785	55.1886	55.2301	55.4368	55.8713	56.4002	57.1833	57.9159	58.5011	58.9087	59.3778	59.9138	60.3053	60.7769	61.1956	61.4362	61.8977	62.1937	62.4248	62.6527	62.8460	62.9721	63.0093	62.7830	61.9379	60.6603	59.2440	57.6173	55.9576	54.4793	53.2449	52.2358	51.2356	50.4853	50.0737	50.0156	50.1498	50.5288	51.1764
d-Pe19A1_01_E04R	41.6557	44.1563	46.1263	47.7718	49.1765	50.4713	51.4857	52.2853	52.6553	52.5360	52.8729	53.0549	53.1209	53.2695	53.5600	54.0859	54.7092	55.3051	55.7736	55.9988	56.5681	57.0089	57.4188	57.7754	58.1250	58.4330	58.7156	58.9659	59.2270	59.4494	59.5956	59.7938	59.8152	59.5916	58.8839	57.8943	56.7273	55.4143	54.0954	52.8614	51.8517	51.0638	50.1925	49.5311	49.2628	49.2225	49.2628	49.5712	50.1475
d-Pe19A1_01_E05R	43.7790	46.6990	48.6995	51.1015	52.7906	54.2098	55.1634	56.0502	56.5524	56.3989	56.6167	56.8271	56.9241	57.1388	57.3820	58.1696	58.9720	59.7020	60.3363	60.7406	61.2444	61.7359	62.0900	62.5099	62.8993	63.2245	63.6567	63.9609	64.1836	64.3772	64.5297	64.6987	64.7831	64.5215	63.6326	62.4202	60.9605	59.3437	57.6772	56.1449	54.8913	53.8842	52.8688	52.0854	51.6806	51.6100	51.6953	52.0536	52.7704
d-Pe19A1_01_E06R	43.9315	46.8556	48.8365	51.1277	52.8952	54.0883	55.0931	56.1731	56.6734	56.4987	56.7287	56.9001	57.0171	57.2805	57.5746	58.3214	59.0998	59.7747	60.3362	60.7151	61.1877	61.6376	61.9885	62.4897	62.7926	63.1388	63.5224	63.7530	63.9972	64.2147	64.3924	64.5143	64.5779	64.3518	63.5480	62.4045	61.1036	59.6385	58.0764	56.7051	55.5867	54.6783	53.7575	53.0217	52.6959	52.6014	52.6591	52.9520	53.6148
d-Pe19A1_01_E07R	38.3823	40.9673	43.1028	44.8394	46.0710	47.4923	48.0850	48.5757	48.9070	48.4518	48.5198	48.7013	48.6334	48.8331	49.1625	49.4113	49.9303	50.6220	51.2516	51.6841	52.3043	52.8133	53.2369	53.7199	54.0903	54.4063	54.8042	55.0972	55.3457	55.5570	55.7446	55.8352	55.6977	55.2512	54.0440	52.3622	50.4598	48.4181	46.2982	44.3928	42.8229	41.5341	40.2370	39.3341	38.9487	38.9036	39.0905	39.6629	40.6094
d-Pe19A1_01_E08R	43.8209	46.4988	48.8045	50.7167	52.4728	53.6556	54.6509	55.3574	56.1245	55.7911	56.1511	56.2782	56.3458	56.7088	57.0935	57.9202	58.4283	59.1506	59.8021	60.1290	60.6445	61.1215	61.5169	61.9250	62.3396	62.6414	63.0279	63.3685	63.5739	63.8005	64.0345	64.1796	64.1883	63.9931	63.1938	62.0209	60.6663	59.1842	57.6313	56.2582	55.1522	54.2831	53.3128	52.6481	52.2604	52.1787	52.2522	52.5508	53.1650
d-Pe19A1_01_E09R	38.8577	41.2120	43.1317	44.8355	46.1842	47.1612	47.8094	48.6283	48.8500	48.3139	48.6946	48.6896	48.6991	48.8865	49.2092	49.5779	49.9531	50.5449	51.1130	51.4917	52.0580	52.4594	52.9478	53.3768	53.7299	53.9798	54.3410	54.5998	54.8459	55.0489	55.1968	55.2881	55.2416	54.8670	53.8944	52.4715	50.9297	49.2604	47.5306	46.0290	44.7603	43.7890	42.7604	42.0130	41.6917	41.6789	41.8133	42.2283	42.9744
d-Pe19A1_01_E10R	42.6505	45.2409	47.5205	49.2710	50.7912	51.8878	52.5449	53.3779	53.6696	53.2132	53.5020	53.6561	53.5324	53.7011	54.0663	54.4953	55.1758	55.9125	56.4072	56.8459	57.4017	57.8018	58.2435	58.6723	59.0060	59.3478	59.6997	60.0105	60.2148	60.4540	60.6236	60.7107	60.6998	60.3876	59.3929	57.9938	56.4262	54.7121	52.9515	51.3668	50.0197	48.9642	47.8768	47.0954	46.7585	46.7044	46.8466	47.2795	47.9992
d-Pe19A1_01_E11R	43.1029	45.9540	48.3857	50.8192	52.4307	53.9092	54.8213	55.9018	56.4535	56.1593	56.6176	56.6749	56.8528	57.2034	57.6262	58.2154	59.0336	59.8045	60.4482	60.8262	61.3590	61.8275	62.2007	62.6644	63.0282	63.3880	63.7408	64.0453	64.3239	64.5425	64.7047	64.8571	64.9310	64.6740	63.8883	62.6699	61.2707	59.6376	58.0293	56.5813	55.3715	54.4227	53.4615	52.6892	52.3265	52.2282	52.2728	52.6306	53.3104
d-Pe19A1_01_E12R	40.5007	43.1102	45.2251	47.8843	49.5390	50.6318	51.6936	52.5753	52.9674	52.4965	53.0843	52.9421	53.2552	53.4783	53.7819	54.3254	54.9258	55.7100	56.3551	56.8216	57.3735	57.8486	58.2501	58.7034	59.0856	59.4065	59.7997	60.1482	60.4098	60.6129	60.7618	60.9018	60.9241	60.6542	59.7426	58.3754	56.8382	55.1416	53.3792	51.7930	50.3889	49.3297	48.2018	47.3782	46.9952	46.9718	47.1201	47.5818	48.4204
d-Pe19A1_01_F01R	39.8385	42.8637	45.2799	47.0240	48.5648	49.6857	50.7505	51.1829	51.6807	51.8534	51.7836	51.8687	51.9357	52.1196	52.5823	53.0402	53.5468	54.1071	54.5927	55.0505	55.4450	55.9567	56.3600	56.7411	57.1540	57.3807	57.8417	58.0630	58.2852	58.5260	58.6735	58.8178	58.8549	58.6390	57.8380	56.7021	55.3426	53.8424	52.2769	50.9139	49.8447	48.7480	47.8464	47.1426	46.7985	46.6356	46.6795	47.0743	47.6945
d-Pe19A1_01_F02R	36.0095	38.3791	40.9891	42.8823	44.1650	45.1131	46.0072	46.5199	46.6165	46.6571	46.6519	46.6608	46.7805	47.0133	47.3754	47.6044	47.9049	48.4468	48.9634	49.4772	50.0536	50.4778	51.0207	51.5118	51.8459	52.0748	52.4821	52.7094	52.9235	53.1796	53.3191	53.3460	53.2824	52.9018	51.7527	50.2849	48.5550	46.7840	44.9309	43.2785	42.0027	40.8131	39.7308	38.9034	38.6524	38.5628	38.7221	39.2686	40.0198
d-Pe19A1_01_F03R	42.5450	45.3496	48.1676	50.2325	51.7659	53.0372	53.9803	54.7994	55.3262	55.3891	55.4242	55.5237	55.4586	55.7814	56.2076	56.7133	57.4068	58.0549	58.6317	59.0662	59.5513	59.9919	60.4103	60.9308	61.2668	61.5254	61.9668	62.2586	62.4771	62.7129	62.9005	62.9757	63.0061	62.7649	61.8894	60.6451	59.1573	57.5487	55.8595	54.3740	53.2359	52.1417	51.1105	50.3223	50.0365	49.8416	49.9277	50.3343	51.0106
d-Pe19A1_01_F04R	40.4515	43.4431	45.7151	47.7222	48.7684	50.0104	50.9092	51.4210	51.6862	51.6210	51.7839	51.8042	51.7385	52.0796	52.3956	52.7742	53.3959	53.8825	54.4140	54.9605	55.3876	55.8683	56.2851	56.7715	57.1374	57.4197	57.8261	58.0468	58.2998	58.5273	58.6281	58.7299	58.7562	58.3944	57.4387	56.0952	54.4333	52.7174	50.9556	49.3902	48.1496	47.0109	45.9686	45.1711	44.8660	44.7581	44.9035	45.3956	46.1347
d-Pe19A1_01_F05R	39.4961	42.3504	44.4531	46.3107	47.2856	48.4490	49.2543	49.6554	49.7872	49.7426	49.7326	49.7753	49.7123	49.9315	50.3802	50.5171	50.9898	51.5211	51.9655	52.4657	52.9070	53.4271	53.8418	54.2660	54.6573	54.8437	55.3194	55.5351	55.7548	55.9901	56.0665	56.1429	56.1214	55.7173	54.7083	53.2657	51.6298	49.8927	48.1044	46.4942	45.2811	44.1093	43.0369	42.2984	41.9925	41.9506	42.0695	42.5709	43.3309
d-Pe19A1_01_F06R	40.4106	43.8157	45.9650	48.2397	49.9403	51.1627	52.2499	53.1825	53.4637	53.6572	53.7457	54.0498	54.0718	54.3685	54.6811	55.1772	55.8371	56.5527	56.9863	57.4386	57.9701	58.3794	58.8206	59.1794	59.5443	59.8081	60.2351	60.5150	60.7386	60.9430	61.0770	61.1878	61.2302	60.9609	60.1586	59.0237	57.6702	56.1297	54.5535	53.2187	52.2279	51.2393	50.3336	49.6445	49.3431	49.2478	49.2924	49.6117	50.2195
d-Pe19A1_01_F07R	41.4915	44.4601	46.9902	49.3571	50.5768	51.7751	52.6915	53.4669	53.9679	54.0732	54.0375	54.2184	54.2926	54.4973	54.9720	55.5159	56.0269	56.7071	57.3488	57.8178	58.3748	58.8759	59.2881	59.6964	60.1539	60.5459	60.8846	61.1761	61.4160	61.6388	61.8072	61.9408	61.9306	61.6096	60.6771	59.3102	57.6609	55.9412	54.1013	52.5282	51.2126	50.0689	48.9498	48.0665	47.7583	47.6652	47.7864	48.2485	49.0003
d-Pe19A1_01_F08R	41.9410	44.3535	46.7562	48.7775	49.9183	51.1305	52.0676	52.5592	52.8694	52.6818	52.9060	53.0722	53.0183	53.2079	53.5191	54.0689	54.6480	55.1955	55.7247	56.0983	56.6237	57.1221	57.5028	57.8144	58.3119	58.5597	58.9413	59.2259	59.4105	59.5706	59.7579	59.8323	59.8685	59.5267	58.5833	57.2606	55.7410	54.0795	52.4061	50.9412	49.8128	48.7327	47.7353	47.0412	46.7035	46.6291	46.7069	47.1240	47.7976
d-Pe19A1_01_F09R	42.5033	45.7101	47.9859	50.1148	51.7669	53.2548	54.0247	54.8971	55.4169	55.3675	55.5780	55.8127	55.7458	56.1238	56.5172	57.0613	57.7257	58.4455	58.8171	59.3369	59.8056	60.2635	60.6721	61.0566	61.4676	61.7351	62.1472	62.4512	62.6353	62.8724	63.0635	63.1528	63.2097	62.8828	62.0593	60.8586	59.4327	57.8366	56.2259	54.7843	53.7161	52.6697	51.6922	50.9457	50.6373	50.5298	50.5616	50.9610	51.6111
d-Pe19A1_01_F10R	42.1126	44.8337	47.4182	49.6143	51.2000	52.2859	53.1026	53.9272	54.3010	54.3595	54.4801	54.4369	54.5668	54.7146	55.1329	55.6274	56.2796	56.9310	57.4604	57.9444	58.3834	58.8517	59.2128	59.6629	60.0725	60.3171	60.7716	61.0107	61.2272	61.4517	61.6140	61.7181	61.7176	61.4030	60.4915	59.1844	57.6159	55.9821	54.2754	52.7678	51.5843	50.4801	49.4788	48.7342	48.3992	48.3090	48.3440	48.7743	49.4624
d-Pe19A1_01_F11R	41.9651	45.3253	47.4839	50.0116	51.0803	52.1685	53.4034	54.0853	54.4872	54.5481	54.8308	54.7415	54.7995	55.0675	55.4132	56.0031	56.6412	57.1703	57.6410	58.1328	58.6360	59.0521	59.4590	59.8602	60.3159	60.5573	60.9907	61.2517	61.4959	61.7220	61.8682	61.9881	62.0373	61.7033	60.8775	59.6789	58.2298	56.6176	55.0049	53.5150	52.3716	51.3026	50.3596	49.6053	49.3079	49.2591	49.2783	49.7137	50.4761
d-Pe19A1_01_F12R	41.1391	44.0138	46.8155	49.0730	50.4690	51.6051	52.7729	53.5081	53.9346	53.9666	54.2346	54.1750	54.3873	54.6215	54.9728	55.5004	56.1385	56.7915	57.2445	57.8880	58.3057	58.7746	59.1918	59.5871	59.9611	60.2281	60.6711	60.9300	61.1671	61.4068	61.5514	61.6517	61.6748	61.3919	60.5302	59.2962	57.7880	56.1186	54.4143	52.8566	51.6477	50.5122	49.4607	48.6611	48.3179	48.2078	48.2465	48.6764	49.4443
d-Pe19A1_01_G01R	39.3257	41.9778	43.5657	45.8000	47.6233	48.7635	49.4940	50.2054	50.6530	50.6423	50.8374	51.2306	51.1776	51.3629	51.7790	51.9779	52.4760	53.0785	53.5244	54.0785	54.3724	54.9107	55.3627	55.7387	56.0878	56.3306	56.6202	56.9303	57.1583	57.3748	57.5665	57.6972	57.7484	57.4899	56.7831	55.6298	54.4101	53.0365	51.5643	50.2881	49.2616	48.3388	47.4462	46.8077	46.5085	46.4946	46.5591	46.8576	47.4730
d-Pe19A1_01_G02R	38.1304	40.5031	42.3101	44.2342	45.5989	46.6869	47.6910	47.8421	48.0274	48.0836	48.3288	48.4584	48.4057	48.4835	48.8534	48.9883	49.3881	50.0003	50.3897	51.0178	51.4009	51.8382	52.3719	52.8196	53.0708	53.3237	53.6517	53.9417	54.1753	54.4049	54.5182	54.5635	54.5046	54.0997	53.0964	51.5762	49.9820	48.2051	46.3686	44.7650	43.4293	42.3290	41.2584	40.4933	40.1914	40.2236	40.2929	40.7255	41.5707
d-Pe19A1_01_G03R	43.5276	46.6440	48.4414	50.7832	52.6849	54.0187	55.2266	56.0734	56.5031	56.8553	57.1851	57.5549	57.4143	57.7445	58.2409	58.6963	59.4333	60.1761	60.6374	61.1609	61.5505	61.9838	62.4199	62.8785	63.1808	63.4858	63.8193	64.1251	64.3537	64.6136	64.8003	64.9163	64.9961	64.8123	64.1513	63.0334	61.8188	60.4209	58.8751	57.5696	56.5400	55.6660	54.7868	54.0966	53.7885	53.7058	53.7179	53.9630	54.6086
d-Pe19A1_01_G04R	43.8664	47.3155	49.3606	51.9659	53.3589	54.7886	56.2980	57.0457	57.4450	57.6886	58.1462	58.4373	58.3471	58.6713	59.1540	59.7137	60.5054	61.2258	61.7508	62.2892	62.7034	63.1336	63.6197	64.0178	64.3354	64.6508	64.9929	65.2634	65.5600	65.7665	65.9001	66.0034	66.1037	65.8200	65.0892	63.8774	62.4573	60.8713	59.2655	57.8282	56.6561	55.7022	54.7306	53.9881	53.6489	53.6009	53.5461	53.8482	54.5381
d-Pe19A1_01_G05R	42.5920	45.6099	47.9114	50.1446	51.5411	53.2722	54.2792	54.8768	55.2214	55.2001	55.5700	55.9152	55.6726	55.8201	56.4191	56.6361	57.3391	57.9567	58.5262	59.0727	59.5268	59.9216	60.3819	60.8504	61.1255	61.4484	61.7973	62.0790	62.2790	62.5393	62.6558	62.7321	62.7814	62.4483	61.5760	60.1627	58.6968	56.9983	55.2668	53.7072	52.4293	51.3163	50.2769	49.4840	49.1503	49.1385	49.1811	49.5305	50.2721
d-Pe19A1_01_G06R	41.6093	45.3157	47.0947	49.4002	51.2635	52.7944	54.0692	54.6229	55.1715	55.2012	55.7248	56.1668	55.9924	56.2681	56.9002	57.1991	57.9122	58.6948	59.2142	59.8073	60.2378	60.6838	61.1213	61.5931	61.8988	62.1815	62.5654	62.9004	63.0758	63.3341	63.5029	63.6294	63.7087	63.4759	62.7363	61.5311	60.1194	58.5161	56.9016	55.4730	54.3811	53.4087	52.4616	51.7344	51.3744	51.3168	51.3195	51.6122	52.3155
d-Pe19A1_01_G07R	43.0229	46.7172	49.0781	51.1619	53.1701	54.6807	56.2027	56.6533	57.3565	57.6277	58.0165	58.2675	58.3959	58.5265	59.1692	59.7146	60.4716	61.1780	61.7975	62.2585	62.6969	63.1515	63.6147	64.0048	64.3816	64.7012	65.0724	65.3783	65.6467	65.8640	66.0687	66.2320	66.3339	66.1495	65.4856	64.4292	63.1246	61.6440	60.1591	58.8494	57.7777	56.8768	55.9898	55.3110	54.9558	54.8904	54.8930	55.1225	55.7242
d-Pe19A1_01_G08R	42.2067	44.8118	47.1548	49.2925	50.6056	52.2012	53.4422	53.5915	54.0480	54.2587	54.3936	54.7435	54.6530	54.6822	55.2526	55.7198	56.3022	56.9373	57.4471	57.9574	58.3663	58.8674	59.3094	59.6705	60.0820	60.3512	60.6995	61.0058	61.2514	61.4885	61.6669	61.7780	61.8130	61.5391	60.7456	59.4705	58.0006	56.4234	54.7812	53.3464	52.1654	51.1470	50.1961	49.4411	49.1021	49.0702	49.0685	49.3705	50.0375
d-Pe19A1_01_G09R	41.9326	45.9683	48.3058	50.4037	52.3021	53.9963	55.0080	55.9125	56.4120	56.5182	57.0362	57.3247	57.1908	57.4927	58.0553	58.5590	59.3111	59.9960	60.5824	61.0593	61.5532	62.0059	62.4555	62.8869	63.2447	63.5667	63.8695	64.2171	64.4147	64.6578	64.8981	65.0495	65.0909	64.8332	64.1181	62.8898	61.5452	59.9755	58.3923	56.9851	55.8598	54.8453	53.9519	53.2181	52.9080	52.8668	52.8524	53.1347	53.7789
d-Pe19A1_01_G10R	38.4130	41.4140	42.9653	44.7721	46.2561	47.2870	48.0263	48.5698	48.5469	48.4623	48.6577	48.9371	48.7666	48.8473	49.3112	49.4582	49.8358	50.4531	50.9588	51.5115	52.0068	52.4917	53.0557	53.5200	53.8343	54.1123	54.4433	54.7666	54.9687	55.2336	55.3499	55.3806	55.3386	54.8655	53.7499	52.0920	50.2738	48.3011	46.3084	44.4905	43.0493	41.8361	40.6551	39.8191	39.5172	39.5516	39.6441	40.1420	41.0712
d-Pe19A1_01_G11R	41.4068	44.9584	46.6934	48.8701	50.6995	51.8151	52.7736	53.4772	53.7109	53.6516	54.0519	54.2221	54.2271	54.3885	54.7842	55.0539	55.8252	56.4314	56.9814	57.5761	58.0272	58.4297	58.8498	59.3309	59.5868	59.8813	60.2558	60.5772	60.7774	61.0555	61.1873	61.2750	61.3199	61.0077	60.1611	58.8708	57.3475	55.6417	53.8968	52.4065	51.2115	50.1900	49.1980	48.4069	48.0858	48.0899	48.0498	48.3750	49.1615
d-Pe19A1_01_G12R	37.0816	40.4705	42.5984	44.3298	45.7513	46.7815	47.6578	48.2447	48.3180	48.1756	48.4091	48.5704	48.6245	48.6613	49.0888	49.2203	49.5195	50.1765	50.7083	51.3124	51.7448	52.2749	52.7373	53.1403	53.4587	53.6749	53.9756	54.3050	54.5406	54.7566	54.8109	54.8477	54.7635	54.2715	53.2308	51.6731	49.9328	48.0792	46.1558	44.4443	42.9989	41.7464	40.5896	39.7649	39.4611	39.5222	39.6451	40.1853	41.1403
d-Pe19A1_01_H01R	38.1308	41.2253	43.8220	45.9944	47.2336	48.6211	49.5739	50.1327	50.7339	50.7022	50.5192	50.9097	50.7995	50.8646	51.1685	51.6680	52.0246	52.5427	52.9201	53.4794	53.8565	54.2071	54.7142	55.1671	55.3537	55.6947	55.9527	56.1841	56.3836	56.5585	56.6731	56.7492	56.7441	56.4385	55.5348	54.3594	52.8968	51.3238	49.6296	48.0360	46.8296	45.6977	44.5888	43.8602	43.4694	43.4282	43.5897	44.0000	44.7798
d-Pe19A1_01_H02R	40.6949	44.2318	46.6213	49.2912	51.0947	52.4046	53.5570	54.3613	55.0425	55.3983	55.3949	55.9174	55.8003	55.9367	56.3787	56.9214	57.5459	58.2310	58.6909	59.2849	59.6098	60.0357	60.5073	60.9666	61.1903	61.5020	61.8931	62.1535	62.3633	62.5705	62.7872	62.8841	62.9498	62.7644	61.9904	60.9793	59.7349	58.3514	56.8791	55.5621	54.5404	53.6197	52.7338	52.0925	51.7620	51.6767	51.7711	52.0401	52.5982
d-Pe19A1_01_H03R	39.9398	43.2584	45.9238	48.0048	49.7694	51.0261	52.1158	52.7509	53.4300	53.7448	53.5758	53.9778	54.0847	54.1253	54.5733	55.0455	55.6566	56.3434	56.7728	57.3635	57.7552	58.1626	58.6191	59.1162	59.3268	59.6641	60.0594	60.3069	60.5374	60.7379	60.9768	61.0255	61.0767	60.8747	60.0537	58.9721	57.6544	56.1887	54.6340	53.2828	52.2588	51.2962	50.3303	49.6874	49.3183	49.2660	49.3491	49.6634	50.2394
d-Pe19A1_01_H04R	41.1088	44.6670	47.0208	49.4781	51.2941	52.6366	53.7846	54.6531	55.2633	55.5235	55.4749	56.0454	56.0063	56.1399	56.5167	57.1669	57.9590	58.5971	59.1206	59.7032	60.1529	60.5585	61.0248	61.5253	61.7939	62.1752	62.5505	62.8053	63.0748	63.3101	63.4689	63.6491	63.7161	63.4353	62.6429	61.5901	60.1649	58.5776	57.0088	55.5250	54.4087	53.4077	52.4079	51.6482	51.2945	51.1977	51.2683	51.6084	52.2281
d-Pe19A1_01_H05R	40.6625	44.3485	46.9238	49.0943	51.1718	52.4821	53.4273	54.2879	55.1179	55.2794	55.2255	55.7516	55.7226	55.8131	56.2706	56.8088	57.4915	58.2343	58.7084	59.1954	59.6182	59.9803	60.4174	60.9474	61.1514	61.5247	61.8729	62.0949	62.3727	62.5690	62.7495	62.9243	62.9517	62.7374	61.9701	60.9870	59.6890	58.2164	56.7052	55.3560	54.3089	53.3800	52.4556	51.8105	51.4031	51.3275	51.3490	51.6337	52.2211
d-Pe19A1_01_H06R	39.3191	42.7527	44.8025	47.1243	48.7012	49.9154	50.7264	51.4454	52.0046	52.1440	52.0546	52.4549	52.4074	52.5458	52.8271	53.2885	53.7841	54.4615	54.9090	55.4563	55.9106	56.2841	56.7809	57.2887	57.4848	57.7929	58.2091	58.4634	58.7139	58.8865	59.0741	59.1715	59.1893	58.9252	58.0313	56.8305	55.3650	53.7994	52.1306	50.6553	49.5379	48.4809	47.4914	46.8073	46.4428	46.3846	46.4832	46.8332	47.4621
d-Pe19A1_01_H07R	40.9461	44.4677	47.1560	49.6378	51.5203	52.7033	53.7910	54.6511	55.5676	55.8672	55.9202	56.3320	56.3157	56.5242	56.9240	57.5599	58.2230	58.9788	59.4612	60.0285	60.4006	60.9064	61.3331	61.8041	62.0442	62.4641	62.8582	63.1427	63.4520	63.6197	63.8528	64.0242	64.0662	63.8348	63.0794	62.0014	60.6928	59.2738	57.7768	56.4054	55.3834	54.4016	53.4624	52.7706	52.4732	52.4388	52.5596	52.8730	53.4763
d-Pe19A1_01_H08R	41.9150	45.2361	47.9358	50.2166	51.8155	53.3935	54.2740	54.9766	55.6359	55.8909	55.6839	56.3442	56.2659	56.3397	56.7249	57.3465	57.9422	58.6340	59.1218	59.6853	60.0549	60.5101	60.9274	61.4062	61.6440	61.9696	62.3477	62.6304	62.8492	63.0278	63.2531	63.3425	63.3579	63.1385	62.3342	61.1749	59.7781	58.2250	56.5529	55.0845	53.9847	52.9562	51.9662	51.2570	50.8903	50.7963	50.8833	51.1877	51.8267
d-Pe19A1_01_H09R	41.4434	44.7738	47.5714	49.8795	51.3670	53.2171	53.9728	54.8940	55.5793	55.7557	55.6905	56.2354	56.1335	56.3745	56.7310	57.3537	57.9992	58.7653	59.1542	59.6872	60.0608	60.5321	60.9437	61.4784	61.7012	62.0877	62.4231	62.6530	62.8938	63.0882	63.2955	63.4359	63.4651	63.2398	62.4425	61.3759	60.0009	58.5147	56.9414	55.5477	54.4948	53.5314	52.6145	51.8958	51.5747	51.4442	51.5102	51.7656	52.3485
d-Pe19A1_01_H10R	41.3571	44.2971	46.5430	48.9061	50.8786	52.2376	52.8104	53.7531	54.2644	54.5191	54.6020	54.9934	54.9394	55.0041	55.5268	55.9805	56.5237	57.1896	57.6578	58.1105	58.5536	58.9561	59.3262	59.8250	60.0723	60.3166	60.6945	60.9186	61.1061	61.3369	61.5771	61.6720	61.6594	61.4963	60.7849	59.7466	58.5310	57.1342	55.6985	54.4706	53.4805	52.5926	51.7466	51.1811	50.7779	50.7047	50.7616	51.0355	51.5674
d-Pe19A1_01_H11R	39.5274	42.6310	45.0205	47.4756	48.8951	50.1937	51.2319	51.8394	52.4185	52.7117	52.7355	53.0736	53.0483	53.1544	53.4947	53.9536	54.5230	55.2089	55.7098	56.1777	56.6080	57.0336	57.4724	58.0059	58.2372	58.5000	58.9343	59.1660	59.4164	59.6424	59.8061	59.8987	59.9425	59.6743	58.8447	57.8101	56.4374	54.9919	53.4629	52.1453	51.1011	50.1510	49.2612	48.5928	48.2657	48.1948	48.3092	48.5964	49.1873
d-Pe19A1_01_H12R	39.8000	43.4775	45.8782	48.3651	50.3209	51.4720	52.7437	53.4110	53.9598	54.2991	54.2878	54.8097	54.7346	54.9314	55.2824	55.8257	56.4404	57.2271	57.7538	58.3133	58.7418	59.2171	59.6693	60.1596	60.4506	60.7726	61.1985	61.4692	61.7430	61.8953	62.1307	62.2386	62.2805	62.0097	61.1768	60.0300	58.5885	57.0280	55.4088	53.9577	52.8084	51.7501	50.7269	50.0361	49.6659	49.6147	49.7288	50.0624	50.7222
d-Pe19A1_02_A01R	37.4382	40.0478	42.6843	44.2541	46.2433	47.4792	48.5126	49.1878	49.6658	50.0793	50.4795	50.6174	50.5123	50.7898	51.2793	51.4064	51.9378	52.4669	53.0542	53.4873	53.9325	54.3921	54.8095	55.1761	55.5428	55.7358	55.9554	56.3440	56.5363	56.8533	56.8548	56.9538	57.0550	56.8648	56.1647	55.2410	54.0219	52.7235	51.3056	50.0813	49.1273	48.2678	47.4485	46.8244	46.5317	46.4445	46.5217	46.8474	47.4241
d-Pe19A1_02_A02R	40.6641	44.0739	46.9877	48.8678	50.8470	52.2462	53.5916	54.2462	55.0031	55.6372	55.9439	56.0741	56.0095	56.3331	56.8712	57.1585	57.8917	58.4703	59.2062	59.7353	60.1876	60.6163	61.0472	61.4959	61.8359	62.0732	62.3474	62.7033	62.9482	63.2906	63.3784	63.4953	63.5743	63.4145	62.7119	61.7823	60.5899	59.2574	57.8010	56.5670	55.5673	54.6572	53.8098	53.1480	52.8309	52.7536	52.7971	53.0780	53.6799
d-Pe19A1_02_A03R	40.5418	43.7270	46.3284	48.3217	50.1674	51.3417	52.4038	52.9128	53.4429	53.4820	53.7979	53.8196	53.7410	53.8378	54.3494	54.5748	55.2708	55.7414	56.4808	57.0853	57.5885	58.0330	58.5705	58.9663	59.3379	59.6482	59.9388	60.3068	60.5436	60.7683	60.8735	60.9176	60.9877	60.5862	59.5598	58.1753	56.4601	54.5995	52.6594	50.8683	49.3375	48.0285	46.7386	45.8226	45.4239	45.4099	45.6226	46.1779	47.0367
d-Pe19A1_02_A04R	39.8997	43.0635	45.5210	47.2975	49.4972	50.6411	51.7745	52.4004	52.9622	53.3186	53.6341	53.7796	53.7232	53.9000	54.3466	54.5490	55.2677	55.7831	56.5149	57.0804	57.5013	57.9737	58.3830	58.8317	59.1723	59.4139	59.7221	60.1066	60.3225	60.6385	60.6878	60.8034	60.8271	60.5427	59.7486	58.5851	57.1419	55.6450	53.9874	52.5221	51.3720	50.3345	49.3327	48.5786	48.2656	48.2076	48.2875	48.7070	49.3836
d-Pe19A1_02_A05R	40.1190	43.3324	45.9743	47.7117	49.5530	50.8274	51.9292	52.5378	53.1362	53.4121	53.6790	53.9330	53.8262	54.0368	54.5303	54.7780	55.5262	56.1691	56.8553	57.3871	57.9664	58.4600	58.9027	59.3793	59.7504	60.0892	60.4048	60.7983	61.0249	61.3263	61.4566	61.5295	61.5767	61.3041	60.3728	59.0823	57.5498	55.8202	54.0601	52.5259	51.2288	50.0791	49.0182	48.2116	47.8806	47.8197	47.9574	48.3803	49.1283
d-Pe19A1_02_A06R	39.6120	43.0937	45.4036	46.9467	48.9688	50.0347	51.3371	51.8588	52.3159	52.6874	52.9075	53.0787	52.9861	53.3111	53.5242	53.8348	54.4364	55.0091	55.7118	56.3091	56.7506	57.2586	57.6900	58.1224	58.4251	58.6954	59.0168	59.3987	59.6349	59.9191	60.0073	60.1014	60.0855	59.8168	58.9418	57.7593	56.3589	54.7454	53.1276	51.7003	50.5060	49.4835	48.4891	47.7955	47.4769	47.4172	47.5508	47.9098	48.5606
d-Pe19A1_02_A07R	42.0576	45.5572	48.0150	50.0399	51.6570	53.1990	54.3041	55.0097	55.6023	56.1491	56.2971	56.5452	56.5185	56.8733	57.1832	57.6861	58.4435	58.9122	59.6509	60.1999	60.6477	61.0807	61.4746	61.9370	62.2585	62.5789	62.8417	63.2145	63.4464	63.7188	63.8908	63.9645	64.0530	63.8584	63.0931	62.0792	60.8120	59.3681	57.8587	56.5662	55.5222	54.6196	53.6834	52.9970	52.6736	52.5600	52.6145	52.8903	53.4751
d-Pe19A1_02_A08R	40.3373	43.6694	46.3933	47.8046	49.9391	51.2827	52.5150	53.2139	53.8055	54.2075	54.4650	54.7298	54.5913	54.9364	55.3378	55.6965	56.4173	56.9505	57.6912	58.2143	58.7526	59.1355	59.5941	60.0125	60.3268	60.5869	60.9240	61.2499	61.5244	61.7924	61.8927	62.0122	62.0719	61.8324	61.0393	59.9518	58.5823	57.0632	55.5487	54.1793	53.0770	52.1273	51.1716	50.4634	50.1726	50.0528	50.1299	50.4670	51.0679
d-Pe19A1_02_A09R	35.2865	38.3889	40.6668	43.1094	44.3847	45.5830	46.6382	47.2320	47.7261	48.0155	48.1923	48.4449	48.4210	48.6826	49.1172	49.3691	49.8638	50.4279	51.0568	51.4872	52.1016	52.6100	53.1614	53.5544	53.8903	54.1947	54.4618	54.8475	55.0918	55.3398	55.4503	55.4841	55.4613	55.0888	54.0742	52.7475	51.1497	49.4320	47.6775	46.1429	44.9066	43.8759	42.8088	42.1113	41.8264	41.7807	41.9184	42.3923	43.1159
d-Pe19A1_02_A10R	39.7050	43.0296	45.9410	47.6758	49.6323	50.9539	51.7993	52.5061	52.9151	53.2467	53.4153	53.5660	53.4668	53.7657	54.1825	54.4846	55.1470	55.7212	56.4719	56.8686	57.4627	57.9020	58.3621	58.8205	59.1625	59.5082	59.7811	60.0690	60.3080	60.6476	60.7787	60.8156	60.8733	60.5980	59.6190	58.4356	56.9512	55.3451	53.6823	52.2565	51.0243	49.9811	48.9747	48.2292	47.9329	47.8784	47.9923	48.4101	49.0614
d-Pe19A1_02_A11R	39.2835	42.5484	45.6156	47.4880	49.2669	50.7933	51.8688	52.6362	53.2000	53.6992	53.9201	54.1784	54.1016	54.2811	54.9305	55.1215	55.7590	56.3776	57.1111	57.6596	58.1241	58.6055	59.0588	59.4422	59.8071	60.0565	60.3665	60.7347	60.9795	61.2733	61.3465	61.4573	61.5113	61.2691	60.4865	59.3918	58.0275	56.5101	54.9485	53.6170	52.5017	51.5469	50.5995	49.9215	49.5530	49.5544	49.6342	49.9793	50.6011
d-Pe19A1_02_A12R	40.7264	44.0300	46.5730	48.3153	50.3181	51.2966	52.4251	52.9644	53.4733	53.7718	53.9027	54.0260	53.8938	54.2097	54.5233	54.7452	55.4933	56.0689	56.7159	57.2930	57.8106	58.2017	58.6650	59.0944	59.4051	59.6827	60.0672	60.4117	60.6211	60.9563	61.0503	61.1432	61.1514	60.9250	60.0541	58.8248	57.3489	55.7383	54.0177	52.5461	51.3048	50.2221	49.1405	48.4037	48.0491	47.9655	48.0658	48.4412	49.1347
d-Pe19A1_02_B01R	42.1005	44.8846	47.0599	49.2567	50.8734	52.3460	53.5596	54.2579	54.7123	54.8892	55.1473	55.4365	55.3775	55.7206	56.1531	56.5964	57.3566	57.9180	58.4707	58.8950	59.4586	59.7728	60.2248	60.6568	60.9325	61.2611	61.5725	61.8921	62.0894	62.2197	62.3934	62.5576	62.6333	62.4581	61.7773	60.7250	59.4996	58.1361	56.6191	55.3933	54.3931	53.4220	52.4690	51.8174	51.5055	51.3686	51.4395	51.7555	52.4017
d-Pe19A1_02_B02R	41.1339	43.3775	45.3642	47.5061	48.6694	49.8380	50.9384	51.3114	51.5514	51.7463	51.8854	51.9903	51.9087	52.2820	52.5825	52.8451	53.5612	53.9865	54.6698	55.0813	55.6661	56.0580	56.5750	56.9480	57.3205	57.5533	58.0108	58.2839	58.4963	58.6462	58.8270	58.9497	59.0162	58.7117	57.8283	56.5433	55.0751	53.4279	51.7189	50.3185	49.1125	48.0121	46.9893	46.2878	45.9413	45.8863	46.0478	46.4238	47.2064
d-Pe19A1_02_B03R	43.0185	45.2419	47.4316	50.0074	51.3635	52.2043	53.7896	54.1844	54.4311	54.8182	54.9093	55.0102	54.8693	55.2581	55.6486	56.0600	56.9329	57.4711	58.0753	58.5671	59.1262	59.5398	60.0543	60.4637	60.7598	61.1203	61.5573	61.8316	62.0176	62.1670	62.3241	62.4426	62.5370	62.2425	61.3159	59.9105	58.3439	56.5850	54.8780	53.3475	52.0808	50.9375	49.8487	49.1174	48.8022	48.7240	48.8875	49.2807	50.0729
d-Pe19A1_02_B04R	42.8438	45.2112	47.1068	49.7147	51.4302	52.4613	53.7611	54.4309	54.6785	55.0898	55.0217	55.3737	55.3517	55.6053	56.0994	56.6323	57.4564	57.9898	58.6566	59.1856	59.7145	60.1399	60.6346	61.0911	61.3855	61.7328	62.1060	62.4436	62.7373	62.8874	63.0339	63.1990	63.2600	62.9826	62.1787	60.8915	59.4012	57.7743	56.0730	54.6471	53.4339	52.3403	51.2604	50.5077	50.1650	50.0760	50.1738	50.5394	51.2745
d-Pe19A1_02_B05R	43.3446	45.7544	47.7436	50.1277	51.7316	53.0631	54.0088	54.4658	54.7845	54.9842	55.3544	55.3467	55.3861	55.6528	56.2755	56.6661	57.4128	58.0040	58.5088	59.0395	59.5530	59.9255	60.3758	60.7665	61.1389	61.4160	61.7773	62.0568	62.2613	62.4786	62.6141	62.7795	62.8544	62.5634	61.7734	60.5615	59.1816	57.5637	55.8847	54.5729	53.4965	52.4891	51.5068	50.8287	50.4713	50.3513	50.4414	50.7567	51.4314
d-Pe19A1_02_B06R	40.7580	42.9286	44.9534	47.1161	48.5560	49.7640	50.6568	51.0680	51.2089	51.5300	51.4685	51.5574	51.7362	51.8797	52.3774	52.6867	53.2854	53.8274	54.4372	54.9354	55.4587	55.9027	56.4415	56.8548	57.1696	57.5105	57.9092	58.2072	58.4571	58.6167	58.7538	58.8608	58.9438	58.6359	57.6982	56.3157	54.7850	53.0695	51.3210	49.8464	48.6338	47.5531	46.4610	45.7599	45.4479	45.3633	45.4902	45.8764	46.6191
d-Pe19A1_02_B07R	42.7155	44.4954	46.7082	48.7111	50.1261	51.2874	52.2825	52.8307	52.9618	53.4093	53.4805	53.3691	53.5254	53.8330	54.1280	54.5875	55.3081	55.7913	56.4170	56.9220	57.3939	57.8051	58.3327	58.7098	59.0914	59.3858	59.7847	60.0800	60.2527	60.4379	60.6094	60.7637	60.8144	60.5385	59.6662	58.3816	56.9508	55.3335	53.7464	52.3910	51.2598	50.2233	49.2304	48.5909	48.2569	48.1679	48.3158	48.6216	49.3249
d-Pe19A1_02_B08R	40.5583	43.3530	45.6019	47.9412	49.5764	50.8726	51.9508	52.5083	52.7378	52.9454	53.0632	53.2716	53.3191	53.4829	53.8956	54.4630	55.1406	55.6514	56.2919	56.9282	57.3998	57.7690	58.3591	58.7684	59.0809	59.4278	59.8397	60.1647	60.3579	60.5604	60.6991	60.8316	60.8936	60.5785	59.6659	58.2348	56.6484	54.8158	53.0936	51.5229	50.2816	49.1279	48.0260	47.2941	46.9513	46.8747	47.0529	47.4120	48.2267
d-Pe19A1_02_B09R	40.2079	43.0574	45.2263	47.7587	49.2764	50.3354	51.5651	52.3210	52.5087	52.8831	52.8047	53.0535	53.0686	53.4249	53.8262	54.1794	54.8985	55.4900	56.1578	56.6589	57.2139	57.5882	58.1356	58.5186	58.8890	59.1884	59.5771	59.9714	60.1751	60.3529	60.5238	60.6986	60.7207	60.4758	59.6417	58.3906	56.9852	55.3899	53.8016	52.4714	51.3530	50.3505	49.3973	48.7466	48.4490	48.3677	48.4893	48.8542	49.5252
d-Pe19A1_02_B10R	39.8376	42.4627	44.5723	46.3288	47.8464	48.9800	50.0146	50.6232	50.8777	51.0084	51.0860	51.4527	51.3336	51.3863	51.9626	52.1701	52.7715	53.2764	53.8984	54.3248	54.8663	55.2373	55.7044	56.0641	56.3508	56.6299	56.9763	57.3220	57.4562	57.6668	57.7792	57.8768	57.9186	57.6815	56.8314	55.6917	54.3526	52.7826	51.2001	49.9307	48.8692	47.9148	47.0140	46.3642	46.0738	45.9947	46.0694	46.3943	47.0751
d-Pe19A1_02_B11R	40.3756	43.2336	45.2898	47.2473	48.7626	49.9950	51.1776	51.6797	51.7995	52.0437	52.2627	52.5273	52.2719	52.5245	53.0864	53.3740	53.9210	54.4814	55.1175	55.5590	56.1725	56.6410	57.0643	57.5023	57.8210	58.1340	58.5143	58.8588	59.0553	59.2599	59.4284	59.5435	59.5884	59.2961	58.4364	57.1660	55.7311	54.1067	52.4858	51.1229	49.9853	48.9104	47.9281	47.2492	46.9218	46.8501	47.0189	47.3542	48.1023
d-Pe19A1_02_B12R	38.7020	41.5017	43.2961	45.0712	46.3782	47.3305	48.3115	48.8162	48.9082	48.9952	49.0718	49.2084	49.1583	49.4294	49.7546	49.8913	50.4037	50.9584	51.4623	51.8845	52.5316	52.9096	53.3781	53.7669	54.0693	54.3641	54.6953	55.0150	55.1685	55.3236	55.4779	55.5596	55.5426	55.2513	54.3045	52.9983	51.5091	49.8820	48.2321	46.8608	45.7598	44.7204	43.7710	43.1107	42.8487	42.7898	42.9760	43.3272	44.0805
d-Pe19A1_02_C01R	39.2695	42.0493	44.3660	46.3239	47.8508	49.0701	50.1398	50.5342	51.1441	50.9416	51.0444	51.2870	51.2855	51.5720	51.9964	52.1696	52.8749	53.5418	54.0053	54.5276	54.9904	55.4651	56.0270	56.3274	56.5752	56.9141	57.2554	57.5641	57.7489	57.9975	58.1302	58.1626	58.2012	57.9210	57.0258	55.7637	54.3820	52.8334	51.2154	49.7343	48.6725	47.5374	46.6346	45.9748	45.6325	45.5220	45.6295	46.0698	46.7624
d-Pe19A1_02_C02R	41.1968	43.4416	45.7805	48.2560	49.4328	50.7413	51.7201	52.2742	52.7606	52.6301	52.7255	52.9973	52.8942	53.2229	53.6430	53.9317	54.6437	55.3782	55.9011	56.4098	56.8864	57.3958	57.9225	58.2659	58.5821	58.9109	59.2995	59.5840	59.8264	60.0975	60.2253	60.3524	60.3714	60.1635	59.2554	57.9974	56.6081	55.0045	53.3551	51.8481	50.6347	49.4349	48.4148	47.7361	47.3789	47.2609	47.4400	47.8270	48.5599
d-Pe19A1_02_C03R	41.0874	43.4641	45.5494	47.3826	49.0415	49.9524	50.8099	51.0909	51.4822	51.1314	51.2402	51.4239	51.3515	51.6508	52.1393	52.2389	52.9477	53.6754	54.1270	54.6678	55.1456	55.6377	56.1828	56.5174	56.8611	57.2126	57.5430	57.8223	58.0834	58.2731	58.4059	58.4812	58.4476	58.0896	57.0428	55.5705	53.9474	52.1915	50.4005	48.7711	47.5035	46.3012	45.2459	44.5244	44.2002	44.1575	44.3818	44.8739	45.7074
d-Pe19A1_02_C04R	44.3282	47.0939	49.6316	51.9786	53.6295	54.7964	56.0137	56.6293	57.1738	57.0975	57.2937	57.5483	57.5393	57.9661	58.4056	58.7779	59.7882	60.4298	60.8839	61.4813	61.8639	62.3268	62.8738	63.2747	63.6792	63.9757	64.3428	64.6552	64.8692	65.1158	65.2431	65.4081	65.4574	65.2017	64.3854	63.1190	61.7552	60.2117	58.6783	57.2254	56.0989	55.0266	54.0982	53.4191	53.0949	53.0302	53.1510	53.5058	54.1290
d-Pe19A1_02_C05R	43.4717	45.9165	48.3158	50.6229	52.1072	53.2475	54.2103	54.6434	55.2038	55.0580	55.2343	55.5702	55.4322	55.7218	56.0343	56.3861	57.2566	57.9908	58.4559	58.8942	59.3275	59.7793	60.2477	60.5831	60.9262	61.2224	61.5895	61.8783	62.0818	62.2602	62.4066	62.5227	62.5392	62.3208	61.4304	60.2534	58.8621	57.2547	55.6383	54.2379	53.0603	51.9775	51.0251	50.3582	49.9980	49.8743	50.0124	50.3345	50.9949
d-Pe19A1_02_C06R	42.3241	45.3696	47.8299	50.0318	51.8805	53.0712	54.2948	55.0549	55.6917	55.5932	55.7093	56.0974	56.0629	56.4179	56.7758	57.2902	58.2125	58.8978	59.3509	59.8674	60.2939	60.8035	61.2979	61.6734	61.9758	62.3150	62.7330	63.0317	63.2535	63.4909	63.6635	63.7988	63.8323	63.6488	62.8450	61.7471	60.4159	58.9703	57.4191	56.0215	54.9599	53.9158	53.0151	52.3545	52.0258	51.8940	51.9537	52.3179	52.8858
d-Pe19A1_02_C07R	42.5978	44.9799	47.5151	49.4770	51.0737	52.0730	53.6179	53.8955	54.2539	54.2400	54.4779	54.4892	54.5655	54.9413	55.0959	55.4905	56.4180	57.1269	57.5732	58.1594	58.6674	59.1069	59.6737	60.0068	60.3698	60.6949	61.0896	61.3716	61.6236	61.8357	62.0038	62.0704	62.0991	61.8484	60.9622	59.6835	58.1885	56.5604	54.8720	53.3172	52.1440	50.9711	49.9203	49.2715	48.9080	48.8127	48.9830	49.4070	50.0683
d-Pe19A1_02_C08R	41.9721	45.1907	47.2527	49.4829	51.5747	52.7493	53.7500	54.5852	55.1866	55.0050	55.2949	55.5926	55.5626	55.9741	56.2867	56.7012	57.7423	58.3328	58.7932	59.4168	59.8441	60.2850	60.8172	61.1949	61.5005	61.9164	62.2175	62.5679	62.7626	62.9551	63.1220	63.2812	63.3016	63.0447	62.2279	61.0508	59.6542	58.1454	56.6301	55.2126	54.1513	53.1101	52.2118	51.5384	51.2567	51.1882	51.2708	51.6554	52.2377
d-Pe19A1_02_C09R	41.9935	44.7622	47.0597	49.5532	51.4957	52.5354	53.7982	54.6793	55.1941	55.3005	55.5786	55.9520	55.8656	56.3451	56.8250	57.2665	58.1494	58.8972	59.3657	59.9950	60.4211	60.9668	61.5058	61.8557	62.2912	62.6519	63.0167	63.3007	63.5948	63.8357	64.0302	64.1685	64.2232	64.0179	63.1902	62.0334	60.6589	59.1366	57.5728	56.1127	54.9813	53.8928	52.9179	52.2347	51.9147	51.8278	51.9443	52.3136	52.9738
d-Pe19A1_02_C10R	39.8289	42.5697	44.9750	46.9808	48.3949	49.6658	50.4634	51.0129	51.6461	51.3729	51.4312	51.7469	51.7437	51.9517	52.4601	52.6427	53.4543	54.0859	54.5591	55.1348	55.6254	56.1574	56.6598	57.0437	57.3877	57.7302	58.1124	58.4130	58.6152	58.8794	59.0156	59.0723	59.0952	58.7967	57.7893	56.4179	54.8540	53.0850	51.2847	49.6998	48.4732	47.2511	46.2090	45.4708	45.1316	45.0398	45.2133	45.6685	46.4177
d-Pe19A1_02_C11R	42.1896	44.9450	47.5109	49.7657	51.6485	52.9225	54.3898	55.0847	55.7040	55.8330	56.0884	56.5625	56.5753	56.9475	57.6310	58.0940	58.9647	59.7608	60.2514	60.8004	61.2421	61.7660	62.2892	62.6491	63.0920	63.4212	63.7468	64.0852	64.3349	64.5749	64.7791	64.9064	64.9718	64.8308	64.1659	63.0917	61.8126	60.3664	58.8852	57.5355	56.5186	55.5274	54.6619	54.0314	53.6789	53.5914	53.6832	53.9839	54.5856
d-Pe19A1_02_C12R	42.5698	45.5220	47.2742	49.5382	51.2438	52.3068	53.2292	53.8908	54.3635	54.3133	54.4423	54.7815	54.6016	54.8877	55.1691	55.6100	56.5025	57.0958	57.4838	58.0391	58.5171	58.9472	59.4437	59.7233	60.1080	60.2865	60.7112	61.0071	61.1964	61.4018	61.5472	61.5674	61.6300	61.4087	60.6116	59.4856	58.1214	56.6570	55.0886	53.7226	52.6479	51.6192	50.7674	50.0723	49.7904	49.6813	49.7918	50.1381	50.7791
d-Pe19A1_02_D01R	41.1013	43.8019	46.1919	48.4363	49.9659	51.4024	52.4162	53.1299	53.7320	53.5884	54.0045	54.4400	54.1876	54.4602	54.9386	55.4248	56.2867	56.8904	57.4565	57.7825	58.3398	58.7486	59.2103	59.6901	59.9687	60.3102	60.6373	60.9933	61.1693	61.3702	61.6511	61.7047	61.7830	61.5589	60.8135	59.6624	58.3453	56.8222	55.2900	53.9048	52.6822	51.7731	50.7318	50.0215	49.7221	49.6730	49.8108	50.1650	50.8153
d-Pe19A1_02_D02R	42.7123	45.2592	47.9294	50.1379	51.5754	52.9738	54.2266	55.1866	55.7371	55.7178	55.9842	56.5136	56.5023	56.6834	57.0760	57.5905	58.5248	59.0931	59.7202	60.0158	60.5611	60.9655	61.3897	61.8745	62.1356	62.5299	62.8394	63.1866	63.3482	63.5856	63.7980	63.8457	63.9408	63.7795	63.0391	61.9537	60.7311	59.2819	57.8140	56.5518	55.4445	54.5622	53.6989	53.0563	52.7230	52.6911	52.7556	53.0210	53.5980
d-Pe19A1_02_D03R	40.3899	43.0092	44.9975	46.9762	48.4319	49.3241	50.3939	51.0537	51.3510	51.2058	51.3125	51.7699	51.6416	51.8369	52.2385	52.4639	53.2129	53.8410	54.5182	54.8636	55.4565	55.8884	56.3902	56.8926	57.1852	57.5300	57.9059	58.2429	58.4580	58.6377	58.8233	58.8840	58.8529	58.5472	57.5667	56.1820	54.5707	52.7980	51.0074	49.4333	48.1474	47.0885	46.0287	45.2814	44.9715	44.9430	45.0791	45.5030	46.2518
d-Pe19A1_02_D04R	43.6463	46.3856	48.8998	50.5746	52.4211	53.8258	54.8073	55.6905	56.0911	56.1267	56.4204	56.9285	56.8369	57.0943	57.7107	58.1838	59.1426	59.7334	60.2955	60.6734	61.1906	61.5061	62.0212	62.5593	62.7762	63.1498	63.4674	63.8106	64.0831	64.3082	64.5250	64.6348	64.7250	64.5460	63.8413	62.8344	61.5711	60.1331	58.7058	57.4707	56.3538	55.5885	54.6208	53.9978	53.7159	53.5987	53.6835	53.9687	54.5493
d-Pe19A1_02_D05R	43.5927	47.0204	49.0374	50.8904	52.9302	54.3636	55.3507	56.0797	56.5410	56.4712	56.6759	57.1555	57.0131	57.2732	57.8738	58.3943	59.2292	59.9175	60.5201	60.8140	61.3813	61.7169	62.2140	62.7443	63.0097	63.3710	63.7000	64.0700	64.2410	64.4734	64.7018	64.8113	64.8684	64.6531	63.7788	62.6239	61.2030	59.5488	57.8697	56.4789	55.2327	54.3138	53.2961	52.5583	52.2144	52.0756	52.1705	52.4532	53.1380
d-Pe19A1_02_D06R	41.3998	44.4827	46.6944	48.8669	50.5843	51.7678	52.8399	53.5158	54.0566	53.8319	54.1098	54.4676	54.4236	54.4517	54.9609	55.3715	56.1555	56.7973	57.5253	57.8440	58.3865	58.8641	59.3627	59.8089	60.1151	60.4909	60.8286	61.2240	61.4244	61.6633	61.8433	61.9435	61.9340	61.7281	60.8041	59.5647	58.0835	56.3797	54.6881	53.1234	51.8102	50.7073	49.5666	48.7793	48.4527	48.4118	48.5308	48.9688	49.7157
d-Pe19A1_02_D07R	42.1191	45.3251	47.4260	49.5531	51.2812	52.6724	53.7242	54.4822	54.9916	54.9694	55.1969	55.5548	55.5217	55.7741	56.2668	56.6404	57.6398	58.2846	58.9451	59.3696	59.8804	60.2658	60.7445	61.2527	61.5607	61.9195	62.2865	62.6459	62.8531	63.0887	63.2753	63.4043	63.4296	63.2515	62.4443	61.2053	59.7983	58.1687	56.5488	55.1710	53.9443	53.0226	52.0122	51.3007	50.9524	50.8424	50.9589	51.2739	51.8880
d-Pe19A1_02_D08R	41.2528	44.3881	46.1071	48.2329	50.1170	51.0165	51.8931	52.7474	53.1614	52.8806	53.1891	53.5274	53.3487	53.6205	53.9104	54.2682	55.1565	55.7509	56.3213	56.7094	57.2630	57.6774	58.1504	58.6010	58.8480	59.2711	59.6204	59.9286	60.1481	60.3396	60.5020	60.6315	60.6143	60.3633	59.4182	58.1657	56.6745	54.9748	53.2628	51.7323	50.5474	49.4519	48.3982	47.6813	47.3579	47.2974	47.3789	47.7681	48.4891
d-Pe19A1_02_D09R	41.4275	44.5082	46.5417	48.8921	50.8019	52.0918	53.0729	53.9139	54.6372	54.5571	54.7390	55.1889	55.1129	55.4436	55.8171	56.3468	57.2392	57.9120	58.5162	58.8748	59.4232	59.8360	60.2582	60.7469	61.0154	61.3691	61.7459	62.1241	62.3330	62.4760	62.7185	62.8356	62.8647	62.6715	61.8900	60.8575	59.5215	58.0154	56.4804	55.2014	54.0246	53.1773	52.2456	51.5728	51.2552	51.1412	51.2282	51.5509	52.1438
d-Pe19A1_02_D10R	40.4879	43.6400	45.8434	47.7858	49.7149	50.9864	51.9543	52.6644	53.2488	52.9466	53.2095	53.6486	53.3918	53.7883	54.2766	54.6744	55.4465	56.0975	56.6651	57.0609	57.6510	58.0287	58.4510	59.0502	59.3111	59.6277	59.9480	60.3316	60.5254	60.7531	60.9431	61.0033	61.0091	60.7677	59.8361	58.5567	57.0512	55.2662	53.4828	51.9679	50.6767	49.6169	48.4776	47.7874	47.4197	47.3260	47.4488	47.8318	48.5937
d-Pe19A1_02_D11R	39.1022	42.0656	44.1524	46.1541	47.6658	49.0085	50.0986	50.7612	51.2189	51.0071	51.2021	51.5379	51.4288	51.6647	52.1762	52.5650	53.1611	53.8806	54.4445	54.8996	55.4520	55.9391	56.4282	56.9344	57.2451	57.6103	57.9448	58.3200	58.5326	58.8143	58.9572	58.9978	59.0050	58.7518	57.7912	56.4219	54.8780	53.1474	51.3630	49.7946	48.4478	47.3814	46.2454	45.5136	45.2031	45.1581	45.3176	45.7533	46.5063
d-Pe19A1_02_D12R	40.9789	44.6879	46.5362	48.5669	50.2414	51.5839	52.6307	53.4238	53.9072	53.6717	53.9886	54.2323	54.2344	54.4597	54.9571	55.4924	56.2414	56.9865	57.6152	57.9424	58.5655	58.9531	59.4342	59.9363	60.2373	60.6034	61.0031	61.3903	61.5512	61.7565	61.9836	62.0984	62.1146	61.8740	61.0096	59.6966	58.1334	56.4118	54.6121	53.0420	51.6820	50.6188	49.4780	48.7153	48.3487	48.2597	48.4276	48.8263	49.5954
d-Pe19A1_02_E01R	39.4711	42.7168	44.5964	46.7723	48.2177	50.0478	50.7369	51.7227	52.0308	51.8484	52.1261	52.3563	52.3438	52.5585	52.8541	53.4870	54.2646	55.0154	55.4689	55.9295	56.2742	56.7804	57.1907	57.5731	57.9078	58.2854	58.6222	58.9746	59.1818	59.4008	59.5638	59.7088	59.7391	59.5417	58.7652	57.6311	56.2452	54.7248	53.1816	51.7772	50.5485	49.6143	48.6388	47.9158	47.5384	47.4070	47.5409	47.9188	48.5640
d-Pe19A1_02_E02R	40.8288	43.6740	45.8130	48.1378	49.7588	51.2272	52.1075	52.8960	53.5532	53.3699	53.7129	53.9018	53.8539	54.2015	54.5225	55.0642	55.9396	56.4634	57.0307	57.5292	58.0207	58.4244	58.8530	59.3522	59.5659	59.9223	60.2933	60.6320	60.8269	61.0954	61.3006	61.4212	61.4527	61.2898	60.4935	59.3991	58.1562	56.7548	55.3358	54.0882	52.9413	52.0857	51.1754	50.5590	50.2597	50.1279	50.2858	50.6129	51.2173
d-Pe19A1_02_E03R	39.7904	42.4545	44.4406	46.4157	47.7282	48.9732	49.7958	50.4677	50.7451	50.3781	50.7675	50.7556	50.8408	51.0157	51.3051	51.6479	52.3447	52.8619	53.4158	53.9025	54.4169	54.8590	55.2556	55.7358	56.0244	56.3318	56.6554	57.0302	57.2256	57.4125	57.6042	57.7279	57.6805	57.4020	56.5338	55.2210	53.7634	52.1385	50.5106	49.0182	47.7341	46.7307	45.7440	45.0013	44.6850	44.6011	44.7538	45.1394	45.8844
d-Pe19A1_02_E04R	42.6625	45.4173	47.4966	49.5483	50.9318	52.1390	52.7720	53.4671	53.6755	53.4454	53.4937	53.6596	53.6098	53.8641	54.1125	54.4850	55.3404	55.9321	56.5381	57.0560	57.5077	58.0186	58.4622	58.8852	59.1589	59.5489	59.9168	60.2987	60.4850	60.7004	60.7925	60.8966	60.8441	60.4667	59.4227	57.8715	56.0949	54.2279	52.3198	50.5616	49.0841	47.9113	46.7265	45.8506	45.5302	45.4454	45.6253	46.1199	46.9415
d-Pe19A1_02_E05R	41.9472	44.2327	46.3870	48.7533	50.1497	51.3278	52.2721	53.0271	53.2966	52.9068	53.2434	53.4946	53.4628	53.7610	54.0401	54.5146	55.2436	55.8275	56.4107	56.8594	57.4179	57.7798	58.1703	58.6724	59.0142	59.3017	59.6738	60.0477	60.1885	60.4555	60.6419	60.7955	60.7832	60.5596	59.6581	58.4311	57.0659	55.5694	54.0232	52.6266	51.3964	50.3797	49.4367	48.7265	48.4147	48.3466	48.5172	48.8768	49.5086
d-Pe19A1_02_E06R	39.8588	42.3762	44.8352	47.1633	48.2061	49.2439	50.0948	50.5880	51.1207	50.7302	50.9464	51.1663	51.1797	51.3261	51.6050	52.1710	52.6856	53.2033	53.7259	54.2170	54.7732	55.1576	55.6318	55.9951	56.2842	56.5648	56.8657	57.2196	57.4012	57.6201	57.7919	57.8915	57.8395	57.5625	56.8031	55.4687	54.0485	52.4354	50.7725	49.2779	48.0626	47.0787	46.0595	45.3354	45.0748	44.9711	45.1446	45.5205	46.3420
d-Pe19A1_02_E07R	42.7323	45.2586	48.1421	50.6375	52.0400	53.5120	54.6948	55.5238	56.0156	55.9264	56.1495	56.3404	56.4054	56.8935	57.0257	57.8057	58.7243	59.3511	59.9221	60.4298	60.9565	61.4038	61.7998	62.2878	62.5924	62.9424	63.3486	63.7137	63.9388	64.1569	64.4114	64.5507	64.5274	64.3813	63.5762	62.3552	61.0124	59.4381	57.7807	56.3580	55.1244	54.1033	53.1219	52.3644	52.0126	51.8711	52.0016	52.3454	53.0123
d-Pe19A1_02_E08R	42.1822	45.2549	47.6700	49.9435	51.3685	52.6361	53.6910	54.3134	54.7632	54.4689	54.7462	54.8309	54.7810	55.0970	55.3044	55.9422	56.7721	57.4321	58.0796	58.5585	59.2031	59.5996	60.0430	60.4702	60.8897	61.1996	61.6478	62.0275	62.2262	62.4297	62.5899	62.7237	62.7209	62.4328	61.4347	59.9902	58.3571	56.5692	54.6728	52.9839	51.5335	50.3400	49.1580	48.2898	47.9359	47.8392	48.0447	48.5052	49.3320
d-Pe19A1_02_E09R	41.1705	43.9645	46.5123	49.0307	50.4865	51.8965	53.2621	53.8810	54.3444	54.4851	54.6261	54.9017	54.8791	55.3083	55.5569	56.2258	57.0283	57.7101	58.4091	58.7956	59.3452	59.8585	60.2604	60.7384	61.1525	61.4623	61.8529	62.2742	62.4696	62.6748	62.9340	63.1036	63.0999	62.8606	62.0731	60.8219	59.3943	57.8050	56.1366	54.6473	53.3606	52.3273	51.2538	50.4686	50.1382	50.0620	50.1634	50.5597	51.2847
d-Pe19A1_02_E10R	41.3799	44.1047	46.5628	48.9948	50.3680	51.8362	52.9561	53.6657	53.9835	53.9324	54.0439	54.3009	54.3380	54.5035	54.9507	55.5573	56.2555	57.0075	57.5169	57.9977	58.4362	58.9686	59.3796	59.8177	60.1755	60.4696	60.8545	61.2569	61.3863	61.6000	61.8052	61.9322	61.9117	61.6740	60.7987	59.5406	58.0820	56.4250	54.7453	53.2683	52.0348	51.0232	50.0224	49.2607	48.9196	48.8168	48.9090	49.2779	49.9291
d-Pe19A1_02_E11R	41.9760	44.8007	48.0314	50.0921	52.1449	53.7728	54.8732	55.7784	56.2180	56.3413	56.6517	56.7609	56.7427	57.1310	57.6686	58.4471	59.1008	59.8572	60.4171	60.8766	61.4688	61.8724	62.2620	62.8212	63.1916	63.5585	63.8890	64.2944	64.4870	64.7391	64.9923	65.1147	65.1398	64.9798	64.1953	62.9385	61.5930	60.0093	58.3887	56.8955	55.6276	54.5734	53.5065	52.7089	52.3910	52.3039	52.4358	52.8214	53.5353
d-Pe19A1_02_E12R	42.4158	44.9226	47.1223	49.0496	50.6524	52.2141	52.9284	53.5649	53.9110	53.8415	53.9588	53.9672	53.9662	54.2788	54.6505	55.0790	55.7712	56.5188	56.9918	57.4076	57.9130	58.3492	58.7945	59.2458	59.5016	59.8719	60.2033	60.5947	60.7608	60.9613	61.1857	61.2706	61.2813	61.0470	60.2246	58.9402	57.5062	55.9306	54.2309	52.7403	51.5009	50.4586	49.3786	48.6273	48.3028	48.2203	48.3741	48.7750	49.5135
d-Pe19A1_02_F01R	40.1800	42.7517	45.0148	46.9798	48.7752	49.8725	51.3038	51.9133	52.6386	52.4684	52.6516	52.9891	53.1179	53.1550	53.6199	54.2815	54.7158	55.3091	55.6673	56.0701	56.6127	57.0588	57.4496	57.7998	58.2125	58.4403	58.7870	59.0225	59.2248	59.5017	59.6765	59.8143	59.8077	59.6447	58.9530	57.9730	56.7892	55.4371	54.0670	52.8502	51.9142	51.0564	50.2433	49.6254	49.3783	49.2756	49.3258	49.6526	50.2236
d-Pe19A1_02_F02R	43.3766	45.9970	48.9168	51.2764	52.9347	54.3975	55.8136	56.6502	57.0173	57.0312	57.2003	57.5821	57.5918	57.6801	58.1836	58.9370	59.5895	60.2500	60.6685	61.1526	61.6436	62.1755	62.5141	62.9510	63.3602	63.6681	64.0633	64.2877	64.5288	64.7940	64.9886	65.1262	65.1163	64.9150	64.0799	62.8644	61.4057	59.7785	58.0474	56.5557	55.3557	54.2374	53.1801	52.3914	52.0073	51.8879	51.9489	52.3466	53.0711
d-Pe19A1_02_F03R	41.1778	43.7509	45.9364	48.1761	49.6693	51.0112	52.4338	53.1114	53.5825	53.5349	53.7213	54.0274	53.9745	54.0466	54.5304	55.0289	55.6487	56.2788	56.6607	57.1687	57.7170	58.1320	58.5511	58.9953	59.2879	59.5807	59.9686	60.2060	60.4338	60.6437	60.8401	60.9595	60.9442	60.7000	59.9171	58.7458	57.3253	55.7993	54.2023	52.7952	51.6946	50.6822	49.7516	49.0443	48.7386	48.6168	48.6771	49.0732	49.7408
d-Pe19A1_02_F04R	42.4859	44.9540	47.1411	49.1882	50.5883	51.6813	52.8990	53.5202	53.8729	53.7127	53.8486	53.9587	53.9654	54.0153	54.4092	54.9885	55.4913	56.1247	56.4231	57.0749	57.5088	57.8662	58.3392	58.7612	59.1055	59.4401	59.8601	60.0732	60.2869	60.4890	60.6523	60.7943	60.7984	60.5180	59.6747	58.4502	56.9114	55.3519	53.6876	52.1823	50.9959	49.9312	48.8609	48.1143	47.8016	47.7103	47.7934	48.2460	48.9561
d-Pe19A1_02_F05R	41.8269	43.9969	46.9523	48.7555	50.0751	51.3298	52.7025	53.2562	53.5528	53.4689	53.5705	53.8270	53.8850	53.8771	54.3343	54.9421	55.4880	56.1531	56.4939	57.0210	57.5391	58.0432	58.4133	58.8725	59.2814	59.4878	59.9569	60.2264	60.4393	60.6261	60.8230	60.9272	60.9295	60.6387	59.7327	58.4197	56.8600	55.2422	53.5034	51.9206	50.6642	49.5439	48.4583	47.6492	47.3008	47.2429	47.3174	47.7605	48.5247
d-Pe19A1_02_F06R	42.1558	45.1953	47.8233	49.7523	51.4862	52.7248	53.9721	54.6523	55.0892	54.9829	55.1013	55.2015	55.3615	55.5520	55.8905	56.6493	57.1389	57.8447	58.1631	58.7542	59.2621	59.7562	60.1983	60.5449	61.0309	61.2548	61.6985	61.9303	62.1784	62.3626	62.5988	62.7587	62.7486	62.4575	61.5410	60.1819	58.6826	56.9830	55.2200	53.6571	52.4278	51.2480	50.1572	49.3704	49.0604	48.9863	49.0753	49.5376	50.3479
d-Pe19A1_02_F07R	39.9943	42.7873	45.5436	47.9231	49.1633	50.5816	52.0354	52.6855	52.9900	53.0953	53.1583	53.2725	53.4108	53.6701	53.9944	54.5613	55.2237	55.8644	56.2360	56.8421	57.3737	57.7888	58.2712	58.6729	59.0659	59.3583	59.7961	60.0363	60.2894	60.4850	60.6627	60.7672	60.7509	60.4600	59.5498	58.1786	56.6057	54.8403	52.9734	51.3551	50.0758	48.8933	47.7521	46.9704	46.6027	46.5143	46.5824	47.0529	47.8508
d-Pe19A1_02_F08R	40.6928	43.4850	45.7514	47.4794	49.0922	50.3433	51.4144	52.1047	52.4341	52.3128	52.3552	52.6554	52.6215	52.8379	53.1339	53.6753	54.2615	54.8499	55.2254	55.8437	56.3216	56.7250	57.2269	57.6346	58.0079	58.3105	58.7674	58.9807	59.2135	59.3994	59.5753	59.6881	59.6642	59.3100	58.3804	57.0168	55.3470	53.6167	51.8309	50.1758	48.8896	47.6690	46.5295	45.6898	45.3903	45.2912	45.4030	45.8500	46.6189
d-Pe19A1_02_F09R	39.7528	42.7530	45.4236	47.6293	49.6513	50.9095	52.4368	53.3581	53.7853	53.8133	53.9629	54.4792	54.3707	54.6543	55.0280	55.6814	56.2966	57.0943	57.4334	57.9528	58.4845	58.9813	59.3536	59.8019	60.0993	60.4364	60.8261	61.0855	61.3596	61.5437	61.7417	61.8767	61.8996	61.6579	60.8882	59.7464	58.3349	56.7626	55.1854	53.7667	52.6984	51.6730	50.7035	50.0153	49.6830	49.5920	49.6329	49.9861	50.6546
d-Pe19A1_02_F10R	39.4520	42.0944	44.8566	46.9557	48.6016	50.0367	51.4331	52.1363	52.6409	52.6240	52.7530	53.3525	53.1826	53.4789	53.7598	54.4550	54.9936	55.6740	56.1070	56.5354	57.1853	57.6721	58.1110	58.5155	58.8296	59.1143	59.5970	59.8486	60.0993	60.3577	60.5541	60.6362	60.6271	60.4034	59.5618	58.3846	56.9871	55.3943	53.8137	52.3927	51.2302	50.1418	49.1210	48.4054	48.1103	48.0137	48.1294	48.5137	49.2125
d-Pe19A1_02_F11R	40.7544	43.6001	45.5911	47.8107	49.1944	50.4073	51.8306	52.0732	52.4976	52.5172	52.4078	52.8296	52.6460	52.8728	53.1825	53.7575	54.2889	54.9572	55.3803	55.8187	56.3735	56.8656	57.2515	57.7435	58.0867	58.3559	58.7793	59.0527	59.2971	59.5141	59.6832	59.7857	59.7561	59.4575	58.5594	57.2325	55.6919	53.9971	52.2726	50.7254	49.5125	48.3433	47.3076	46.5343	46.2364	46.1368	46.2463	46.6898	47.4745
d-Pe19A1_02_F12R	41.4958	43.8688	45.4256	47.9186	49.2137	50.2584	51.1419	51.7382	52.0342	51.8874	51.8994	52.0815	52.0661	52.1536	52.5314	52.7408	53.3801	54.0571	54.4986	54.9914	55.5115	56.0494	56.4784	57.0472	57.3789	57.5462	58.0313	58.3199	58.5552	58.7587	58.9404	58.9552	58.8784	58.4990	57.4218	55.9184	54.1114	52.2571	50.2288	48.3839	46.8940	45.4746	44.1658	43.2730	42.9403	42.9277	43.1574	43.7974	44.7427
d-Pe19A1_02_G01R	41.0997	44.0029	47.5598	49.7619	51.7322	53.1745	54.2001	55.1789	55.7790	56.0089	56.2676	56.8072	56.7349	56.9517	57.5734	57.9573	58.7364	59.4776	59.9802	60.4082	61.0618	61.3699	61.7419	62.2196	62.5711	62.8280	63.1579	63.4969	63.7012	63.9049	64.1538	64.2649	64.3421	64.1524	63.5084	62.3278	61.0854	59.5268	57.9794	56.5820	55.4827	54.4817	53.5205	52.7579	52.4280	52.4463	52.3670	52.7179	53.4362
d-Pe19A1_02_G02R	42.8454	45.3199	48.5048	50.8079	52.3356	53.5375	54.6370	55.7757	56.0757	56.4953	56.5142	56.9831	56.9445	57.1215	57.5323	57.9829	58.8352	59.5007	60.0161	60.5108	61.0618	61.3453	61.7704	62.1491	62.4622	62.8108	63.1454	63.4594	63.6495	63.8842	64.0618	64.1967	64.2419	64.0353	63.2994	62.1719	60.9494	59.4068	57.8374	56.4982	55.4191	54.4347	53.5128	52.7949	52.4431	52.4592	52.3933	52.6588	53.3206
d-Pe19A1_02_G03R	39.7947	42.5386	44.9205	47.0177	48.4463	49.6083	50.7081	51.3762	51.5414	51.8553	51.9522	52.2611	52.1972	52.4131	52.7768	53.1578	53.7178	54.3948	54.7887	55.3478	55.9750	56.2541	56.6981	57.0639	57.3940	57.7190	57.9870	58.3437	58.4953	58.7627	58.9053	59.0429	59.0570	58.7735	58.0223	56.7823	55.4329	53.8276	52.2373	50.8817	49.7634	48.7855	47.8531	47.1400	46.8014	46.8369	46.7889	47.0934	47.8330
d-Pe19A1_02_G04R	44.0132	46.9325	49.4620	51.8896	53.7623	55.0057	55.9776	56.9939	57.4121	57.7005	58.0446	58.4140	58.3951	58.5026	59.0640	59.7059	60.4982	61.1551	61.6367	62.1515	62.7438	63.0084	63.4196	63.9331	64.2104	64.5215	64.8338	65.1275	65.3301	65.6351	65.8406	65.9783	66.0423	65.7927	65.1629	63.9961	62.8430	61.4403	60.0580	58.7749	57.7543	56.9041	56.0838	55.4440	55.1815	55.1898	55.1795	55.4412	56.0461
d-Pe19A1_02_G05R	42.2287	45.1113	47.8755	49.8231	51.6085	52.9249	53.6630	54.6195	54.9229	55.3803	55.3350	55.9282	55.8315	55.8649	56.4308	56.7647	57.4947	58.2023	58.6951	59.2153	59.7740	60.0409	60.4424	60.9089	61.1849	61.4850	61.8314	62.1200	62.3305	62.6006	62.7417	62.8515	62.8574	62.6761	61.9534	60.8083	59.5253	58.0065	56.4978	55.1757	54.1571	53.2311	52.4241	51.7647	51.4361	51.4231	51.4028	51.6699	52.3061
d-Pe19A1_02_G06R	42.1150	45.2233	48.0851	49.9913	51.8748	53.3192	54.2783	55.0851	55.4500	55.6750	55.6677	56.2259	56.2078	56.2478	56.8289	57.2572	57.9928	58.7202	59.2997	59.8111	60.3057	60.6933	61.1178	61.5301	61.8366	62.1757	62.5683	62.9139	63.1084	63.3229	63.5237	63.6438	63.6755	63.4353	62.7063	61.4586	60.0444	58.4338	56.7875	55.3692	54.2770	53.3061	52.3978	51.6671	51.2828	51.2455	51.1722	51.4233	52.1047
d-Pe19A1_02_G07R	43.5321	46.5408	49.4643	52.0351	53.7860	55.2207	56.3244	57.2991	57.5017	58.0826	58.1867	58.5308	58.5488	58.7473	59.2590	59.7969	60.6593	61.4083	61.8985	62.4805	63.0259	63.3081	63.7371	64.2771	64.6092	64.9476	65.2963	65.6340	65.7864	66.0335	66.2484	66.4035	66.4228	66.1768	65.3920	64.1473	62.7256	61.0239	59.2996	57.7693	56.6017	55.5063	54.5104	53.7738	53.3788	53.3001	53.2774	53.6242	54.3266
d-Pe19A1_02_G08R	40.5516	43.3918	46.2445	48.0473	49.6113	50.9976	52.0932	52.7082	53.0010	53.0386	53.1887	53.6543	53.5213	53.6942	54.1134	54.4263	55.2124	55.8980	56.3405	56.9031	57.4940	57.7876	58.2517	58.6888	59.0354	59.3880	59.8018	60.0956	60.2857	60.5242	60.6689	60.7835	60.7853	60.4513	59.5255	58.0785	56.5451	54.7505	52.8914	51.2960	49.9906	48.8856	47.8373	47.0368	46.6894	46.7047	46.7055	47.1259	47.9382
d-Pe19A1_02_G09R	38.6175	41.4854	43.9138	45.9805	47.7685	48.7427	49.8798	50.7555	50.8350	51.1534	51.3294	51.6275	51.6407	51.8096	52.3258	52.5176	53.0879	53.8383	54.3159	54.9722	55.5393	55.9026	56.3836	56.8335	57.0837	57.4031	57.8133	58.0953	58.3327	58.5466	58.6911	58.7870	58.8112	58.4577	57.5821	56.1444	54.7146	52.9639	51.2201	49.6851	48.4699	47.3380	46.3376	45.5820	45.2711	45.3338	45.3345	45.7379	46.4993
d-Pe19A1_02_G10R	41.3393	43.8482	47.2591	48.9203	50.8605	52.2648	53.3554	53.9797	54.3550	54.6359	54.9070	55.2720	55.1157	55.3689	55.9260	56.2435	56.9084	57.6423	58.2193	58.7389	59.2434	59.6431	60.1066	60.5269	60.8769	61.1914	61.5764	61.8662	62.0507	62.3250	62.5052	62.6282	62.6733	62.4364	61.6697	60.4142	59.1366	57.5541	55.9748	54.6408	53.5403	52.5244	51.6415	50.9266	50.6140	50.6361	50.5970	50.9056	51.5689
d-Pe19A1_02_G11R	40.8638	43.8576	46.5269	48.5022	50.1981	51.4765	52.3261	53.3004	53.5185	53.7430	53.8553	54.2933	54.2294	54.3920	54.8796	55.2099	55.8422	56.5976	57.1035	57.5957	58.1435	58.5056	58.9675	59.3265	59.6419	59.9286	60.2974	60.6137	60.8153	61.0155	61.1606	61.2765	61.3346	61.0978	60.3398	59.0910	57.7566	56.1736	54.5638	53.2325	52.1682	51.1976	50.3472	49.6735	49.3299	49.3168	49.2746	49.5374	50.1693
d-Pe19A1_02_G12R	40.8456	43.7698	46.6896	48.4665	50.3587	51.5627	52.5881	53.4594	53.9858	54.0591	54.2491	54.7249	54.6454	54.9335	55.3903	55.7174	56.4525	57.1855	57.7222	58.2466	58.8387	59.2303	59.7536	60.1218	60.4405	60.7534	61.1813	61.5175	61.6963	61.9163	62.1139	62.2609	62.3062	62.1067	61.3869	60.1590	58.8508	57.2749	55.7240	54.3528	53.2779	52.2747	51.3404	50.6402	50.3345	50.3382	50.2980	50.6213	51.2693
d-Pe19A1_02_H01R	38.1014	41.7322	44.6329	46.4700	48.4953	49.7321	50.7816	51.6702	52.2335	52.5762	52.6986	53.0054	53.0103	53.1482	53.6428	54.0667	54.5874	55.2489	55.6977	56.1577	56.6842	57.0435	57.4704	57.9862	58.2924	58.6330	58.9543	59.1706	59.4266	59.6468	59.8756	59.9915	60.0230	59.7939	59.0243	57.9684	56.7242	55.3452	53.8915	52.6000	51.5097	50.5427	49.5776	48.9832	48.6056	48.6222	48.7265	49.0545	49.6612
d-Pe19A1_02_H02R	39.1694	42.0033	45.1258	46.8433	48.3518	49.4866	50.5422	51.2494	51.6782	51.9566	52.0106	52.2325	52.2355	52.2748	52.6880	53.0420	53.6045	54.1395	54.6270	55.0837	55.7077	56.0219	56.4321	56.9754	57.1877	57.5368	57.9047	58.1009	58.3681	58.5416	58.7370	58.7927	58.8222	58.5396	57.7184	56.5370	55.1582	53.5527	51.9299	50.5095	49.3951	48.3908	47.3919	46.7404	46.3381	46.3245	46.4221	46.7376	47.4154
d-Pe19A1_02_H03R	39.2405	42.9973	45.5707	47.7250	49.2971	50.5812	51.9781	52.6040	52.9110	53.2671	53.4215	53.5704	53.5554	53.6614	54.2152	54.5473	55.1302	55.8292	56.2998	56.8236	57.4146	57.7168	58.1987	58.6856	58.9761	59.3491	59.6814	59.9256	60.1864	60.3563	60.5819	60.6824	60.6871	60.3600	59.5132	58.2410	56.7518	55.1358	53.4546	51.9709	50.7743	49.6525	48.6206	47.9304	47.4951	47.5021	47.6093	47.9879	48.6680
d-Pe19A1_02_H04R	37.8931	41.1663	43.7130	45.0683	46.7174	47.8163	48.6161	49.1913	49.5951	49.6366	49.6942	49.8221	49.8103	49.9142	50.3288	50.6623	51.0512	51.5959	52.0805	52.6289	53.2149	53.5938	54.0917	54.6035	54.8484	55.2019	55.4943	55.7309	56.0234	56.1877	56.3280	56.4448	56.3870	55.9580	54.9816	53.5496	51.8440	50.0466	48.1856	46.5184	45.1758	44.0057	42.8789	42.0796	41.7280	41.7443	41.9326	42.3818	43.2214
d-Pe19A1_02_H05R	40.9323	44.7693	47.1061	49.1646	50.9503	52.1489	53.3212	53.8523	54.3839	54.5089	54.4835	54.7240	54.5869	54.7386	55.1127	55.5994	56.2856	56.9433	57.4790	57.8726	58.4507	58.8183	59.2801	59.8362	60.0769	60.4445	60.8443	61.1163	61.3485	61.5250	61.7820	61.8530	61.8439	61.5145	60.6001	59.2065	57.6225	55.8799	54.0082	52.3493	50.9444	49.6535	48.4518	47.6340	47.1780	47.1547	47.3621	47.7899	48.5865
d-Pe19A1_02_H06R	40.2539	43.7291	46.4207	48.4410	50.4033	51.5324	52.8925	53.5367	54.0491	54.4101	54.4142	54.5633	54.6540	54.8223	55.1986	55.6684	56.3156	57.0245	57.5253	58.0376	58.5837	58.9661	59.4487	59.9194	60.2061	60.5977	60.9416	61.1959	61.4544	61.6423	61.8597	61.9595	61.9699	61.7216	60.8672	59.6239	58.1646	56.5236	54.7799	53.2967	52.0595	50.9354	49.8639	49.1223	48.7113	48.6737	48.7969	49.1435	49.8372
d-Pe19A1_02_H07R	39.8509	42.9532	45.7206	47.7906	49.4571	50.7705	51.9937	52.7295	53.1548	53.4931	53.6318	53.7098	53.7193	53.7965	54.1169	54.6192	55.2192	55.8723	56.3701	56.8432	57.4405	57.7497	58.2024	58.7159	58.9620	59.3295	59.6590	59.8767	60.1327	60.2946	60.5149	60.6292	60.6008	60.3088	59.5000	58.2753	56.8566	55.2875	53.6616	52.1674	50.9991	49.9337	48.8868	48.1951	47.8213	47.8245	47.9599	48.3447	49.0103
d-Pe19A1_02_H08R	39.7206	43.4277	46.2395	48.0932	50.3135	51.7632	52.9088	53.8499	54.4537	54.8700	55.0040	55.4094	55.3265	55.5162	55.9162	56.4645	57.1685	57.8178	58.3389	58.7628	59.3377	59.6445	60.0354	60.5209	60.7446	61.1458	61.4864	61.7248	61.9448	62.1063	62.3715	62.5095	62.5498	62.3079	61.6579	60.6566	59.4170	58.0713	56.6289	55.3912	54.4185	53.5155	52.6479	52.0619	51.7180	51.6749	51.6970	51.9919	52.5118
d-Pe19A1_02_H09R	40.1538	43.6527	46.3754	48.7515	50.9841	52.1539	53.3396	54.1539	54.7445	55.2189	55.2701	55.5866	55.4505	55.6849	56.2096	56.5939	57.4067	58.1281	58.6855	59.1989	59.7281	60.1506	60.6099	61.1311	61.3961	61.7884	62.2021	62.4641	62.7241	62.9107	63.0506	63.2064	63.2317	62.9155	62.0675	60.7913	59.2771	57.6476	55.9022	54.3483	53.0489	51.8850	50.7657	50.0474	49.6582	49.6381	49.7796	50.2065	50.9423
d-Pe19A1_02_H10R	40.1717	43.9521	46.8877	49.1193	50.9613	52.4472	53.5869	54.3962	55.1594	55.7928	55.4953	55.9373	55.9775	56.1615	56.5903	57.1906	57.8686	58.5960	59.1317	59.5746	60.0992	60.4420	60.8783	61.3290	61.6213	61.9631	62.3117	62.5709	62.8075	63.0128	63.2043	63.3662	63.3621	63.1960	62.5029	61.3765	60.0823	58.6011	57.0300	55.6649	54.5873	53.5888	52.6245	52.0002	51.5649	51.5107	51.5522	51.8747	52.4799
d-Pe19A1_02_H11R	37.5646	40.3734	42.5618	44.5994	46.1484	47.0255	47.9314	48.3762	48.8009	49.1165	48.9868	49.2749	49.2231	49.2832	49.7632	50.0723	50.4688	51.0787	51.5420	52.0232	52.5041	52.9542	53.4233	53.8864	54.1685	54.5013	54.8749	55.0908	55.3025	55.4763	55.6527	55.7542	55.6917	55.3288	54.3728	52.9975	51.3972	49.7070	47.9278	46.3846	45.1429	44.0307	42.9453	42.2140	41.8838	41.8315	41.9716	42.3919	43.1022
d-Pe19A1_02_H12R	40.9140	44.5231	46.8850	49.3356	51.0278	52.4635	53.5941	54.5007	55.1064	55.3923	55.4937	55.8389	55.6871	55.9636	56.3673	56.8827	57.5592	58.2553	58.8049	59.2078	59.6479	60.0778	60.4818	60.9958	61.2222	61.5043	61.9164	62.1621	62.3587	62.5650	62.7672	62.8788	62.8753	62.6707	61.9853	60.8661	59.5231	58.0557	56.4424	55.0766	53.9953	53.0030	52.0029	51.3300	50.9932	50.9015	50.9489	51.2308	51.8282
d-Pe19A1_03_A01R	36.3252	39.2110	41.7075	43.6884	45.0588	46.0805	47.2073	47.9915	48.4857	48.7652	49.0998	49.2253	48.9960	49.4301	49.7704	49.9684	50.5064	50.8726	51.5196	51.8555	52.3407	52.6908	53.1603	53.5884	53.8212	54.0998	54.4319	54.7019	54.9035	55.1955	55.2636	55.3583	55.4124	55.1880	54.5554	53.6080	52.4879	51.2473	49.8652	48.7597	47.7439	46.8541	46.0566	45.4400	45.1599	45.1114	45.2157	45.5328	46.0996
d-Pe19A1_03_A02R	41.2447	43.7836	46.9143	48.5755	49.8920	51.1430	52.2837	52.8499	53.2669	53.4949	53.6898	53.8226	53.5435	53.9052	54.2434	54.4003	55.1126	55.5559	56.3087	56.7836	57.2929	57.6586	58.1799	58.5810	58.8836	59.1548	59.4827	59.8012	59.9967	60.2912	60.3826	60.4944	60.5578	60.2541	59.3903	58.1793	56.6744	55.0394	53.3682	51.9048	50.6271	49.5424	48.5172	47.6896	47.3809	47.3027	47.4397	47.8508	48.6098
d-Pe19A1_03_A03R	39.6879	42.3338	44.9056	46.5167	47.6053	48.8397	49.6551	50.0822	50.2439	50.5419	50.4377	50.5556	50.3159	50.6774	50.9810	51.0971	51.5972	52.0928	52.7711	53.2849	53.8064	54.2348	54.7914	55.2280	55.5123	55.7860	56.1152	56.4138	56.6458	56.9032	56.9460	56.9836	56.9887	56.5667	55.5378	54.0655	52.3152	50.4510	48.4991	46.8042	45.3972	44.1782	43.0226	42.1856	41.8760	41.8315	42.0151	42.5365	43.4315
d-Pe19A1_03_A04R	39.4862	42.5614	45.3819	47.3764	48.7416	50.2601	51.3647	52.0070	52.6006	52.9592	53.1168	53.2830	53.1004	53.4821	53.9415	54.1967	54.7955	55.2517	55.9740	56.5577	56.9788	57.4042	57.8696	58.2856	58.6240	58.8724	59.1665	59.5193	59.7167	59.9761	60.0947	60.2094	60.2404	59.9803	59.1834	58.0305	56.5986	55.0445	53.4208	52.0399	50.8542	49.8754	48.9198	48.1844	47.8939	47.7995	47.8699	48.2154	48.9183
d-Pe19A1_03_A05R	40.5205	43.7530	46.3584	48.5777	50.4265	51.7428	52.7609	53.5300	54.0280	54.3019	54.5533	54.6228	54.5959	54.9048	55.3914	55.5971	56.3478	56.8318	57.7104	58.2087	58.6764	59.1443	59.5921	60.0096	60.3687	60.6355	60.9725	61.3021	61.5864	61.8286	61.9201	62.0556	62.0832	61.7815	60.9929	59.7497	58.2124	56.5680	54.8712	53.4042	52.1868	51.1694	50.1545	49.3705	49.0325	48.9625	49.0265	49.4112	50.0977
d-Pe19A1_03_A06R	38.8864	41.5601	44.1661	46.0097	47.3194	48.6552	49.5927	50.2775	50.7358	50.8008	51.1013	51.3448	51.1363	51.4368	51.8209	52.0458	52.5778	53.0353	53.7492	54.2271	54.7165	55.1254	55.6326	56.0312	56.3652	56.6000	56.9485	57.1902	57.4230	57.6997	57.8251	57.9140	57.9399	57.6641	56.8203	55.6629	54.2403	52.6246	50.9997	49.5636	48.3450	47.3611	46.3710	45.6478	45.3233	45.2780	45.3905	45.7790	46.4804
d-Pe19A1_03_A07R	37.7223	40.7641	43.4025	44.9967	46.3638	47.5662	48.9817	49.3183	49.7831	50.0880	50.2348	50.4513	50.3706	50.7519	51.0579	51.1432	51.7764	52.2544	52.8994	53.5154	54.0342	54.5021	54.9663	55.4324	55.7242	56.0006	56.3192	56.6315	56.8469	57.1357	57.2487	57.3030	57.2973	56.9589	56.0418	54.7828	53.2306	51.4917	49.7605	48.1619	46.8352	45.7108	44.6493	43.8371	43.4941	43.4554	43.6002	44.0490	44.8199
d-Pe19A1_03_A08R	40.6242	43.7812	46.6202	48.5684	50.2918	51.8178	52.8207	53.7011	54.3104	54.6029	54.9736	55.0889	55.1036	55.4120	55.9941	56.1164	56.8253	57.3963	58.2380	58.7726	59.3010	59.6689	60.2074	60.6674	60.9827	61.3000	61.6635	61.9705	62.1365	62.4682	62.6084	62.6788	62.7653	62.5162	61.7121	60.5629	59.1579	57.5793	55.9147	54.4753	53.2364	52.2075	51.2046	50.4516	50.1054	50.0242	50.1254	50.4952	51.1774
d-Pe19A1_03_A09R	40.1490	43.1806	45.6207	47.9684	49.5264	50.8615	52.0654	52.8458	53.3694	53.7749	54.0572	54.2134	54.1730	54.4012	54.8822	55.1129	55.7870	56.3374	57.0244	57.4914	58.0397	58.4433	58.8861	59.3680	59.6364	59.9151	60.2731	60.5745	60.7583	61.0189	61.1315	61.2270	61.2691	61.0130	60.2706	59.1468	57.8012	56.2594	54.7191	53.3594	52.2366	51.2623	50.3721	49.6418	49.3343	49.2449	49.3068	49.6359	50.2510
d-Pe19A1_03_A10R	41.1106	44.6453	47.1050	49.1070	50.6337	52.0963	53.2180	53.9161	54.4492	54.6923	54.9268	55.1742	55.0249	55.3043	55.7454	56.0861	56.7938	57.2742	58.0575	58.5593	59.0502	59.4439	59.8811	60.3218	60.6481	60.9237	61.2255	61.5744	61.7658	62.0017	62.1095	62.1987	62.2565	61.9747	61.1686	60.0317	58.6539	57.0193	55.3695	53.9154	52.7679	51.7566	50.7736	50.0418	49.7304	49.6422	49.6839	50.0788	50.7097
d-Pe19A1_03_A11R	39.9946	42.9784	45.4960	47.3894	48.9571	50.5773	51.1059	51.6883	52.2044	52.3979	52.5992	52.6427	52.5196	52.8193	53.2758	53.3812	53.9730	54.4664	55.2302	55.8321	56.2258	56.6655	57.1940	57.6340	57.9866	58.1841	58.5388	58.8134	59.0777	59.3596	59.4362	59.5342	59.5390	59.2146	58.3276	57.0303	55.4462	53.7080	51.8393	50.2293	48.9019	47.7200	46.5811	45.7484	45.3731	45.2655	45.3473	45.7652	46.5286
d-Pe19A1_03_A12R	38.9023	41.8218	44.3436	46.6179	48.0214	49.5043	50.6220	51.1494	51.7627	52.0715	52.4180	52.4428	52.4180	52.8114	53.2212	53.3402	53.9740	54.4068	55.1983	55.7586	56.2663	56.6490	57.1560	57.5985	57.8867	58.1916	58.5180	58.8316	59.0808	59.3872	59.4600	59.5774	59.6364	59.3780	58.6107	57.5779	56.2782	54.8544	53.3985	52.1035	50.9865	50.0542	49.1716	48.4835	48.1962	48.1848	48.2754	48.6242	49.2091
d-Pe19A1_03_B01R	38.6903	41.1323	43.7332	45.7675	47.1274	48.2934	49.5039	50.2151	50.8087	50.6850	50.9292	51.2471	51.2824	51.6246	51.9741	52.4206	53.0372	53.6657	54.0953	54.5578	55.0435	55.3610	55.8453	56.2163	56.4911	56.8113	57.1535	57.3485	57.5546	57.6496	57.8379	57.8998	57.9856	57.7611	56.9875	55.8876	54.6951	53.2358	51.6630	50.4525	49.4231	48.4551	47.5987	47.0076	46.7347	46.6592	46.8054	47.1314	47.7897
d-Pe19A1_03_B02R	41.3279	44.3757	47.1205	49.4168	50.8122	52.2388	53.5456	54.2239	54.6697	55.0381	55.2973	55.4621	55.6254	55.9572	56.3448	56.9722	57.6377	58.2284	58.8225	59.2451	59.7822	60.1409	60.6438	61.0225	61.3790	61.7260	62.0462	62.3409	62.5118	62.7356	62.9474	63.0845	63.2398	63.0187	62.2675	61.2153	60.0238	58.5679	57.1256	55.9037	54.8844	53.9433	53.0782	52.4238	52.0997	51.9930	52.1176	52.3884	53.0019
d-Pe19A1_03_B03R	44.1426	47.6904	49.8126	52.2550	53.9403	55.3658	56.5845	57.3302	58.0132	58.2894	58.5755	58.8853	58.9345	59.4014	59.7587	60.5371	61.3301	61.9591	62.5700	62.9311	63.4305	63.8442	64.3156	64.6526	65.0394	65.4590	65.8038	66.1190	66.3052	66.5378	66.7417	66.9421	67.1262	66.9459	66.3118	65.3274	64.2229	62.9342	61.5419	60.2986	59.2982	58.3230	57.4282	56.7278	56.4049	56.2640	56.3152	56.5948	57.1949
d-Pe19A1_03_B04R	42.7006	46.1842	48.8608	51.1351	52.9460	54.3255	55.6752	56.6032	56.9864	57.2820	57.3943	58.0235	57.9675	58.4295	58.8235	59.6040	60.3797	61.0738	61.7572	62.1222	62.7079	63.1841	63.6335	64.0335	64.4787	64.8797	65.2338	65.5387	65.7861	65.9238	66.1776	66.3442	66.4354	66.2365	65.4358	64.1717	62.7910	61.1568	59.5640	58.1886	57.0386	55.9805	54.9876	54.2382	53.9239	53.7942	53.8811	54.2365	54.9139
d-Pe19A1_03_B05R	40.8268	44.5625	46.5983	48.7793	50.5906	51.5891	52.9478	53.5796	53.8548	54.1937	54.2418	54.6041	54.6252	54.8380	55.3732	55.8906	56.5288	57.1427	57.7833	58.2165	58.7825	59.1766	59.6792	60.1208	60.4892	60.8306	61.1522	61.5109	61.7864	61.8858	62.1183	62.2589	62.3281	62.0271	61.1131	59.8396	58.3919	56.8014	55.1329	53.7474	52.5702	51.5115	50.5197	49.7863	49.4832	49.3969	49.5298	49.8874	50.6129
d-Pe19A1_03_B06R	41.5787	44.9364	46.8754	49.1114	50.6469	51.9795	52.7907	53.4378	53.8771	53.7521	53.8443	54.2742	54.2720	54.4283	54.8110	55.4624	56.1071	56.7691	57.4022	57.8418	58.3959	58.8559	59.3263	59.8080	60.1293	60.5314	60.9214	61.2209	61.4717	61.6061	61.7799	61.8798	62.0105	61.6727	60.7004	59.3656	57.7839	56.0624	54.2540	52.7383	51.4713	50.3137	49.2075	48.4394	48.0915	47.9953	48.1387	48.5275	49.3015
d-Pe19A1_03_B07R	40.4568	43.4880	45.4539	47.8102	49.2210	50.3369	51.4603	51.9177	52.0166	52.1091	52.2484	52.5552	52.4427	52.7883	53.0865	53.4060	54.0091	54.6858	55.3340	55.8032	56.4304	56.8122	57.3498	57.7925	58.1193	58.4334	58.8279	59.1980	59.3928	59.5294	59.6877	59.7385	59.7861	59.4341	58.3382	56.8322	55.1304	53.2165	51.2588	49.5085	48.0701	46.7509	45.5065	44.6322	44.2787	44.2078	44.4265	44.9066	45.8106
d-Pe19A1_03_B08R	40.7643	44.1067	46.5726	48.7498	50.4809	51.7564	52.8253	53.4771	53.8633	53.9184	53.8607	54.4163	54.3379	54.6192	55.0307	55.5964	56.2487	56.8839	57.5474	58.0268	58.5623	59.0144	59.4661	59.9311	60.2422	60.6504	61.0267	61.3540	61.5802	61.7678	61.9463	62.0066	62.1788	61.8434	60.8779	59.5262	58.0060	56.3207	54.4741	53.0234	51.7681	50.6557	49.5408	48.7719	48.4490	48.3533	48.5097	48.8717	49.6569
d-Pe19A1_03_B09R	41.0436	43.9140	46.2901	48.6621	50.1883	51.2609	52.4029	53.0975	53.3605	53.4968	53.6059	54.0352	53.8520	54.1534	54.5914	55.0078	55.6116	56.2177	56.8518	57.2689	57.8302	58.2502	58.7131	59.1188	59.4422	59.7960	60.1285	60.4550	60.6522	60.7855	60.9427	61.0229	61.1268	60.7887	59.8715	58.5829	57.1141	55.4627	53.7743	52.3178	51.1222	50.0849	49.0238	48.3081	48.0124	47.9320	48.0709	48.4158	49.1694
d-Pe19A1_03_B10R	41.3272	44.2831	46.8469	49.0941	50.5665	51.6531	52.7971	53.4283	53.7923	53.8603	53.9548	54.4781	54.3530	54.7262	55.1376	55.6908	56.2803	56.9695	57.6108	58.0035	58.5224	58.9715	59.4106	59.8084	60.2081	60.5343	60.8979	61.2007	61.4281	61.5504	61.8205	61.9141	62.0164	61.7181	60.8759	59.6230	58.2300	56.6566	55.0278	53.7067	52.5884	51.5709	50.6072	49.9539	49.6523	49.5569	49.6959	50.0361	50.6702
d-Pe19A1_03_B11R	41.3838	44.3871	46.8975	48.5378	50.1585	51.5494	52.3094	52.9191	53.2366	53.3083	53.5054	53.9419	53.7058	54.0071	54.4109	54.7892	55.3956	55.9847	56.6160	57.0996	57.6326	57.9877	58.5074	58.8528	59.1898	59.4980	59.8486	60.2073	60.3965	60.5261	60.7058	60.8009	60.8698	60.5462	59.6528	58.3672	56.8870	55.1710	53.4638	51.9842	50.8404	49.7400	48.7270	47.9923	47.6330	47.5319	47.6758	48.0242	48.7984
d-Pe19A1_03_B12R	40.3617	43.1163	45.6488	47.6351	48.8371	50.2364	51.4290	52.0519	52.3459	52.6338	52.8433	53.1396	53.1289	53.3962	53.8532	54.2567	54.9770	55.6109	56.2740	56.7095	57.2566	57.6889	58.2291	58.5205	58.8981	59.1967	59.6121	59.8859	60.1469	60.2641	60.4202	60.5498	60.6677	60.3846	59.5784	58.3687	56.9686	55.3500	53.7053	52.3357	51.1804	50.1358	49.1258	48.4162	48.1002	48.0037	48.1528	48.5091	49.2527
d-Pe19A1_03_C01R	41.8420	44.7150	46.8483	48.8124	50.5349	51.7533	52.8702	53.5207	53.9631	53.9864	54.3652	54.6999	54.5658	54.7894	55.5761	55.5426	56.4862	57.1412	57.6114	58.0525	58.5433	58.9038	59.4824	59.7163	60.0228	60.3190	60.6764	60.9199	61.0867	61.3629	61.5060	61.6200	61.6961	61.5196	60.7134	59.6696	58.4126	56.9820	55.5546	54.2032	53.2289	52.1763	51.2962	50.6237	50.3258	50.2294	50.3412	50.6572	51.2334
d-Pe19A1_03_C02R	41.5033	43.7473	46.2656	47.7290	49.1819	50.0970	51.0424	51.5193	51.4667	51.6624	51.7068	51.8431	51.7841	51.8891	52.6772	52.5001	53.2766	53.8421	54.3428	54.8099	55.2517	55.6833	56.2536	56.5559	56.8626	57.1927	57.5162	57.7682	57.9127	58.1633	58.3046	58.3706	58.4068	58.1158	57.1233	55.8972	54.3822	52.7124	51.0812	49.5391	48.3904	47.2740	46.2410	45.5407	45.2121	45.1544	45.3336	45.7288	46.4410
d-Pe19A1_03_C03R	42.7373	45.6243	47.9168	49.5163	51.4270	52.8637	53.7759	54.3929	54.3783	54.6901	54.8070	54.9665	55.0449	55.1580	56.0857	56.0142	56.9047	57.6800	58.2028	58.7183	59.0831	59.4423	60.0136	60.3467	60.7036	60.9970	61.3783	61.6779	61.7989	62.0565	62.2542	62.3723	62.4255	62.2005	61.3593	60.1796	58.7592	57.2096	55.6143	54.1161	53.0914	51.9638	51.0096	50.3234	49.9505	49.8751	49.9564	50.3150	51.0183
d-Pe19A1_03_C04R	45.6942	49.0319	51.9697	53.8684	56.2772	57.7637	59.0431	59.8697	60.3505	60.7394	60.9428	61.3379	61.4811	61.6467	62.7275	63.0556	64.2039	64.9351	65.4335	65.9509	66.4123	66.7155	67.3419	67.8408	68.2387	68.5820	68.9709	69.2843	69.4310	69.7614	70.0278	70.1974	70.2784	70.0825	69.3195	68.2067	66.8688	65.3293	63.7765	62.3601	61.2745	60.1438	59.2041	58.4742	58.1326	58.0649	58.1316	58.4221	59.1057
d-Pe19A1_03_C05R	37.9369	41.1583	43.0843	45.2766	47.0024	48.3636	49.3462	50.0477	50.2610	50.6203	50.8055	51.1885	51.2343	51.3874	52.0557	52.0932	52.9133	53.6555	54.2180	54.7199	55.1410	55.6257	56.2227	56.5269	56.8508	57.2316	57.5166	57.8147	58.0745	58.2583	58.4008	58.5002	58.5097	58.2265	57.3617	56.1268	54.6736	53.1056	51.4878	49.9995	48.8966	47.7873	46.8270	46.1708	45.9087	45.8822	45.9965	46.4294	47.1497
d-Pe19A1_03_C06R	41.9972	44.7946	47.1137	48.7173	50.6077	51.8999	52.8508	53.5700	54.0418	53.9704	53.9876	54.5329	54.4270	54.5040	55.2158	55.3640	56.1961	56.8701	57.4427	57.9775	58.3572	58.7879	59.3258	59.5910	59.9337	60.2407	60.6226	60.8634	61.1122	61.3254	61.4206	61.5524	61.5907	61.3419	60.5514	59.4132	58.0603	56.5151	54.9218	53.4575	52.4055	51.3071	50.3639	49.6732	49.3281	49.2565	49.3452	49.6786	50.3358
d-Pe19A1_03_C07R	43.6478	46.5552	49.0515	51.3893	53.3154	54.9103	56.0593	57.0188	57.4733	57.7238	58.0953	58.4899	58.5240	58.8920	59.6242	59.9663	61.0720	61.8055	62.3114	62.8836	63.3504	63.6976	64.3069	64.6963	65.0951	65.4091	65.8581	66.1392	66.3113	66.5857	66.7706	66.9359	66.9880	66.8665	66.1280	65.0855	63.8092	62.3288	60.8643	59.5319	58.5040	57.4902	56.6021	55.9416	55.6348	55.5402	55.6259	55.8555	56.5154
d-Pe19A1_03_C08R	42.3015	45.2692	47.6906	49.2884	51.3228	52.5595	53.5872	54.3067	54.6133	54.7344	55.0379	55.4129	55.2540	55.4359	55.9906	56.3226	57.2643	57.9092	58.4884	59.0188	59.3740	59.8090	60.4417	60.6996	61.0386	61.3452	61.7876	62.0006	62.1907	62.4098	62.5633	62.6480	62.7272	62.4690	61.6248	60.4392	59.0568	57.4241	55.7904	54.3422	53.2279	52.1150	51.1738	50.4920	50.1766	50.1039	50.1646	50.5262	51.1992
d-Pe19A1_03_C09R	41.1407	43.6389	45.8927	47.8001	49.6090	50.6713	51.7597	52.3369	52.4210	52.6895	52.7745	53.1198	53.0015	53.2058	53.8178	53.9203	54.9236	55.4796	56.0284	56.5791	57.1376	57.5706	58.1718	58.4695	58.8632	59.2202	59.6484	59.8783	60.0854	60.2981	60.4871	60.6013	60.5721	60.2488	59.2465	57.8542	56.2484	54.4928	52.7105	51.0294	49.7963	48.5405	47.4454	46.6725	46.3591	46.2985	46.4431	46.9228	47.6901
d-Pe19A1_03_C10R	43.7816	46.2781	49.0421	50.5798	52.2344	53.5261	54.6565	55.3113	55.8180	55.7875	55.9193	56.3610	56.2307	56.4737	57.1091	57.5050	58.3859	58.9985	59.5580	60.0116	60.5159	60.9684	61.5525	61.8337	62.2212	62.5290	62.9233	63.2229	63.4032	63.6249	63.8075	64.0138	64.0579	63.7724	62.9819	61.8517	60.4645	58.9136	57.3236	55.9079	54.8153	53.7464	52.7917	52.0971	51.7919	51.6243	51.7341	52.0675	52.6991
d-Pe19A1_03_C11R	42.7239	45.7524	47.6888	49.2961	51.4168	52.6010	53.4192	54.2382	54.4993	54.5353	54.8515	55.1379	55.0844	55.3109	55.9199	56.1732	57.1479	57.9233	58.4009	59.0634	59.5466	59.9871	60.5716	60.9011	61.3270	61.6980	62.1290	62.4253	62.6341	62.8356	63.0143	63.1372	63.1719	62.8590	61.9314	60.5692	58.9026	57.0511	55.2102	53.5562	52.1877	50.8657	49.7353	48.8989	48.5322	48.4134	48.6195	49.0539	49.8535
d-Pe19A1_03_C12R	39.1810	41.5871	44.0388	46.0376	47.9425	49.0035	49.9705	50.7879	50.9423	51.1014	51.3284	51.5855	51.6891	51.9392	52.3850	52.5060	53.4479	54.0835	54.6504	55.2565	55.7954	56.2105	56.8534	57.1860	57.4883	57.8686	58.2749	58.5582	58.8131	59.0358	59.1508	59.2644	59.3010	58.9737	58.0275	56.6359	54.9924	53.1654	51.2983	49.5638	48.2292	46.9007	45.7635	44.9165	44.5766	44.4932	44.6511	45.1333	46.0162
d-Pe19A1_03_D01R	40.8652	43.8376	45.7709	48.2468	49.3976	50.9260	52.0145	52.5545	53.3542	52.9630	53.3951	53.4805	53.6033	53.9196	54.3510	54.7526	55.4540	56.1575	56.5282	57.0057	57.5060	57.8636	58.3214	58.8578	59.0919	59.4105	59.7166	60.0103	60.2237	60.4286	60.6869	60.7606	60.8333	60.6897	60.0368	58.9854	57.8275	56.4858	55.0989	53.9471	52.8409	52.0625	51.2150	50.5993	50.3081	50.2444	50.3637	50.6072	51.1240
d-Pe19A1_03_D02R	41.4618	44.1098	45.9644	47.8807	49.1802	50.1819	51.1536	51.7516	52.2557	51.9093	52.0736	52.1528	52.2784	52.4209	52.8718	53.1272	53.8039	54.4757	54.8449	55.3470	55.7454	56.1868	56.5436	57.0903	57.3393	57.6133	57.9601	58.2002	58.3893	58.6243	58.8169	58.8582	58.9126	58.6606	57.8689	56.7358	55.4100	53.8974	52.3470	51.0818	49.9176	49.0840	48.1955	47.5665	47.2315	47.1778	47.2428	47.5124	48.0829
d-Pe19A1_03_D03R	42.3436	45.3379	47.8071	49.9293	51.3522	52.7320	53.6325	54.4432	54.9203	54.7682	55.0588	55.2037	55.3242	55.6185	56.0645	56.4093	57.4148	58.0738	58.5646	59.0558	59.5629	59.9841	60.3921	60.9529	61.2491	61.5479	61.9628	62.2608	62.5463	62.7350	62.9508	63.0401	63.0810	62.9261	62.1477	60.9281	59.5386	57.9997	56.3976	54.9819	53.8897	52.9359	51.9847	51.3130	50.9472	50.9167	50.9912	51.3387	51.9379
d-Pe19A1_03_D04R	42.1823	44.8871	47.2865	49.3297	50.7597	52.0729	52.9840	53.8107	54.3164	53.8853	54.1935	54.3910	54.4596	54.6933	55.1424	55.5517	56.2512	57.0014	57.5640	58.0266	58.5149	58.9132	59.3216	59.8399	60.1270	60.4294	60.8200	61.0912	61.2918	61.5299	61.7232	61.8206	61.8380	61.6292	60.8815	59.6775	58.2781	56.7450	55.1752	53.8256	52.6257	51.7363	50.7871	50.1214	49.7958	49.6935	49.8117	50.1355	50.7235
d-Pe19A1_03_D05R	38.9976	41.8080	43.9710	45.6912	47.2568	48.2757	48.9943	49.6266	50.0068	49.6474	49.7225	49.9388	50.0445	50.2276	50.6367	50.8896	51.5894	52.3133	52.8108	53.3467	53.9503	54.4726	54.9143	55.4667	55.8023	56.1066	56.4968	56.8031	57.0746	57.2819	57.4737	57.5345	57.4829	57.0999	56.0649	54.5296	52.6619	50.6816	48.6445	46.8146	45.3501	44.0861	42.8318	41.9611	41.5840	41.5161	41.6360	42.1202	43.0079
d-Pe19A1_03_D06R	39.3149	41.9632	43.4007	45.2762	46.4948	47.7028	48.0877	48.8466	49.2196	49.0087	48.9323	49.1755	49.3057	49.4409	49.8316	49.9041	50.4680	51.0333	51.4814	52.0340	52.5020	52.9484	53.4268	53.8886	54.2000	54.4368	54.8135	55.0487	55.2593	55.4735	55.6704	55.7134	55.6295	55.3035	54.2766	52.9058	51.3140	49.5918	47.8442	46.2970	45.0642	43.9810	42.9608	42.2829	41.9823	41.9688	42.0835	42.5057	43.2693
d-Pe19A1_03_D07R	41.6442	44.5358	46.9666	49.5250	50.7989	52.5232	53.6537	54.4330	54.9156	54.9660	55.4024	55.4296	55.4898	55.7973	56.2788	56.7931	57.7113	58.3361	58.8048	59.2978	59.8532	60.2879	60.6387	61.2547	61.5565	61.8762	62.2359	62.5236	62.7455	62.9461	63.1984	63.3419	63.3481	63.1535	62.3753	61.1985	59.8354	58.2073	56.6113	55.2689	54.0801	53.1677	52.1997	51.5333	51.1821	51.0973	51.1578	51.4559	52.0694
d-Pe19A1_03_D08R	42.2861	45.3553	47.6251	49.9753	51.6743	52.8875	54.2325	55.0227	55.4846	55.3808	55.7451	55.9593	55.9808	56.1507	56.6403	57.1986	58.0456	58.6409	59.0492	59.5649	60.0358	60.4603	60.9401	61.4042	61.6929	61.9788	62.3252	62.6186	62.7918	62.9587	63.2366	63.2807	63.3015	63.1196	62.3084	61.1954	59.8591	58.2847	56.6871	55.3557	54.1927	53.3076	52.3552	51.7365	51.4133	51.3195	51.4405	51.7375	52.3424
d-Pe19A1_03_D09R	40.8472	43.8946	45.9264	48.5105	49.9262	51.0896	52.3404	53.0925	53.3144	53.2061	53.6711	53.8101	53.7556	53.9732	54.4238	54.8151	55.7133	56.3497	56.8429	57.3484	57.9091	58.4502	58.9027	59.4213	59.7338	60.0699	60.4579	60.7934	60.9423	61.1701	61.3840	61.4586	61.4733	61.1652	60.1834	58.7453	57.1227	55.2749	53.4002	51.7940	50.4261	49.2540	48.0727	47.3133	46.9903	46.9817	47.1813	47.6412	48.4659
d-Pe19A1_03_D10R	42.0147	44.8517	46.7528	49.1275	50.6292	51.9131	52.7199	53.8033	54.1341	54.0168	54.2338	54.5674	54.6628	54.7197	55.2881	55.7775	56.4989	57.1437	57.6095	58.0634	58.5521	59.0301	59.3994	59.8948	60.2783	60.5830	60.8915	61.2039	61.4148	61.5737	61.8092	61.9425	61.9271	61.7250	60.9121	59.7711	58.3972	56.8141	55.2348	53.9038	52.7654	51.8430	50.8855	50.2571	49.9089	49.8409	49.9167	50.2396	50.8507
d-Pe19A1_03_D11R	40.7972	43.4559	45.1021	47.0529	48.7565	49.8112	50.7432	51.3822	51.5941	51.3890	51.4832	51.6872	51.7442	51.8557	52.2601	52.6730	53.3296	53.9597	54.3446	54.8690	55.3914	55.8514	56.2159	56.7130	57.0037	57.3321	57.6943	57.9521	58.1466	58.3016	58.5209	58.6017	58.6068	58.3607	57.5335	56.3372	54.8857	53.2801	51.6199	50.2771	49.0701	48.1596	47.1800	46.5344	46.1789	46.0910	46.2029	46.5086	47.1432
d-Pe19A1_03_D12R	39.1273	41.9084	43.9270	46.0853	47.4566	48.7411	49.5606	50.3269	50.6490	50.4517	50.6747	50.9228	50.9625	51.1981	51.5569	51.7418	52.5463	53.1785	53.6424	54.1557	54.7079	55.2451	55.7061	56.1188	56.4385	56.7451	57.1288	57.4113	57.6610	57.8200	58.0429	58.0945	58.0410	57.7729	56.8511	55.5196	53.9528	52.1323	50.2980	48.7007	47.3709	46.1709	45.0537	44.2500	43.8890	43.8333	43.9598	44.4145	45.2617
d-Pe19A1_03_E01R	40.2194	42.7020	45.2454	47.2514	49.0143	50.3688	51.2374	52.2156	52.6707	52.5213	52.7594	52.8701	52.9826	53.2359	53.5995	54.1232	54.9250	55.4417	55.9008	56.3539	56.7278	57.2016	57.6043	57.9479	58.2405	58.5784	58.9131	59.2392	59.4002	59.6406	59.8352	59.9486	59.9867	59.8765	59.1484	58.0426	56.9424	55.6026	54.1959	52.9857	51.9454	51.1675	50.2940	49.6417	49.3811	49.2660	49.3251	49.6539	50.2326
d-Pe19A1_03_E02R	42.5845	44.9045	47.5509	49.3690	50.9234	52.0349	52.9272	53.7821	53.9815	53.7993	53.8369	53.8329	54.0875	54.2970	54.4924	54.9588	55.8022	56.4857	56.9328	57.5329	57.9362	58.3880	58.7417	59.1427	59.4998	59.7928	60.1230	60.4726	60.6366	60.9343	61.0684	61.1501	61.1877	60.8979	59.9265	58.6731	57.1990	55.5339	53.8385	52.4042	51.1740	50.1869	49.2044	48.4475	48.0482	47.9280	48.0186	48.3782	49.0276
d-Pe19A1_03_E03R	42.5464	45.7770	47.9599	50.2903	52.1729	53.4511	54.4913	55.6144	55.9172	55.9254	56.0742	56.1861	56.3615	56.7201	57.0108	57.7062	58.6073	59.1943	59.6713	60.2110	60.5877	61.1005	61.5278	61.9087	62.2827	62.6844	63.0065	63.3807	63.5185	63.7776	64.0141	64.1097	64.1341	63.9091	63.1032	61.9008	60.5736	59.0195	57.4418	56.0263	54.8522	53.9506	52.9657	52.2692	51.9234	51.7630	51.8586	52.2018	52.8585
d-Pe19A1_03_E04R	42.4005	45.3495	47.9387	50.2857	51.8551	53.1751	54.2858	55.1812	55.6619	55.6610	55.7678	56.0629	56.1892	56.5142	56.8793	57.5397	58.3982	59.1409	59.7657	60.1985	60.7027	61.2409	61.6610	62.0605	62.5042	62.9082	63.2434	63.6442	63.8213	64.0953	64.3337	64.5179	64.5169	64.2657	63.4004	62.1645	60.6584	59.0658	57.3456	55.8229	54.5307	53.4561	52.3945	51.6008	51.2493	51.1309	51.2282	51.6233	52.3004
d-Pe19A1_03_E05R	41.3447	45.0701	47.3938	49.5708	51.5056	52.9205	54.2408	55.0821	55.8264	55.8242	55.9912	56.3429	56.6273	56.7875	57.1617	57.8107	58.7974	59.5711	60.0497	60.5516	61.0376	61.5121	61.9112	62.3027	62.7637	63.0577	63.3863	63.7724	63.9499	64.2199	64.3941	64.6237	64.6002	64.3763	63.5892	62.5118	61.1466	59.6690	58.0717	56.6704	55.5517	54.6563	53.6855	52.9745	52.6449	52.5145	52.5645	52.8953	53.5238
d-Pe19A1_03_E06R	40.8609	44.0448	46.4280	48.2039	50.0392	51.1522	52.2341	53.1437	53.6540	53.5391	53.5860	53.8880	53.9991	54.1296	54.4118	54.9258	55.7423	56.3911	56.8803	57.2829	57.7759	58.3292	58.7117	59.1772	59.4816	59.8050	60.1609	60.5422	60.7172	61.0089	61.1753	61.2904	61.2896	61.0441	60.1800	59.0149	57.6477	56.2044	54.6444	53.2085	51.9706	50.9758	49.9647	49.2479	48.9216	48.8658	49.0129	49.4592	50.1687
d-Pe19A1_03_E07R	38.7483	40.6891	42.8074	44.9808	46.0326	46.8946	47.6576	48.1425	48.1091	47.9488	47.9557	47.7088	47.9935	48.2672	48.3754	48.7055	49.1535	49.7271	50.1926	50.7696	51.2747	51.7822	52.2737	52.7676	53.1470	53.4438	53.7295	54.1353	54.2648	54.4915	54.6692	54.6922	54.5848	54.0843	52.8824	51.1277	49.2480	47.2215	45.1172	43.2660	41.7229	40.4870	39.2164	38.3657	38.0078	37.9668	38.1713	38.7249	39.7140
d-Pe19A1_03_E08R	40.3195	42.6300	45.2021	47.4599	48.7834	49.7968	50.6692	51.5139	51.6972	51.6494	51.5732	51.6388	51.8032	51.9804	52.2074	52.7855	53.2902	53.9448	54.5787	55.0505	55.5286	56.0655	56.5189	56.9829	57.2559	57.6033	57.9509	58.3091	58.4338	58.6969	58.8898	58.9350	58.8886	58.4948	57.4638	55.9576	54.3643	52.5642	50.6883	49.0550	47.7118	46.6381	45.5166	44.8123	44.5069	44.4440	44.6072	45.0850	45.9211
d-Pe19A1_03_E09R	41.5203	44.0964	46.3172	49.0886	50.5339	51.7298	52.4815	53.5895	53.9774	54.0045	54.0989	54.2897	54.3362	54.6512	54.9022	55.5154	56.3134	57.0569	57.7390	58.1553	58.6865	59.2327	59.6246	60.0772	60.4693	60.8073	61.2207	61.5596	61.7999	62.0160	62.2174	62.3452	62.3513	62.0809	61.1365	59.7688	58.2212	56.4413	54.6201	53.0354	51.6671	50.5497	49.4423	48.6147	48.2759	48.1554	48.2810	48.6904	49.4795
d-Pe19A1_03_E10R	42.7242	44.9832	47.4214	49.6976	51.2633	52.3283	52.9992	53.9637	54.2179	54.3253	54.1471	54.3127	54.5197	54.6523	54.8942	55.6509	56.3543	57.0302	57.6260	58.0184	58.4560	59.0019	59.3641	59.8364	60.2191	60.5178	60.8721	61.2306	61.3715	61.6130	61.8306	61.9960	61.9794	61.7470	60.8172	59.5584	58.1098	56.4896	54.8201	53.3693	52.1755	51.1513	50.1847	49.4192	49.1106	48.9840	49.0655	49.4468	50.0814
d-Pe19A1_03_E11R	43.1045	45.8967	48.3409	50.7209	52.5749	54.0390	54.6787	55.9495	56.3396	56.3391	56.3750	56.7072	56.9035	57.0736	57.3800	58.1367	59.1073	59.8842	60.4775	60.9089	61.3290	61.9426	62.3536	62.8300	63.2423	63.5957	63.9907	64.2718	64.4999	64.7393	64.9417	65.1108	65.1347	64.9205	64.0335	62.8066	61.3199	59.6358	57.9052	56.3928	55.1604	54.1024	53.0750	52.3078	51.9795	51.8314	51.9371	52.3291	53.0512
d-Pe19A1_03_E12R	39.6428	41.7939	44.7142	47.1167	48.3614	49.6395	50.5674	51.4261	52.1088	51.8424	52.2596	52.2602	52.4733	52.7592	52.9972	53.5840	54.3153	54.9243	55.4799	55.9912	56.4410	56.9603	57.4234	57.7945	58.2051	58.5092	58.8433	59.1461	59.3744	59.6072	59.7790	59.8865	59.9233	59.6495	58.8132	57.6108	56.2180	54.6125	52.9535	51.5138	50.2598	49.3122	48.2898	47.5722	47.2339	47.1446	47.2499	47.6870	48.4360
d-Pe19A1_03_F01R	40.1340	43.0520	45.3351	47.1478	48.7714	49.6871	51.2480	51.4152	52.0614	51.9630	52.0990	52.3752	52.1906	52.3922	52.8800	53.3094	53.7882	54.3736	54.7690	55.1936	55.5913	56.0660	56.3613	56.8976	57.2184	57.4465	57.7907	58.0506	58.2462	58.4322	58.6188	58.7203	58.7403	58.4949	57.8619	56.7985	55.5289	54.1525	52.7141	51.4746	50.5001	49.5436	48.6885	48.0156	47.7738	47.6457	47.7001	48.0624	48.6259
d-Pe19A1_03_F02R	43.0344	45.8142	48.6160	50.3551	52.1592	53.5759	54.9880	55.4951	56.0460	56.1939	56.4530	56.7159	56.6660	56.7981	57.3856	57.9175	58.6140	59.3519	59.7439	60.2121	60.6829	61.1210	61.5252	61.9812	62.3792	62.6493	63.0723	63.3597	63.5634	63.7756	64.0186	64.1171	64.2182	63.9033	63.2142	62.0875	60.7432	59.1939	57.6402	56.2661	55.1546	54.1109	53.1262	52.4026	52.0955	51.9492	52.0127	52.3956	53.0502
d-Pe19A1_03_F03R	42.3391	45.2285	46.9174	49.1168	50.5797	51.5532	52.8001	53.1415	53.4970	53.4352	53.4929	53.5849	53.4326	53.6832	54.0304	54.4571	55.1032	55.7547	56.1491	56.6151	57.1052	57.5234	58.0251	58.4460	58.8689	59.1290	59.5713	59.8630	60.0772	60.2797	60.4653	60.5611	60.6063	60.2196	59.3219	57.9764	56.3554	54.6162	52.8790	51.2602	50.0257	48.8415	47.6831	46.8354	46.5761	46.4511	46.5836	47.0738	47.8103
d-Pe19A1_03_F04R	40.3736	43.2257	45.6259	47.3946	48.9547	50.0588	51.3717	51.9447	52.3837	52.2623	52.4046	52.7239	52.5791	52.7932	53.2099	53.7325	54.2168	54.9231	55.3066	55.8047	56.2290	56.7012	57.1558	57.5632	57.9650	58.2303	58.6272	58.9142	59.1389	59.3339	59.5580	59.6508	59.7047	59.3414	58.5703	57.3420	55.9076	54.3430	52.7726	51.3531	50.2806	49.2214	48.3153	47.6085	47.3404	47.2419	47.3101	47.7297	48.3514
d-Pe19A1_03_F05R	40.3752	43.3141	45.6662	47.7762	49.6188	50.7221	51.9822	52.6725	53.2686	53.1397	53.3081	53.7296	53.5600	53.7857	54.2955	54.8217	55.3876	56.1788	56.5704	57.0529	57.5992	58.0836	58.5246	58.9142	59.3358	59.6799	60.0450	60.2770	60.5660	60.7924	60.9842	61.1400	61.1712	60.7902	60.0450	58.8066	57.2999	55.6646	54.0004	52.4753	51.3069	50.1850	49.1422	48.3821	48.0795	47.9485	48.0073	48.4245	49.1578
d-Pe19A1_03_F06R	43.0551	45.6009	47.8956	50.0757	52.0858	53.1396	54.4168	55.2189	55.8249	55.7652	55.8745	56.4291	56.3023	56.3288	56.9055	57.5407	58.0845	58.8562	59.3108	59.6805	60.2159	60.6826	61.0496	61.4877	61.8631	62.1188	62.5104	62.8176	63.0217	63.2557	63.4352	63.5465	63.6703	63.3826	62.6386	61.6255	60.2331	58.7849	57.2326	55.9141	54.9041	53.9662	53.0680	52.3836	52.0909	51.9540	51.9533	52.2801	52.8868
d-Pe19A1_03_F07R	41.4234	44.3838	46.9333	49.3085	50.9915	52.0045	53.3456	54.0181	54.5395	54.6711	54.8359	55.1718	55.0233	55.3129	55.7546	56.2637	56.9901	57.6479	58.0644	58.4628	59.0968	59.4995	59.9442	60.3715	60.7744	61.0296	61.4068	61.6959	61.9053	62.1557	62.3519	62.4802	62.5076	62.2229	61.4945	60.3141	58.9160	57.3484	55.7808	54.4194	53.3396	52.3076	51.4036	50.6592	50.3839	50.2713	50.2946	50.6580	51.3037
d-Pe19A1_03_F08R	41.1926	44.0504	46.6353	48.5594	50.5958	51.7415	52.8518	53.4030	54.0285	53.9667	54.1256	54.5007	54.3729	54.4371	55.0926	55.6922	56.2468	56.9197	57.3875	57.7521	58.2962	58.8220	59.2218	59.6594	60.0757	60.3130	60.7375	61.0137	61.2266	61.4526	61.6727	61.7522	61.8017	61.4924	60.6234	59.3757	57.8871	56.2410	54.5878	53.1218	51.9857	50.9047	49.9017	49.1692	48.9043	48.7798	48.8824	49.2823	49.9406
d-Pe19A1_03_F09R	42.6048	45.7567	48.4545	50.7734	52.6127	53.8801	55.4043	56.0291	56.7383	56.8514	57.0186	57.5356	57.3919	57.5927	58.3309	58.9214	59.6848	60.3631	60.8444	61.2503	61.8468	62.3703	62.7864	63.2826	63.7148	64.0083	64.3726	64.7669	64.9416	65.2305	65.4535	65.5879	65.6358	65.3863	64.5942	63.4429	62.0317	60.4731	58.8563	57.4331	56.3244	55.2559	54.2474	53.5031	53.2238	53.1164	53.1432	53.5299	54.1721
d-Pe19A1_03_F10R	40.1544	42.7292	45.4498	47.3660	48.7529	49.9746	51.3611	51.8382	52.3313	52.4332	52.5381	52.8937	52.7456	52.9275	53.4212	53.8686	54.4115	55.0061	55.5195	55.9596	56.4015	56.9439	57.2930	57.7076	58.0703	58.3279	58.6617	59.0330	59.1842	59.4052	59.5606	59.6976	59.6983	59.4211	58.7027	57.5818	56.2046	54.7211	53.1853	51.8637	50.8638	49.8878	48.9774	48.2940	48.0440	47.9344	47.9464	48.3221	48.9577
d-Pe19A1_03_F11R	44.2143	48.3249	50.9684	52.8833	55.0328	56.4035	57.9260	58.7671	59.5342	59.6213	59.7693	60.1154	60.0408	60.2844	61.0400	61.6600	62.4802	63.2406	63.6424	64.0202	64.5892	65.0779	65.4884	65.9946	66.4334	66.7402	67.1022	67.4514	67.6803	67.9423	68.1830	68.2960	68.3731	68.1202	67.3274	66.1817	64.7913	63.2849	61.7216	60.3138	59.2319	58.1950	57.1859	56.4833	56.2072	56.0802	56.1469	56.5045	57.1344
d-Pe19A1_03_F12R	40.7352	44.2215	46.4034	48.5586	50.2200	51.4664	52.7283	53.4042	53.9799	53.8940	54.1926	54.3740	54.4060	54.6465	55.1540	55.6301	56.2879	57.0054	57.4560	57.8831	58.4613	58.8732	59.3415	59.7841	60.1049	60.3789	60.7704	61.0691	61.2931	61.5871	61.7404	61.8442	61.8898	61.6318	60.8383	59.7006	58.2988	56.7492	55.1685	53.8200	52.7589	51.8066	50.8479	50.1207	49.8270	49.7127	49.7491	50.0681	50.7209
d-Pe19A1_03_G01R	39.9183	43.4929	45.8637	47.8029	49.4417	50.7840	51.8257	52.8731	53.5155	53.5982	53.8219	54.1127	54.1474	54.2945	54.9196	55.1948	55.8957	56.5612	57.0635	57.5670	57.8897	58.3403	58.7529	59.1956	59.4604	59.6667	60.0138	60.3614	60.5542	60.7702	60.9548	61.0398	61.1449	60.9815	60.3323	59.2956	58.1096	56.7362	55.3161	54.1335	53.1192	52.2800	51.4830	50.8475	50.5443	50.4960	50.4974	50.7589	51.3353
d-Pe19A1_03_G02R	41.5020	44.9868	47.4092	49.2187	50.7719	51.9319	53.0664	53.7213	54.3745	54.2957	54.5986	54.8616	54.8451	54.8988	55.4019	55.7811	56.4767	57.1081	57.5737	58.0751	58.4526	58.9321	59.3107	59.7676	60.0872	60.3295	60.6358	60.9604	61.1758	61.3510	61.5832	61.7055	61.7869	61.5768	60.8017	59.6439	58.3477	56.8004	55.3151	53.9774	52.8963	51.9218	51.0530	50.3441	50.0028	49.9662	49.9225	50.2115	50.8520
d-Pe19A1_03_G03R	42.1935	45.5320	47.8344	50.0174	51.4782	52.8138	53.8247	54.4996	54.9769	55.1178	55.2206	55.5461	55.4684	55.5542	56.1258	56.4482	57.2679	58.0067	58.5131	59.1023	59.5020	59.9942	60.4339	60.9718	61.2588	61.5854	61.9776	62.3448	62.5889	62.8300	63.0033	63.1226	63.2086	62.9071	62.0112	60.6293	59.0594	57.2665	55.4535	53.8811	52.5462	51.4030	50.3205	49.5041	49.1207	49.0302	49.0939	49.4679	50.2180
d-Pe19A1_03_G04R	39.2203	42.5347	44.3193	46.1727	47.5872	48.8737	49.3619	50.0084	50.3642	50.3494	50.4624	50.7931	50.5974	50.7323	51.2297	51.4449	51.9286	52.5258	53.0534	53.6266	54.0123	54.5544	54.9942	55.4287	55.7180	56.0464	56.3541	56.6840	56.8939	57.1584	57.3263	57.4077	57.4170	57.0802	56.2000	54.8416	53.2768	51.5456	49.8431	48.3529	47.1358	46.0723	45.1234	44.3773	43.9827	43.9577	43.9385	44.2499	44.9532
d-Pe19A1_03_G05R	40.9433	44.3601	46.8670	48.7431	50.3716	51.9894	52.6864	53.4964	53.9943	53.9611	54.1689	54.6802	54.4794	54.6504	55.1084	55.5545	56.2529	56.8866	57.3871	58.0082	58.3983	58.9244	59.2772	59.7853	60.1684	60.4786	60.7400	61.1035	61.3380	61.6213	61.7864	61.8870	61.9303	61.5683	60.7500	59.3701	57.8104	56.0865	54.3737	52.8526	51.6312	50.5496	49.5310	48.8076	48.4506	48.4178	48.4270	48.7693	49.5066
d-Pe19A1_03_G06R	39.4383	42.2922	44.7486	46.6285	48.1098	49.3342	49.9966	50.7126	50.8751	50.9240	51.0067	51.3278	51.3222	51.3901	51.8352	52.0750	52.6073	53.2147	53.8560	54.4330	54.9247	55.4230	55.9600	56.3702	56.7496	56.9648	57.3517	57.7713	58.0157	58.2917	58.4384	58.4902	58.4723	58.1081	57.1229	55.6107	53.9108	52.0314	50.1282	48.4307	47.0013	45.7419	44.6279	43.7420	43.4234	43.4410	43.4355	43.8922	44.7410
d-Pe19A1_03_G07R	39.8520	43.0448	45.6685	47.6482	49.3320	50.6130	51.6519	52.4616	52.9453	53.0412	53.3328	53.6788	53.6753	53.8560	54.3604	54.6803	55.3282	56.0270	56.5831	57.1319	57.5317	58.0523	58.4817	58.9135	59.3043	59.5009	59.8729	60.2625	60.4778	60.7339	60.8666	60.9932	61.0481	60.8256	60.0548	58.8851	57.5243	55.9956	54.4405	53.1292	52.0450	51.0623	50.2010	49.4908	49.1671	49.1924	49.1716	49.4836	50.1086
d-Pe19A1_03_G08R	39.3748	42.5929	45.1946	46.7965	48.5721	49.6997	50.4157	51.0692	51.1837	51.1413	51.1768	51.4943	51.3848	51.3699	51.9158	52.2612	52.8236	53.4415	54.0393	54.6618	55.0083	55.6174	56.1806	56.7019	57.0406	57.3122	57.7336	58.0663	58.2834	58.5396	58.7013	58.7454	58.7334	58.2815	57.1168	55.4171	53.4999	51.4175	49.2902	47.3958	45.8101	44.3867	43.1322	42.2072	41.8401	41.8961	42.0289	42.5665	43.5199
d-Pe19A1_03_G09R	39.0478	42.1950	44.6115	46.2465	47.9382	49.0702	49.8098	50.6806	51.0780	51.0767	51.2120	51.4405	51.3940	51.5419	52.0098	52.3862	52.8947	53.5125	54.0155	54.5218	54.9294	55.5035	55.9242	56.3710	56.7683	56.9919	57.3296	57.6488	57.8835	58.1408	58.2956	58.3943	58.4045	58.0969	57.2779	55.9191	54.5218	52.8708	51.2279	49.8021	48.6168	47.6341	46.6964	45.9971	45.6857	45.7101	45.6909	46.0319	46.7190
d-Pe19A1_03_G10R	38.9672	41.4301	43.8429	45.4770	46.9168	47.7101	48.6031	48.9719	49.1588	49.1207	49.0783	49.3000	49.1893	49.2796	49.6612	49.9013	50.2365	50.8484	51.3753	51.9223	52.3122	52.8880	53.3685	53.8242	54.1408	54.3623	54.7058	55.0382	55.2349	55.4896	55.5870	55.6490	55.6152	55.1885	54.1909	52.5811	50.8526	48.9638	47.0036	45.2684	43.8543	42.5995	41.4497	40.6200	40.2887	40.3185	40.3903	40.8943	41.7742
d-Pe19A1_03_G11R	41.2051	44.7883	47.3000	49.0039	50.8120	51.8880	52.9187	53.4895	53.8774	53.8703	54.0323	54.2629	54.1581	54.2363	54.6419	54.9829	55.6319	56.2615	56.7767	57.3032	57.6924	58.1743	58.6391	59.1063	59.4189	59.6994	60.0640	60.3746	60.6155	60.8795	61.0015	61.1069	61.1247	60.7953	59.9204	58.6199	57.1590	55.5637	53.9189	52.4394	51.2440	50.2018	49.2333	48.4925	48.2091	48.2165	48.2354	48.5823	49.2628
d-Pe19A1_03_G12R	38.1852	40.7499	43.0085	44.9923	46.3474	47.3470	48.2129	48.4822	48.7591	48.6460	48.5612	48.8552	48.7044	48.8411	49.2419	49.4020	49.8279	50.5582	51.0223	51.6735	52.1780	52.6906	53.2091	53.7220	54.0556	54.2697	54.6339	55.0026	55.2493	55.5146	55.6084	55.6138	55.5550	55.0476	53.9179	52.1298	50.2132	48.1478	45.9996	44.0962	42.4835	41.0640	39.7892	38.8879	38.5632	38.6573	38.8535	39.4538	40.4840
d-Pe19A1_03_H01R	38.2281	41.7903	44.7117	46.7178	48.3917	50.1016	50.9716	51.8827	52.2927	52.5144	52.3837	52.9233	52.9036	52.9751	53.3917	53.8974	54.5072	55.1078	55.6416	56.1709	56.6939	57.0793	57.5148	58.0296	58.3762	58.6241	58.9925	59.2483	59.5006	59.6681	59.8744	59.9596	60.0281	59.7384	58.8818	57.7084	56.2897	54.7387	53.1629	51.7491	50.6536	49.5897	48.5988	47.9253	47.5893	47.5647	47.6869	48.0330	48.6909
d-Pe19A1_03_H02R	39.5598	42.8712	45.4863	47.7168	49.1647	50.5710	51.7175	52.4207	52.7320	53.1812	53.0567	53.5655	53.5194	53.6640	54.1309	54.5274	55.0654	55.6786	56.2294	56.7400	57.2089	57.6322	58.0543	58.5868	58.8051	59.1338	59.5066	59.7719	60.0299	60.2222	60.4347	60.5438	60.5948	60.3616	59.5629	58.4911	57.2007	55.7314	54.2267	52.9386	51.9174	50.9907	50.0475	49.4383	49.0639	49.0143	49.1138	49.3791	49.9713
d-Pe19A1_03_H03R	40.7841	43.8410	46.8929	48.8424	50.4292	51.6351	52.9161	53.4485	53.8936	54.1325	53.9994	54.3232	54.3078	54.4458	54.8823	55.4100	55.9184	56.5091	56.9376	57.5252	57.9951	58.3551	58.7880	59.3202	59.5011	59.8431	60.1739	60.4332	60.6580	60.8785	61.0785	61.1483	61.1644	60.9022	60.0825	58.9749	57.5630	56.0100	54.4595	53.0956	52.0409	51.0862	50.1409	49.5140	49.1370	49.0656	49.1350	49.3981	49.9864
d-Pe19A1_03_H04R	38.9325	42.3850	44.8997	47.0867	48.7621	50.1357	51.2929	52.2380	52.5834	52.9096	52.7618	53.2908	53.3371	53.3967	53.9149	54.3805	54.9421	55.5824	56.0761	56.6676	57.2639	57.6537	58.0523	58.5445	58.7949	59.1913	59.5104	59.8237	60.0375	60.2735	60.4624	60.5922	60.5895	60.3555	59.6007	58.4829	57.1465	55.6598	54.0975	52.7355	51.6789	50.6807	49.7096	49.0743	48.7039	48.6567	48.7373	49.0401	49.6505
d-Pe19A1_03_H05R	38.4886	41.9612	44.4810	46.6143	48.2182	49.5753	50.5896	51.5283	51.6486	51.9469	51.7654	52.3369	52.2164	52.2769	52.6685	53.0964	53.5836	54.2477	54.7382	55.2403	55.8784	56.2306	56.7106	57.1687	57.4355	57.8198	58.1087	58.3933	58.6808	58.8631	59.0095	59.1430	59.0837	58.7339	57.8228	56.5659	55.0294	53.4394	51.7203	50.1981	48.9835	47.8782	46.7749	46.0751	45.7090	45.7022	45.8209	46.1804	46.8594
d-Pe19A1_03_H06R	41.1742	44.8275	47.3687	49.3341	51.2316	52.7658	53.7704	54.9902	54.9955	55.3490	55.0086	55.6131	55.5441	55.5554	55.9379	56.4326	57.0973	57.7206	58.1953	58.7566	59.2815	59.6281	60.0841	60.5451	60.7894	61.1270	61.5554	61.8142	62.0515	62.2448	62.4204	62.5458	62.5336	62.2736	61.4215	60.2447	58.7933	57.2306	55.5023	53.9393	52.6578	51.4247	50.2447	49.4648	49.0516	49.0093	49.1424	49.5270	50.2256
d-Pe19A1_03_H07R	39.3266	43.4725	45.8535	48.2357	49.9185	51.3157	52.5981	53.4348	53.7415	54.1123	53.9367	54.3640	54.2822	54.5050	55.0029	55.4438	56.0268	56.7118	57.1812	57.7956	58.2938	58.6871	59.1291	59.6744	59.9362	60.3095	60.6649	60.9409	61.1650	61.3640	61.5899	61.6545	61.6248	61.3428	60.4397	59.1673	57.6655	56.0829	54.3393	52.8387	51.6179	50.4802	49.4138	48.6703	48.3219	48.3345	48.5120	48.8963	49.6041
d-Pe19A1_03_H08R	39.8396	43.0705	45.7656	47.5624	49.2887	50.9719	51.8854	52.6958	52.7927	53.2963	53.1584	53.5407	53.5814	53.6409	54.1007	54.6151	55.1193	55.6623	56.1433	56.7542	57.2311	57.5437	58.0150	58.4501	58.7043	59.0410	59.4089	59.6573	59.8384	60.0444	60.2661	60.3694	60.3170	60.0708	59.2691	58.0503	56.6593	55.1485	53.5583	52.1511	51.0440	49.9979	49.0127	48.3967	47.9925	47.9648	48.0738	48.4150	49.0359
d-Pe19A1_03_H09R	38.2558	41.9194	44.0773	46.1580	48.0786	49.2361	50.3958	51.3615	51.3682	51.8175	51.7062	52.1387	52.1982	52.2735	52.7542	53.2247	53.7212	54.3443	54.9282	55.5137	56.0249	56.4280	56.8750	57.3758	57.6506	57.9819	58.3638	58.6778	58.9006	59.0856	59.3347	59.4427	59.4502	59.2341	58.3607	57.1878	55.7655	54.2028	52.6143	51.2018	50.1222	49.1198	48.1544	47.4898	47.1145	47.0760	47.1614	47.4678	48.0795
d-Pe19A1_03_H10R	40.8845	44.9084	47.1121	49.5011	51.3077	52.8251	53.6838	54.8730	54.9932	55.3928	55.2648	55.6973	55.6892	55.7844	56.3564	56.8365	57.4480	58.1014	58.6497	59.2102	59.7655	60.0748	60.4868	60.9687	61.1956	61.6089	61.9514	62.2344	62.4419	62.6289	62.8640	62.9850	62.9731	62.7413	61.8713	60.7061	59.2482	57.6399	55.9989	54.5349	53.4024	52.3375	51.3120	50.6120	50.2169	50.1389	50.2186	50.5268	51.1521
d-Pe19A1_03_H11R	38.9229	42.8433	44.9932	46.6485	48.4192	49.4848	50.3766	51.2264	51.2638	51.3840	51.3946	51.6470	51.6143	51.7030	52.1809	52.5259	52.9639	53.5771	54.0726	54.6537	55.2044	55.5094	56.0278	56.5167	56.6843	57.0461	57.4489	57.7437	57.9654	58.1484	58.3134	58.3755	58.3754	58.0664	57.1015	55.7705	54.1816	52.4636	50.7013	49.1865	47.9851	46.9145	45.8550	45.0738	44.7383	44.6866	44.8088	45.1812	45.8671
d-Pe19A1_03_H12R	38.0682	41.3957	43.9561	46.2281	47.9141	49.0124	50.2520	51.2526	51.2670	51.5928	51.5675	51.9149	51.8116	52.0054	52.4665	52.8172	53.2630	53.9058	54.3701	54.9619	55.5428	55.8511	56.3076	56.8003	57.0215	57.3490	57.7032	57.9938	58.1840	58.4114	58.5634	58.6742	58.6460	58.3715	57.5161	56.3690	54.9986	53.4533	51.8381	50.4489	49.3589	48.3783	47.3969	46.7565	46.4023	46.3519	46.4828	46.7996	47.4281
d-Pe19A1_04_A1R	32.2419	35.4371	38.0261	40.5833	41.7891	42.9661	44.0340	44.7152	45.0845	45.5656	45.6319	45.8141	45.8741	46.2781	46.6819	46.8578	47.2566	47.8064	48.4322	48.9647	49.4691	49.9646	50.4481	50.9192	51.2450	51.5690	51.8899	52.2067	52.4829	52.7726	52.8559	52.9505	52.9478	52.5681	51.6818	50.4673	49.0346	47.4926	45.9548	44.5466	43.4035	42.3599	41.4068	40.6972	40.4642	40.4378	40.6160	41.0365	41.7297
d-Pe19A1_04_A2R	29.5686	33.1398	35.6880	38.0010	39.1135	40.5941	41.5578	42.1729	42.4856	42.8225	43.0321	43.2185	43.1358	43.4852	44.0133	44.1497	44.4355	44.8704	45.4509	46.0428	46.4247	47.0031	47.6297	48.0970	48.4592	48.7994	49.0639	49.3173	49.6159	49.9189	49.9871	50.0375	50.0052	49.5041	48.4294	46.8990	45.2702	43.5035	41.6840	40.0137	38.6328	37.4737	36.3249	35.5735	35.2975	35.3312	35.5366	36.0631	36.9094
d-Pe19A1_04_A3R	34.5133	38.0393	40.5565	43.0646	44.4912	45.8928	46.7959	47.4446	47.9020	48.2222	48.3411	48.5289	48.5409	48.9424	49.4360	49.5185	49.9256	50.4760	51.1625	51.6807	52.2703	52.6850	53.1768	53.6167	53.9327	54.2035	54.5096	54.7711	55.0736	55.3313	55.4464	55.5040	55.5303	55.1878	54.2864	53.1297	51.7330	50.1765	48.6376	47.2500	46.1440	45.1565	44.2651	43.5623	43.3369	43.2654	43.3723	43.7946	44.4365
d-Pe19A1_04_A4R	33.4726	36.9876	39.8446	42.3871	43.7378	45.3339	46.5565	47.4252	47.7743	48.5021	48.6882	48.9175	49.0198	49.3292	49.7992	49.8872	50.5425	50.9535	51.6460	52.1798	52.6554	53.1180	53.6031	54.0809	54.3145	54.6188	54.9470	55.2413	55.4725	55.7616	55.8617	55.9597	56.0121	55.7544	55.0267	54.0462	52.8355	51.5446	50.1739	48.9870	47.9986	47.1583	46.3287	45.6975	45.4771	45.4497	45.5475	45.8980	46.5192
d-Pe19A1_04_A5R	34.8477	38.5397	41.1634	43.6361	44.8224	46.1966	47.3243	48.1535	48.4709	48.8639	49.0619	49.2182	49.3220	49.4941	50.0686	50.1013	50.6159	51.0801	51.7225	52.3095	52.7385	53.2542	53.6750	54.1463	54.4695	54.7021	55.0009	55.3005	55.5696	55.8513	55.9403	56.0515	56.0677	55.7927	55.0010	53.9252	52.6212	51.2801	49.7986	48.5087	47.4748	46.5384	45.6703	45.0215	44.7555	44.6983	44.7590	45.1134	45.7192
d-Pe19A1_04_A6R	34.4390	38.0108	40.7986	43.1823	44.5784	46.0176	47.0968	47.8974	48.4491	48.7932	48.9270	49.2701	49.1992	49.5266	50.0195	50.1976	50.6846	51.2096	51.8476	52.4756	52.8521	53.3934	53.8228	54.3166	54.6303	54.8930	55.2013	55.5167	55.7666	56.0506	56.1130	56.2627	56.2549	55.9347	55.0653	53.9094	52.5376	51.0602	49.5538	48.2401	47.1597	46.2313	45.3341	44.6711	44.3841	44.3885	44.4708	44.8604	45.4885
d-Pe19A1_04_A7R	32.9100	36.3975	39.4055	41.8134	43.1159	44.8399	45.9196	46.8663	47.2338	47.9255	47.9863	48.2654	48.4177	48.7485	49.2315	49.3847	49.9070	50.4430	51.1409	51.7334	52.1203	52.6153	53.1637	53.6230	53.8802	54.2025	54.5127	54.8302	55.0799	55.3505	55.4518	55.5436	55.5377	55.2743	54.4641	53.3371	52.0076	50.5827	49.0445	47.7172	46.6683	45.7588	44.8391	44.1778	43.8851	43.8692	43.9239	44.3101	44.9762
d-Pe19A1_04_A8R	32.5743	35.9173	38.6191	40.9036	42.4384	44.1914	45.1662	45.9274	46.5973	47.0262	47.1867	47.5070	47.5133	47.8646	48.3344	48.6586	48.9963	49.5093	50.2370	50.7948	51.2284	51.7419	52.2037	52.6484	52.9876	53.2343	53.5394	53.8847	54.1566	54.4540	54.5520	54.6410	54.6823	54.3771	53.6729	52.5958	51.3521	50.0097	48.6233	47.3902	46.3975	45.5444	44.6975	44.1075	43.8781	43.8477	43.9146	44.2856	44.8711
d-Pe19A1_04_B1R	33.9736	37.0362	39.1243	41.6314	43.4325	44.3964	45.5942	46.2344	46.7541	46.7135	46.8987	47.2496	47.3010	47.7051	48.1317	48.3114	48.9837	49.5942	50.0878	50.6801	51.1967	51.5980	52.1764	52.6393	52.9278	53.2181	53.5868	53.8284	54.1092	54.3456	54.4035	54.5727	54.5132	54.2200	53.2818	52.0147	50.4815	48.8052	47.1200	45.6121	44.4068	43.3189	42.2589	41.5368	41.2616	41.2044	41.3877	41.8712	42.6382
d-Pe19A1_04_B2R	34.2914	36.6322	39.0619	41.5914	43.0372	44.3605	45.4476	45.8320	46.3515	46.4090	46.4797	46.9110	47.0527	47.3733	47.6364	47.9487	48.5272	49.1306	49.7495	50.3196	50.9056	51.2643	51.8657	52.3438	52.6385	52.9600	53.3836	53.6886	53.8775	54.1213	54.2430	54.3268	54.3389	54.0234	53.0690	51.7810	50.2252	48.5492	46.9019	45.4556	44.3076	43.2304	42.2709	41.5896	41.3238	41.2584	41.4499	41.9199	42.6453
d-Pe19A1_04_B3R	34.8467	38.1219	40.7043	43.4918	45.4568	47.1784	48.4127	49.0675	49.9221	50.1370	50.4149	50.9787	51.0310	51.3566	52.0091	52.2996	53.1237	53.8468	54.4656	55.0666	55.7255	56.0727	56.6554	57.1454	57.4458	57.7102	58.1919	58.5250	58.7741	59.0234	59.1654	59.3413	59.4058	59.1778	58.3634	57.2747	55.9558	54.4649	52.9358	51.6501	50.6274	49.6960	48.7689	48.1720	47.9556	47.9849	48.0345	48.3997	49.0552
d-Pe19A1_04_B4R	36.1103	38.6700	40.8360	43.5868	45.3819	46.4013	47.6610	48.1225	48.4506	48.7005	48.7558	49.0172	49.0129	49.5075	49.8916	50.1037	50.9055	51.5447	52.0837	52.7913	53.3968	53.8394	54.5133	55.0257	55.3479	55.7076	56.1622	56.4515	56.6971	56.8980	57.0117	57.1612	57.1355	56.6940	55.5282	53.9581	52.1545	50.1696	48.1947	46.4609	45.0331	43.7074	42.5328	41.6840	41.4070	41.3978	41.6582	42.2584	43.1601
d-Pe19A1_04_B5R	35.3411	38.4380	40.5957	42.9847	44.5141	45.6662	47.0961	47.9356	48.3060	48.4889	48.6193	49.1127	49.1802	49.4439	50.0013	50.3706	50.9134	51.5624	52.0017	52.4680	53.0474	53.4646	53.9384	54.3264	54.6166	54.9321	55.3345	55.5641	55.7634	55.9160	56.1023	56.2403	56.3182	56.0878	55.3675	54.4247	53.2794	51.9433	50.6711	49.6076	48.7539	47.9924	47.2207	46.7204	46.5260	46.4569	46.5407	46.8276	47.3451
d-Pe19A1_04_B6R	36.2487	39.6474	41.7258	44.4350	46.0626	47.2152	48.5160	49.2755	49.5546	49.5391	49.6352	50.1501	50.1556	50.3213	50.9946	51.2898	52.0078	52.6685	53.1497	53.7405	54.3345	54.7300	55.2634	55.7653	56.0202	56.3536	56.7074	57.0604	57.2809	57.4858	57.6059	57.7819	57.8174	57.5171	56.6124	55.4421	53.9446	52.2302	50.5554	49.0897	47.9427	46.8426	45.8309	45.1047	44.7812	44.7541	44.8340	45.2441	46.0005
d-Pe19A1_04_B7R	35.2863	38.0934	40.8290	43.2400	44.8453	46.1587	47.3452	47.9346	48.4558	48.5980	48.8036	49.0077	49.1845	49.5137	49.7939	50.1446	50.9944	51.5719	52.0682	52.6905	53.2874	53.6665	54.1994	54.7001	54.9860	55.3506	55.7137	56.0246	56.2315	56.4650	56.6256	56.7421	56.7364	56.4919	55.6483	54.4527	52.9918	51.4028	49.8532	48.3974	47.3237	46.2963	45.3585	44.7097	44.4106	44.3354	44.4876	44.9028	45.6304
d-Pe19A1_04_B8R	34.1659	37.3059	39.9269	42.3794	43.9022	45.4213	46.5196	46.9801	47.3673	47.5830	47.5776	47.9315	48.1162	48.2875	48.7829	49.0200	49.7156	50.3399	50.9516	51.4619	52.0475	52.4925	53.0492	53.5466	53.8762	54.2686	54.6357	54.9776	55.2288	55.4273	55.5379	55.6828	55.6424	55.2906	54.2775	52.9403	51.3765	49.7023	48.0389	46.4674	45.2476	44.1048	43.0279	42.3239	42.0853	42.0760	42.3061	42.8091	43.5801
d-Pe19A1_04_C1R	33.1686	35.8094	38.2908	40.0665	41.9518	42.8685	44.0629	44.8839	45.2565	45.0763	45.4792	45.8908	45.8326	45.9910	46.4473	46.7739	47.2495	47.8407	48.3971	48.7852	49.2126	49.7977	50.2095	50.7414	51.0548	51.3676	51.7239	51.9819	52.2151	52.4162	52.5304	52.6418	52.6809	52.3871	51.4992	50.2579	48.8845	47.3428	45.7709	44.4013	43.1241	42.2980	41.3105	40.6191	40.3874	40.3667	40.5572	40.9795	41.6641
d-Pe19A1_04_C2R	33.6263	36.8163	39.9489	42.4036	44.3835	45.7261	47.2949	48.3038	48.7354	48.7589	49.3053	49.7444	49.8493	50.0909	50.5868	51.0934	51.8039	52.4438	53.0324	53.6721	54.0915	54.6328	55.0646	55.6805	55.9716	56.3419	56.7509	57.0554	57.3080	57.5832	57.7541	57.8832	57.9642	57.7279	56.9143	55.8188	54.5122	53.0106	51.4936	50.2238	49.0631	48.3073	47.4319	46.7727	46.4827	46.4106	46.5407	46.8559	47.4873
d-Pe19A1_04_C3R	36.4641	39.3182	42.2217	44.5421	46.1810	47.3886	48.6988	49.6181	50.0029	49.8738	50.2245	50.8255	50.6729	50.8777	51.4219	51.8971	52.4236	53.1045	53.6598	54.2264	54.6444	55.1740	55.6512	56.1961	56.5189	56.8897	57.2216	57.5349	57.7465	57.9744	58.1230	58.2735	58.3221	57.9984	57.0738	55.8218	54.4249	52.8925	51.3072	49.9432	48.6986	47.8293	46.8704	46.1924	45.9502	45.9193	46.0854	46.4693	47.1309
d-Pe19A1_04_C4R	36.2150	39.3868	42.1745	44.6415	46.2046	47.5680	49.0940	50.0641	50.5530	50.4713	50.9536	51.4037	51.3863	51.7629	52.2173	52.6175	53.4444	54.2290	54.6986	55.2455	55.8409	56.2535	56.8194	57.3255	57.5822	57.9354	58.3326	58.6579	58.8676	59.0915	59.2885	59.4222	59.4085	59.2158	58.3994	57.2785	55.9621	54.4359	52.8424	51.5434	50.3657	49.5173	48.6199	47.9448	47.6618	47.5845	47.6925	47.9937	48.6351
d-Pe19A1_04_C5R	32.7066	35.6993	38.3478	40.4125	41.9976	43.3429	44.4393	45.3110	45.5258	45.5733	45.9534	46.4816	46.3183	46.6531	47.1624	47.4462	47.8985	48.5825	49.1032	49.7056	50.1476	50.7282	51.2090	51.7597	52.0675	52.4191	52.6934	53.0143	53.2563	53.4775	53.6380	53.7374	53.7155	53.3397	52.4167	51.1543	49.7584	48.3099	46.8234	45.6009	44.4905	43.8010	42.9762	42.3940	42.2282	42.2011	42.3581	42.7479	43.3614
d-Pe19A1_04_C6R	36.7887	39.7789	42.7371	44.9663	46.6734	48.2018	49.3959	50.2142	50.4459	50.4822	50.8167	51.2594	51.2970	51.5261	52.0019	52.3661	53.0632	53.7810	54.3595	54.9097	55.3711	55.8954	56.4045	56.8977	57.2435	57.6164	57.9394	58.2909	58.5705	58.7447	58.8927	59.0512	59.0614	58.7353	57.8139	56.5717	55.1274	53.5730	51.9759	50.5926	49.3340	48.4365	47.4291	46.7746	46.5500	46.5502	46.7537	47.1808	47.8654
d-Pe19A1_04_C7R	34.9578	37.6499	40.6174	43.2248	44.7875	46.3071	47.5480	48.5095	48.6208	48.6990	48.9668	49.4748	49.5501	49.8317	50.2332	50.6323	51.3141	51.9204	52.5394	53.1046	53.5400	54.1195	54.6035	55.0981	55.4183	55.8177	56.2272	56.5277	56.8167	57.0161	57.1865	57.3517	57.3375	57.0454	56.1584	54.9260	53.5197	51.9747	50.3850	48.9811	47.7326	46.9032	45.9169	45.2148	44.9920	44.9068	45.0805	45.4480	46.1108
d-Pe19A1_04_C8R	34.1367	37.1283	39.8938	42.3519	44.0939	45.6346	46.7639	47.4500	47.9037	48.0069	48.1102	48.6852	48.7624	49.0153	49.4399	49.8018	50.2583	51.0058	51.6373	52.3173	52.7661	53.3272	53.8671	54.4101	54.7000	55.0774	55.3983	55.7829	56.0441	56.2856	56.4424	56.5829	56.5735	56.2247	55.3107	54.0115	52.4908	50.8380	49.1753	47.6962	46.3981	45.4835	44.4719	43.7369	43.4692	43.4088	43.5872	44.0161	44.7461
d-Pe19A1_04_D1R	33.5992	36.2751	38.2265	40.8741	42.0014	43.2496	44.0719	45.2937	45.7068	45.6855	46.0363	45.9982	46.2946	46.5972	47.1008	47.3709	47.9942	48.5346	48.9494	49.4267	49.9125	50.3371	50.8063	51.2192	51.5901	51.8458	52.1639	52.5364	52.7208	52.9156	53.1225	53.1862	53.1889	52.9870	52.2564	51.1210	49.8856	48.4453	47.0671	45.8444	44.7700	43.9581	43.1375	42.5356	42.2565	42.2200	42.3800	42.6776	43.3531
d-Pe19A1_04_D2R	33.5387	36.2653	38.8479	41.0650	42.5303	43.8132	44.8678	45.7634	46.2840	46.2446	46.3938	46.4834	46.8699	47.1269	47.5229	47.8117	48.3730	49.0319	49.6252	50.1640	50.6297	51.1739	51.7015	52.1043	52.5198	52.7874	53.1692	53.4908	53.7372	53.9631	54.1376	54.2399	54.2003	53.8716	52.9193	51.5499	50.0465	48.3368	46.6645	45.1907	43.9316	42.9755	41.9995	41.3076	40.9916	40.9300	41.0987	41.5050	42.2830
d-Pe19A1_04_D3R	35.3763	39.1766	41.3205	44.0118	45.6564	47.1053	47.9620	49.1812	49.7225	49.5939	49.8758	50.0290	50.2238	50.5924	51.0673	51.5659	52.3738	53.0650	53.5943	54.2097	54.8070	55.3010	55.7704	56.2767	56.7629	57.0289	57.3849	57.8481	58.0799	58.2821	58.4796	58.6426	58.6105	58.2991	57.3555	55.9415	54.3478	52.5567	50.8167	49.2471	47.9792	46.8870	45.8277	45.0915	44.7340	44.6522	44.8478	45.2564	46.0556
d-Pe19A1_04_D4R	33.0768	36.7227	39.2574	42.2869	44.0592	45.7881	46.8882	48.0957	48.7660	48.7228	49.1403	49.2803	49.5306	49.8554	50.4992	51.0417	51.7700	52.4141	52.8521	53.5242	54.0753	54.6157	55.0747	55.6477	56.0192	56.3504	56.7976	57.1763	57.4170	57.6955	57.8771	58.0848	58.0930	57.8449	57.0701	55.8026	54.5216	52.9557	51.3844	49.9475	48.7650	47.7349	46.7224	46.0337	45.6822	45.5992	45.7524	46.1298	46.8457
d-Pe19A1_04_D5R	33.9253	37.3052	39.4209	41.5204	43.6994	45.0480	45.8856	46.8662	47.5787	47.5441	47.9728	48.1093	48.2589	48.5334	49.0651	49.4712	50.2467	50.7381	51.2524	51.6872	52.2932	52.8419	53.2331	53.7024	54.1449	54.4355	54.8661	55.1529	55.3764	55.5721	55.7540	55.9431	55.8707	55.6430	54.9063	53.6720	52.3786	50.8054	49.3107	47.9558	46.8818	45.9595	45.0279	44.3673	44.0862	44.0070	44.1123	44.4721	45.1020
d-Pe19A1_04_D6R	35.4701	38.3445	40.8191	43.0532	44.9602	46.6377	47.5670	48.4752	49.0983	49.2089	49.6509	49.3235	49.8812	50.1702	50.6826	51.1562	51.8808	52.5187	53.0209	53.4171	54.0638	54.5472	54.9885	55.4904	55.7888	56.1341	56.5227	56.8699	57.1003	57.3286	57.5155	57.6623	57.6952	57.4331	56.7465	55.6137	54.3937	52.9057	51.5118	50.2483	49.2100	48.3818	47.5421	46.8808	46.5964	46.4974	46.6037	46.8809	47.4953
d-Pe19A1_04_D7R	34.1539	36.6795	38.9134	41.3402	43.0061	44.2425	45.1154	46.0205	46.5022	46.5154	46.8393	46.7468	47.0811	47.4644	47.8329	48.1923	48.8722	49.4151	49.9015	50.4123	51.0090	51.4656	51.9565	52.4656	52.7807	53.1043	53.4923	53.8208	54.0366	54.2123	54.4840	54.5736	54.5424	54.2690	53.4263	52.1846	50.7710	49.2163	47.6807	46.3618	45.2538	44.3968	43.5077	42.8581	42.5544	42.4804	42.5905	42.9473	43.6303
d-Pe19A1_04_D8R	35.0103	38.3208	40.7278	43.3603	45.0207	46.4440	47.8173	48.8028	49.4396	49.6762	50.0613	50.0485	50.4397	50.6923	51.0952	51.5712	52.3585	53.0396	53.5831	54.1852	54.6825	55.1942	55.6777	56.1255	56.4757	56.8463	57.2464	57.5859	57.8077	58.0008	58.2207	58.3650	58.3811	58.1747	57.4025	56.3368	55.0594	53.6153	52.1577	50.8092	49.6606	48.7904	47.8563	47.1884	46.9501	46.8794	47.0395	47.4096	48.1058
d-Pe19A1_04_E1R	35.5600	38.6611	41.0853	43.8931	45.6797	47.1055	48.4839	49.2253	49.7821	50.0119	50.3244	50.3572	50.6762	50.9340	51.3741	51.7408	52.4156	53.0939	53.5419	54.1700	54.5600	55.0841	55.4997	56.0006	56.2715	56.5974	56.9560	57.3101	57.5554	57.7715	57.9038	58.0114	58.0758	57.8145	57.0197	55.8825	54.5079	52.9971	51.4377	50.1147	48.9708	48.0477	47.1273	46.4835	46.1789	46.1040	46.2428	46.6262	47.2750
d-Pe19A1_04_E2R	32.0032	35.1199	37.3158	39.2790	41.4234	42.6047	43.6869	44.4185	44.9530	45.0869	45.3466	45.6725	45.8070	45.9561	46.5906	46.7939	47.3099	47.9411	48.3556	48.8455	49.2963	49.8101	50.2887	50.7797	51.0818	51.4065	51.8024	52.0585	52.2708	52.5120	52.6536	52.7391	52.8062	52.5337	51.6849	50.5876	49.3410	47.9626	46.5374	45.3145	44.2985	43.4291	42.6017	42.0498	41.8475	41.7834	41.9787	42.3497	42.9684
d-Pe19A1_04_E3R	37.1666	40.8322	43.1952	45.4094	47.6203	49.1079	50.3007	51.1890	51.8072	52.0297	52.0856	52.5202	52.7019	52.8539	53.4772	53.8882	54.5909	55.3809	55.7663	56.3063	56.7299	57.2297	57.6515	58.1085	58.4272	58.7444	59.0908	59.4273	59.6557	59.8478	60.0606	60.1603	60.2367	60.0425	59.3494	58.3238	57.1289	55.7158	54.2652	53.0756	52.0177	51.1912	50.3205	49.7045	49.4107	49.2879	49.3962	49.7135	50.2917
d-Pe19A1_04_E4R	37.3511	41.5195	43.9011	47.0082	49.2685	50.8479	52.1056	53.3230	54.0013	54.2711	54.5744	54.8755	55.0068	55.3829	56.1135	56.5614	57.4759	58.2948	58.6622	59.2243	59.7448	60.1977	60.6535	61.1666	61.4830	61.8382	62.2349	62.5647	62.7823	63.0090	63.1793	63.3426	63.4141	63.1728	62.4061	61.3361	59.9665	58.4143	56.8487	55.4620	54.3180	53.3264	52.3734	51.6952	51.3440	51.2027	51.2997	51.6725	52.2743
d-Pe19A1_04_E5R	36.8031	39.7522	42.0155	44.6031	46.3452	47.7066	48.7039	49.7167	50.1324	50.2778	50.4817	50.5664	50.7638	50.8630	51.4251	51.7167	52.3809	53.0139	53.4921	54.0448	54.4987	54.9782	55.4630	55.8824	56.1725	56.4896	56.8428	57.1950	57.4020	57.6218	57.7408	57.8785	57.8703	57.5301	56.7121	55.3901	53.8641	52.2141	50.5056	48.9914	47.7683	46.7626	45.7676	45.0626	44.7698	44.6928	44.8257	45.2552	45.9858
d-Pe19A1_04_E6R	35.6198	38.3524	40.5577	42.9439	44.4591	45.8869	46.8695	47.6084	47.8940	48.1014	48.2275	48.4424	48.6637	48.7477	49.2973	49.5615	50.1485	50.7334	51.2406	51.7772	52.2067	52.7522	53.2199	53.6919	53.9702	54.2994	54.5936	54.9616	55.1644	55.3604	55.5103	55.6361	55.6286	55.2917	54.3970	53.1218	51.6281	50.0531	48.4803	47.1004	45.9885	45.0483	44.2005	43.5673	43.2937	43.2871	43.3609	43.7486	44.4201
d-Pe19A1_04_E7R	33.4071	36.2489	38.6989	40.9672	42.7460	44.3055	45.3687	46.0029	46.6305	46.8564	47.1020	47.2462	47.3700	47.6635	48.2053	48.5046	49.1285	49.6439	50.0744	50.6145	51.0771	51.5326	52.0403	52.5004	52.7957	53.0865	53.4342	53.7788	53.9755	54.1173	54.3250	54.4527	54.4919	54.2225	53.4912	52.4231	51.1301	49.6950	48.2731	47.0847	46.0832	45.3059	44.5509	43.9582	43.6693	43.5670	43.6664	43.9695	44.4772
d-Pe19A1_04_E8R	32.1819	34.8186	37.1710	38.9966	40.3348	41.6937	42.5272	42.8785	43.3375	43.4558	43.3712	43.5490	43.7288	43.9108	44.4023	44.5877	44.9427	45.4916	45.9680	46.4817	47.0143	47.5628	48.0938	48.6724	48.9861	49.2618	49.5968	49.9077	50.1194	50.3139	50.4789	50.5866	50.5481	50.0561	49.0262	47.5423	45.8001	43.8986	41.9915	40.3031	38.8726	37.7042	36.5626	35.7521	35.4346	35.3592	35.5897	36.1284	36.9725
d-Pe19A1_04_F1R	31.5330	35.4435	38.1284	40.5668	41.7171	43.3684	44.2100	45.3624	45.7382	46.0867	45.7620	46.4272	46.5542	46.6566	46.9996	47.4405	47.9226	48.4936	48.8219	49.3327	49.7684	50.1434	50.6075	51.1347	51.4270	51.7022	52.0402	52.2979	52.4954	52.6352	52.7736	52.8633	52.8527	52.6337	51.8539	50.7746	49.4734	48.0973	46.6612	45.4104	44.3628	43.4437	42.5813	42.0037	41.6915	41.6952	41.8362	42.1646	42.7994
d-Pe19A1_04_F2R	31.2423	34.1941	36.7914	39.0012	39.9466	41.5889	42.5989	43.1695	43.6483	43.8848	43.4116	43.9822	44.1579	44.0934	44.5239	44.9743	45.1753	45.6317	46.0806	46.7351	47.2763	47.7334	48.2733	48.8487	49.1625	49.4810	49.7938	50.0484	50.3120	50.5195	50.6824	50.6900	50.6411	50.2070	49.0495	47.5695	45.8103	43.9221	41.9951	40.2603	38.8816	37.6444	36.4868	35.7390	35.3583	35.3553	35.6102	36.1057	36.9636
d-Pe19A1_04_F3R	34.5942	38.2200	40.8981	43.2482	44.7555	46.3247	47.0936	48.2197	48.8116	49.2836	49.1224	49.6080	49.6633	49.7106	50.1828	50.6161	51.0359	51.6950	52.1087	52.6699	53.1828	53.5807	53.9875	54.5201	54.8212	55.0158	55.3799	55.6731	55.9124	56.0979	56.2486	56.3729	56.3715	56.1306	55.3614	54.3221	53.0745	51.6716	50.2447	49.0030	48.0500	47.1915	46.3312	45.7225	45.4111	45.3755	45.4807	45.7754	46.3454
d-Pe19A1_04_F4R	33.5544	37.5274	39.9903	42.4681	43.7191	44.9593	46.3728	47.2752	47.6666	48.1797	47.9919	48.4976	48.5048	48.6875	48.9936	49.5660	49.9630	50.4070	50.7776	51.4821	52.0550	52.3303	52.7673	53.2908	53.5420	53.7591	54.0831	54.3060	54.5439	54.7963	54.9457	55.0145	55.0104	54.7692	53.9831	52.9595	51.6505	50.2049	48.7323	47.4766	46.4513	45.5754	44.7035	44.1319	43.7715	43.7249	43.8501	44.1352	44.7336
d-Pe19A1_04_F5R	36.1727	39.2112	41.9974	44.1550	45.7251	46.9994	47.7759	48.7203	49.0270	49.5585	49.0559	49.5622	49.6247	49.6671	50.1026	50.5447	50.9203	51.4799	52.0046	52.5397	53.0911	53.5426	53.9359	54.4306	54.7580	55.0259	55.3638	55.6324	55.8740	56.0514	56.2278	56.2957	56.2683	55.9752	55.0846	53.8916	52.3781	50.8054	49.1953	47.7862	46.6681	45.6972	44.7727	44.1375	43.7843	43.7651	43.8716	44.2274	44.8870
d-Pe19A1_04_F6R	33.6788	36.7294	39.0452	41.4277	42.7105	43.7793	44.7663	45.4539	45.8383	46.2457	45.9634	46.3770	46.4504	46.4980	46.8420	47.1773	47.4299	47.9784	48.4577	49.0376	49.5369	49.9059	50.4150	50.8673	51.2150	51.4808	51.8195	52.0920	52.3049	52.5306	52.6553	52.7445	52.6422	52.3351	51.3911	50.1554	48.7725	47.3101	45.8214	44.5510	43.4824	42.5520	41.7103	41.1660	40.8637	40.8955	41.1048	41.4902	42.0943
d-Pe19A1_04_F7R	34.3371	37.8450	40.7085	43.2532	44.7847	46.2164	47.5396	48.1809	48.7081	49.2325	48.9435	49.4979	49.6132	49.6762	50.0513	50.4812	50.9416	51.5613	52.0397	52.6717	53.1850	53.6057	54.0988	54.5210	54.8745	55.1144	55.4947	55.7641	55.9940	56.1985	56.3568	56.4626	56.4201	56.1408	55.3314	54.1319	52.7119	51.2065	49.6194	48.2718	47.1871	46.2567	45.3396	44.7251	44.3779	44.3453	44.4733	44.8157	45.4818
d-Pe19A1_04_F8R	32.8911	36.2305	38.5232	40.9277	42.2755	43.7041	44.9640	45.4590	46.1438	46.4320	46.4543	47.0430	47.0203	47.1069	47.5050	47.9408	48.0194	48.6651	49.0935	49.7232	50.2269	50.6346	51.0661	51.4411	51.7831	52.0139	52.3280	52.5898	52.8116	53.0031	53.1155	53.2316	53.1516	52.8802	52.1404	51.1053	49.8663	48.4201	47.0247	45.7376	44.7280	43.8370	42.9988	42.4635	42.1742	42.1293	42.3028	42.6766	43.2606
d-Pe19A1_05_A1R	33.2272	36.7683	39.0928	41.0822	42.9468	44.3343	45.2455	46.2123	46.7163	46.9971	47.2254	47.5729	47.5863	47.7934	48.3935	48.4848	48.9019	49.4086	49.9827	50.5308	51.0847	51.5484	52.0187	52.4883	52.8565	53.0201	53.3423	53.6818	53.9140	54.1778	54.3114	54.3743	54.3973	54.0973	53.2693	52.1722	50.8024	49.3712	47.8936	46.5479	45.4248	44.4751	43.5510	42.8885	42.6501	42.6290	42.7402	43.1791	43.8421
d-Pe19A1_05_A2R	32.9024	36.5983	39.7558	41.2799	43.0481	44.5335	45.6821	46.5400	46.8159	47.3324	47.4799	47.7713	47.7090	48.1214	48.7084	48.7923	49.2451	49.8913	50.4951	50.9508	51.5876	52.1104	52.5825	53.1157	53.4114	53.6177	53.9482	54.3215	54.5470	54.8456	54.9470	55.0086	55.0008	54.6781	53.7472	52.5344	51.0269	49.4106	47.7496	46.2627	45.0762	44.0460	43.0695	42.3530	42.0635	42.0084	42.1134	42.5794	43.2840
d-Pe19A1_05_A3R	37.0531	40.5814	44.0483	45.9939	48.0780	49.8246	50.9866	52.0055	52.4940	53.0880	53.3571	53.7574	53.7179	54.1124	54.6581	55.0006	55.6761	56.3327	57.0355	57.6597	58.0784	58.5586	58.9856	59.5320	59.8237	60.1266	60.4300	60.8391	61.0262	61.3252	61.4687	61.6167	61.6600	61.4421	60.7400	59.6631	58.3890	56.9622	55.4597	54.1421	53.0796	52.1055	51.2204	50.5418	50.2299	50.1029	50.1712	50.4706	51.0505
d-Pe19A1_05_A4R	34.8358	38.1808	40.9376	43.0525	44.6439	46.1052	47.1253	48.0266	48.3219	48.9769	49.1475	49.4019	49.4696	49.8079	50.3202	50.4760	50.9665	51.4942	52.0812	52.7220	53.1100	53.6172	54.1124	54.5020	54.7886	55.0196	55.3774	55.7196	55.9848	56.2325	56.3419	56.4355	56.4598	56.2029	55.4597	54.3888	53.1679	51.8382	50.4605	49.2229	48.3019	47.4791	46.6442	46.0591	45.7796	45.7546	45.7861	46.1167	46.7000
d-Pe19A1_05_A5R	32.5803	35.9645	39.4902	42.0067	43.7835	45.5245	46.8194	47.9476	48.6544	49.1970	49.5852	50.0027	50.1284	50.5021	51.1145	51.3985	51.9721	52.5703	53.2359	53.9017	54.3321	54.8477	55.3616	55.8261	56.1164	56.3546	56.6942	57.0644	57.2939	57.6141	57.7100	57.8450	57.9560	57.7093	57.0657	56.1505	54.9773	53.7253	52.4106	51.3093	50.3425	49.5257	48.7536	48.1439	47.8781	47.8181	47.8527	48.1314	48.6490
d-Pe19A1_05_A6R	32.6696	36.3136	39.3701	41.4518	43.2248	44.5726	45.8348	46.6529	47.2155	47.6133	47.8568	48.1612	48.2239	48.7156	49.1359	49.4852	49.9252	50.4937	51.3321	51.8607	52.3918	52.8981	53.4055	53.9282	54.2155	54.5359	54.8960	55.2533	55.5521	55.8192	55.9023	55.9945	56.0468	55.6949	54.8076	53.5547	52.1421	50.5908	49.0523	47.7095	46.5929	45.6042	44.6995	44.0619	43.8048	43.7814	43.9167	44.3410	44.9726
d-Pe19A1_05_A7R	33.3662	37.0100	39.9522	42.0709	43.8007	45.4044	46.4167	47.3044	47.6542	48.1979	48.2972	48.6876	48.6174	48.9965	49.5606	49.7361	50.1338	50.7926	51.4404	52.1363	52.6569	53.1310	53.6581	54.1761	54.4851	54.7880	55.1318	55.5210	55.7806	56.1181	56.1601	56.2427	56.2648	55.8926	55.0312	53.7086	52.2300	50.5259	48.8010	47.2466	45.9517	44.8222	43.7513	42.9641	42.6657	42.6327	42.7385	43.2217	43.9917
d-Pe19A1_05_A8R	33.9304	37.3700	40.5914	42.4398	44.1335	45.6870	46.7623	47.5564	48.0936	48.6393	48.9892	49.2167	49.1523	49.6386	50.0574	50.2314	50.7588	51.2951	52.0007	52.4946	52.9871	53.4997	53.9880	54.4071	54.6952	54.9212	55.2347	55.5715	55.8091	56.1529	56.2274	56.2955	56.3371	56.0834	55.3274	54.3051	53.0398	51.6111	50.1957	48.9527	47.9547	47.0805	46.2536	45.6142	45.3536	45.3173	45.3785	45.7220	46.2981
d-Pe19A1_05_B1R	32.4037	35.7527	38.4258	40.7268	42.6116	43.9457	45.1035	45.6561	46.3788	46.7322	46.8172	47.1980	47.3918	47.7262	48.2579	48.5723	49.0813	49.7130	50.2846	50.8028	51.3484	51.7817	52.3964	52.8011	53.1615	53.4569	53.8437	54.1502	54.4203	54.6031	54.7211	54.8669	54.9228	54.6534	53.7966	52.6248	51.2862	49.8025	48.3402	47.0934	46.0440	45.1107	44.2070	43.6283	43.4372	43.3940	43.6183	44.0385	44.7311
d-Pe19A1_05_B2R	31.3202	35.1105	38.0668	40.8016	42.7427	44.0852	45.7425	46.5049	46.9559	47.5584	47.7575	48.1291	48.4189	48.8792	49.4931	49.8088	50.4573	51.1291	51.6271	52.2465	52.8985	53.3088	53.9213	54.3014	54.6943	54.9956	55.3780	55.6956	55.9638	56.1993	56.3124	56.5132	56.5157	56.2532	55.4249	54.2691	52.9123	51.3446	49.7238	48.4267	47.3871	46.3754	45.5088	44.8090	44.5882	44.4929	44.6206	45.0066	45.6814
d-Pe19A1_05_B3R	34.9229	38.0983	41.1273	43.2836	45.2761	46.7861	47.9840	48.8681	49.1466	49.5366	49.5834	50.0712	50.2549	50.6237	51.1639	51.5264	52.1329	52.9163	53.4922	54.1803	54.7707	55.2480	55.8057	56.2574	56.5825	56.8785	57.3024	57.6756	57.9316	58.1923	58.2856	58.4442	58.4359	58.1834	57.2870	56.0133	54.4885	52.7109	51.0062	49.5348	48.3431	47.2057	46.1782	45.4572	45.1459	45.0785	45.2602	45.7157	46.4422
d-Pe19A1_05_B4R	34.3392	36.8132	39.2622	41.2466	42.8178	43.7236	44.6983	45.2809	45.3527	45.5518	45.5205	45.7040	45.8675	46.1286	46.5048	46.7077	47.2131	47.6722	48.1539	48.7422	49.2736	49.6965	50.3151	50.7764	51.0694	51.3187	51.6758	51.9958	52.1638	52.3708	52.4626	52.5603	52.4727	52.1023	51.0172	49.6282	47.9637	46.1268	44.2893	42.7302	41.4725	40.3639	39.2916	38.5524	38.2866	38.2249	38.4159	38.9028	39.7106
d-Pe19A1_05_B5R	31.4134	34.5822	37.3648	39.9664	41.6857	43.1839	44.3768	45.3470	45.6592	46.1704	46.5036	46.8893	47.0983	47.5132	48.0141	48.2680	48.9213	49.6327	50.1922	50.7872	51.2959	51.7538	52.3269	52.7846	53.0663	53.4190	53.7869	54.1142	54.3596	54.5795	54.7047	54.8263	54.8540	54.6089	53.8250	52.7829	51.4615	50.0724	48.7381	47.5425	46.6662	45.8688	45.0966	44.5715	44.3836	44.3527	44.4992	44.8670	45.4162
d-Pe19A1_05_B6R	33.0131	36.1932	38.8020	40.7506	42.5070	44.0319	45.1987	45.9189	46.0173	46.4838	46.6836	46.9558	47.1456	47.5044	48.0174	48.2955	48.8613	49.5222	50.0250	50.5923	51.2021	51.6144	52.2516	52.7021	52.9948	53.3639	53.7524	54.1009	54.3169	54.5488	54.6883	54.8325	54.8341	54.5607	53.6845	52.4246	50.9305	49.2485	47.5524	46.1191	44.9785	43.8988	42.8585	42.1765	41.8872	41.8218	41.9832	42.4304	43.1646
d-Pe19A1_05_B7R	35.1169	38.6984	41.2787	43.5271	45.5317	47.2685	48.3678	49.3538	49.7268	49.9808	50.2988	50.7537	50.9535	51.2235	51.8825	52.2361	52.7988	53.6228	54.2342	54.8402	55.4112	55.8681	56.4710	56.8991	57.1890	57.5516	57.9581	58.2628	58.5261	58.7977	58.9196	59.0326	59.1025	58.8917	58.1195	57.0334	55.6348	54.0617	52.5511	51.2275	50.1534	49.2208	48.2011	47.5621	47.2784	47.2700	47.3667	47.7681	48.4358
d-Pe19A1_05_B8R	33.6969	37.2822	39.8735	42.3538	44.1341	45.5130	46.6437	47.4048	47.6706	47.9381	48.0825	48.4784	48.5830	48.9068	49.4777	49.6939	50.2394	50.9160	51.5573	52.2227	52.8182	53.2942	53.9485	54.3902	54.7086	55.0505	55.4926	55.8312	56.0596	56.2963	56.4186	56.4953	56.4634	56.0532	55.0179	53.5562	51.8901	50.0630	48.2333	46.6640	45.3532	44.1518	43.0186	42.2533	42.0386	42.0443	42.3022	42.8486	43.6903
d-Pe19A1_05_C1R	33.4554	36.0478	38.3400	40.2222	42.2663	43.5103	44.3976	45.5870	45.9349	45.9957	46.2604	46.7853	46.7803	47.1602	47.5716	47.7799	48.2765	48.9585	49.5188	49.9319	50.4268	50.9421	51.3720	51.8260	52.1629	52.4535	52.7956	53.0961	53.3127	53.5029	53.6555	53.8278	53.8529	53.6460	52.9364	51.9024	50.7100	49.3843	48.0168	46.7914	45.7716	44.9872	44.1840	43.5884	43.3447	43.2864	43.3943	43.7158	44.3214
d-Pe19A1_05_C2R	35.3887	38.7244	41.4265	43.4883	45.7944	47.2446	48.3912	49.6071	50.2278	50.1128	50.3121	50.9310	50.8928	51.2535	51.6914	52.0875	52.8067	53.5585	54.1749	54.6242	55.1744	55.7121	56.1262	56.6811	56.9690	57.3700	57.7424	58.1009	58.3532	58.6025	58.7575	58.9322	59.0252	58.7005	57.8681	56.7452	55.3926	53.9084	52.3894	50.9856	49.8091	48.8935	47.8968	47.2197	46.9250	46.8898	47.0013	47.3836	48.1023
d-Pe19A1_05_C3R	33.4378	36.1594	38.4211	40.4878	42.3053	43.3885	44.4348	45.2756	45.9328	45.6823	45.9543	46.3501	46.3592	46.6441	46.9870	47.3566	47.8657	48.5436	49.1395	49.5699	50.0745	50.6169	51.1016	51.6634	51.9371	52.2289	52.5620	52.8853	53.1367	53.3556	53.5617	53.6599	53.5931	53.2745	52.3729	51.0970	49.5992	47.9211	46.2507	44.7844	43.5044	42.5972	41.5776	40.8919	40.5825	40.5112	40.6968	41.1027	41.8256
d-Pe19A1_05_C4R	36.7996	39.6360	42.2330	44.4673	46.3604	47.7556	48.9649	49.7797	50.4125	50.3537	50.6779	51.1675	51.0160	51.3952	51.8425	52.2243	53.0975	53.6977	54.3007	54.8026	55.2473	55.7323	56.2399	56.7359	57.0711	57.3801	57.7830	58.1346	58.3203	58.5433	58.7299	58.8195	58.8093	58.5201	57.6061	56.4013	54.9728	53.4678	51.9605	50.6603	49.5125	48.6898	47.7946	47.1915	46.9645	46.9270	47.1087	47.4570	48.0616
d-Pe19A1_05_C5R	29.4871	32.5954	35.5585	38.3525	40.6834	42.5007	44.1306	45.3544	46.0246	46.2906	46.8628	47.5298	47.6912	48.1333	48.7081	49.2263	49.8613	50.6763	51.3641	51.8758	52.4074	53.0569	53.5319	54.0447	54.3999	54.7793	55.1556	55.5107	55.7675	56.0191	56.2179	56.4120	56.4256	56.1863	55.4348	54.4396	53.1322	51.7002	50.3041	49.0442	47.9745	47.2579	46.4276	45.8533	45.6313	45.5289	45.6611	45.9929	46.6004
d-Pe19A1_05_C6R	36.6352	39.6951	42.2102	44.5600	46.2200	47.5792	48.7210	49.4777	49.9833	49.9286	50.1204	50.5632	50.5951	50.9090	51.3218	51.7900	52.5066	53.0812	53.6776	54.1769	54.6721	55.1911	55.6645	56.1727	56.4306	56.8437	57.1705	57.4928	57.6730	57.9044	58.0356	58.2036	58.2044	57.8771	56.9354	55.6383	54.1318	52.4802	50.8501	49.3967	48.1935	47.2795	46.3009	45.6268	45.3760	45.2920	45.4473	45.8813	46.5934
d-Pe19A1_05_C7R	33.1070	36.6964	38.8598	41.4042	43.3736	44.5667	45.7414	46.5162	47.1175	47.1255	47.3923	47.9855	47.9713	48.3187	48.7857	49.2179	49.7559	50.4960	51.1103	51.5153	52.0643	52.5372	53.0803	53.6248	53.9159	54.2337	54.6363	55.0143	55.2459	55.4619	55.6602	55.7801	55.7545	55.5052	54.6217	53.4734	52.0953	50.5106	48.9044	47.5589	46.3988	45.5199	44.6045	43.8933	43.5959	43.4926	43.6146	43.9491	44.6524
d-Pe19A1_05_C8R	33.4726	36.6845	39.0600	41.3576	43.4748	44.5867	45.9627	46.7838	47.3978	47.3257	47.7672	48.1740	48.1567	48.5627	48.9662	49.3501	49.9496	50.5885	51.2095	51.6879	52.2563	52.7351	53.2517	53.7757	54.0527	54.3746	54.7848	55.1069	55.3230	55.5726	55.7716	55.8558	55.8169	55.5723	54.6823	53.5368	52.1417	50.6197	49.0626	47.7477	46.5526	45.7067	44.7343	44.1482	43.8810	43.8294	43.9914	44.3423	45.0339
d-Pe19A1_05_D1R	34.1366	37.5697	40.2788	42.0933	44.2374	46.0666	47.0836	48.0539	48.6454	48.6508	49.0411	49.3619	49.7284	49.9594	50.3163	50.6490	51.2745	52.0968	52.6530	53.1449	53.7468	54.0970	54.6192	55.0825	55.3790	55.7172	56.0569	56.4153	56.6567	56.9032	57.1064	57.2298	57.1807	57.0256	56.2036	55.1898	53.9022	52.5759	51.1914	49.9318	48.8716	48.0502	47.2071	46.6206	46.3838	46.3179	46.4778	46.8219	47.4396
d-Pe19A1_05_D2R	33.7851	37.5090	39.7004	41.3596	43.4314	45.1731	46.0228	46.9043	47.4428	47.5331	47.7899	47.8761	48.1734	48.3786	48.8362	49.1941	49.6650	50.3930	50.8952	51.4841	52.0358	52.4664	53.0232	53.5500	53.8726	54.2260	54.5264	54.9031	55.1288	55.3880	55.5195	55.6560	55.6732	55.3624	54.5091	53.1707	51.7286	50.0875	48.4849	47.0351	45.8147	44.7663	43.7732	43.0725	42.8387	42.8033	42.9989	43.4167	44.1746
d-Pe19A1_05_D3R	33.7263	37.1168	39.5489	41.6103	43.9773	45.7391	46.5441	47.7098	48.1127	48.3600	48.8435	48.8701	49.2020	49.4026	49.9041	50.2705	50.9436	51.5852	52.0934	52.7005	53.2696	53.7472	54.2296	54.8492	55.1704	55.5322	55.9046	56.2411	56.4616	56.7062	56.8584	56.9535	56.9634	56.6597	55.7959	54.4460	53.0418	51.5020	49.9113	48.4646	47.2912	46.2432	45.2567	44.6412	44.4081	44.3436	44.5686	44.9908	45.6743
d-Pe19A1_05_D4R	33.8918	37.0317	39.2078	41.3037	43.2842	44.7582	45.7535	46.6609	47.0522	47.1486	47.4438	47.4760	47.7135	48.1192	48.4375	48.8089	49.4425	50.1008	50.5747	51.0581	51.6181	52.0677	52.6105	53.0698	53.4349	53.8134	54.1258	54.5379	54.7223	54.9216	55.1006	55.2087	55.1847	54.9133	53.9933	52.7134	51.2994	49.8586	48.3655	47.0160	45.8688	44.9491	44.0463	43.4436	43.2393	43.1874	43.3778	43.7791	44.4532
d-Pe19A1_05_D5R	28.8281	32.3890	34.5406	36.6453	38.9259	40.2127	41.3072	42.5366	42.9175	43.0441	43.4276	43.5867	43.9329	44.3133	44.7649	45.1305	45.6569	46.3129	46.8281	47.4457	48.0324	48.6123	49.1788	49.7515	50.1569	50.5714	50.9072	51.2710	51.5286	51.7795	51.9905	52.0873	52.0805	51.7408	50.7955	49.3526	47.7554	46.0382	44.2823	42.7649	41.4622	40.3962	39.3520	38.6422	38.4180	38.3914	38.6070	39.0858	39.9196
d-Pe19A1_05_D6R	33.5590	37.0292	39.7400	41.7264	43.8939	45.2103	46.4893	47.5284	47.9957	48.0907	48.2902	48.5059	48.7233	49.1180	49.3913	49.8940	50.5024	51.2357	51.8182	52.3390	52.9346	53.3933	53.9532	54.4139	54.7251	55.1569	55.4939	55.9029	56.1476	56.3819	56.5407	56.6641	56.6446	56.3959	55.4514	54.1711	52.8021	51.2841	49.7090	48.3045	47.1224	46.1367	45.1644	44.5402	44.3258	44.2369	44.4181	44.8317	45.5242
d-Pe19A1_05_D7R	32.5059	35.7306	37.8657	39.9956	42.1402	43.4050	44.1421	45.1486	45.6620	45.7599	46.0399	46.1069	46.7155	46.8942	47.3788	47.7046	48.3123	48.8205	49.2740	49.8423	50.3397	50.8162	51.3282	51.7705	52.1854	52.4948	52.8587	53.1633	53.3956	53.6725	53.8150	53.9124	53.9646	53.7384	53.0396	51.8624	50.5889	49.2364	47.8232	46.6467	45.6455	44.7821	43.9928	43.3912	43.1840	43.1046	43.2094	43.5003	44.0929
d-Pe19A1_05_D8R	36.0012	39.3604	42.3137	44.8115	46.9328	48.4112	50.0027	51.1252	51.6795	51.9813	52.3708	52.6247	52.8636	53.2301	53.8060	54.3052	55.1597	55.8430	56.4192	57.0662	57.6164	58.0930	58.5630	59.0290	59.4174	59.7771	60.1854	60.5098	60.7628	61.0444	61.1879	61.2958	61.3682	61.1860	60.4596	59.3250	58.0017	56.4835	54.9315	53.6005	52.5092	51.5481	50.6060	49.9149	49.6697	49.5742	49.6525	50.0118	50.6825
d-Pe19A1_05_E1R	33.9692	37.0313	39.7637	41.9586	43.5225	45.1614	46.2699	47.0821	47.6255	47.9254	48.1304	48.6401	48.7630	48.8795	49.3970	49.6389	50.2971	50.8110	51.3256	51.7780	52.2915	52.7700	53.2027	53.6260	53.9050	54.1457	54.5189	54.8091	54.9593	55.1701	55.3417	55.4758	55.5292	55.3229	54.6016	53.6655	52.4615	51.1117	49.7541	48.5578	47.5652	46.7625	45.9151	45.3155	45.0642	44.9857	45.1364	45.4607	46.0682
d-Pe19A1_05_E2R	33.6069	36.8115	39.3690	41.6631	43.2931	44.7964	46.1074	46.7967	47.3125	47.5810	47.5508	48.0605	48.2089	48.3997	49.0501	49.2081	49.8167	50.4350	50.9381	51.5327	52.0155	52.5325	53.0397	53.5581	53.8514	54.1070	54.5479	54.8624	55.0510	55.2836	55.4492	55.5970	55.6288	55.3112	54.4705	53.3276	51.9330	50.3809	48.8772	47.5451	46.3913	45.4631	44.5717	43.8921	43.6039	43.5756	43.7206	44.0917	44.7585
d-Pe19A1_05_E3R	32.5118	35.8924	38.3682	40.4312	42.1762	43.3834	44.5443	45.3153	45.6361	46.0716	46.1377	46.5037	46.6436	46.8634	47.3860	47.6591	48.2141	48.8239	49.2434	49.8139	50.2440	50.7086	51.2077	51.7203	52.0365	52.2310	52.6694	52.9937	53.1998	53.4389	53.5138	53.7069	53.7108	53.4388	52.6425	51.5363	50.2197	48.7453	47.3066	46.0253	45.0223	44.1681	43.3156	42.7007	42.3950	42.3029	42.4403	42.7232	43.2986
d-Pe19A1_05_E4R	35.9421	39.0903	41.4069	43.8816	45.6228	46.9723	47.9420	48.7983	49.2452	49.4216	49.4248	49.8537	49.9486	50.0068	50.5080	50.7346	51.3565	51.9852	52.4674	53.1019	53.5301	53.9665	54.5362	54.9886	55.2065	55.4845	55.8746	56.1673	56.3794	56.6186	56.7369	56.8137	56.7844	56.5161	55.6536	54.4714	53.0295	51.4487	49.8789	48.4329	47.2597	46.3018	45.3251	44.6457	44.3523	44.2970	44.4496	44.8161	45.5267
d-Pe19A1_05_E5R	33.7811	37.5076	40.6213	42.9545	44.9644	46.7230	48.1395	49.1518	49.5770	50.0681	50.3502	51.0510	51.1342	51.2269	51.8475	52.3305	53.0429	53.7806	54.2594	54.9511	55.4202	55.8619	56.4134	56.8817	57.1555	57.4447	57.8824	58.1748	58.4110	58.7196	58.8623	59.0303	59.0799	58.8579	58.1927	57.1746	55.9338	54.5383	53.1532	51.9088	50.9012	50.1036	49.2596	48.6332	48.3213	48.2133	48.3306	48.6006	49.2063
d-Pe19A1_05_E6R	35.6001	39.0161	41.5593	43.8076	45.9544	47.2746	48.6108	49.3475	49.5244	50.0195	50.1939	50.5204	50.6848	50.8856	51.3920	51.7414	52.3774	53.0290	53.4636	54.0775	54.5470	54.9367	55.4975	55.9279	56.1824	56.4318	56.8045	57.1063	57.3373	57.5711	57.6649	57.7960	57.8059	57.5327	56.7844	55.6744	54.3571	52.9376	51.5106	50.1787	49.1203	48.2531	47.3838	46.7509	46.4877	46.4092	46.5615	46.8804	47.5216
d-Pe19A1_05_E7R	32.9223	36.4023	39.2839	41.1939	43.3113	44.9173	45.8562	46.6941	47.1532	47.3382	47.6547	48.0691	48.2345	48.4713	48.9994	49.2595	49.8431	50.4461	50.9553	51.5751	52.0609	52.5030	53.0683	53.5254	53.7996	54.0417	54.4377	54.7792	55.0004	55.2331	55.3382	55.4576	55.4473	55.1454	54.3207	53.1278	51.7737	50.2446	48.7822	47.4335	46.3582	45.4975	44.6796	44.0603	43.7803	43.7340	43.8726	44.1727	44.8194
d-Pe19A1_05_E8R	34.3414	38.2181	41.0935	43.5531	45.7304	47.3480	48.7608	49.6172	50.1042	50.4949	50.8864	51.4912	51.6068	51.8990	52.4953	52.9217	53.7072	54.4454	54.9346	55.5718	56.1131	56.5299	57.1076	57.6433	57.9516	58.2682	58.6832	59.0543	59.2539	59.5196	59.6602	59.8849	59.9001	59.6621	58.9134	57.7548	56.3677	54.7732	53.1737	51.7657	50.6149	49.6384	48.6579	47.9421	47.6222	47.5291	47.6928	48.0480	48.7306
d-Pe19A1_05_F1R	33.3807	37.3556	39.8317	42.0897	43.7926	45.1543	46.2188	46.8878	47.4271	47.7530	47.5921	48.2725	48.3141	48.4235	49.0089	49.4541	49.7005	50.3342	50.6936	51.3565	51.9392	52.3769	52.7809	53.2134	53.4998	53.8174	54.1115	54.4136	54.6852	54.8510	55.0830	55.1829	55.1184	54.8972	54.0837	52.9189	51.5625	50.0729	48.5232	47.2086	46.1386	45.1844	44.2946	43.6477	43.3236	43.2623	43.3953	43.7763	44.4044
d-Pe19A1_05_F2R	32.5839	36.0506	39.0885	41.1266	42.8240	44.3393	45.5451	46.0499	46.7068	47.1103	46.9769	47.5001	47.5734	47.7911	48.3118	48.7415	48.9903	49.7147	50.0610	50.6798	51.2529	51.7248	52.1910	52.7443	53.0283	53.3325	53.6999	53.9499	54.2763	54.4681	54.7126	54.7748	54.7560	54.4978	53.6600	52.4789	51.1098	49.6217	48.0204	46.6734	45.5697	44.5791	43.6502	43.0033	42.6799	42.6985	42.8146	43.1895	43.8695
d-Pe19A1_05_F3R	33.7330	37.2528	39.3382	41.5192	43.0167	44.4137	45.3203	45.8099	46.3565	46.6473	46.5494	46.9761	47.0101	47.1166	47.5157	47.9134	48.2682	48.9484	49.2477	49.7690	50.2849	50.7088	51.2113	51.7083	51.9484	52.2235	52.6220	52.8620	53.1228	53.2734	53.4747	53.5646	53.5261	53.2069	52.3312	51.1245	49.7320	48.2610	46.6709	45.3458	44.2983	43.3573	42.4918	41.8932	41.6104	41.5785	41.7232	42.0657	42.6538
d-Pe19A1_05_F4R	35.4391	38.8230	41.3882	43.8182	45.6164	46.5361	47.7582	48.2455	48.6070	48.8926	48.8909	49.2328	49.1323	49.4127	49.7641	50.1221	50.5409	51.2420	51.5349	52.1985	52.7133	53.1348	53.5702	54.0525	54.3198	54.6253	54.9771	55.2727	55.5208	55.6841	55.8592	55.9327	55.8969	55.6205	54.7045	53.4348	51.9565	50.3406	48.6664	47.2064	46.0105	44.9484	43.9439	43.2659	42.9250	42.9019	43.0450	43.4736	44.1833
d-Pe19A1_05_F5R	34.9902	38.4869	41.1185	43.7343	45.3436	46.5620	47.7708	48.3521	48.7316	49.0845	49.0246	49.4083	49.4709	49.5813	50.0518	50.3622	50.6988	51.2876	51.7684	52.5198	53.0685	53.4645	53.9752	54.4443	54.7572	55.0435	55.4136	55.6525	55.9070	56.1147	56.2849	56.2955	56.1975	55.8528	54.7971	53.4014	51.7816	50.0230	48.1917	46.6153	45.2512	44.0543	42.9376	42.1949	41.8378	41.8364	42.0539	42.5514	43.3008
d-Pe19A1_05_F6R	33.5514	36.4906	38.8930	40.9897	42.7219	43.7465	44.8603	45.4442	45.7936	46.0952	46.0806	46.3790	46.4299	46.6509	47.0450	47.3334	47.6571	48.1181	48.4786	49.0815	49.6582	50.0423	50.5174	50.9187	51.2734	51.5014	51.8290	52.0465	52.2694	52.4788	52.6447	52.7218	52.6470	52.3354	51.4753	50.2544	48.9001	47.4010	45.8551	44.5305	43.5011	42.5649	41.6762	41.1278	40.8236	40.7649	40.9010	41.2772	41.9124
d-Pe19A1_05_F7R	35.7293	38.7074	41.5425	43.6097	45.6513	46.7990	48.1193	48.9006	49.4104	50.0236	50.0499	50.4325	50.4969	50.6854	51.1125	51.5408	51.9236	52.5731	52.9556	53.5145	54.0417	54.4128	54.8164	55.2279	55.5364	55.7698	56.1103	56.3717	56.5750	56.7661	56.9838	57.0798	57.0742	56.8763	56.2003	55.2387	54.1797	52.9431	51.7145	50.6916	49.8169	49.0529	48.3686	47.8753	47.5773	47.5512	47.6222	47.8960	48.3615
d-Pe19A1_05_F8R	33.3056	36.8663	39.0857	40.9117	42.4913	43.7710	44.6996	45.2824	45.7308	46.1503	45.9338	46.3625	46.4172	46.5978	46.9568	47.3197	47.6912	48.2748	48.6031	49.2345	49.7211	50.2002	50.6789	51.2645	51.5004	51.7773	52.1640	52.3937	52.6523	52.8170	53.0339	53.0656	53.0215	52.6811	51.7243	50.4462	48.9254	47.3103	45.6014	44.1137	42.9127	41.8642	40.8783	40.2047	39.8620	39.9024	40.0717	40.5125	41.2604
d-Pe19A1_06_B3R	31.8872	35.4767	38.4542	40.9096	43.1104	44.7246	45.9647	46.8683	47.4125	47.7582	47.9956	48.4713	48.6246	49.0204	49.6075	50.0407	50.4872	51.3346	51.9320	52.4690	53.0907	53.5517	54.0966	54.6159	54.9608	55.2726	55.6287	56.0336	56.2668	56.4495	56.5730	56.7356	56.7806	56.4833	55.6429	54.4118	52.9729	51.2935	49.6427	48.2515	47.1516	46.1191	45.1420	44.4546	44.2065	44.1362	44.2810	44.7022	45.4361
d-Pe19A1_06_B4R	31.8121	35.1332	37.9884	40.1168	42.2333	43.5182	44.9079	45.7624	46.0550	46.4759	46.7679	47.1123	47.2222	47.5218	48.1629	48.4849	48.9324	49.6547	50.1996	50.7024	51.3691	51.7920	52.3529	52.8349	53.1812	53.4846	53.8844	54.2299	54.4474	54.6253	54.7510	54.9324	54.9413	54.6876	53.8105	52.5811	51.1860	49.5716	47.9635	46.6620	45.5865	44.5744	43.6561	42.9834	42.7523	42.7296	42.8955	43.2850	43.9974
d-Pe19A1_06_B5R	29.0538	32.6293	35.4347	37.6938	39.8622	41.4749	42.8313	43.6844	44.1579	44.7133	44.8932	45.3032	45.5647	45.9087	46.6100	46.8613	47.2559	47.9761	48.6565	49.1082	49.7350	50.2318	50.7916	51.2672	51.6194	51.9248	52.2468	52.6722	52.8931	53.0941	53.2606	53.3699	53.3522	53.1604	52.3287	51.1131	49.7514	48.2316	46.5726	45.2908	44.2083	43.1921	42.2120	41.5917	41.3294	41.2718	41.4413	41.8064	42.5414
d-Pe19A1_06_B6R	30.6295	34.5626	37.8334	40.6496	42.6057	44.7645	46.3546	47.4408	48.3250	48.9715	49.1558	49.8483	50.0925	50.5018	51.1492	51.6094	52.1264	52.9958	53.7229	54.3112	54.9638	55.4451	55.9760	56.4531	56.7575	57.0989	57.5491	57.9379	58.1857	58.3504	58.5490	58.7294	58.8201	58.6897	57.9802	56.9706	55.7896	54.4072	52.9744	51.8428	50.8616	49.9024	49.0802	48.5363	48.2814	48.1755	48.3212	48.6392	49.2557
d-Pe19A1_06_C3R	30.0728	33.2866	35.6183	37.8002	39.7139	41.7532	42.4418	43.4103	43.7517	43.8019	44.1443	44.7352	44.8267	45.0726	45.5913	45.8571	46.4094	47.1025	47.6145	48.1188	48.5404	49.1083	49.5906	50.1515	50.5003	50.8327	51.1141	51.4677	51.7087	51.9144	52.1158	52.2379	52.2206	51.9061	51.1075	49.9394	48.6272	47.1738	45.6541	44.3984	43.2376	42.4752	41.6373	40.9893	40.7649	40.7409	40.8827	41.2618	41.9312
d-Pe19A1_06_C4R	31.6493	34.9353	37.4466	39.9277	41.8954	43.8513	44.7699	45.7662	46.2583	46.4532	46.7973	47.2328	47.4818	47.6184	48.2340	48.6134	49.1718	49.8023	50.4330	50.9679	51.5001	52.0781	52.6106	53.0931	53.5118	53.8287	54.1728	54.5198	54.7836	54.9849	55.1981	55.3627	55.3107	55.0089	54.1645	52.9708	51.6063	50.1333	48.6212	47.2690	46.1370	45.2636	44.3817	43.7102	43.4687	43.4436	43.6118	44.0032	44.7391
d-Pe19A1_06_C5R	30.4136	33.8184	36.5752	38.5189	40.9565	42.9083	43.7534	44.6925	45.0191	45.1364	45.4068	45.9472	46.0072	46.2892	46.8826	47.1694	47.7089	48.3958	49.0377	49.6203	50.1454	50.7078	51.3177	51.8619	52.2284	52.5666	52.9123	53.2659	53.5025	53.6985	53.9036	54.0093	53.9598	53.5591	52.5422	51.0996	49.4575	47.6766	45.8059	44.1744	42.7489	41.6982	40.6128	39.8464	39.5916	39.5929	39.8581	40.4175	41.2990
d-Pe19A1_06_C6R	29.7012	32.9172	35.5599	37.8433	40.0605	41.9435	42.9178	43.8789	44.3685	44.7289	44.9563	45.5678	45.8665	46.0567	46.5949	46.8918	47.5756	48.2106	48.7629	49.2865	49.8219	50.3607	50.9702	51.4642	51.8293	52.1084	52.5320	52.8434	53.0871	53.3404	53.4827	53.6213	53.5798	53.2744	52.3833	51.2439	49.9633	48.6292	47.2694	46.0556	45.0590	44.2989	43.5124	42.9787	42.7902	42.8217	43.0016	43.3801	44.0016
d-Pe19A1_06_D3R	31.9025	35.2060	37.5003	40.1351	41.7489	43.3318	44.4064	45.5418	46.1186	46.1653	46.5248	46.7293	46.9152	47.2315	47.7834	48.2311	48.7147	49.3101	49.8529	50.2976	50.7773	51.2929	51.7566	52.2952	52.5728	52.9154	53.2268	53.5863	53.8136	53.9723	54.1657	54.2785	54.2903	54.0380	53.2626	52.1109	50.7906	49.4015	47.9926	46.7104	45.5911	44.7411	43.8630	43.2617	43.0264	43.0084	43.1848	43.5705	44.2696
d-Pe19A1_06_D4R	33.4521	36.6856	39.0260	41.6956	43.5036	45.4536	46.6621	47.7173	48.3728	48.5366	48.7982	49.0676	49.3994	49.5783	50.1511	50.5712	51.2997	52.0334	52.6630	53.1333	53.6663	54.2207	54.6996	55.2137	55.5000	55.9434	56.3260	56.6330	56.8951	57.1172	57.3071	57.4510	57.4339	57.1867	56.3781	55.1553	53.7623	52.3008	50.7225	49.3211	48.1311	47.1801	46.1999	45.5277	45.2347	45.1889	45.3542	45.7725	46.4823
d-Pe19A1_06_D5R	30.0611	33.6806	35.7436	38.5383	40.3773	41.9623	43.2976	44.2996	44.8949	45.1960	45.5928	45.7278	46.0970	46.4312	46.9163	47.3585	47.8812	48.5184	49.2583	49.6008	50.1214	50.7195	51.1782	51.7039	51.9838	52.3141	52.6989	53.0364	53.2664	53.4786	53.6573	53.7567	53.7694	53.5271	52.7564	51.5608	50.2536	48.7666	47.2260	45.8736	44.7653	43.8803	42.9947	42.3687	42.0962	42.0465	42.1977	42.5584	43.2695
d-Pe19A1_06_D6R	30.4344	33.3063	36.0360	38.3026	40.3213	42.1336	43.2071	43.9811	44.7854	44.9971	45.2583	45.5736	45.8006	46.1854	46.6393	47.1464	47.4878	48.1812	48.8366	49.3329	49.8602	50.4030	50.8763	51.4365	51.7656	52.0534	52.4451	52.7574	52.9905	53.1842	53.4223	53.5083	53.5247	53.2785	52.4874	51.2996	50.0002	48.5129	46.9724	45.6359	44.5287	43.5955	42.6882	42.1025	41.8590	41.8289	42.0012	42.4062	43.1387
d-Pe19A1_06_E3R	29.3711	32.3185	35.5946	37.4808	39.6416	40.8047	42.3090	43.2783	43.7011	43.9705	44.1104	44.6609	44.9085	45.2001	45.6686	45.9775	46.3354	46.9962	47.4443	47.9493	48.5263	48.9495	49.5095	49.9275	50.2471	50.6268	50.9460	51.2824	51.4994	51.7311	51.8816	52.0823	52.0793	51.7745	51.0677	50.0043	48.7478	47.3727	45.9631	44.6796	43.5407	42.6890	41.8129	41.1414	40.8903	40.8713	41.0367	41.4536	42.1403
d-Pe19A1_06_E4R	31.5227	35.2334	38.3605	40.4021	42.6903	44.1733	45.7377	46.5097	46.9746	47.3687	47.7708	48.1402	48.4289	48.6282	49.2607	49.5204	49.9835	50.7943	51.1970	51.7636	52.2956	52.7950	53.3009	53.7266	54.0854	54.3750	54.7510	55.0683	55.2809	55.5123	55.6092	55.7710	55.7380	55.4601	54.6667	53.5193	52.2564	50.8847	49.4753	48.2794	47.2432	46.4344	45.6504	45.0661	44.8539	44.8509	45.0097	45.3772	46.0014
d-Pe19A1_06_E5R	28.1408	32.3987	35.8655	38.8239	41.1352	42.6814	44.4100	45.4565	46.1385	46.6037	47.0876	47.6338	47.9042	48.2301	48.9636	49.2633	49.7956	50.5935	51.0679	51.6682	52.2615	52.7618	53.3076	53.7744	54.0698	54.4540	54.8095	55.1825	55.4237	55.7314	55.7969	55.9832	55.9710	55.7551	55.0180	53.8983	52.6003	51.1551	49.6835	48.3813	47.2505	46.3579	45.4922	44.8510	44.5870	44.5650	44.7180	45.0971	45.7687
[truncated: 207 more columns]
