# Supplementary material for: Last-percent improvement in eligibility rates of crop seeds based on quality evaluation using near-infrared imaging spectrometry
Source: PLoS One. 2023 Sep 20;18(9):e0291105. doi: 10.1371/journal.pone.0291105 (PMC10511137; doi:10.1371/journal.pone.0291105)
Supplement: S1 File — (ZIP) [file pone.0291105.s005.zip › data/00_X-dPe19A2.csv]

Label	929.98	936.12	942.26	948.40	954.54	960.68	966.82	972.96	979.10	985.24	991.38	997.52	1003.66	1009.80	1015.94	1022.07	1028.21	1034.35	1040.48	1046.62	1052.76	1058.89	1065.02	1071.16	1077.29	1083.43	1089.56	1095.69	1101.83	1107.96	1114.09	1120.22	1126.35	1132.48	1138.61	1144.74	1150.87	1157.00	1163.13	1169.26	1175.39	1181.51	1187.64	1193.77	1199.90	1206.02	1212.15	1218.27	1224.40
d-Pe19A2_01_A01F	40.6216	43.1210	45.2729	46.8985	49.0612	50.7693	51.3168	52.2549	52.5868	52.9696	53.1599	53.5299	53.1772	53.2688	53.7217	53.9754	54.1807	54.6648	55.3274	55.7191	56.1268	56.5545	57.0432	57.4558	57.8990	58.1686	58.3565	58.6440	58.8979	59.1031	59.2577	59.3875	59.4104	59.1100	58.3253	57.2032	55.8708	54.3586	52.7989	51.2941	50.0821	48.9223	47.8605	47.0982	46.7594	46.6281	46.6887	47.0746	47.7840
d-Pe19A2_01_A02F	39.5883	42.3134	44.6395	46.3637	47.6305	48.5763	49.5192	50.3083	50.6896	50.9228	51.1314	50.9335	50.9272	51.0721	51.3232	51.5412	51.6952	52.4023	52.9412	53.3259	53.8625	54.2411	54.6820	55.1646	55.5968	55.8967	56.2063	56.4804	56.6816	56.8624	57.0814	57.1392	57.1416	56.8603	56.0076	54.7103	53.2649	51.7109	50.0355	48.4407	47.0133	45.8557	44.7647	43.9406	43.5694	43.4442	43.5984	44.0063	44.7625
d-Pe19A2_01_A03F	38.8393	41.1528	43.3288	45.6222	46.9302	48.0109	49.1823	50.1034	50.3646	50.8191	51.1207	50.7976	51.0521	51.2400	51.5267	51.6888	51.9622	52.5886	53.2131	53.7880	54.2337	54.7160	55.1546	55.6498	56.0582	56.4110	56.6617	56.9943	57.2369	57.4449	57.6550	57.7650	57.7609	57.4826	56.6117	55.3936	53.9778	52.4865	50.9622	49.4112	48.0713	46.9860	45.9756	45.1300	44.7989	44.7354	44.8829	45.2479	45.9380
d-Pe19A2_01_A04F	38.8318	41.4197	42.7663	45.1118	46.5946	47.1794	48.2395	48.9813	49.0009	49.4450	49.7199	49.3766	49.4469	49.5617	49.8324	50.0416	50.2571	50.7607	51.3533	51.6679	52.1561	52.6088	53.0127	53.4528	54.0070	54.2305	54.5422	54.8645	55.0290	55.2902	55.4639	55.5043	55.4852	55.2058	54.2921	52.9815	51.5669	49.9612	48.2411	46.6349	45.2142	44.0634	42.9583	42.1072	41.7554	41.6612	41.8014	42.2045	43.0353
d-Pe19A2_01_A05F	39.2276	41.0379	42.4897	44.5954	46.1921	47.0472	48.2876	48.8920	49.1906	49.5529	49.6941	49.8244	49.6880	49.7500	49.9306	50.1424	50.4395	50.7108	51.3042	51.7104	52.1009	52.4488	52.9151	53.3483	53.6524	53.9865	54.2494	54.5191	54.6977	54.8574	55.0468	55.1234	55.1209	54.8740	54.1231	53.1007	51.8764	50.5926	49.2535	47.8227	46.7899	45.8647	44.8874	44.2734	43.9991	43.9734	44.0862	44.4111	45.0587
d-Pe19A2_01_A06F	38.4774	41.0846	42.9540	44.9805	46.8193	48.0110	49.1134	49.7738	50.0568	50.4431	50.5856	50.7518	50.5626	50.8510	51.0993	51.1069	51.6241	52.1030	52.6775	53.0590	53.4923	54.0062	54.5542	54.9384	55.3165	55.6478	55.8901	56.1231	56.3740	56.6301	56.8149	56.8741	56.8343	56.5685	55.6747	54.4976	53.1244	51.6337	50.0676	48.5150	47.3339	46.1195	45.1656	44.4261	44.1047	44.0114	44.1197	44.5130	45.1656
d-Pe19A2_01_A07F	36.0898	38.7821	40.6376	42.7557	44.6185	45.4810	46.8290	47.5106	47.6845	48.1154	48.3696	48.4698	48.3536	48.6194	48.8969	49.0367	49.4393	49.9426	50.3699	50.8220	51.1240	51.7712	52.3777	52.7263	53.1406	53.4705	53.7140	54.0152	54.2172	54.4803	54.7313	54.7281	54.7140	54.4267	53.5471	52.4931	51.0430	49.6062	48.1362	46.6591	45.4904	44.3369	43.4514	42.7168	42.4144	42.2981	42.4114	42.8200	43.4885
d-Pe19A2_01_A08F	40.2481	43.2679	45.4205	47.5039	49.1752	50.5969	51.5222	52.1918	52.4711	53.2410	53.2494	53.6550	53.3410	53.6018	54.0019	54.1369	54.3496	54.9677	55.5444	55.9821	56.4881	56.8832	57.3888	57.7534	58.2243	58.4336	58.7818	59.0465	59.2505	59.4345	59.5807	59.7101	59.7694	59.5210	58.6689	57.5218	56.2819	54.8037	53.2367	51.8183	50.6705	49.5712	48.5552	47.8176	47.4767	47.3440	47.4746	47.7415	48.4318
d-Pe19A2_01_A09F	37.2614	40.0820	41.9102	43.5021	45.0557	46.0807	46.8885	47.2315	47.3955	47.8628	47.8322	47.8667	47.7191	47.8849	48.3089	48.3654	48.5675	48.9911	49.5084	49.8937	50.4521	50.8641	51.4257	51.8394	52.3486	52.6847	52.9747	53.2314	53.4350	53.6837	53.7914	53.9115	53.9242	53.4941	52.5063	51.0827	49.5334	47.7943	46.0097	44.3482	42.9496	41.7051	40.5243	39.6970	39.3846	39.3355	39.5052	39.9285	40.7625
d-Pe19A2_01_A10F	37.1699	40.2960	42.9232	45.0487	46.9437	47.9386	49.2665	50.1827	50.2998	50.8337	51.2778	51.7055	51.5010	51.4539	51.8480	52.0833	52.2464	52.6528	53.1249	53.7152	54.2789	54.5762	55.0587	55.4743	55.8610	56.1687	56.3918	56.6191	56.8916	57.0575	57.2649	57.3747	57.3280	57.0882	56.3749	55.3261	54.1044	52.7654	51.2356	49.8157	48.5973	47.5384	46.5424	45.8296	45.4320	45.3603	45.4660	45.8335	46.4846
d-Pe19A2_01_A11F	37.9920	41.7536	43.9003	46.0677	47.6532	49.3835	50.5133	51.1771	51.8195	52.2164	52.4976	53.0439	52.9114	52.7787	53.2454	53.4576	53.6334	54.0705	54.5456	55.1633	55.6268	56.0232	56.4110	56.9091	57.3053	57.5173	57.7843	58.0597	58.2632	58.4463	58.6334	58.7372	58.6676	58.3922	57.5736	56.4896	55.1978	53.7799	52.1669	50.6496	49.3935	48.2803	47.1998	46.4655	46.1422	46.1154	46.2513	46.6773	47.4068
d-Pe19A2_01_A12F	34.2175	37.7506	40.2783	42.5535	44.1467	45.3932	46.8486	47.5053	48.1240	48.3799	48.7305	49.2365	49.1314	49.0500	49.5465	49.7762	49.8549	50.3076	50.7674	51.2903	51.9334	52.1922	52.6560	53.1314	53.5166	53.7854	54.0570	54.3287	54.5505	54.7534	54.9854	55.0967	55.0941	54.8353	54.0938	53.0537	51.7840	50.5022	48.9709	47.5469	46.3706	45.3692	44.3409	43.6584	43.3011	43.2504	43.4099	43.7656	44.4091
d-Pe19A2_01_B01F	36.3524	40.2209	42.9884	45.0017	46.7322	48.1784	49.2569	49.9894	50.3652	50.6643	51.0756	51.2712	51.3379	51.5412	51.7822	51.9975	52.1633	52.7126	53.3075	53.8463	54.3973	54.8066	55.2876	55.7414	56.2352	56.4670	56.7114	57.0932	57.3501	57.5731	57.7271	57.7780	57.8387	57.5489	56.6808	55.2561	53.8490	52.1780	50.3407	48.5880	47.1213	45.7549	44.5130	43.5271	43.1917	43.2418	43.2307	43.7150	44.6150
d-Pe19A2_01_B02F	39.0254	42.1085	43.9420	45.7899	47.2697	48.2873	49.2383	50.1336	50.5679	50.9827	51.4019	51.4384	51.2907	51.3127	51.7753	51.9403	52.1238	52.6802	53.1492	53.5546	53.9558	54.4665	54.8044	55.2541	55.7571	55.9238	56.2438	56.5031	56.7077	56.9100	57.1254	57.1640	57.1937	56.9041	56.2106	55.1705	53.9003	52.5243	51.0303	49.6202	48.4685	47.3902	46.4203	45.6469	45.3668	45.2197	45.2796	45.6496	46.3060
d-Pe19A2_01_B03F	39.1490	41.5360	44.1985	46.1002	47.5810	48.8861	49.6635	50.5541	50.9610	51.4150	51.6302	51.4008	51.4249	51.7462	51.9992	52.0757	52.4391	52.9826	53.6042	54.1323	54.5949	55.0573	55.4629	55.9099	56.3546	56.6156	56.8236	57.1865	57.4510	57.6408	57.8286	57.9350	57.9213	57.6511	56.8312	55.6751	54.3467	52.8842	51.3505	49.8698	48.6062	47.5924	46.5687	45.8105	45.4465	45.3445	45.4635	45.8215	46.5315
d-Pe19A2_01_B04F	38.1686	40.5424	43.0166	44.9351	46.4529	47.7607	48.5554	49.3831	49.7027	50.1751	50.4475	50.2192	50.2537	50.5010	50.7331	50.9365	51.1633	51.7478	52.2523	52.7125	53.2062	53.6142	54.1173	54.4964	54.9418	55.2221	55.4647	55.7895	56.0306	56.1909	56.3907	56.4589	56.4861	56.1808	55.3494	54.1551	52.8712	51.3704	49.8794	48.3934	47.1256	46.1304	45.1468	44.3854	44.1006	44.0395	44.1447	44.5392	45.2619
d-Pe19A2_01_B05F	38.5754	41.3806	43.7399	45.4916	46.9610	48.5852	49.0864	50.1140	50.5560	50.7979	51.0951	50.9172	50.9291	51.3143	51.5252	51.7624	51.9993	52.5970	53.2478	53.5470	53.9400	54.5081	54.9167	55.3397	55.7604	56.1178	56.2978	56.6142	56.8215	57.0345	57.2491	57.3448	57.3637	57.0791	56.3083	55.1408	53.8153	52.3794	50.8349	49.3375	48.0363	47.0296	46.0102	45.2073	44.9083	44.7787	44.9002	45.2211	45.9676
d-Pe19A2_01_B06F	38.2089	40.6574	42.8690	44.8149	45.9778	47.2022	47.8784	48.8862	49.0214	49.3142	49.6083	49.4584	49.3631	49.5532	49.7524	49.9168	50.1467	50.7175	51.2441	51.4740	52.0006	52.3811	52.7980	53.2105	53.6565	53.9697	54.1545	54.4984	54.7236	54.9073	55.0638	55.1783	55.1150	54.8613	54.0867	52.8984	51.5928	50.2184	48.7572	47.2395	45.8979	44.8503	43.7994	43.0129	42.7155	42.6309	42.8019	43.1596	43.8959
d-Pe19A2_01_B07F	37.1050	40.1223	42.4565	44.7880	46.5088	47.9070	48.8806	49.9478	50.3395	50.6269	51.1880	51.4242	50.9927	51.3956	51.7873	51.9753	52.2573	52.9277	53.4038	53.9453	54.4742	54.9551	55.3653	55.8098	56.3489	56.6156	56.8637	57.1837	57.3926	57.6368	57.8279	57.9367	57.8803	57.6428	56.8815	55.7620	54.4017	52.8995	51.3232	49.7334	48.4895	47.4403	46.2941	45.5576	45.2226	45.0803	45.1602	45.5626	46.2975
d-Pe19A2_01_B08F	35.8492	38.6660	40.4851	42.0890	43.9116	45.0433	45.7628	46.3035	46.5796	47.0624	47.1400	47.2106	47.0222	47.2558	47.6297	47.5337	47.9782	48.4385	48.8438	49.3414	49.8357	50.4078	51.0281	51.4491	51.8518	52.1444	52.4460	52.7771	53.0287	53.2541	53.4592	53.4625	53.3769	53.0408	52.0252	50.6103	49.0155	47.2834	45.4564	43.6428	42.1895	40.7879	39.6229	38.7741	38.4099	38.3314	38.5151	39.0381	39.8524
d-Pe19A2_01_B09F	37.3965	40.1493	42.3720	44.3514	45.8944	46.9652	48.1206	48.6813	48.8440	49.5740	49.5525	49.9810	49.9139	50.1585	50.5496	50.7019	51.0249	51.4611	51.9685	52.4703	52.9972	53.3423	53.8514	54.2976	54.7162	55.0430	55.3536	55.5879	55.8068	55.9874	56.1650	56.3101	56.3298	56.0644	55.2850	54.1593	52.8500	51.3946	49.8501	48.4075	47.2204	46.1404	45.0696	44.3331	44.0562	43.9255	44.0580	44.4464	45.1484
d-Pe19A2_01_B10F	36.6932	39.5190	42.0564	44.3293	45.6795	46.9478	48.2388	48.7923	48.8842	49.6762	49.7136	50.0769	49.9898	50.1242	50.6806	50.7331	50.9500	51.3943	51.9957	52.3756	52.9378	53.3660	53.7892	54.1825	54.6138	54.9571	55.1664	55.4370	55.7181	55.7724	55.9455	56.0906	56.0898	55.7981	54.9708	53.7871	52.3916	50.8650	49.1769	47.5880	46.2533	45.0370	43.8410	43.0064	42.7285	42.5891	42.7382	43.2388	44.0482
d-Pe19A2_01_B11F	33.0878	35.9715	38.3663	40.0299	41.3558	42.8649	43.7049	44.3686	44.8356	45.2923	45.6086	45.9673	45.9241	46.0947	46.3702	46.4426	46.6896	47.0120	47.3884	47.7621	48.1845	48.7772	49.0923	49.5927	50.0263	50.2864	50.5125	50.7816	50.9833	51.2467	51.3360	51.4277	51.4646	51.1378	50.3825	49.2993	48.0290	46.6126	45.1117	43.6738	42.4194	41.3194	40.3007	39.5790	39.2875	39.2016	39.3041	39.7144	40.4263
d-Pe19A2_01_B12F	35.0860	37.5210	39.5079	41.5651	42.7174	44.0133	44.8790	45.2650	45.5792	45.9441	46.1351	46.2365	46.2123	46.3075	46.6502	46.6814	46.9714	47.3157	47.6131	47.9296	48.4457	48.9575	49.3988	49.8329	50.3345	50.5481	50.8349	51.1205	51.3220	51.5588	51.6721	51.7422	51.7472	51.3678	50.4298	49.2416	47.7836	46.2214	44.5614	42.9247	41.4848	40.2321	39.1168	38.2541	37.9462	37.8815	38.0389	38.4764	39.2409
d-Pe19A2_01_C01F	36.8614	39.2400	41.1399	43.2478	44.4301	45.6019	46.1508	46.7686	46.9093	47.0824	47.3725	47.6651	47.4157	47.5462	47.6448	47.8178	47.9886	48.3604	48.8753	49.3421	49.7318	50.1423	50.6732	51.1597	51.5784	51.8276	52.0659	52.4481	52.6885	53.0009	53.0507	53.1685	53.1354	52.7446	51.8349	50.4505	48.9279	47.2764	45.4721	43.8186	42.3792	41.1748	40.0640	39.2154	38.8713	38.8788	38.9134	39.2951	40.1302
d-Pe19A2_01_C02F	36.8993	40.0605	42.3108	43.7850	45.6399	46.8375	48.3500	48.8203	49.3428	49.8556	50.1683	50.4631	50.2137	50.5412	50.8008	51.0433	51.2943	51.7760	52.1983	52.7359	53.0942	53.5207	53.9487	54.4544	54.8865	55.0935	55.4304	55.6490	55.8880	56.0825	56.2077	56.3399	56.3829	56.1812	55.4649	54.4953	53.3250	52.0164	50.6766	49.3868	48.4108	47.4868	46.5949	45.9388	45.6939	45.5785	45.6195	45.9490	46.5233
d-Pe19A2_01_C03F	37.1727	40.0043	42.1037	43.3612	45.3656	46.4926	47.3367	47.8638	48.2362	48.4371	48.6518	48.6358	48.5417	48.8352	49.0510	49.2363	49.3254	49.8458	50.3880	50.9010	51.3328	51.8707	52.3585	52.9422	53.4283	53.6258	54.0012	54.2834	54.5563	54.7573	54.9068	55.0645	55.0213	54.5768	53.5756	52.1539	50.4676	48.6783	46.8219	45.0538	43.6190	42.2838	41.0602	40.1909	39.8574	39.7536	39.8525	40.3331	41.1604
d-Pe19A2_01_C04F	40.1904	42.6030	45.0542	47.0111	48.9596	49.9609	51.3970	51.8143	52.3139	52.7036	53.2520	53.1410	52.8505	53.1225	53.5244	53.6448	53.9151	54.4573	54.8924	55.4267	55.8635	56.3587	56.6821	57.1411	57.5793	57.6982	57.9939	58.2275	58.5195	58.7353	58.8277	58.9556	59.0011	58.7230	57.9952	56.9099	55.6749	54.2238	52.7113	51.2342	50.0468	48.9332	47.8566	47.1333	46.8188	46.6993	46.7098	47.1218	47.8899
d-Pe19A2_01_C05F	41.3948	44.1406	45.8843	47.5156	49.5610	50.2237	51.3756	52.2596	52.5438	52.6122	53.0214	53.2288	53.0508	53.1540	53.5315	53.5565	54.0817	54.3618	55.2264	55.6957	56.1309	56.5837	57.0023	57.5103	57.8686	58.1710	58.4132	58.7397	58.9502	59.1585	59.3703	59.4498	59.4463	59.1920	58.4141	57.2914	55.9350	54.4609	52.8483	51.2999	49.9450	48.8782	47.6919	46.9074	46.5779	46.4832	46.6234	47.0367	47.8145
d-Pe19A2_01_C06F	36.4238	39.2018	41.0876	42.7485	44.5684	45.3263	46.3613	47.0214	47.2810	47.4177	47.7000	47.8370	47.7890	47.8359	48.1673	48.2877	48.6427	48.8447	49.6182	50.1525	50.6323	51.1181	51.6402	52.2284	52.6305	53.0200	53.3052	53.5379	53.8255	54.0615	54.2766	54.3657	54.3054	54.0051	53.0370	51.6616	50.0570	48.3687	46.5561	44.7225	43.2839	42.0239	40.7931	39.9142	39.5680	39.4808	39.6190	40.0748	40.9601
d-Pe19A2_01_C07F	37.4221	39.6549	41.1400	42.9527	44.7780	45.2186	46.3379	46.8989	47.1165	47.1192	47.3394	47.5453	47.3072	47.4713	47.6405	47.7584	48.1110	48.2355	48.9851	49.4090	49.8396	50.3151	50.8031	51.3465	51.7783	52.1061	52.3563	52.5934	52.8186	53.0459	53.2553	53.2941	53.2450	52.8991	51.9795	50.6377	49.0511	47.4088	45.6351	43.8468	42.4078	41.1689	39.9215	39.0766	38.7413	38.6712	38.8334	39.3131	40.1595
d-Pe19A2_01_C08F	38.6108	41.0117	42.4607	44.4127	46.0240	46.7973	47.7779	48.1322	48.3403	48.3050	48.6678	48.8229	48.4541	48.7818	48.9866	49.0358	49.2939	49.4855	50.2653	50.7723	51.1513	51.6644	52.1098	52.6962	53.1027	53.4337	53.6432	53.8797	54.1205	54.2983	54.5423	54.6082	54.5676	54.1938	53.2685	51.9347	50.3641	48.6918	46.9560	45.1512	43.7734	42.5147	41.2858	40.4650	40.0897	40.0310	40.1722	40.6401	41.4690
d-Pe19A2_01_C09F	41.6262	44.6929	46.7545	48.7380	50.4236	51.9866	52.9497	53.6899	54.3204	54.8692	55.0780	55.3321	55.1442	55.3158	55.6350	55.8181	56.3856	56.9540	57.4872	58.0718	58.4505	58.9610	59.4502	59.7117	60.1456	60.4612	60.7155	60.9599	61.2565	61.4727	61.5783	61.7166	61.7966	61.5720	60.8539	59.8762	58.7354	57.4001	56.0764	54.6605	53.5565	52.5255	51.5996	50.8850	50.6016	50.4823	50.5529	50.8944	51.5280
d-Pe19A2_01_C10F	39.4421	42.0556	44.3880	46.1424	48.1232	49.2625	50.3738	51.1150	51.6881	52.0864	52.3828	52.4868	52.3519	52.5982	53.0186	53.0479	53.5589	54.1123	54.6977	55.0983	55.5210	56.0572	56.5002	56.9110	57.3169	57.5789	57.8620	58.1202	58.3770	58.5578	58.7151	58.8044	58.8214	58.5819	57.8561	56.7425	55.5436	54.1315	52.7048	51.2283	50.1008	48.9963	48.0321	47.3204	47.0181	46.8981	46.9876	47.3402	47.9920
d-Pe19A2_01_C11F	39.0371	41.1916	43.1592	45.0002	46.4255	47.5728	48.2951	48.9239	49.1546	49.5846	49.6314	49.7803	49.5978	49.6881	50.0496	50.1781	50.4775	50.9233	51.4061	51.9413	52.1974	52.7838	53.3581	53.6717	54.0926	54.4331	54.7441	54.9456	55.1512	55.4544	55.5963	55.6630	55.6895	55.3553	54.4681	53.2201	51.8091	50.2952	48.7136	47.1555	45.9212	44.7398	43.7351	42.9352	42.6651	42.5560	42.7121	43.1156	43.8400
d-Pe19A2_01_C12F	40.9045	43.1083	45.1442	47.0944	48.4695	49.6681	50.5369	51.3021	51.3022	51.7240	52.0566	51.9185	51.6329	51.8184	52.1961	52.1814	52.6261	53.2184	53.5825	54.1930	54.6015	55.1660	55.7292	56.0185	56.4897	56.7667	57.1201	57.3755	57.6409	57.8519	57.9943	58.0539	58.0315	57.6903	56.7575	55.4003	53.8855	52.1986	50.4586	48.6275	47.1449	45.7109	44.5142	43.5642	43.2386	43.1597	43.3161	43.8239	44.7254
d-Pe19A2_01_D01F	37.6648	40.0035	41.9003	43.6655	45.3926	46.1509	47.4165	47.9448	48.1579	48.5482	48.5915	49.0269	48.8112	48.9060	49.3161	49.3678	49.5191	50.0525	50.6333	50.9862	51.4556	51.8955	52.4466	52.7778	53.3060	53.5475	53.8178	54.0362	54.2521	54.4706	54.6671	54.7496	54.7704	54.4966	53.6756	52.4899	51.2319	49.7678	48.2079	46.7652	45.5432	44.4505	43.3619	42.6525	42.3564	42.2465	42.4130	42.8016	43.4750
d-Pe19A2_01_D02F	40.2623	43.0201	45.1447	47.0487	48.7438	49.6656	50.8281	51.5382	51.8795	52.2893	52.4335	52.7142	52.5029	52.8286	53.1946	53.2248	53.6256	54.0964	54.6275	55.1728	55.6797	56.0819	56.5594	56.8631	57.2916	57.5813	57.8386	58.1037	58.3317	58.4828	58.6616	58.7845	58.8274	58.6301	57.8479	56.7790	55.5117	54.1101	52.6088	51.2086	50.0466	49.0222	48.0212	47.3154	46.9835	46.8381	46.9529	47.2732	47.9416
d-Pe19A2_01_D03F	39.0379	41.2670	43.2071	45.3151	46.7373	47.5289	48.5263	49.0759	49.3683	49.6901	49.6647	49.8797	49.7679	49.9205	50.4005	50.3575	50.6698	51.1523	51.6776	52.1188	52.6082	53.0376	53.5355	53.9546	54.4614	54.6838	54.9589	55.2716	55.5175	55.6966	55.8436	55.9154	55.9825	55.7212	54.8424	53.6478	52.2777	50.7897	49.2075	47.8075	46.6239	45.5495	44.5521	43.8379	43.4999	43.3569	43.5215	43.8247	44.4907
d-Pe19A2_01_D04F	36.2925	38.6554	40.3753	42.1991	43.4109	44.2007	45.1724	45.4936	45.7115	46.2365	46.0313	46.0602	46.0239	46.1567	46.4049	46.5499	46.6629	47.0694	47.5245	47.7406	48.2596	48.6486	49.1236	49.5451	50.0471	50.3034	50.5829	50.8431	51.0036	51.1862	51.3539	51.4185	51.4510	51.1157	50.1168	48.7786	47.3314	45.7755	44.0316	42.3962	40.9990	39.7459	38.5220	37.7024	37.4132	37.3219	37.5814	38.0448	38.9212
d-Pe19A2_01_D05F	36.0282	38.5298	41.0449	42.7700	44.0067	45.2432	46.1673	46.6240	46.9412	47.3089	47.4324	47.8896	47.4876	47.5990	47.9704	48.0035	48.2365	48.6845	49.0693	49.4222	49.8473	50.4058	50.8722	51.3368	51.8097	51.9885	52.2830	52.5719	52.8048	53.0971	53.1992	53.2825	53.2637	52.9008	51.9596	50.6710	49.2383	47.7027	46.0315	44.4131	43.0211	41.8367	40.7322	39.9354	39.5903	39.5572	39.6891	40.1444	40.9173
d-Pe19A2_01_D06F	39.2342	41.7679	44.0732	46.2669	47.7941	48.8707	50.2772	50.9603	51.1032	51.6403	51.9705	52.4486	52.2795	52.2951	52.7595	52.8859	53.0834	53.6503	54.1060	54.6620	55.0258	55.5010	55.8860	56.3885	56.7870	56.9896	57.2699	57.5680	57.7246	57.9959	58.1717	58.2752	58.3174	58.0720	57.4421	56.3052	55.0822	53.7795	52.2486	50.9098	49.7840	48.8385	47.9272	47.2302	46.9204	46.8700	46.8388	47.1040	47.7400
d-Pe19A2_01_D07F	37.8186	41.0050	43.1517	44.9290	46.4236	48.0430	48.9420	49.8373	49.9629	50.3461	50.7940	51.2693	51.1418	51.1663	51.5503	51.7397	51.8893	52.3674	52.9168	53.5381	53.9670	54.3623	54.8278	55.2857	55.7339	55.9909	56.2975	56.5610	56.7470	57.0224	57.2020	57.3004	57.3446	57.0361	56.4028	55.2363	53.9554	52.6133	51.1453	49.7185	48.4853	47.4531	46.4841	45.7746	45.4801	45.5345	45.5362	45.8434	46.5498
d-Pe19A2_01_D08F	40.7971	44.0880	46.2459	48.1251	49.8996	51.1714	52.6031	52.9055	53.0984	53.2205	53.8202	54.0057	53.7843	53.8489	54.2439	54.3866	54.5006	55.0786	55.6380	56.2196	56.6946	57.0580	57.4724	57.9801	58.3708	58.5763	58.9057	59.1945	59.3816	59.6337	59.7576	59.8071	59.8430	59.5095	58.7742	57.4726	56.0710	54.5330	52.8192	51.2340	49.8503	48.7172	47.6410	46.7641	46.4448	46.4687	46.4312	46.8027	47.5671
d-Pe19A2_01_D09F	39.9831	42.6348	45.1094	47.3251	48.8445	50.2687	51.0932	51.9890	52.3558	52.7230	53.1286	53.1592	52.9943	53.2857	53.5911	53.7267	53.8957	54.6101	55.1214	55.6665	56.0746	56.5266	57.0955	57.4830	57.8807	58.1673	58.5109	58.8191	59.0159	59.1964	59.4659	59.4797	59.4957	59.2151	58.3773	57.1878	55.7686	54.2491	52.5967	50.9902	49.7106	48.4908	47.3358	46.5714	46.2199	46.1223	46.1907	46.6455	47.4204
d-Pe19A2_01_D10F	39.3849	41.5382	43.6481	45.2978	46.8255	48.0922	48.6591	49.3131	49.4497	49.6854	50.0311	50.0134	49.7214	50.0165	50.3338	50.3777	50.4533	50.9999	51.4358	51.8919	52.4027	52.8319	53.3184	53.8129	54.2179	54.4734	54.7422	55.0305	55.1727	55.4487	55.6695	55.6620	55.6910	55.3346	54.3816	53.0921	51.5789	49.9831	48.2551	46.6101	45.3138	44.0798	42.9452	42.1047	41.8150	41.6971	41.7930	42.2731	43.0219
d-Pe19A2_01_D11F	34.0792	37.0219	39.4548	41.9957	43.6010	45.0944	46.2043	46.9963	47.3931	47.8203	48.2423	48.3706	48.1197	48.5699	48.8283	49.0436	49.2351	49.9060	50.3284	50.8406	51.3066	51.7575	52.2539	52.7701	53.1992	53.5035	53.8524	54.1044	54.3437	54.5282	54.7309	54.8321	54.8577	54.5081	53.5227	52.2288	50.7439	49.1448	47.3607	45.6724	44.3136	43.0448	41.8549	41.0375	40.7287	40.6605	40.7465	41.2680	42.1060
d-Pe19A2_01_D12F	40.0699	42.6933	44.5176	46.1903	47.7102	48.8924	49.9436	50.3664	50.9211	51.2874	51.3308	51.0628	51.2236	51.2477	51.6241	51.7632	52.0298	52.5867	53.1434	53.5527	54.0475	54.4225	54.8982	55.3488	55.7546	56.0247	56.3127	56.5087	56.7877	57.0124	57.1923	57.2926	57.2977	57.0055	56.2057	55.0221	53.6709	52.1964	50.5819	49.0544	47.7315	46.7037	45.6255	44.8835	44.4986	44.3654	44.5021	44.8890	45.6150
d-Pe19A2_01_E01F	37.1209	39.4919	41.8872	43.3951	44.9221	46.1752	47.2888	47.5915	48.1080	48.2603	48.5451	48.3545	48.3484	48.6861	49.0234	49.1600	49.2405	49.8563	50.4146	50.7082	51.1648	51.6138	51.9967	52.4473	52.8310	53.0927	53.3608	53.5869	53.7813	54.0906	54.2546	54.3190	54.2863	54.0280	53.2379	52.1588	50.9073	49.4839	47.9761	46.5706	45.2896	44.3640	43.3454	42.6397	42.3216	42.2382	42.3612	42.7342	43.4392
d-Pe19A2_01_E02F	38.7813	41.5067	43.5279	45.2543	46.7498	48.2235	48.8826	49.7714	49.9009	50.2306	50.5864	50.7259	50.4908	50.6566	51.0511	51.0229	51.4506	52.1049	52.5878	53.0214	53.5106	53.9059	54.3712	54.9553	55.3999	55.7097	56.0009	56.3011	56.4830	56.6879	56.9446	57.0217	56.9937	56.7754	55.8681	54.6623	53.2437	51.7427	50.0660	48.4728	47.1472	46.0152	44.8863	44.1063	43.7659	43.6840	43.8225	44.2288	45.0322
d-Pe19A2_01_E03F	37.4223	39.6570	41.9399	43.8096	45.1981	46.3254	47.2014	47.7688	48.0507	48.5408	48.6305	48.6761	48.5233	48.7989	49.0422	49.0467	49.3669	49.8718	50.3234	50.7039	51.2231	51.7492	52.2515	52.7000	53.1171	53.4224	53.7246	53.9526	54.1410	54.3733	54.5156	54.6403	54.5837	54.2940	53.4071	52.1065	50.7833	49.2712	47.6830	46.1590	44.9614	43.8123	42.7922	42.0785	41.8352	41.7334	41.8839	42.3155	42.9646
d-Pe19A2_01_E04F	37.9719	41.2706	43.3715	45.3040	46.9368	48.0305	49.1872	49.7542	49.9333	50.6472	50.8594	50.6605	50.9090	51.1253	51.5180	51.7522	51.8136	52.4092	53.1587	53.5501	54.1174	54.6064	55.1274	55.6333	56.0732	56.4133	56.7305	57.0065	57.2547	57.4032	57.5935	57.7065	57.6632	57.3290	56.3718	54.9986	53.4582	51.8411	50.0482	48.4415	47.0671	45.8255	44.6183	43.8325	43.5243	43.4559	43.6636	44.1134	44.9253
d-Pe19A2_01_E05F	40.8235	44.3698	46.1991	48.2362	49.8049	51.0866	52.1274	52.6042	52.8503	53.4899	53.5430	53.4314	53.4970	53.7925	53.9839	54.0885	54.4609	54.9938	55.6283	56.0832	56.6470	57.0002	57.5233	57.9704	58.4115	58.6683	59.0253	59.3150	59.5528	59.7514	59.8981	59.9702	59.9901	59.7271	58.7789	57.4469	55.9955	54.2841	52.5112	50.8522	49.4810	48.2010	46.9845	46.1145	45.7697	45.6021	45.7685	46.1692	47.0275
d-Pe19A2_01_E06F	38.9265	42.1822	44.3751	46.3725	47.8122	49.3895	50.2698	50.8886	51.1115	51.8465	51.7944	52.1482	52.0845	52.1773	52.6994	52.7775	52.9990	53.4857	54.1777	54.5695	55.0592	55.4516	55.9583	56.3719	56.7752	57.0852	57.3708	57.6482	57.8718	57.9952	58.1737	58.2595	58.3043	58.0091	57.2401	56.0179	54.6504	53.1491	51.4543	49.8886	48.5395	47.3365	46.1106	45.2622	44.9148	44.8213	44.9838	45.3918	46.2824
d-Pe19A2_01_E07F	31.2044	34.3146	37.1985	39.0688	41.0266	42.3670	43.3844	44.2785	45.0022	45.4028	45.9289	46.2569	46.2801	46.3211	46.7367	47.0499	47.2054	47.6360	47.9943	48.4673	49.0634	49.3182	49.7680	50.3087	50.6962	50.9653	51.3110	51.5346	51.7236	51.9241	52.1577	52.2539	52.2059	51.9368	51.2064	50.1866	49.0539	47.8564	46.4492	45.1104	43.9976	43.0600	42.1108	41.5112	41.2570	41.3238	41.5413	41.9164	42.6062
d-Pe19A2_01_E08F	37.1280	40.0028	42.0021	44.0809	45.4904	46.7218	47.7051	48.4374	48.7010	49.0082	49.4373	49.6323	49.4051	49.4742	49.8310	50.0297	50.3377	50.7737	51.3307	51.7093	52.1740	52.5817	53.0172	53.5021	53.9726	54.1913	54.5450	54.7765	55.0171	55.2242	55.4147	55.4820	55.5335	55.1917	54.3674	53.1929	51.8521	50.3727	48.8480	47.3763	46.2307	45.1310	44.1681	43.3929	43.1093	43.0422	43.0658	43.4600	44.1617
d-Pe19A2_01_E09F	37.8691	40.2971	42.5853	44.9191	46.1732	47.3919	48.7064	49.5334	49.7916	50.3922	50.8509	50.9424	50.7876	50.9036	51.2292	51.3842	51.7043	52.1576	52.6646	53.0140	53.4641	53.9235	54.3252	54.7640	55.1943	55.3921	55.7333	55.9881	56.1782	56.4214	56.5779	56.6891	56.7374	56.4612	55.7491	54.7684	53.5720	52.2628	50.8431	49.4923	48.4147	47.4065	46.4842	45.7722	45.4993	45.3777	45.3933	45.7239	46.3941
d-Pe19A2_01_E10F	39.7810	42.1605	44.3983	46.6214	47.8117	49.0224	49.9200	50.8283	51.2118	51.7559	52.0514	52.3162	52.0479	52.1012	52.4541	52.5036	52.9403	53.4425	53.8820	54.2727	54.7086	55.1223	55.5025	55.8767	56.3820	56.5809	56.8632	57.1595	57.3014	57.5206	57.7343	57.7838	57.8495	57.6228	56.9654	56.0320	54.9019	53.6223	52.2321	50.9052	49.8806	48.8795	47.9616	47.2510	46.9634	46.8789	46.8414	47.1866	47.8554
d-Pe19A2_01_E11F	37.4907	40.3881	41.8921	44.4406	45.6875	47.1120	47.7711	48.3078	48.6613	48.8005	49.1209	49.2363	49.2700	49.2144	49.4224	49.5281	49.8239	50.4851	50.6383	51.2771	51.7128	52.1265	52.6820	53.1844	53.5972	53.8987	54.0891	54.3925	54.5958	54.7665	54.9893	55.0412	54.9800	54.6028	53.6603	52.3019	50.7225	49.0588	47.2683	45.5260	44.0297	42.8426	41.5522	40.7053	40.3933	40.3690	40.5381	41.0162	41.8427
d-Pe19A2_01_E12F	36.5019	38.2336	39.8562	41.8307	43.2973	43.9194	44.6553	45.2147	45.4452	45.9332	46.0078	45.8661	45.6126	45.8580	46.1068	46.1763	46.4885	46.8679	47.2595	47.5611	47.9409	48.4437	49.0992	49.5351	49.8215	50.1950	50.4428	50.6528	50.8464	51.0558	51.1955	51.2441	51.2178	50.8801	49.9430	48.6438	47.1562	45.5571	43.8213	42.0944	40.6868	39.3204	38.1946	37.3412	37.0152	36.9443	37.1185	37.6461	38.4703
d-Pe19A2_01_F01F	39.0040	41.6169	43.4813	45.4887	46.7025	48.0793	48.8804	49.3510	49.6096	50.1131	50.2604	50.3541	50.0476	50.2797	50.5953	50.6888	51.0047	51.4552	51.9683	52.4402	52.9310	53.3662	54.0088	54.2925	54.7561	55.0298	55.3633	55.6508	55.8621	56.0826	56.3001	56.3735	56.3280	56.0247	55.1322	53.9140	52.4934	50.9529	49.3666	47.7775	46.5465	45.3521	44.3607	43.5815	43.3111	43.2182	43.3400	43.7372	44.4526
d-Pe19A2_01_F02F	39.8102	42.2814	44.4632	46.3496	48.2139	49.3558	50.4683	50.9726	51.3530	51.9979	51.9767	52.1933	51.9068	52.0862	52.3424	52.2570	52.8461	53.3001	53.9067	54.3700	54.8859	55.2504	55.8693	56.1847	56.5659	56.8681	57.2047	57.4054	57.6619	57.8972	58.0654	58.1820	58.1447	57.8537	57.0234	55.8654	54.5657	53.0923	51.5481	49.9818	48.7936	47.5968	46.5955	45.8223	45.5128	45.3942	45.4967	45.8976	46.5610
d-Pe19A2_01_F03F	35.9442	38.7857	41.0896	43.3175	45.1426	46.3001	47.5256	48.4409	48.5034	49.1611	49.0736	49.4966	49.4230	49.6517	49.9951	50.1136	50.3733	50.8874	51.4427	51.9046	52.4657	52.8731	53.4264	53.8116	54.2780	54.5067	54.8579	55.1466	55.3197	55.5548	55.7257	55.8439	55.9226	55.5850	54.7386	53.5887	52.3145	50.8962	49.3242	47.9229	46.7296	45.6505	44.6296	43.8783	43.6056	43.5188	43.6691	44.0090	44.7452
d-Pe19A2_01_F04F	39.0402	41.9862	44.2425	46.5822	48.0554	49.1447	50.1968	50.7812	50.9678	51.5839	51.6321	51.9040	51.6706	51.9265	52.1627	52.3654	52.6142	53.0598	53.7390	54.1880	54.8338	55.1533	55.7612	56.1195	56.6099	56.9394	57.2344	57.5039	57.7081	57.9134	58.0959	58.1425	58.1677	57.8398	56.8825	55.5416	54.0305	52.3355	50.5685	48.8382	47.3941	46.0825	44.8407	43.9870	43.6402	43.5575	43.7223	44.1937	45.0418
d-Pe19A2_01_F05F	40.9976	44.3196	46.1892	48.3194	49.6597	50.9796	52.1356	52.4334	52.6307	53.2449	53.1234	53.3380	53.2226	53.4881	53.8582	53.9651	54.0899	54.8093	55.4871	55.8430	56.4294	56.7861	57.2538	57.5949	58.0740	58.4163	58.6682	58.9636	59.1546	59.3533	59.4426	59.5468	59.6460	59.2617	58.4177	57.1832	55.7226	54.0917	52.3767	50.7412	49.3874	48.1192	46.8737	46.0503	45.6939	45.5640	45.7078	46.1477	47.0140
d-Pe19A2_01_F06F	34.4866	37.5876	39.6784	41.8218	43.5093	44.7270	45.9507	46.6124	46.8248	47.4342	47.4442	47.8205	47.8320	47.9648	48.5110	48.6191	48.8840	49.3858	49.9553	50.4072	50.9276	51.3637	51.9132	52.3564	52.7925	53.0714	53.4514	53.6859	53.8770	54.1287	54.2947	54.3702	54.4397	54.1375	53.2698	52.0752	50.7339	49.2229	47.6074	46.1869	44.9845	43.9151	42.8766	42.1563	41.8712	41.7394	41.8913	42.2400	42.9303
d-Pe19A2_01_F07F	36.6062	39.4831	41.7616	44.2894	45.9510	47.1725	48.4126	49.2486	49.7371	50.3583	50.9346	51.2020	50.8974	51.3543	51.5398	51.6410	51.9147	52.3108	52.9382	53.4419	53.9391	54.3685	54.8709	55.2718	55.7045	55.9617	56.1182	56.4939	56.6545	56.9795	57.0777	57.1705	57.1554	56.8899	56.1527	55.1512	53.9289	52.6009	51.0954	49.6534	48.4339	47.3644	46.3505	45.6034	45.3218	45.2420	45.3519	45.7534	46.4443
d-Pe19A2_01_F08F	38.0227	41.6397	44.3601	46.4086	47.5680	49.0826	50.4545	51.1298	51.4307	51.8321	52.2865	52.3196	52.2939	52.2970	52.5389	52.8001	52.9077	53.3716	53.8422	54.4288	54.9974	55.2156	55.6327	56.0697	56.4158	56.6492	56.9518	57.1618	57.3981	57.5688	57.6518	57.8092	57.7935	57.5163	56.7617	55.7365	54.4793	53.0829	51.4891	49.9806	48.7241	47.6155	46.5456	45.8106	45.3852	45.3630	45.4994	45.8732	46.6156
d-Pe19A2_01_F09F	37.9331	40.7685	42.6326	44.5263	46.1148	47.5338	48.2704	49.0016	49.3408	49.6029	49.8573	49.9557	49.8272	49.9640	50.2098	50.6139	50.7325	51.1966	51.6930	52.2196	52.8056	53.3387	53.8275	54.2721	54.7400	54.9994	55.3127	55.6279	55.8397	56.0632	56.2655	56.3384	56.2712	55.9190	54.9994	53.5968	52.0096	50.3456	48.4693	46.6781	45.1756	43.7490	42.4546	41.5213	41.2054	41.1063	41.3106	41.9021	42.8477
d-Pe19A2_01_F10F	38.4814	41.1530	43.2851	45.0863	47.0300	48.4588	49.0867	50.3474	50.7448	50.9083	51.3684	51.6461	51.3224	51.4862	51.7963	52.0479	52.2047	52.8775	53.2940	53.8041	54.2524	54.7857	55.3431	55.7153	56.0854	56.3811	56.6472	56.9422	57.1226	57.3640	57.5293	57.6214	57.6989	57.3926	56.5460	55.4024	54.0399	52.5616	50.9879	49.4827	48.2753	47.1632	46.0989	45.3441	45.0899	44.9773	45.0344	45.4357	46.1629
d-Pe19A2_01_F11F	40.7473	43.5317	45.4937	47.7538	49.1590	50.4880	51.4292	52.4441	52.7129	53.1771	53.6914	53.8068	53.4858	53.7703	53.9903	54.2618	54.6409	55.2363	55.7869	56.1281	56.5942	57.0791	57.5663	57.8212	58.2748	58.5259	58.8145	59.0756	59.2700	59.4450	59.6505	59.7514	59.7820	59.5165	58.7708	57.7997	56.5722	55.2056	53.7545	52.4137	51.3320	50.2789	49.3556	48.6292	48.3406	48.2096	48.2285	48.5436	49.1579
d-Pe19A2_01_F12F	37.0828	39.6169	41.5257	43.2964	44.6660	45.8150	46.7393	47.6161	48.0979	48.3581	48.7638	48.8103	48.5590	48.8812	49.1172	49.3430	49.5980	50.1509	50.5280	50.9632	51.4484	51.8187	52.3305	52.6770	53.0452	53.3353	53.6758	53.9146	54.1300	54.3164	54.5080	54.5831	54.6339	54.3650	53.6222	52.6178	51.3966	50.0536	48.5945	47.2715	46.1828	45.1281	44.1971	43.4560	43.2197	43.1474	43.2579	43.6144	44.2535
d-Pe19A2_01_G01F	35.6118	37.8688	40.1983	41.8991	43.6850	44.6551	45.5170	46.4419	46.7983	47.3059	47.4197	47.4413	47.5955	47.6633	48.1093	48.2472	48.5345	48.9696	49.4550	49.7795	50.1761	50.5793	51.0557	51.4588	51.9258	52.2070	52.4567	52.7597	52.9177	53.1229	53.3145	53.4085	53.4319	53.1918	52.4194	51.4699	50.2522	49.0038	47.5915	46.2948	45.1786	44.2942	43.4075	42.7233	42.4321	42.3551	42.4465	42.7957	43.3919
d-Pe19A2_01_G02F	37.7378	40.3308	42.4984	44.4486	46.1683	47.5475	48.5060	49.2754	49.7139	50.1154	50.3830	50.6814	50.3816	50.6476	50.9521	51.1129	51.5296	52.1194	52.4369	53.0698	53.5272	53.8591	54.4430	54.8904	55.2914	55.6310	55.8387	56.1481	56.3265	56.5776	56.8002	56.8454	56.8039	56.5306	55.7316	54.5723	53.2197	51.7314	50.1107	48.5781	47.2703	46.2746	45.2078	44.4535	44.1282	44.0259	44.1447	44.5330	45.2729
d-Pe19A2_01_G03F	39.6203	42.6322	45.0077	46.5444	48.7196	49.9131	50.9831	51.7342	52.2819	52.7849	53.0531	53.1722	53.1169	53.3601	53.7577	53.8074	54.2283	54.8365	55.4474	55.8709	56.2908	56.8012	57.2573	57.6468	58.0248	58.3794	58.6117	58.8768	59.1100	59.2937	59.3886	59.5363	59.5313	59.3200	58.5165	57.5147	56.1925	54.7823	53.3265	51.8157	50.6350	49.4831	48.5512	47.8082	47.4619	47.3668	47.4601	47.8515	48.5245
d-Pe19A2_01_G04F	40.1468	42.6345	44.6226	46.4524	48.0387	48.7440	49.9038	50.4382	50.4950	51.1826	51.1749	51.2379	51.0510	51.3225	51.5886	51.6332	52.0342	52.4810	53.0139	53.5298	53.8458	54.4036	54.9893	55.3245	55.7010	55.9711	56.3263	56.5535	56.7651	57.0642	57.0892	57.2440	57.1892	56.8855	55.8508	54.7208	53.2976	51.7332	50.1415	48.4923	47.2341	45.9851	44.9866	44.2088	43.8699	43.7594	43.9010	44.3339	45.0525
d-Pe19A2_01_G05F	37.5449	41.1563	43.4967	46.0349	47.9748	49.6912	50.7944	51.9035	52.3895	53.0959	53.2478	53.6869	53.8229	53.9907	54.5382	54.7568	55.1282	55.7011	56.4336	57.0622	57.5020	57.9281	58.4382	58.7717	59.2479	59.5129	59.8089	60.0780	60.3421	60.4862	60.6808	60.8557	60.8967	60.6931	60.0457	59.1103	57.9528	56.6305	55.1534	53.8538	52.7539	51.7800	50.7532	50.0532	49.7477	49.6457	49.7024	50.0346	50.6529
d-Pe19A2_01_G06F	37.9992	40.8637	42.9208	45.1239	46.2265	47.5065	48.5988	49.0714	49.1593	49.8457	49.9138	50.2371	49.9826	50.1524	50.3400	50.5636	50.6650	51.0606	51.7284	52.1133	52.6672	53.1027	53.6311	54.0310	54.5322	54.7886	55.0762	55.3514	55.5380	55.7233	55.8573	55.9704	55.9785	55.6019	54.6072	53.3305	51.8165	50.2289	48.5713	46.9890	45.6551	44.5070	43.3935	42.5963	42.2590	42.1795	42.3712	42.7034	43.5645
d-Pe19A2_01_G07F	39.0347	42.2390	44.0031	46.0958	47.3704	48.6272	49.4148	50.0246	50.1931	50.5233	50.8583	50.9053	50.7510	51.0666	51.2435	51.4787	51.5848	52.0792	52.6844	53.0822	53.6383	54.0528	54.6152	54.9961	55.4465	55.7212	55.9966	56.2823	56.5182	56.6612	56.7538	56.8927	56.9061	56.4990	55.5211	54.1628	52.5864	50.8914	49.0977	47.4108	45.9627	44.7201	43.5212	42.6605	42.2929	42.2287	42.4313	42.8386	43.7865
d-Pe19A2_01_G08F	39.7231	44.1214	45.4938	47.5822	49.3024	50.7469	51.7315	52.5156	52.7713	53.5288	53.6187	53.7391	53.6469	53.7813	54.2482	54.3952	54.6253	55.2814	55.8586	56.4403	57.0173	57.4214	57.8508	58.3839	58.7227	58.9882	59.3010	59.5986	59.8667	60.0383	60.1962	60.2595	60.3089	59.9924	59.1417	57.9068	56.4914	54.9137	53.1703	51.5769	50.2502	49.0096	47.8423	47.0098	46.6470	46.5449	46.6942	47.0807	47.9022
d-Pe19A2_01_G09F	37.0549	40.4732	41.8239	43.4646	44.7631	46.2001	47.1143	47.5771	47.9737	48.3152	48.5986	48.7064	48.6159	48.7028	49.0773	49.1781	49.3868	49.8629	50.3580	50.7351	51.2375	51.5562	52.0685	52.4958	52.8686	53.0967	53.4350	53.6968	53.8904	54.0574	54.2341	54.2471	54.3586	54.0811	53.3281	52.2402	51.0382	49.6637	48.1744	46.8190	45.6294	44.5831	43.5978	42.8443	42.5618	42.5120	42.6622	43.0124	43.7222
d-Pe19A2_01_G10F	37.1460	39.6422	41.4869	43.4408	44.6013	45.3254	46.4047	46.7299	46.6731	46.9483	47.0013	47.1304	46.9255	46.8671	47.1208	47.3085	47.4521	47.7529	48.1840	48.5523	49.0286	49.5086	50.0462	50.6064	51.0202	51.2670	51.5244	51.8701	52.0432	52.2957	52.4866	52.6021	52.4885	52.0455	50.9823	49.3852	47.8042	45.9937	44.0532	42.2684	40.7162	39.3431	38.1397	37.2528	36.9302	36.9725	37.0362	37.5000	38.4379
d-Pe19A2_01_G11F	39.5796	42.1273	44.2300	46.3288	47.5341	48.9811	50.0643	50.3166	50.7254	51.0479	51.1265	51.3866	51.1814	51.2710	51.5864	51.6862	51.8977	52.4303	53.0188	53.4496	53.9186	54.4219	54.8685	55.3760	55.7674	56.0647	56.3463	56.6659	56.9181	57.1098	57.3076	57.4112	57.3725	56.9991	56.1514	54.6757	53.2379	51.6078	49.8582	48.1813	46.8273	45.6050	44.5124	43.6749	43.3639	43.3370	43.3184	43.6755	44.4845
d-Pe19A2_01_G12F	39.1741	41.6555	43.6549	45.6704	47.1211	47.8734	48.7779	49.4708	49.6692	50.0262	50.0930	50.1688	49.9722	50.1234	50.3179	50.6056	50.7803	51.2869	51.8022	52.1648	52.5554	53.1043	53.5113	54.0719	54.5128	54.7300	55.1320	55.4093	55.6245	55.7893	55.9559	56.1142	56.0915	55.7504	54.7979	53.4896	51.9575	50.3609	48.6754	47.0973	45.7949	44.6434	43.5811	42.7457	42.4891	42.3831	42.4731	42.8749	43.5680
d-Pe19A2_01_H01F	39.4384	41.4133	43.6328	45.6470	46.8181	47.8951	49.2327	49.6416	49.8323	50.0772	50.3525	50.3021	50.1654	50.2608	50.4968	50.6137	51.1173	51.5895	52.1086	52.6030	53.0650	53.5429	54.1120	54.5558	55.0459	55.3843	55.6599	56.0295	56.2390	56.4258	56.7036	56.7858	56.7076	56.3457	55.3899	54.0357	52.4608	50.7844	49.0093	47.2915	45.8730	44.6642	43.5062	42.6449	42.2889	42.2050	42.3417	42.7261	43.5248
d-Pe19A2_01_H02F	39.4615	41.3673	43.7004	46.1023	47.7801	48.6573	49.8153	50.5042	50.9614	51.2062	51.3995	51.6437	51.3018	51.5561	51.7790	51.8894	52.3960	52.9350	53.4565	53.9411	54.4348	54.8649	55.3584	55.8757	56.2628	56.5368	56.8593	57.1497	57.3401	57.5402	57.7775	57.8317	57.7719	57.4698	56.5562	55.2986	53.8026	52.1777	50.3846	48.6510	47.2654	46.0627	44.8481	44.0187	43.5465	43.5312	43.6733	44.0962	44.9040
d-Pe19A2_01_H03F	38.5657	40.3187	42.5454	44.7905	45.8761	47.1241	48.0095	48.6185	48.9026	49.2077	49.2667	49.4267	49.2706	49.4571	49.6234	49.7467	50.1636	50.7174	51.2053	51.6421	52.1722	52.6454	53.1403	53.6258	54.0980	54.4092	54.6691	54.9812	55.2025	55.3634	55.6208	55.6996	55.6091	55.2952	54.3928	53.0752	51.5809	49.9346	48.2060	46.4564	45.1113	43.8971	42.6937	41.8863	41.4655	41.4554	41.6015	42.0277	42.8355
d-Pe19A2_01_H04F	37.1675	39.2055	41.6639	43.7078	45.4319	46.2688	47.3288	47.9585	48.2357	48.5635	48.6961	48.8902	48.6323	48.7787	49.0656	49.2712	49.6527	50.1057	50.6172	51.0917	51.5079	52.0094	52.4534	52.9108	53.3651	53.6732	53.9346	54.2390	54.3971	54.6373	54.8566	54.9478	54.8406	54.5689	53.7005	52.4679	51.0066	49.4543	47.7712	46.2121	44.8876	43.7758	42.6233	41.8885	41.5336	41.4608	41.6176	42.0243	42.8013
d-Pe19A2_01_H05F	39.4176	41.6207	43.5661	44.9186	46.6891	47.6378	48.4881	48.9274	49.0771	49.5377	49.4866	49.5652	49.3643	49.4637	49.7074	49.6900	50.0968	50.4882	51.0023	51.3400	51.7607	52.3070	52.9516	53.2618	53.6289	53.9851	54.2844	54.5646	54.7361	54.9310	55.0365	55.2214	55.1209	54.7439	53.7397	52.4300	50.8970	49.2806	47.6079	45.8932	44.6075	43.3468	42.2719	41.5020	41.1771	41.1201	41.2644	41.7002	42.4763
d-Pe19A2_01_H06F	40.7944	43.6473	45.6221	47.7480	49.1765	50.4604	51.4985	52.0403	52.5061	52.9908	52.9162	53.0837	53.1744	53.2073	53.6778	53.8533	54.0554	54.5594	55.2281	55.7166	56.1336	56.5963	57.0409	57.4712	57.8606	58.1217	58.3690	58.6397	58.8960	59.0772	59.2124	59.3441	59.3825	59.0862	58.3088	57.1676	55.8726	54.4542	52.9360	51.5573	50.4736	49.5119	48.4942	47.8562	47.5542	47.4475	47.5409	47.7971	48.4249
d-Pe19A2_01_H07F	39.6811	42.3418	43.8209	45.5406	46.9914	47.9334	48.9968	49.3721	49.2586	49.9249	49.7845	49.9886	49.6274	49.8274	50.0979	50.3090	50.4625	50.8626	51.4251	51.8589	52.3575	52.7381	53.3109	53.6647	54.1217	54.3714	54.6921	54.9771	55.2167	55.3632	55.5086	55.6133	55.6286	55.2698	54.3334	53.0132	51.5625	49.9614	48.2941	46.6974	45.3922	44.2116	43.0928	42.3483	42.0230	41.9314	42.1275	42.4522	43.2181
d-Pe19A2_01_H08F	40.0898	42.9215	44.9052	46.8748	48.3393	49.4583	50.5213	51.0649	51.0651	51.8008	51.6082	52.0154	51.7126	51.7765	52.2001	52.3081	52.5958	53.0319	53.6376	54.1136	54.6034	55.0377	55.5251	55.9212	56.2931	56.5420	56.8662	57.0941	57.3581	57.5469	57.6520	57.7315	57.7818	57.4557	56.5449	55.3424	53.9757	52.4385	50.8463	49.3334	48.1084	47.0023	45.9512	45.2245	44.9138	44.8136	44.9216	45.2351	45.9940
d-Pe19A2_01_H09F	37.4621	40.8219	42.6824	44.7494	46.5642	47.6174	48.6702	49.3776	49.4701	50.1679	50.1537	50.6930	50.1043	50.3423	50.7943	50.8783	51.2696	51.7816	52.2721	52.7366	53.2656	53.7095	54.2150	54.7023	55.0600	55.3142	55.6964	55.9474	56.1698	56.3401	56.5037	56.5766	56.6225	56.2951	55.3748	54.1101	52.6956	51.1426	49.4984	47.9143	46.6731	45.5420	44.4386	43.7139	43.4086	43.3061	43.4810	43.8205	44.6144
d-Pe19A2_01_H10F	38.0261	40.9617	42.9561	44.8416	46.5250	47.6958	48.8462	49.4216	49.6425	50.2570	50.3756	50.8625	50.3810	50.5067	51.0044	51.1842	51.4980	52.0303	52.5761	52.9325	53.4781	54.0030	54.4241	54.8206	55.3539	55.5771	55.8704	56.1648	56.4256	56.5739	56.7367	56.8665	56.9193	56.6099	55.7822	54.5705	53.2023	51.7439	50.1612	48.6524	47.4811	46.3744	45.3043	44.5823	44.2714	44.1952	44.2756	44.5969	45.3434
d-Pe19A2_01_H11F	36.0665	39.1335	41.6884	43.4233	44.8574	46.5231	47.3391	47.7692	48.3913	48.7800	49.1227	49.3457	49.2018	49.3440	49.6750	49.7176	49.9053	50.4792	50.8674	51.3150	51.8335	52.3248	52.8268	53.2721	53.7459	54.0195	54.2562	54.5676	54.7859	55.1390	55.2353	55.2776	55.2554	54.8997	53.9834	52.6797	51.2251	49.7055	48.0652	46.4705	45.1353	43.9887	42.9146	42.1392	41.8284	41.8029	41.9095	42.3279	43.0965
d-Pe19A2_01_H12F	32.8743	36.2985	38.4483	40.5276	42.1570	43.7673	44.3121	45.1224	45.6560	46.0907	46.3731	46.6623	46.6266	46.7111	47.0298	47.2937	47.3375	47.7869	48.1639	48.6065	49.1454	49.4064	49.8654	50.2640	50.6765	50.8988	51.0947	51.3009	51.5142	51.7620	51.9158	51.9754	51.9388	51.6921	50.9744	49.9959	48.8664	47.6242	46.2091	44.9340	43.8608	42.9076	42.0361	41.4500	41.1239	41.0300	41.1657	41.5163	42.1049
d-Pe19A2_02_A01F	31.8372	35.4258	38.3647	40.2888	42.0810	43.7532	44.9274	45.7259	46.4082	46.8195	47.2598	47.4231	47.5991	47.7248	48.2760	48.4139	48.5737	49.1331	49.6217	50.1665	50.6232	51.0565	51.6718	52.1473	52.6120	52.8732	53.2283	53.5082	53.7399	54.0388	54.1106	54.2534	54.2142	53.9216	53.0712	51.8055	50.4909	49.0828	47.4999	46.0274	44.7457	43.6935	42.7357	42.0113	41.7456	41.7551	41.8547	42.2154	43.0121
d-Pe19A2_02_A02F	30.6215	34.0435	36.2172	38.4464	40.4459	42.1216	42.9688	44.0080	44.4251	45.0145	45.3183	45.5784	45.5675	45.8038	46.2174	46.2703	46.6281	46.9844	47.5357	48.0119	48.3592	48.7568	49.3198	49.7511	50.3142	50.5363	50.8041	51.1353	51.3264	51.4847	51.6442	51.7948	51.7496	51.5070	50.7741	49.6346	48.3832	47.0545	45.5401	44.1917	43.0316	42.0453	41.1393	40.4537	40.2052	40.1113	40.2304	40.5830	41.2736
d-Pe19A2_02_A03F	32.6645	35.3433	37.7034	39.9126	41.4314	43.0233	44.0090	44.6802	45.4453	45.6843	46.0392	46.0123	46.0525	46.3752	46.7401	46.9133	47.0374	47.5919	48.1370	48.6313	49.0606	49.5466	50.0209	50.5369	50.9703	51.3336	51.6204	51.8468	52.0659	52.3533	52.5398	52.6319	52.6295	52.3117	51.4348	50.2631	48.9521	47.5559	46.0424	44.5838	43.3548	42.3269	41.3755	40.6957	40.4095	40.4227	40.5664	40.9691	41.6853
d-Pe19A2_02_A04F	33.7521	36.1881	38.3761	40.7995	42.3686	43.9477	44.7501	45.4325	45.9772	46.3454	46.2817	46.5274	46.7865	46.8317	47.2396	47.4786	47.6107	48.0524	48.6542	49.2219	49.6110	50.1414	50.5736	51.2172	51.7724	52.1390	52.4334	52.7029	52.9282	53.1394	53.3523	53.4241	53.4053	52.9846	52.1070	50.6304	49.1256	47.4935	45.7238	43.9540	42.5564	41.2419	40.0495	39.1950	38.8807	38.8922	39.1263	39.6037	40.4222
d-Pe19A2_02_A05F	33.9302	36.9726	39.0740	41.6819	43.1650	44.7825	45.9692	46.5964	46.9370	47.4989	47.7853	47.8241	47.9260	48.0448	48.6507	48.7501	49.0181	49.7051	50.1843	50.6648	51.2448	51.6400	52.0699	52.6166	53.0915	53.4165	53.7698	54.0105	54.2290	54.4698	54.7159	54.8003	54.7680	54.4774	53.6088	52.3699	51.0998	49.6428	48.1316	46.6858	45.4320	44.4408	43.4960	42.8211	42.5180	42.4807	42.6212	42.9774	43.6745
d-Pe19A2_02_C01F	39.2449	42.4303	44.7348	46.7872	48.3336	49.5590	50.4732	51.4076	51.4819	51.9568	52.3498	52.7802	52.6268	52.5681	53.1048	53.1341	53.2683	53.7804	54.2885	54.8256	55.3033	55.7674	56.1865	56.6818	57.0714	57.2254	57.4473	57.8097	58.0446	58.3368	58.4324	58.5013	58.5113	58.2191	57.4630	56.1969	54.8670	53.3745	51.7040	50.1879	48.9493	47.8039	46.7326	45.8996	45.6037	45.6083	45.5692	45.8682	46.6397
d-Pe19A2_02_C02F	35.1160	38.1487	40.3398	42.5936	44.0700	45.2391	46.0729	46.8296	46.9768	47.2837	47.5956	48.0819	47.9655	48.0142	48.4047	48.4934	48.6932	49.1382	49.6422	50.0084	50.5357	50.9778	51.4844	52.0606	52.4978	52.7814	53.0854	53.4772	53.6512	53.8987	54.0107	54.1362	54.0889	53.6823	52.7606	51.3378	49.8180	48.2040	46.4265	44.7671	43.3099	42.0456	40.9210	40.0587	39.7760	39.8332	39.9194	40.3149	41.2205
d-Pe19A2_02_C03F	40.4962	43.6772	45.4398	48.0059	49.8906	51.2849	52.0865	53.0333	53.4060	53.9114	54.1789	54.3791	54.0584	54.3083	54.5668	54.8898	55.1587	55.7236	56.3857	56.8023	57.2298	57.6968	58.1654	58.5792	58.9919	59.2541	59.6162	59.8399	60.0713	60.2673	60.4692	60.5214	60.6028	60.2821	59.4848	58.3240	56.9854	55.5354	53.9691	52.4597	51.1636	50.0031	48.8649	48.1035	47.7924	47.6976	47.7647	48.1656	48.8589
d-Pe19A2_02_C04F	38.0837	40.7359	43.2806	45.8747	47.1991	49.0265	49.9230	50.7156	51.1412	51.5601	52.0636	52.2367	51.8861	52.2465	52.5401	52.9283	53.0197	53.7292	54.3342	54.8884	55.2765	55.8539	56.3026	56.8365	57.2818	57.5460	57.8648	58.1887	58.4036	58.6729	58.9308	58.9612	58.9991	58.6850	57.8650	56.6668	55.2427	53.7732	52.0989	50.5615	49.2796	48.0845	47.0063	46.1799	45.8632	45.7274	45.7793	46.1996	46.9413
d-Pe19A2_02_C05F	37.2004	40.4712	41.6470	43.8815	45.8450	46.9132	47.7837	48.5574	48.7474	49.1450	49.2078	49.5618	49.1695	49.4691	49.7427	50.0005	50.0848	50.6267	51.1334	51.5428	51.9612	52.3424	52.8578	53.2613	53.7520	53.9709	54.2578	54.5347	54.7359	54.9088	55.0828	55.1586	55.1547	54.8018	53.9683	52.7446	51.3373	49.8447	48.2486	46.6703	45.3743	44.1821	43.0353	42.2248	41.9161	41.8575	41.9794	42.4842	43.2286
d-Pe19A2_02_C06F	40.4251	42.8259	44.8082	46.8934	48.3515	49.3853	50.5076	51.2853	51.6217	51.8895	52.2106	52.3687	52.2010	52.3416	52.5118	52.7678	53.1535	53.8412	54.2023	54.7107	55.2116	55.6652	56.0684	56.5944	57.0075	57.3309	57.5940	57.9321	58.1260	58.2987	58.5532	58.6316	58.5699	58.3786	57.5791	56.4040	55.0618	53.6035	52.0688	50.4973	49.2694	48.1276	47.0816	46.3212	45.9822	45.9268	46.0289	46.4055	47.1080
d-Pe19A2_02_C07F	37.8616	40.2922	42.4680	44.0427	45.5983	46.6225	47.7215	48.3316	48.8178	49.0797	49.2685	49.5058	49.3103	49.4121	49.6937	49.9345	50.3456	50.8875	51.3101	51.7547	52.1809	52.6698	53.0626	53.6434	54.0331	54.3934	54.6029	54.9825	55.1574	55.3905	55.6116	55.6818	55.6472	55.4562	54.6069	53.4920	52.1723	50.7081	49.1947	47.7328	46.5698	45.5057	44.4934	43.7951	43.4429	43.3879	43.4655	43.7981	44.4983
d-Pe19A2_02_C08F	39.4266	41.7856	44.2917	46.2728	48.0421	49.4715	50.5886	51.1477	51.4772	52.1632	52.4766	52.5827	52.5147	52.7446	52.8956	53.0801	53.7298	54.2005	54.8374	55.2777	55.6204	56.2202	56.7439	57.0100	57.4240	57.7853	58.0859	58.3256	58.5578	58.7991	58.9290	59.0096	59.0899	58.8887	58.1337	57.0528	55.7447	54.3253	52.8247	51.3136	50.1728	48.9662	48.0158	47.2600	46.9380	46.7812	46.8404	47.2351	47.8996
d-Pe19A2_02_C09F	41.0831	43.9254	45.6637	47.9472	49.9031	51.1270	52.1096	52.8327	53.3550	53.8599	54.1136	54.2884	54.1805	54.4472	54.6281	54.7702	55.3788	55.9958	56.5323	57.1170	57.5046	58.0488	58.6188	58.9404	59.3509	59.6868	60.0638	60.3255	60.5372	60.7743	60.9471	61.0431	61.0765	60.8410	59.9933	58.8433	57.4659	55.9411	54.3495	52.7842	51.5168	50.2034	49.2195	48.4076	48.0562	47.9408	48.0424	48.4797	49.1935
d-Pe19A2_02_C10F	40.9514	44.0846	45.8551	48.0422	49.9038	51.0563	52.3747	53.2640	53.6591	54.2129	54.5216	54.6495	54.5094	54.8158	55.0692	55.1369	55.8360	56.3031	56.9257	57.5234	57.9154	58.4507	58.9456	59.3353	59.7059	60.0912	60.4001	60.6596	60.8886	61.1618	61.4021	61.4220	61.5062	61.2373	60.4779	59.4036	58.1158	56.6902	55.2203	53.7805	52.6144	51.4722	50.5308	49.7890	49.4728	49.3152	49.3841	49.7698	50.4183
d-Pe19A2_02_C11F	41.0012	44.4297	46.9083	49.1031	50.8362	52.3899	53.4830	54.4761	54.9611	55.6490	55.8399	56.3288	56.1474	56.3633	56.8710	57.0376	57.4040	58.2060	58.9211	59.2918	59.8947	60.2534	60.6391	61.1299	61.5008	61.7815	62.1527	62.4709	62.6504	62.8689	63.0424	63.1458	63.2304	63.0725	62.3899	61.3924	60.2474	58.9235	57.4175	56.1511	55.0742	54.0704	53.1081	52.3985	52.0561	51.9370	51.9981	52.2648	52.8976
d-Pe19A2_02_C12F	37.9296	40.7378	42.9960	45.0645	46.6482	47.7159	49.0357	49.5152	49.7374	50.5767	50.5366	51.0066	50.8306	50.9669	51.4186	51.6229	51.7921	52.3563	52.9154	53.2602	53.8648	54.2142	54.7494	55.1669	55.6476	55.8703	56.1994	56.4324	56.6267	56.9006	57.0293	57.1534	57.1984	56.9802	56.2568	55.1345	53.9023	52.4346	50.8758	49.5383	48.4315	47.3758	46.3947	45.6488	45.3284	45.1890	45.2634	45.5612	46.1899
d-Pe19A2_02_D01F	33.6776	37.1338	39.3444	41.9496	43.6471	44.5914	45.9567	46.6830	47.1664	47.4479	47.8183	48.3620	48.3041	48.2406	48.7964	48.9215	48.9881	49.5975	49.9255	50.4758	51.0825	51.3357	51.7936	52.2088	52.6112	52.8987	53.1350	53.4019	53.6488	53.8649	54.0495	54.1494	54.1146	53.8562	53.1198	52.0650	50.8062	49.5042	48.0078	46.6155	45.4636	44.4633	43.4615	42.7999	42.4533	42.3825	42.4993	42.8521	43.5157
d-Pe19A2_02_D02F	37.6265	40.5987	42.4378	44.5014	45.7120	47.2079	47.8214	48.5383	48.6942	48.7763	49.1474	49.5623	49.2325	49.3490	49.6821	49.7189	49.8891	50.4371	50.9319	51.3439	51.8796	52.2950	52.7131	53.1870	53.6742	53.9115	54.1884	54.5322	54.7604	54.9970	55.1296	55.1549	55.1937	54.8369	54.0104	52.6365	51.1519	49.5533	47.8497	46.2642	44.8622	43.6730	42.5957	41.7353	41.4238	41.4163	41.4324	41.8662	42.6296
d-Pe19A2_02_D03F	35.9361	38.9498	41.1077	43.1200	44.2698	45.6636	46.2642	47.1016	47.4088	47.5679	47.8754	48.1368	47.9681	48.0932	48.4494	48.5804	48.7400	49.1573	49.6617	50.0310	50.6161	50.8381	51.2977	51.7574	52.1824	52.4234	52.6724	53.0186	53.2468	53.4828	53.6276	53.6859	53.6995	53.4334	52.6111	51.4141	50.1509	48.6997	47.2132	45.8307	44.6723	43.6382	42.7183	41.9875	41.6878	41.6665	41.6298	41.9368	42.5999
d-Pe19A2_02_D04F	41.3561	44.8498	47.1096	49.4419	51.2261	52.6744	53.7943	54.5221	55.1004	55.7497	56.0418	56.2911	56.0173	56.0849	56.4840	56.7534	57.1987	57.8735	58.4945	58.8387	59.3896	59.8912	60.2284	60.6789	61.1490	61.4245	61.6897	62.0121	62.2411	62.4719	62.5953	62.7157	62.7658	62.5081	61.7386	60.6545	59.3022	57.7695	56.2214	54.6481	53.3537	52.1100	50.9860	50.1938	49.8032	49.6864	49.7355	50.1320	50.9073
d-Pe19A2_02_D05F	37.2206	39.9290	42.3474	43.5708	45.8056	47.0444	47.8546	48.7201	49.0087	49.3754	49.8245	49.9959	49.7651	49.7052	50.2140	50.3816	50.6223	51.1433	51.7242	51.9749	52.3935	52.9144	53.3891	53.9495	54.3796	54.5419	54.8917	55.1665	55.3476	55.5686	55.7820	55.8532	55.8689	55.5831	54.7665	53.6152	52.2491	50.7727	49.2299	47.7457	46.5905	45.4493	44.4351	43.6878	43.3559	43.2331	43.2976	43.7208	44.3916
d-Pe19A2_02_D06F	38.0823	41.2980	43.6091	46.1277	47.6187	49.0433	50.0316	51.3266	51.7570	52.3515	52.6100	52.5927	52.7240	52.9631	53.3176	53.6143	54.0347	54.6436	55.2613	55.7143	56.2592	56.7014	57.1219	57.5534	57.9904	58.3457	58.6318	58.9763	59.2508	59.4539	59.6783	59.8164	59.8611	59.6636	58.9845	57.8340	56.6452	55.2502	53.7852	52.4081	51.1705	50.1915	49.2406	48.4416	48.0814	47.9084	47.9790	48.3182	48.9555
d-Pe19A2_02_D07F	39.7984	42.5668	44.6362	46.6233	48.2070	49.2358	50.3053	50.6760	51.1901	51.6019	51.8996	52.0287	51.7546	51.9863	52.2505	52.3623	52.8238	53.3018	53.8307	54.2732	54.8603	55.3926	55.8829	56.2758	56.6799	57.0208	57.2856	57.6090	57.8246	58.0701	58.2025	58.2827	58.3160	58.0333	57.1512	55.8564	54.3875	52.7534	51.1039	49.4030	48.0755	46.8287	45.7537	44.8761	44.5163	44.4076	44.5077	44.9793	45.7638
d-Pe19A2_02_D08F	38.7910	41.5119	43.9732	46.0075	47.6840	48.9868	50.1066	50.7145	50.9604	51.6247	51.8246	52.1306	52.0128	52.2113	52.6801	52.7352	53.0679	53.5579	54.1257	54.6534	55.2075	55.6014	56.0367	56.4769	56.8919	57.2366	57.4848	57.7770	58.0104	58.1253	58.3184	58.4749	58.4692	58.2368	57.4262	56.3391	55.0020	53.4895	51.9689	50.5633	49.3644	48.2851	47.2490	46.5049	46.2045	46.0790	46.1566	46.5006	47.1691
d-Pe19A2_02_D09F	38.6118	41.9648	44.3194	46.4242	47.9567	49.2840	49.8933	51.1585	51.4529	51.9229	52.3159	52.7580	52.5927	52.6318	52.9891	53.2392	53.2843	53.9468	54.6018	55.1721	55.5158	56.0445	56.5668	56.9409	57.3618	57.5983	57.9132	58.2735	58.4977	58.7420	58.8970	59.0540	59.0374	58.7806	58.0768	56.8905	55.5482	54.0605	52.3621	50.8413	49.5406	48.3460	47.2674	46.4527	46.0913	46.0845	46.0601	46.4106	47.2148
d-Pe19A2_02_D10F	40.4847	43.3351	45.5318	47.4682	49.2083	50.1355	50.8289	51.7228	52.2189	52.3086	52.6962	52.9493	52.7148	52.8588	53.0224	53.2178	53.3670	53.8725	54.4539	54.9859	55.3952	55.8806	56.3619	56.8150	57.1960	57.4299	57.6409	58.0515	58.2809	58.5426	58.6127	58.7382	58.7359	58.4032	57.5554	56.2999	54.8905	53.3975	51.7328	50.1925	48.8381	47.6472	46.5714	45.7710	45.4603	45.4902	45.5220	45.8960	46.6401
d-Pe19A2_02_D11F	39.6346	42.3280	45.2802	47.0896	49.2228	50.2707	51.1248	52.3776	52.7925	52.9601	53.5717	54.0154	53.8860	53.9738	54.2931	54.4712	54.7582	55.2759	55.8559	56.4017	56.8431	57.3156	57.6706	58.1435	58.5083	58.6754	58.8871	59.2896	59.4320	59.7297	59.7944	59.9706	59.9746	59.7776	59.1136	58.0533	56.8443	55.5132	54.0237	52.6532	51.5339	50.4869	49.6021	48.8511	48.5325	48.5680	48.4760	48.7691	49.4629
d-Pe19A2_02_D12F	38.9664	41.7387	43.7748	45.0037	47.1809	48.3654	49.5315	50.4215	50.7936	51.2050	51.5323	51.7121	51.5738	51.7680	52.0051	52.3175	52.4650	52.9774	53.5129	54.0656	54.4501	54.9051	55.3434	55.7891	56.2695	56.4064	56.6888	56.9470	57.2091	57.4346	57.6039	57.7405	57.7583	57.5241	56.8037	55.7732	54.6133	53.3086	51.8997	50.5329	49.5364	48.5052	47.5332	46.8812	46.5748	46.4418	46.4697	46.8106	47.4310
d-Pe19A2_02_E01F	38.5777	41.1495	42.6816	44.9206	46.7043	47.7518	48.6734	49.5796	50.0708	50.4477	50.6181	50.5180	50.7227	50.6862	51.2127	51.3105	51.5695	52.0986	52.7412	53.0430	53.4421	53.8859	54.3351	54.7579	55.1072	55.4000	55.6498	56.0218	56.1213	56.2863	56.5490	56.6062	56.6353	56.4276	55.7714	54.7870	53.6565	52.4198	51.0717	49.8130	48.7221	47.8501	46.9764	46.3206	46.0142	45.8996	46.0052	46.3062	46.8963
d-Pe19A2_02_E02F	37.9645	40.5550	42.6055	44.5696	45.8986	47.2406	48.2402	48.7631	49.0815	49.6643	49.5637	49.7066	49.7330	49.8524	50.2537	50.3363	50.5499	51.1668	51.6301	52.0321	52.5671	52.9184	53.4404	53.8524	54.2623	54.5652	54.8551	55.1362	55.3633	55.5153	55.6798	55.8410	55.8822	55.6029	54.7567	53.6020	52.2818	50.8184	49.2797	47.8943	46.7418	45.7148	44.6901	43.9702	43.6568	43.5156	43.6397	43.9323	44.5917
d-Pe19A2_02_E03F	37.8025	40.1961	42.8005	44.3845	45.8452	46.9898	48.0870	48.4946	48.9927	49.3883	49.5132	49.9774	49.6148	49.9346	50.1858	50.1918	50.3740	50.9434	51.2723	51.7354	52.2120	52.6229	53.0803	53.5215	53.9663	54.1772	54.4225	54.7330	54.9460	55.1844	55.2805	55.3647	55.3616	55.0691	54.2737	53.1435	51.8053	50.4024	48.9193	47.4696	46.2244	45.2047	44.2092	43.4617	43.1635	43.1035	43.2061	43.5572	44.2082
d-Pe19A2_02_E04F	36.9239	39.7167	42.0522	43.6654	45.2971	46.4451	47.4182	47.7758	48.2346	48.3503	48.6223	49.0363	48.8513	48.8433	49.2605	49.4417	49.5356	49.9249	50.4307	50.8096	51.2431	51.6297	52.0536	52.5545	52.9856	53.1901	53.5276	53.7653	53.9453	54.1829	54.3195	54.4008	54.4401	54.1379	53.5090	52.1570	50.8772	49.4574	47.8729	46.3994	45.1453	44.0891	43.1101	42.3511	42.0276	42.0325	42.0505	42.3876	43.1312
d-Pe19A2_02_E05F	38.7763	41.3575	43.4283	45.8554	47.3328	48.9062	49.4992	50.3166	51.0494	51.3061	51.7108	52.0183	51.6507	51.8991	52.2846	52.3654	52.5354	53.1776	53.6997	54.2506	54.6880	55.1663	55.7004	56.0815	56.5374	56.7592	57.0064	57.3290	57.5179	57.7246	57.9785	58.1265	58.1215	57.8897	57.1289	55.9901	54.7137	53.3357	51.8417	50.3314	49.1406	47.9929	46.9168	46.1595	45.8893	45.7429	45.8506	46.2823	46.9778
d-Pe19A2_02_E06F	36.1970	39.1336	41.6667	43.3984	45.0557	46.4904	47.6269	48.2266	48.7055	49.2948	49.5267	49.3251	49.4327	49.6833	50.1602	50.3375	50.5654	51.1714	51.8095	52.1923	52.6555	53.1221	53.6207	54.1258	54.5525	54.8278	55.1777	55.4890	55.7199	56.0168	56.1936	56.3074	56.2884	55.9909	55.1962	53.9642	52.6800	51.3226	49.7709	48.3285	47.0792	46.1089	45.1389	44.4354	44.1346	44.0836	44.2452	44.6267	45.3254
d-Pe19A2_02_E07F	39.1883	41.6384	44.1751	45.9092	47.3747	48.7534	49.8728	50.4727	51.0849	51.5924	51.8883	51.5129	51.7491	52.0571	52.3543	52.5257	52.7316	53.3450	53.9903	54.4664	54.9346	55.3987	55.7683	56.2310	56.6755	56.8621	57.2027	57.5575	57.7100	57.9903	58.2012	58.3135	58.3188	58.0718	57.3312	56.2411	55.1219	53.8642	52.4006	51.0927	49.9078	49.0307	48.0973	47.3682	47.0875	46.9639	47.1025	47.4067	48.0645
d-Pe19A2_02_E08F	40.1067	42.4710	45.0073	46.5386	48.0218	49.0943	50.4012	50.8004	51.0885	51.3119	51.5443	51.1741	51.3688	51.4955	51.8757	51.9038	52.1144	52.7580	53.3713	53.6252	54.2432	54.6318	55.0090	55.5037	55.9483	56.1492	56.4378	56.7013	56.9091	57.0997	57.2974	57.3608	57.3474	57.1235	56.2591	55.0154	53.6242	52.1725	50.5475	48.9925	47.5892	46.4812	45.3743	44.5726	44.2228	44.1335	44.3008	44.7394	45.4640
d-Pe19A2_02_E09F	39.1845	41.8570	44.0114	45.7859	47.0904	48.3752	49.2729	49.4140	49.9579	50.3540	50.4427	50.6023	50.4475	50.6321	50.8346	50.9132	51.3323	51.7722	52.4063	52.8607	53.3245	53.8297	54.4006	54.8125	55.2214	55.5131	55.8982	56.1211	56.3431	56.6005	56.6901	56.8770	56.8036	56.4839	55.5711	54.2380	52.7605	51.1887	49.5318	47.9281	46.6347	45.4146	44.3596	43.5450	43.2336	43.1304	43.2781	43.7428	44.5124
d-Pe19A2_02_E10F	40.1037	42.6211	44.8856	46.8160	48.2642	49.5339	50.3782	51.1350	51.3373	51.7942	51.9971	52.0750	51.8079	52.1379	52.3148	52.2607	52.8391	53.2036	53.7525	54.2284	54.7229	55.2149	55.8115	56.0973	56.5233	56.8405	57.1179	57.3941	57.5697	57.8066	57.9048	58.0931	58.0204	57.7813	56.9095	55.6060	54.3171	52.8239	51.2505	49.6183	48.3467	47.1959	46.0946	45.3168	45.0316	44.9300	45.0820	45.5398	46.3146
d-Pe19A2_02_E11F	39.8577	42.0121	44.3379	46.2301	47.6455	49.1403	50.1615	50.7731	50.9677	51.3972	51.6199	51.6713	51.4490	51.6143	51.9125	51.9107	52.3907	52.8142	53.4205	53.7621	54.2865	54.6908	55.2122	55.6095	55.9553	56.2892	56.5707	56.8296	57.0353	57.1934	57.3104	57.4985	57.4310	57.0988	56.3342	54.9596	53.6484	52.0547	50.3288	48.6189	47.2424	45.9526	44.7265	43.8553	43.5096	43.3746	43.4696	43.9932	44.8547
d-Pe19A2_02_E12F	39.8794	42.6770	44.8940	47.0179	48.3146	49.6965	50.3689	51.1149	51.4667	51.7991	52.1427	52.2972	52.2540	52.1741	52.5267	52.7126	52.9021	53.4243	54.0455	54.4030	55.0610	55.4809	55.8895	56.3320	56.8310	57.0551	57.3797	57.6386	57.8673	58.1220	58.2081	58.3731	58.3435	58.0306	57.2151	55.9698	54.4906	52.9505	51.2455	49.6528	48.3723	47.1374	46.0396	45.1982	44.8302	44.7216	44.7549	45.2017	45.9182
d-Pe19A2_02_F01F	39.2657	42.7325	45.4413	47.2811	49.0936	50.5012	51.6895	52.5270	53.1244	53.4885	53.8944	54.0563	53.9268	54.1977	54.5132	54.6225	55.1987	55.9074	56.3995	56.8866	57.4792	57.8717	58.3263	58.8182	59.2512	59.5631	59.7834	60.1418	60.3402	60.5801	60.7718	60.8898	60.9141	60.6974	59.9405	58.8826	57.5571	56.1419	54.6438	53.2427	51.9069	51.0126	49.9972	49.2516	48.9253	48.7864	48.8750	49.2012	49.8058
d-Pe19A2_02_F02F	39.3397	42.1782	44.8717	47.0124	48.8590	50.3019	51.5153	52.1956	52.4154	53.1325	53.4788	53.5290	53.5425	53.8058	54.1145	54.2753	54.5780	55.1114	55.7660	56.1635	56.6960	57.0055	57.5309	57.8255	58.2633	58.5877	58.8831	59.1141	59.2728	59.3951	59.5610	59.6524	59.7063	59.5688	58.8436	57.8244	56.6179	55.2899	53.8533	52.5079	51.3921	50.3457	49.3081	48.6043	48.2713	48.1546	48.2997	48.6264	49.3380
d-Pe19A2_02_F03F	38.3980	41.2724	44.1168	46.3827	47.7751	49.2425	50.3654	51.0869	51.6951	52.2003	52.6478	52.9372	52.8671	52.8853	53.3867	53.5697	53.7633	54.2411	54.9613	55.4845	55.9957	56.4969	56.9915	57.3805	57.8120	58.0543	58.3683	58.6722	58.9669	59.0867	59.2915	59.4030	59.4155	59.1460	58.4215	57.2604	55.9301	54.5163	52.8483	51.3657	50.0957	48.9756	47.9225	47.1228	46.8098	46.8324	46.7938	47.1301	47.9038
d-Pe19A2_02_F04F	38.9458	41.6812	44.1303	46.2887	47.9920	49.2146	50.4118	50.7541	51.2047	51.6139	51.8168	52.1263	52.0007	52.1957	52.6414	52.6172	52.8575	53.4603	53.9656	54.6065	54.9909	55.4545	55.9866	56.3953	56.8852	57.0814	57.4243	57.7043	57.9285	58.2180	58.3536	58.4307	58.4943	58.1421	57.3323	55.9667	54.5606	53.0889	51.4139	49.8438	48.4898	47.3374	46.3006	45.5251	45.1832	45.1884	45.2294	45.5861	46.3331
d-Pe19A2_02_F05F	42.4953	44.7544	46.9001	49.2349	50.7767	51.9615	52.4960	53.6509	54.0709	54.4610	54.6581	54.4390	54.4266	54.5995	55.0758	55.2133	55.5498	56.1903	56.7816	57.1969	57.7787	58.1597	58.5549	58.9579	59.4032	59.6699	60.0372	60.3161	60.5194	60.7033	60.9324	61.0168	61.0567	60.8114	59.9987	58.8430	57.5277	56.0499	54.4523	52.9678	51.6534	50.6115	49.5827	48.7572	48.4242	48.2855	48.3630	48.7376	49.4493
d-Pe19A2_02_F06F	38.7122	41.6566	44.0179	46.1297	47.7384	49.3285	50.4404	51.1926	51.5508	52.1981	52.2409	52.5876	52.3655	52.5345	52.8810	53.0546	53.4691	54.0205	54.4986	55.0845	55.5960	55.9560	56.5773	57.0291	57.4199	57.7373	58.0141	58.2971	58.5452	58.7582	59.0053	59.0523	59.0403	58.7620	58.0179	56.8285	55.4568	54.0234	52.3909	50.9056	49.5443	48.5164	47.3883	46.6289	46.2798	46.1603	46.2892	46.7041	47.3697
d-Pe19A2_02_F07F	42.0044	44.6120	47.0875	49.3602	51.0277	52.0558	53.3558	54.0520	54.3859	54.8441	55.0613	55.2173	55.0047	55.1158	55.5589	55.5107	56.1499	56.9048	57.2158	57.7875	58.2296	58.6107	59.1281	59.5661	59.9899	60.3177	60.6582	60.9709	61.1640	61.3337	61.5634	61.6039	61.5695	61.2981	60.4312	59.2138	57.8344	56.2803	54.6524	53.1007	51.7719	50.6021	49.5086	48.7540	48.3757	48.2851	48.4044	48.7730	49.4593
d-Pe19A2_02_F08F	42.1252	45.2163	47.3603	49.8414	51.5863	53.0827	53.9632	54.7819	55.2603	55.7016	55.8642	56.2435	55.9910	56.0879	56.6492	56.6346	57.2386	57.9705	58.4332	59.0103	59.4971	59.9678	60.4839	60.9345	61.3713	61.6958	61.9767	62.3475	62.5673	62.7559	62.9572	63.0525	62.9980	62.7085	61.8644	60.5481	59.0531	57.4145	55.6261	53.8690	52.3792	51.1426	49.8983	49.0399	48.6717	48.5722	48.7085	49.1469	49.9459
d-Pe19A2_02_F09F	40.0134	42.4073	44.5597	46.2720	47.6864	48.8418	49.7957	50.3658	50.5426	51.1391	51.2255	51.3015	51.1352	51.3497	51.5577	51.6211	51.9593	52.3907	53.0209	53.5891	53.9061	54.4460	54.9633	55.3452	55.7450	56.0768	56.3268	56.6225	56.8465	57.0181	57.1243	57.3133	57.2541	56.9521	56.0322	54.7650	53.4166	51.8259	50.2197	48.5290	47.2085	45.9514	44.8386	44.0530	43.6990	43.6106	43.7650	44.2227	44.9770
d-Pe19A2_02_F10F	37.6216	41.1796	43.1939	45.4625	47.0129	48.3503	49.3292	49.9359	50.4219	50.9012	51.3404	51.6329	51.5254	51.7184	52.0338	52.0461	52.3184	52.8279	53.4225	53.9255	54.5041	54.9528	55.4660	55.9446	56.3460	56.5786	56.9633	57.2651	57.4953	57.7555	57.9045	57.9929	58.0199	57.6648	56.7740	55.6684	54.2629	52.7329	51.1126	49.4791	48.1339	46.9898	45.9032	45.0776	44.7644	44.7301	44.8360	45.2773	46.0242
d-Pe19A2_02_F11F	35.8065	39.4353	41.8338	44.0987	45.8637	47.3956	48.5581	49.0956	49.6981	50.1161	50.5768	50.8896	50.8712	51.0557	51.4265	51.4516	51.7300	52.1389	52.6866	53.2667	53.7530	54.1984	54.6058	55.1057	55.4837	55.7425	56.0645	56.3293	56.5848	56.8646	56.9995	57.0636	57.1229	56.7965	55.9920	55.0199	53.8029	52.3769	50.9188	49.4792	48.2676	47.2148	46.2607	45.5156	45.1900	45.1365	45.2528	45.6545	46.3084
d-Pe19A2_02_F12F	37.0596	40.0473	42.5813	44.6345	46.1117	47.3180	48.4077	49.0180	49.3165	49.6125	49.7187	50.2489	50.0394	49.9334	50.3618	50.4939	50.7058	51.1398	51.5465	51.9460	52.5343	52.8606	53.3855	53.9071	54.2703	54.4900	54.8309	55.0613	55.2673	55.4598	55.7002	55.7365	55.6597	55.3751	54.4357	53.2183	51.8098	50.3221	48.6386	47.0755	45.7933	44.6616	43.5874	42.8236	42.4662	42.3949	42.5167	42.8885	43.5892
d-Pe19A2_02_G01F	41.2812	43.9642	46.4634	48.2565	49.7819	50.9723	51.9818	52.5185	52.7053	53.0572	53.2453	53.4882	53.3542	53.3032	53.5894	53.8034	54.0399	54.4899	55.1500	55.6135	56.0486	56.5024	56.9396	57.4203	57.7817	58.0900	58.3587	58.6848	58.8920	59.1327	59.2729	59.3801	59.3855	59.0539	58.1955	56.8369	55.4441	53.8619	52.1840	50.6104	49.3047	48.1865	47.1519	46.3782	46.0501	46.0130	45.9773	46.2763	47.0137
d-Pe19A2_02_G02F	38.4153	41.1713	43.5446	45.4063	46.9304	48.1740	48.9319	49.4190	49.7311	50.1042	50.3071	50.5690	50.4097	50.5028	50.7257	50.8330	51.1105	51.5817	52.1019	52.4901	53.0232	53.3900	53.9231	54.4499	54.7948	55.0430	55.3788	55.6710	55.8326	56.1028	56.3102	56.3532	56.3415	56.0450	55.1959	53.8493	52.4447	50.9113	49.2417	47.6218	46.2761	45.1005	44.0575	43.2568	42.9433	42.9665	42.9684	43.3324	44.1120
d-Pe19A2_02_G03F	40.8036	43.5034	45.6020	47.7084	49.0962	49.9915	51.2249	51.9198	52.2500	52.6248	52.7657	52.9167	52.5967	52.7506	53.0452	53.2279	53.4393	53.9938	54.4781	54.8732	55.4553	55.8600	56.2777	56.7763	57.1682	57.3632	57.7473	58.0301	58.2567	58.4387	58.6272	58.7282	58.6973	58.4358	57.5808	56.4117	55.0629	53.6136	52.0444	50.6205	49.4073	48.3183	47.2799	46.5099	46.2054	46.0980	46.1887	46.5435	47.1940
d-Pe19A2_02_G04F	42.1872	44.8791	46.6393	48.4761	50.2464	51.2767	52.1621	52.9637	53.5080	53.7379	54.0632	53.7449	53.9533	53.9801	54.2262	54.5430	54.8770	55.4593	56.1371	56.5776	57.1140	57.4236	57.9069	58.3608	58.7021	58.9576	59.3165	59.5995	59.8445	60.0315	60.2202	60.3040	60.3384	60.1056	59.2718	57.9582	56.6608	55.1516	53.5558	52.0224	50.7663	49.7413	48.6790	47.9285	47.5835	47.4625	47.5186	47.8562	48.5690
d-Pe19A2_02_G05F	38.1976	41.1771	42.6704	44.8384	46.5229	47.8201	48.4575	49.3583	49.7834	50.0297	50.3426	49.9552	50.1250	50.4389	50.5850	50.8398	51.1180	51.8480	52.3222	52.7438	53.2917	53.6696	54.0867	54.6120	55.0041	55.2855	55.6295	55.9592	56.1895	56.4187	56.5896	56.6974	56.6629	56.3870	55.5628	54.2725	52.8736	51.3670	49.7524	48.2319	46.9395	45.9031	44.8088	44.0983	43.7327	43.5753	43.7010	44.0577	44.7709
d-Pe19A2_02_G06F	41.8581	44.4111	46.4624	48.5222	50.1138	51.2390	52.0023	52.8467	53.0437	53.4155	53.8191	53.2842	53.3461	53.6006	53.6744	53.8832	54.3773	54.9900	55.5700	56.0739	56.5358	56.9756	57.3877	57.9297	58.2775	58.5759	58.9601	59.2154	59.4721	59.6943	59.7905	59.9083	59.8868	59.5648	58.6620	57.3423	55.8264	54.2188	52.5345	50.9318	49.5181	48.3922	47.2654	46.5193	46.1545	46.0533	46.2049	46.5939	47.3501
d-Pe19A2_02_G07F	41.4341	43.6928	46.0374	48.1127	49.7458	51.1887	52.2512	53.0637	53.5176	53.8416	54.1347	54.3880	54.2422	54.3693	54.7073	54.8541	55.4102	55.9748	56.6449	57.1490	57.6525	58.0617	58.5254	58.9738	59.3815	59.7032	59.9975	60.3443	60.5154	60.7634	60.9333	61.0269	61.0313	60.8048	60.0107	58.9317	57.6174	56.1396	54.5776	53.1872	51.9121	50.9716	49.9218	49.2201	48.8144	48.8136	48.9109	49.2043	49.9041
d-Pe19A2_02_G08F	38.8454	41.1931	43.2353	44.8848	46.5616	47.5263	48.6142	49.0545	49.1452	49.6414	49.7191	49.7818	49.5392	49.6701	50.1970	50.1969	50.2716	50.8612	51.4697	51.7747	52.3342	52.7875	53.2331	53.6672	54.1812	54.4516	54.7366	55.0056	55.2686	55.4306	55.5508	55.6708	55.6666	55.2936	54.3706	53.0075	51.5467	49.9619	48.2357	46.6426	45.3227	44.1488	43.0140	42.2852	41.9818	41.9575	42.0809	42.4723	43.1992
d-Pe19A2_02_G09F	31.7756	34.2318	36.7125	38.8843	40.4641	41.8142	42.8945	43.5761	44.1044	44.5125	44.6870	45.1553	45.2069	45.4459	45.7500	45.8885	46.2913	46.7430	47.1652	47.6013	48.0772	48.4284	48.9472	49.4320	49.9349	50.1363	50.4173	50.6953	50.9046	51.1219	51.2842	51.4113	51.4102	51.1982	50.4491	49.4804	48.3179	47.0167	45.6688	44.4213	43.4236	42.5245	41.6454	41.0619	40.8271	40.8082	40.9075	41.2945	41.8954
d-Pe19A2_02_G10F	34.1339	37.4204	39.6882	41.6609	43.5497	44.9265	45.8324	46.2554	46.7942	47.3019	47.6256	47.9944	47.8783	48.1872	48.3466	48.4228	48.6942	49.1021	49.4946	49.9755	50.4340	50.9074	51.3352	51.8069	52.2564	52.5268	52.7437	53.0375	53.2773	53.5454	53.6052	53.6788	53.6444	53.3132	52.4697	51.3549	50.0913	48.7925	47.3803	46.0187	44.8958	43.9106	42.9468	42.3111	42.0069	41.9880	42.1085	42.5071	43.1116
d-Pe19A2_03_A01F	38.8756	42.0864	45.4143	47.6079	49.3219	50.8245	51.9527	52.7304	53.3702	53.7372	54.1758	54.8175	54.5090	54.4761	54.8956	55.1155	55.4651	55.9789	56.4997	57.0765	57.7023	58.0068	58.4679	58.8771	59.2897	59.5979	59.9124	60.1677	60.3805	60.5155	60.7547	60.9123	60.8875	60.7251	60.0220	59.0074	57.7691	56.4593	54.9551	53.5442	52.3365	51.2892	50.2583	49.5387	49.1753	49.1037	49.1514	49.4842	50.0991
d-Pe19A2_03_A02F	37.7593	41.1043	44.2493	46.3831	48.2434	49.7877	50.9950	51.7615	52.4132	53.0835	53.4728	53.9996	53.9281	53.9400	54.3510	54.6988	54.8796	55.4721	56.0695	56.6618	57.2186	57.5236	58.0077	58.3800	58.7675	59.1185	59.4154	59.6291	59.8717	60.0823	60.2866	60.4212	60.4589	60.2568	59.6150	58.7020	57.5624	56.3481	55.0237	53.7647	52.6944	51.7420	50.8286	50.2242	49.9079	49.8307	49.9036	50.1832	50.7480
d-Pe19A2_03_A03F	39.0789	42.9522	45.2357	47.6707	49.4895	50.8140	52.1208	53.0244	53.5924	54.1470	54.7242	55.0288	54.9795	54.9410	55.2109	55.5292	55.9017	56.4809	56.9813	57.6331	58.1226	58.4529	58.9030	59.2865	59.6801	59.9778	60.2468	60.5059	60.7692	60.9478	61.1186	61.2160	61.2779	61.1063	60.4640	59.5247	58.3743	57.1430	55.7514	54.3732	53.2097	52.1790	51.1490	50.4431	50.1072	50.0449	50.1160	50.4925	51.0932
d-Pe19A2_03_A04F	40.3864	43.4717	45.9023	48.0726	49.3615	50.5891	51.4132	52.4408	52.8750	53.0905	53.5406	54.0479	53.7832	53.7924	54.2646	54.3323	54.5366	55.1125	55.6703	56.2711	56.7374	57.2171	57.6117	58.1593	58.5429	58.7361	59.0185	59.4491	59.6347	59.8620	59.9941	60.1305	60.1273	59.8345	59.0905	57.7291	56.4719	54.9674	53.3245	51.8215	50.5952	49.3820	48.2942	47.4975	47.1742	47.1933	47.2113	47.5248	48.2687
d-Pe19A2_03_A05F	42.4082	45.4225	47.8832	50.3590	52.0536	53.9235	54.7366	55.8017	56.3517	57.0099	57.4750	57.7960	57.5698	57.6856	58.1501	58.4864	58.7312	59.5273	60.2040	60.5731	61.1123	61.5480	62.0203	62.4344	62.8652	63.1389	63.4264	63.7685	63.9259	64.1908	64.4011	64.4862	64.5236	64.3846	63.7077	62.7322	61.6330	60.4299	59.1490	57.8038	56.7469	55.5862	54.5744	53.8801	53.5944	53.5437	53.6473	54.0331	54.6570
d-Pe19A2_03_A06F	41.9178	44.5644	47.1114	49.3854	51.0451	52.4011	54.3116	55.1260	55.5444	56.3120	56.6969	57.0011	56.9721	57.1043	57.3002	57.8307	58.3419	58.7431	59.6747	60.2096	60.6713	61.0647	61.4996	61.9317	62.2758	62.6605	62.9634	63.2958	63.4772	63.6826	63.9538	64.0765	64.1177	64.0208	63.4204	62.5531	61.4532	60.2343	58.9443	57.6535	56.6481	55.7339	54.8483	54.1751	53.8117	53.6867	53.7047	53.9629	54.5263
d-Pe19A2_03_A07F	39.5669	42.3769	44.1374	46.4352	48.3149	49.5997	50.7883	51.5287	52.0733	52.6245	52.7770	52.9966	52.9860	53.1046	53.3301	53.5146	53.9835	54.4595	55.0493	55.5631	55.9376	56.4643	57.0296	57.3198	57.7450	58.1032	58.3531	58.6475	58.8684	59.1289	59.2266	59.3414	59.4296	59.1300	58.3542	57.3217	56.0783	54.7830	53.3985	51.9237	50.7294	49.5588	48.6137	47.8521	47.6139	47.5261	47.6523	48.0904	48.7851
d-Pe19A2_03_A08F	40.5138	43.7862	45.5452	48.0684	50.2632	51.0792	52.4101	53.2859	53.7047	54.1416	54.4440	54.5902	54.4184	54.7398	54.9593	55.0779	55.6797	56.2833	57.0185	57.4655	57.9293	58.4719	59.1000	59.4479	59.8198	60.2190	60.5484	60.8477	61.0873	61.3356	61.4758	61.6382	61.5901	61.2863	60.4041	59.1315	57.5748	56.0436	54.3519	52.6042	51.2746	49.9289	48.7961	47.9410	47.6134	47.5209	47.6816	48.1414	48.9779
d-Pe19A2_03_A09F	37.4466	40.7309	43.1954	44.9473	46.6943	47.5662	48.6006	49.7671	50.0441	50.5855	50.9605	51.3062	50.8911	51.1999	51.5995	51.7607	51.8742	52.3737	52.9369	53.2957	53.8253	54.2592	54.7227	55.0605	55.4800	55.7697	55.9577	56.2640	56.5354	56.7673	56.8889	57.0104	57.0509	56.7796	56.1533	55.2255	54.0603	52.8169	51.5334	50.2527	49.2033	48.2992	47.4036	46.7076	46.3977	46.3100	46.3542	46.6277	47.1983
d-Pe19A2_03_A10F	37.7938	41.8871	44.0080	46.6357	48.3905	49.7813	51.0275	52.1012	52.6562	53.3360	53.9974	54.3280	53.8883	54.3982	54.7294	55.1124	55.3645	55.8843	56.4771	56.9809	57.5837	58.0194	58.4670	58.8304	59.2591	59.6787	59.8587	60.1252	60.3845	60.6856	60.8257	60.9770	61.0403	60.8308	60.1922	59.3222	58.2517	57.0225	55.7375	54.4534	53.3482	52.4238	51.4837	50.7637	50.4609	50.4029	50.4370	50.7422	51.3223
d-Pe19A2_03_A11F	37.2183	40.2060	43.4536	45.5592	46.9960	48.7443	50.0124	50.9017	51.5211	51.8455	52.2730	52.9318	52.7591	52.7196	53.2250	53.4513	53.7587	54.2666	54.7204	55.3781	55.8410	56.3022	56.7383	57.2176	57.6031	57.9364	58.2213	58.4831	58.7151	58.9079	59.1346	59.2490	59.2314	59.0509	58.3099	57.2860	55.9907	54.6248	53.0604	51.5730	50.3447	49.2306	48.1219	47.3691	46.9730	46.9463	47.0569	47.4382	48.1410
d-Pe19A2_03_A12F	37.1526	40.6044	43.6067	45.7825	47.5823	48.8916	50.2625	51.0139	51.3582	51.8085	52.2165	52.7680	52.6249	52.5206	53.0478	53.2954	53.5435	54.0727	54.5710	55.1143	55.7538	55.9781	56.4251	56.9686	57.2738	57.5441	57.9337	58.1808	58.3928	58.5829	58.8215	58.9045	58.9435	58.7196	57.9807	56.9822	55.7224	54.4512	52.9853	51.6267	50.5610	49.5969	48.6527	47.8998	47.6259	47.5491	47.6545	47.9553	48.5611
d-Pe19A2_03_B01F	39.3810	42.9926	45.4158	47.4737	49.3437	50.9299	51.6505	52.8679	53.2467	53.6042	54.1201	54.6787	54.3278	54.4269	54.8421	55.0188	55.3623	55.9566	56.4732	57.0736	57.6120	58.0275	58.4374	58.8907	59.2868	59.5497	59.8125	60.1874	60.4139	60.6584	60.8173	60.9474	60.9799	60.7716	60.1605	58.9296	57.7463	56.3108	54.7738	53.3369	52.0989	51.0125	49.9694	49.1604	48.8175	48.7436	48.7151	49.0655	49.8200
d-Pe19A2_03_B02F	43.8120	47.4543	50.4473	53.0868	54.5164	56.3495	57.4258	58.6067	59.1158	59.8918	60.4821	60.7307	60.6703	60.8168	60.9654	61.2265	61.9364	62.6474	63.1272	63.6928	64.2538	64.4959	64.8749	65.2335	65.7546	65.9641	66.2726	66.6000	66.7987	67.0453	67.1986	67.2563	67.4437	67.2421	66.6102	65.6418	64.5743	63.3408	61.9118	60.6418	59.4906	58.4565	57.5250	56.7596	56.4608	56.4498	56.3930	56.6847	57.2686
d-Pe19A2_03_B03F	40.2546	43.0561	44.9127	46.6566	48.2859	49.2683	50.4699	51.2069	51.4846	51.8513	52.3217	52.5084	52.3124	52.5674	52.8045	52.9962	53.4216	53.8921	54.4446	54.9532	55.4485	55.8740	56.3326	56.7689	57.1149	57.4338	57.6329	57.9541	58.2052	58.4337	58.6283	58.7337	58.7386	58.5791	57.9159	56.9598	55.8583	54.5920	53.2813	52.0282	50.8988	50.0476	49.1068	48.4581	48.1919	48.0911	48.1906	48.4911	49.0851
d-Pe19A2_03_B04F	41.4063	44.6583	47.1508	49.0575	51.1248	52.7456	53.8832	54.8509	55.4993	55.8920	56.4277	56.7025	56.5766	56.7260	57.2208	57.4072	58.0647	58.7241	59.4201	59.9451	60.4651	60.8995	61.3310	61.8159	62.2881	62.6447	62.9655	63.2807	63.5609	63.7698	63.9220	64.1662	64.1836	63.9828	63.2174	62.1963	60.8882	59.4444	57.9061	56.4533	55.0870	54.1207	53.0072	52.2060	51.8783	51.7352	51.8199	52.1796	52.8588
d-Pe19A2_03_B05F	39.5090	42.8528	45.3558	47.3761	49.2928	50.7181	51.9379	53.0664	53.4468	54.1315	54.5453	54.7572	54.4381	54.7457	55.1968	55.3010	55.9763	56.1564	56.9796	57.6283	58.1080	58.4846	58.9675	59.4631	59.8670	60.1682	60.4385	60.7287	60.9931	61.1785	61.4119	61.5131	61.5174	61.3475	60.6139	59.6289	58.4676	57.1466	55.8799	54.5621	53.4438	52.5395	51.5872	50.9390	50.6368	50.5538	50.6258	50.9261	51.4959
d-Pe19A2_03_B06F	39.6021	42.7875	44.6565	47.5982	49.0116	50.5172	51.7661	52.8720	53.1473	53.6887	54.0412	54.2414	54.1502	54.2943	54.6013	54.7730	55.2352	55.5927	56.4096	56.9344	57.4293	57.8416	58.2583	58.7517	59.1758	59.4891	59.7724	60.1018	60.2890	60.5027	60.6802	60.8230	60.8070	60.5855	59.9034	58.8290	57.5911	56.2193	54.7503	53.2512	52.0476	50.9829	49.9105	49.1555	48.8400	48.7337	48.8731	49.2565	49.9465
d-Pe19A2_03_B07F	41.5607	44.2911	46.4415	48.7991	50.3424	51.6071	52.7868	53.3070	53.8560	54.5484	54.5859	54.8483	54.5887	54.9112	55.1654	55.2670	55.8269	56.3467	56.9653	57.6075	57.8653	58.5331	59.0284	59.3176	59.7101	59.9899	60.2947	60.5738	60.8687	61.0695	61.3254	61.3145	61.3036	61.1461	60.3666	59.3253	58.0255	56.6327	55.1401	53.6894	52.4878	51.3046	50.2358	49.4529	49.1434	49.0133	49.1238	49.5345	50.2528
d-Pe19A2_03_B08F	38.7309	41.6448	43.8432	45.9847	47.5809	48.8694	50.0029	50.6754	51.4460	51.9307	52.1653	52.3647	52.2525	52.5561	52.7972	52.9631	53.4666	54.0169	54.5179	55.0496	55.5257	56.0439	56.6640	56.9771	57.3292	57.7049	58.0742	58.3687	58.5441	58.8060	58.9023	58.9940	59.0538	58.8204	57.9710	56.7614	55.3789	53.8608	52.3527	50.8104	49.5598	48.3690	47.3551	46.5235	46.2366	46.1568	46.3214	46.7411	47.4744
d-Pe19A2_03_B09F	42.7429	45.8214	48.5537	50.6062	52.7106	54.2262	55.6020	56.3676	56.6906	57.6210	57.9215	58.2473	58.1911	58.3501	58.8682	59.0685	59.6418	60.3575	61.0047	61.6350	62.0927	62.5361	62.9584	63.3374	63.7931	64.1727	64.4960	64.7658	65.0417	65.1379	65.3453	65.5521	65.5815	65.4261	64.7168	63.6674	62.4239	61.0215	59.4702	58.0676	56.8648	55.7432	54.6757	53.9278	53.5947	53.4454	53.5341	53.8762	54.5291
d-Pe19A2_03_B10F	38.3279	42.3013	44.3472	46.9089	49.1193	50.6534	51.7046	52.4249	53.3496	53.8314	54.3119	54.5555	54.5261	54.8671	55.1339	55.2891	55.6128	56.0898	56.7909	57.4477	57.9310	58.3452	58.7818	59.2375	59.6201	59.9059	60.1671	60.4442	60.7029	61.0097	61.1093	61.1943	61.2264	61.0363	60.3191	59.3514	58.1340	56.8257	55.4023	54.0199	52.8321	51.7642	50.8111	50.0413	49.7130	49.6296	49.6802	50.0723	50.6972
d-Pe19A2_03_B11F	38.4920	41.9964	44.4387	47.2305	49.1186	50.7962	51.7446	52.6977	53.4988	54.1935	54.8131	55.3112	55.0846	55.5103	55.7792	55.9294	56.3291	56.9304	57.5696	58.1345	58.7091	59.1429	59.5126	59.9090	60.2888	60.6656	60.8972	61.2373	61.5308	61.6997	61.8503	61.9926	62.0369	61.8929	61.3299	60.4901	59.4281	58.2091	56.9435	55.6373	54.5727	53.6007	52.6729	51.9470	51.6715	51.5423	51.5862	51.9047	52.5009
d-Pe19A2_03_C01F	40.0548	42.5279	45.2088	47.1511	48.9409	49.9889	50.8733	51.7179	52.0579	52.5110	52.7987	53.4063	53.0995	53.2363	53.5507	53.6855	53.8889	54.4311	55.0632	55.5456	56.0470	56.5010	56.9585	57.3487	57.7818	58.0409	58.2775	58.5984	58.9020	59.0926	59.2152	59.3862	59.3830	59.0890	58.3358	57.1527	55.7829	54.4073	52.8395	51.3658	50.1487	49.0361	48.0448	47.2538	46.9386	46.9554	46.9393	47.2550	47.9778
d-Pe19A2_03_C02F	43.3342	46.0952	48.4481	50.5173	52.6335	53.3131	54.8965	55.7943	56.3559	56.7863	57.4005	57.4579	57.1832	57.4844	57.8445	58.1680	58.5564	59.2310	59.7306	60.2844	60.8383	61.2690	61.6055	62.0071	62.6122	62.7796	63.1531	63.3937	63.6808	63.9062	64.0375	64.2393	64.3294	64.0817	63.3864	62.3208	61.1218	59.6724	58.1989	56.7434	55.5513	54.4179	53.3530	52.5685	52.2484	52.1469	52.1868	52.5397	53.2721
d-Pe19A2_03_C03F	38.1805	41.2656	42.9938	45.4367	47.2420	48.3738	49.4735	50.5366	50.8653	51.2162	51.6814	51.4102	51.7452	51.8039	52.2115	52.4596	52.6974	53.3513	53.9948	54.3634	54.8071	55.2406	55.6954	56.1499	56.5784	56.9274	57.1949	57.5063	57.7105	57.8938	58.1103	58.2421	58.2898	58.0633	57.3829	56.2543	55.0384	53.7842	52.3714	51.0260	49.8197	48.8360	47.8463	47.1018	46.8394	46.7647	46.9385	47.2832	47.9569
d-Pe19A2_03_C04F	41.8235	44.5700	47.1661	49.3487	51.0466	52.3610	53.6347	54.2859	54.5343	55.3501	55.4276	55.7691	55.7141	55.8990	56.2670	56.5271	56.9084	57.5913	58.3117	58.9055	59.3902	59.8063	60.3110	60.7233	61.1826	61.4930	61.8307	62.1330	62.4092	62.6086	62.7480	62.9150	63.0071	62.7643	61.9545	60.7829	59.4505	57.8963	56.2860	54.7866	53.4563	52.2819	51.1413	50.3470	49.9504	49.8174	49.9601	50.3186	51.0251
d-Pe19A2_03_C05F	38.2101	41.6941	44.1461	45.8392	47.6897	49.0332	50.0073	50.9048	51.6902	52.2539	52.6690	53.1974	52.9093	53.1763	53.5045	53.6242	53.9821	54.5324	55.0558	55.5961	55.9644	56.4389	56.7784	57.2777	57.6054	57.8676	58.1411	58.3906	58.6398	58.9220	58.9606	59.1257	59.2050	58.9885	58.3916	57.5430	56.4289	55.2358	53.9910	52.7328	51.6524	50.7449	49.9007	49.2129	48.9349	48.8502	48.9068	49.2016	49.7414
d-Pe19A2_03_C06F	39.1305	42.2707	45.1268	47.4310	49.6442	50.7950	51.8210	52.9120	53.6278	54.0889	54.6250	55.1910	55.1119	55.1121	55.5089	55.7667	56.1226	56.5720	57.2498	57.7375	58.2293	58.5714	58.9462	59.4299	59.7389	60.0535	60.3384	60.6017	60.8111	61.0081	61.1826	61.3539	61.3754	61.2586	60.6692	59.8694	58.8555	57.7516	56.3970	55.1965	54.1892	53.3315	52.4379	51.7919	51.4533	51.3583	51.4244	51.6714	52.1872
d-Pe19A2_03_C07F	38.9835	42.1021	45.0918	47.1086	48.8932	50.4722	51.4834	52.2225	52.7466	53.1030	53.5467	53.9257	53.8972	53.8393	54.1849	54.4303	54.7427	55.1649	55.8288	56.3746	56.8097	57.2307	57.6274	58.1724	58.5417	58.8102	59.1256	59.3862	59.6205	59.8036	60.0233	60.1296	60.1213	59.9079	59.1287	58.0477	56.7803	55.3913	53.8316	52.4424	51.1884	50.1078	49.0988	48.3702	47.9844	47.9131	48.0182	48.3724	48.9984
d-Pe19A2_03_C08F	39.1465	42.9544	46.0972	48.3485	50.3390	51.9062	53.1477	54.1998	54.8840	55.4865	56.0677	56.5401	56.4679	56.4711	56.9176	57.1761	57.6374	58.1917	58.7124	59.3200	59.7036	60.1321	60.4183	60.8987	61.3326	61.5260	61.8387	62.1096	62.3164	62.4789	62.7425	62.8041	62.9007	62.7958	62.2022	61.4113	60.4373	59.3541	58.0314	56.9239	55.9375	55.0758	54.1902	53.5792	53.2203	53.0902	53.1065	53.3505	53.8640
d-Pe19A2_03_C09F	37.7801	41.1372	44.5365	46.5097	48.5158	49.9516	50.9720	51.8598	52.4623	52.7749	53.4766	53.7683	53.7145	53.6619	54.1083	54.3748	54.7214	55.1368	55.7038	56.3814	56.8112	57.1900	57.7193	58.1453	58.5274	58.7907	59.1214	59.3689	59.6473	59.8056	60.0560	60.1401	60.1575	59.9358	59.2222	58.1883	56.9259	55.5652	53.9908	52.5779	51.3443	50.2796	49.2132	48.4354	48.0859	47.9754	48.0784	48.4353	49.0621
d-Pe19A2_03_C10F	39.3042	42.0517	45.1545	47.6223	49.2813	50.8703	52.0149	52.8606	53.4410	54.1057	54.5489	54.9529	54.8986	54.8299	55.3871	55.6171	55.9031	56.4334	57.0620	57.6518	58.1934	58.5513	58.9771	59.4369	59.8739	60.1605	60.4585	60.7438	60.9971	61.1419	61.4200	61.5380	61.5204	61.3597	60.6872	59.6762	58.4561	57.1680	55.6340	54.2392	53.0654	52.0051	50.9734	50.2520	49.8441	49.7177	49.7873	50.1512	50.7236
d-Pe19A2_03_C11F	36.9787	40.0824	42.8590	44.7918	46.7393	48.1211	48.9529	49.5807	50.2562	50.7667	51.0736	51.4915	51.3832	51.3336	51.7799	52.0397	52.0608	52.4619	53.1247	53.5573	54.0525	54.4332	54.8974	55.2890	55.6310	55.8922	56.1190	56.3935	56.6424	56.7183	56.9799	57.1238	57.0543	56.8814	56.2165	55.2570	54.0771	52.8576	51.4025	50.0587	49.0069	48.0670	47.1251	46.4549	46.1154	45.9967	46.0745	46.3829	46.9222
d-Pe19A2_03_C12F	38.7040	41.3256	43.8945	45.5997	47.3259	48.5636	49.6341	50.0824	50.5479	50.9266	51.2548	51.6361	51.4329	51.4656	51.8585	52.0397	52.1881	52.6609	53.2507	53.6581	54.1261	54.5586	54.9801	55.4524	55.8558	56.1486	56.4436	56.7307	56.9507	57.1763	57.3100	57.4484	57.4245	57.1547	56.4644	55.2572	54.0016	52.6989	51.1886	49.8225	48.6703	47.6315	46.6781	45.9516	45.6711	45.6963	45.7049	46.0388	46.7047
d-Pe19A2_03_D01F	42.8711	45.7489	48.6790	50.5335	52.4722	53.6545	54.6453	55.5749	55.8561	56.4610	56.8415	57.2948	57.0732	57.1029	57.3562	57.6325	57.9627	58.5674	59.2037	59.7134	60.1202	60.4324	60.8470	61.2729	61.6473	61.8976	62.2023	62.5035	62.6985	62.9409	63.0611	63.1931	63.3040	63.1328	62.6044	61.5950	60.4345	59.1636	57.7466	56.3904	55.2553	54.2336	53.2477	52.4901	52.1390	52.0971	52.0416	52.2863	52.9647
d-Pe19A2_03_D02F	40.4353	43.4933	46.2066	48.6472	50.3875	51.7927	52.7990	53.8662	54.3088	54.8082	55.1650	55.2473	55.2369	55.3935	55.7846	56.0459	56.3662	57.0100	57.6018	58.1540	58.5865	59.0225	59.5283	59.9389	60.3723	60.7364	61.1082	61.3775	61.5802	61.7998	62.0609	62.0980	62.1470	61.9271	61.0858	59.9029	58.5664	57.1855	55.6374	54.1265	52.9299	51.7422	50.6659	49.8862	49.5816	49.4685	49.5514	49.9554	50.6398
d-Pe19A2_03_D03F	37.5033	40.5453	42.6223	44.6754	45.9125	47.2975	48.3588	48.9626	49.4314	49.8895	50.0657	50.0887	50.0346	50.3658	50.7448	50.8951	51.1504	51.7524	52.3043	52.7213	53.2763	53.7275	54.2016	54.6786	55.1365	55.3740	55.7419	56.0516	56.1964	56.4555	56.6927	56.7860	56.8039	56.5253	55.6980	54.4997	53.0969	51.6145	49.9256	48.3835	46.9809	45.8711	44.7592	43.9323	43.5178	43.4381	43.6389	44.0429	44.8441
d-Pe19A2_03_D04F	41.0621	44.2933	46.8315	48.6716	50.5572	52.1100	53.2670	54.1411	54.6870	55.1975	55.6922	55.4222	55.7721	55.7969	56.2758	56.3645	56.9064	57.6019	58.3437	58.7971	59.2889	59.8036	60.2950	60.7088	61.0811	61.4281	61.8073	62.1390	62.4073	62.5972	62.7762	62.9676	63.0110	62.7951	62.0076	60.9104	59.6266	58.2799	56.7608	55.2897	53.9964	52.9679	51.9200	51.1552	50.7777	50.6763	50.8144	51.1828	51.8254
d-Pe19A2_03_D05F	38.7625	41.6238	43.6346	45.5975	47.0233	48.8576	49.6969	50.4928	50.8063	51.3969	51.3622	51.8300	51.3359	51.5661	52.0623	52.1406	52.3473	53.2165	53.7104	54.0888	54.5523	54.9792	55.5040	56.0054	56.4164	56.6963	57.0095	57.2698	57.5000	57.7601	57.9400	58.0301	58.0015	57.7572	56.8710	55.6696	54.2705	52.6820	51.0562	49.4568	47.9669	46.9040	45.7139	44.9019	44.5441	44.4639	44.6096	45.0529	45.8531
d-Pe19A2_03_D06F	40.4799	43.6390	46.3565	47.9970	49.9169	51.4961	52.3307	53.2518	53.5681	54.3117	54.4116	54.8462	54.6154	54.9861	55.3201	55.4338	55.7784	56.4070	56.9063	57.3871	57.9386	58.2211	58.6843	59.1216	59.5813	59.7909	60.1651	60.4202	60.5952	60.8154	60.9853	61.0614	61.1148	60.9794	60.2548	59.2715	58.1902	56.9437	55.6217	54.3614	53.3138	52.3344	51.3482	50.6862	50.4323	50.3318	50.4280	50.7223	51.3425
d-Pe19A2_03_D07F	41.8307	45.1044	47.2073	49.4518	50.8453	52.4496	53.5959	54.0117	54.5613	55.4470	55.6241	55.5028	55.7159	55.9231	56.3319	56.3933	56.7337	57.4053	57.9406	58.4067	58.9715	59.3414	59.7667	60.1615	60.5437	60.8260	61.2072	61.5100	61.7056	61.8590	62.0695	62.1752	62.2033	62.0372	61.3171	60.2330	59.0550	57.7398	56.2664	54.8298	53.6715	52.5336	51.4333	50.6689	50.3611	50.3020	50.4663	50.7960	51.5150
d-Pe19A2_03_D08F	39.8881	43.5032	46.5463	48.3278	50.6901	52.0706	53.4225	54.1643	54.9326	55.5554	56.3537	56.5593	56.3892	56.6833	57.0780	57.1231	57.5099	58.0194	58.8639	59.4121	59.9497	60.4085	60.8726	61.3275	61.7170	62.0523	62.3451	62.6817	62.8994	63.2160	63.3397	63.4657	63.5588	63.3420	62.5950	61.5887	60.3851	59.0884	57.6045	56.1867	54.9592	53.8628	52.9029	52.1294	51.8208	51.7243	51.7964	52.1431	52.7617
d-Pe19A2_03_D09F	42.1832	45.8501	48.6845	50.6484	52.8645	54.2806	55.6625	56.4196	57.1692	58.0271	58.6322	58.9111	58.7597	58.9199	59.2330	59.4120	59.8269	60.4109	61.0954	61.6460	62.1616	62.5890	63.0134	63.3972	63.8006	64.1383	64.4186	64.7135	64.9877	65.1835	65.3206	65.4459	65.5307	65.3219	64.5667	63.6067	62.4303	61.1455	59.7589	58.2966	57.0705	55.9598	54.9113	54.1338	53.7863	53.7548	53.8649	54.2339	54.8965
d-Pe19A2_03_D10F	38.2969	41.6964	44.4812	46.5312	48.5334	50.1353	51.0179	51.9948	52.6053	53.0605	53.3153	53.6707	53.7769	53.8319	54.2684	54.4681	54.8259	55.2607	55.7714	56.4616	56.9903	57.3499	57.7808	58.2915	58.7042	58.9899	59.3014	59.5648	59.7926	60.0238	60.2662	60.3599	60.3970	60.1577	59.3980	58.3918	57.1351	55.7731	54.2364	52.7894	51.5566	50.4524	49.4232	48.6981	48.2761	48.2574	48.3597	48.7376	49.3901
d-Pe19A2_03_D11F	37.3932	40.5040	42.7828	44.9040	46.5715	48.0422	48.8828	49.6379	50.2192	50.5592	50.9009	51.0130	50.9746	51.0225	51.3503	51.5930	51.7925	52.2681	52.7671	53.2108	53.6100	54.0221	54.5106	55.0479	55.3610	55.6696	56.0207	56.2344	56.4490	56.6364	56.8316	56.9142	56.8909	56.5972	55.8305	54.7284	53.4094	52.1250	50.6405	49.2809	48.0827	47.0624	46.1182	45.4647	45.1428	45.1359	45.2843	45.6494	46.2632
d-Pe19A2_03_D12F	40.8071	44.1936	47.1057	49.2509	50.8900	52.7047	53.8253	54.7018	54.9982	55.5205	56.0280	56.4731	56.2305	56.4124	56.8409	57.0300	57.2878	58.0511	58.7370	59.1514	59.6531	60.0683	60.5674	61.0351	61.4585	61.7166	62.0285	62.3653	62.5534	62.8410	62.9421	63.1164	63.1484	62.9555	62.1797	61.0123	59.7606	58.3758	56.7769	55.2839	54.0794	52.9814	51.9411	51.1293	50.8505	50.8499	50.7810	51.0749	51.7513
d-Pe19A2_03_E01F	41.6591	45.4836	47.5564	50.1417	51.6151	53.4715	54.4081	55.3739	55.9551	56.4159	57.0548	57.1667	57.1147	57.1492	57.6084	57.9111	58.3932	59.0376	59.6581	60.0985	60.6203	61.0056	61.4005	61.8060	62.3201	62.5777	62.9744	63.2250	63.4966	63.7216	63.9294	64.0476	64.1783	63.9139	63.2289	62.2232	60.9975	59.6758	58.3039	56.8981	55.8203	54.7152	53.7550	52.9957	52.6857	52.5557	52.5734	52.9314	53.5493
d-Pe19A2_03_E02F	40.0833	43.0419	44.8620	47.5040	48.6373	49.8579	51.0311	51.7940	51.9342	52.5733	53.0723	53.2452	53.0181	52.9862	53.4015	53.5872	53.9395	54.4781	54.9454	55.3944	55.9692	56.3192	56.7206	57.1594	57.6165	57.9397	58.2575	58.4945	58.7018	58.9291	59.1560	59.2433	59.2812	59.0442	58.3114	57.2518	55.9797	54.6662	53.2148	51.7999	50.6802	49.5864	48.5852	47.7986	47.5011	47.4156	47.4600	47.8875	48.5447
d-Pe19A2_03_E03F	41.3784	44.7959	47.6102	50.1661	51.4639	52.9676	54.5802	55.6996	56.5023	57.0943	57.8120	58.1109	57.9541	58.0882	58.4713	58.7175	59.5021	60.0194	60.6285	61.1586	61.6043	61.9901	62.4407	62.6999	63.2511	63.5156	63.8817	64.1310	64.3640	64.6209	64.8248	64.9605	65.0985	64.8945	64.4202	63.5875	62.5833	61.4539	60.1448	58.8399	57.8099	56.7645	55.8456	55.0743	54.7722	54.6586	54.6459	54.9990	55.6742
d-Pe19A2_03_E04F	41.8551	43.9928	46.1346	48.1210	49.6089	51.0698	51.9267	52.8268	53.3544	53.7113	53.9467	53.9353	53.9220	54.0058	54.4275	54.6438	55.2028	55.6807	56.3508	56.6987	57.1733	57.6063	57.9574	58.4378	58.8475	59.1481	59.4182	59.7628	59.9157	60.1509	60.3133	60.4690	60.4587	60.2880	59.5068	58.4932	57.2543	55.8991	54.4696	53.0511	51.8017	50.8301	49.8283	49.1298	48.7520	48.6871	48.7761	49.1582	49.8574
d-Pe19A2_03_E05F	41.6592	44.6630	47.1176	49.4025	51.2129	52.7703	53.9754	54.7790	55.3362	55.8654	56.2905	56.1688	56.1156	56.4072	56.8936	57.0630	57.7139	58.4155	59.1268	59.5988	60.1953	60.5658	60.9926	61.4540	61.8700	62.2415	62.6088	62.9566	63.1408	63.3905	63.5748	63.7710	63.7780	63.5686	62.7698	61.6574	60.3028	58.8532	57.2906	55.7113	54.3706	53.2759	52.1874	51.3558	50.9952	50.8613	50.9741	51.3953	52.0982
d-Pe19A2_03_E06F	38.3565	41.7871	43.8657	46.1513	47.9791	49.6734	50.8877	51.6266	52.1684	52.6644	53.1627	53.4328	53.3221	53.5324	53.7232	54.0488	54.6690	55.0875	55.5841	56.1757	56.6289	57.0534	57.4370	57.9218	58.3160	58.5900	58.8842	59.1825	59.3478	59.5488	59.7889	59.8734	59.8956	59.7600	59.0828	58.1860	57.0539	55.8271	54.6244	53.3583	52.3022	51.4015	50.5061	49.8520	49.5846	49.4754	49.6019	49.9400	50.5111
d-Pe19A2_03_E07F	40.4677	43.5550	46.1331	48.8005	50.6540	52.3537	53.7338	54.4171	54.7932	55.5269	56.0258	56.1248	56.0499	56.3281	56.6897	56.9040	57.3149	57.7236	58.5218	59.0141	59.6494	59.9966	60.5017	60.9221	61.3781	61.6691	62.0612	62.3874	62.5400	62.7565	62.9047	63.0288	63.0918	62.8392	62.0063	60.8847	59.5653	58.0655	56.6245	55.0651	53.8036	52.6726	51.4688	50.7051	50.4358	50.4061	50.6087	51.0312	51.8643
d-Pe19A2_03_E08F	36.3996	39.0930	41.7626	43.7424	45.4511	46.6385	47.7758	48.3011	48.9349	49.4376	49.9813	50.1756	49.9723	50.2054	50.5910	50.5912	50.9215	51.4294	52.0156	52.5475	52.9677	53.4637	53.8962	54.3500	54.8102	55.1190	55.4325	55.7229	55.9819	56.2977	56.3580	56.4700	56.4684	56.1874	55.4148	54.2618	52.9631	51.5762	50.0369	48.6206	47.3132	46.2632	45.2101	44.4706	44.1566	44.1013	44.2249	44.6156	45.2894
d-Pe19A2_03_E09F	36.1381	40.1995	43.2634	45.2564	46.9132	48.2521	49.6165	50.3963	51.0094	51.4011	51.7892	52.2143	52.2055	52.1831	52.5623	52.9169	53.0996	53.6415	54.0993	54.7358	55.1499	55.4987	55.9586	56.4391	56.7551	57.1133	57.4317	57.6513	57.8792	58.0798	58.2092	58.3795	58.3891	58.2134	57.5394	56.5610	55.3953	54.1816	52.7549	51.4356	50.3988	49.4529	48.5011	47.8588	47.5225	47.4452	47.5355	47.8257	48.3923
d-Pe19A2_03_E10F	38.1905	41.4541	44.5107	46.7465	47.9812	49.8679	51.1100	51.9524	52.5974	53.0579	53.5387	53.9196	53.7559	53.7902	54.1342	54.5200	54.7187	55.3118	55.7079	56.2796	56.7508	57.0988	57.4739	58.0231	58.3454	58.6133	58.8893	59.0906	59.3519	59.5771	59.7603	59.9111	59.9272	59.7773	59.1474	58.3033	57.2646	56.1393	54.8276	53.6826	52.6383	51.7333	50.8625	50.2313	49.8094	49.8412	49.9019	50.1522	50.6866
d-Pe19A2_03_E11F	36.5824	40.7414	43.6975	45.7200	46.8450	48.9105	49.9351	50.7853	51.0487	51.4920	51.9028	52.1015	52.0588	52.0333	52.4265	52.6802	52.7443	53.2873	53.7040	54.4028	54.9318	55.2420	55.6325	56.1439	56.5223	56.7579	57.0263	57.3335	57.5320	57.7826	57.9286	57.9775	57.9690	57.7478	56.9812	55.8782	54.5588	53.2122	51.5923	50.0874	48.8408	47.6660	46.5707	45.8402	45.4262	45.4013	45.5306	45.9650	46.6747
d-Pe19A2_03_E12F	40.8141	43.6410	45.9430	47.9635	49.4685	50.7676	51.6440	52.2814	52.7874	52.9259	53.3014	53.4615	53.4539	53.3868	53.7598	53.8973	54.1716	54.7020	55.2784	55.7738	56.1850	56.6544	57.1000	57.5534	57.9564	58.2345	58.5602	58.8662	59.0542	59.2529	59.4376	59.5257	59.5776	59.2373	58.4598	57.1161	55.8098	54.3443	52.7590	51.2840	50.0298	48.9274	47.9329	47.1736	46.8865	46.9223	46.9387	47.2924	48.0088
d-Pe19A2_03_F01F	41.9764	45.2143	47.3678	49.5285	51.5527	52.8143	54.0870	55.0791	55.7235	56.1558	56.6773	56.9130	56.6393	56.8158	57.1985	57.5222	58.0170	58.6595	59.2210	59.6653	60.2811	60.6320	61.2239	61.5893	61.9683	62.1984	62.5784	62.8536	63.0521	63.3104	63.4625	63.6288	63.6942	63.4422	62.7595	61.7678	60.4957	59.1889	57.7468	56.3383	55.1942	54.0933	53.1154	52.3111	52.0356	51.8953	51.9718	52.3159	52.9769
d-Pe19A2_03_F02F	41.3744	44.3216	46.4931	48.5862	50.6219	51.8090	52.9948	53.9474	54.4772	54.7495	55.3241	55.5496	55.2719	55.6382	55.8092	56.0929	56.5707	57.2948	57.7441	58.2866	58.7372	59.1925	59.5764	60.0082	60.5051	60.7954	61.1442	61.4282	61.6732	61.8674	62.0318	62.1981	62.2663	62.0107	61.2735	60.1955	58.8569	57.4173	55.8989	54.4045	53.2567	52.1123	51.0314	50.2439	49.9516	49.8187	49.8621	50.2169	50.8637
d-Pe19A2_03_F03F	43.1511	46.4412	48.7813	51.1378	52.9847	54.4749	55.5699	56.6749	57.0931	57.6936	57.8818	58.1813	57.9244	58.1320	58.5742	58.6420	59.3686	60.1488	60.5849	61.1981	61.6788	61.9790	62.5300	63.0345	63.4477	63.7887	64.1719	64.5010	64.7418	64.9270	65.1687	65.2570	65.3017	65.0741	64.2331	63.0251	61.7187	60.2716	58.6883	57.1184	55.7826	54.6382	53.4731	52.7254	52.3813	52.3410	52.4940	52.9003	53.6236
d-Pe19A2_03_F04F	42.2244	45.0199	47.5413	49.4634	51.4035	52.6774	53.8926	54.9363	55.2449	56.1045	56.3989	56.5739	56.5402	56.7861	57.1485	57.3021	58.0248	58.5003	59.2190	59.7646	60.1754	60.6129	61.1440	61.4264	61.8272	62.1342	62.5118	62.8003	63.0008	63.2864	63.3597	63.5614	63.6244	63.4401	62.7732	61.8749	60.7836	59.4860	58.2140	56.8231	55.7920	54.7273	53.9228	53.2152	52.8856	52.7632	52.8140	53.1620	53.7192
d-Pe19A2_03_F05F	43.8615	46.6677	49.4741	51.3347	53.5954	54.9299	56.1845	57.2806	57.5377	58.3124	58.6028	58.8480	58.6107	58.8948	59.2136	59.5572	60.1711	60.7924	61.5305	62.0955	62.5075	62.9625	63.4788	63.8386	64.3007	64.5850	64.9548	65.2418	65.4431	65.7472	65.8031	66.0700	66.0483	65.8158	65.0466	63.9398	62.6784	61.1876	59.6560	58.0332	56.7690	55.5341	54.4555	53.6192	53.2416	53.1331	53.2525	53.6026	54.3615
d-Pe19A2_03_F06F	37.2466	40.9901	43.4433	46.3007	47.7855	49.5513	50.4342	51.3934	51.8661	52.3397	53.0970	53.3271	53.1941	53.4007	53.9558	53.9392	54.2653	54.8261	55.4375	56.0178	56.4988	56.9939	57.4749	57.9226	58.3451	58.6738	58.9823	59.2921	59.5777	59.8452	59.9569	60.1020	60.1261	59.8162	58.9946	57.9531	56.6635	55.1779	53.6421	52.1375	50.8016	49.6748	48.6249	47.7857	47.4404	47.3906	47.4694	47.9102	48.6011
d-Pe19A2_03_F07F	41.9914	45.7064	48.3678	50.6907	52.4995	54.1015	55.1120	56.1440	56.4993	57.0552	57.3370	57.7208	57.6538	57.6179	57.9132	58.2580	58.6144	59.2183	59.7823	60.3488	60.7485	61.1178	61.5250	61.9679	62.3770	62.6290	63.0273	63.2290	63.4589	63.6859	63.8923	63.9509	63.9516	63.7440	62.9513	61.9425	60.7122	59.4567	57.9997	56.6195	55.4530	54.4443	53.4547	52.7472	52.4483	52.4070	52.5132	52.8290	53.4214
d-Pe19A2_03_F08F	44.1026	47.5730	50.2280	52.7634	54.4881	55.9840	57.7131	58.3400	58.9303	59.5591	60.1342	60.3869	60.4257	60.5155	60.8651	61.1910	61.7924	62.3632	63.1194	63.6693	64.1789	64.5132	64.9873	65.4119	65.8422	66.0969	66.4273	66.7826	67.0030	67.1691	67.4318	67.5204	67.6063	67.4530	66.7890	65.6677	64.5466	63.2521	61.7427	60.3933	59.1798	58.1242	57.1652	56.4243	56.0560	56.0360	55.9028	56.1255	56.7793
d-Pe19A2_03_F09F	41.4501	44.8114	47.6569	49.8341	51.3178	52.9388	54.2400	54.6881	55.4019	56.0865	56.2018	56.7474	56.5864	56.6900	57.0445	57.3097	57.6815	58.3010	58.9530	59.4650	59.9284	60.3317	60.7934	61.2688	61.6614	61.9490	62.2499	62.6240	62.8312	63.0804	63.3023	63.4133	63.5055	63.2813	62.6268	61.5781	60.3599	58.9996	57.4851	56.0049	54.7816	53.7004	52.6703	51.8545	51.5343	51.4959	51.4177	51.7408	52.4776
d-Pe19A2_03_F10F	41.5035	44.5126	46.8545	48.9788	50.3084	51.7055	52.7094	53.4943	53.9418	54.3286	54.5687	54.2813	54.4320	54.5290	54.7955	55.0918	55.4163	56.0095	56.7401	57.2301	57.6586	58.0848	58.5957	59.0193	59.4335	59.7737	60.1065	60.4234	60.7026	60.8985	61.0446	61.1763	61.1519	60.8246	59.9424	58.6054	57.2170	55.7510	54.1849	52.6649	51.3400	50.2543	49.1632	48.4384	48.1512	48.1143	48.3127	48.7141	49.4518
d-Pe19A2_03_F11F	42.0962	43.9443	46.1229	48.2712	49.3511	50.1357	51.0226	51.4942	51.8996	51.8698	52.0394	52.1888	52.0706	52.0374	52.2644	52.3207	52.7431	53.1952	53.6703	54.2224	54.5784	55.0149	55.4991	55.9140	56.3873	56.7507	56.9639	57.2633	57.4608	57.6213	57.8118	57.9541	57.8789	57.5628	56.6128	55.3231	53.8211	52.2231	50.5644	48.9012	47.5708	46.3910	45.1109	44.4003	44.0317	43.9151	44.1154	44.4725	45.2350
d-Pe19A2_03_F12F	41.6870	43.6935	45.9036	47.3227	48.8511	49.6212	50.6176	51.1859	51.2815	51.6826	51.7712	51.8083	51.5977	51.7385	51.9505	51.9670	52.4796	52.8603	53.2950	53.7556	54.1099	54.6030	55.2083	55.5275	55.8542	56.2800	56.5238	56.7729	56.9626	57.1592	57.2031	57.4583	57.3930	57.0599	56.1402	54.9542	53.5414	52.0577	50.5885	49.0579	47.8994	46.7422	45.7878	45.0931	44.8066	44.7234	44.8604	45.2853	45.9504
d-Pe19A2_03_G01F	43.0655	45.7535	48.0043	50.2400	51.9976	53.7061	55.0457	55.8994	56.6020	57.5904	57.8874	58.2659	58.3390	58.4110	58.9160	59.1434	59.8510	60.5162	61.0343	61.5913	62.0412	62.5981	63.1534	63.3420	63.7439	64.1281	64.3506	64.6909	64.9308	65.1348	65.2374	65.5064	65.5575	65.4588	65.0015	64.2390	63.2217	62.2049	61.0656	59.8029	58.8662	57.8782	57.1123	56.4845	56.2219	56.1543	56.2463	56.6253	57.1494
d-Pe19A2_03_G02F	39.1816	42.2624	45.3054	47.0782	48.8120	50.2851	51.6587	52.2392	52.8849	53.4909	53.8890	54.2742	54.0581	54.3367	54.6283	54.6844	55.0769	55.7646	56.1492	56.7918	57.3356	57.7416	58.2213	58.6794	59.1118	59.4093	59.7132	60.0340	60.2605	60.5559	60.6861	60.7722	60.7693	60.5002	59.6876	58.5942	57.3069	55.9392	54.5075	53.0816	51.8266	50.7462	49.7356	48.9915	48.6613	48.6450	48.7773	49.1746	49.8507
d-Pe19A2_03_G03F	34.8988	38.8205	41.5652	43.9243	45.6666	47.2910	48.2775	48.8040	49.1158	49.6574	49.9060	50.2017	50.1280	50.1799	50.5817	50.8300	50.9306	51.4316	52.0165	52.6465	53.3077	53.6318	54.1978	54.7075	55.1883	55.4616	55.7978	56.0997	56.3142	56.5851	56.7769	56.8290	56.7436	56.3992	55.3302	53.9387	52.3797	50.7697	48.9748	47.2877	45.8342	44.5276	43.3624	42.5855	42.2394	42.2351	42.4929	43.0198	43.8156
d-Pe19A2_03_G04F	31.7293	35.7929	38.5682	40.9107	43.1229	44.4155	45.3378	46.2459	46.5590	47.2208	47.4455	47.9560	47.9889	47.9942	48.4637	48.7661	48.8005	49.2513	49.7937	50.3197	50.8428	51.2604	51.7956	52.2066	52.6800	52.9106	53.1723	53.4524	53.6665	53.9088	54.1031	54.2177	54.1407	53.8946	53.0426	51.9292	50.6707	49.3508	47.8947	46.5563	45.4143	44.4233	43.4554	42.8553	42.5274	42.4921	42.6645	43.0655	43.7078
d-Pe19A2_03_G05F	35.9574	38.9757	41.3152	43.8920	45.6596	47.3586	48.3797	49.3142	49.6897	50.3674	50.5452	50.8300	50.9039	51.0617	51.5033	51.7436	51.9718	52.5798	53.1387	53.7263	54.2017	54.6623	55.1121	55.6232	56.1328	56.4635	56.7924	57.0857	57.2957	57.5021	57.6707	57.7593	57.7194	57.4087	56.6217	55.3803	54.0832	52.8047	51.3942	49.9988	48.8674	47.8570	46.9450	46.2517	46.0615	46.0879	46.2990	46.6974	47.3248
d-Pe19A2_03_G06F	31.6164	34.8511	37.1721	39.9398	41.8753	43.2446	44.5726	45.7836	46.3131	47.0439	47.4702	47.7458	47.8244	48.1334	48.6092	48.9448	49.2173	49.9306	50.4373	51.0139	51.3969	51.8899	52.3437	52.8985	53.3685	53.6901	54.0210	54.3193	54.4925	54.7336	54.9136	55.1115	55.1199	54.8259	54.1902	53.1152	52.0386	50.8434	49.5890	48.4472	47.4790	46.6754	45.9285	45.3740	45.1026	45.1227	45.2467	45.5096	46.0696
d-Pe19A2_03_G07F	31.8352	35.4011	38.3054	40.9922	43.0295	44.5206	45.9736	47.1458	47.6367	48.4478	48.8297	49.1771	49.4423	49.4902	50.0472	50.2504	50.6111	51.2147	51.7625	52.3446	52.7437	53.3232	53.6972	54.2330	54.7801	55.0740	55.3910	55.7286	55.9318	56.2069	56.3759	56.4995	56.4946	56.2077	55.5657	54.3840	53.2117	51.9907	50.6150	49.2592	48.1607	47.1345	46.1734	45.4934	45.2644	45.2444	45.4383	45.8215	46.4870
d-Pe19A2_03_G08F	33.6013	36.3670	39.2921	41.4639	43.1047	44.6798	45.8228	46.5618	47.2671	47.7964	48.1536	48.4894	48.4769	48.7815	49.1420	49.3409	49.6031	50.2312	50.7073	51.2489	51.6635	52.1963	52.6469	53.2230	53.6151	53.8965	54.1412	54.5024	54.6730	54.9471	55.1253	55.2612	55.2787	55.0557	54.3641	53.4113	52.3014	51.1362	49.9100	48.7872	47.6573	47.0017	46.1989	45.6313	45.3976	45.3275	45.4278	45.7213	46.2517
d-Pe19A2_03_G09F	34.1044	36.7172	39.6092	42.1835	43.5881	45.1076	46.5333	47.3347	48.0559	48.7404	48.9788	49.3923	49.4812	49.6939	50.1227	50.4266	50.6788	51.2703	51.7227	52.3452	52.7514	53.2215	53.7030	54.2366	54.6134	54.8941	55.1428	55.4972	55.6787	55.9038	56.1172	56.3037	56.2598	56.1071	55.5051	54.6417	53.6518	52.5383	51.4556	50.4220	49.3978	48.8070	48.0756	47.5439	47.3368	47.2375	47.3463	47.5706	48.0922
d-Pe19A2_03_G10F	35.1791	38.2131	40.6057	43.1950	44.5904	46.0182	47.2914	48.2024	48.7442	49.1246	49.4809	49.7937	49.7270	49.9592	50.3216	50.5695	50.8357	51.3688	51.8790	52.3994	52.8859	53.3354	53.8065	54.3627	54.6803	55.0248	55.2579	55.5422	55.7460	55.9753	56.1584	56.2873	56.2767	56.0750	55.3631	54.3914	53.2778	52.1110	50.8983	49.7187	48.6420	47.9559	47.1763	46.6030	46.4020	46.3075	46.4559	46.7388	47.3032
d-Pe19A2_03_G11F	36.3646	40.3088	43.3203	46.0816	48.7816	50.7319	52.4074	53.5550	54.3405	55.3869	55.7362	56.3303	56.4632	56.8432	57.3140	57.6353	58.2229	58.9852	59.7836	60.3285	60.8577	61.2793	61.8366	62.2852	62.7305	63.0676	63.4718	63.7851	64.0218	64.2352	64.4036	64.6011	64.6952	64.5022	63.8278	62.8937	61.8462	60.5777	59.3799	58.1631	57.1157	56.1473	55.2338	54.6047	54.3674	54.3887	54.5251	54.8635	55.4642
d-Pe19A2_03_G12F	34.4968	37.7351	40.2855	42.6841	44.6021	45.9189	47.1105	47.7111	48.0565	48.6081	48.6420	49.1220	49.1542	49.4033	49.7430	49.8605	50.2028	50.7050	51.2558	51.9124	52.5088	52.9650	53.5442	54.0547	54.5008	54.8233	55.1452	55.4124	55.6608	55.9315	56.1483	56.2475	56.2224	55.8328	54.7995	53.3750	51.8746	50.2213	48.4477	46.8280	45.4104	44.1119	42.9171	42.1628	41.8789	41.8936	42.1409	42.6842	43.4789
d-Pe19A2_04_A01F	37.3672	40.4007	43.6575	45.4727	47.3409	48.5027	49.4871	50.4026	50.6192	51.1753	51.4463	51.8604	51.6965	51.8156	52.0331	52.3828	52.5388	52.9939	53.4610	54.0023	54.5702	54.8717	55.3508	55.8203	56.2004	56.4576	56.7650	57.0031	57.2354	57.4200	57.6419	57.7351	57.7204	57.4425	56.6750	55.6528	54.4007	53.0937	51.6696	50.3202	49.1890	48.2006	47.2433	46.5481	46.2538	46.1756	46.2750	46.6115	47.2061
d-Pe19A2_04_A02F	34.6900	37.7964	40.4736	42.5261	43.5819	45.2002	46.2281	46.9067	47.2566	47.7542	47.8905	48.4146	48.3046	48.3889	48.6482	48.9693	49.0594	49.4513	49.9249	50.4091	50.9533	51.2212	51.7995	52.2782	52.6652	52.9866	53.2995	53.4985	53.7065	53.9212	54.1208	54.1969	54.1782	53.9257	53.0865	51.9721	50.6904	49.4037	47.9278	46.5673	45.4397	44.4551	43.5008	42.8587	42.5594	42.5490	42.7002	43.0445	43.6767
d-Pe19A2_04_A03F	36.0014	38.3709	40.7914	43.0162	44.3958	45.7421	46.4564	47.3998	47.8680	48.1552	48.6430	48.9268	48.9689	48.8833	49.5114	49.5263	49.6384	50.2468	50.7483	51.1436	51.5497	52.0288	52.5046	52.9616	53.3994	53.6915	53.9631	54.3664	54.5235	54.8167	54.8770	55.0190	55.0981	54.8134	54.0825	52.9793	51.6256	50.1657	48.5651	47.1397	45.8856	44.8238	43.7623	42.9472	42.6454	42.6884	42.6497	42.9458	43.7612
d-Pe19A2_04_A04F	37.1507	39.8185	43.1197	45.4382	47.0885	48.5008	49.5411	50.4645	51.0178	51.6657	51.8917	52.4849	52.6583	52.5869	53.1204	53.3161	53.5320	54.0795	54.7436	55.2422	55.6895	56.1545	56.6053	57.1587	57.5139	57.7885	58.0513	58.4699	58.6755	58.9425	59.0770	59.2201	59.2647	59.0558	58.4007	57.2052	56.0645	54.7052	53.2401	51.8933	50.7506	49.7357	48.7670	48.0423	47.7243	47.7287	47.6982	47.9672	48.6404
d-Pe19A2_04_A05F	39.1821	41.9728	44.8317	46.7767	48.3082	49.8879	51.3705	52.2134	52.7930	53.2878	53.5172	53.9598	53.8220	53.8832	54.2703	54.7132	55.2038	55.4753	56.4092	56.9246	57.3820	57.8796	58.3177	58.7974	59.1497	59.5815	59.8790	60.1939	60.4167	60.6606	60.8799	60.9898	61.0133	60.8476	60.1026	59.0421	57.7793	56.3144	54.8299	53.3170	52.1381	51.0538	49.9458	49.1954	48.7571	48.7029	48.7722	49.1166	49.8099
d-Pe19A2_04_A06F	40.1635	42.7916	45.0303	47.1527	48.9159	50.4523	51.7591	52.3542	52.7819	53.5815	53.8480	54.1500	54.0450	54.2013	54.6126	54.8039	55.2537	55.8152	56.4609	56.9522	57.3205	57.9358	58.4988	58.7924	59.2315	59.5169	59.8355	60.1236	60.2890	60.5754	60.8599	60.8311	60.9604	60.7371	60.0394	59.1096	57.9334	56.6328	55.3121	53.9469	52.8878	51.7710	50.9288	50.1783	49.8559	49.7855	49.8719	50.2428	50.8494
d-Pe19A2_04_A07F	40.1003	42.6884	45.0130	47.4122	49.6917	51.1344	52.2869	53.2569	53.6812	54.5102	54.8718	55.2106	55.0333	55.2229	55.7234	55.9541	56.5915	57.1324	57.7626	58.2643	58.7046	59.3255	59.8191	60.1863	60.6181	60.9356	61.1849	61.5334	61.7116	62.0262	62.2610	62.3929	62.3484	62.2020	61.4947	60.5388	59.3053	58.0287	56.6389	55.1535	54.1566	53.0181	52.1222	51.3995	51.0774	50.9520	51.0391	51.4699	52.0523
d-Pe19A2_04_A08F	36.3417	40.1955	42.9971	45.0754	46.7677	48.3098	49.2562	50.2271	50.8960	51.3768	52.0490	52.4627	52.0736	52.4143	52.9551	52.9895	53.2352	53.7849	54.4203	54.7928	55.4126	55.8645	56.2824	56.7311	57.1731	57.4473	57.7009	58.0489	58.2538	58.5350	58.6371	58.7350	58.7711	58.5516	57.8480	56.8971	55.7230	54.3960	53.0528	51.7876	50.6223	49.6144	48.7150	47.9840	47.7118	47.6326	47.6878	48.0244	48.6534
d-Pe19A2_04_A09F	39.2957	42.9793	45.4039	48.3074	49.8497	51.3157	52.5344	53.6185	54.0293	54.7382	55.4838	55.8539	55.5450	56.0435	56.3684	56.6305	56.9269	57.4494	58.1496	58.8315	59.3476	59.8331	60.2705	60.6824	61.0990	61.4588	61.6647	62.0288	62.2825	62.5551	62.6544	62.7972	62.8486	62.6659	62.0032	61.0253	59.7765	58.4111	56.9765	55.5737	54.3762	53.3601	52.3499	51.5763	51.2018	51.1241	51.1522	51.5016	52.1341
d-Pe19A2_04_A10F	40.1379	43.8199	46.7084	49.1555	50.8345	52.2460	53.6724	54.8200	55.2649	56.1050	56.7737	57.1446	56.6971	57.1788	57.5128	57.7869	58.1192	58.6817	59.4140	59.9930	60.4894	60.9421	61.3232	61.7298	62.1343	62.5011	62.7064	63.0214	63.2339	63.5693	63.6199	63.7388	63.8114	63.6772	63.0704	62.1792	61.0739	59.8390	58.5700	57.3039	56.2026	55.2495	54.3374	53.6337	53.3512	53.2397	53.2813	53.5583	54.1025
d-Pe19A2_04_A11F	38.5977	42.0070	44.5232	46.8898	48.8750	50.0517	51.2619	52.1400	52.7669	53.2129	53.7445	54.1127	53.7293	53.9966	54.3427	54.5746	54.7532	55.1468	55.8941	56.4847	56.9597	57.4682	57.9117	58.2888	58.7092	58.9754	59.2121	59.5527	59.8271	60.1559	60.2050	60.2866	60.3096	60.0999	59.3584	58.3611	57.0760	55.6817	54.1969	52.6807	51.4308	50.3659	49.2882	48.4621	48.1115	48.0509	48.1318	48.5442	49.2500
d-Pe19A2_04_A12F	36.1425	39.4604	41.5338	43.8811	45.6375	46.9669	47.8625	48.7501	49.2407	49.4611	49.6442	50.3590	50.2164	50.0916	50.5238	50.8361	50.9439	51.4519	51.9084	52.4207	53.0100	53.3484	53.8872	54.4416	54.7842	55.0969	55.4309	55.6542	55.9256	56.1213	56.3368	56.4162	56.3895	56.0980	55.2495	54.0652	52.6507	51.1551	49.4816	47.9440	46.5775	45.4418	44.3056	43.5153	43.1430	43.1254	43.2807	43.6989	44.4322
d-Pe19A2_04_B01F	38.6667	42.3113	45.0971	47.7121	49.5783	51.1069	52.4141	53.1887	54.1662	54.5110	54.8551	55.5133	55.4263	55.3648	55.8466	56.2650	56.5120	57.0381	57.6988	58.2096	58.6237	59.0743	59.4973	59.9773	60.3819	60.6219	60.9634	61.1863	61.4219	61.6509	61.8347	61.9641	62.0387	61.8336	61.1676	60.2407	59.0653	57.7773	56.3240	54.9314	53.8507	52.8929	51.9525	51.2227	50.8760	50.7798	50.8408	51.1152	51.6899
d-Pe19A2_04_B02F	41.8442	44.5619	46.9821	49.4033	50.7778	51.7124	53.2792	54.2315	54.6733	55.1530	55.6989	55.8502	55.6067	55.6524	56.1206	56.3074	56.8135	57.3493	57.8824	58.3325	58.7529	59.1883	59.5655	59.9867	60.3444	60.6650	60.9678	61.2901	61.4421	61.6598	61.8120	61.9258	62.0111	61.8140	61.1475	60.1625	58.9876	57.6346	56.2334	54.9344	53.8670	52.8119	51.9255	51.2048	50.8826	50.7636	50.7434	51.0536	51.6557
d-Pe19A2_04_B03F	40.8335	43.6077	45.8475	48.0428	49.8521	50.9924	52.1166	52.6110	53.0202	53.7190	53.8727	54.0427	54.0524	54.1263	54.4266	54.4574	55.1313	55.6178	56.1640	56.7474	57.1775	57.7521	58.2796	58.6038	58.9905	59.3544	59.5871	59.9596	60.2145	60.4244	60.6369	60.6682	60.7072	60.4701	59.6219	58.4925	57.2041	55.7489	54.2913	52.8056	51.6011	50.4265	49.4668	48.6911	48.3575	48.2788	48.3669	48.7798	49.4353
d-Pe19A2_04_B04F	41.5247	44.6933	47.6132	49.4695	51.2618	52.5671	53.9924	54.5587	55.2743	55.9575	56.1769	56.5503	56.3149	56.4189	56.9047	56.9783	57.6338	58.2121	58.9347	59.4648	59.9077	60.5439	60.9942	61.3509	61.6974	62.0738	62.3713	62.6944	62.9335	63.2159	63.3578	63.4627	63.5097	63.3391	62.5423	61.5090	60.2412	58.7882	57.2743	55.7262	54.5240	53.3086	52.2472	51.4517	51.0800	50.9865	51.0811	51.4716	52.2144
d-Pe19A2_04_B05F	39.8407	42.5019	45.4239	48.0417	49.5128	50.9933	52.5868	53.2138	54.0705	54.7413	55.1153	55.4342	55.3158	55.5335	55.9524	56.1595	56.7263	57.2907	58.0523	58.6278	59.0117	59.6219	60.1295	60.4176	60.8623	61.1914	61.5409	61.8776	62.0951	62.3270	62.5256	62.6231	62.6988	62.5955	61.9484	60.9326	59.8046	58.4731	57.1227	55.7116	54.6091	53.5282	52.5725	51.8251	51.5233	51.3952	51.4939	51.8701	52.5415
d-Pe19A2_04_B06F	39.9639	42.8029	45.0473	47.4448	49.0883	50.4713	51.7023	52.4735	52.9883	53.7421	54.0505	54.3551	54.2331	54.4861	54.8662	54.9737	55.5776	56.2210	56.7921	57.3636	57.8170	58.3468	58.8671	59.0560	59.5872	59.9293	60.2761	60.6313	60.8306	61.0633	61.2072	61.3193	61.4091	61.2295	60.5563	59.5591	58.3369	56.9881	55.6198	54.1519	53.0367	51.9189	50.9320	50.1677	49.8548	49.7421	49.8273	50.2015	50.8334
d-Pe19A2_04_B07F	41.2828	44.0941	47.1290	49.3824	50.9892	52.8416	54.1984	54.7845	55.0194	56.2145	56.4361	56.7796	56.8795	56.9138	57.5105	57.7968	58.3431	58.8749	59.4960	60.0572	60.6142	61.0214	61.4372	61.8693	62.3475	62.6790	62.9937	63.2589	63.5064	63.6527	63.8890	64.0428	64.1321	63.9254	63.1894	62.1719	60.9665	59.6299	58.1949	56.8211	55.6634	54.5993	53.5928	52.8602	52.5524	52.4294	52.5485	52.8976	53.5074
d-Pe19A2_04_B08F	38.4609	41.7585	44.1133	46.2146	47.6677	49.1141	50.2407	51.0332	51.4393	51.9618	52.3090	52.8701	52.7752	52.7670	53.1537	53.3911	53.6917	54.2749	54.8959	55.3084	55.8563	56.4202	56.8811	57.2827	57.7557	58.0845	58.3456	58.6748	58.9901	59.2385	59.3531	59.4687	59.5467	59.2745	58.5067	57.4318	56.0934	54.6418	53.1450	51.6528	50.3833	49.2732	48.2483	47.4782	47.1516	47.0385	47.1424	47.5119	48.2077
d-Pe19A2_04_B09F	39.3261	42.8633	45.3478	48.4636	50.2266	52.0216	53.1510	54.3021	55.2884	55.9603	56.5904	57.0421	56.9720	57.5368	57.8474	57.8308	58.3385	58.9347	59.6873	60.2822	60.8546	61.3696	61.7221	62.1487	62.5848	62.8703	63.1505	63.5165	63.8261	64.0869	64.1731	64.3706	64.4481	64.2571	63.6654	62.8656	61.7522	60.5915	59.2989	58.0208	56.8611	55.9112	55.0119	54.2601	53.9537	53.8669	53.8886	54.1828	54.7179
d-Pe19A2_04_B10F	37.8653	41.3469	43.8205	46.1179	47.7445	49.1047	50.1613	50.9589	51.3151	51.8156	52.1786	52.6196	52.5117	52.5742	52.8108	53.1312	53.4830	53.8434	54.3085	54.8504	55.2756	55.6491	56.0801	56.5480	56.9107	57.1678	57.5012	57.7225	57.9582	58.1378	58.3000	58.4605	58.4952	58.3298	57.6621	56.6977	55.5281	54.2999	52.8738	51.5432	50.4091	49.4421	48.4633	47.7866	47.4047	47.3380	47.4307	47.7436	48.3465
d-Pe19A2_04_B11F	40.9150	43.7885	45.7988	48.3677	49.9977	51.3112	52.3641	53.3110	53.4985	54.1190	54.6692	54.9910	54.7492	54.8724	55.1439	55.4279	55.7848	56.3271	56.9076	57.4711	57.8873	58.2986	58.8423	59.1946	59.6379	59.9018	60.0828	60.4760	60.7235	60.9386	61.1091	61.2833	61.3298	61.0261	60.3455	59.1871	57.9009	56.4734	54.8828	53.4066	52.2008	51.1321	50.1070	49.2961	48.9486	48.8744	48.7936	49.0642	49.7708
d-Pe19A2_04_B12F	39.7345	42.3105	44.7593	46.8355	48.3316	49.2240	50.6377	51.3217	51.9376	52.3629	52.5654	53.0092	52.6222	52.9361	53.2424	53.3498	53.6156	54.1195	54.6920	55.2058	55.6768	56.1344	56.5353	56.9511	57.4099	57.6495	57.9040	58.2606	58.4721	58.6800	58.8122	58.9056	58.9402	58.6916	57.9833	56.9349	55.6494	54.3364	52.9083	51.5262	50.2855	49.2520	48.2710	47.5462	47.2530	47.1976	47.2542	47.6366	48.2133
d-Pe19A2_04_C01F	39.2796	42.0349	44.2225	46.2892	47.5236	48.8976	49.6608	50.2615	50.8466	51.1946	51.5002	51.9695	51.6394	51.7248	52.2541	52.1871	52.3566	52.9167	53.3576	53.7774	54.2760	54.7098	55.1591	55.5493	55.9694	56.2642	56.4657	56.7632	56.9733	57.1989	57.3243	57.4205	57.4413	57.2043	56.4844	55.4365	54.2172	52.8924	51.5030	50.1313	48.9250	47.8927	46.9039	46.1820	45.8842	45.8696	46.0055	46.3387	46.9339
d-Pe19A2_04_C02F	38.2335	41.0589	43.9780	46.0298	47.2499	48.7349	49.6972	50.2568	51.0244	51.4728	51.7623	52.1260	51.9463	52.1054	52.5744	52.5985	52.8438	53.3074	53.8862	54.3880	54.8911	55.3863	55.8752	56.2758	56.6942	57.0528	57.2743	57.5802	57.8490	58.1267	58.2289	58.3236	58.3714	58.0750	57.3279	56.2370	54.9059	53.4816	52.0201	50.5479	49.3257	48.2689	47.2607	46.4976	46.2008	46.1112	46.1939	46.5481	47.1758
d-Pe19A2_04_C03F	40.1661	43.0908	45.7769	47.7144	49.2603	50.7808	51.7672	52.6180	53.2876	53.8882	54.2931	54.6870	54.4672	54.5862	55.0885	55.2157	55.4836	55.9869	56.6375	57.1082	57.6524	58.0767	58.4969	58.8431	59.2630	59.6493	59.8320	60.1149	60.3534	60.6093	60.7107	60.8676	60.9265	60.6853	60.0582	59.1284	57.9706	56.6804	55.4170	54.1522	53.0335	52.0872	51.2141	50.5113	50.2157	50.1047	50.1541	50.4073	50.9049
d-Pe19A2_04_C04F	38.3794	41.7981	45.0180	47.3893	49.0007	50.6506	51.7286	52.8177	53.6797	54.2707	54.7650	55.3415	55.1495	55.4189	55.8483	55.9230	56.3230	56.9533	57.5802	58.1541	58.7361	59.2007	59.6104	60.0398	60.4543	60.7601	60.9877	61.3642	61.6208	61.8764	61.9729	62.1238	62.1956	62.0375	61.4047	60.5166	59.4018	58.1684	56.8932	55.5960	54.4810	53.5262	52.5893	51.8795	51.6060	51.5031	51.5667	51.8823	52.4246
d-Pe19A2_04_C05F	39.1878	42.2639	45.0172	46.9573	48.7946	50.2756	51.3287	52.2222	52.8299	53.5186	54.0255	54.5457	54.2812	54.6253	54.9725	54.9973	55.4864	56.1491	56.6986	57.1552	57.7659	58.1683	58.6240	59.0552	59.5016	59.8554	60.1421	60.4904	60.6915	60.9908	61.0943	61.2675	61.3147	61.1672	60.5222	59.6300	58.4885	57.2813	56.0302	54.7232	53.5799	52.6504	51.7271	51.0406	50.7650	50.6960	50.7586	51.0957	51.6566
d-Pe19A2_04_C06F	37.1196	40.3017	43.0697	45.2598	47.3031	48.7599	49.7612	50.6146	51.0144	51.6878	51.9498	52.4550	52.4444	52.4263	52.8339	53.0951	53.3608	53.7995	54.4020	55.0335	55.5053	55.9111	56.3223	56.8502	57.1985	57.4701	57.7917	58.0829	58.3159	58.5057	58.7253	58.7840	58.8091	58.5487	57.8318	56.7558	55.4301	54.0854	52.4403	51.0123	49.7559	48.6863	47.6057	46.8534	46.4786	46.4075	46.4975	46.8795	47.5398
d-Pe19A2_04_C07F	36.7665	39.8137	42.7841	45.1609	46.8158	48.4159	49.4671	50.2296	51.0078	51.6090	51.8657	52.3718	52.3686	52.3297	52.7118	53.0269	53.2357	53.5912	54.1979	54.6757	55.1666	55.4496	55.9448	56.2938	56.6399	56.8699	57.0947	57.3292	57.5409	57.7063	57.9001	58.0170	58.0342	57.8532	57.2233	56.3839	55.2852	54.1438	52.8005	51.5409	50.5173	49.6051	48.7244	48.0827	47.7305	47.6540	47.7220	48.0131	48.5677
d-Pe19A2_04_C08F	41.6980	44.7923	47.1946	49.6596	51.4125	52.7202	53.7734	54.8919	55.4240	56.0617	56.4691	56.7076	56.4845	56.7639	57.0950	57.2904	57.5961	58.3198	58.9008	59.5025	59.9777	60.3443	60.7672	61.2695	61.6289	61.9313	62.2540	62.5562	62.7471	62.9668	63.2387	63.3370	63.3781	63.2527	62.4822	61.4290	60.2290	58.8649	57.4057	55.9329	54.7936	53.7029	52.6559	51.8498	51.5360	51.3725	51.4188	51.7739	52.4383
d-Pe19A2_04_C09F	43.2278	45.7163	48.0840	49.9861	51.5869	53.1267	54.0010	54.8942	55.1964	55.8744	56.1567	56.2313	55.9794	56.2442	56.6635	56.6304	57.2774	58.0022	58.4513	59.0065	59.4754	59.9166	60.4602	60.8205	61.2308	61.5727	61.9637	62.2168	62.3873	62.6053	62.7059	62.9400	62.9405	62.7447	62.0109	60.8311	59.5896	58.1706	56.6529	55.0743	53.8300	52.7025	51.5760	50.7797	50.4498	50.3141	50.4236	50.8505	51.5493
d-Pe19A2_04_C10F	40.7997	44.8632	47.3422	49.4526	51.1394	52.9205	54.0821	54.8055	55.3613	56.3185	56.6706	56.7953	56.8330	57.2390	57.5861	57.9234	58.2961	58.8909	59.7654	60.1354	60.6995	61.0938	61.5848	61.9130	62.4328	62.6910	63.0059	63.2986	63.5546	63.7397	63.9258	64.0652	64.1453	64.0227	63.3978	62.4554	61.3445	60.0718	58.7476	57.4719	56.4170	55.4493	54.4745	53.7623	53.4390	53.2620	53.3757	53.6185	54.2044
d-Pe19A2_04_C11F	39.4572	42.6220	45.1116	47.2439	49.3342	50.6060	51.6962	52.4905	53.1896	53.7944	54.3420	54.6633	54.5347	54.4366	54.9480	55.0477	55.3306	55.9325	56.5436	57.1059	57.6303	58.0896	58.5289	58.9375	59.3559	59.6410	59.9096	60.2394	60.5285	60.7560	60.8646	61.0231	61.0149	60.7123	59.9702	58.8816	57.6071	56.1597	54.6003	53.1103	51.8447	50.6992	49.6154	48.8089	48.4096	48.3652	48.4635	48.8352	49.4956
d-Pe19A2_04_C12F	39.0259	42.4621	45.3861	47.3366	49.4527	50.8784	52.1388	52.9640	53.6449	54.4076	55.1669	55.4554	55.3340	55.5442	56.0087	56.0027	56.4372	57.1213	57.7158	58.2429	58.8963	59.3216	59.7573	60.2128	60.6301	60.9261	61.2471	61.6184	61.8521	62.0099	62.2013	62.3109	62.3663	62.1869	61.4822	60.4420	59.2384	57.8855	56.3766	54.9230	53.6809	52.5891	51.6026	50.8201	50.4639	50.3919	50.4786	50.8215	51.4852
d-Pe19A2_04_D01F	37.8238	41.2937	43.3748	44.9315	46.7530	47.7080	48.8709	49.5877	50.1522	50.5358	51.2057	51.4531	51.2958	51.1871	51.7093	51.7928	51.9465	52.5881	53.1230	53.5037	54.0693	54.5411	54.8976	55.3912	55.8302	56.0362	56.3121	56.7169	56.9476	57.1380	57.2960	57.3866	57.3687	57.1376	56.4086	55.3266	54.0772	52.7444	51.2535	49.7890	48.5361	47.4543	46.4410	45.6921	45.3355	45.2742	45.4109	45.7537	46.4056
d-Pe19A2_04_D02F	35.1493	38.6595	40.9193	43.0089	44.8281	46.0525	46.9831	48.0759	48.4616	48.9724	49.4109	49.6212	49.6728	49.7296	50.0563	50.4403	50.5560	51.0734	51.4656	51.9776	52.3854	52.7101	53.2048	53.7437	54.0542	54.3435	54.6813	54.9303	55.1455	55.3522	55.5452	55.6273	55.6350	55.4756	54.7683	53.8267	52.6801	51.4860	50.0239	48.7604	47.7024	46.7614	45.8258	45.1606	44.8105	44.7732	44.8760	45.1868	45.7490
d-Pe19A2_04_D03F	37.7757	41.4596	44.1106	45.9561	47.6713	49.2911	50.3823	51.0728	51.7165	52.1786	52.5766	52.9041	52.8748	52.7898	53.3302	53.5202	53.7815	54.1969	54.7075	55.3305	55.8364	56.1601	56.6432	57.1322	57.4730	57.7592	58.0947	58.3337	58.5755	58.7253	58.9540	59.0514	59.0308	58.8191	58.0259	57.0168	55.7386	54.4849	52.9918	51.6485	50.5287	49.5386	48.5885	47.9212	47.5684	47.5338	47.6244	47.9384	48.5515
d-Pe19A2_04_D04F	38.9172	42.7371	44.4526	46.4935	48.5912	49.7443	50.6543	51.6870	51.8865	52.4324	53.0406	53.4139	53.1596	53.3003	53.6935	53.7957	54.0218	54.6365	55.2442	55.7362	56.2128	56.6118	57.1504	57.5490	57.9320	58.1339	58.4947	58.7633	58.9572	59.2612	59.3715	59.4944	59.5452	59.3628	58.7518	57.6143	56.4365	55.1180	53.6448	52.3303	51.1714	50.1650	49.2395	48.4869	48.1687	48.1879	48.1665	48.4218	49.0780
d-Pe19A2_04_D05F	39.5384	42.1394	44.4584	46.9054	48.3839	49.7154	50.6529	51.5370	51.9112	52.1968	52.5200	52.4143	52.4618	52.5532	52.9334	53.1323	53.4679	54.1337	54.8133	55.3198	55.8284	56.2304	56.6663	57.1206	57.5156	57.9302	58.1577	58.5309	58.7225	59.0019	59.1580	59.2720	59.2226	58.9959	58.0720	56.8589	55.4405	53.8984	52.2700	50.6829	49.2815	48.1790	47.1080	46.2420	45.8939	45.7967	45.9469	46.3507	47.1070
d-Pe19A2_04_D06F	40.2921	43.2583	45.8845	47.8022	49.6917	51.0574	52.1221	52.8927	53.5101	53.9594	54.2253	54.4191	54.4004	54.5487	54.7687	54.9894	55.6309	56.2925	56.7084	57.3708	57.7661	58.1557	58.6823	59.1102	59.5211	59.8209	60.1390	60.4266	60.6627	60.8891	61.0810	61.1562	61.2273	61.0664	60.3121	59.3113	58.0730	56.7108	55.3165	53.9782	52.8032	51.8840	50.9215	50.2419	49.9217	49.7709	49.8565	50.1381	50.7294
d-Pe19A2_04_D07F	42.1270	45.1093	47.6846	49.8365	51.5837	53.1483	54.2911	54.8678	55.3845	56.0320	56.1808	56.2942	56.4380	56.5689	57.0026	57.2196	57.7865	58.3078	59.1201	59.5576	60.1470	60.5179	61.0184	61.3390	61.8481	62.2038	62.5406	62.8828	63.0900	63.2350	63.4236	63.6085	63.6841	63.4713	62.7430	61.6373	60.3862	58.9974	57.4868	56.1291	54.9818	53.8897	52.8713	52.1371	51.8233	51.6723	51.7817	52.1093	52.7154
d-Pe19A2_04_D08F	37.7843	41.0194	43.4182	45.2833	46.8861	47.9016	49.1669	49.7696	50.2135	50.6296	50.8445	51.2078	50.9255	51.2641	51.5420	51.5860	51.8954	52.4029	52.9948	53.4586	54.0146	54.4774	54.9614	55.4336	55.9174	56.1865	56.4393	56.7997	57.0585	57.3172	57.4555	57.5569	57.5479	57.2273	56.3306	55.1396	53.7234	52.2090	50.6095	49.0676	47.7640	46.6415	45.6036	44.8235	44.4970	44.4262	44.5324	44.9379	45.6449
d-Pe19A2_04_D09F	36.3341	39.8355	42.0400	44.4887	46.1663	47.2866	48.7132	49.3469	49.5253	50.3407	50.7811	51.0228	50.8426	51.0771	51.3547	51.3735	51.7273	52.1524	52.7879	53.2921	53.8329	54.2992	54.7949	55.2891	55.7542	56.0002	56.3164	56.5820	56.8871	57.1340	57.2157	57.3349	57.3161	56.9492	56.0611	54.8929	53.4627	52.0293	50.4216	48.8760	47.5482	46.3910	45.2893	44.5021	44.2099	44.2015	44.3431	44.7745	45.4921
d-Pe19A2_04_D10F	38.4255	42.3627	45.5518	47.4193	48.9149	50.7518	51.8217	52.8468	53.4258	53.8312	54.1986	54.5560	54.4795	54.5740	55.0195	55.2607	55.4799	56.0449	56.5816	57.2044	57.7427	58.0778	58.4655	58.9360	59.3209	59.6359	59.9469	60.1951	60.4409	60.5936	60.8200	60.9476	61.0070	60.7657	60.0740	59.1358	58.0012	56.7628	55.3308	54.0334	52.9192	51.9163	50.9724	50.3226	49.9107	49.9124	50.0059	50.2990	50.8670
d-Pe19A2_04_D11F	39.2317	43.5067	46.2691	48.6179	50.7028	52.0531	53.5078	54.6888	55.1406	55.7483	56.3653	56.6984	56.6599	56.7355	57.1658	57.3723	57.7150	58.3858	59.0074	59.5923	60.1604	60.4785	60.8411	61.3759	61.7332	62.0271	62.3945	62.6568	62.8871	63.0591	63.2596	63.3811	63.4454	63.2285	62.5451	61.5854	60.3819	59.1000	57.5828	56.2142	55.1026	54.0348	53.0408	52.3692	51.9654	51.9298	51.9754	52.2526	52.8672
d-Pe19A2_04_D12F	38.8006	42.2146	44.8437	46.7523	48.4241	49.9148	50.8961	51.7110	52.0289	52.2270	52.7791	52.9705	52.7893	52.7814	53.1685	53.3840	53.5634	54.0489	54.5499	55.1512	55.7579	56.0124	56.4325	57.0306	57.3354	57.5551	57.9440	58.1970	58.4347	58.6032	58.8029	58.8972	58.8827	58.6145	57.7844	56.6539	55.3013	53.9334	52.2876	50.8672	49.6748	48.5733	47.5354	46.8387	46.4178	46.3878	46.5132	46.8172	47.4327
d-Pe19A2_04_E01F	38.4890	41.9670	44.8625	47.3178	48.6370	50.5298	51.6328	52.6181	53.1579	53.7367	54.3265	54.5538	54.6185	54.6263	54.9684	55.2979	55.5391	56.1897	56.6931	57.3365	57.9074	58.1651	58.5834	59.0563	59.4212	59.6664	60.0581	60.2955	60.5099	60.7251	60.9061	61.0244	61.0631	60.8871	60.2454	59.3507	58.1554	56.9150	55.4400	54.1303	53.0581	52.0892	51.1674	50.4776	50.0682	50.0024	50.0429	50.2898	50.8709
d-Pe19A2_04_E02F	39.8448	43.9602	46.5331	48.5709	50.1471	51.7369	52.8428	53.6204	54.1784	54.6561	54.9591	55.4192	55.2396	55.1469	55.5392	55.8604	56.0185	56.6108	57.1845	57.7140	58.2558	58.5184	58.9600	59.4622	59.7455	60.0363	60.3982	60.6120	60.8259	61.0087	61.1809	61.3197	61.3087	61.0866	60.3785	59.3677	58.1388	56.8772	55.3518	54.0179	52.8928	51.8675	50.8921	50.2003	49.8189	49.7563	49.8374	50.1422	50.7127
d-Pe19A2_04_E03F	39.3203	43.4989	46.6539	49.2821	50.7707	52.7815	54.1271	55.1291	55.7720	56.3949	56.9539	57.3367	57.2075	57.3238	57.7049	58.1284	58.4589	59.2173	59.7576	60.3843	60.9538	61.2451	61.6754	62.1226	62.5214	62.8214	63.2124	63.4563	63.6805	63.8699	64.1011	64.2611	64.3370	64.1631	63.5641	62.6169	61.4351	60.2039	58.6952	57.3178	56.2288	55.2236	54.2339	53.5456	53.1054	53.0087	53.0510	53.3416	53.9022
d-Pe19A2_04_E04F	38.9226	41.7982	44.4536	46.4120	48.2944	49.3143	50.1706	50.9667	51.3957	51.6598	51.8876	52.2201	52.1834	52.1778	52.5679	52.7302	52.8655	53.3563	54.1053	54.4829	54.9667	55.3360	55.8928	56.2692	56.7166	56.9613	57.2872	57.5785	57.7628	58.0086	58.1210	58.2860	58.2590	57.9538	57.1827	56.0000	54.7117	53.2749	51.7394	50.3889	49.1754	48.1198	47.1514	46.4244	46.1390	46.1746	46.1592	46.4591	47.1551
d-Pe19A2_04_E05F	45.3356	49.5218	52.0543	54.7284	57.4228	59.2784	60.5327	62.3198	63.2302	63.9274	64.5699	64.8235	64.7609	64.9793	65.4880	66.3063	67.1766	67.9029	68.5970	69.1749	69.6322	70.1329	70.5254	71.0290	71.5683	71.9828	72.3370	72.6049	72.7982	73.1105	73.3305	73.5124	73.6669	73.5371	72.8417	71.7948	70.6213	69.2536	67.7460	66.2699	64.9177	63.7740	62.6587	61.7849	61.4325	61.3227	61.3742	61.7976	62.4996
d-Pe19A2_04_E06F	38.4583	41.1330	43.5462	45.8277	47.3781	48.5223	49.7869	50.5900	50.8732	51.4640	51.6623	51.9119	51.8481	51.9630	52.4330	52.6130	53.0998	53.6913	54.2153	54.7433	55.1221	55.5531	56.1531	56.6080	57.0953	57.4593	57.7532	58.0596	58.2904	58.5004	58.6941	58.8618	58.8374	58.5808	57.7483	56.5868	55.2221	53.7300	52.1472	50.6817	49.3998	48.3185	47.2730	46.5197	46.1797	46.0764	46.1978	46.5349	47.2461
d-Pe19A2_04_E07F	41.2147	43.9439	46.0882	48.2037	49.8837	51.2625	52.1306	52.9396	53.4387	53.7881	53.9197	54.2280	53.9961	54.0826	54.6334	54.6360	55.1227	55.8955	56.2666	56.9311	57.3189	57.7129	58.2087	58.7293	59.1048	59.4443	59.7101	60.0303	60.3283	60.4867	60.7397	60.8494	60.8169	60.5318	59.7603	58.5810	57.2099	55.6984	54.1212	52.5692	51.3730	50.3327	49.2875	48.5174	48.1706	48.0476	48.1129	48.4718	49.2217
d-Pe19A2_04_E08F	40.6009	43.4361	45.9925	48.2446	49.7579	51.2124	52.3433	53.2353	53.4587	54.4725	54.6861	54.7789	54.7173	54.9619	55.3122	55.5438	56.1017	56.5363	57.2665	57.8562	58.2419	58.6759	59.2214	59.5498	59.9972	60.3274	60.6284	60.9319	61.1776	61.3880	61.4705	61.7469	61.6975	61.4966	60.6941	59.6471	58.4032	56.9851	55.5229	54.0397	52.9012	51.7279	50.7471	50.0254	49.6794	49.5617	49.6640	50.0270	50.6939
d-Pe19A2_04_E09F	40.6802	44.2858	46.5864	49.2287	50.8683	52.4990	53.6608	54.5300	55.0902	55.6472	56.0726	56.5990	56.2829	56.5515	56.9163	56.9522	57.3473	57.8950	58.6285	59.1944	59.6715	60.1050	60.5684	60.9633	61.3458	61.5985	62.0119	62.3110	62.5767	62.8072	62.8829	63.0463	63.0967	62.8181	62.0475	61.0663	59.7384	58.3611	56.8739	55.4329	54.1487	53.0760	52.0783	51.2610	50.9257	50.8433	50.9283	51.2751	51.9137
d-Pe19A2_04_E10F	41.8813	45.6672	48.4051	51.2929	53.1299	54.8517	56.2528	57.4339	57.8917	58.8459	59.4049	59.9212	59.8531	60.0058	60.4887	60.6375	61.1723	61.8322	62.6440	63.1153	63.6732	64.0345	64.4300	64.8521	65.2618	65.5466	65.8777	66.1971	66.4285	66.6898	66.7773	66.9459	67.0436	66.8816	66.2438	65.4628	64.4372	63.2471	61.9428	60.6543	59.5865	58.6394	57.7423	57.0364	56.6838	56.5862	56.6460	56.9339	57.4589
d-Pe19A2_04_E11F	40.1834	43.1784	45.5580	47.9159	49.2546	50.5689	51.6155	52.1712	52.5812	53.0098	53.3809	53.5852	53.3650	53.4282	53.6951	53.9781	54.1588	54.5348	55.1569	55.8010	56.2785	56.6258	57.0960	57.5460	57.8943	58.1778	58.4707	58.7155	59.0371	59.2366	59.4374	59.5694	59.5204	59.2130	58.4236	57.3464	56.0336	54.6786	53.0838	51.6411	50.4274	49.4189	48.3801	47.6512	47.3007	47.1921	47.3231	47.6689	48.2934
d-Pe19A2_04_E12F	40.4919	44.0420	47.0022	49.4176	51.2608	52.7810	53.8363	54.7798	55.2761	55.6462	56.0398	56.5666	56.3523	56.2796	56.6555	57.0489	57.3310	57.7937	58.5231	59.0181	59.4907	59.8712	60.3543	60.7692	61.1736	61.5006	61.7494	62.0377	62.2786	62.4562	62.6660	62.7892	62.7616	62.5294	61.8027	60.7294	59.3990	57.9794	56.3310	54.8078	53.5724	52.4559	51.3656	50.5815	50.1436	50.0438	50.1203	50.4559	51.1284
d-Pe19A2_04_F01F	42.0887	44.8294	47.0749	49.0872	50.6741	51.6460	52.8193	53.3512	53.3861	53.9697	54.0286	54.2879	54.0532	53.9688	54.2894	54.4536	54.7496	55.2053	55.8229	56.3330	56.7253	57.2214	57.7169	58.1584	58.5391	58.8094	59.1304	59.4329	59.7226	59.9286	60.0898	60.2265	60.1877	59.8088	58.9377	57.5618	56.1536	54.6181	52.9360	51.4130	50.0798	48.9144	47.8631	47.0593	46.7682	46.7592	46.7937	47.1507	47.8977
d-Pe19A2_04_F02F	39.3059	41.9129	44.2059	46.4948	48.0519	49.1638	50.0830	50.7572	51.1324	51.5733	51.7092	51.8612	51.4885	51.7736	51.9787	52.2604	52.5191	53.0482	53.5425	53.9617	54.4760	54.9486	55.3294	55.9775	56.3146	56.5518	56.9593	57.1797	57.4438	57.6394	57.7923	57.9452	57.9809	57.5799	56.7129	55.4235	53.9981	52.5118	50.9289	49.4238	48.1171	46.9651	45.8838	45.1151	44.8696	44.7812	44.8977	45.3633	46.0702
d-Pe19A2_04_F03F	36.0984	38.4260	40.3174	42.2729	43.5231	44.2636	45.1346	45.8355	46.2283	46.4503	46.6598	46.7671	46.5554	46.6791	46.9620	47.2245	47.3652	47.8510	48.2811	48.4648	48.7975	49.1760	49.5395	50.0664	50.3780	50.6812	51.0441	51.2493	51.4151	51.6274	51.7530	51.8873	51.9122	51.6063	50.9562	49.9051	48.7162	47.4982	46.1200	44.8451	43.8312	42.8856	41.9881	41.2739	41.0708	40.9308	41.0006	41.3660	41.9404
d-Pe19A2_04_F04F	42.4193	44.7221	46.5962	49.0808	50.4054	51.4916	52.5118	53.3027	53.6827	53.9098	54.1863	54.4568	54.3528	54.3677	54.7553	54.8092	55.3209	55.9096	56.5331	57.1123	57.4999	58.0194	58.4445	58.9226	59.3328	59.6884	59.9801	60.3468	60.5253	60.7654	60.9904	61.1215	61.1291	60.8846	60.1004	59.0320	57.7190	56.2724	54.7399	53.2636	52.0814	51.0481	50.0070	49.2543	48.8784	48.7459	48.8598	49.1184	49.7923
d-Pe19A2_04_F05F	41.7139	44.1789	46.2659	47.9422	49.9842	50.7954	51.9251	52.5163	52.8065	53.4156	53.3677	53.4412	53.3406	53.5131	53.6957	53.8429	54.3585	54.8244	55.3960	55.9201	56.3002	56.8410	57.4261	57.7769	58.1460	58.5129	58.8601	59.0979	59.3282	59.5641	59.5715	59.7785	59.7382	59.3931	58.4460	57.1954	55.7670	54.2888	52.7433	51.1930	49.9964	48.7824	47.8164	47.0888	46.7969	46.7386	46.9075	47.2840	47.9270
d-Pe19A2_04_F06F	41.7382	44.7495	47.4877	49.1662	50.7706	52.2447	53.3334	54.0502	54.6124	54.9495	55.5329	55.9392	55.6262	55.7860	56.1617	56.2368	56.6263	57.2690	57.7905	58.2531	58.7998	59.2452	59.6202	60.0207	60.5352	60.8027	61.0512	61.3796	61.5948	61.8701	62.0004	62.1071	62.1992	61.9834	61.2898	60.2769	59.0457	57.7606	56.3667	55.0166	53.9141	52.9419	52.0106	51.2641	50.9473	50.8069	50.8153	51.1029	51.6600
d-Pe19A2_04_F07F	34.3066	37.3384	39.3685	41.3580	43.1406	44.0377	44.8761	45.4617	45.7590	46.0920	46.2511	46.3605	46.2715	46.4265	46.7731	46.8985	47.1382	47.5192	48.0454	48.4782	48.8941	49.4201	49.9517	50.4596	50.9536	51.2146	51.4971	51.8241	52.0416	52.2526	52.3446	52.4368	52.4024	51.9842	50.9342	49.5525	48.0307	46.4784	44.8326	43.2677	41.8927	40.7760	39.7272	39.0157	38.7509	38.6933	38.8800	39.3459	40.1093
d-Pe19A2_04_F08F	34.2033	37.9351	40.4658	42.6233	44.3645	46.1445	47.1560	48.0343	48.6220	49.0011	49.3901	49.5919	49.6747	49.8532	50.2791	50.3784	50.7408	51.2256	51.8494	52.4130	52.8600	53.3144	53.8937	54.4063	54.9095	55.1254	55.5271	55.8389	56.0550	56.2830	56.4083	56.5102	56.4357	56.1713	55.2516	53.8994	52.5103	51.0334	49.3875	47.8850	46.5738	45.4650	44.4383	43.7206	43.4699	43.4631	43.6556	44.1178	44.8773
d-Pe19A2_04_F09F	31.9817	34.3975	36.7122	38.7724	40.3631	41.5717	42.6666	43.2777	43.7922	44.2078	44.3161	44.6336	44.5940	44.7896	45.2120	45.3381	45.6173	46.2288	46.5901	47.0617	47.5387	47.8992	48.3616	49.0002	49.3843	49.7048	49.9889	50.3045	50.5172	50.7472	50.9610	51.0438	50.9944	50.7599	49.9111	48.7647	47.5210	46.1925	44.8175	43.5536	42.2923	41.5690	40.6528	40.0359	39.7973	39.6944	39.8399	40.1660	40.7785
d-Pe19A2_04_F10F	33.8308	36.9646	39.3531	41.4767	43.3553	44.4421	45.6656	46.2901	46.6176	47.1096	47.2144	47.7013	47.5694	47.8868	48.2389	48.3429	48.6789	49.1619	49.6582	50.2101	50.7234	51.1518	51.7503	52.2556	52.7253	52.9900	53.3165	53.5415	53.7787	54.0206	54.1967	54.3057	54.2668	53.9319	52.9715	51.7154	50.3647	48.9255	47.4068	46.0379	44.8752	43.8257	42.8670	42.2506	42.0251	42.0005	42.2195	42.6549	43.3337
d-Pe19A2_04_F11F	32.2400	35.4193	38.2322	40.6685	42.3560	43.8268	44.8420	45.5831	46.0511	46.7128	46.9368	47.4430	47.4158	47.6990	47.9591	48.1254	48.4009	48.8764	49.3102	49.8181	50.3149	50.8360	51.3617	51.8185	52.3441	52.6193	52.9067	53.2186	53.4653	53.7416	53.8507	53.9167	53.9002	53.5479	52.6434	51.4541	50.0842	48.7272	47.2526	45.8156	44.5697	43.5138	42.5363	41.8139	41.5358	41.5616	41.7144	42.1775	42.8641
d-Pe19A2_01_A01R	40.8237	43.1353	45.1327	47.1918	48.6321	49.9560	50.9634	51.5775	51.8660	52.4221	52.6167	52.5392	52.4969	52.7355	52.9627	52.9297	53.4124	53.8948	54.4986	54.9552	55.4201	55.7692	56.4072	56.7555	56.9981	57.3456	57.6740	57.9324	58.1342	58.3283	58.4812	58.5613	58.5355	58.3025	57.5349	56.4198	55.0700	53.5560	51.9910	50.3906	49.2257	48.0514	47.0062	46.2196	45.8811	45.7908	45.8594	46.2785	47.0040
d-Pe19A2_01_A02R	40.2886	42.5112	44.4932	47.0630	48.4471	49.8341	50.6348	51.3324	51.6714	51.9115	51.9760	52.4386	52.3180	52.2003	52.4897	52.6584	53.2471	53.6473	54.2335	54.7821	55.1770	55.5582	56.0895	56.6063	57.0408	57.4126	57.6284	57.9245	58.1702	58.3444	58.5442	58.6289	58.6493	58.3338	57.4537	56.1819	54.6611	53.0804	51.4011	49.7156	48.3487	47.1244	45.9109	45.1112	44.7311	44.6528	44.7795	45.1844	45.9505
d-Pe19A2_01_A03R	38.7364	41.9031	43.7358	46.0084	47.9513	49.1776	50.0173	51.0152	51.3666	51.7932	51.9799	52.2484	52.2900	52.3800	52.5636	52.8297	53.3369	53.8818	54.5159	55.0278	55.5059	55.8547	56.3745	56.9025	57.3256	57.6789	57.9641	58.2682	58.5212	58.7356	58.9477	59.0261	59.0781	58.7440	57.9697	56.7509	55.3106	53.8226	52.2189	50.6455	49.4011	48.2802	47.1605	46.4251	46.0496	45.9446	46.0640	46.4091	47.1043
d-Pe19A2_01_A04R	40.2175	42.5402	44.6262	46.6569	48.2717	49.2876	50.3262	50.8080	51.2602	51.5516	51.5931	51.7873	51.7581	51.6879	52.0052	52.1255	52.5599	53.0705	53.7021	54.2564	54.6667	55.0175	55.5399	56.0777	56.5256	56.8451	57.1285	57.4471	57.6294	57.8565	58.0773	58.1036	58.1237	57.8137	56.8596	55.5615	54.0084	52.3071	50.4741	48.8258	47.3228	46.1624	44.9485	44.1156	43.7636	43.6343	43.7733	44.2040	45.0364
d-Pe19A2_01_A05R	38.5637	41.2656	43.3045	44.8892	46.1844	47.2966	48.1968	48.9691	49.3642	49.5589	49.9864	49.7881	49.7988	49.7486	50.1514	50.1853	50.5071	50.9861	51.4837	51.9024	52.3253	52.7570	53.1542	53.6070	53.9663	54.2537	54.5300	54.8449	54.9712	55.1826	55.4032	55.4769	55.4625	55.1775	54.3769	53.2897	52.0676	50.7618	49.3607	47.9665	46.7680	45.8450	44.8919	44.2163	43.9604	43.9236	44.0634	44.4164	45.0815
d-Pe19A2_01_A06R	38.3525	40.7500	42.8316	45.1975	46.6549	47.5446	48.5367	49.3434	49.6044	50.0557	50.2238	50.2871	50.0408	50.2154	50.5465	50.6785	50.8529	51.3964	51.8482	52.3272	52.7297	53.2372	53.7261	54.1108	54.5737	54.8127	55.0844	55.3302	55.5716	55.7946	55.9854	56.0832	56.0720	55.7712	54.8962	53.6682	52.2589	50.7039	49.1088	47.6085	46.3724	45.2359	44.1887	43.3981	43.1143	42.9958	43.0770	43.4946	44.1760
d-Pe19A2_01_A07R	36.4062	39.2867	41.3341	43.2392	44.8919	45.9866	47.2158	47.9199	48.1824	48.6669	48.9419	49.0191	48.8196	49.0987	49.3671	49.5097	49.7792	50.4240	50.8709	51.2023	51.6780	52.0793	52.5159	52.9610	53.5155	53.6542	54.0543	54.3341	54.5198	54.7585	54.9128	54.9964	54.9815	54.7471	53.9635	52.8021	51.4137	49.9890	48.4690	47.0253	45.8877	44.8235	43.8227	43.0946	42.8040	42.6489	42.7192	43.1160	43.7822
d-Pe19A2_01_A08R	39.8411	43.2685	45.5996	47.5942	49.3373	50.3700	51.2273	52.1192	52.4731	52.8951	53.2741	53.5442	53.4211	53.3663	53.7966	53.9414	54.0374	54.5113	55.1521	55.7530	56.1103	56.5080	57.0147	57.4414	57.7796	58.0119	58.2555	58.6425	58.8084	58.9692	59.1429	59.2643	59.2903	59.0143	58.2913	57.1070	55.8186	54.3875	52.8358	51.3973	50.1737	49.1445	48.1501	47.4137	47.0699	47.0439	46.9592	47.2306	47.9229
d-Pe19A2_01_A09R	35.8468	38.6747	40.8370	42.6583	43.9809	45.0501	45.7250	46.2937	46.5569	46.7812	46.9213	47.1505	46.9605	47.0138	47.4254	47.5359	47.6564	48.0920	48.5463	48.9215	49.4210	49.8267	50.2917	50.8652	51.2723	51.5387	51.8048	52.1364	52.3172	52.5305	52.7018	52.7805	52.7132	52.3776	51.4624	50.0752	48.5427	46.9343	45.1381	43.5310	42.1260	40.9072	39.8022	39.0189	38.6748	38.6822	38.7438	39.1205	39.9242
d-Pe19A2_01_A10R	36.8240	40.2678	42.7828	44.8711	46.5718	47.7457	49.0665	49.8176	50.4514	50.9500	51.2404	51.8641	51.6745	51.7405	52.2170	52.2378	52.4929	52.9599	53.5623	54.0532	54.4925	54.9052	55.3633	55.7763	56.2101	56.4342	56.6705	56.9908	57.1875	57.4923	57.5699	57.6854	57.7059	57.4764	56.7595	55.7359	54.5418	53.2158	51.7625	50.4105	49.1827	48.1457	47.1711	46.4093	46.1027	46.0279	46.1029	46.4597	47.1083
d-Pe19A2_01_A11R	36.3144	39.8873	41.9586	44.1421	45.8525	47.1452	48.5542	49.1963	49.6224	50.2863	50.6423	51.1236	50.8752	51.0247	51.4980	51.4958	51.7539	52.1841	52.7849	53.2843	53.7751	54.2425	54.6693	55.0957	55.5576	55.7986	56.0445	56.3665	56.5588	56.8504	56.9648	57.0473	57.0151	56.7270	55.9125	54.8110	53.5023	52.1706	50.6353	49.1056	47.8419	46.8179	45.7757	45.0042	44.7416	44.7336	44.8560	45.3424	46.0538
d-Pe19A2_01_A12R	33.9922	37.2506	39.8689	42.2918	43.9516	45.3541	46.5944	47.4222	47.8182	48.4212	48.7928	49.2997	49.3057	49.4499	49.8598	49.9695	50.2185	50.6748	51.1933	51.6690	52.0939	52.5835	53.0836	53.5063	54.0094	54.3124	54.5777	54.8807	55.1357	55.4254	55.5602	55.6504	55.6881	55.4369	54.6887	53.6323	52.3691	51.0392	49.6259	48.2065	47.0275	46.0221	45.0341	44.3186	44.0336	43.9727	44.0667	44.4493	45.0684
d-Pe19A2_01_B01R	37.5596	41.1457	43.2506	45.6455	47.3433	48.7688	49.8259	50.4189	50.7753	51.4165	51.5041	51.7408	51.7699	52.0605	52.4685	52.7220	53.0031	53.4703	54.0875	54.4897	55.1031	55.5987	56.0549	56.4617	57.0419	57.3375	57.6606	57.9665	58.1747	58.3148	58.5134	58.6764	58.7218	58.4003	57.5339	56.1829	54.6733	53.0448	51.2506	49.5622	48.1147	46.8430	45.5240	44.6424	44.2682	44.1558	44.3510	44.8370	45.6393
d-Pe19A2_01_B02R	39.4929	42.4561	44.1856	46.4509	48.1574	48.8020	50.2464	50.7067	51.2407	51.7283	51.9410	52.1093	51.9560	51.9894	52.4743	52.5763	53.0169	53.5115	53.9605	54.4282	54.8950	55.3582	55.9412	56.2390	56.5618	56.9118	57.1609	57.3849	57.6157	57.8352	57.9944	58.1343	58.1024	57.8760	57.1451	56.1505	54.8906	53.5017	52.0592	50.5775	49.4497	48.3472	47.3974	46.6362	46.3389	46.2086	46.2997	46.6827	47.3405
d-Pe19A2_01_B03R	38.3555	40.9109	43.4716	44.9591	46.5872	48.1320	48.8159	49.5748	50.0547	50.2845	50.6502	50.8640	50.6485	50.6206	51.1277	51.2990	51.5267	52.1168	52.6871	53.1198	53.5442	54.0470	54.4250	54.8741	55.3729	55.6001	55.7859	56.1070	56.3095	56.5212	56.6894	56.7974	56.7542	56.5111	55.7715	54.6948	53.3754	51.9934	50.5371	49.0942	47.7972	46.9452	45.9159	45.1938	44.8623	44.7665	44.8912	45.2234	45.9079
d-Pe19A2_01_B04R	38.6047	40.8490	43.3199	45.4668	46.9162	47.9148	49.1175	49.7749	50.0891	50.4723	50.6943	50.9174	50.7189	50.8757	51.2480	51.3181	51.6368	52.1814	52.6627	53.2443	53.6195	54.0578	54.4644	54.9491	55.4209	55.6773	55.9623	56.2306	56.4289	56.6545	56.7969	56.8872	56.8720	56.5984	55.7745	54.6325	53.3013	51.8365	50.3647	48.9282	47.6279	46.7224	45.7040	44.9982	44.6881	44.6434	44.7490	45.1225	45.7981
d-Pe19A2_01_B05R	38.6631	41.2590	43.2748	45.1871	46.8024	48.0962	48.7691	49.4568	49.9224	50.1412	50.4163	50.5183	50.3371	50.4615	50.8625	50.9764	51.2533	51.8649	52.2231	52.7463	53.2308	53.7026	54.1531	54.5586	54.9925	55.3054	55.5428	55.7995	56.0282	56.2300	56.3514	56.4557	56.4726	56.2130	55.4139	54.2996	52.9176	51.4447	49.8602	48.3835	47.0380	46.1004	45.0647	44.2722	43.9429	43.8047	43.9041	44.2603	44.9902
d-Pe19A2_01_B06R	38.2484	40.3518	42.3157	44.3701	45.6111	46.5389	47.4578	48.1313	48.3705	48.6853	48.9575	49.0337	48.9343	48.9989	49.2217	49.4290	49.7337	50.2682	50.6335	51.0360	51.5161	51.9325	52.3408	52.8612	53.3048	53.5636	53.8060	54.1075	54.2858	54.5188	54.6811	54.7599	54.7280	54.5267	53.6545	52.5332	51.2032	49.7728	48.2767	46.7873	45.4609	44.4725	43.4381	42.6571	42.3254	42.2414	42.3914	42.7687	43.4435
d-Pe19A2_01_B07R	38.9590	41.6300	43.8905	45.9296	48.1960	49.2595	50.4911	50.9230	51.6748	52.1554	52.4079	52.3760	52.3966	52.6245	53.1007	53.1113	53.5331	54.1856	54.8223	55.2852	55.6953	56.1695	56.6034	57.2223	57.5780	57.8625	58.1109	58.4750	58.6823	58.8959	59.0799	59.2177	59.1828	58.9483	58.1093	56.9342	55.6095	54.1192	52.4951	50.9068	49.5831	48.5245	47.4655	46.6355	46.2668	46.1780	46.2307	46.6034	47.3924
d-Pe19A2_01_B08R	36.5357	38.9424	41.0798	43.3453	44.4175	45.7813	46.5401	47.2027	47.5864	47.6408	47.9734	48.1422	47.8634	48.1257	48.3681	48.5502	48.7126	49.2554	49.5983	50.0562	50.5500	51.0142	51.5833	52.0779	52.5456	52.8165	53.1480	53.4169	53.6152	53.8250	54.0469	54.1218	54.1056	53.7087	52.6743	51.3035	49.7022	47.9409	46.1544	44.3408	42.9334	41.6039	40.3535	39.5024	39.1663	39.0649	39.1996	39.6933	40.5303
d-Pe19A2_01_B09R	38.3045	41.0397	43.4917	45.7856	47.1559	48.4619	49.4704	50.1255	50.2731	50.8531	51.1381	51.6871	51.4269	51.5167	51.8202	52.0170	52.1946	52.7351	53.2971	53.9193	54.2817	54.6630	55.1944	55.6908	56.0767	56.2907	56.5730	56.8877	57.1256	57.3800	57.4946	57.5958	57.6060	57.3417	56.6195	55.3799	54.0156	52.5533	50.9562	49.4767	48.1890	47.1173	46.0546	45.2940	44.9614	44.9244	44.9459	45.2633	46.0246
d-Pe19A2_01_B10R	38.2841	41.1799	43.0686	45.4587	47.0503	48.3213	49.3009	49.9599	50.0228	50.4812	51.0056	51.2716	51.0347	51.1434	51.4425	51.5497	51.6437	52.0371	52.6033	53.2669	53.6961	54.0980	54.5274	55.0815	55.4188	55.6210	55.8328	56.1751	56.3403	56.6451	56.7435	56.8059	56.7892	56.4824	55.6317	54.3859	52.9290	51.3701	49.5873	47.9015	46.4725	45.2330	44.0537	43.1798	42.8263	42.8069	42.8713	43.2799	44.2335
d-Pe19A2_01_B11R	34.2897	36.6902	38.9094	40.9721	42.3876	43.4171	44.3165	45.0066	45.4560	45.7675	45.9738	46.3378	46.2713	46.1163	46.5300	46.8362	46.8570	47.1203	47.4984	47.8891	48.1716	48.6978	49.0792	49.4867	49.8452	50.0673	50.3279	50.5654	50.7788	50.9155	51.1083	51.1477	51.1282	50.8527	50.1559	49.1150	47.8511	46.6091	45.0739	43.6537	42.5041	41.4506	40.4298	39.7621	39.3969	39.3541	39.5019	39.8894	40.5827
d-Pe19A2_01_B12R	33.8445	37.0094	39.1246	40.5950	42.3930	43.6732	44.5228	45.0496	45.4404	45.6990	45.7902	46.2510	46.1083	46.1054	46.4553	46.6730	46.7236	47.1851	47.5542	47.9304	48.3904	48.7113	49.2104	49.7645	50.1243	50.4082	50.7513	50.9221	51.1417	51.3177	51.5129	51.5825	51.5096	51.2478	50.3524	49.1385	47.7192	46.2320	44.5080	42.8879	41.5329	40.3326	39.1686	38.3963	37.9860	37.9502	38.1079	38.5282	39.2647
d-Pe19A2_01_C01R	36.2788	38.8354	40.8649	42.5119	44.0066	45.4642	46.2686	46.7827	46.9988	47.4333	47.2547	47.5595	47.3823	47.6265	48.0594	48.1419	48.4255	48.7891	49.2979	49.6938	50.2338	50.6095	51.2368	51.6988	52.1309	52.4621	52.8075	53.0620	53.2450	53.5553	53.6625	53.7624	53.8040	53.4117	52.4254	51.0884	49.5328	47.8394	46.0686	44.4394	43.0935	41.8381	40.6595	39.8296	39.5481	39.4181	39.6157	40.0283	40.8657
d-Pe19A2_01_C02R	36.5458	38.9381	40.9962	42.9868	44.6832	45.8572	46.8679	47.7406	48.0651	48.7288	48.9870	49.2507	49.2162	49.4134	49.7336	49.7602	50.2056	50.7238	51.1729	51.6211	51.9850	52.5038	53.0109	53.3340	53.7522	54.0480	54.3651	54.5949	54.8043	55.0254	55.1897	55.2992	55.2807	55.1158	54.4094	53.4683	52.3538	51.1543	49.8748	48.5610	47.6334	46.6853	45.8639	45.2736	44.9878	44.9111	45.0217	45.3511	45.8877
d-Pe19A2_01_C03R	38.3231	40.9288	42.4206	44.4114	45.9938	46.9668	47.7196	48.1555	48.2991	48.7173	48.8446	48.8517	48.7011	48.8477	49.1106	49.0916	49.4797	50.0631	50.4776	50.9170	51.3395	52.0157	52.5859	52.9728	53.4661	53.7846	54.1134	54.3726	54.6605	54.8782	55.0278	55.1461	55.0616	54.7036	53.6327	52.2271	50.5959	48.8482	47.0257	45.2156	43.8441	42.5040	41.3252	40.5012	40.1396	40.0362	40.1728	40.6735	41.4620
d-Pe19A2_01_C04R	41.2040	43.7375	45.8424	47.9032	49.6134	50.5527	51.6789	52.4212	52.8655	53.2824	53.6812	53.6612	53.5613	53.6846	53.9147	53.9860	54.4366	55.0867	55.4343	56.1053	56.4411	56.8679	57.3965	57.7344	58.1000	58.3570	58.6884	58.9016	59.1028	59.3342	59.4494	59.5353	59.5662	59.3733	58.5794	57.6734	56.3633	54.9687	53.4742	52.0035	50.8655	49.6991	48.7266	48.0412	47.6855	47.5439	47.6520	47.9987	48.7019
d-Pe19A2_01_C05R	39.2423	41.4792	43.3784	45.6035	46.9462	48.4107	49.2825	49.6601	50.2707	50.8799	50.8616	50.5316	50.8499	51.0343	51.2594	51.5034	51.6063	52.1896	52.8791	53.3290	53.6108	54.1681	54.5374	55.0302	55.3864	55.6569	55.9450	56.2819	56.4574	56.6534	56.8536	56.9186	56.9436	56.6729	55.9493	54.8051	53.4982	52.0656	50.5735	49.0642	47.7105	46.6685	45.5122	44.7775	44.4349	44.3316	44.5195	44.9511	45.7377
d-Pe19A2_01_C06R	35.9077	38.3932	39.9928	42.3964	43.7201	45.0078	45.7981	46.3270	46.6637	47.1578	47.1220	47.0620	47.0400	47.3023	47.7156	47.7486	48.0652	48.5850	49.1325	49.5690	49.9680	50.4414	50.9439	51.4845	51.8708	52.1884	52.5586	52.8812	53.0484	53.2695	53.5179	53.5605	53.5743	53.2501	52.3626	51.0585	49.5950	47.9411	46.2873	44.6149	43.1530	42.0183	40.8034	40.0037	39.6491	39.5457	39.7143	40.2006	40.9840
d-Pe19A2_01_C07R	37.3955	39.7668	41.3900	43.4996	44.6532	45.8681	46.5988	47.1001	47.3564	47.4689	47.5656	47.4030	47.6146	47.6970	47.9980	48.0894	48.3317	48.7442	49.2841	49.6770	50.0985	50.5579	51.0668	51.5976	51.9694	52.3564	52.6074	52.9121	53.0488	53.2923	53.5142	53.5640	53.5647	53.1989	52.2024	50.8679	49.3396	47.6531	45.9424	44.1820	42.6636	41.4604	40.2348	39.3854	39.0235	38.9333	39.1128	39.5963	40.4981
d-Pe19A2_01_C08R	37.7943	40.1208	41.9583	43.8369	45.0101	46.1970	46.9302	47.4888	47.7074	47.8900	48.0220	47.7293	47.8233	47.9916	48.4006	48.4423	48.6724	49.2104	49.7283	50.0742	50.4625	50.9523	51.3818	51.9238	52.3172	52.6369	52.9155	53.2779	53.3677	53.6086	53.8083	53.8713	53.8446	53.4978	52.5898	51.2785	49.8123	48.1653	46.4793	44.7883	43.3334	42.1652	40.9743	40.1458	39.8051	39.6853	39.8779	40.3088	41.1272
d-Pe19A2_01_C09R	41.9404	44.6193	46.9471	50.0465	50.8514	52.0252	53.3503	54.2879	54.7096	55.5620	55.7578	55.8633	55.7019	55.9555	56.2434	56.4395	56.9831	57.4814	58.1061	58.5630	58.9614	59.4009	59.7974	60.1424	60.5911	60.9362	61.2666	61.4271	61.6255	61.9026	62.0645	62.1682	62.2427	62.0744	61.3757	60.3707	59.2222	57.9432	56.5391	55.1585	54.1106	53.0945	52.0990	51.4018	51.0979	50.9679	50.9948	51.3303	51.9575
d-Pe19A2_01_C10R	38.5808	40.9418	43.2707	45.6529	46.9358	48.1788	49.3775	49.8801	50.2375	50.8349	51.1890	51.3840	51.1131	51.2973	51.7208	51.8643	51.9672	52.5887	53.1232	53.5723	54.0013	54.4469	54.8630	55.2853	55.7532	55.9586	56.3403	56.5259	56.7397	56.9624	57.1219	57.2224	57.2478	56.9563	56.1676	55.1321	53.8713	52.4184	50.9413	49.5035	48.3559	47.3335	46.2995	45.5967	45.3174	45.1939	45.2550	45.6046	46.2745
d-Pe19A2_01_C11R	37.9827	40.4378	42.5067	45.1618	45.8622	46.9590	47.8576	48.7167	48.8222	49.1825	49.6848	49.5457	49.5555	49.6987	50.0388	50.2128	50.4370	50.9051	51.3452	51.8587	52.2624	52.6120	53.1387	53.6109	54.0536	54.3749	54.6374	54.8579	55.0832	55.3626	55.4838	55.5393	55.6022	55.3216	54.4264	53.2544	51.8932	50.4340	48.8366	47.3872	46.2199	45.1156	44.0736	43.3563	43.0830	42.9647	43.0477	43.4243	44.0844
d-Pe19A2_01_C12R	39.8117	42.4758	44.6775	46.6936	48.3934	49.3018	50.1554	50.7812	51.1270	51.4100	51.6005	51.5524	51.4228	51.5518	51.8214	52.0619	52.1598	52.7170	53.2398	53.7417	54.1900	54.6956	55.1768	55.6575	56.1774	56.3754	56.7189	56.9653	57.2321	57.4366	57.6135	57.6815	57.6544	57.2950	56.3426	54.9977	53.4363	51.7628	49.9431	48.1940	46.7338	45.3407	44.0718	43.1408	42.7960	42.6997	42.8451	43.3587	44.2298
d-Pe19A2_01_D01R	36.3776	39.1131	41.0010	43.0093	44.1669	45.6852	46.5176	47.0551	47.5110	47.7772	48.1163	48.3152	48.3964	48.2068	48.6209	48.7890	48.8121	49.2225	49.7188	50.1609	50.5343	50.9192	51.4238	51.8908	52.2744	52.4769	52.7673	53.0308	53.2177	53.4071	53.5874	53.7112	53.7106	53.4216	52.7882	51.6148	50.3682	48.9947	47.4867	46.0530	44.8714	43.7813	42.7863	42.0668	41.7783	41.8241	41.7931	42.1487	42.8704
d-Pe19A2_01_D02R	39.6204	43.4569	45.8475	47.8594	49.6247	51.0952	52.3148	52.9755	53.6498	53.9927	54.4432	54.8899	54.7215	54.7096	55.1098	55.3881	55.6227	56.2098	56.8021	57.3298	57.8037	58.1939	58.5905	59.0812	59.4463	59.7076	60.0024	60.2797	60.5141	60.7472	60.8878	60.9703	61.0554	60.7993	60.1611	58.9809	57.7580	56.2988	54.7510	53.3037	52.1170	51.0461	50.0705	49.2787	48.9697	48.9567	48.8280	49.1387	49.8589
d-Pe19A2_01_D03R	38.5218	41.6090	43.3021	45.0274	46.2694	47.5227	48.4170	48.9668	49.2859	49.3516	49.7161	50.0888	49.8264	49.7583	50.2045	50.2907	50.3805	50.9465	51.4399	51.8328	52.2484	52.7217	53.1366	53.6331	54.0647	54.2874	54.5469	54.8764	55.1173	55.3092	55.4799	55.5597	55.5673	55.2732	54.5401	53.2050	51.8877	50.4062	48.8454	47.3773	46.1744	45.1245	44.1328	43.3986	43.0854	43.0759	42.9929	43.3240	43.9983
d-Pe19A2_01_D04R	36.0186	38.7810	41.1675	42.5837	44.1154	45.0849	45.7890	46.3598	46.4871	46.6272	47.0503	47.2552	46.9792	47.0178	47.4026	47.4890	47.5124	47.9070	48.3002	48.6980	49.2356	49.6907	50.2537	50.7708	51.2147	51.4677	51.7076	51.9887	52.1865	52.4235	52.5983	52.7179	52.6398	52.2389	51.2851	49.7767	48.1631	46.4575	44.5905	42.7604	41.2420	39.8605	38.6365	37.7368	37.3970	37.4547	37.5406	38.0315	39.0005
d-Pe19A2_01_D05R	34.5981	37.2136	39.4544	41.4192	43.0310	44.1642	45.2203	45.4904	45.8238	46.1982	46.2550	46.7011	46.6641	46.5464	46.8600	47.1315	47.1803	47.5660	47.9351	48.3277	48.7174	49.0945	49.5462	50.0441	50.3936	50.6754	50.9208	51.1616	51.3960	51.5510	51.7610	51.8193	51.7469	51.4342	50.6054	49.4817	48.1480	46.7350	45.1059	43.5791	42.3432	41.2463	40.1909	39.4367	39.1078	39.0709	39.1969	39.5821	40.2889
d-Pe19A2_01_D06R	38.8455	41.8553	44.0074	46.0221	47.4728	48.7922	49.8650	50.3256	51.0951	51.5239	51.6069	51.9052	51.8545	51.9654	52.3959	52.5054	52.7958	53.3505	53.9080	54.4663	54.9388	55.2916	55.8001	56.1787	56.5769	56.8368	57.1297	57.4135	57.6395	57.7719	58.0257	58.0993	58.1978	57.9231	57.1895	56.1358	54.9448	53.5545	52.0685	50.8027	49.7207	48.7177	47.8135	47.1414	46.8380	46.7192	46.7807	47.0835	47.6911
d-Pe19A2_01_D07R	37.8215	40.9617	42.7356	44.3661	46.3060	47.2325	48.3711	48.9792	49.5585	50.0252	50.0584	50.4015	50.3069	50.4802	50.9221	51.0150	51.3608	51.8080	52.3307	52.7853	53.3872	53.7834	54.2997	54.7083	55.0670	55.4240	55.7268	55.9653	56.2127	56.4172	56.6367	56.7114	56.7756	56.4685	55.7340	54.5961	53.3555	51.9635	50.3845	49.0784	47.9215	46.8321	45.8135	45.1500	44.8929	44.8073	44.9518	45.3159	45.9950
d-Pe19A2_01_D08R	39.9209	42.3234	44.5010	46.8722	48.3104	49.2421	50.3909	51.0176	51.4323	51.8852	51.8911	52.0727	52.0433	52.1735	52.4890	52.5739	53.0045	53.5554	54.0274	54.4866	55.0277	55.4974	55.9040	56.2949	56.7040	56.9954	57.3335	57.5498	57.7866	57.9306	58.0825	58.2123	58.2889	57.9252	57.1192	55.9154	54.5373	53.0761	51.3702	49.9573	48.7264	47.5726	46.5132	45.7221	45.4009	45.2857	45.4189	45.7843	46.5232
d-Pe19A2_01_D09R	39.5887	42.1741	43.8876	45.6993	47.6016	48.9589	49.7874	50.4372	50.8843	51.4504	51.6369	51.7881	51.6125	51.8391	52.0494	52.2373	52.6912	53.1433	53.6566	54.1824	54.6166	55.1618	55.6147	56.0188	56.3895	56.7633	57.0756	57.3215	57.4808	57.7482	57.8423	58.0146	58.0393	57.7706	56.8959	55.8012	54.3713	52.9065	51.3501	49.7761	48.5202	47.2929	46.2680	45.5006	45.1735	45.0552	45.1899	45.6150	46.3799
d-Pe19A2_01_D10R	38.1008	40.5990	42.0849	43.9639	45.8817	46.8844	47.6548	48.1957	48.5676	48.8753	49.0448	49.0360	48.9512	49.1557	49.3704	49.4256	49.7666	50.2282	50.6958	51.1473	51.6424	52.0769	52.6345	53.0370	53.4145	53.7600	53.9715	54.2963	54.5436	54.7186	54.8114	54.9649	54.9357	54.6311	53.6929	52.4888	50.9858	49.4134	47.7456	46.0991	44.8668	43.6003	42.5792	41.8188	41.4795	41.3777	41.4968	41.9547	42.6951
d-Pe19A2_01_D11R	36.8307	39.7592	41.4470	43.1096	45.1502	46.2394	47.0405	47.6678	48.0964	48.4230	48.5509	48.6710	48.5976	48.6566	48.9538	49.0722	49.4301	49.8780	50.3634	50.8230	51.2043	51.7151	52.3108	52.6816	53.1119	53.4069	53.6457	53.8770	54.1473	54.3876	54.5231	54.6319	54.5891	54.2572	53.2997	52.0897	50.5976	49.0042	47.3415	45.6469	44.3246	43.0629	41.9622	41.2156	40.8995	40.7934	41.0146	41.4751	42.2480
d-Pe19A2_01_D12R	41.6432	43.9607	45.6775	47.8178	49.5133	50.5824	51.4897	52.2689	52.5429	53.0513	53.1648	53.3222	52.9956	53.2026	53.5297	53.6638	54.1397	54.8839	55.1406	55.6486	56.0753	56.4489	56.9147	57.3920	57.8402	58.1288	58.3716	58.6439	58.8859	59.0942	59.2675	59.3608	59.2844	59.0894	58.2908	57.1089	55.7352	54.2076	52.6007	51.0488	49.8077	48.7095	47.6129	46.8465	46.5066	46.3635	46.4373	46.7643	47.5184
d-Pe19A2_01_E01R	37.4216	40.2335	42.2074	43.9520	45.8809	47.0605	47.9600	48.5949	49.0395	49.4922	49.7693	49.9401	49.7889	50.0069	50.2164	50.4945	50.7848	51.3703	51.9251	52.3561	52.7837	53.2636	53.7165	54.2036	54.5916	54.9256	55.1559	55.4111	55.6322	55.8475	56.0366	56.1377	56.0606	55.8182	55.1352	54.0483	52.7454	51.2883	49.7736	48.3289	47.1246	46.1054	45.1017	44.4109	44.0941	44.0105	44.0909	44.4335	45.1422
d-Pe19A2_01_E02R	39.9022	42.9975	44.5435	46.6447	48.4025	49.5136	50.5473	51.2629	51.5318	52.0308	52.2136	51.9640	52.1579	52.3786	52.5732	52.7327	53.0765	53.7339	54.4228	54.9322	55.4169	55.8302	56.3504	56.7322	57.2206	57.5459	57.8669	58.1959	58.3953	58.6506	58.8553	58.9078	58.9717	58.6867	57.7858	56.4962	55.0657	53.5185	51.8162	50.1198	48.7471	47.6052	46.4518	45.6388	45.3039	45.1782	45.3638	45.7951	46.6005
d-Pe19A2_01_E03R	37.7397	40.8344	43.0969	45.4869	46.7900	48.0547	48.9769	49.4131	49.8323	50.0965	50.4526	50.6402	50.3983	50.4665	51.0013	51.1197	51.4562	51.9485	52.4617	52.8731	53.3311	53.7490	54.1990	54.7249	55.1150	55.4462	55.7577	56.0195	56.1671	56.4023	56.5852	56.6473	56.6917	56.3905	55.4947	54.2636	52.8986	51.3726	49.7985	48.3010	47.0823	45.9792	44.9415	44.2404	43.9800	43.8634	43.9236	44.3216	44.9958
d-Pe19A2_01_E04R	37.7666	41.1241	42.9944	45.1093	46.6413	47.8406	48.7691	49.4689	49.7118	49.9709	50.3970	50.6163	50.3883	50.5056	51.0489	51.1523	51.2709	51.8057	52.3817	52.8950	53.3026	53.8298	54.2802	54.7248	55.2073	55.4242	55.7216	56.0657	56.2408	56.5265	56.6663	56.7344	56.7517	56.3915	55.4699	54.1690	52.7083	51.1439	49.4077	47.8036	46.4636	45.2302	44.1508	43.3134	43.0018	43.0720	43.0793	43.4859	44.3126
d-Pe19A2_01_E05R	39.6517	43.0727	45.0506	46.8813	48.4903	49.5742	50.1516	50.9828	51.1089	51.3548	51.8499	52.2722	51.8260	51.8363	52.2558	52.3965	52.5240	53.0024	53.5924	54.0872	54.5228	54.9975	55.4761	55.9534	56.3554	56.5628	56.8822	57.2048	57.3890	57.6493	57.8165	57.8877	57.9364	57.5816	56.7166	55.3074	53.8761	52.2082	50.3634	48.6868	47.2925	45.9858	44.8208	43.9174	43.5584	43.5589	43.4864	43.9184	44.8290
d-Pe19A2_01_E06R	37.5823	40.6455	43.1332	44.9162	46.5376	47.5396	48.5800	49.3956	49.5314	49.9543	50.4341	50.6217	50.4642	50.4956	50.8486	51.0376	51.1509	51.5548	52.1478	52.5691	53.0792	53.5612	53.9951	54.4381	54.8177	55.1037	55.3502	55.6132	55.8396	56.0997	56.2167	56.3792	56.3680	56.0580	55.1990	54.0480	52.6939	51.1281	49.4306	47.8153	46.4535	45.2156	44.1263	43.2482	42.8905	42.9348	42.8786	43.2574	44.1768
d-Pe19A2_01_E07R	34.5735	37.2062	39.0642	41.6426	43.3296	44.4894	45.5873	46.6729	47.0905	47.7383	48.1146	48.5711	48.4350	48.6850	48.9981	49.0734	49.3613	49.7701	50.2462	50.7197	51.2159	51.7292	52.1984	52.7143	53.1651	53.4405	53.7008	53.9910	54.2182	54.5182	54.6721	54.7125	54.7251	54.4012	53.6207	52.5355	51.3207	50.0717	48.6571	47.2364	46.1018	45.0992	44.1502	43.4995	43.2768	43.3380	43.5040	43.9569	44.6354
d-Pe19A2_01_E08R	39.3594	41.6183	44.1241	45.9400	47.1004	48.2658	49.3440	49.7710	50.0286	50.5169	50.5287	50.6291	50.5345	50.6515	50.9361	50.9685	51.3300	51.7807	52.3279	52.8357	53.1812	53.7174	54.2594	54.6060	54.9908	55.2896	55.5067	55.8547	56.0355	56.2741	56.3916	56.5304	56.4826	56.2118	55.3040	54.1470	52.7325	51.2812	49.7356	48.2191	47.0336	45.8718	44.9106	44.1814	43.8641	43.7804	43.9091	44.2948	44.9972
d-Pe19A2_01_E09R	37.2966	40.0309	42.6001	44.3085	46.1212	47.2594	48.6238	49.2550	49.6789	50.2561	50.4809	50.5509	50.5843	50.8363	51.1032	51.1198	51.5555	52.1299	52.6789	53.1955	53.5586	54.0354	54.5555	54.9027	55.2527	55.5747	55.8052	56.1313	56.3644	56.5337	56.7284	56.8729	56.8056	56.6336	55.8295	54.9014	53.6396	52.3293	50.9303	49.5172	48.4646	47.3960	46.5008	45.7871	45.4642	45.3788	45.4633	45.7888	46.4347
d-Pe19A2_01_E10R	40.1924	42.6933	45.2766	47.0248	48.7422	49.7914	51.0458	51.8794	52.1021	52.8356	53.0368	53.1522	53.1239	53.2329	53.6836	53.6353	54.1449	54.6871	55.3724	55.8488	56.1579	56.6749	57.1320	57.4621	57.8172	58.1441	58.3978	58.7363	58.9525	59.1235	59.2588	59.4310	59.3857	59.2672	58.5224	57.6282	56.4278	55.1534	53.7595	52.4201	51.3918	50.3385	49.4659	48.8031	48.4643	48.3362	48.3739	48.7007	49.3063
d-Pe19A2_01_E11R	39.0463	41.1782	43.0581	45.0727	46.1842	47.4585	48.1971	48.9685	49.0525	49.3041	49.5136	49.2279	49.3813	49.3085	49.6438	49.7038	49.8726	50.4189	50.9524	51.2550	51.7502	52.2579	52.6626	53.1811	53.5824	53.8487	54.0972	54.3698	54.4980	54.7739	54.9180	55.0267	54.9402	54.5556	53.5819	52.2743	50.7241	49.1493	47.4265	45.6739	44.2021	43.0139	41.8257	40.9545	40.6005	40.5274	40.7416	41.2316	42.0820
d-Pe19A2_01_E12R	36.2174	38.0608	39.9671	42.0048	42.9611	43.8520	44.7212	45.3181	45.3859	45.7831	45.9772	45.8746	45.7732	45.7926	46.1727	46.2183	46.4482	46.8861	47.1109	47.4268	47.9138	48.2590	48.6962	49.1808	49.6588	49.9064	50.1997	50.3091	50.5267	50.7440	50.8813	50.9662	50.9807	50.5771	49.6776	48.3574	46.8939	45.3230	43.6048	41.8978	40.5512	39.2135	38.0134	37.1820	36.8714	36.8127	36.9800	37.4865	38.3203
d-Pe19A2_01_F01R	38.6000	40.5308	42.7065	44.9861	45.8557	46.6353	47.5582	48.1427	48.5215	48.6383	49.1347	49.2185	49.0138	48.8676	49.3591	49.4771	49.7511	50.1884	50.5526	50.9553	51.4066	51.8681	52.2986	52.7757	53.2383	53.4182	53.7901	54.0464	54.2479	54.4674	54.5906	54.7463	54.7663	54.4466	53.5941	52.3581	50.9624	49.4800	47.9131	46.3896	45.1714	44.0486	43.0044	42.2574	41.9690	41.8900	41.9706	42.3937	43.0819
d-Pe19A2_01_F02R	40.6422	43.0890	45.5303	47.6214	49.1083	50.3714	51.3217	52.0430	52.4571	52.9268	53.1578	53.2680	53.0000	52.9061	53.5077	53.6334	53.9286	54.4460	55.0024	55.4853	55.9592	56.4056	56.8119	57.2888	57.7341	57.9370	58.2889	58.5838	58.7933	58.9866	59.2088	59.2809	59.2870	58.9869	58.1758	56.9620	55.5949	54.0936	52.5040	50.9491	49.7274	48.5394	47.4820	46.7031	46.3938	46.2783	46.3341	46.7227	47.4190
d-Pe19A2_01_F03R	35.6127	38.0832	40.8087	42.7565	43.8439	45.2424	46.5491	47.0136	47.1378	47.5053	47.8923	48.0427	48.0449	48.0612	48.3601	48.4865	48.6247	49.0863	49.5245	49.9944	50.3684	50.7094	51.1070	51.6384	51.9791	52.2404	52.5728	52.7781	52.9611	53.1943	53.3667	53.4455	53.4540	53.1624	52.4461	51.2967	50.0521	48.7487	47.2078	45.8302	44.6580	43.6349	42.7086	41.9853	41.6793	41.6843	41.6806	42.0066	42.7465
d-Pe19A2_01_F04R	38.9413	41.5548	44.4907	46.2870	47.6435	48.9413	50.0145	50.3911	50.5595	50.8825	51.1685	51.4984	51.3179	51.2144	51.4932	51.6960	51.8286	52.2775	52.8928	53.3891	53.8853	54.3594	54.7355	55.3577	55.6626	55.9164	56.2546	56.4906	56.6912	56.8866	57.1034	57.1683	57.1663	56.8153	55.9344	54.5584	53.0837	51.4629	49.6129	47.9347	46.4603	45.1959	44.0157	43.1139	42.7734	42.7885	42.7715	43.2098	44.0615
d-Pe19A2_01_F05R	38.9014	41.7032	44.3856	46.4068	47.8611	49.3604	50.2824	50.9295	51.2704	51.4427	52.0048	52.2505	52.0517	52.0239	52.4244	52.5058	52.7875	53.2574	53.8324	54.2327	54.7958	55.1537	55.5632	56.2535	56.4710	56.7452	57.0857	57.3470	57.5412	57.6993	57.9376	57.9892	57.9864	57.7408	56.9666	55.6830	54.3253	52.8059	51.0672	49.4540	48.1012	46.9116	45.7899	44.8819	44.5501	44.5238	44.5232	44.9378	45.7818
d-Pe19A2_01_F06R	35.1441	38.2876	40.8933	42.3279	43.8809	45.4914	46.3952	46.7862	47.2207	47.4890	47.7695	48.2516	48.1377	48.1619	48.4879	48.6347	48.8260	49.3043	49.7556	50.2749	50.7228	51.1261	51.6056	52.1470	52.5593	52.7705	53.1680	53.4142	53.6075	53.8187	54.0561	54.1081	54.1049	53.8042	53.0230	51.7618	50.3740	48.9090	47.2461	45.7668	44.5364	43.4721	42.4887	41.7474	41.4128	41.3986	41.4069	41.7446	42.4534
d-Pe19A2_01_F07R	35.4677	38.6725	40.6662	43.2680	44.9566	46.2664	47.2990	48.0834	48.5192	49.0608	49.3294	49.8043	49.7185	49.7894	50.0885	50.3841	50.5690	51.0216	51.4795	51.8772	52.3777	52.6613	53.0601	53.5304	53.9118	54.1451	54.4285	54.6039	54.8681	54.9909	55.1637	55.2752	55.2500	55.0687	54.4394	53.4715	52.3084	51.0767	49.6151	48.2318	47.1151	46.1305	45.1285	44.4925	44.0835	44.0574	44.1381	44.4949	45.1083
d-Pe19A2_01_F08R	38.0842	40.8893	43.7300	45.5917	46.8792	48.4684	49.5583	50.2391	50.5643	51.1506	51.6874	51.6735	51.2251	51.7037	51.9702	51.9477	52.2320	52.5410	53.1260	53.5898	54.0509	54.4531	54.9471	55.3511	55.7169	55.9415	56.1446	56.4795	56.6328	56.9589	56.9958	57.0514	57.1014	56.8361	56.0460	54.9483	53.6821	52.3429	50.7454	49.2710	47.9764	46.8678	45.7707	44.9897	44.6866	44.6503	44.7325	45.1668	45.9282
d-Pe19A2_01_F09R	35.2190	37.6707	40.3393	42.0102	43.9433	45.4979	46.5853	47.3645	47.8086	48.3524	48.5558	48.7759	48.7470	48.9406	49.2753	49.2742	49.6772	50.2963	50.9217	51.3016	51.8690	52.2778	52.8630	53.2218	53.6503	54.0052	54.3484	54.5715	54.8555	55.0240	55.1906	55.3130	55.2740	55.0025	54.1720	52.9373	51.5545	50.0509	48.4171	46.7521	45.3243	43.9785	42.8312	42.0036	41.6768	41.6235	41.8394	42.3621	43.2111
d-Pe19A2_01_F10R	38.6089	40.9458	43.6145	45.8885	47.2952	48.3403	49.6059	50.3877	50.5998	51.2032	51.3423	51.6034	51.4948	51.7405	51.9494	51.7755	52.3584	53.0082	53.6648	53.9880	54.4728	54.8688	55.3983	55.7996	56.1770	56.4804	56.8253	57.1270	57.3381	57.5278	57.6858	57.8283	57.7628	57.5644	56.7571	55.5265	54.3068	52.8369	51.3060	49.7885	48.6203	47.4694	46.4242	45.7192	45.4054	45.3176	45.4392	45.7781	46.5436
d-Pe19A2_01_F11R	41.2760	43.4707	45.7171	47.7545	48.9387	50.1905	51.0349	51.7804	52.0974	52.6641	52.7888	52.9058	52.7060	52.9207	53.1450	53.0407	53.5899	54.1186	54.6506	55.2204	55.5625	55.9288	56.5472	56.8029	57.1404	57.4018	57.7361	57.9539	58.1486	58.3709	58.5242	58.6298	58.6027	58.3802	57.6310	56.5397	55.3696	53.9585	52.5527	51.1548	50.0400	48.9950	48.0830	47.3957	47.0543	46.9460	47.0269	47.3384	47.9883
d-Pe19A2_01_F12R	39.5881	41.4968	43.6302	45.6359	46.8172	48.1345	49.0389	49.5432	49.9795	50.4474	50.5235	50.7788	50.5706	50.7989	51.1559	51.1223	51.4455	51.9877	52.5455	53.0893	53.5180	54.0064	54.5948	54.9175	55.3118	55.6023	55.8801	56.1518	56.3983	56.6301	56.8298	56.9181	56.8582	56.6251	55.8143	54.7433	53.4483	52.0701	50.6220	49.1368	48.0107	46.8958	45.9638	45.2646	44.9843	44.8805	45.0172	45.3905	46.0487
d-Pe19A2_01_G01R	37.2641	40.0458	41.8390	43.7029	45.3300	46.4626	47.5752	48.3596	48.7536	49.0207	49.3729	49.6769	49.5992	49.7014	50.0265	50.2299	50.6391	51.3474	51.6749	51.9720	52.3894	52.8011	53.1346	53.6415	53.9530	54.2794	54.4483	54.7462	54.9772	55.0860	55.2525	55.3947	55.3568	55.1895	54.5895	53.7352	52.6116	51.4587	50.1231	48.9548	47.8224	47.1026	46.2102	45.5940	45.2904	45.2222	45.2944	45.5685	46.1371
d-Pe19A2_01_G02R	38.7275	41.2015	43.5498	45.3925	46.9730	48.0863	49.4819	49.9978	50.3550	50.7823	51.0184	51.0363	51.1082	51.0810	51.6484	51.7022	51.9886	52.5565	53.2494	53.4784	53.9389	54.3698	54.8201	55.1695	55.6477	55.9392	56.2108	56.6721	56.6799	56.8686	57.0909	57.1632	57.1150	56.9121	56.1244	55.0313	53.7407	52.3417	50.8540	49.3759	48.1359	47.1285	46.1745	45.3805	45.0815	45.0033	45.0749	45.4668	46.1920
d-Pe19A2_01_G03R	41.7182	44.5611	47.1423	48.7284	50.5928	51.6900	52.8060	53.7733	53.9961	54.7548	54.7603	55.0116	54.7064	54.9943	55.2402	55.4701	55.7327	56.3113	56.8300	57.4439	57.8739	58.2300	58.6451	59.0068	59.4564	59.6661	59.9909	60.3243	60.4932	60.6183	60.7959	60.8713	60.8879	60.6543	59.8468	58.7907	57.4540	56.0127	54.5111	53.0114	51.8474	50.6985	49.6761	48.8878	48.5835	48.4863	48.5225	48.8995	49.5777
d-Pe19A2_01_G04R	40.6344	42.9745	45.0399	46.9653	48.2691	49.3136	50.3558	50.9443	51.1900	51.6893	51.6699	51.8462	51.6292	51.7241	52.0452	52.2449	52.3061	52.9186	53.4459	53.8599	54.3875	54.7665	55.2195	55.7486	56.1429	56.3916	56.7607	57.0263	57.2189	57.4156	57.5482	57.6403	57.6514	57.3009	56.3749	55.1561	53.6252	52.0378	50.4068	48.8201	47.5227	46.3451	45.2618	44.4387	44.1167	44.0364	44.1061	44.5409	45.2758
d-Pe19A2_01_G05R	38.0886	41.6240	44.4671	46.9512	48.0514	50.0493	51.2797	52.2124	52.7283	53.3024	53.8795	54.2533	54.1966	54.1173	54.6782	54.8854	55.0858	55.6906	56.3335	56.8676	57.2688	57.6546	58.0921	58.4544	58.8924	59.1016	59.3614	59.6706	59.8668	60.1048	60.2504	60.3837	60.4697	60.2349	59.6526	58.7081	57.5881	56.3066	54.8608	53.5624	52.4131	51.4430	50.5007	49.7923	49.4602	49.4379	49.3662	49.6254	50.3001
d-Pe19A2_01_G06R	38.8544	41.6020	43.7240	45.5917	46.5490	48.2638	49.1508	49.7253	49.9954	50.4101	50.8715	50.9196	50.7862	50.8561	51.1681	51.2250	51.4442	51.8692	52.3594	52.8183	53.2638	53.5540	54.0831	54.5310	54.8464	55.0870	55.3363	55.6030	55.7860	56.0479	56.1227	56.2369	56.2757	55.9508	55.2092	53.9652	52.7172	51.2932	49.7655	48.3052	47.1454	46.1137	45.1561	44.4565	44.1250	44.1254	44.1105	44.4074	45.1139
d-Pe19A2_01_G07R	38.6299	41.9268	43.5943	45.4010	46.6512	48.3912	49.0552	49.5313	49.7454	50.2452	50.4947	50.6575	50.4990	50.5903	50.9156	50.8290	51.1173	51.5175	52.0480	52.5791	52.9949	53.4182	53.9496	54.3919	54.8138	55.0137	55.3045	55.6182	55.7392	56.0490	56.1657	56.2505	56.1987	55.8450	54.9959	53.5386	52.0416	50.4296	48.6085	46.8524	45.4182	44.1977	43.0515	42.2149	41.8664	41.8643	41.9363	42.3782	43.2768
d-Pe19A2_01_G08R	40.7584	43.9277	46.2535	48.6502	50.3255	52.0769	52.6528	53.8101	54.1886	54.4279	55.1184	55.2586	55.1466	55.1447	55.5751	55.6925	55.9721	56.5846	57.2495	57.7801	58.2432	58.6871	59.1653	59.5261	60.0032	60.2334	60.5140	60.8599	61.0907	61.3694	61.4240	61.5216	61.5972	61.2821	60.4494	59.1468	57.7621	56.1321	54.3711	52.6752	51.2411	50.0458	48.8600	47.9612	47.6419	47.6375	47.5887	47.9641	48.8347
d-Pe19A2_01_G09R	38.4298	41.2530	44.1305	46.1945	47.4987	49.2895	50.2203	50.6962	51.2333	51.4299	52.0155	52.2562	52.2037	52.1565	52.6119	52.7240	52.8446	53.4174	54.0480	54.5764	55.0575	55.4637	55.9363	56.3811	56.8356	57.0125	57.2668	57.6685	57.8471	58.1330	58.2451	58.3704	58.3959	58.1050	57.3796	56.1180	54.8417	53.3513	51.7614	50.2296	48.9365	47.8227	46.7705	45.9672	45.6905	45.7283	45.6874	46.0533	46.8517
d-Pe19A2_01_G10R	36.3540	38.5678	39.9081	41.6192	43.2153	43.7829	44.5681	44.8412	45.0900	45.2480	45.1538	45.2751	44.8805	45.0983	45.3612	45.4565	45.6927	46.0354	46.4724	46.7728	47.2099	47.6208	48.1647	48.5996	49.0374	49.3479	49.6552	49.9289	50.1589	50.3041	50.4685	50.5761	50.5273	50.0851	49.0221	47.5756	45.9771	44.3137	42.4745	40.7120	39.2826	37.9834	36.7569	35.9508	35.6878	35.6171	35.8296	36.3050	37.1855
d-Pe19A2_01_G11R	40.4414	42.7721	45.0315	47.1419	48.6305	49.5560	50.4306	50.9811	51.1455	51.5091	51.4755	51.6916	51.4879	51.5538	52.0027	52.0876	52.3863	52.8229	53.4598	53.9388	54.4993	54.8761	55.4357	55.9253	56.3405	56.6267	56.9378	57.2465	57.4842	57.7021	57.8303	57.9597	57.9230	57.5973	56.5170	55.1175	53.5444	51.8210	50.0080	48.3374	46.9527	45.7235	44.5310	43.6837	43.3767	43.2853	43.4157	43.8233	44.6873
d-Pe19A2_01_G12R	40.8478	43.3373	45.1474	46.6186	48.2690	49.1344	50.0732	50.4236	50.7105	50.9743	50.9202	51.0640	51.0698	50.9272	51.1503	51.2399	51.7318	52.1906	52.6076	53.0948	53.6006	54.0673	54.6897	54.9788	55.4391	55.7024	56.0361	56.2866	56.5963	56.7654	56.9007	56.9804	56.9395	56.6062	55.5885	54.3120	52.7817	51.1446	49.4366	47.8240	46.5454	45.3129	44.2243	43.4576	43.1268	43.0250	43.1815	43.5769	44.2988
d-Pe19A2_01_H01R	39.4226	41.9955	43.7723	45.5608	46.7764	47.8437	48.4709	49.1539	49.4748	49.3654	49.5611	49.3002	49.4250	49.3530	49.7105	49.8889	50.0522	50.6974	51.2624	51.5613	52.1697	52.6233	53.0944	53.6230	53.9815	54.3099	54.6340	55.0140	55.1634	55.4231	55.5901	55.7182	55.6474	55.2779	54.3513	52.9316	51.4030	49.7204	48.0253	46.3192	44.8849	43.6903	42.5822	41.7484	41.3678	41.2824	41.3887	41.8318	42.5804
d-Pe19A2_01_H02R	40.8578	43.2227	44.9628	47.0305	48.5845	49.6469	50.3088	51.5136	51.5589	51.9461	51.9594	51.6638	51.7984	51.8777	52.3108	52.3542	52.7876	53.2800	53.9021	54.3235	54.8968	55.2557	55.6881	56.1531	56.4692	56.8068	57.1475	57.4896	57.6225	57.8565	58.0373	58.1118	58.0886	57.7831	56.8566	55.5540	54.0535	52.4533	50.7028	48.9985	47.5749	46.3725	45.2337	44.3579	43.9787	43.8767	43.9975	44.4657	45.2770
d-Pe19A2_01_H03R	39.6801	42.1219	43.8005	45.7663	47.3607	48.3612	48.9231	49.7780	49.9606	50.1379	50.1338	50.0557	49.9482	50.1234	50.5585	50.5145	50.8422	51.4101	51.9968	52.4260	52.9482	53.3669	53.7959	54.3777	54.7487	54.9882	55.3298	55.7503	55.8356	56.1046	56.3112	56.3986	56.3217	56.0023	55.0456	53.6869	52.1400	50.4488	48.6811	46.9541	45.5180	44.3015	43.1338	42.2583	41.8925	41.8139	41.9328	42.4009	43.2247
d-Pe19A2_01_H04R	38.9910	41.4968	43.6317	45.5476	47.0978	48.2540	48.8891	49.8542	49.9650	50.3070	50.4851	50.1321	50.2610	50.3749	50.7887	50.9509	51.1586	51.6525	52.3954	52.6600	53.1734	53.6687	54.1064	54.6253	55.0602	55.3378	55.5952	56.0347	56.1328	56.3773	56.5795	56.7169	56.6182	56.3165	55.4586	54.0854	52.6410	51.0820	49.4250	47.7790	46.4019	45.2931	44.2139	43.3784	43.0254	42.9386	43.0810	43.5117	44.2588
d-Pe19A2_01_H05R	40.1541	43.2306	45.0036	46.4789	48.1089	49.1029	49.6426	50.4820	50.7543	50.8217	50.8567	51.0808	50.6449	50.7249	51.0156	51.2506	51.3882	51.9330	52.3046	52.7390	53.2293	53.7553	54.1835	54.6847	55.0901	55.3063	55.6460	55.9622	56.1007	56.3000	56.4997	56.5686	56.5719	56.1425	55.1181	53.7653	52.1826	50.5207	48.7827	47.1041	45.7514	44.5042	43.3241	42.5336	42.2305	42.1020	42.2423	42.6878	43.4886
d-Pe19A2_01_H06R	38.9299	41.1822	43.6075	45.2863	46.6563	48.0085	48.9120	49.2409	49.7276	49.8934	50.3520	50.5230	50.3089	50.3132	50.6817	50.7986	50.8646	51.3380	51.8199	52.3196	52.7363	53.1663	53.5735	54.0291	54.4282	54.6073	54.8279	55.1540	55.3369	55.6021	55.7089	55.8101	55.8187	55.5433	54.8161	53.6744	52.3435	50.9800	49.4647	48.1212	47.0017	46.0250	45.1486	44.4434	44.1703	44.1530	44.1429	44.4064	45.0587
d-Pe19A2_01_H07R	38.3789	40.7997	42.9104	44.9243	46.2647	47.2418	48.5729	48.8246	48.9170	49.3136	49.4576	49.6046	49.3638	49.3041	49.7942	49.9250	49.9204	50.3485	50.8906	51.3783	51.8218	52.2327	52.7547	53.2949	53.6880	53.8954	54.1358	54.4996	54.7522	54.9551	55.1378	55.2497	55.2041	54.7810	53.8885	52.5341	51.0425	49.4253	47.7163	46.0797	44.7346	43.4661	42.4096	41.5982	41.2579	41.2966	41.3469	41.7094	42.4777
d-Pe19A2_01_H08R	41.0762	43.7876	46.4483	48.5148	50.1774	51.2358	52.6939	53.0226	53.3116	53.6403	53.9936	54.1282	53.9776	53.9864	54.3269	54.4640	54.6158	55.1486	55.7649	56.3454	56.7415	57.1627	57.6015	58.0860	58.4248	58.6859	58.9241	59.3198	59.5479	59.7296	59.8878	59.9775	59.9774	59.6064	58.7863	57.5172	56.0729	54.5570	52.8642	51.2937	50.0121	48.8425	47.8234	47.0133	46.6787	46.6751	46.6440	46.9684	47.6834
d-Pe19A2_01_H09R	38.7667	42.0059	44.1505	46.0940	47.5952	48.8114	49.8407	50.2872	50.6001	50.7342	51.2513	51.4493	51.1492	51.1557	51.5214	51.6971	51.8057	52.2419	52.8249	53.3699	53.7337	54.1954	54.6225	55.1251	55.5539	55.7881	56.0529	56.3904	56.5926	56.8092	56.9944	57.0745	57.0080	56.6792	55.8203	54.5509	53.0595	51.4758	49.7839	48.1937	46.8762	45.7141	44.6893	43.8886	43.5689	43.5830	43.5879	43.9267	44.6984
d-Pe19A2_01_H10R	38.8369	41.6470	43.9067	45.5485	47.3420	48.4796	49.6429	49.9372	50.2627	50.6950	51.0566	51.2242	51.0359	51.0595	51.4967	51.6499	51.7506	52.2784	52.8369	53.3348	53.7536	54.2393	54.6762	55.1879	55.6035	55.8215	56.1235	56.4854	56.6639	56.9214	57.1033	57.1890	57.1387	56.8313	56.0171	54.7492	53.3522	51.8504	50.2235	48.6815	47.4373	46.3077	45.2959	44.4833	44.1562	44.1203	44.1297	44.4568	45.1988
d-Pe19A2_01_H11R	37.0923	39.9040	42.5858	44.6458	46.4383	47.2076	48.1228	48.5296	49.0688	49.1154	49.2404	49.7368	49.5450	49.4307	49.6831	49.9525	50.0498	50.3364	50.8892	51.4157	51.9236	52.2469	52.6872	53.2612	53.6185	53.8796	54.1424	54.3827	54.6277	54.8238	54.9935	55.0694	54.9794	54.6758	53.7380	52.4789	51.0522	49.5085	47.7967	46.2104	44.8891	43.7455	42.6662	41.9135	41.5383	41.5069	41.6475	42.0654	42.8077
d-Pe19A2_01_H12R	33.5861	36.5172	39.1753	41.0642	42.6174	43.8890	44.9630	45.8604	46.2021	46.8578	47.2990	47.6686	47.6025	47.7744	48.0169	48.3139	48.4487	48.7693	49.3167	49.6966	50.1840	50.5480	51.0096	51.4839	51.8378	52.1470	52.3189	52.6158	52.8264	53.1005	53.1728	53.2972	53.3012	52.9958	52.3193	51.3770	50.2255	48.9658	47.6371	46.3663	45.2614	44.3405	43.4696	42.7985	42.5019	42.4845	42.5577	42.8653	43.4916
d-Pe19A2_02_A01R	31.2063	34.6138	37.0009	39.7077	41.4957	43.0215	44.1525	44.7432	45.2736	46.0491	46.4228	46.8247	46.7686	47.1571	47.5867	47.8079	48.0651	48.6146	49.1164	49.6054	50.1567	50.5756	51.1416	51.6963	52.1422	52.4349	52.7458	53.0341	53.2940	53.5340	53.7111	53.7808	53.8188	53.4976	52.6107	51.4757	50.1517	48.6596	47.1183	45.7228	44.5145	43.4441	42.4157	41.7582	41.5081	41.4356	41.6506	42.0874	42.7967
d-Pe19A2_02_A02R	32.0692	35.0326	37.4575	40.1349	41.8876	43.4228	44.6305	44.8756	45.8142	46.4214	46.5380	47.1290	46.9645	47.3130	47.7609	47.9017	48.1827	48.7935	49.2804	49.8384	50.3144	50.7446	51.3366	51.8403	52.2542	52.5360	52.8162	53.0974	53.3389	53.5928	53.7708	53.8625	53.8587	53.5688	52.7338	51.6360	50.3432	48.8857	47.3849	45.9889	44.8046	43.7611	42.7820	42.1191	41.8399	41.7744	41.9114	42.2874	42.9833
d-Pe19A2_02_A03R	30.8604	33.9509	36.6620	38.4091	40.2980	41.6479	42.7178	43.4990	43.9866	44.3019	44.6780	44.9404	45.0124	44.9307	45.4593	45.6716	45.9978	46.2217	46.8502	47.2525	47.7176	48.1726	48.6708	49.1511	49.6072	49.9501	50.2376	50.5040	50.7336	50.9197	51.1151	51.2111	51.1552	50.8582	50.0753	48.9362	47.6702	46.2992	44.8455	43.4307	42.2515	41.2661	40.2859	39.6543	39.3606	39.3640	39.5343	39.8684	40.5789
d-Pe19A2_02_A04R	30.4670	33.6577	36.0446	38.2719	40.0260	41.5944	42.7706	43.4299	44.0126	44.5224	44.6550	45.0871	45.0945	45.3140	45.7323	45.9763	46.1279	46.7985	47.3160	47.8075	48.2103	48.7360	49.2669	49.9227	50.3373	50.7961	51.0335	51.3335	51.6548	51.8554	52.0177	52.1668	52.1422	51.7136	50.7452	49.3908	47.8673	46.2311	44.4938	42.7930	41.2185	40.1254	38.9408	38.0716	37.7669	37.7242	37.9524	38.4707	39.3126
d-Pe19A2_02_A05R	33.5287	36.8964	39.4212	41.6075	43.4515	44.8999	46.0758	46.8023	47.3568	47.6864	48.1036	48.3592	48.5496	48.5622	48.9695	49.1183	49.5966	49.9660	50.7135	51.1304	51.6763	52.1022	52.6239	53.1740	53.6202	53.9596	54.2853	54.6314	54.8672	55.0701	55.2481	55.3250	55.2771	55.0129	54.1373	52.9491	51.5527	50.1122	48.5370	47.0674	45.7581	44.8043	43.7604	43.1084	42.8119	42.7513	42.8714	43.2238	43.9329
d-Pe19A2_02_C01R	39.4623	42.4855	44.8343	46.7225	48.0610	49.5692	50.6177	51.2385	51.7123	52.1772	52.3999	52.6635	52.4868	52.5793	52.9541	53.1206	53.2672	53.8008	54.4813	55.0791	55.4751	55.9154	56.3735	56.7453	57.1961	57.4813	57.7258	58.0078	58.2810	58.3923	58.5755	58.6890	58.7387	58.4102	57.5509	56.3715	55.0019	53.4376	51.8458	50.3639	49.1130	48.0217	46.8673	46.1232	45.7623	45.6674	45.8346	46.1709	46.9151
d-Pe19A2_02_C02R	36.7589	39.5409	41.7340	43.6577	45.0740	46.4214	47.2795	47.9336	48.1204	48.5048	48.6795	48.9968	48.7263	48.9416	49.1993	49.4400	49.4798	49.9688	50.6126	51.1210	51.6230	52.0283	52.6216	53.1442	53.5666	53.9213	54.2049	54.4904	54.7405	54.9086	55.0708	55.1505	55.1500	54.7449	53.6857	52.2583	50.7259	49.0368	47.2104	45.5515	44.1171	42.8007	41.5648	40.7598	40.4380	40.4234	40.6753	41.1470	42.0367
d-Pe19A2_02_C03R	38.2478	40.8106	43.1730	45.3540	47.1111	48.4244	49.6586	50.3361	50.9357	51.5138	51.7297	51.8625	51.8516	51.9646	52.3165	52.4050	52.9347	53.3857	54.0168	54.4786	54.8751	55.4070	56.0073	56.2991	56.7248	57.0687	57.3785	57.6695	57.8755	58.0672	58.2453	58.3370	58.3160	58.1169	57.2951	56.2257	54.9158	53.4425	51.9654	50.4684	49.2448	48.0976	47.0809	46.3288	46.0029	45.9179	46.0067	46.3744	47.0605
d-Pe19A2_02_C04R	36.8997	39.7666	42.1390	44.3664	45.9056	47.1701	48.2798	48.8515	49.6884	50.1488	50.3308	50.6224	50.5722	50.8180	51.0716	51.2671	51.7331	52.2831	52.8622	53.3140	53.8203	54.3750	55.0138	55.3590	55.8125	56.0877	56.4558	56.7364	56.9546	57.2172	57.3531	57.5019	57.5235	57.2283	56.4194	55.2685	53.8432	52.3878	50.8054	49.2109	48.0227	46.8253	45.7791	45.0077	44.6869	44.5444	44.6548	45.1059	45.7809
d-Pe19A2_02_C05R	39.4770	42.1704	44.1695	46.3940	47.6690	48.7532	49.8283	50.2695	50.6127	51.0748	51.3169	51.2611	51.0696	51.3598	51.5310	51.5453	51.9448	52.4176	52.9786	53.4204	53.9277	54.4590	55.0116	55.3235	55.7120	56.0295	56.2936	56.5708	56.7627	57.0187	57.1239	57.2459	57.1543	56.8191	55.9109	54.6867	53.1980	51.6085	49.9449	48.2836	46.9301	45.6382	44.5074	43.6812	43.3635	43.3060	43.4646	43.9127	44.7637
d-Pe19A2_02_C06R	40.8654	43.2121	45.1452	47.5814	48.5818	49.8073	50.9642	51.4054	51.7810	52.2566	52.3756	52.3412	52.4151	52.2050	52.5531	52.5328	53.0427	53.6778	54.2161	54.6854	55.1297	55.6040	56.0212	56.5237	56.8814	57.1787	57.5068	57.8091	58.0171	58.2421	58.3888	58.5093	58.5011	58.2549	57.4392	56.2529	54.9136	53.4534	51.9214	50.4367	49.0776	48.0115	46.9430	46.1516	45.8380	45.7849	45.9085	46.3299	46.9870
d-Pe19A2_02_C07R	38.2391	40.8634	42.7687	44.8969	45.8167	47.3938	48.5361	48.8448	49.3003	49.6661	49.7740	49.6654	49.8527	49.7623	50.0909	50.3392	50.5398	51.1306	51.8050	52.2593	52.4949	53.0511	53.5221	54.0240	54.3854	54.7364	54.9942	55.3704	55.5076	55.7839	55.9439	56.0688	56.0424	55.7822	54.9802	53.7841	52.4649	51.0075	49.4825	48.0280	46.7682	45.7733	44.7858	44.0338	43.7107	43.6329	43.7314	44.1011	44.7562
d-Pe19A2_02_C08R	39.0321	41.4917	44.4216	45.8791	47.8540	48.9118	50.4500	50.8976	51.5867	51.9835	52.2401	52.4282	52.3052	52.5529	52.6696	52.9192	53.1824	53.7770	54.1737	54.7994	55.2018	55.6257	56.2039	56.4966	56.9046	57.1967	57.4420	57.7824	58.0198	58.1858	58.3972	58.5141	58.5344	58.3163	57.5108	56.4554	55.1114	53.6850	52.1381	50.6951	49.5247	48.4166	47.3284	46.5728	46.2326	46.0531	46.0905	46.4905	47.2079
d-Pe19A2_02_C09R	41.3443	43.8486	46.2288	48.4627	50.0828	50.6823	52.2612	53.0054	53.3667	53.8302	54.1899	54.2499	54.0106	54.3876	54.5382	54.6650	54.9580	55.7173	56.1481	56.7030	57.2928	57.6173	58.1040	58.5349	58.9488	59.2191	59.5382	59.8319	60.0650	60.2969	60.4911	60.5491	60.5977	60.3430	59.5430	58.3607	56.9765	55.4622	53.8669	52.3548	51.0652	49.8922	48.7642	47.9562	47.6332	47.4602	47.5646	47.9916	48.7035
d-Pe19A2_02_C10R	40.6908	43.7170	45.7777	48.1329	49.8028	50.7786	52.1889	53.0805	53.6188	54.1900	54.4673	54.5085	54.4558	54.7427	54.9641	55.2048	55.6339	56.3197	56.8257	57.3018	57.9071	58.2807	58.7375	59.1198	59.6201	59.8674	60.2425	60.5361	60.7618	60.9945	61.1749	61.3039	61.3090	61.1656	60.4082	59.2843	57.9608	56.5271	55.0087	53.5796	52.4162	51.3253	50.2974	49.5536	49.2289	49.0770	49.0941	49.5026	50.1724
d-Pe19A2_02_C11R	37.0209	40.2866	42.4706	44.4464	46.0110	47.1788	47.7327	48.8628	49.1863	49.6787	50.1122	50.4652	50.2398	50.2605	50.7439	50.8762	50.9357	51.4424	51.8844	52.3621	52.8165	53.1556	53.5792	53.9918	54.3609	54.5503	54.7849	55.1212	55.2981	55.5028	55.6789	55.7874	55.7671	55.6076	55.0601	54.1159	53.0525	51.8612	50.5108	49.3000	48.2771	47.3751	46.5282	45.8537	45.5813	45.5780	45.4995	45.7446	46.4271
d-Pe19A2_02_C12R	37.7046	41.2047	43.9519	45.4833	47.1428	48.6360	49.7965	50.4918	50.8497	51.2986	51.8286	52.0942	52.1455	52.2646	52.6209	52.7096	52.9458	53.5045	54.0634	54.6733	55.1331	55.5354	55.9255	56.4833	56.8499	57.0705	57.3602	57.7111	57.8953	58.0937	58.2721	58.3361	58.4207	58.1958	57.4963	56.3828	55.1161	53.6870	52.1653	50.7289	49.5745	48.5097	47.5571	46.8159	46.4188	46.4034	46.3312	46.5818	47.2770
d-Pe19A2_02_D01R	35.1978	37.8975	40.3303	42.4808	43.8839	44.9682	46.2800	46.9231	47.2865	47.8651	48.1612	48.5707	48.4745	48.6955	49.0406	49.0548	49.3299	49.7187	50.1596	50.6629	51.0698	51.5393	52.0110	52.5194	52.9671	53.1947	53.4949	53.7814	53.9738	54.3085	54.4262	54.4660	54.5297	54.2485	53.4936	52.4103	51.1793	49.7930	48.3818	47.0001	45.8181	44.8206	43.8692	43.1364	42.8109	42.7624	42.8289	43.2013	43.8511
d-Pe19A2_02_D02R	38.2648	41.1173	43.5698	45.5395	46.8811	48.1369	49.1926	49.7043	49.9565	50.3700	50.1879	50.6839	50.4508	50.5547	51.1180	51.1401	51.4159	51.9827	52.5971	52.9833	53.5523	53.9025	54.4351	54.8469	55.3624	55.7199	55.9469	56.2853	56.4952	56.6925	56.8591	56.9489	56.9619	56.6681	55.6976	54.3340	52.8572	51.2249	49.4650	47.8926	46.5425	45.3210	44.1311	43.3203	42.9946	42.8905	43.0658	43.4752	44.1932
d-Pe19A2_02_D03R	37.8753	40.6051	42.5684	44.3546	45.7807	46.8205	47.8444	48.2423	48.3729	48.9965	48.7688	49.1450	49.0429	49.2972	49.5745	49.6938	49.9331	50.2933	50.8587	51.2899	51.7923	52.1553	52.6617	53.0298	53.5049	53.8305	54.0758	54.3515	54.5759	54.7580	54.9224	55.0294	55.0233	54.7252	53.8604	52.6775	51.3094	49.8841	48.2745	46.9098	45.7415	44.7346	43.6752	42.9626	42.6524	42.5434	42.6909	42.9954	43.6817
d-Pe19A2_02_D04R	41.3661	44.0896	46.3705	48.4143	50.4858	51.8697	52.9627	53.6116	54.3575	54.7592	54.9779	55.1900	55.1653	55.2067	55.5101	55.6542	56.1757	56.8069	57.2779	57.8727	58.3434	58.8425	59.3767	59.6599	60.0628	60.3459	60.6685	60.9453	61.1290	61.3669	61.4993	61.6125	61.6314	61.4725	60.5900	59.5921	58.2693	56.8205	55.2847	53.7035	52.4335	51.1439	50.1154	49.3102	48.9412	48.8231	48.9270	49.3834	50.0963
d-Pe19A2_02_D05R	37.5137	40.2136	42.3740	44.4996	46.6006	47.6741	48.9795	49.4650	50.0240	50.4684	50.6519	50.9610	50.6612	50.9455	51.3431	51.4457	51.9482	52.3731	52.8916	53.3296	53.8670	54.3746	54.9419	55.3829	55.7253	56.0519	56.3474	56.6226	56.8533	57.0744	57.2318	57.3585	57.3277	57.0666	56.1731	55.0920	53.7347	52.2734	50.7468	49.2212	48.0007	46.8135	45.8137	45.0342	44.7531	44.6119	44.7192	45.1344	45.8469
d-Pe19A2_02_D06R	36.6031	39.4699	41.9959	44.4093	46.1373	47.5519	48.6175	49.3717	50.0733	50.5324	50.8574	51.2272	51.2302	51.4337	51.6951	52.0119	52.5154	53.1091	53.6404	54.0997	54.6317	55.1471	55.6053	56.0635	56.5623	56.9141	57.1549	57.4708	57.7386	57.9189	58.1412	58.2812	58.3242	58.0933	57.3600	56.3423	55.0810	53.6425	52.1684	50.7932	49.4575	48.5963	47.6011	46.8235	46.4835	46.3083	46.3954	46.7280	47.3859
d-Pe19A2_02_D07R	40.2460	42.8361	45.3316	47.7302	48.8342	50.2415	51.1751	51.8265	52.2478	52.6967	52.6957	52.8945	52.7769	52.7931	53.2348	53.4118	53.5800	54.1564	54.6511	55.2048	55.7543	56.2334	56.6548	57.1730	57.5210	57.8283	58.1628	58.4466	58.6698	58.9191	59.0921	59.2083	59.2018	58.8877	57.9427	56.7044	55.1453	53.5235	51.7848	50.0973	48.7942	47.5119	46.3273	45.4685	45.1306	44.9851	45.0553	45.5566	46.3135
d-Pe19A2_02_D08R	39.9687	43.1258	45.4476	47.6242	49.0090	50.6491	51.3948	52.0939	52.5878	52.9700	53.1515	53.6675	53.5760	53.5775	53.7562	54.1109	54.2373	54.8506	55.4164	55.9527	56.3219	56.7917	57.2476	57.6856	58.0659	58.3141	58.5858	58.8687	59.0476	59.3728	59.4953	59.5673	59.5811	59.3116	58.6193	57.4287	56.0894	54.6694	53.0117	51.5842	50.3182	49.2870	48.2658	47.5010	47.1599	47.0935	47.0583	47.3367	48.0560
d-Pe19A2_02_D09R	37.4795	40.2154	42.8247	44.2429	45.7970	47.3707	48.4075	49.0661	49.3328	49.9420	49.9950	50.4966	50.2433	50.4110	50.9073	51.0930	51.3375	51.6652	52.3068	52.7801	53.3059	53.8024	54.2237	54.6688	55.1098	55.4176	55.7166	55.9594	56.1945	56.3814	56.5654	56.6841	56.7435	56.4879	55.7105	54.6077	53.3071	51.8971	50.3347	48.8940	47.6945	46.5678	45.4848	44.7192	44.3954	44.2828	44.4418	44.8358	45.5660
d-Pe19A2_02_D10R	40.7650	43.5315	45.9277	47.9512	49.3067	50.7046	51.7170	52.4162	52.6538	53.1525	53.3067	53.6833	53.2127	53.4287	53.8840	53.9625	54.2175	54.7792	55.4279	55.8683	56.4420	56.8886	57.3497	57.7590	58.2467	58.5305	58.8475	59.1583	59.3934	59.6259	59.7125	59.7574	59.8232	59.4820	58.5375	57.2665	55.8199	54.2648	52.6068	51.0181	49.7068	48.4836	47.3012	46.5019	46.2263	46.1471	46.3594	46.7285	47.5242
d-Pe19A2_02_D11R	39.7377	42.7226	45.1878	47.1578	48.9407	50.3680	51.3572	52.1558	52.4535	53.0415	53.2796	53.6671	53.5148	53.6992	54.1302	54.2980	54.4623	55.0553	55.8190	56.1678	56.7878	57.2150	57.6386	58.0439	58.4471	58.7130	59.0329	59.2933	59.5169	59.7379	59.8277	59.9356	59.9781	59.7716	58.9539	57.9067	56.6554	55.2381	53.7887	52.4331	51.3090	50.2497	49.2765	48.5750	48.2850	48.1677	48.2970	48.6171	49.3056
d-Pe19A2_02_D12R	37.6218	40.2504	42.5079	44.4037	45.7859	47.1909	48.2862	48.9247	49.1137	49.8868	50.1093	50.1927	50.2151	50.3695	50.8265	50.8819	51.1165	51.6868	52.3504	52.7497	53.1306	53.6527	54.0845	54.4118	54.8029	55.1054	55.3910	55.6467	55.9049	56.1013	56.3164	56.4233	56.3933	56.1931	55.4784	54.5189	53.3803	52.1503	50.8466	49.5073	48.5233	47.4644	46.5987	45.9398	45.6338	45.5102	45.5945	45.9043	46.4929
d-Pe19A2_02_E01R	37.0465	39.5589	41.4122	42.9004	44.3434	45.6125	46.5646	47.1442	47.5489	47.8887	47.9948	48.3157	48.3550	48.1743	48.5136	48.6494	48.9531	49.4594	49.9596	50.3246	50.6751	50.9666	51.3964	51.8875	52.2300	52.5395	52.7321	53.0057	53.2332	53.3267	53.5836	53.6299	53.6171	53.4609	52.8239	51.9056	50.7766	49.5913	48.3434	47.1127	46.0559	45.2554	44.3774	43.7877	43.4780	43.3829	43.4729	43.7627	44.3404
d-Pe19A2_02_E02R	38.5783	41.5238	44.0563	46.1021	47.6523	48.9362	50.1022	50.8224	50.9946	51.4185	51.7131	52.1716	51.9248	51.9170	52.2862	52.4810	52.6880	53.2583	53.7514	54.3104	54.8067	55.2121	55.6182	56.1141	56.5740	56.7704	57.0339	57.4036	57.5712	57.7956	58.0116	58.0977	58.1118	57.8004	57.0390	55.6727	54.3382	52.8332	51.1887	49.6849	48.4181	47.3011	46.3046	45.5369	45.1795	45.1582	45.1271	45.4646	46.2011
d-Pe19A2_02_E03R	36.5848	39.7991	41.9393	43.8433	45.4890	46.8364	47.7682	48.2917	48.6011	49.1405	49.0845	49.6344	49.6058	49.3705	49.8355	50.0237	50.0927	50.4987	50.9587	51.4238	51.8782	52.2508	52.6712	53.1752	53.5633	53.7890	54.0606	54.2811	54.5224	54.6710	54.9169	54.9515	54.9198	54.6167	53.8223	52.7370	51.4632	50.0708	48.4896	47.0574	45.8781	44.8401	43.8205	43.1030	42.7557	42.7096	42.7982	43.1572	43.8229
d-Pe19A2_02_E04R	39.0505	42.1766	44.4527	46.3355	48.3034	49.5919	50.7853	51.1053	51.5217	52.1097	52.1480	52.5841	52.3230	52.4559	52.9562	53.0706	53.3815	53.8732	54.6140	55.1758	55.6210	55.9930	56.5130	56.9156	57.3088	57.6790	58.0245	58.2453	58.5605	58.6817	58.8385	58.9806	59.0192	58.7038	57.8788	56.6468	55.2805	53.7318	52.0508	50.5804	49.3094	48.1530	47.0581	46.2864	46.0086	45.8804	45.9899	46.3744	47.0849
d-Pe19A2_02_E05R	40.3860	43.1982	45.0909	46.8576	48.5587	50.0429	50.7091	51.2997	51.7000	52.1370	52.2612	52.3902	52.2252	52.4413	52.6413	52.7755	53.2284	53.7475	54.3200	54.7505	55.1737	55.6869	56.2186	56.6036	56.9558	57.2876	57.5957	57.9255	58.1319	58.3619	58.4995	58.6374	58.5995	58.3965	57.5749	56.5018	55.1080	53.6417	52.1021	50.5273	49.3002	48.0565	47.0109	46.2503	45.8825	45.7805	45.9151	46.3071	46.9893
d-Pe19A2_02_E06R	36.4140	39.0171	40.9418	42.4655	44.1915	45.3322	46.2584	47.0171	47.3296	47.6669	47.9440	48.0870	47.7796	48.0412	48.4832	48.5369	48.7471	49.4437	49.7701	50.2171	50.6328	50.9904	51.5364	52.0318	52.4516	52.7667	53.0268	53.2982	53.4817	53.7489	53.9590	54.0457	53.9839	53.7494	52.9515	51.8187	50.5294	49.2031	47.7644	46.3900	45.1014	44.2644	43.3066	42.6369	42.3557	42.3131	42.4442	42.7884	43.4497
d-Pe19A2_02_E07R	39.9062	43.2017	45.0998	47.0137	49.0613	50.3185	51.7036	52.4243	52.9263	53.3618	53.8503	54.0001	53.8119	54.0926	54.3244	54.6582	55.2115	55.8613	56.3834	56.8964	57.3204	57.6542	58.1912	58.6918	59.0914	59.4248	59.6741	60.0302	60.2155	60.5062	60.6864	60.7782	60.7511	60.6486	59.9149	58.9210	57.7145	56.3586	54.9726	53.6620	52.5077	51.5776	50.6058	49.9684	49.6244	49.5199	49.5525	49.8450	50.4723
d-Pe19A2_02_E08R	41.1961	44.1634	46.1964	47.9681	49.8064	50.8022	51.8907	52.5825	52.9015	53.3704	53.5083	53.6088	53.2857	53.5883	53.8609	53.9942	54.4723	55.1116	55.6209	56.0929	56.4886	56.9049	57.3821	57.8834	58.3558	58.6192	58.9109	59.2408	59.4276	59.5561	59.7882	59.8659	59.7879	59.5512	58.7056	57.4432	55.9743	54.4023	52.7394	51.1340	49.7181	48.4934	47.3407	46.5134	46.1997	46.0970	46.2249	46.6762	47.4507
d-Pe19A2_02_E09R	36.3362	39.4141	42.2257	44.5482	45.9445	46.8637	48.0269	48.6914	48.9162	49.2014	49.6990	49.8134	49.7513	49.7764	50.1659	50.4627	50.7023	51.2164	51.8577	52.1897	52.7148	53.1575	53.6477	54.2638	54.6799	54.9512	55.2887	55.5935	55.7661	56.0440	56.1839	56.2867	56.3208	55.9477	55.0335	53.6932	52.1802	50.6213	48.9156	47.2884	45.9762	44.7533	43.6220	42.8167	42.5167	42.4319	42.5451	43.0340	43.8093
d-Pe19A2_02_E10R	40.6170	44.1826	46.4610	48.9332	50.5959	51.5242	52.7365	53.3646	53.9662	54.2648	54.6586	54.8307	54.6089	54.5522	55.1122	55.1967	55.5559	56.1234	56.6777	57.2664	57.7295	58.1375	58.5569	59.0877	59.5017	59.7699	60.0878	60.4161	60.5681	60.8274	61.0156	61.0641	61.0649	60.8029	59.9129	58.6980	57.2789	55.7567	54.0153	52.4401	51.1229	49.9176	48.7755	48.0279	47.6978	47.5980	47.6875	48.1490	48.9536
d-Pe19A2_02_E11R	39.5898	42.8272	45.0959	47.4600	49.0255	49.8296	51.2683	52.0701	52.4129	52.5798	52.9347	53.1180	52.8865	52.8470	53.2802	53.4906	53.8432	54.3261	54.9254	55.3590	55.8514	56.2952	56.7167	57.1819	57.6136	57.8271	58.1275	58.4392	58.6605	58.8354	59.0557	59.0708	59.0694	58.7223	57.8556	56.5603	55.0820	53.4571	51.6330	49.8878	48.4279	47.0713	45.7776	44.8855	44.5527	44.4304	44.5254	45.0681	45.9797
d-Pe19A2_02_E12R	40.5267	42.4304	44.8058	46.6265	47.5839	48.6183	49.8186	50.1285	50.3762	50.9638	50.9749	50.9660	50.8754	51.1176	51.2480	51.3233	51.8686	52.1715	52.7303	53.2158	53.5844	54.0560	54.6328	54.9408	55.3391	55.6730	55.8964	56.2007	56.4352	56.5852	56.6717	56.8652	56.8523	56.5411	55.7058	54.5395	53.1196	51.6142	50.0385	48.4793	47.2404	46.0138	45.0304	44.2332	43.8788	43.7610	43.8474	44.1895	44.9212
d-Pe19A2_02_F01R	39.1377	41.7751	43.8302	45.9763	47.4529	48.5822	49.5693	50.2963	50.7295	51.1493	51.5291	51.3706	51.2860	51.6129	51.9564	52.2663	52.4254	53.0068	53.5030	53.9939	54.4988	54.9308	55.3411	55.8259	56.2610	56.5391	56.8407	57.1265	57.2630	57.5123	57.6987	57.8030	57.8690	57.5857	56.8365	55.6758	54.3978	53.0288	51.5196	50.0930	48.8551	47.8450	46.8987	46.1304	45.8108	45.6636	45.8376	46.1798	46.8303
d-Pe19A2_02_F02R	40.6139	43.8004	46.3804	48.2131	49.8927	51.1361	52.5347	53.3095	53.6037	54.0513	54.5287	54.9889	54.7204	54.8067	55.1640	55.2383	55.5324	55.9694	56.6215	57.1642	57.6220	57.9770	58.3081	58.7943	59.1613	59.3380	59.6405	59.9307	60.1217	60.3385	60.4757	60.5888	60.5423	60.3655	59.7172	58.5504	57.4510	56.1198	54.5783	53.1925	52.0111	50.9466	49.9724	49.2158	48.8645	48.9022	48.7945	49.1384	49.8369
d-Pe19A2_02_F03R	37.3051	40.4597	42.7794	44.9360	46.7663	48.4616	49.5612	50.5261	50.6865	51.6200	51.7435	52.0882	52.0192	52.4554	52.8335	52.9627	53.1548	53.8052	54.5317	55.0875	55.4682	55.8975	56.4018	56.8055	57.2379	57.5709	57.8933	58.1925	58.4403	58.5619	58.7393	58.8832	58.8976	58.6544	57.9216	56.8044	55.4591	54.1063	52.5422	51.0887	49.8944	48.7677	47.7287	46.9570	46.6355	46.5641	46.7148	47.0767	47.8031
d-Pe19A2_02_F04R	39.7364	43.0042	44.9860	46.9259	48.4696	49.9977	50.7343	51.4037	51.7848	52.2159	52.0099	52.3474	52.3119	52.5881	52.8995	52.9857	53.1972	53.8725	54.4366	54.9519	55.4788	55.8867	56.4440	56.8057	57.2747	57.5747	57.9059	58.1739	58.4427	58.6369	58.7866	58.8718	58.8828	58.5833	57.6752	56.3553	54.9722	53.3747	51.7416	50.2435	48.9364	47.7360	46.6674	45.8851	45.6005	45.4860	45.6633	46.0373	46.7286
d-Pe19A2_02_F05R	41.8221	44.4467	46.5640	48.3075	50.2354	51.3006	52.3217	53.0018	53.4277	53.5151	53.8238	54.2401	54.1139	54.0971	54.4120	54.7464	55.1050	55.9064	56.3708	56.7828	57.1296	57.5911	58.0343	58.4921	58.8662	59.1616	59.4678	59.7422	59.9981	60.1259	60.3251	60.4315	60.4541	60.2650	59.4248	58.3901	57.0756	55.6085	54.0481	52.5875	51.2700	50.3701	49.2975	48.5259	48.1509	48.0555	48.1265	48.4223	49.1204
d-Pe19A2_02_F06R	37.4571	40.1759	42.2436	44.4001	45.8496	47.2243	48.6168	49.1491	49.5641	49.8804	50.1133	50.0378	50.2397	50.3196	50.7071	50.8498	51.0648	51.7184	52.3660	52.5069	53.1062	53.3968	53.8657	54.2535	54.7254	55.0826	55.3169	55.6759	55.8563	55.9934	56.1719	56.3048	56.2882	56.0608	55.3404	54.2209	52.9476	51.6036	50.1631	48.7094	47.4441	46.4511	45.4501	44.6775	44.3859	44.2673	44.4055	44.7579	45.4483
d-Pe19A2_02_F07R	41.2763	43.8812	46.1097	48.1976	49.7158	51.0389	52.0535	52.7306	53.1061	53.5994	53.5258	53.4508	53.5347	53.5910	53.9810	54.0548	54.4409	54.9629	55.6620	56.0429	56.6084	56.9876	57.4324	57.7440	58.2633	58.5631	58.8769	59.2530	59.4030	59.5553	59.7498	59.8211	59.8159	59.5271	58.6803	57.4751	56.0603	54.6438	53.0715	51.5523	50.2290	49.1246	48.0902	47.3052	46.9803	46.8983	47.0189	47.3758	48.0719
d-Pe19A2_02_F08R	41.5936	44.4918	46.5092	49.1695	50.9791	52.3310	53.4975	54.3132	54.8731	55.4349	55.5978	55.5307	55.5904	55.7866	56.1511	56.3121	56.7844	57.5322	58.1634	58.6377	59.2764	59.6531	60.1377	60.5744	61.0255	61.3747	61.7140	62.0895	62.3201	62.4944	62.6252	62.7394	62.7357	62.4425	61.4839	60.1966	58.7173	57.0909	55.3312	53.5595	52.0748	50.7988	49.5738	48.6799	48.3206	48.2427	48.4229	48.8983	49.7596
d-Pe19A2_02_F09R	40.6306	43.1268	45.6389	46.9779	48.9880	50.1777	51.1605	51.8227	52.2091	52.6035	52.7216	53.0139	52.6546	52.8358	53.0872	53.2934	53.6070	54.0796	54.5905	55.0666	55.6512	56.0998	56.5185	57.0118	57.4130	57.7099	58.0346	58.3125	58.5565	58.7563	58.9452	59.0527	59.0166	58.7326	57.7904	56.5666	55.0211	53.4145	51.6739	50.0123	48.6980	47.4520	46.2777	45.3832	45.1115	45.0113	45.0557	45.5170	46.3176
d-Pe19A2_02_F10R	36.5580	40.0441	42.4899	44.2427	46.0248	47.4050	48.2967	48.9668	49.4804	49.9502	49.9394	50.4208	50.3593	50.2954	50.7536	50.9568	51.0969	51.5606	52.1639	52.4947	53.0811	53.4196	53.8809	54.3990	54.7859	55.0571	55.4006	55.6337	55.8852	56.0398	56.2549	56.3606	56.3597	56.0952	55.3031	54.1796	52.7699	51.3768	49.7505	48.1738	46.9453	45.8419	44.7462	44.0112	43.6523	43.6013	43.7277	44.1059	44.8022
d-Pe19A2_02_F11R	37.7216	40.4751	43.1702	45.4867	47.0843	48.6193	49.4259	50.1197	50.6317	51.0519	51.0441	51.4576	51.4851	51.3600	51.7403	52.0302	52.1290	52.5969	53.0684	53.5967	54.1910	54.4812	54.8988	55.4513	55.8072	56.0359	56.3899	56.6331	56.8555	57.0379	57.2325	57.3254	57.2976	57.0519	56.3294	55.2448	53.9471	52.5930	51.0143	49.5352	48.3354	47.3227	46.3070	45.6070	45.2448	45.1868	45.2974	45.6287	46.3156
d-Pe19A2_02_F12R	38.1211	40.6117	42.9305	44.9786	46.8048	47.6645	48.6970	49.3602	49.7822	50.1349	50.5066	50.7980	50.5876	50.8223	50.9835	51.0512	51.1935	51.7009	52.1891	52.6666	53.1278	53.6219	54.1208	54.5537	55.0206	55.2701	55.5644	55.8648	56.0388	56.3374	56.4685	56.5448	56.5150	56.0924	55.1659	53.8993	52.4258	50.9362	49.2600	47.6816	46.3621	45.2050	44.1522	43.3351	43.0294	42.9681	43.0709	43.4694	44.1844
d-Pe19A2_02_G01R	42.0891	44.8113	46.4909	48.9935	50.3706	51.2824	52.1695	52.8742	52.9325	53.3812	53.4997	53.6667	53.4035	53.6224	53.9033	54.0864	54.4556	54.8931	55.4686	55.9791	56.4995	56.9502	57.4306	57.8191	58.2500	58.5552	58.8652	59.1520	59.3825	59.5899	59.7301	59.8707	59.8474	59.5540	58.5826	57.2682	55.7907	54.2089	52.4861	50.9479	49.7026	48.5586	47.4715	46.6883	46.3888	46.2737	46.3578	46.7044	47.4248
d-Pe19A2_02_G02R	39.6912	42.4483	44.1584	46.3484	47.6206	48.7609	49.6148	50.3003	50.4560	50.8765	51.0113	51.2137	50.8721	51.1514	51.4228	51.5112	51.8452	52.3177	52.9196	53.3057	53.8665	54.3573	54.8674	55.2644	55.7124	56.0030	56.3533	56.6176	56.8138	57.0161	57.1949	57.2891	57.3216	57.0191	56.0200	54.6721	53.1873	51.5404	49.8433	48.2282	46.9105	45.7009	44.5419	43.7702	43.4830	43.4038	43.5814	43.9587	44.7735
d-Pe19A2_02_G03R	40.9002	43.2004	45.3644	46.9111	48.6953	49.5990	50.3187	50.9616	51.5413	51.5582	51.6439	51.8955	51.5439	51.6528	51.8892	51.8431	52.3997	52.8543	53.3309	53.7474	54.1675	54.6374	55.1832	55.4601	55.8491	56.0981	56.4371	56.6699	56.9526	57.1143	57.2255	57.3628	57.2895	57.0083	56.0869	54.9813	53.7158	52.2933	50.8102	49.3442	48.1729	47.0483	46.0417	45.3096	45.0375	44.9545	45.0508	45.4411	46.0832
d-Pe19A2_02_G04R	42.6162	45.0374	46.7316	49.4073	50.6982	51.5155	52.8464	53.5298	53.7686	54.0234	54.4499	54.4607	54.1497	54.4326	54.7679	54.9083	55.4133	55.9041	56.3693	57.0116	57.4055	57.8092	58.2185	58.7252	59.1247	59.4050	59.7291	60.0359	60.2410	60.4295	60.6234	60.7016	60.6739	60.4517	59.6523	58.4769	57.1157	55.5662	53.9900	52.4919	51.1814	50.2119	49.1647	48.4235	48.0570	47.9186	47.9872	48.2994	48.9771
d-Pe19A2_02_G05R	40.3307	42.7281	44.7637	46.8244	48.4009	49.1696	50.3501	50.9084	51.2755	51.3121	51.4794	51.7314	51.3116	51.5459	51.8990	52.0172	52.4642	52.9655	53.4608	53.9801	54.3901	54.8479	55.3345	55.8337	56.2552	56.5328	56.8383	57.2328	57.4061	57.5888	57.7816	57.8636	57.8171	57.5930	56.7017	55.4563	54.0122	52.3976	50.7219	49.2303	47.8792	46.8123	45.6884	44.9603	44.5888	44.4582	44.5336	44.8589	45.5413
d-Pe19A2_02_G06R	41.6291	44.1517	46.2137	48.2159	49.9107	51.1396	52.0662	52.5055	52.9808	53.1076	53.3043	53.5086	53.1344	53.3458	53.7663	53.8516	54.2550	54.8399	55.3047	55.9171	56.3671	56.7923	57.2617	57.7989	58.1689	58.4827	58.7847	59.1272	59.3256	59.5173	59.6979	59.7553	59.7197	59.4116	58.5166	57.1867	55.6963	54.0508	52.3661	50.8048	49.3584	48.3031	47.1832	46.4066	46.0566	45.9481	46.0664	46.4604	47.1562
d-Pe19A2_02_G07R	41.1593	44.1085	45.8063	47.7139	49.6957	50.7790	51.4603	52.7017	52.9304	53.3756	53.4283	53.2536	53.4146	53.6255	53.9203	54.1495	54.5931	55.0917	55.7634	56.2152	56.7283	57.1679	57.6283	58.0840	58.4235	58.7500	58.9848	59.4082	59.5724	59.8343	59.9994	60.1756	60.1159	59.8159	59.1156	57.8830	56.5790	55.1879	53.6916	52.1884	50.9418	49.9491	48.9209	48.1986	47.8613	47.7788	47.9207	48.2567	48.9680
d-Pe19A2_02_G08R	38.0782	40.4693	42.2715	44.2902	45.5306	46.6142	47.6382	48.1127	48.4576	48.6169	48.9607	49.1999	48.9148	48.9296	49.2739	49.3653	49.4812	49.9253	50.4762	50.8740	51.2722	51.7130	52.2083	52.6475	53.0811	53.3352	53.6322	53.9865	54.1655	54.3696	54.5104	54.5676	54.5870	54.2101	53.3250	52.0114	50.4935	48.9456	47.2477	45.6313	44.3204	43.1485	42.1108	41.3302	40.9896	41.0269	41.0720	41.4264	42.1794
d-Pe19A2_02_G09R	33.2586	36.1378	38.7608	41.0130	42.8424	43.9741	45.3500	46.0782	46.3545	47.1376	47.4195	47.5207	47.7071	47.8726	48.2868	48.3346	48.6354	49.2026	49.6650	50.1882	50.5755	51.0065	51.4420	52.0645	52.4497	52.6485	52.9606	53.2703	53.4783	53.7498	53.8628	53.9961	54.0184	53.7297	52.9603	51.8763	50.6238	49.2991	47.8806	46.5464	45.4428	44.5116	43.6092	42.9661	42.6844	42.6167	42.7558	43.1127	43.7884
d-Pe19A2_02_G10R	33.1472	36.8903	39.5208	41.4601	43.3197	44.7706	45.7777	46.5849	46.9981	47.3545	47.6554	48.0746	47.8439	47.9220	48.3605	48.6373	48.7343	49.0367	49.5862	50.0721	50.4942	50.9310	51.4047	51.9082	52.3049	52.5736	52.8326	53.0806	53.3260	53.4569	53.6713	53.7575	53.6616	53.3654	52.5392	51.4335	50.1754	48.8457	47.4004	46.0332	44.9213	43.9150	42.9978	42.3743	42.0410	42.0175	42.1863	42.5365	43.1597
d-Pe19A2_03_A01R	40.4397	43.8850	46.6851	49.1066	50.7597	52.2912	53.5468	54.3465	55.0779	55.6985	56.1175	56.6513	56.4216	56.6632	57.1183	56.9836	57.4755	57.9874	58.8317	59.5163	59.9609	60.3332	60.8370	61.2602	61.6645	61.9764	62.2283	62.5764	62.8855	63.1197	63.2321	63.2923	63.3917	63.2019	62.4701	61.4799	60.2519	58.9107	57.4620	56.0218	54.8177	53.7592	52.7184	51.9479	51.5830	51.4893	51.5939	51.9451	52.5515
d-Pe19A2_03_A02R	37.1479	40.7201	43.3887	46.0196	47.0458	48.6232	49.9991	51.0086	51.4984	52.3436	52.6774	53.2141	53.1891	53.4546	53.9156	53.9172	54.2558	54.7904	55.4362	56.0229	56.5444	57.0311	57.4612	57.9212	58.3257	58.5521	58.8599	59.1742	59.4538	59.7526	59.8709	59.9796	60.0605	59.8470	59.1529	58.2599	57.1202	55.9175	54.6211	53.3608	52.2907	51.3636	50.4960	49.8191	49.5289	49.4747	49.5660	49.9033	50.4503
d-Pe19A2_03_A03R	40.5600	44.0057	46.4597	49.1176	51.1103	52.3638	53.9463	54.6532	55.3800	56.1676	56.6425	57.1051	57.0423	57.3356	57.6602	57.6367	58.1430	58.6870	59.5065	60.1521	60.6865	61.1616	61.5626	62.0123	62.4234	62.6583	63.0191	63.3514	63.6140	63.8937	63.9524	64.0992	64.1594	63.9853	63.2879	62.3377	61.1005	59.7691	58.3342	56.8869	55.6563	54.5654	53.5403	52.7563	52.4234	52.3682	52.4461	52.8370	53.4859
d-Pe19A2_03_A04R	41.8077	44.6265	47.2753	49.3944	51.0606	52.3815	53.6991	54.4813	54.6744	55.2807	55.4992	55.8464	55.6434	55.8438	56.2089	56.2968	56.6714	57.2203	58.0342	58.5864	59.0930	59.4155	59.9704	60.3813	60.8058	61.1039	61.4627	61.7507	61.9798	62.1290	62.2985	62.4390	62.4914	62.2522	61.3857	60.1982	58.7904	57.2679	55.6468	54.1298	52.8503	51.6828	50.5666	49.7265	49.4198	49.3065	49.5006	49.8737	50.5833
d-Pe19A2_03_A05R	41.3953	44.6059	46.8333	49.6942	51.4632	53.0407	54.4858	55.4532	56.0754	56.9045	57.3876	57.4395	57.3997	57.6569	57.9829	58.2305	58.8905	59.5909	60.2601	60.7227	61.1809	61.6640	62.2029	62.4840	62.9177	63.2287	63.5725	63.8981	64.0988	64.2545	64.5188	64.6429	64.7154	64.5457	63.9572	62.9609	61.8861	60.7228	59.4453	58.1307	56.9838	55.8474	54.8946	54.2229	53.9493	53.9205	54.0179	54.4270	55.0552
d-Pe19A2_03_A06R	39.6870	42.9233	45.9929	48.0500	49.6569	51.5187	52.8326	53.6598	54.3979	54.9330	55.5785	55.5911	55.7374	55.8345	56.2043	56.4909	57.2339	57.8195	58.5867	59.0863	59.5240	59.8973	60.3711	60.8020	61.1494	61.5581	61.8936	62.2327	62.4313	62.6314	62.8647	63.0216	63.0822	62.9772	62.3499	61.4317	60.3912	59.2126	57.9045	56.6610	55.5856	54.7133	53.8371	53.1503	52.8107	52.6983	52.7282	52.9942	53.5450
d-Pe19A2_03_A07R	42.8079	45.7121	48.4455	51.3733	53.2078	54.2737	55.9954	56.8995	57.5291	58.1080	58.4157	58.6309	58.3551	58.7748	58.9024	59.2151	59.7671	60.4365	61.0196	61.5490	62.0564	62.4224	62.9688	63.2671	63.7901	64.0612	64.4503	64.7856	64.9917	65.2025	65.4320	65.5142	65.5870	65.3624	64.5539	63.3838	62.0561	60.6143	59.0848	57.5360	56.2389	55.0662	53.8449	52.9411	52.6907	52.5841	52.6924	53.1516	53.9002
d-Pe19A2_03_A08R	39.6390	42.4230	44.5877	46.9719	48.5599	49.5960	50.9090	51.7496	52.2806	52.5982	53.0163	53.0771	52.8923	53.2083	53.5132	53.7211	54.0156	54.7583	55.2282	55.6813	56.2580	56.6871	57.1296	57.5763	58.0762	58.3055	58.6516	58.9291	59.1481	59.4082	59.5923	59.7156	59.7341	59.4733	58.6023	57.3234	55.8481	54.2623	52.6136	51.0172	49.7000	48.4287	47.2447	46.3990	46.0651	45.9669	46.0809	46.5870	47.3672
d-Pe19A2_03_A09R	39.5602	42.8624	45.4376	47.7961	49.4033	50.8344	51.9490	52.9096	53.2125	53.7370	54.1437	54.5180	54.4547	54.5435	54.9244	55.1201	55.4557	55.9911	56.4201	56.9875	57.4131	57.7414	58.2264	58.6714	58.9868	59.2671	59.5539	59.8016	60.0427	60.2214	60.4479	60.5998	60.6123	60.4172	59.7552	58.8503	57.6937	56.5036	55.0750	53.8038	52.7638	51.8049	50.8846	50.2028	49.8052	49.7249	49.7559	49.9728	50.5091
d-Pe19A2_03_A10R	39.8683	44.1858	47.2164	49.7079	51.8664	53.2721	54.6155	55.8954	56.3570	57.1061	57.4904	58.1777	58.0773	58.1354	58.6906	58.9872	59.5310	60.2369	60.7354	61.3674	61.8295	62.2105	62.5860	63.1158	63.5006	63.8835	64.2191	64.4587	64.7224	64.9357	65.1780	65.3118	65.3826	65.2308	64.5725	63.6162	62.3976	61.1810	59.6399	58.2704	57.1203	56.0674	55.0343	54.2906	53.8524	53.7944	53.8533	54.1246	54.6717
d-Pe19A2_03_A11R	38.8800	42.2796	44.8327	47.4489	49.3827	50.8361	52.1962	53.0562	53.6541	54.3042	54.8073	55.2989	55.0504	55.3064	55.7700	55.8108	56.2153	56.7850	57.5463	58.0593	58.6882	59.1765	59.5833	60.0598	60.5025	60.8138	61.0642	61.4609	61.6799	61.9964	62.0720	62.2147	62.2565	62.0319	61.2899	60.1896	58.8922	57.4884	55.8913	54.3481	53.0488	51.9196	50.7881	49.9446	49.5849	49.5406	49.6291	50.0608	50.7958
d-Pe19A2_03_A12R	36.4255	39.6317	42.0542	44.1523	45.6809	47.2035	48.3602	48.8213	49.4044	50.0557	50.2462	50.7792	50.6455	50.7785	51.1235	51.2472	51.5137	52.0333	52.4940	53.0175	53.4189	53.8838	54.3528	54.7883	55.2381	55.5236	55.7895	56.1015	56.3350	56.6156	56.7551	56.8752	56.8839	56.6318	55.9142	54.8523	53.5935	52.3147	50.9270	49.5897	48.5172	47.5973	46.6859	46.0085	45.7148	45.6583	45.7292	46.0672	46.6701
d-Pe19A2_03_B01R	39.5458	42.8556	45.2460	47.5909	49.5738	50.7448	51.8702	52.7865	52.9734	53.6356	53.5168	54.2297	54.0980	54.4240	54.8663	55.0390	55.3543	56.1862	56.6766	57.1215	57.7369	58.0775	58.5440	58.9950	59.4701	59.7580	60.1244	60.3817	60.6553	60.7731	60.9596	61.1273	61.2475	61.0277	60.3045	59.2007	57.9399	56.5393	54.9800	53.5421	52.3357	51.2487	50.1617	49.3834	49.0427	48.8792	49.0173	49.3673	50.0665
d-Pe19A2_03_B02R	41.4193	44.8242	47.1252	49.3019	51.1613	52.6599	53.7167	54.7258	55.0841	55.7029	55.7214	56.4278	56.2683	56.4402	56.9596	57.2476	57.5566	58.1157	58.7101	59.2240	59.7352	60.0783	60.4840	60.8989	61.3308	61.6183	61.9486	62.1001	62.3396	62.5713	62.7334	62.8605	63.0016	62.7865	62.1351	61.1945	60.1501	59.0030	57.6754	56.4978	55.4685	54.4471	53.5547	52.8820	52.5891	52.5454	52.6686	52.9433	53.5125
d-Pe19A2_03_B03R	38.1503	40.7660	42.8617	44.2611	46.2236	47.7549	48.5927	49.3336	49.8526	50.2782	50.6372	50.5686	50.7559	50.8215	51.2210	51.3327	51.5804	52.2627	52.8521	53.2161	53.6622	54.0248	54.3819	54.8383	55.2455	55.4622	55.7897	56.1212	56.2947	56.4829	56.6655	56.7955	56.8710	56.6832	56.1012	55.1331	54.0997	52.9867	51.7814	50.5724	49.4969	48.6486	47.7812	47.1053	46.8334	46.7913	46.8585	47.1571	47.7969
d-Pe19A2_03_B04R	42.4344	45.5347	48.0257	50.1132	51.9823	53.6325	54.8460	55.6015	56.2535	56.7486	57.0943	57.1782	57.2271	57.1804	57.6768	57.9509	58.5268	59.2462	59.9235	60.4568	60.8321	61.2960	61.7079	62.1913	62.6497	63.0041	63.3501	63.6726	63.8631	64.0638	64.2662	64.4238	64.5211	64.3204	63.5885	62.4993	61.2500	59.8253	58.3044	56.8246	55.5301	54.4085	53.3304	52.5141	52.1283	52.0432	52.0983	52.4364	53.2038
d-Pe19A2_03_B05R	39.4192	42.4003	44.9996	46.7054	48.3020	49.9689	51.2113	51.7883	52.4782	53.0335	53.2598	53.2908	53.3953	53.5073	53.9564	53.9623	54.5924	55.1339	55.7745	56.1727	56.6414	57.0727	57.5342	57.9791	58.3768	58.6643	58.9903	59.3515	59.4747	59.6690	59.8700	60.0001	60.0153	59.8382	59.0956	58.0945	56.8852	55.6552	54.3394	53.0010	51.9044	51.0259	50.1045	49.4157	49.1455	49.0654	49.1202	49.4426	50.0080
d-Pe19A2_03_B06R	41.0580	44.0349	46.3738	48.5727	50.2854	51.6911	52.8780	53.7623	54.2045	54.8119	55.1720	55.0602	55.0860	55.2504	55.6343	55.6964	56.3350	56.9268	57.5420	58.0932	58.4191	58.9506	59.2770	59.7655	60.1696	60.4241	60.8321	61.1304	61.2755	61.4882	61.7212	61.8023	61.8411	61.6773	60.8738	59.8459	58.5649	57.2274	55.7712	54.2955	53.0452	52.0185	50.9895	50.1581	49.8690	49.7802	49.8583	50.2440	50.9320
d-Pe19A2_03_B07R	39.8984	42.4249	44.4854	46.9625	47.9537	49.4196	50.4565	51.0181	51.4504	51.8999	52.2271	52.1829	52.2025	52.3083	52.6348	53.0053	53.1259	53.7212	54.1558	54.4931	54.8801	55.3514	55.7868	56.2385	56.6098	56.8267	57.1321	57.4696	57.6476	57.8275	58.0058	58.0952	58.1193	57.9203	57.2386	56.2255	55.0010	53.6950	52.3030	50.8924	49.7960	48.7170	47.6960	46.9471	46.6535	46.5187	46.6202	46.9892	47.6599
d-Pe19A2_03_B08R	38.1644	40.6949	42.7800	45.4169	46.0979	47.5066	48.5342	49.2342	49.4842	50.1104	50.3604	50.3053	50.4140	50.4918	50.8702	51.0881	51.2563	51.8095	52.2072	52.6109	53.0843	53.5062	54.0243	54.5835	54.8879	55.1406	55.5242	55.7509	55.9623	56.1444	56.2986	56.4463	56.4431	56.1786	55.3653	54.2401	52.8941	51.4880	49.9929	48.5332	47.3576	46.3010	45.2611	44.5352	44.2221	44.1414	44.2289	44.6560	45.3108
d-Pe19A2_03_B09R	42.8300	46.4553	48.5984	51.4493	53.0770	54.6511	55.8914	56.9434	57.5073	57.9976	58.6287	59.2893	58.9415	58.9921	59.4522	59.7330	60.1649	60.8691	61.5613	62.1940	62.6328	63.0860	63.4576	63.8980	64.2987	64.5857	64.9104	65.2255	65.4287	65.6809	65.8288	65.9855	66.0508	65.9010	65.2730	64.1342	62.9808	61.5429	60.0396	58.5188	57.2982	56.2529	55.2067	54.4298	54.0499	54.0106	53.9213	54.1968	54.9343
d-Pe19A2_03_B10R	38.4912	42.5209	45.0389	47.5530	49.4987	50.9438	52.3316	53.1522	53.6311	54.4914	54.6784	55.1816	55.2837	55.2747	55.6401	55.8671	56.3990	56.8852	57.5005	58.0647	58.4671	58.8575	59.2446	59.7454	60.1050	60.4112	60.7945	60.9893	61.2444	61.3660	61.5534	61.7580	61.7595	61.5709	60.8840	59.9279	58.6757	57.3987	55.9260	54.5511	53.4251	52.4119	51.3610	50.6276	50.2391	50.1772	50.2153	50.5431	51.1688
d-Pe19A2_03_B11R	40.3057	44.0166	46.7407	49.5879	51.7415	53.1847	54.5547	55.6214	56.4522	57.0781	57.6834	58.1926	58.1126	58.2139	58.6822	58.9191	59.4253	60.1618	60.7966	61.3589	61.8884	62.2264	62.6080	63.1517	63.4722	63.7387	64.1571	64.4266	64.6434	64.8543	65.0208	65.1353	65.2143	65.1466	64.5498	63.6944	62.5724	61.3477	59.9463	58.5920	57.5268	56.5432	55.5629	54.8583	54.4722	54.3274	54.3728	54.6394	55.2118
d-Pe19A2_03_C01R	40.4950	43.3397	45.6292	47.7337	49.2985	50.9892	52.0569	52.7845	53.3043	53.7793	53.8855	54.2572	54.0278	54.3475	54.8678	54.9381	55.3308	55.9332	56.5545	57.0347	57.6345	58.0155	58.5025	58.9647	59.4276	59.7580	60.0890	60.4026	60.5977	60.8400	60.9801	61.0832	61.1318	60.8914	60.0161	58.8200	57.4454	55.9409	54.4344	52.9387	51.7447	50.5679	49.5196	48.7204	48.4119	48.3072	48.4669	48.8041	49.5502
d-Pe19A2_03_C02R	42.1670	44.8295	46.9421	48.9522	51.0910	52.3523	53.5538	54.4455	55.0234	55.4974	55.9604	55.9793	56.0304	56.2168	56.4465	56.6262	57.3683	58.0335	58.6047	59.2093	59.5062	60.0577	60.5592	60.9597	61.3909	61.6462	62.0453	62.3431	62.5616	62.7636	62.9538	63.1162	63.1633	63.0165	62.2065	61.2911	59.9967	58.5860	57.0958	55.6086	54.4273	53.2664	52.2755	51.5475	51.1518	51.0392	51.1426	51.5168	52.1984
d-Pe19A2_03_C03R	36.9905	39.5622	41.5349	42.9954	44.7066	45.6500	46.7848	47.4045	48.0288	48.3869	48.5647	48.7979	48.7557	48.8776	49.2184	49.3654	49.5969	50.2041	50.6922	51.0896	51.4208	51.8923	52.4081	52.9202	53.2748	53.6044	53.8511	54.1170	54.3590	54.5508	54.7744	54.8470	54.8590	54.6778	53.9739	52.9192	51.7166	50.4704	49.1179	47.8490	46.6565	45.8134	44.8699	44.1860	43.9012	43.8164	43.9803	44.2858	44.9113
d-Pe19A2_03_C04R	40.5067	43.7738	46.5887	48.5421	50.2174	51.6920	52.5941	53.4517	54.0677	54.4802	54.9261	55.3809	55.2070	55.1978	55.6968	55.8716	56.1709	56.8900	57.4690	58.0578	58.6178	59.0120	59.4586	59.9310	60.3985	60.6441	60.9479	61.3036	61.5519	61.7270	61.9320	62.0878	62.1122	61.8823	61.1571	59.9740	58.5689	57.1101	55.4621	53.9082	52.6272	51.4289	50.3738	49.5362	49.1370	49.0872	49.0843	49.4328	50.1736
d-Pe19A2_03_C05R	38.1019	41.8712	44.5554	46.7874	48.6429	50.1340	51.4250	52.0196	52.6942	53.4658	53.5314	54.0499	54.2752	54.1619	54.5531	54.8644	55.2040	55.7109	56.2499	56.8456	57.3015	57.6578	58.0155	58.4885	58.8180	59.0911	59.3794	59.6144	59.8118	60.0256	60.2226	60.2853	60.3680	60.2050	59.5396	58.7308	57.6608	56.4326	55.0284	53.7282	52.6862	51.7549	50.8615	50.1970	49.8292	49.7714	49.8200	50.0839	50.6457
d-Pe19A2_03_C06R	39.9938	43.1458	45.7683	48.4987	50.4258	52.3758	53.2221	54.2716	54.9903	55.6746	56.4802	56.8142	56.5580	56.9792	57.3861	57.3233	57.9114	58.5137	59.1805	59.7196	60.2722	60.6075	61.0074	61.4467	61.7799	62.0779	62.3848	62.6686	62.9500	63.1701	63.3195	63.4231	63.5226	63.3821	62.8080	62.0362	60.9945	59.8263	58.6145	57.4339	56.3780	55.4618	54.5973	53.9385	53.5941	53.4931	53.5582	53.8271	54.3374
d-Pe19A2_03_C07R	38.3918	41.5168	43.4469	45.9277	47.5018	49.0200	49.8504	50.4156	51.0460	51.5442	52.0216	52.3164	52.0772	52.3434	52.7238	52.6762	52.9743	53.3902	53.9965	54.5390	55.0373	55.4609	56.0137	56.3984	56.8038	57.1578	57.3556	57.6177	57.9247	58.2061	58.2958	58.4118	58.4463	58.1202	57.3550	56.2842	54.9860	53.5970	52.1745	50.7681	49.5402	48.4898	47.5097	46.7657	46.4369	46.3993	46.5025	46.8723	47.5052
d-Pe19A2_03_C08R	37.6019	41.5242	43.4244	46.3194	48.0259	50.0680	51.1561	52.0182	52.8276	53.6323	54.3265	54.7139	54.4960	54.9513	55.2255	55.3256	55.7115	56.1703	56.9117	57.4456	57.9133	58.3496	58.8198	59.1461	59.5988	59.8713	60.1011	60.4177	60.6336	60.9618	61.0627	61.2136	61.2777	61.1077	60.5186	59.7431	58.7508	57.6506	56.4786	55.3493	54.3393	53.4451	52.6239	51.9829	51.6700	51.5899	51.6496	51.8923	52.4583
d-Pe19A2_03_C09R	38.5920	41.8080	44.2446	46.4566	48.4114	50.3436	51.1512	51.6228	52.4937	53.1306	53.5624	54.0292	53.7985	53.9667	54.4865	54.5297	54.9678	55.4000	56.1070	56.6529	57.2262	57.6217	58.1571	58.5694	58.9627	59.3421	59.6354	59.8807	60.1470	60.4463	60.5625	60.6585	60.7309	60.4731	59.7392	58.6855	57.3923	56.0329	54.5605	53.0952	51.8433	50.7503	49.7050	48.9447	48.5633	48.4968	48.5806	48.9853	49.6283
d-Pe19A2_03_C10R	40.5294	43.5633	45.9275	48.3279	50.4427	52.1177	53.0237	53.7376	54.5662	55.3319	55.8263	56.2128	55.9351	56.4102	56.7636	56.8112	57.2193	57.7730	58.6542	59.2199	59.7780	60.2406	60.6714	61.1418	61.5417	61.9340	62.1719	62.5763	62.7834	63.0446	63.1986	63.3300	63.3793	63.1727	62.4607	61.4262	60.1450	58.8101	57.3047	55.8465	54.5849	53.5226	52.4521	51.6228	51.2667	51.1644	51.2263	51.5876	52.1897
d-Pe19A2_03_C11R	38.1270	41.2819	43.5811	45.8922	47.7700	49.4698	50.3482	51.0431	51.7934	52.4327	52.9973	53.3629	53.0204	53.4176	53.8697	53.9385	54.3436	54.8031	55.4804	55.9464	56.4107	56.8967	57.3740	57.8054	58.1483	58.4847	58.7651	59.0951	59.2957	59.5506	59.6786	59.7803	59.8257	59.5984	58.9266	57.9409	56.7619	55.4239	54.0244	52.6746	51.5298	50.5748	49.6356	48.9283	48.6029	48.4809	48.5186	48.8492	49.4125
d-Pe19A2_03_C12R	40.1193	43.0136	45.1356	47.5564	48.9126	50.1921	51.4352	52.1767	52.5846	53.0631	53.0799	53.6355	53.4174	53.5767	53.8991	54.0866	54.5038	55.0631	55.6579	56.1495	56.6720	57.0808	57.6125	58.0025	58.4348	58.7377	59.1520	59.3920	59.5724	59.7730	59.9629	60.0782	60.1442	59.8145	59.0225	57.8189	56.5133	55.1124	53.5276	52.1511	50.9571	49.8817	48.7772	48.0548	47.7987	47.7194	47.8473	48.2167	48.9466
d-Pe19A2_03_D01R	42.5534	45.8129	47.7197	50.1231	51.7294	52.7745	54.1750	55.0473	55.5237	56.1114	56.4327	56.6410	56.4236	56.6198	57.1186	57.3273	57.7192	58.3080	59.0493	59.5418	59.9160	60.3659	60.7614	61.0276	61.5522	61.8604	62.1752	62.4263	62.6249	62.8245	62.9758	63.1441	63.2454	63.0362	62.4652	61.4742	60.3693	59.1024	57.7270	56.4488	55.3728	54.4176	53.3692	52.6348	52.3564	52.1870	52.2612	52.5587	53.1628
d-Pe19A2_03_D02R	38.1384	41.0535	42.9473	44.8690	47.1604	48.0879	48.9929	49.6958	50.1402	50.6205	50.8719	51.1333	50.8723	51.0919	51.3278	51.4051	51.9416	52.4300	52.9464	53.3849	53.7816	54.2692	54.8327	55.1997	55.6064	55.9434	56.2235	56.5153	56.7455	56.9603	57.0671	57.1877	57.2510	57.0007	56.2137	55.1300	53.8403	52.5331	51.1568	49.7255	48.6223	47.4763	46.5509	45.8573	45.5617	45.4887	45.6029	46.0189	46.5987
d-Pe19A2_03_D03R	39.5717	42.5481	44.3302	46.2198	48.2530	49.1227	50.5068	51.4143	51.6789	51.8986	52.3872	52.5848	52.3319	52.6677	52.9670	53.0785	53.6341	54.2729	54.7444	55.2130	55.6504	56.0204	56.4811	56.9821	57.3983	57.7574	58.0590	58.3812	58.5175	58.7346	58.9805	59.0249	59.0528	58.8333	58.0369	56.8673	55.4440	53.9399	52.2570	50.6893	49.2272	48.1479	46.9202	46.1087	45.7308	45.6193	45.7519	46.1575	46.9709
d-Pe19A2_03_D04R	40.8466	43.5710	45.7774	47.7274	49.7951	51.2275	52.2624	53.1867	53.7709	54.2493	54.5477	54.7120	54.6334	54.7455	55.2518	55.4575	55.9831	56.9121	57.1558	57.7220	58.1499	58.6142	59.0616	59.5243	59.9889	60.2740	60.5835	60.9052	61.1334	61.3539	61.5909	61.7419	61.6677	61.5591	60.8211	59.7370	58.4675	57.1004	55.6478	54.2096	53.0449	51.9812	50.9468	50.2312	49.9052	49.8188	49.8877	50.2390	50.8966
d-Pe19A2_03_D05R	39.7539	42.6929	44.9294	46.9923	48.7689	49.9965	51.1730	51.9896	52.4199	52.8102	53.0370	52.9885	53.1630	53.3121	53.5427	53.6966	54.0312	54.6709	55.3487	55.8972	56.3252	56.8484	57.2907	57.7510	58.2273	58.5238	58.8459	59.2052	59.4515	59.6623	59.8335	59.9234	59.9600	59.6245	58.7523	57.4819	56.0224	54.4654	52.7443	51.0677	49.6419	48.4639	47.2761	46.4140	46.0298	45.9251	46.1085	46.5643	47.4027
d-Pe19A2_03_D06R	40.7080	44.1876	46.1397	48.0179	49.8934	50.9354	51.8280	53.0622	53.3140	53.7234	54.2392	54.5806	54.2823	54.4688	54.6691	54.8229	55.1536	55.6852	56.2106	56.7024	57.0407	57.5206	57.9306	58.2990	58.6826	58.9416	59.1980	59.4804	59.6793	59.9403	60.0711	60.1944	60.2616	60.0160	59.3543	58.3602	57.2611	56.0526	54.6838	53.3738	52.3268	51.3617	50.4787	49.7720	49.4695	49.4877	49.4487	49.7204	50.3496
d-Pe19A2_03_D07R	40.6414	44.3090	46.5307	48.5881	50.5611	51.9232	52.8418	54.0137	54.4061	54.7585	55.4645	55.8084	55.6933	55.5854	56.0343	56.1916	56.4409	57.0886	57.7645	58.2973	58.6143	59.1358	59.5201	59.9824	60.3957	60.5790	60.8251	61.2622	61.4479	61.6963	61.8372	62.0062	62.0456	61.7743	61.0389	60.0672	58.8024	57.4707	55.9333	54.4858	53.2963	52.1936	51.1556	50.2870	50.0064	50.0616	50.0148	50.3850	51.1418
d-Pe19A2_03_D08R	38.7160	42.2072	45.2939	47.3730	48.8911	51.0837	52.1545	53.2841	53.7429	54.2173	54.7994	55.2704	55.1007	55.1484	55.4451	55.7664	55.9622	56.7645	57.2618	57.9644	58.4333	58.7624	59.1599	59.6174	59.9738	60.2732	60.6031	60.8817	61.1237	61.3179	61.5401	61.6268	61.6863	61.4698	60.8465	59.8810	58.6975	57.4254	55.9681	54.5579	53.4285	52.4157	51.4556	50.7976	50.3504	50.3342	50.3748	50.7232	51.3169
d-Pe19A2_03_D09R	39.7970	43.2381	45.4334	47.9704	49.8368	51.2363	52.5015	53.4038	53.9563	54.6718	55.0455	55.4802	55.2783	55.2189	55.6391	55.8554	56.0834	56.6652	57.2237	57.7496	58.2106	58.6102	58.9993	59.4438	59.8127	60.1040	60.3554	60.5632	60.8472	61.0395	61.2474	61.3821	61.3587	61.1399	60.4958	59.5581	58.4196	57.2282	55.8002	54.4333	53.2981	52.2927	51.3233	50.5800	50.2746	50.2246	50.3515	50.7175	51.3297
d-Pe19A2_03_D10R	39.3208	42.8849	45.4742	48.0123	49.6877	51.1451	52.4526	53.1893	53.7627	54.5934	55.0310	55.4230	55.3176	55.4272	55.8191	55.8817	56.3424	56.8515	57.6863	58.2409	58.7431	59.2767	59.7605	60.1745	60.6649	60.9173	61.2582	61.5945	61.8896	62.1642	62.2734	62.3776	62.4377	62.1634	61.4297	60.3497	58.9700	57.5771	56.0552	54.5302	53.2459	52.1095	51.0317	50.2197	49.8985	49.8326	49.9340	50.3528	51.0235
d-Pe19A2_03_D11R	38.3370	41.2691	43.4415	45.4821	47.1799	48.4079	49.2094	49.8743	50.3349	50.8054	51.1551	51.5136	51.2772	51.3504	51.7734	51.7365	51.9540	52.4615	52.9994	53.4360	53.8687	54.3785	54.8960	55.2984	55.6977	55.9874	56.2361	56.5614	56.7892	56.9767	57.1351	57.2121	57.2024	56.9001	56.0803	54.9376	53.6546	52.3111	50.9286	49.5251	48.3857	47.3693	46.4132	45.7442	45.4815	45.4506	45.5968	46.0203	46.6302
d-Pe19A2_03_D12R	39.8018	42.2743	44.6897	46.9711	48.6809	49.6052	51.0055	51.8122	51.9579	52.8066	52.8416	53.3178	53.1454	53.3799	53.6969	53.9225	54.3128	54.7024	55.4491	55.8050	56.3877	56.7680	57.2069	57.5498	58.0863	58.3684	58.7399	59.0091	59.2173	59.4018	59.5269	59.6812	59.7883	59.5703	58.8067	57.7281	56.4666	55.1272	53.6934	52.3686	51.2516	50.2178	49.2199	48.4644	48.1727	48.0971	48.2242	48.4890	49.1711
d-Pe19A2_03_E01R	42.4629	45.1992	47.6134	49.8785	51.7931	52.9446	54.3904	55.0680	55.7481	56.4342	56.6750	56.9512	56.8779	57.1296	57.3331	57.5297	58.2270	58.8851	59.5077	60.0360	60.4533	60.9231	61.4698	61.8347	62.1499	62.4942	62.8108	63.1998	63.4227	63.6013	63.7510	63.9381	63.9823	63.7970	63.0901	62.1153	60.8653	59.5943	58.2165	56.8392	55.7092	54.6241	53.6828	52.9598	52.6130	52.4994	52.5766	52.9234	53.5259
d-Pe19A2_03_E02R	42.8915	45.4866	48.1521	50.0667	51.9857	53.2068	54.4094	55.0477	55.6418	56.0946	56.3438	56.5274	56.4733	56.6656	56.9582	57.0345	57.8595	58.4776	59.0112	59.5731	59.9509	60.4287	60.8655	61.2390	61.6486	62.0721	62.3638	62.6942	62.9240	63.1057	63.2754	63.4858	63.4777	63.2730	62.4472	61.3988	60.0720	58.6297	57.1496	55.6435	54.4209	53.2156	52.1956	51.4039	51.0552	50.9518	51.0688	51.4447	52.0650
d-Pe19A2_03_E03R	42.7487	45.9112	48.5764	51.1854	53.1519	54.6727	56.2691	57.1980	57.9115	58.7211	59.1475	59.3764	59.4039	59.6845	60.0877	60.3333	61.1846	61.7834	62.4486	63.0972	63.3898	63.9063	64.4076	64.7675	65.1153	65.4900	65.8435	66.1482	66.3987	66.5732	66.7860	67.0047	67.0668	66.9816	66.3313	65.4999	64.4104	63.1822	61.8409	60.4940	59.4366	58.2814	57.3455	56.5806	56.2028	56.0939	56.1426	56.4669	57.1040
d-Pe19A2_03_E04R	41.0192	43.8219	46.9483	48.6978	50.4572	51.9431	52.9274	53.9266	54.3189	54.8156	55.0887	55.3884	54.8798	55.4867	55.8290	56.0233	56.5345	57.0998	57.7128	58.2925	58.6803	59.1248	59.5994	60.0378	60.4785	60.8090	61.0290	61.4115	61.5519	61.8223	62.0026	62.0931	62.2160	61.9251	61.2100	60.1568	58.9216	57.5457	56.0555	54.5441	53.3704	52.3740	51.3468	50.6295	50.3016	50.2128	50.2916	50.6987	51.3735
d-Pe19A2_03_E05R	38.9201	41.8051	44.4142	46.3751	48.2829	49.2190	50.4482	51.2600	51.8897	52.2679	52.6222	52.8810	52.4250	53.0236	53.2159	53.4471	53.9238	54.4556	55.0456	55.6119	56.0525	56.4851	56.9986	57.4742	57.8992	58.2299	58.4683	58.8087	58.9928	59.3135	59.5058	59.6135	59.6446	59.3930	58.6675	57.5275	56.2837	54.8946	53.4033	51.9341	50.7432	49.6687	48.6746	47.9178	47.5691	47.4772	47.5935	47.9464	48.6181
d-Pe19A2_03_E06R	40.8983	44.1601	46.3531	49.0204	50.3391	52.1291	53.1776	54.5262	54.9564	55.6111	55.9877	56.0274	56.0919	56.2716	56.5899	56.9727	57.3645	58.0417	58.8306	59.1823	59.7022	60.1628	60.5904	60.9490	61.4491	61.7460	62.0454	62.4236	62.6247	62.8496	63.0194	63.1323	63.1839	63.0614	62.3435	61.3273	60.1495	58.9629	57.6169	56.2605	55.1062	54.1631	53.2104	52.5078	52.1985	52.0613	52.2338	52.5614	53.1397
d-Pe19A2_03_E07R	39.8738	43.0578	45.6644	47.6820	49.3631	50.8684	51.9848	52.7259	53.1722	53.3693	54.0997	54.5375	54.2270	54.4029	54.7258	54.8162	55.0104	55.5397	56.2246	56.7472	57.2078	57.6044	58.0382	58.5206	58.8920	59.1373	59.4404	59.8063	60.0224	60.2731	60.3580	60.5203	60.5011	60.2258	59.4968	58.2378	57.1013	55.6940	54.0823	52.6346	51.4009	50.2286	49.1928	48.4246	48.1387	48.1896	48.2358	48.6192	49.4238
d-Pe19A2_03_E08R	35.3337	39.1283	41.5530	43.9301	45.5805	46.7451	47.7691	48.4889	49.2539	49.5017	49.8220	50.1566	50.2184	50.2227	50.5087	50.9406	51.0316	51.5412	52.1106	52.6400	53.1361	53.4825	53.9281	54.4151	54.8520	55.0754	55.4386	55.7173	55.9692	56.1308	56.3676	56.4493	56.4639	56.2088	55.4434	54.3171	52.9990	51.6697	50.1025	48.6542	47.4272	46.3867	45.3594	44.6488	44.2615	44.2299	44.3590	44.7259	45.3811
d-Pe19A2_03_E09R	38.8449	41.3912	44.4605	46.7013	48.3445	49.8626	50.8942	51.8680	52.2779	52.9442	53.4737	53.7939	53.4943	53.7428	54.2026	54.2958	54.6140	55.1626	55.8326	56.2627	56.8186	57.2307	57.6037	58.0563	58.4398	58.8376	59.0124	59.3949	59.5806	59.8325	59.9194	60.0400	60.0981	59.8701	59.1457	58.1700	56.9776	55.7072	54.3551	52.9940	51.8744	50.9064	49.9308	49.1995	48.9218	48.8663	48.9002	49.2809	49.8682
d-Pe19A2_03_E10R	40.0194	43.0317	46.2822	48.2920	50.0052	51.4034	52.8033	54.0572	54.2888	54.9682	55.6071	55.9855	55.7904	55.9572	56.4134	56.4490	56.9387	57.3585	58.2453	58.6780	59.2448	59.6805	60.0854	60.5197	60.9257	61.1901	61.4836	61.8214	62.0673	62.3132	62.4452	62.5437	62.6190	62.4612	61.7674	60.9349	59.8480	58.6155	57.3442	56.0921	55.0353	54.0702	53.1897	52.5026	52.2363	52.1055	52.1749	52.5043	53.0364
d-Pe19A2_03_E11R	38.5854	42.0975	44.9722	47.2289	49.2150	50.6779	51.8731	52.6664	53.1980	53.7580	54.1434	54.6642	54.3692	54.4500	54.9747	55.0527	55.2614	55.7760	56.6014	57.0678	57.6474	58.1815	58.6076	59.0876	59.4911	59.7564	60.0526	60.3844	60.6408	60.9195	61.0027	61.1082	61.1211	60.8234	59.9988	58.8327	57.4470	55.9385	54.3556	52.7546	51.3854	50.1946	49.0363	48.1555	47.8649	47.8065	47.9055	48.3680	49.1375
d-Pe19A2_03_E12R	41.7204	45.0871	47.1280	49.1899	50.8031	52.1857	53.1023	53.8083	54.2985	54.7271	54.9373	55.0406	54.8762	55.1988	55.5267	55.6203	55.9630	56.6447	57.3311	57.8161	58.3290	58.7912	59.2352	59.6775	60.0967	60.4685	60.7648	61.1026	61.3391	61.4940	61.6498	61.7688	61.7999	61.4761	60.5921	59.3135	57.8432	56.3745	54.7234	53.2076	51.9438	50.8027	49.7418	48.9683	48.6768	48.5984	48.7644	49.1704	49.9066
d-Pe19A2_03_F01R	43.2576	46.1415	48.7563	51.3285	52.9861	54.5910	55.5581	56.3841	56.9296	57.7519	57.8240	58.2547	58.0766	58.2761	58.6925	58.8748	59.6452	60.2865	60.8952	61.4243	61.8033	62.3515	62.8239	63.1172	63.6081	63.9380	64.3317	64.6149	64.7894	64.9868	65.2933	65.4035	65.3730	65.2259	64.5503	63.4144	62.2541	60.9062	59.4391	57.9890	56.8562	55.6649	54.6972	53.9712	53.5713	53.4595	53.5282	53.9192	54.5340
d-Pe19A2_03_F02R	41.0854	43.7215	45.9381	48.3190	50.1026	51.1527	52.5208	53.1642	53.7175	54.2846	54.5685	54.7763	54.6058	54.8524	55.2398	55.2443	56.0130	56.5077	57.2393	57.7393	58.2250	58.5861	59.1841	59.4966	59.9570	60.2768	60.6191	60.8996	61.1591	61.3605	61.5221	61.6898	61.7078	61.5023	60.7128	59.6362	58.3311	56.8913	55.4183	53.9416	52.7568	51.6047	50.6299	49.8659	49.5388	49.3823	49.4882	49.8503	50.5023
d-Pe19A2_03_F03R	42.0909	45.1440	47.2872	49.3430	51.0582	52.3420	53.4933	54.2506	54.8700	55.2132	55.2391	55.2171	55.3779	55.3475	55.8195	55.8515	56.3599	57.0057	57.7121	57.9971	58.6548	59.0169	59.4674	59.8837	60.2983	60.7070	61.0212	61.3925	61.5879	61.7452	61.9803	62.0662	62.0807	61.8285	60.9933	59.8171	58.4780	57.0864	55.5926	54.0718	52.7591	51.6479	50.5758	49.7783	49.4817	49.4495	49.6171	50.0226	50.7786
d-Pe19A2_03_F04R	43.6440	47.0990	49.3878	52.0967	53.7334	55.2908	56.5572	57.7767	58.4802	59.0334	59.3364	59.7910	59.4801	59.8830	60.1624	60.5023	61.0341	61.7512	62.4367	62.9179	63.3965	63.7871	64.1566	64.5544	65.0137	65.3430	65.6652	66.0536	66.2734	66.4371	66.6370	66.8148	66.8569	66.7140	66.1203	65.1927	64.0028	62.6939	61.3271	60.0001	58.9525	57.9586	56.9662	56.2177	55.9313	55.7933	55.7819	56.0699	56.6553
d-Pe19A2_03_F05R	44.0707	47.5956	50.0801	52.1220	54.1875	55.5733	56.9232	57.7100	58.2638	58.8965	59.1478	59.5867	59.2882	59.2874	59.8502	60.1046	60.6159	61.3067	61.9412	62.4432	62.8783	63.3208	63.7201	64.1721	64.5938	64.9905	65.3934	65.6411	65.8705	66.0658	66.2003	66.3471	66.4312	66.2087	65.4507	64.3759	62.9522	61.4920	59.8717	58.2984	56.9879	55.7805	54.6235	53.7579	53.4052	53.2866	53.3217	53.7553	54.4767
d-Pe19A2_03_F06R	38.9171	42.2209	45.0814	47.4329	49.3588	50.8777	51.7232	52.7201	53.1607	53.6190	53.8969	54.2809	54.1745	54.1163	54.6277	54.8064	55.0465	55.6774	56.2162	56.7895	57.4234	57.7203	58.1623	58.6746	59.0964	59.3766	59.7352	60.0088	60.2180	60.4288	60.6264	60.7226	60.7281	60.4948	59.6950	58.5801	57.2104	55.7578	54.1083	52.5280	51.2518	50.0773	48.9592	48.1858	47.7592	47.7141	47.8304	48.2139	48.9070
d-Pe19A2_03_F07R	42.8083	45.8694	48.3982	51.1429	53.0667	54.0148	55.5153	56.1057	56.7395	57.4204	57.8029	58.0921	57.8428	58.2340	58.3392	58.5395	58.9832	59.4921	60.2257	60.7341	61.2630	61.6953	62.0888	62.4653	62.9578	63.2969	63.5903	63.9260	64.1351	64.3784	64.5138	64.6042	64.6552	64.3873	63.5745	62.5201	61.2535	59.9573	58.5218	57.1140	55.9649	54.8995	53.9204	53.1767	52.9095	52.8698	52.9476	53.3068	53.9306
d-Pe19A2_03_F08R	43.3563	46.1184	48.2547	50.7211	52.5440	53.9101	55.0207	55.8899	56.4269	57.1839	57.3748	57.6124	57.5669	57.7712	58.1034	58.4015	58.9203	59.4132	60.2561	60.7578	61.2919	61.6982	62.1137	62.4587	62.9478	63.2152	63.5640	63.8883	64.1082	64.2945	64.4353	64.5713	64.6487	64.4730	63.8159	62.8024	61.6116	60.3291	58.8593	57.5578	56.4540	55.4393	54.4495	53.7422	53.4179	53.3188	53.3858	53.6254	54.2699
d-Pe19A2_03_F09R	41.6945	44.4199	46.7566	48.8949	50.5855	52.0427	53.2374	54.0809	54.5588	55.1487	55.3996	55.7874	55.5671	55.9612	56.2335	56.4446	56.9395	57.5387	58.1756	58.7630	59.3231	59.6691	60.1595	60.6052	60.9998	61.3617	61.6970	62.0099	62.2575	62.5086	62.6889	62.7992	62.8757	62.7232	61.9439	60.8599	59.6087	58.2470	56.7041	55.2829	54.1008	52.9799	51.9283	51.1326	50.7939	50.6887	50.7829	51.0983	51.8558
d-Pe19A2_03_F10R	42.2928	45.5766	47.5278	50.0841	51.2920	52.7600	53.8724	54.5050	55.0047	55.1355	55.4529	55.6822	55.3125	55.5061	55.8838	56.1394	56.5485	57.3305	57.7661	58.2545	58.7186	59.1123	59.5735	60.0709	60.4944	60.8277	61.0982	61.4958	61.6920	61.8733	62.0693	62.1846	62.1262	61.8666	60.9412	59.6469	58.2416	56.7879	55.1660	53.6695	52.2651	51.2249	50.0961	49.4113	49.0975	49.0652	49.2262	49.6243	50.3034
d-Pe19A2_03_F11R	43.3672	45.7953	47.6746	49.7121	50.9529	52.2708	52.9617	53.4943	53.7762	54.1032	54.0295	53.7474	54.0404	53.7874	54.1646	54.3383	54.7004	55.2865	55.8998	56.2595	56.6595	57.1218	57.5618	58.0399	58.4671	58.7563	59.0795	59.4250	59.5936	59.7969	59.9474	60.0935	60.0598	59.6594	58.7881	57.3022	55.8195	54.2061	52.4598	50.7419	49.2854	48.0277	46.8396	45.9452	45.5932	45.4797	45.6617	46.1276	46.9467
d-Pe19A2_03_F12R	42.5968	45.7604	48.0530	49.8211	51.4161	52.8111	53.3239	54.2111	54.6249	54.7126	54.8309	55.1670	54.7341	54.7715	55.1500	55.3754	55.6747	56.3036	56.7820	57.2267	57.6860	58.1747	58.5918	59.0225	59.4164	59.7145	60.0396	60.3946	60.5213	60.7231	60.9083	61.0012	61.0437	60.6695	59.7612	58.4537	57.0141	55.4934	53.9441	52.3828	51.1374	49.9652	48.9041	48.1531	47.8574	47.7467	47.8745	48.2964	49.0171
d-Pe19A2_03_G01R	44.1581	47.6620	50.9319	53.2196	55.4910	57.1793	58.6959	60.2322	61.0646	61.6913	62.3553	62.9140	62.6904	62.8008	63.4154	63.9816	64.6680	65.4233	66.0054	66.5704	67.0407	67.5102	67.8533	68.2885	68.8678	69.1590	69.5734	69.8154	70.0283	70.2900	70.6179	70.7297	70.8283	70.7136	70.1975	69.3045	68.2358	67.1061	65.8929	64.6341	63.6063	62.6228	61.6527	60.9605	60.6863	60.6440	60.6866	60.9939	61.5649
d-Pe19A2_03_G02R	40.3152	44.7637	47.6595	49.9653	52.0675	53.5184	54.6998	55.5050	56.1785	56.6033	57.0399	57.3995	57.4374	57.4209	57.7678	58.1295	58.6408	59.1955	59.7565	60.4474	60.8223	61.3234	61.7467	62.2377	62.6231	62.9754	63.3359	63.6436	63.8664	64.0641	64.2773	64.4031	64.3809	64.1480	63.3032	62.1259	60.7849	59.3527	57.7303	56.2099	54.9287	53.7681	52.6794	51.8605	51.5096	51.4957	51.6194	52.0118	52.6735
d-Pe19A2_03_G03R	34.7817	38.2924	41.3173	43.3505	45.2105	46.4976	47.7644	48.4594	48.8716	49.4035	49.8091	50.1744	50.1665	50.3808	50.7147	50.8873	51.1588	51.6383	52.1293	52.7347	53.4091	53.8689	54.4956	55.0296	55.4636	55.8403	56.1210	56.4415	56.7514	57.0764	57.1385	57.2530	57.2336	56.7846	55.7405	54.3083	52.7366	51.1048	49.3680	47.6615	46.1730	44.9092	43.6895	42.8747	42.5901	42.6284	42.8271	43.3868	44.2272
d-Pe19A2_03_G04R	31.5313	35.0443	38.0847	40.5753	42.2756	43.8343	45.0482	45.8535	46.6378	47.2757	47.6236	48.2341	48.2082	48.5199	48.9996	49.1142	49.4492	49.8652	50.4477	50.9746	51.4973	51.9871	52.5264	53.0670	53.5267	53.8136	54.1407	54.4666	54.6967	55.0554	55.1353	55.2578	55.2757	54.9208	54.1000	52.8717	51.5903	50.2266	48.7754	47.3946	46.2037	45.1905	44.2302	43.5231	43.2657	43.2675	43.3964	43.8290	44.5005
d-Pe19A2_03_G05R	35.9516	39.2818	41.9177	43.8946	46.0333	47.5265	48.7581	49.5311	50.2468	50.7474	50.9723	51.4411	51.4004	51.5827	52.0626	52.2556	52.5324	53.1351	53.7678	54.3245	54.7618	55.2445	55.8091	56.2859	56.6904	57.1071	57.3757	57.6521	57.9180	58.1077	58.2394	58.4163	58.4156	58.0364	57.1784	56.0095	54.7134	53.3490	51.9893	50.6221	49.3426	48.4633	47.5436	46.8936	46.6537	46.6709	46.8599	47.2926	47.9695
d-Pe19A2_03_G06R	32.0788	35.4063	38.3481	40.9126	42.6941	44.0981	45.6916	46.4568	47.3216	47.8702	48.2863	48.6621	48.8116	49.0726	49.4400	49.6824	50.1728	50.7642	51.3996	51.8670	52.3063	52.8055	53.3235	53.8597	54.2459	54.5648	54.8797	55.1937	55.4481	55.6672	55.8094	55.9727	55.9604	55.7549	55.0367	54.0330	52.8978	51.7133	50.4349	49.2848	48.1955	47.5307	46.7534	46.1710	45.9089	45.8608	45.9866	46.2617	46.7680
d-Pe19A2_03_G07R	30.8770	34.0250	36.7999	39.4160	41.1688	42.9272	44.2119	45.1428	45.9261	46.5158	46.9347	47.3497	47.4268	47.7399	48.1763	48.4421	48.7563	49.3192	49.8625	50.3521	50.7784	51.4224	51.8819	52.3889	52.8181	53.2027	53.4444	53.7389	54.0324	54.2518	54.4169	54.5438	54.5875	54.3535	53.5726	52.5593	51.4118	50.1591	48.8500	47.5724	46.3859	45.5708	44.7247	44.0458	43.8213	43.7740	43.9401	44.3049	44.9917
d-Pe19A2_03_G08R	30.7200	33.5982	35.9979	38.3548	40.0964	41.8177	43.2129	43.9882	44.6860	45.2249	45.8117	45.6830	46.0620	46.3837	46.7403	47.0188	47.4858	47.9155	48.2089	48.8265	49.2157	49.6364	50.1274	50.6263	50.9975	51.4284	51.7216	51.9976	52.1898	52.4224	52.6138	52.7398	52.7602	52.5691	51.9368	50.9708	49.9796	48.8558	47.7291	46.6522	45.7224	44.9451	44.2419	43.6902	43.4132	43.3956	43.5334	43.7755	44.2878
d-Pe19A2_03_G09R	34.1056	36.8069	39.3618	41.5614	43.5117	45.1296	46.6589	47.2883	48.0398	48.6852	49.3417	49.2121	49.4249	49.6796	50.1611	50.3086	50.7763	51.2257	51.7292	52.3437	52.7275	53.2037	53.6334	54.1447	54.5524	54.8503	55.1278	55.4605	55.6552	55.9137	56.0845	56.2161	56.2450	56.0239	55.4662	54.5377	53.5463	52.4563	51.3383	50.2814	49.3873	48.6582	47.9280	47.3563	47.1228	47.0886	47.1682	47.4255	47.9751
d-Pe19A2_03_G10R	35.4174	38.5115	41.0406	43.0134	45.1707	46.3398	47.7892	48.7180	49.3430	49.9390	50.3676	50.3217	50.5039	50.6870	51.0606	51.3777	51.6486	52.2554	52.7970	53.3477	53.7035	54.2006	54.6323	55.1149	55.5186	55.8233	56.1167	56.4399	56.6486	56.8800	57.0160	57.1237	57.1398	56.9112	56.2964	55.3057	54.1914	53.0434	51.8184	50.6909	49.6981	48.8858	48.1165	47.5355	47.2608	47.2570	47.3717	47.6304	48.1804
d-Pe19A2_03_G11R	32.1609	36.2985	39.3792	42.0874	44.2705	45.8986	47.8963	48.9976	49.7275	50.6991	51.3656	51.9239	51.9541	52.2300	52.8352	52.8469	53.3581	53.9689	54.5647	55.1045	55.5418	55.9823	56.4516	56.9721	57.3659	57.6206	58.0019	58.2535	58.5032	58.7423	58.8955	59.0305	59.1563	58.9837	58.3579	57.5127	56.5626	55.4974	54.3300	53.2450	52.2774	51.4559	50.6624	50.0860	49.8479	49.8264	49.9836	50.2891	50.8883
d-Pe19A2_03_G12R	34.2799	37.9372	40.9066	43.2770	45.6279	46.8848	48.5279	49.2393	49.3970	50.0558	50.4550	50.7992	50.8215	51.0303	51.4598	51.5589	51.8736	52.4629	53.0590	53.7490	54.2675	54.7205	55.3057	55.9314	56.3162	56.6247	56.9899	57.3290	57.6032	57.8329	58.0239	58.0917	58.1233	57.6772	56.6825	55.2019	53.6077	52.0041	50.1993	48.4767	46.9470	45.6923	44.4766	43.6523	43.3577	43.3940	43.5987	44.1018	45.0135
d-Pe19A2_04_A01R	38.0004	41.0551	43.2811	45.8572	47.1302	48.5558	49.8124	50.4004	50.9790	51.3155	51.6555	52.1805	52.0110	52.3305	52.5555	52.6254	52.8541	53.2673	53.9186	54.4958	54.9768	55.4465	55.9272	56.3165	56.7559	57.0773	57.3140	57.6404	57.8923	58.1499	58.3000	58.3545	58.3710	58.1134	57.3150	56.2166	54.9364	53.6108	52.1653	50.7754	49.5773	48.5700	47.5845	46.8417	46.5493	46.4946	46.6166	46.9957	47.6208
d-Pe19A2_04_A02R	36.5212	39.4079	41.6708	44.0065	45.1594	46.3827	47.4862	48.0279	48.5200	48.8913	49.2405	49.6284	49.5814	49.6839	49.9864	50.0049	50.2949	50.7927	51.2549	51.7208	52.3005	52.6990	53.1630	53.7000	54.0928	54.3149	54.6617	54.9838	55.2071	55.4870	55.6367	55.6572	55.6612	55.3508	54.4942	53.3894	52.0689	50.7228	49.2735	47.8755	46.7051	45.7126	44.7588	44.0749	43.8121	43.8150	43.9378	44.3406	44.9624
d-Pe19A2_04_A03R	36.7241	39.6515	42.0837	43.8796	45.3107	47.0342	47.8266	48.8449	49.0990	49.6120	49.8568	50.3109	50.0863	50.3332	50.6661	50.8718	51.1531	51.6368	52.3069	52.7823	53.2466	53.6356	54.1044	54.6044	55.0221	55.3389	55.7228	56.0153	56.2221	56.3992	56.5721	56.7270	56.7769	56.4512	55.7095	54.5404	53.1787	51.7310	50.1363	48.6545	47.4502	46.3306	45.1939	44.4228	44.0847	43.9981	44.1745	44.5210	45.3242
d-Pe19A2_04_A04R	39.2598	42.3631	45.0431	46.9479	48.9035	50.2799	51.5163	52.5080	52.9439	53.5023	53.6309	54.1087	54.0132	54.1942	54.6265	54.8343	55.1749	55.7619	56.5437	57.0948	57.6187	58.0025	58.5151	58.9597	59.4021	59.6968	60.0193	60.3528	60.5757	60.7746	60.9715	61.0978	61.1500	60.9427	60.1957	59.0835	57.8246	56.3749	54.8930	53.5747	52.3966	51.3248	50.3312	49.6193	49.2806	49.1594	49.3146	49.6164	50.2446
d-Pe19A2_04_A05R	41.2701	44.3165	47.0038	49.1652	50.8374	52.6588	54.0628	54.8536	55.5100	55.8756	56.4148	56.3524	56.4398	56.5807	56.9686	57.1227	57.8353	58.5831	59.3139	59.8572	60.4475	60.7854	61.1469	61.6694	62.0816	62.4381	62.8369	63.1941	63.3177	63.5982	63.8373	63.9168	63.9472	63.8250	63.0478	61.9100	60.6136	59.1829	57.6124	56.1153	54.7213	53.6486	52.5416	51.6870	51.3088	51.1911	51.2619	51.6509	52.3225
d-Pe19A2_04_A06R	41.1084	44.1798	46.6560	48.8859	50.7186	52.2077	53.3321	54.2937	54.9800	55.5661	56.0642	56.4234	56.1094	56.4432	56.7362	56.9598	57.3697	58.1768	58.7219	59.1131	59.7981	60.1236	60.5523	60.9254	61.4922	61.7130	62.0766	62.4029	62.5751	62.8474	63.0859	63.1643	63.2087	63.1294	62.4310	61.3852	60.1790	58.8492	57.4110	56.0878	54.9423	53.8727	52.8920	52.0689	51.7663	51.6277	51.6597	52.0136	52.6733
d-Pe19A2_04_A07R	40.9142	44.3278	46.7324	49.2170	51.1323	52.2715	53.7855	54.7618	55.4978	55.9780	56.5539	57.0495	56.8145	57.0182	57.3215	57.5559	58.0997	58.7979	59.3162	59.9150	60.3930	60.8581	61.2650	61.5343	62.1003	62.3802	62.8100	63.0850	63.3137	63.5550	63.7771	63.9197	63.9367	63.7944	63.1173	62.0097	60.7965	59.4416	57.9594	56.5874	55.4687	54.3598	53.3727	52.5775	52.2613	52.0807	52.1430	52.4835	53.1825
d-Pe19A2_04_A08R	35.4914	39.3342	41.5292	43.4912	45.5752	46.7510	47.6176	48.5442	48.8556	49.4951	49.7424	50.2183	50.1529	50.1207	50.5342	50.8234	50.9688	51.4505	51.8682	52.4186	52.7813	53.1414	53.5576	53.9951	54.3029	54.5339	54.9080	55.1000	55.3697	55.5459	55.7218	55.8179	55.8107	55.6563	55.0341	54.1184	53.0430	51.9006	50.5669	49.3092	48.2727	47.3861	46.4848	45.8374	45.4590	45.4665	45.5146	45.8024	46.3413
d-Pe19A2_04_A09R	37.2902	41.1980	44.0456	46.3728	48.4671	49.7069	50.8242	51.7644	52.1914	52.8970	53.2592	53.7712	53.7291	53.7804	54.2390	54.5154	54.9015	55.3521	55.9364	56.4685	57.0494	57.3349	57.7841	58.2794	58.6337	58.9281	59.2930	59.5055	59.7891	59.9548	60.1572	60.3198	60.3203	60.1288	59.4744	58.5614	57.3590	56.1014	54.6163	53.2436	52.1368	51.1440	50.1526	49.4617	49.0768	48.9809	49.0373	49.3591	49.9558
d-Pe19A2_04_A10R	36.8298	41.1285	43.6341	46.0918	48.1488	49.3759	50.4626	51.5082	52.0361	52.8438	53.0346	53.5625	53.5626	53.6856	54.0231	54.3634	54.6570	55.2422	55.7156	56.2245	56.7497	57.0462	57.4850	57.9189	58.2535	58.5613	58.9017	59.0683	59.3544	59.5303	59.7226	59.8786	59.9267	59.7550	59.1541	58.2784	57.2497	56.0953	54.7524	53.5253	52.5415	51.6180	50.7579	50.1016	49.7659	49.7115	49.7544	50.0255	50.5331
d-Pe19A2_04_A11R	39.8669	44.1756	46.8918	48.9794	51.5169	52.8063	54.0197	55.0036	55.4295	56.0514	56.5180	56.9064	56.7650	56.8314	57.2422	57.5393	57.8426	58.5689	59.1320	59.7728	60.1801	60.6196	61.0666	61.5561	61.8855	62.2103	62.5503	62.8333	63.1118	63.3131	63.4651	63.5935	63.5809	63.3769	62.6732	61.5796	60.2724	58.8103	57.1233	55.5580	54.2518	53.0886	51.9702	51.1446	50.7113	50.6305	50.6974	51.0720	51.7810
d-Pe19A2_04_A12R	37.0127	40.1186	42.6129	44.7155	46.3452	47.6121	48.5568	49.2756	49.7017	50.1361	50.3727	50.7826	50.7334	50.8756	51.2343	51.3353	51.5883	52.0568	52.6670	53.1480	53.6559	54.0973	54.6507	55.0830	55.5371	55.8762	56.1137	56.4729	56.7172	57.0077	57.0691	57.1436	57.1671	56.8764	56.0195	54.8206	53.4003	51.8708	50.2482	48.6628	47.2959	46.1194	45.0142	44.1696	43.8449	43.8197	43.9152	44.3995	45.1675
d-Pe19A2_04_B01R	39.5919	42.7467	45.1938	47.5183	49.5869	50.6698	52.1626	53.1366	53.6341	54.4003	54.8350	55.3120	55.1675	55.5244	55.9445	55.9402	56.2719	56.7953	57.6112	58.1036	58.5998	59.0560	59.5173	59.9037	60.3023	60.6269	60.8307	61.1993	61.4362	61.7108	61.7945	61.9159	62.0159	61.7850	61.1327	60.1882	58.9749	57.7219	56.2888	54.9179	53.8054	52.8469	51.8992	51.1548	50.8518	50.7853	50.8223	51.1161	51.7104
d-Pe19A2_04_B02R	40.9124	44.1429	45.8951	47.9394	49.8980	51.0298	52.3659	53.0558	53.5072	54.0459	54.4167	54.5479	54.4157	54.5209	54.9531	55.0249	55.5605	56.0966	56.6610	57.1293	57.6152	58.0330	58.6534	58.9160	59.2383	59.4647	59.8404	60.0845	60.2460	60.5134	60.6691	60.7729	60.7801	60.6323	59.8752	59.0229	57.8565	56.5512	55.1682	53.8287	52.8039	51.7860	50.9072	50.2464	49.9108	49.7448	49.8145	50.1310	50.7287
d-Pe19A2_04_B03R	41.1374	43.7132	45.5584	48.3437	49.5109	50.9851	52.1325	52.8848	53.2837	53.8058	54.1081	54.1434	54.0939	54.4670	54.6380	54.8662	55.2370	55.7925	56.2406	56.8261	57.2686	57.6911	58.2155	58.5920	59.0394	59.2749	59.6407	59.9371	60.1453	60.3831	60.5908	60.6552	60.7319	60.4729	59.6507	58.5455	57.2304	55.7700	54.3014	52.8185	51.6565	50.4985	49.4903	48.6901	48.3590	48.2661	48.3331	48.6860	49.3617
d-Pe19A2_04_B04R	40.8794	43.8783	46.3284	48.8929	50.2058	51.4440	52.9384	53.5667	54.2476	54.9000	55.0759	55.0862	55.2656	55.4598	55.8022	55.9905	56.2767	57.0072	57.3916	58.0098	58.5397	58.9400	59.3642	59.8084	60.2577	60.4826	60.8247	61.1547	61.3889	61.6386	61.7883	61.8840	61.9296	61.7149	60.9909	59.9533	58.6321	57.2640	55.7962	54.3270	53.1368	52.0168	50.9384	50.1033	49.8290	49.7122	49.7622	50.1479	50.8697
d-Pe19A2_04_B05R	39.6992	42.9324	46.2451	48.9909	50.2536	52.1742	53.7556	54.6308	55.3041	56.0030	56.4378	56.6622	56.6720	56.8307	57.2491	57.6295	58.1207	58.7787	59.3690	60.0106	60.5290	60.9020	61.3775	61.9110	62.2990	62.5920	62.9520	63.2667	63.5542	63.8007	63.9547	64.1397	64.2062	64.0007	63.3500	62.3844	61.1619	59.8256	58.4252	57.0061	55.9172	54.8455	53.8396	53.0964	52.7732	52.6442	52.6892	53.0620	53.7076
d-Pe19A2_04_B06R	39.7922	42.5577	45.2147	47.3227	48.8351	50.2208	51.6082	52.5239	52.8797	53.5117	53.9932	54.2200	54.1404	54.2878	54.5733	54.9575	55.2404	55.8802	56.4420	56.9554	57.5339	57.9499	58.3735	58.8699	59.2671	59.5045	59.9256	60.2166	60.4300	60.7084	60.8978	61.0247	61.0695	60.8854	60.1605	59.1502	57.9255	56.5894	55.1725	53.7975	52.6913	51.6319	50.6638	49.9409	49.5570	49.4709	49.5216	49.8966	50.5258
d-Pe19A2_04_B07R	40.3498	44.3921	46.3935	48.7441	50.5464	52.3384	53.2972	54.1127	54.8561	55.2633	55.8730	56.3129	56.1960	56.3154	56.6440	56.9487	57.2435	57.9448	58.5689	59.0836	59.5867	60.0010	60.3531	60.8772	61.2959	61.5368	61.7845	62.1539	62.2972	62.6179	62.7401	62.9014	62.9737	62.7394	62.1158	61.0480	59.8911	58.5805	57.0574	55.7809	54.6249	53.5711	52.5805	51.8525	51.5517	51.5325	51.5038	51.7690	52.4499
d-Pe19A2_04_B08R	37.9422	41.4180	43.4910	45.6386	47.7122	48.7495	49.8314	50.6934	51.0679	51.4891	51.8723	52.3655	52.3134	52.3114	52.6590	52.9847	53.2346	53.7795	54.1995	54.7668	55.2359	55.6285	56.1336	56.6551	57.0243	57.2710	57.6895	57.9163	58.1342	58.3742	58.5477	58.6723	58.6803	58.5029	57.7531	56.6877	55.3964	54.0182	52.4511	50.9876	49.7742	48.7444	47.6789	46.9272	46.5489	46.4835	46.5828	46.9337	47.6095
d-Pe19A2_04_B09R	41.2225	45.3005	48.5997	51.0149	53.1981	54.9947	56.5236	57.4618	58.3806	59.0254	59.5273	59.9743	60.0140	60.0194	60.4887	60.8009	61.4101	62.0405	62.8653	63.3815	63.8816	64.2062	64.5827	64.9715	65.4531	65.7762	66.1092	66.3708	66.5950	66.7800	67.0305	67.1460	67.2308	67.1642	66.5446	65.6408	64.4999	63.3031	61.8951	60.5373	59.4325	58.4458	57.4023	56.6963	56.2890	56.1977	56.2104	56.4755	57.0295
d-Pe19A2_04_B10R	40.0382	43.5552	45.8639	48.3827	50.5781	51.9320	53.1052	53.9668	54.5361	55.2105	55.6385	56.1121	55.9188	56.2662	56.4992	56.5087	57.0617	57.5990	58.0855	58.7308	59.2919	59.7391	60.1386	60.6224	60.9997	61.2917	61.6300	61.8947	62.1668	62.4947	62.5772	62.6866	62.7750	62.5683	61.8119	60.8356	59.6411	58.3316	56.8981	55.5281	54.2931	53.2357	52.2334	51.4550	51.1229	51.0459	51.1335	51.4587	52.1018
d-Pe19A2_04_B11R	39.4171	42.1902	44.9948	47.2394	48.7602	50.3781	51.2791	52.0930	52.4981	52.9887	53.0510	53.5528	53.4452	53.5396	54.0795	54.2216	54.6258	55.1629	55.7849	56.2754	56.8132	57.2507	57.6835	58.1728	58.5540	58.8537	59.2113	59.5119	59.7130	59.9642	60.0748	60.1796	60.2884	60.0208	59.2430	58.1166	56.7811	55.3336	53.7337	52.3061	51.1222	50.0135	48.9257	48.1527	47.8268	47.6556	47.7917	48.1257	48.8632
d-Pe19A2_04_B12R	38.6308	42.0433	44.8260	47.2247	48.8810	50.3137	51.4709	52.0975	52.6648	53.1679	53.4206	53.8206	53.8255	53.6931	54.1266	54.3639	54.5833	55.1882	55.8107	56.1608	56.6256	56.9900	57.3855	57.9011	58.2574	58.4988	58.8609	59.0957	59.3288	59.5085	59.6826	59.7703	59.8024	59.6069	58.9207	57.8948	56.6926	55.3778	53.8870	52.4900	51.3615	50.3291	49.3617	48.6368	48.2561	48.1858	48.2597	48.5574	49.1612
d-Pe19A2_04_C01R	40.0315	43.0945	45.8408	48.3210	50.2572	51.4614	52.7053	53.6612	54.0204	54.3869	54.6729	55.0465	55.1499	54.9457	55.4206	55.7343	55.9011	56.5859	57.1619	57.5873	57.9803	58.4552	58.8853	59.3662	59.7447	60.0446	60.3295	60.6213	60.8540	61.0003	61.2150	61.3247	61.3518	61.1436	60.4119	59.3297	58.0533	56.7206	55.1468	53.7011	52.4420	51.3457	50.3467	49.5530	49.2247	49.1677	49.2894	49.6098	50.2477
d-Pe19A2_04_C02R	38.0050	41.4901	43.6307	45.8622	47.6624	48.8804	49.8595	50.7276	50.9288	51.4723	51.6518	52.1338	52.0754	51.9622	52.3870	52.6522	52.7521	53.2957	53.8068	54.3238	54.8803	55.2402	55.6761	56.2552	56.5802	56.8288	57.1709	57.4252	57.6423	57.8728	58.0872	58.1206	58.1942	57.9733	57.1713	56.0591	54.7454	53.3455	51.7362	50.3041	49.0704	48.0119	46.9749	46.2470	45.8340	45.7967	45.8799	46.1951	46.8658
d-Pe19A2_04_C03R	38.0502	41.2267	43.8066	45.9782	47.8246	48.8134	50.1470	50.9494	51.2013	51.8299	52.0620	52.4215	52.4428	52.4230	52.7949	53.1039	53.1761	53.7237	54.2552	54.7043	55.1576	55.5965	55.9812	56.5486	56.8891	57.0856	57.4297	57.6429	57.8782	58.0900	58.2992	58.3596	58.4232	58.2303	57.5453	56.5896	55.4628	54.2119	52.7824	51.5265	50.4551	49.5032	48.5815	47.9088	47.5615	47.5132	47.5813	47.8397	48.3822
d-Pe19A2_04_C04R	39.6186	43.5587	46.3944	49.3178	51.1498	52.6129	54.1433	54.9804	55.7662	56.3493	56.7745	57.1543	57.3461	57.3526	57.7833	58.0876	58.5025	59.1769	59.7455	60.2835	60.8164	61.2307	61.6568	62.1517	62.6022	62.8564	63.1917	63.4740	63.6764	63.9093	64.1748	64.2716	64.3106	64.1701	63.5114	62.5727	61.4181	60.1819	58.7149	57.3949	56.2617	55.2424	54.3010	53.5650	53.1892	53.1142	53.1617	53.4341	53.9997
d-Pe19A2_04_C05R	36.3923	39.6194	41.9828	43.9296	45.7019	47.2456	48.3926	49.0821	49.7527	50.2894	50.6340	51.1857	51.2074	51.1495	51.6527	51.9121	52.0670	52.6765	53.0943	53.5781	54.1202	54.5045	54.9663	55.4846	55.8901	56.1711	56.4884	56.7486	56.9923	57.2240	57.4313	57.5184	57.5701	57.4167	56.7657	55.9033	54.8304	53.6684	52.3067	51.0784	50.0644	49.1366	48.2887	47.6787	47.3372	47.3103	47.3903	47.6722	48.2463
d-Pe19A2_04_C06R	37.0151	40.4853	42.7349	44.8922	46.7128	48.5940	49.1137	49.8576	50.6529	51.0693	51.5580	51.9088	51.7495	52.0225	52.3353	52.3099	52.6751	53.1775	53.7295	54.2689	54.7657	55.2179	55.7374	56.1861	56.5846	57.0057	57.1145	57.4154	57.6978	57.9873	58.0677	58.1745	58.1852	57.9107	57.1912	56.1137	54.8130	53.4139	51.9371	50.4706	49.2240	48.1407	47.1174	46.3549	45.9910	45.9215	46.0465	46.4187	47.0831
d-Pe19A2_04_C07R	37.3266	40.8682	42.9602	45.4418	47.2989	48.9644	50.0282	50.6184	51.2199	51.9908	52.6474	52.7753	52.6086	52.9895	53.3395	53.4411	53.6982	54.1331	54.6911	55.2636	55.7771	56.2523	56.6807	57.0613	57.4494	57.7281	57.9018	58.2325	58.4646	58.7317	58.8047	58.9261	58.9423	58.6690	58.0829	57.1543	56.0315	54.7837	53.4580	52.1586	51.0732	50.1444	49.2412	48.5525	48.2734	48.1748	48.2338	48.5533	49.1418
d-Pe19A2_04_C08R	42.0704	45.2880	47.5485	49.9362	52.0245	53.4974	54.6278	55.4845	56.0478	56.8301	57.2453	57.4560	57.3778	57.6135	57.9873	58.1287	58.7852	59.5320	60.2434	60.6748	61.0944	61.7142	62.2003	62.4945	62.9630	63.2899	63.6303	63.9703	64.2033	64.4245	64.5762	64.7202	64.7934	64.6178	63.9183	62.8933	61.6110	60.2248	58.7905	57.3028	56.1441	54.9789	53.9915	53.2296	52.9000	52.7437	52.7899	53.1132	53.7905
d-Pe19A2_04_C09R	41.6157	45.2379	47.5264	50.3377	51.9793	53.0609	54.3532	55.2783	55.6962	56.1477	56.7255	56.8974	56.7015	56.7892	57.3924	57.6253	58.1716	58.8051	59.3917	59.8818	60.4250	60.8286	61.2383	61.7000	62.2189	62.5337	62.8327	63.1464	63.3913	63.6077	63.8220	63.9220	63.9685	63.7387	63.0072	61.8771	60.5359	59.1361	57.5259	55.9816	54.7581	53.5637	52.4373	51.6577	51.3061	51.1836	51.2451	51.6500	52.3901
d-Pe19A2_04_C10R	41.1234	44.9079	47.5492	49.8575	51.8538	53.2466	54.1602	55.4400	56.0415	56.4251	57.1966	57.6318	57.5115	57.6357	58.1280	58.3088	58.7086	59.3179	60.0207	60.6379	61.0418	61.4790	61.8801	62.3165	62.7567	62.9803	63.3140	63.6077	63.8379	64.1050	64.3038	64.4510	64.5393	64.3395	63.7419	62.7866	61.6800	60.4167	59.0205	57.7630	56.6450	55.6665	54.7731	54.0010	53.6883	53.6692	53.5398	53.7642	54.3547
d-Pe19A2_04_C11R	38.7163	42.5242	44.4507	46.7968	48.6347	50.0456	51.1008	52.0003	52.4251	52.8339	53.0323	53.4268	53.3404	53.2978	53.5791	53.9253	54.0118	54.5403	55.0915	55.7284	56.1899	56.5309	57.0052	57.4966	57.8135	58.0433	58.3799	58.5930	58.8684	59.0754	59.3053	59.3602	59.3103	59.0539	58.3421	57.2479	55.9796	54.5839	52.9970	51.4585	50.2531	49.1597	48.0954	47.3055	46.9156	46.8473	46.9253	47.3075	47.9781
d-Pe19A2_04_C12R	39.4091	43.1649	45.8479	48.0486	49.9277	51.5692	52.9032	53.8648	54.3756	55.1017	55.4237	56.0039	55.9522	55.9213	56.3295	56.7176	57.0024	57.6882	58.2442	58.7988	59.2256	59.7279	60.1568	60.6262	61.0194	61.3358	61.6279	61.8681	62.1523	62.4007	62.5682	62.6852	62.6887	62.4295	61.8301	60.8093	59.5549	58.1880	56.6460	55.1358	53.9742	52.9399	51.9241	51.1543	50.7748	50.7032	50.7308	51.0681	51.7154
d-Pe19A2_04_D01R	38.7903	42.0251	44.5675	46.3816	48.1357	49.8484	50.6962	51.5810	51.7523	52.3785	52.6704	53.1931	53.0802	52.9743	53.3793	53.6230	53.8553	54.3263	54.9596	55.4197	55.8991	56.3249	56.7656	57.2425	57.6404	57.9134	58.2326	58.4580	58.6830	58.9068	59.1446	59.2332	59.2019	58.9649	58.2446	57.1318	55.8498	54.4714	52.8822	51.3789	50.1560	49.0557	48.0021	47.2476	46.8802	46.8248	46.9259	47.2831	47.9195
d-Pe19A2_04_D02R	36.5972	39.6546	42.0348	44.3259	45.9373	47.2232	48.4509	48.9505	49.5356	50.3178	50.6900	50.9541	50.7581	51.0041	51.2366	51.3749	51.7234	52.1404	52.8473	53.1904	53.7412	54.1193	54.5503	55.0155	55.4335	55.6034	55.9851	56.2595	56.4883	56.7356	56.8722	56.9417	56.9852	56.7593	56.0726	55.0871	53.9447	52.6576	51.3109	50.0014	48.8705	47.8866	46.9681	46.2622	45.9595	45.9106	46.0129	46.3889	46.9935
d-Pe19A2_04_D03R	38.4639	41.2931	43.5850	45.9166	47.6316	48.9438	50.0285	50.6769	51.2902	51.7896	52.2316	52.5847	52.5024	52.5694	52.9309	52.9199	53.2489	53.6435	54.3238	54.7864	55.3168	55.7915	56.2186	56.7153	57.1112	57.3897	57.6258	57.9550	58.1854	58.4424	58.5630	58.6553	58.6597	58.3890	57.6444	56.5901	55.3714	54.0159	52.6607	51.2911	50.1332	49.1406	48.2280	47.5294	47.2852	47.2005	47.3119	47.6592	48.2748
d-Pe19A2_04_D04R	37.5280	40.5279	43.0534	45.0813	46.6514	47.6628	49.0647	49.8581	50.1969	50.8262	51.0846	51.3767	51.2332	51.5394	51.7386	52.0183	52.2188	52.7361	53.3942	53.8607	54.3257	54.7104	55.1818	55.5802	56.0032	56.2914	56.6047	56.8769	57.0803	57.2478	57.4301	57.5362	57.6835	57.4383	56.7082	55.7212	54.5434	53.2450	51.8592	50.5946	49.5524	48.5491	47.5352	46.8897	46.5547	46.4894	46.6321	46.9113	47.5925
d-Pe19A2_04_D05R	41.6056	44.4668	47.5145	49.2870	50.9694	52.3459	53.4252	54.2402	54.5696	54.9634	55.2759	55.4039	55.1894	55.5353	55.6734	55.9216	56.4912	57.0672	57.7356	58.2823	58.7681	59.2255	59.6511	60.1996	60.5861	60.9645	61.2595	61.6065	61.8501	62.1007	62.2650	62.3451	62.3600	62.0984	61.1833	59.8818	58.4005	56.7356	55.0232	53.3607	51.9687	50.7639	49.5942	48.7461	48.3674	48.2741	48.3997	48.8351	49.5374
d-Pe19A2_04_D06R	39.6382	43.1330	45.1414	47.3983	49.2610	50.7908	51.5198	52.4867	53.1319	53.6623	54.0169	53.7373	53.9584	54.2439	54.5634	54.9399	55.2787	55.9204	56.4653	56.9035	57.4891	57.8587	58.2546	58.7043	59.2014	59.4594	59.7410	60.0949	60.2599	60.4708	60.7353	60.8499	60.9079	60.7253	60.0080	58.9523	57.7592	56.5209	55.1149	53.7905	52.6338	51.7073	50.8655	50.1251	49.7848	49.6218	49.7480	50.0337	50.6042
d-Pe19A2_04_D07R	39.8354	42.8393	45.6752	47.6590	48.9458	50.6445	51.6033	52.5306	52.8443	53.2398	53.9668	54.3828	54.2198	54.3157	54.7560	54.8504	55.1512	55.7537	56.3103	56.8938	57.3836	57.7628	58.2017	58.7078	59.0659	59.3164	59.6752	59.9088	60.1920	60.3789	60.5778	60.7311	60.8084	60.5926	59.9541	58.8681	57.6263	56.3249	54.8425	53.4953	52.4037	51.3933	50.4560	49.6954	49.3831	49.3633	49.3025	49.6230	50.2601
d-Pe19A2_04_D08R	37.9911	41.5911	43.9902	46.1728	47.7572	49.2365	50.1112	50.8359	51.3425	51.6762	52.0055	52.3537	52.1638	52.2351	52.5741	52.8860	53.0863	53.5448	54.0838	54.6262	55.1954	55.5690	56.0351	56.6389	56.9951	57.1692	57.6272	57.8554	58.1116	58.3472	58.5435	58.6317	58.6294	58.3622	57.4801	56.2638	54.8369	53.3830	51.6711	50.1397	48.8410	47.7358	46.6438	45.8886	45.5196	45.4590	45.5688	45.9359	46.6324
d-Pe19A2_04_D09R	35.2290	38.9928	40.3787	43.0477	44.4715	45.6170	46.7934	47.4166	47.7847	48.2767	48.4978	48.8811	48.7909	48.8020	49.0370	49.4137	49.5077	49.9164	50.3671	50.8886	51.2881	51.7893	52.2636	52.7700	53.1922	53.4490	53.7321	53.9505	54.2308	54.3994	54.6166	54.6894	54.6548	54.3493	53.5131	52.3369	50.9405	49.5446	47.9615	46.4495	45.1840	44.1444	43.0744	42.3817	41.9920	41.9995	42.1509	42.5296	43.1927
d-Pe19A2_04_D10R	39.1121	42.2347	45.0043	47.0689	48.7601	50.4776	51.6561	52.5799	53.1432	53.8566	54.4751	54.6879	54.3443	54.8965	55.1125	55.2479	55.6734	56.1357	56.8993	57.3772	57.8713	58.2760	58.7063	59.1491	59.5639	59.9225	60.2074	60.5862	60.7454	60.9976	61.1266	61.2654	61.3532	61.1343	60.4053	59.4270	58.2905	57.0476	55.6570	54.3325	53.1837	52.1965	51.2101	50.5223	50.2063	50.1639	50.2428	50.5932	51.1736
d-Pe19A2_04_D11R	41.5203	45.0758	48.3551	50.9084	52.5118	54.1288	55.5499	56.7501	57.1395	57.9564	58.6730	58.9672	58.7547	58.9920	59.4976	59.5153	60.0847	60.6494	61.5190	62.1387	62.6259	63.0599	63.4683	63.8923	64.2788	64.6289	64.9675	65.3676	65.5328	65.8012	65.8915	65.9652	66.0867	65.8800	65.1452	64.1994	62.9613	61.5994	60.1537	58.6999	57.5181	56.4850	55.4987	54.7387	54.3871	54.2986	54.3356	54.6881	55.2935
d-Pe19A2_04_D12R	39.5438	42.4838	45.0180	46.9371	48.6777	49.6700	50.9634	51.4951	51.9306	52.6585	52.9021	53.2745	52.8824	53.1467	53.5189	53.6599	53.8519	54.3488	55.0899	55.4328	56.0455	56.4728	56.9561	57.3830	57.7874	58.1589	58.3682	58.7413	58.9346	59.2087	59.3091	59.3955	59.4364	59.1385	58.2930	57.1754	55.8422	54.3836	52.9268	51.4454	50.2141	49.1790	48.1615	47.4081	47.0746	47.0240	47.1158	47.4547	48.1226
d-Pe19A2_04_E01R	39.6624	42.9815	46.1474	48.2610	50.0747	51.4913	52.8485	53.9198	54.4703	55.3479	55.8387	56.2827	55.8797	56.2820	56.7323	56.8402	57.1350	57.6469	58.5805	59.0090	59.5434	60.0523	60.3812	60.8247	61.2963	61.5382	61.8078	62.1817	62.3570	62.6520	62.7676	62.8984	62.9080	62.7504	62.0767	61.1716	60.0017	58.7136	57.2757	55.9707	54.8600	53.8897	52.9488	52.2739	51.8947	51.8016	51.7904	52.0973	52.6709
d-Pe19A2_04_E02R	40.5127	43.1206	45.8561	47.5632	49.2700	50.4428	51.6566	52.4252	52.9091	53.3550	53.8169	54.1428	53.8678	54.0048	54.3063	54.3597	54.6079	55.1801	55.7038	56.2614	56.7732	57.2090	57.6238	57.9952	58.3700	58.6708	58.9111	59.2197	59.4785	59.7238	59.7712	59.9112	59.9175	59.6938	58.9393	57.9585	56.7663	55.4599	54.1129	52.7491	51.6357	50.6721	49.7462	49.0405	48.7501	48.6761	48.7232	49.0545	49.6276
d-Pe19A2_04_E03R	40.8412	44.4119	47.4324	49.8552	51.7998	53.2134	54.7616	55.7785	56.3758	57.0753	57.7732	58.1844	57.9968	58.1196	58.6908	58.8316	59.3545	60.0132	60.8143	61.3402	61.9025	62.3781	62.7731	63.1866	63.5921	63.9429	64.2524	64.6006	64.8671	65.1307	65.2176	65.3755	65.4713	65.3160	64.6254	63.7267	62.5404	61.1843	59.7902	58.4224	57.2834	56.2808	55.3147	54.5556	54.1923	54.0947	54.0957	54.4028	54.9977
d-Pe19A2_04_E04R	41.0092	44.7776	46.9763	49.2020	51.1885	52.5712	53.4276	54.6216	54.8758	55.3626	55.6040	55.5995	55.6004	56.1182	56.2585	56.3879	56.8830	57.4293	58.1314	58.8306	59.1626	59.5832	60.0816	60.4574	60.8893	61.2534	61.6020	61.9366	62.1401	62.2785	62.4689	62.6013	62.6376	62.3593	61.4363	60.1834	58.7570	57.2923	55.7137	54.2458	52.9990	51.8664	50.7743	50.0127	49.6785	49.6196	49.7980	50.1479	50.8694
d-Pe19A2_04_E05R	41.9672	45.5918	47.4118	49.9233	51.9270	53.0937	54.7259	55.5752	56.5556	57.0006	57.3420	57.8502	57.8566	57.9396	58.2084	58.6217	59.2814	60.0269	60.7889	61.2224	61.6734	62.1804	62.5046	63.0540	63.3864	63.7160	64.0451	64.3854	64.6197	64.8256	65.0579	65.1524	65.2040	65.0791	64.4313	63.5897	62.5077	61.2590	59.8766	58.5384	57.2954	56.4206	55.3570	54.6123	54.3160	54.2302	54.3281	54.6596	55.3243
d-Pe19A2_04_E06R	40.7005	43.1735	45.6768	47.7984	49.2519	50.5850	51.8379	52.3889	52.8062	53.2319	53.4766	53.5290	53.5954	53.6715	54.0385	54.1453	54.7833	55.4084	55.9986	56.4190	56.9569	57.2992	57.8228	58.2284	58.6953	59.0941	59.4512	59.8821	59.9932	60.2318	60.3722	60.5012	60.5224	60.2675	59.4209	58.2164	56.8513	55.3660	53.7968	52.2573	50.9426	49.8440	48.7499	47.9523	47.6005	47.4850	47.6071	47.9717	48.6827
d-Pe19A2_04_E07R	43.2639	45.7338	48.3479	50.4963	52.3853	53.3848	54.5908	55.1451	55.9921	56.1493	56.3445	56.3417	56.3040	56.3235	56.8842	56.8956	57.4930	58.1370	58.8611	59.2848	59.8663	60.1945	60.6448	61.0986	61.5406	61.8681	62.1555	62.6492	62.7989	62.9674	63.1487	63.2695	63.2825	63.0151	62.1915	61.0238	59.5834	58.0759	56.4752	54.9286	53.6508	52.5394	51.4526	50.6552	50.2858	50.1614	50.2436	50.6070	51.3113
d-Pe19A2_04_E08R	42.4184	45.6949	48.2050	50.3370	52.0800	53.5072	54.9491	55.7735	56.3272	56.9273	57.2501	57.7691	57.5283	57.4787	57.9720	58.2747	58.7635	59.3685	60.0591	60.5318	61.0788	61.4737	61.9097	62.3221	62.7852	63.0899	63.5343	63.7837	64.0188	64.2450	64.3793	64.5123	64.5799	64.3789	63.5664	62.5199	61.1314	59.6829	58.1048	56.6226	55.4088	54.2820	53.2268	52.3755	52.0799	51.9476	51.9624	52.3292	53.0154
d-Pe19A2_04_E09R	38.6153	42.0438	44.9588	46.9676	49.0960	50.1027	51.1365	52.0767	52.6300	53.0711	53.1521	53.6591	53.5681	53.5457	53.8310	54.0688	54.4302	54.8033	55.3310	55.8618	56.4162	56.7083	57.0196	57.6129	57.9765	58.2336	58.5322	58.7492	58.9712	59.1612	59.3597	59.5026	59.5125	59.2925	58.5841	57.6018	56.3287	55.0724	53.5966	52.1745	51.0637	50.0750	49.0451	48.3700	47.9761	47.9355	48.0255	48.3389	48.9579
d-Pe19A2_04_E10R	40.4211	43.7292	46.7014	48.9133	51.3125	53.0439	54.0680	55.2494	55.9730	56.3697	56.7576	57.4504	57.3188	57.2355	57.7096	57.9914	58.3647	58.9586	59.6071	60.1705	60.7648	61.0109	61.3763	61.8350	62.1872	62.4843	62.8309	63.0550	63.2990	63.4901	63.6509	63.7935	63.8525	63.7246	63.1109	62.2990	61.2599	60.1135	58.7517	57.5200	56.4741	55.5118	54.6144	53.9449	53.6198	53.5872	53.5979	53.8613	54.4146
d-Pe19A2_04_E11R	39.8001	42.7189	44.9289	46.8153	48.2144	49.3651	50.3527	50.7314	51.3576	51.6398	51.9732	52.3136	51.9977	52.2831	52.4902	52.4989	52.6823	53.1438	53.6511	54.1489	54.6585	55.1450	55.5906	56.0211	56.4675	56.7074	56.9360	57.2511	57.5178	57.8086	57.9627	58.0354	58.0478	57.7156	56.9152	55.7931	54.4919	53.1419	51.6552	50.2827	49.1112	48.0580	47.0677	46.3524	46.0178	45.9553	46.0435	46.4083	47.0735
d-Pe19A2_04_E12R	39.8097	42.7566	45.5825	47.8342	49.9988	51.0738	52.0365	52.7024	53.3687	53.8128	54.2120	54.6732	54.3965	54.7079	54.9736	54.9470	55.2934	55.7701	56.4789	57.1228	57.5381	58.0389	58.4485	58.8618	59.3128	59.5612	59.8728	60.2217	60.4375	60.7302	60.8556	60.9198	60.9383	60.6510	59.9017	58.8259	57.4851	56.0670	54.4835	53.0286	51.7791	50.6476	49.6177	48.8001	48.4774	48.3477	48.4070	48.7889	49.4584
d-Pe19A2_04_F01R	42.1246	44.5524	46.2038	48.2220	49.9244	50.6330	51.3499	51.9411	52.0045	52.3533	52.4652	52.6401	52.2704	52.4256	52.7334	52.8306	52.9722	53.4983	54.0702	54.4180	55.0199	55.4017	55.9474	56.3967	56.7616	57.0450	57.3407	57.6638	57.9074	58.0745	58.2050	58.3301	58.3161	58.0177	57.0370	55.7189	54.3008	52.7968	51.2068	49.6961	48.4375	47.2695	46.1952	45.4627	45.1949	45.1363	45.2994	45.6527	46.4261
d-Pe19A2_04_F02R	40.2609	43.1935	45.9221	47.7943	49.8546	51.0463	52.0151	52.6256	53.1965	53.3706	53.5551	53.8500	53.6766	53.8954	54.1680	54.1962	54.9150	55.4751	56.0721	56.5759	57.1515	57.5789	58.1797	58.5600	59.0015	59.2909	59.7406	59.9754	60.2264	60.4445	60.6228	60.6908	60.7013	60.3908	59.3815	58.1231	56.6561	55.0949	53.4357	51.8040	50.5327	49.2442	48.1576	47.4080	47.0778	47.0132	47.1703	47.6302	48.3663
d-Pe19A2_04_F03R	40.4683	43.3529	45.8155	47.5674	49.5596	50.6019	51.4876	52.3360	52.8069	53.2142	53.2776	53.5406	53.4171	53.4425	53.8500	54.0185	54.3595	54.9329	55.5298	56.1076	56.4938	57.0495	57.5519	57.8689	58.2595	58.5778	58.9380	59.2042	59.4535	59.6382	59.8057	59.8904	59.8812	59.6541	58.7328	57.6254	56.3033	54.8038	53.2674	51.7859	50.6376	49.4673	48.4647	47.7091	47.3766	47.2560	47.3518	47.7401	48.4039
d-Pe19A2_04_F04R	43.3525	45.8123	47.6834	49.8465	51.5446	52.8304	53.7168	54.4835	54.8899	55.3551	55.4065	55.2843	55.4809	55.4858	55.8965	56.1019	56.5122	57.1973	57.8584	58.3165	58.7628	59.2569	59.6719	60.1507	60.5653	60.8817	61.2268	61.6514	61.8316	62.1159	62.2543	62.4348	62.4636	62.2136	61.4254	60.2223	58.9338	57.4607	55.9590	54.4433	53.1721	52.1086	51.0690	50.2617	49.8718	49.7565	49.8250	50.1794	50.8508
d-Pe19A2_04_F05R	40.4771	43.7411	45.7136	47.3797	49.3585	50.3489	51.3223	52.2820	52.6041	52.8730	53.0100	53.3893	52.8415	52.9965	53.3511	53.5684	53.8793	54.3861	54.9166	55.4431	55.8997	56.4028	56.8147	57.3205	57.7296	58.0151	58.3367	58.6719	58.8460	59.0324	59.2198	59.2898	59.2920	58.9518	58.0154	56.7527	55.2895	53.8542	52.3202	50.8273	49.5922	48.4486	47.4337	46.7247	46.4144	46.3662	46.4882	46.8897	47.5456
d-Pe19A2_04_F06R	40.4172	43.5150	45.8739	48.4518	50.3622	51.0750	52.0809	52.8486	53.2579	53.5161	53.9906	54.1650	54.0700	54.0793	54.4498	54.6787	54.9164	55.3733	55.9292	56.5154	57.0024	57.3174	57.7010	58.2253	58.5478	58.8007	59.1285	59.3634	59.6205	59.8335	60.0260	60.0968	60.0712	59.9268	59.2099	58.2402	57.0385	55.7109	54.2557	52.9290	51.8506	50.8772	49.9366	49.1556	48.8268	48.7476	48.7802	49.0583	49.6204
d-Pe19A2_04_F07R	32.1197	34.7700	37.1694	39.5373	41.4816	42.6810	43.7717	44.0603	44.6656	45.1584	45.4202	45.7239	45.6025	45.8660	46.3464	46.4743	46.8666	47.3379	47.8862	48.3504	48.8325	49.2830	49.8455	50.4165	50.8934	51.2354	51.5703	51.8470	52.1357	52.3512	52.4832	52.5801	52.4795	52.1281	51.0977	49.7091	48.2355	46.6533	45.0750	43.4877	42.2069	41.0473	39.9898	39.2851	39.0252	38.9924	39.1914	39.6701	40.4143
d-Pe19A2_04_F08R	35.5364	38.7223	41.3335	44.0344	45.9585	47.4020	48.7814	49.1222	50.0056	50.5938	50.8662	51.2493	51.0498	51.4517	51.8786	51.9537	52.4446	53.0755	53.6248	54.2187	54.8015	55.2020	55.8035	56.3791	56.8183	57.0566	57.4450	57.7663	58.0028	58.2521	58.3621	58.4706	58.4489	58.1084	57.1593	55.8745	54.4240	52.8689	51.2701	49.7467	48.4195	47.2564	46.1786	45.4731	45.2306	45.1867	45.4320	45.9106	46.6598
d-Pe19A2_04_F09R	32.2058	34.7690	37.2599	39.0414	40.6947	41.6113	42.7958	43.4491	43.9194	44.2030	44.5798	44.5700	44.4831	44.9256	45.1591	45.4270	45.7193	46.1711	46.5915	47.0303	47.4280	47.9217	48.3342	48.8776	49.3643	49.6779	49.9763	50.2498	50.4461	50.7313	50.8694	50.9824	50.9513	50.6459	49.8312	48.6295	47.3673	46.0336	44.6027	43.3054	42.1800	41.2589	40.3874	39.7462	39.4470	39.4049	39.5497	39.8679	40.5123
d-Pe19A2_04_F10R	34.9948	38.6019	41.3036	43.1929	45.2625	46.5093	47.9540	48.6407	48.9960	49.6120	49.7788	50.1841	50.1012	50.2757	50.7367	50.7947	51.1156	51.6941	52.2514	52.8599	53.2220	53.7225	54.2623	54.8408	55.2686	55.4984	55.8611	56.1596	56.4076	56.6320	56.7665	56.8781	56.8757	56.4542	55.5581	54.2358	52.8114	51.3599	49.8082	48.4024	47.1128	46.0758	45.1064	44.4456	44.1634	44.1549	44.3514	44.7361	45.4657
d-Pe19A2_04_F11R	32.4336	35.8594	38.6632	40.8275	42.4440	43.9718	44.9629	45.7523	46.0829	46.5104	46.8554	47.2027	47.1955	47.2268	47.6676	47.9393	48.0102	48.3555	48.8623	49.4494	49.9442	50.3475	50.8110	51.3412	51.7712	52.0280	52.3222	52.6067	52.8439	53.0190	53.2686	53.3119	53.2286	52.8861	51.9534	50.8037	49.4468	48.0540	46.5185	45.0666	43.8632	42.7884	41.7899	41.1627	40.8018	40.8295	41.0535	41.4772	42.1599
[truncated: 207 more columns]
