# Supplementary material for: Last-percent improvement in eligibility rates of crop seeds based on quality evaluation using near-infrared imaging spectrometry
Source: PLoS One. 2023 Sep 20;18(9):e0291105. doi: 10.1371/journal.pone.0291105 (PMC10511137; doi:10.1371/journal.pone.0291105)
Supplement: S1 File — (ZIP) [file pone.0291105.s005.zip › data/00_X-dSq5A1F.csv]

Label	929.98	936.12	942.26	948.40	954.54	960.68	966.82	972.96	979.10	985.24	991.38	997.52	1003.66	1009.80	1015.94	1022.07	1028.21	1034.35	1040.48	1046.62	1052.76	1058.89	1065.02	1071.16	1077.29	1083.43	1089.56	1095.69	1101.83	1107.96	1114.09	1120.22	1126.35	1132.48	1138.61	1144.74	1150.87	1157.00	1163.13	1169.26	1175.39	1181.51	1187.64	1193.77	1199.90	1206.02	1212.15	1218.27	1224.40
d-Sq5A1_01_A1F	49.6523	53.4226	56.1767	58.8893	60.6429	62.4645	64.0568	65.3472	66.2795	67.1514	67.6798	68.0147	67.8102	68.2096	68.8038	69.3384	70.0651	70.5806	71.1366	71.3357	71.6871	72.0267	72.3485	72.7059	73.0066	73.1725	73.3919	73.5877	73.7854	73.9365	74.0779	74.1842	74.2890	74.2159	73.9768	73.7026	73.3563	73.0104	72.5801	72.2277	72.0404	71.8715	71.6696	71.4885	71.4511	71.4416	71.4742	71.5777	71.8194
d-Sq5A1_01_A2F	42.6592	46.4442	49.4369	52.1944	54.3372	56.0891	57.9811	59.3501	60.3130	61.2507	61.9653	62.4414	62.1324	62.5149	63.0092	63.4899	64.2733	64.8536	65.4284	65.7375	66.1493	66.5661	66.8158	67.2036	67.5162	67.8071	68.0475	68.2579	68.4176	68.5492	68.6971	68.8100	68.8879	68.7652	68.4243	68.0014	67.5409	67.0334	66.4527	65.9639	65.7357	65.5813	65.2532	64.9683	64.8765	64.8221	64.8370	64.9455	65.3486
d-Sq5A1_01_A3F	46.7928	50.6966	53.8857	56.7376	58.5535	60.8245	62.4892	63.7419	64.8832	65.9492	66.5261	66.9333	66.8089	67.1202	67.7766	68.4536	69.2290	69.6897	70.3536	70.6115	70.9895	71.3496	71.7076	72.1660	72.4665	72.7423	72.9551	73.1372	73.3401	73.5150	73.6624	73.7859	73.8658	73.7321	73.3563	72.9340	72.4174	71.9030	71.2875	70.7771	70.5729	70.3831	70.0436	69.7747	69.6927	69.6707	69.6725	69.7910	70.1717
d-Sq5A1_01_A4F	54.4292	57.6572	60.3367	62.9200	64.6098	66.2780	67.8200	68.9542	69.8548	70.6861	70.9805	71.3778	71.1473	71.5646	72.1186	72.8172	73.4033	73.8919	74.3568	74.5031	74.7928	75.0757	75.4386	75.8065	76.1111	76.2815	76.3805	76.5246	76.6909	76.9060	77.0156	77.1300	77.1724	77.0392	76.7436	76.3923	75.9800	75.5551	75.0577	74.6533	74.4387	74.2706	74.0130	73.8155	73.7409	73.7589	73.7648	73.8962	74.1424
d-Sq5A1_01_A5F	49.9127	53.6017	56.6373	59.6906	61.4603	63.4115	65.0300	66.4746	67.4613	68.3989	68.7276	69.3238	69.0592	69.4620	70.0442	70.7356	71.4487	71.9548	72.4887	72.7461	73.0535	73.3946	73.7835	74.1928	74.5158	74.7677	74.9281	75.0880	75.2813	75.4549	75.6002	75.7149	75.7679	75.6097	75.2357	74.7462	74.2335	73.6601	72.9751	72.4404	72.2086	71.9721	71.6147	71.3149	71.2052	71.1688	71.1508	71.2953	71.6843
d-Sq5A1_01_A6F	47.7691	51.1831	53.8108	56.4870	58.0342	59.7135	61.2818	62.5184	63.3547	64.2168	64.6159	65.0667	64.8338	65.0712	65.5646	65.9505	66.6756	67.0810	67.6090	67.9717	68.3128	68.6139	68.9725	69.3141	69.5837	69.8353	70.0435	70.2321	70.3663	70.5424	70.6113	70.6958	70.7586	70.5857	70.2055	69.6983	69.0931	68.5215	67.8161	67.2585	66.9863	66.7791	66.3923	66.0598	65.9241	65.8878	65.8626	66.0253	66.4639
d-Sq5A1_01_B1F	50.7470	54.4252	56.9686	59.5690	61.6167	63.3529	65.0349	66.2236	67.3059	67.9329	68.2896	68.8158	68.6773	69.1424	69.7916	70.4238	71.2238	71.8217	72.1829	72.4694	72.7669	73.0889	73.4795	73.9095	74.2616	74.4673	74.6817	74.8788	75.0659	75.2287	75.4232	75.5951	75.6287	75.5392	75.2556	74.8897	74.4100	73.9234	73.3320	72.8515	72.6224	72.4541	72.1454	71.9080	71.8073	71.7188	71.7220	71.8587	72.1973
d-Sq5A1_01_B2F	44.4682	48.0269	50.7544	53.7491	56.0343	57.7209	59.6212	61.0262	62.2505	62.8638	63.4809	64.0740	63.9267	64.3164	64.9286	65.5610	66.3690	67.0265	67.4217	67.8329	68.1508	68.5187	68.9094	69.3043	69.6469	69.8908	70.1314	70.3458	70.5504	70.6970	70.8789	71.0246	71.0976	71.0337	70.7553	70.4485	70.0433	69.5969	69.1084	68.7139	68.4822	68.3639	68.1317	67.9206	67.8402	67.7684	67.7694	67.8771	68.1922
d-Sq5A1_01_B3F	49.3127	52.4368	55.0108	57.4352	59.4503	61.1208	62.7066	63.8722	64.9895	65.5635	65.8982	66.3258	66.2281	66.5919	67.0861	67.7934	68.4516	69.0281	69.3908	69.7352	70.0154	70.3317	70.6727	71.0119	71.3605	71.5596	71.7785	71.9290	72.1095	72.2563	72.4139	72.5675	72.6483	72.5926	72.3487	72.0870	71.7646	71.4033	70.9978	70.6436	70.4656	70.3733	70.1507	70.0067	69.9490	69.9040	69.9416	70.0076	70.2474
d-Sq5A1_01_B4F	56.5759	59.1898	61.3288	63.3057	64.9555	66.3482	67.7317	68.6293	69.4553	69.8544	69.9863	70.2618	70.2264	70.5594	71.0102	71.6885	72.2039	72.6813	72.9552	73.1574	73.4008	73.6488	73.9802	74.2731	74.5800	74.6958	74.8174	75.0051	75.1468	75.2457	75.3754	75.5207	75.5643	75.4767	75.2344	74.9549	74.6209	74.2489	73.8106	73.4406	73.2245	73.1006	72.8486	72.7152	72.6498	72.6158	72.6181	72.7145	72.9255
d-Sq5A1_01_B5F	53.7023	56.5103	58.9511	60.9555	62.7465	64.2366	65.6225	66.5487	67.4860	68.0117	68.1059	68.5564	68.4057	68.7994	69.2586	69.9543	70.5865	71.0491	71.3967	71.6678	71.8568	72.1253	72.4465	72.7663	73.0825	73.2373	73.3643	73.5120	73.6675	73.8073	73.9742	74.1015	74.1748	74.1292	73.9432	73.7292	73.4364	73.1137	72.7388	72.3966	72.1779	72.0500	71.8225	71.6762	71.6101	71.5630	71.6190	71.7344	71.9615
d-Sq5A1_01_B6F	44.2270	47.6305	50.5550	52.7791	54.7441	56.4132	58.0178	59.2307	60.3020	60.9612	61.3641	61.9223	61.8970	62.1095	62.5567	63.1914	63.9325	64.5823	64.9289	65.3184	65.6072	65.9749	66.2429	66.6433	66.9519	67.1754	67.3953	67.5821	67.7910	67.8852	68.0409	68.1819	68.2816	68.2367	68.0221	67.7545	67.4557	67.0843	66.6944	66.3610	66.1353	66.1046	65.8609	65.7403	65.6814	65.6438	65.6498	65.7429	66.0081
d-Sq5A1_01_C1F	51.4706	54.4722	57.5256	59.9483	61.7090	63.6222	65.1512	66.4606	67.6512	68.1239	68.4911	68.8580	68.8828	69.2583	69.7837	70.4526	71.1536	71.7824	72.1301	72.4219	72.7301	73.0452	73.3243	73.8525	74.1984	74.3913	74.6123	74.8253	74.9605	75.1812	75.3223	75.4469	75.4993	75.3202	74.9801	74.4763	73.9288	73.3357	72.6585	72.0762	71.7930	71.5590	71.1971	70.8806	70.7462	70.6670	70.6241	70.7579	71.2107
d-Sq5A1_01_C2F	47.1956	50.7900	53.8041	56.3374	58.6573	60.5858	62.3000	63.7885	64.8253	65.4892	65.8944	66.4841	66.4804	66.7569	67.2563	67.9333	68.6324	69.2391	69.6450	69.9983	70.3319	70.6924	71.0221	71.5147	71.9135	72.1286	72.3440	72.5881	72.7501	72.9050	73.0438	73.1273	73.1670	72.9527	72.5131	71.9181	71.2414	70.5108	69.7222	69.1098	68.8243	68.5574	68.1610	67.7901	67.6203	67.5054	67.4379	67.5799	68.0862
d-Sq5A1_01_C3F	42.3717	45.5407	48.4676	50.9550	53.2354	54.8953	56.5853	57.9913	59.0362	59.7409	60.1567	60.5119	60.7377	60.9582	61.3015	61.8026	62.5106	63.1506	63.5172	63.9993	64.4119	64.7606	65.0163	65.4568	65.7856	66.0585	66.3380	66.6062	66.6956	66.8475	66.9476	67.0457	67.0825	66.9428	66.5917	66.0385	65.4761	64.8442	64.0905	63.4767	63.2067	62.9813	62.5813	62.2318	62.0876	61.9969	61.9446	62.1202	62.6144
d-Sq5A1_01_C4F	56.8820	60.0072	62.5231	64.7198	66.6892	68.3927	69.7834	71.0587	71.9406	72.4486	72.7298	73.0179	73.0439	73.6473	74.1608	74.7855	75.3708	75.9189	76.2359	76.4478	76.7029	76.9498	77.2914	77.7224	78.0874	78.2040	78.3482	78.5594	78.7180	78.9511	79.0733	79.1502	79.1712	79.0690	78.8179	78.4223	78.0091	77.5819	77.0833	76.6303	76.4074	76.2130	75.9583	75.7562	75.6603	75.6375	75.6437	75.7407	76.0231
d-Sq5A1_01_C5F	55.2785	57.8676	60.1735	62.2076	63.9886	65.4983	66.6354	67.8601	68.6283	69.2010	69.3830	69.6801	69.6334	69.9924	70.3811	70.9213	71.4786	71.9597	72.2767	72.4968	72.7337	73.0021	73.3191	73.6636	73.9736	74.1121	74.3011	74.5404	74.6879	74.8388	74.9622	75.0406	75.0911	74.9758	74.7249	74.3567	73.9552	73.5440	73.0761	72.6770	72.4985	72.3508	72.1327	71.9394	71.8840	71.8652	71.8705	71.9807	72.2336
d-Sq5A1_01_C6F	48.6991	51.6691	54.1557	56.1529	58.3447	59.8609	61.3659	62.7615	63.6333	64.3257	64.6315	65.0126	65.0607	65.2925	65.7447	66.3121	67.0682	67.5887	67.9189	68.2603	68.5287	68.7929	69.0425	69.4236	69.7332	69.8904	70.1643	70.3232	70.4732	70.6660	70.7919	70.8868	70.9868	70.9979	70.8430	70.5884	70.3068	70.0158	69.6742	69.3763	69.2273	69.1018	68.9232	68.7568	68.7061	68.7071	68.7014	68.7969	69.0191
d-Sq5A1_01_D1F	50.2534	54.2674	57.3117	60.0515	62.1856	63.7836	65.5206	66.7903	67.8722	68.8614	69.1436	69.6047	69.4252	69.6799	70.3073	71.0470	71.7396	72.2349	72.6768	72.9287	73.1663	73.3817	73.7439	74.2474	74.4780	74.6461	74.8357	74.9786	75.1800	75.4223	75.5830	75.6917	75.7456	75.6822	75.4547	75.1627	74.8670	74.4747	74.0440	73.6546	73.4841	73.3356	73.1406	72.9879	72.9389	72.9442	72.9742	73.0642	73.3254
d-Sq5A1_01_D2F	48.0924	52.4295	55.6407	58.4419	60.7328	62.5203	64.2626	65.8481	67.0283	67.9772	68.2775	68.8846	68.8909	69.1784	69.8425	70.4949	71.2968	71.8559	72.3327	72.5367	72.8805	73.1724	73.4972	73.9733	74.2274	74.3875	74.5811	74.8042	75.0335	75.2451	75.3981	75.5111	75.5812	75.5384	75.3168	75.0428	74.7431	74.3426	73.9342	73.5847	73.4235	73.2877	73.1192	72.9856	72.9440	72.9436	72.9608	73.0375	73.2805
d-Sq5A1_01_D3F	44.3387	47.9752	51.0608	53.2869	55.2464	56.9377	58.6647	59.9341	61.0522	61.9681	62.2920	62.8554	62.6984	62.9017	63.4546	63.8877	64.6382	65.1540	65.6960	65.9814	66.2720	66.5407	66.8465	67.2019	67.4513	67.6375	67.8656	68.0649	68.2422	68.4156	68.5646	68.7071	68.7974	68.8160	68.6434	68.3760	68.1920	67.8803	67.5074	67.2219	67.0989	67.0010	66.8737	66.7328	66.7055	66.7114	66.7117	66.7695	66.9865
d-Sq5A1_01_D4F	46.9329	50.3704	53.3800	55.6980	57.8479	59.4273	60.8247	62.0103	63.1557	63.8945	64.1993	64.8160	64.6744	64.6833	65.1139	65.7096	66.3655	66.8450	67.3282	67.5706	67.8116	68.1104	68.3865	68.8149	69.0429	69.2019	69.3711	69.5517	69.7393	69.9048	70.0302	70.1505	70.1857	70.1286	69.8839	69.6371	69.3421	68.9816	68.5911	68.2527	68.1151	67.9917	67.8008	67.6600	67.6076	67.6190	67.6451	67.7335	67.9623
d-Sq5A1_01_D5F	51.8770	55.3519	58.4761	60.6884	62.7457	64.4137	65.9247	67.1457	68.2258	69.1695	69.2968	69.7199	69.6047	69.8416	70.4365	71.1219	71.8563	72.2872	72.7255	73.0009	73.1124	73.3464	73.6998	74.0803	74.2966	74.4348	74.5790	74.7303	74.9332	75.0988	75.2657	75.3764	75.4630	75.4191	75.2560	75.0717	74.8893	74.6147	74.2941	74.0024	73.8321	73.6883	73.5242	73.4084	73.3847	73.4103	73.4556	73.5255	73.7147
d-Sq5A1_01_D6F	44.3278	48.1402	50.9046	53.0339	55.1071	56.5720	58.0665	59.3428	60.3384	61.2124	61.4664	61.9882	61.9601	62.1079	62.6782	63.1457	63.6902	64.1763	64.6497	64.9842	65.1968	65.4166	65.7644	66.1621	66.3318	66.4480	66.6627	66.8040	67.0163	67.2369	67.3958	67.5155	67.6209	67.6587	67.5895	67.4800	67.3892	67.1667	66.8972	66.6927	66.5349	66.4188	66.2827	66.1627	66.1163	66.1625	66.2197	66.3235	66.5376
d-Sq5A1_02_A1F	45.8901	49.3602	52.4391	55.1852	57.3151	59.2031	60.8754	62.1560	63.2512	64.2706	64.8882	65.2117	65.1850	65.5505	66.1433	66.8261	67.5621	68.0755	68.7387	68.9426	69.3290	69.6312	69.9523	70.2946	70.6075	70.8340	71.0128	71.2049	71.4233	71.6285	71.7918	71.9612	72.1159	72.1650	72.0704	71.9591	71.7560	71.5125	71.2120	70.9397	70.7532	70.5850	70.3827	70.2309	70.1468	70.1581	70.2198	70.3612	70.5886
d-Sq5A1_02_A2F	46.5014	49.8633	52.8430	55.5430	57.5279	59.3467	61.2812	62.2442	63.3241	64.3402	64.9941	65.2012	65.1496	65.4135	65.9319	66.7146	67.4594	67.9683	68.6189	68.8356	69.2479	69.5045	69.7764	70.1688	70.4754	70.6665	70.9192	71.0748	71.2075	71.4254	71.5972	71.7400	71.9128	71.9339	71.7394	71.5466	71.3188	71.0165	70.6584	70.3717	70.1763	70.0027	69.7950	69.6231	69.5226	69.5241	69.5784	69.7029	69.9760
d-Sq5A1_02_A3F	47.0331	50.7210	53.4618	56.1590	58.1288	59.9672	61.6874	62.8068	63.8310	64.6960	65.3692	65.6604	65.6315	65.9559	66.5698	67.1475	67.9294	68.4320	69.0448	69.3319	69.6550	69.9473	70.2437	70.5791	70.8759	71.0753	71.2855	71.4555	71.6330	71.8568	71.9983	72.1546	72.3525	72.3913	72.3007	72.1912	72.0165	71.7786	71.4674	71.2007	71.0140	70.8369	70.6335	70.4769	70.3784	70.4137	70.4597	70.6148	70.8416
d-Sq5A1_02_A4F	50.3550	53.6833	56.6035	59.0931	60.8382	62.5282	64.2776	65.2747	66.2339	67.1140	67.5321	67.8883	67.8427	68.2247	68.7349	69.4117	70.0860	70.5527	71.1490	71.4003	71.6660	71.9428	72.2458	72.5775	72.8557	73.0129	73.1878	73.3375	73.5203	73.7337	73.8766	74.0247	74.1889	74.2244	74.1248	74.0142	73.8086	73.5378	73.2057	72.9052	72.6835	72.4730	72.2493	72.0874	71.9879	71.9897	72.0579	72.2092	72.4364
d-Sq5A1_02_A5F	47.9978	51.3660	54.2341	56.5730	58.3842	59.9549	61.6174	62.6521	63.6271	64.4299	64.8656	65.2128	65.1297	65.4507	65.9622	66.5060	67.2634	67.7186	68.3250	68.5399	68.8971	69.1330	69.3991	69.7325	69.9965	70.1905	70.3835	70.5541	70.7596	70.9373	71.0618	71.2012	71.3723	71.4030	71.2952	71.1672	70.9658	70.6863	70.3631	70.0755	69.8693	69.6732	69.4560	69.3007	69.1963	69.1936	69.2424	69.3751	69.5864
d-Sq5A1_02_A6F	47.6516	50.6886	53.4986	55.8580	57.7683	59.3197	60.7359	61.9299	62.9486	63.6955	64.1364	64.4797	64.3466	64.6616	65.2091	65.6911	66.3245	66.7688	67.3933	67.5985	67.9562	68.1990	68.4792	68.7754	69.0141	69.2048	69.3795	69.5492	69.7191	69.9398	70.0344	70.1685	70.3659	70.3847	70.2759	70.1934	70.0382	69.7591	69.4644	69.1887	68.9713	68.7884	68.5775	68.4206	68.3304	68.3377	68.4056	68.5588	68.7823
d-Sq5A1_02_B1F	46.8474	50.2288	53.0987	55.7132	57.8828	59.6682	61.3815	62.7550	63.9805	64.5578	65.0042	65.6565	65.6873	65.9676	66.6351	67.4317	68.2898	68.7597	69.3523	69.6265	69.9233	70.2649	70.6457	71.0065	71.2920	71.5597	71.7807	71.9611	72.1685	72.3506	72.5099	72.7422	72.8301	72.8949	72.7929	72.7313	72.5118	72.2724	71.9820	71.7340	71.5236	71.4254	71.2379	71.1107	71.0443	71.0392	71.1043	71.2472	71.4814
d-Sq5A1_02_B2F	42.9675	46.4813	49.6113	52.3485	54.8952	56.9177	58.6853	60.1924	61.5177	62.3274	62.8518	63.5275	63.5008	63.8180	64.3843	65.2324	66.0506	66.6795	67.2023	67.6148	67.9884	68.3120	68.7212	69.0899	69.4418	69.7118	70.0102	70.1898	70.3486	70.5106	70.6809	70.8618	70.9344	70.8981	70.6671	70.4566	70.1340	69.7862	69.4203	69.1076	68.9006	68.7942	68.6160	68.4758	68.4070	68.4130	68.4603	68.5472	68.8115
d-Sq5A1_02_B3F	44.2907	47.5295	50.4728	52.9317	54.9980	56.8281	58.5622	59.8378	61.1013	61.8613	62.1732	62.8439	62.8258	63.1443	63.7622	64.4841	65.2438	65.8615	66.3981	66.7237	67.0187	67.3632	67.7659	68.1223	68.3070	68.5962	68.8429	69.0301	69.1979	69.3796	69.5640	69.7415	69.8208	69.8715	69.7804	69.7406	69.5708	69.3454	69.0907	68.8224	68.5857	68.5161	68.3531	68.2194	68.1468	68.1579	68.2319	68.3655	68.6132
d-Sq5A1_02_B4F	45.9429	49.5017	52.4334	55.1048	57.4309	59.2465	61.0309	62.5019	63.6315	64.3524	64.7805	65.3646	65.4621	65.9912	66.6440	67.4272	68.2236	68.8431	69.3042	69.6375	69.9044	70.2583	70.6060	71.0702	71.3114	71.5320	71.7248	71.8959	72.1107	72.2958	72.5134	72.7087	72.8320	72.9071	72.8387	72.7661	72.5832	72.3206	72.0402	71.8116	71.5356	71.4233	71.2216	71.0909	71.0006	71.0011	71.0543	71.1817	71.4029
d-Sq5A1_02_B5F	50.4481	53.5879	56.3046	58.8714	60.8531	62.5516	64.1215	65.3566	66.4716	67.0534	67.4127	67.8733	67.8365	68.3303	68.9068	69.7151	70.4378	70.9851	71.4331	71.7177	71.9845	72.2958	72.6469	73.0095	73.3115	73.5118	73.7157	73.8379	74.0229	74.2218	74.4332	74.6285	74.7255	74.7603	74.6016	74.4634	74.2188	73.9528	73.5882	73.3093	73.0958	72.9400	72.7195	72.5893	72.5137	72.4912	72.5401	72.6650	72.9388
d-Sq5A1_02_B6F	52.2542	55.0869	57.5086	59.5490	61.4222	63.0900	64.1532	65.4505	66.3814	66.7949	67.1188	67.4652	67.4777	67.9774	68.4136	69.0649	69.7346	70.1538	70.5658	70.7973	70.9761	71.2549	71.6194	71.9319	72.1696	72.3658	72.4886	72.6203	72.7706	72.9989	73.1858	73.3176	73.4160	73.4273	73.3103	73.2623	73.0604	72.8358	72.5675	72.2971	72.0612	71.9477	71.7669	71.6470	71.5763	71.6068	71.6596	71.7628	71.9798
d-Sq5A1_02_C1F	47.6532	51.7283	54.5174	57.3849	59.7159	61.8172	63.4892	64.9655	66.1619	67.0512	67.4592	67.8661	68.1470	68.5739	69.3142	70.1104	70.8382	71.5005	71.9495	72.2735	72.5722	72.9460	73.2097	73.6132	73.9707	74.2374	74.4133	74.6666	74.8213	75.0815	75.2440	75.4327	75.5642	75.6054	75.5270	75.3729	75.1488	74.9116	74.5793	74.3241	74.1096	73.9485	73.7628	73.6006	73.5488	73.5604	73.5728	73.7098	73.9353
d-Sq5A1_02_C2F	48.4648	51.5890	54.2923	56.9896	59.0336	60.9195	62.3814	63.7217	64.7299	65.5498	65.8849	66.1625	66.2585	66.4997	67.1011	67.7394	68.4029	68.9078	69.2628	69.6006	69.8793	70.2941	70.6090	71.0100	71.3858	71.5895	71.8482	72.0633	72.2034	72.4367	72.5332	72.6218	72.6873	72.5633	72.2422	71.7868	71.3153	70.8530	70.2952	69.8835	69.7028	69.5069	69.2337	69.0293	68.9561	68.9034	68.9205	69.0432	69.3436
d-Sq5A1_02_C3F	44.1512	48.0153	50.8152	54.1532	56.0938	58.1989	59.8816	61.2661	62.5765	63.3961	63.8394	64.2454	64.5560	64.8427	65.5773	66.2540	66.9934	67.6261	68.1221	68.4654	68.7698	69.1282	69.4218	69.7495	70.1358	70.3543	70.6389	70.8839	71.0083	71.2657	71.3968	71.5569	71.7214	71.7958	71.7416	71.5823	71.3817	71.1743	70.8271	70.5745	70.3529	70.1895	69.9981	69.8158	69.7786	69.7808	69.7908	69.9132	70.1436
d-Sq5A1_02_C4F	47.9175	51.2041	53.4644	56.3510	57.9262	59.5768	60.9949	62.2555	63.2207	63.9022	64.2350	64.5603	64.6824	64.8108	65.3427	66.0993	66.8198	67.3169	67.7304	68.0558	68.3045	68.5823	68.7628	69.0678	69.4412	69.6241	69.8446	70.0578	70.1270	70.3136	70.4473	70.6239	70.7452	70.8349	70.7751	70.6300	70.4465	70.2527	69.9481	69.7495	69.5583	69.4418	69.2740	69.1340	69.0684	69.0696	69.0881	69.1719	69.3861
d-Sq5A1_02_C5F	49.2571	52.7604	55.3156	58.2249	60.0070	61.6549	63.1016	64.5246	65.4042	66.2173	66.6133	66.9060	67.0261	67.3762	67.9191	68.5985	69.3444	69.8135	70.2132	70.5036	70.7781	71.0704	71.3399	71.7115	71.9877	72.2264	72.4279	72.6187	72.7537	72.9767	73.0942	73.2414	73.3779	73.4142	73.3036	73.1553	72.9423	72.7353	72.4062	72.1909	72.0471	71.9071	71.7373	71.6258	71.6037	71.5904	71.6261	71.7525	71.9517
d-Sq5A1_02_C6F	42.8208	46.6823	49.3529	52.0453	54.0419	55.9217	57.3865	58.8713	59.8602	60.6246	61.1752	61.5318	61.6574	61.8003	62.3232	62.9662	63.7169	64.2222	64.6723	65.0639	65.2863	65.6063	65.8828	66.1448	66.4793	66.7277	66.9599	67.1416	67.2718	67.4770	67.5870	67.7265	67.8844	67.9568	67.8734	67.8123	67.6483	67.4476	67.2052	67.0234	66.8618	66.7217	66.5762	66.4680	66.4504	66.4355	66.4932	66.5985	66.7814
d-Sq5A1_02_D1F	44.8265	48.7288	51.5529	54.0089	56.0815	57.6772	59.1169	60.3631	61.4042	62.2750	62.6629	63.1264	63.1094	63.2332	63.7047	64.2661	64.9678	65.4901	66.0348	66.3052	66.5283	66.8673	67.1455	67.5057	67.6872	67.8901	68.0808	68.2983	68.4726	68.6709	68.8207	68.9667	69.0717	69.1279	69.0951	68.9822	68.8356	68.5960	68.2774	68.0407	67.8797	67.6806	67.5609	67.4170	67.3569	67.3801	67.4080	67.5026	67.7304
d-Sq5A1_02_D2F	47.6401	51.7186	54.8314	57.7012	59.7001	61.5762	63.2834	64.6181	65.8023	66.6883	67.0674	67.5658	67.4863	67.7669	68.4055	69.0517	69.7869	70.3515	70.7745	71.0323	71.2784	71.6055	71.9746	72.4403	72.6296	72.7864	72.9667	73.2221	73.4035	73.6323	73.8299	73.9250	73.9978	73.9739	73.8304	73.6102	73.3696	73.0261	72.6120	72.3112	72.1305	71.9181	71.7389	71.5739	71.5452	71.5525	71.6026	71.6956	71.9495
d-Sq5A1_02_D3F	48.8216	52.4860	55.4781	58.0679	59.9578	61.7751	63.4703	64.4714	65.5232	66.5128	66.7314	67.1619	67.1527	67.3093	67.8073	68.5000	69.2144	69.6873	70.1596	70.3829	70.6102	70.9146	71.2481	71.6790	71.8309	72.0369	72.2327	72.4151	72.6040	72.8056	72.9301	73.0218	73.0951	73.0420	72.8678	72.6712	72.4518	72.1222	71.7541	71.4619	71.3041	71.1320	71.0063	70.8699	70.8520	70.8736	70.8792	70.9545	71.1587
d-Sq5A1_02_D4F	51.0427	54.4682	57.2965	59.7937	61.5113	63.1942	64.7781	65.8360	66.7247	67.6233	67.8751	68.2508	68.1824	68.3852	68.9119	69.6055	70.3264	70.7597	71.2409	71.4959	71.6250	71.9129	72.2123	72.6427	72.7572	72.9466	73.1220	73.2792	73.4596	73.6340	73.8048	73.9597	74.0415	74.0554	73.9651	73.8138	73.6267	73.3326	72.9822	72.6839	72.4723	72.2573	72.0843	71.9391	71.8529	71.8651	71.9063	71.9859	72.2156
d-Sq5A1_02_D5F	48.2737	51.5873	54.2332	56.8368	58.6379	60.0286	61.6272	62.6297	63.5510	64.4009	64.6821	65.0997	65.0444	65.0811	65.5974	66.1834	66.9173	67.4189	67.8280	68.0677	68.2879	68.5568	68.8426	69.2591	69.3911	69.5896	69.7968	69.9235	70.1216	70.3135	70.4828	70.6084	70.7337	70.7759	70.6853	70.5625	70.3978	70.1413	69.7933	69.5339	69.3546	69.1642	69.0059	68.8401	68.7641	68.7656	68.7957	68.9120	69.1479
d-Sq5A1_02_D6F	50.5149	54.0497	56.8960	59.2703	61.1435	62.7839	64.2664	65.3029	66.2650	67.1487	67.4902	67.8370	67.6554	67.8130	68.3327	68.9094	69.6221	70.0837	70.4853	70.6858	70.8759	71.1883	71.4908	71.9032	72.0514	72.2463	72.4384	72.6081	72.7598	72.9667	73.1101	73.1945	73.2767	73.2405	73.0662	72.8609	72.6203	72.2520	71.8869	71.6037	71.4269	71.2500	71.1239	70.9861	70.9290	70.9332	70.9573	71.0312	71.2500
d-Sq5A1_03_A1F	44.4334	47.1959	49.4915	51.4868	52.8681	54.1569	55.6478	56.5445	57.3169	58.1380	58.6261	58.7998	58.5589	58.8182	59.2696	59.5509	60.0085	60.4595	60.9758	61.2120	61.5531	61.8883	62.1363	62.4428	62.6500	62.8196	63.0047	63.1674	63.3446	63.4856	63.6374	63.7138	63.8082	63.8164	63.7164	63.5839	63.4052	63.1933	62.9461	62.7181	62.5844	62.4608	62.3422	62.1875	62.1596	62.1939	62.2680	62.3612	62.5466
d-Sq5A1_03_A2F	46.0061	49.3886	52.1874	54.6011	56.6022	58.3616	59.8455	61.0899	62.1197	62.9396	63.6396	63.9113	63.6537	64.1427	64.6747	65.2878	65.9943	66.4587	67.0311	67.3252	67.6617	67.9535	68.2232	68.6378	68.8738	69.0617	69.2611	69.4484	69.5738	69.7804	69.9726	70.0665	70.2118	70.2581	70.1442	70.0066	69.8663	69.5916	69.2941	69.0721	68.8664	68.7136	68.5502	68.4170	68.3465	68.3892	68.4692	68.5951	68.7987
d-Sq5A1_03_A3F	47.2200	50.9739	53.8596	56.2679	58.4496	60.4103	62.0676	63.3144	64.3926	65.2718	65.9158	66.2248	66.1302	66.7262	67.2772	67.8427	68.5052	69.1101	69.6571	69.8802	70.2648	70.6174	70.9142	71.3097	71.5384	71.7094	71.9256	72.1329	72.2827	72.5127	72.6542	72.7591	72.8952	72.9469	72.8236	72.6850	72.5022	72.2164	71.9459	71.6636	71.4730	71.3230	71.1535	70.9945	70.9498	70.9703	71.0453	71.1441	71.3588
d-Sq5A1_03_A4F	46.9652	50.9446	54.0532	56.9834	59.0964	61.2040	62.9410	64.6260	65.4807	66.5593	67.3067	67.5221	67.4578	68.1174	68.6207	69.3730	70.1405	70.6578	71.3183	71.5855	71.9379	72.2363	72.5365	72.9444	73.2523	73.4415	73.6631	73.8467	73.9951	74.2339	74.4084	74.5265	74.6980	74.7114	74.5677	74.3777	74.1609	73.8589	73.4845	73.1830	72.9819	72.7968	72.6063	72.4331	72.3584	72.3545	72.3871	72.5181	72.7436
d-Sq5A1_03_A5F	43.3293	47.2237	50.7126	53.2890	55.3827	57.5408	59.3475	60.8415	61.7795	63.0833	63.7116	64.1940	64.1265	64.5323	65.0491	65.6759	66.4157	66.9657	67.6909	67.9643	68.3691	68.7290	69.0325	69.4353	69.7648	69.9938	70.2405	70.4239	70.6102	70.8341	71.0225	71.1583	71.2789	71.3028	71.1712	70.9235	70.7037	70.3776	70.0057	69.6764	69.4731	69.3434	69.1419	68.9554	68.8993	68.9349	68.9930	69.1239	69.3526
d-Sq5A1_03_A6F	42.1885	45.8532	49.0003	51.2192	53.2660	55.2462	56.6125	58.1638	59.0705	59.9686	60.7019	61.0852	61.0266	61.3796	61.8847	62.2534	62.9024	63.4412	64.0238	64.3786	64.7611	65.0993	65.3329	65.6879	65.9385	66.1048	66.3011	66.5143	66.6870	66.8848	67.0674	67.1802	67.3083	67.3937	67.3363	67.2645	67.1765	66.9835	66.7667	66.5500	66.3986	66.2824	66.1612	66.0292	65.9723	66.0138	66.0952	66.2420	66.3961
d-Sq5A1_03_B1F	49.3493	52.8843	55.5157	58.2737	60.5177	62.2519	64.0840	65.5457	66.4651	67.1722	67.6632	68.2496	68.2109	68.7679	69.4313	70.2013	70.9095	71.5455	71.9338	72.1713	72.5163	72.8462	73.1705	73.6051	73.8726	74.0459	74.2751	74.4876	74.6545	74.8701	75.0903	75.2593	75.3704	75.4501	75.4041	75.3150	75.1620	74.9368	74.6529	74.4146	74.1956	74.0821	73.9563	73.8203	73.7786	73.8162	73.8807	74.0117	74.2202
d-Sq5A1_03_B2F	50.9382	54.0792	56.5943	59.0841	61.1291	62.8582	64.5047	65.7126	66.6721	67.1187	67.5270	67.9263	67.9340	68.3274	68.8687	69.5671	70.2535	70.7713	71.1502	71.4000	71.7255	71.9866	72.3470	72.7931	73.0360	73.1931	73.4422	73.6231	73.6951	73.9304	74.1121	74.2019	74.2690	74.2605	74.0056	73.7319	73.4173	73.0426	72.6111	72.2895	72.0756	71.9512	71.7861	71.6274	71.5482	71.5430	71.5571	71.6658	71.8994
d-Sq5A1_03_B3F	53.4151	56.5993	58.9545	61.3398	63.3291	65.0228	66.5391	67.7432	68.7023	69.0503	69.4753	69.9023	69.9856	70.3962	70.9361	71.5647	72.3312	72.7894	73.1444	73.3500	73.6850	73.9981	74.3592	74.7651	74.9985	75.1417	75.3929	75.5902	75.7307	75.9137	76.0799	76.2144	76.2733	76.2838	76.0952	75.8810	75.5782	75.2432	74.8341	74.5106	74.2497	74.0902	73.8993	73.7403	73.6747	73.6937	73.7341	73.8463	74.0838
d-Sq5A1_03_B4F	53.0246	56.4326	58.9215	61.4263	63.5719	65.2022	66.9057	68.3021	69.2217	69.6899	70.1737	70.5854	70.6420	71.1732	71.7613	72.4427	73.1358	73.5982	73.9849	74.2721	74.5318	74.8269	75.2581	75.6397	75.8863	76.0436	76.2524	76.3860	76.5510	76.7945	76.9549	77.0922	77.1716	77.1531	76.9916	76.8062	76.5487	76.2388	75.9083	75.5909	75.3875	75.2686	75.0882	74.9488	74.9004	74.9013	74.9466	75.0625	75.2866
d-Sq5A1_03_B5F	48.4759	52.3482	55.1815	57.6823	60.1981	62.0303	63.8492	65.2152	66.3485	67.0198	67.5062	68.0362	68.2621	68.7050	69.2277	70.0215	70.7594	71.3039	71.7174	71.9990	72.3139	72.7303	73.1220	73.5084	73.7768	73.9664	74.2254	74.4406	74.6178	74.8348	74.9642	75.0859	75.1618	75.1273	74.9628	74.7500	74.4574	74.1317	73.7792	73.4750	73.2788	73.1871	73.0269	72.8998	72.8822	72.9154	72.9441	73.0403	73.2496
d-Sq5A1_03_B6F	42.0845	46.1373	48.9748	51.3063	53.9631	56.0118	57.7567	59.2193	60.4408	61.2785	61.8474	62.4698	62.5309	62.8471	63.4646	64.1601	64.9886	65.6335	66.0866	66.4581	66.8331	67.2558	67.5521	67.9299	68.2857	68.4519	68.7445	68.9869	69.1051	69.2716	69.4438	69.6835	69.8031	69.8848	69.7880	69.6666	69.5233	69.3077	69.0195	68.7763	68.5841	68.5237	68.4260	68.2804	68.2398	68.2624	68.3012	68.3734	68.5833
d-Sq5A1_03_C1F	46.3112	50.3774	52.9479	55.8034	58.2091	59.9550	61.9598	63.3417	64.3819	65.1921	65.6467	66.1831	66.2125	66.6273	67.1571	67.9055	68.6012	69.2721	69.7189	69.9985	70.3347	70.6702	70.9390	71.3537	71.7657	71.9640	72.2240	72.4355	72.5765	72.8209	72.9863	73.1148	73.2466	73.2317	73.1233	72.8747	72.5949	72.2766	71.9063	71.6045	71.4740	71.3093	71.1307	70.9720	70.9085	70.8991	70.9245	71.0499	71.2878
d-Sq5A1_03_C2F	51.0708	54.6758	57.3209	60.0986	62.3159	64.0170	65.9432	67.2004	68.2008	68.9105	69.3022	69.6559	69.7516	70.2746	70.8649	71.6684	72.3022	72.9628	73.2776	73.5487	73.7694	74.0673	74.3879	74.8251	75.1468	75.2695	75.5127	75.6831	75.8215	76.0837	76.2793	76.3999	76.4707	76.5084	76.3941	76.1799	75.9606	75.6964	75.3392	75.0646	74.9202	74.7310	74.5659	74.4354	74.3838	74.3888	74.4268	74.5525	74.7555
d-Sq5A1_03_C3F	52.0976	55.3491	57.9731	60.1857	62.2186	63.8603	65.6179	66.6888	67.6914	68.2645	68.4995	69.0186	69.0199	69.3228	69.8402	70.5517	71.1759	71.7751	72.1279	72.3570	72.6378	72.9155	73.1772	73.5773	73.9247	74.0920	74.3102	74.4714	74.6024	74.7991	74.9771	75.1126	75.1439	75.1139	74.9393	74.6244	74.3161	73.9944	73.5546	73.2296	73.0705	72.8867	72.7163	72.5569	72.4861	72.4885	72.4958	72.5943	72.8144
d-Sq5A1_03_C4F	47.9664	51.1644	53.6349	56.0198	58.2739	59.7776	61.5748	62.6890	63.7092	64.2137	64.6551	65.1154	65.1066	65.4526	65.8738	66.5942	67.2766	67.8650	68.2425	68.5725	68.8605	69.1081	69.3062	69.6798	70.0287	70.2739	70.4699	70.6312	70.7441	70.9138	71.0745	71.2063	71.3345	71.3478	71.2538	71.0717	70.8583	70.6420	70.3154	70.0580	69.9201	69.7901	69.6543	69.5277	69.4815	69.4825	69.5056	69.5887	69.7790
d-Sq5A1_03_C5F	48.8379	52.6363	55.7341	58.3774	60.7961	62.6852	64.4747	65.8375	66.9893	67.7921	68.1782	68.7048	68.7972	69.3231	69.8794	70.7130	71.3799	72.0373	72.4108	72.7311	73.0110	73.2916	73.6183	74.0646	74.4279	74.6072	74.8186	75.0185	75.1651	75.4052	75.5857	75.7400	75.8257	75.8395	75.7329	75.5445	75.3157	75.1076	74.7825	74.5222	74.3954	74.2473	74.1058	73.9869	73.9752	73.9933	74.0327	74.1369	74.3259
d-Sq5A1_03_C6F	47.1951	51.0996	54.0081	56.6682	59.1777	61.0494	63.0148	64.3766	65.4221	66.0749	66.6075	67.1213	67.1513	67.6870	68.2834	68.9499	69.5859	70.2474	70.6952	70.9928	71.2850	71.6329	71.9950	72.3518	72.7868	72.9218	73.1817	73.4134	73.5778	73.7606	73.9541	74.1018	74.1599	74.1761	74.0273	73.7697	73.4699	73.2255	72.8398	72.5342	72.3881	72.2579	72.0790	71.9449	71.9062	71.9178	71.9471	72.0593	72.2806
d-Sq5A1_03_D1F	47.3844	51.8330	55.6227	58.4813	61.1569	63.0173	64.7401	66.4331	67.5266	68.5346	69.0951	69.6204	69.5626	70.0088	70.7969	71.5818	72.3529	73.0282	73.4842	73.7193	74.0077	74.3192	74.7219	75.2184	75.4220	75.5809	75.7786	76.0033	76.2469	76.4961	76.6982	76.8634	76.9638	77.0180	76.9266	76.7511	76.5730	76.2485	75.8595	75.5725	75.3221	75.1215	74.9183	74.7461	74.6797	74.6800	74.7648	74.8961	75.1498
d-Sq5A1_03_D2F	45.4519	49.1792	53.0863	55.9367	58.3187	60.1810	61.8882	63.3401	64.5061	65.5914	66.0749	66.6261	66.5446	66.8401	67.5156	68.2231	68.9803	69.6099	70.0937	70.3388	70.6991	70.9300	71.2438	71.7347	71.9075	72.0929	72.3016	72.5084	72.6808	72.8999	73.1035	73.2656	73.3561	73.4355	73.3577	73.2054	73.0712	72.8174	72.4524	72.2162	72.0413	71.8768	71.7198	71.5789	71.5111	71.5180	71.5750	71.6630	71.8813
d-Sq5A1_03_D3F	48.3771	51.2580	54.2850	56.5947	58.2793	59.8502	61.1523	62.2860	63.2119	63.9868	64.2886	64.6604	64.5222	64.4913	65.0316	65.4641	66.0997	66.5979	67.0539	67.2721	67.5336	67.7587	68.0310	68.4499	68.5903	68.7488	68.9702	69.1426	69.2329	69.4128	69.5775	69.6493	69.7104	69.7074	69.5341	69.2874	69.0732	68.7326	68.3148	68.0261	67.8736	67.7362	67.5875	67.4623	67.3894	67.4008	67.4037	67.4624	67.6687
d-Sq5A1_03_D4F	46.7480	50.6541	53.8249	56.7427	59.0484	60.9018	62.5926	63.8995	64.9970	65.8892	66.4639	66.9078	66.7758	67.0846	67.7104	68.3780	69.0737	69.6913	70.1891	70.4301	70.6902	70.9751	71.2824	71.7349	71.9197	72.0662	72.3038	72.4944	72.6412	72.8774	73.0820	73.2045	73.3060	73.3735	73.2899	73.1678	73.0375	72.7621	72.4106	72.1799	71.9936	71.8543	71.7110	71.5997	71.5570	71.5789	71.6268	71.7309	71.9304
d-Sq5A1_03_D5F	39.2183	41.5866	43.8149	45.8645	47.4260	48.8230	50.0449	50.8846	51.6890	52.4867	52.8261	53.1174	53.1456	53.2418	53.6040	53.8470	54.0637	54.4886	54.8833	55.2447	55.5517	55.8016	56.0902	56.4400	56.5728	56.6852	56.8597	57.0379	57.1715	57.3601	57.5071	57.6222	57.6843	57.7141	57.6784	57.5938	57.5056	57.3165	57.0993	56.9485	56.8343	56.7629	56.6794	56.5919	56.5516	56.5977	56.6491	56.7459	56.9401
d-Sq5A1_03_D6F	47.0422	50.8996	54.2424	57.1038	59.4097	61.4436	62.9323	64.2807	65.4469	66.4446	66.8617	67.3325	67.2790	67.7343	68.3317	68.9161	69.5695	70.1523	70.6638	70.9350	71.2453	71.5517	71.8491	72.2918	72.4878	72.6318	72.8589	73.1338	73.3022	73.4597	73.6709	73.7828	73.8509	73.9262	73.8323	73.6530	73.4924	73.1847	72.8558	72.5986	72.4119	72.2692	72.1215	72.0026	71.9613	71.9820	72.0567	72.1540	72.3631
d-Sq5A1_04_A1F	45.2718	49.4816	52.7138	55.7038	57.8743	59.9381	61.7687	63.2914	64.5167	65.5872	66.2786	66.7540	66.5563	67.1157	67.6783	68.5607	69.4191	69.9664	70.6292	70.8925	71.2540	71.5443	71.8874	72.2686	72.6318	72.8641	73.0802	73.2941	73.4327	73.6894	73.8972	74.0814	74.2010	74.2501	74.1368	73.9974	73.8098	73.5369	73.2698	72.9949	72.7809	72.6510	72.4634	72.2810	72.2315	72.2370	72.3131	72.4856	72.7096
d-Sq5A1_04_A2F	50.4439	53.8666	56.4881	58.9653	60.6684	62.5074	63.8863	65.0796	66.0501	66.8854	67.2923	67.7202	67.3818	67.9066	68.4320	69.0831	69.7416	70.2326	70.7497	70.9764	71.2499	71.5313	71.8600	72.1659	72.4410	72.5520	72.7595	72.9446	73.1379	73.3383	73.4705	73.6311	73.7511	73.7833	73.6853	73.5732	73.3930	73.1593	72.8560	72.5710	72.3892	72.2386	72.0475	71.8907	71.8455	71.8406	71.9170	72.0393	72.2497
d-Sq5A1_04_A3F	47.0642	50.7318	53.6448	56.0610	57.7746	59.8067	61.2418	62.5696	63.5888	64.4441	64.8961	65.3318	64.9716	65.4740	65.9190	66.6299	67.3378	67.8963	68.5534	68.7462	69.0667	69.3372	69.5668	69.8908	70.2036	70.3914	70.5912	70.7970	70.9439	71.1114	71.2772	71.4496	71.5670	71.6035	71.5189	71.3877	71.2169	70.9683	70.6938	70.4460	70.2617	70.1188	69.9447	69.7792	69.7268	69.7370	69.7865	69.9068	70.0994
d-Sq5A1_04_A4F	48.2466	51.8324	54.3307	56.9114	58.6718	60.4356	61.8893	63.1202	64.1008	64.8909	65.3649	65.7360	65.5268	66.0057	66.5032	67.1033	67.7647	68.2562	68.8797	69.0886	69.3691	69.6418	69.9385	70.2312	70.4665	70.6257	70.8101	70.9785	71.1766	71.3795	71.5245	71.6579	71.7993	71.8733	71.7721	71.7145	71.5757	71.3470	71.0622	70.8209	70.6074	70.4529	70.2826	70.1360	70.0709	70.0961	70.1630	70.2881	70.4858
d-Sq5A1_04_A5F	47.3061	51.1224	53.8279	56.5932	58.6318	60.3793	62.0248	63.3904	64.3794	65.3598	65.8461	66.2122	66.0380	66.5774	67.0798	67.7454	68.4859	69.0120	69.6304	69.8439	70.1470	70.4602	70.7749	71.0794	71.3739	71.5659	71.7539	71.9772	72.1404	72.3227	72.4840	72.6439	72.7849	72.8065	72.6936	72.5810	72.4188	72.1720	71.8863	71.6563	71.4972	71.3937	71.2460	71.1044	71.0784	71.1010	71.1607	71.2869	71.4751
d-Sq5A1_04_A6F	47.2077	50.8771	53.3678	55.6674	57.5509	59.4050	60.7408	61.9650	62.9740	63.9019	64.1333	64.6261	64.2966	64.8389	65.3498	65.8846	66.5702	67.0195	67.6701	67.8720	68.1735	68.4655	68.7659	69.0316	69.2731	69.4605	69.6399	69.8573	70.0085	70.1868	70.3412	70.4432	70.5998	70.6514	70.5710	70.4539	70.2963	70.0508	69.7512	69.4849	69.2754	69.1253	68.9543	68.7760	68.7448	68.7538	68.8208	68.9472	69.1439
d-Sq5A1_04_B1F	46.6271	50.1569	52.8222	55.5888	57.6097	59.3927	61.1802	62.4486	63.5266	64.1091	64.5584	65.1320	65.1652	65.6062	66.2090	66.9016	67.6946	68.2846	68.7179	69.0124	69.3531	69.5943	70.0211	70.3814	70.6477	70.8741	71.0546	71.2791	71.4628	71.6703	71.8507	72.0423	72.1765	72.2457	72.1894	72.1413	71.9917	71.7644	71.5063	71.2593	71.0316	70.9340	70.7740	70.6389	70.5700	70.5866	70.6691	70.8018	71.0071
d-Sq5A1_04_B2F	47.1654	50.4839	52.8692	55.4199	57.4359	58.8891	60.5427	61.6239	62.7654	63.1572	63.5834	64.1459	63.9516	64.3196	64.8605	65.5761	66.2585	66.8660	67.2907	67.5657	67.8648	68.1066	68.4010	68.7450	69.0113	69.2520	69.4154	69.6121	69.7905	69.9201	70.0745	70.2495	70.3783	70.4506	70.3828	70.3064	70.1460	69.8916	69.6396	69.3911	69.1453	69.0608	68.8927	68.7692	68.6926	68.6829	68.7196	68.8067	68.9995
d-Sq5A1_04_B3F	52.0387	54.5557	57.0074	59.2176	60.7773	62.3649	63.6997	64.7652	65.7537	66.1183	66.3403	66.8366	66.7020	67.0369	67.5835	68.1571	68.8521	69.4134	69.7235	69.9872	70.2297	70.4433	70.7240	71.0776	71.3506	71.4810	71.6276	71.7913	71.9545	72.1023	72.2452	72.4162	72.5225	72.5571	72.4924	72.4147	72.2432	72.0244	71.7766	71.5302	71.3025	71.2171	71.0492	70.9229	70.8690	70.8649	70.9198	71.0130	71.2031
d-Sq5A1_04_B4F	50.0484	53.0753	55.7288	58.2896	60.2245	61.8683	63.4021	64.6620	65.8050	66.2826	66.6814	67.2753	67.1850	67.5852	68.2212	68.8949	69.5676	70.1841	70.4878	70.7769	71.0898	71.3537	71.7386	72.0678	72.3608	72.5462	72.7099	72.8886	73.0684	73.2619	73.4139	73.5614	73.6952	73.7305	73.6332	73.5014	73.3276	73.1084	72.8152	72.5746	72.3871	72.2856	72.1500	72.0586	72.0242	72.0221	72.0860	72.1937	72.3665
d-Sq5A1_04_B5F	44.6942	48.2432	51.3358	54.1705	56.2371	58.2045	60.0958	61.4946	62.7435	63.3838	63.8881	64.6470	64.5376	64.9421	65.5976	66.4695	67.2366	67.8817	68.4137	68.6893	68.9940	69.3321	69.5749	70.0789	70.3776	70.6412	70.8799	71.0638	71.2376	71.3994	71.6018	71.8098	71.9596	72.0632	71.9677	71.8873	71.7011	71.4544	71.1842	70.9341	70.6922	70.5965	70.4382	70.2826	70.2148	70.2045	70.2679	70.3642	70.5916
d-Sq5A1_04_B6F	53.6376	56.3409	58.4729	60.2068	61.7182	63.2534	64.4286	65.3106	66.1774	66.4826	66.5999	67.0426	66.8393	67.1403	67.6108	68.2233	68.8647	69.2528	69.5694	69.8390	70.0251	70.1929	70.4865	70.7787	71.0262	71.1668	71.2936	71.4230	71.5522	71.6997	71.8504	71.9844	72.1034	72.1603	72.0464	71.9787	71.7808	71.5719	71.2752	71.0024	70.7942	70.6745	70.4766	70.3403	70.2687	70.2605	70.2924	70.3810	70.5728
d-Sq5A1_04_C1F	45.8939	49.5173	52.1878	54.9642	57.1165	58.8461	60.5471	62.1227	63.1365	63.9062	64.4492	64.7110	65.0195	65.2258	65.8211	66.6325	67.4478	68.0283	68.5409	68.7606	69.1603	69.4345	69.6266	70.0716	70.4429	70.6425	70.9190	71.1247	71.2303	71.4693	71.6336	71.8150	71.9284	71.9937	71.9402	71.7822	71.5783	71.3663	71.0350	70.7967	70.6665	70.5058	70.3347	70.1983	70.1416	70.1166	70.1393	70.2670	70.4712
d-Sq5A1_04_C2F	47.5502	50.9328	53.0675	55.5153	57.9325	59.4030	61.0116	62.4153	63.4664	63.9710	64.4771	64.6958	64.9335	65.1597	65.7887	66.5626	67.2772	67.8913	68.3334	68.5701	68.8992	69.1727	69.3726	69.7760	70.0866	70.2815	70.5457	70.7107	70.8508	71.0473	71.2027	71.4103	71.5425	71.6118	71.5873	71.4757	71.3059	71.1088	70.8257	70.5834	70.4059	70.2381	70.0651	69.9063	69.8413	69.8553	69.8733	69.9953	70.2176
d-Sq5A1_04_C3F	48.8438	51.8420	54.5390	57.2057	59.1080	60.7335	62.3920	63.5819	64.5672	65.3069	65.7099	65.9457	66.1856	66.3852	67.0536	67.8083	68.4486	69.1061	69.4937	69.7102	70.0419	70.2924	70.5194	70.8918	71.2254	71.3650	71.5910	71.7763	71.9203	72.1303	72.2781	72.4849	72.5831	72.6726	72.6596	72.5512	72.3823	72.1775	71.8895	71.6329	71.4685	71.2986	71.1005	70.9585	70.8974	70.8956	70.9144	71.0385	71.2551
d-Sq5A1_04_C4F	47.4132	50.8178	53.8248	56.5909	58.7308	60.5308	62.1731	63.6061	64.7823	65.4581	66.0148	66.4153	66.5604	66.9389	67.6188	68.4008	69.0694	69.7046	70.1380	70.4152	70.7527	71.0789	71.3376	71.7379	72.1051	72.2604	72.4940	72.6718	72.8563	73.1011	73.2608	73.4232	73.5645	73.6231	73.5319	73.4253	73.2362	73.0018	72.6878	72.4390	72.2675	72.0976	71.9232	71.7808	71.7145	71.7039	71.7640	71.9052	72.1211
d-Sq5A1_04_C5F	44.5657	47.8659	50.9140	53.5801	56.0065	57.6026	59.6028	60.9599	62.2250	62.8893	63.4865	63.8411	64.0721	64.3234	64.9415	65.7128	66.3949	67.0698	67.4966	67.7059	68.1531	68.4732	68.7093	69.1228	69.4895	69.6830	69.9556	70.1579	70.2955	70.5331	70.6292	70.8364	70.9563	70.9880	70.8657	70.6873	70.4512	70.2353	69.9106	69.6544	69.5508	69.4041	69.2657	69.1511	69.1375	69.1175	69.1390	69.2363	69.4369
d-Sq5A1_04_C6F	47.3233	50.5319	53.2969	56.0113	58.0498	59.6735	61.3400	62.5439	63.7514	64.3380	64.7036	64.9360	65.2600	65.6634	66.2417	66.8209	67.5235	68.1120	68.5724	68.7323	69.1189	69.3882	69.6609	70.0664	70.3986	70.5312	70.7854	70.9687	71.1314	71.3643	71.5198	71.6860	71.7895	71.8580	71.8220	71.7061	71.5171	71.3604	71.0823	70.8520	70.7126	70.5678	70.4211	70.2965	70.2505	70.2537	70.3024	70.4414	70.6553
d-Sq5A1_04_D1F	46.4532	50.5403	53.7395	56.4821	58.7251	60.6497	62.2859	63.7707	64.7691	65.6844	66.0611	66.6656	66.6579	66.8729	67.4772	68.1716	68.9981	69.6016	70.0696	70.3652	70.5872	70.8487	71.1749	71.5999	71.8039	72.0077	72.2248	72.4306	72.6157	72.7734	72.9880	73.1594	73.2561	73.3117	73.2413	73.0919	72.9210	72.6169	72.2909	72.0195	71.8433	71.6839	71.5169	71.3952	71.3270	71.3016	71.3763	71.4923	71.6919
d-Sq5A1_04_D2F	47.6334	51.4078	54.5855	57.4010	59.7541	61.5464	63.0749	64.5644	65.6783	66.5737	67.0234	67.5527	67.5176	67.8014	68.4547	69.0938	69.9142	70.4047	70.9898	71.2544	71.4355	71.7100	72.0722	72.4857	72.6890	72.8597	73.0468	73.2701	73.4693	73.6904	73.8501	74.0201	74.1287	74.1441	74.0579	73.9217	73.7593	73.4405	73.1253	72.8630	72.7006	72.5643	72.3990	72.2880	72.2464	72.2573	72.3007	72.3857	72.5760
d-Sq5A1_04_D3F	50.4211	54.1279	56.9508	59.5426	61.6707	63.4280	64.9344	66.2687	67.1437	67.9008	68.2976	68.7447	68.7118	69.0673	69.7369	70.3182	71.0674	71.5686	72.0433	72.3187	72.4926	72.7562	73.0885	73.5184	73.6787	73.8455	74.0170	74.2165	74.4347	74.6441	74.7973	74.9526	75.0572	75.0659	75.0157	74.8995	74.7056	74.3942	74.0673	73.7884	73.5703	73.3993	73.2153	73.0684	73.0227	73.0249	73.0917	73.1967	73.4174
d-Sq5A1_04_D4F	44.4842	48.8653	51.9377	55.0035	57.5306	59.5394	61.2441	62.7940	63.8721	64.8551	65.3588	66.0295	65.9900	66.2124	66.8683	67.5838	68.4360	68.9850	69.5653	69.8705	70.0534	70.3654	70.6676	71.1493	71.3693	71.5645	71.8271	72.0041	72.1611	72.3931	72.6091	72.7537	72.8584	72.8815	72.7682	72.6341	72.4881	72.1483	71.8350	71.5690	71.3945	71.2441	71.0741	70.9263	70.8811	70.8551	70.9194	71.0312	71.2437
d-Sq5A1_04_D5F	45.5706	49.9018	53.0773	55.8999	58.3608	60.3184	61.9339	63.5177	64.6958	65.5554	66.0784	66.6864	66.6255	66.8730	67.6226	68.2667	69.1236	69.6714	70.2238	70.5060	70.7390	71.0133	71.3196	71.7846	71.9891	72.1687	72.3924	72.5759	72.7845	73.0250	73.1983	73.3646	73.4935	73.5573	73.4618	73.3717	73.2198	72.9268	72.6165	72.3642	72.1612	71.9966	71.8138	71.6809	71.6383	71.6256	71.6846	71.7849	72.0201
d-Sq5A1_04_D6F	46.5530	50.9204	53.9346	56.6097	59.0726	60.9542	62.5399	64.0039	65.2204	66.0280	66.5043	67.0798	67.0744	67.3348	68.0407	68.6294	69.4205	70.0033	70.5068	70.7701	70.9901	71.2673	71.5646	72.0034	72.1758	72.4047	72.6191	72.7987	72.9790	73.1459	73.3488	73.5141	73.6397	73.6955	73.5961	73.5186	73.3721	73.1053	72.7988	72.5476	72.3810	72.2419	72.0939	71.9727	71.9517	71.9609	72.0166	72.1093	72.3390
d-Sq5A1_05_A1F	45.9681	49.8999	53.1812	55.7500	58.2437	60.0307	62.1113	63.4374	64.5940	65.5369	66.3655	66.6958	66.6193	67.1050	67.6679	68.3663	69.1328	69.7765	70.3621	70.6623	71.0324	71.4137	71.7340	72.0976	72.4187	72.6603	72.9108	73.1333	73.2859	73.5390	73.7159	73.8493	73.9766	73.9647	73.7718	73.5772	73.3573	73.0742	72.7299	72.4592	72.3173	72.1860	72.0473	71.8907	71.9072	71.9230	71.9785	72.1126	72.3368
d-Sq5A1_05_A2F	44.8541	48.4137	51.4577	53.9443	56.2168	58.0514	59.9013	61.0631	62.2131	63.1074	63.6723	64.1011	63.9939	64.4783	65.0443	65.5334	66.3400	67.0734	67.5973	67.9034	68.3190	68.6325	68.9222	69.3193	69.5434	69.7809	70.0245	70.2549	70.3995	70.5973	70.7780	70.9357	71.1090	71.1757	71.0512	70.9613	70.8127	70.5489	70.2331	70.0124	69.8345	69.6792	69.5018	69.3739	69.2954	69.2977	69.3782	69.5200	69.7239
d-Sq5A1_05_A3F	46.7091	50.6400	53.6064	55.9062	58.1166	59.9418	61.6877	62.9345	64.1423	65.0348	65.5781	65.8995	65.7643	66.2157	66.7008	67.3789	68.1751	68.6675	69.3269	69.5733	69.8964	70.2298	70.4744	70.8448	71.1247	71.3123	71.5388	71.7129	71.8862	72.0948	72.2712	72.4074	72.5844	72.5858	72.4733	72.3771	72.1942	71.9450	71.6157	71.3571	71.1719	70.9991	70.8277	70.6832	70.6060	70.6155	70.6678	70.7929	70.9740
d-Sq5A1_05_A4F	45.4974	49.0734	52.1087	54.2363	56.2408	57.9934	59.6280	60.7535	61.9638	62.8607	63.4052	63.6789	63.5644	64.0105	64.4667	65.0428	65.8143	66.3729	66.9451	67.2310	67.6372	67.9232	68.1716	68.5052	68.7663	68.9802	69.2071	69.4079	69.5319	69.7566	69.9546	70.0701	70.2528	70.2976	70.2014	70.1150	69.9339	69.6961	69.3611	69.0674	68.8429	68.6683	68.4833	68.2982	68.2275	68.2142	68.2710	68.4265	68.6370
d-Sq5A1_05_A5F	47.9145	51.6760	54.5878	56.9597	59.1484	60.9086	62.6491	63.8701	65.0704	65.9771	66.5664	66.8624	66.6764	67.2007	67.7267	68.2656	69.1262	69.6123	70.2335	70.4507	70.8044	71.1145	71.3740	71.7320	71.9962	72.1849	72.4234	72.5885	72.7821	72.9905	73.1536	73.2684	73.4434	73.4286	73.3024	73.1823	72.9969	72.7418	72.4303	72.1578	71.9549	71.8084	71.6248	71.4810	71.4405	71.4552	71.4983	71.6307	71.8214
d-Sq5A1_05_A6F	47.9245	51.5647	54.3450	56.3830	58.2633	59.9727	61.6853	62.7920	63.8105	64.7170	65.0917	65.3868	65.1593	65.5779	65.9355	66.5669	67.3577	67.8422	68.4012	68.6629	68.9724	69.2478	69.4437	69.7985	70.0361	70.2333	70.4416	70.6144	70.7128	70.9268	71.0998	71.2258	71.4057	71.4281	71.3126	71.2292	71.0983	70.8929	70.5899	70.3750	70.1900	70.0620	69.9211	69.7657	69.7027	69.7139	69.7543	69.9131	70.0989
d-Sq5A1_05_B1F	49.4255	52.6954	55.4019	57.5965	60.0578	61.8714	63.4460	64.7716	65.9019	66.2963	66.7561	67.3305	67.3561	67.8799	68.4211	69.1660	69.9823	70.4458	70.9018	71.1832	71.4907	71.7912	72.1688	72.5546	72.8128	73.0149	73.2432	73.4046	73.5997	73.8308	74.0283	74.1808	74.3080	74.3498	74.2456	74.1589	73.9689	73.7188	73.4456	73.1728	72.9579	72.8312	72.6587	72.5308	72.4724	72.4933	72.5762	72.7181	72.9152
d-Sq5A1_05_B2F	47.0329	50.9569	53.7716	56.1164	58.8814	60.8651	62.7309	64.3026	65.4190	66.1248	66.5846	67.2601	67.2987	67.8826	68.6099	69.4104	70.2568	70.8207	71.3115	71.6047	71.9660	72.2844	72.5647	73.0430	73.3834	73.5616	73.8425	73.9907	74.1792	74.3899	74.6701	74.8411	74.9889	75.0755	74.9470	74.8643	74.6937	74.4582	74.1626	73.9047	73.6751	73.5601	73.3916	73.2590	73.1826	73.1631	73.2408	73.3712	73.5924
d-Sq5A1_05_B3F	47.8203	51.2930	53.8952	56.1393	58.8045	60.4984	62.1146	63.6086	64.5560	65.1775	65.6431	66.1181	66.2216	66.6599	67.2791	68.0434	68.8328	69.3714	69.7970	70.1605	70.4416	70.7618	71.0710	71.4502	71.7527	71.9620	72.2119	72.3512	72.5057	72.7095	72.9325	73.1075	73.2499	73.3509	73.2540	73.1628	73.0054	72.7590	72.4837	72.2261	71.9873	71.8582	71.6820	71.5526	71.4744	71.4760	71.5599	71.6566	71.8830
d-Sq5A1_05_B4F	44.7524	48.1604	50.6743	52.9930	55.6011	57.2970	59.0871	60.5316	61.4612	62.0421	62.6559	63.0611	63.1304	63.5458	64.1017	64.8013	65.6166	66.1803	66.6743	67.0073	67.3531	67.6592	67.9370	68.3215	68.5746	68.8008	69.0963	69.2316	69.4165	69.5711	69.7733	69.9436	70.0855	70.1885	70.1213	70.0558	69.9317	69.7079	69.4424	69.2249	69.0004	68.8997	68.7465	68.6225	68.5580	68.5397	68.6279	68.7132	68.8909
d-Sq5A1_05_B5F	45.9914	49.7303	52.5251	54.8963	57.8991	59.8493	61.6745	63.1833	64.3644	65.0045	65.6467	66.1206	66.3925	66.9151	67.5591	68.2535	69.0636	69.6330	70.1391	70.5011	70.8393	71.2013	71.5759	71.9888	72.2479	72.4707	72.7164	72.9138	73.1455	73.3364	73.5506	73.6838	73.8327	73.8980	73.7830	73.7183	73.5588	73.3203	73.0699	72.8417	72.6375	72.5645	72.4423	72.3431	72.3094	72.3356	72.4316	72.5298	72.7314
d-Sq5A1_05_B6F	52.2681	55.1882	57.9247	59.8907	62.1020	63.7206	65.1914	66.4226	67.3932	67.8657	68.2416	68.6030	68.5769	69.0757	69.6187	70.3558	71.0733	71.5006	71.9118	72.2529	72.4992	72.7321	73.1135	73.4798	73.7870	73.9170	74.1446	74.2569	74.4110	74.6638	74.9051	74.9947	75.1086	75.1801	75.0354	74.9158	74.7518	74.4586	74.1298	73.8477	73.6063	73.4299	73.2364	73.0798	72.9593	72.9571	73.0416	73.1793	73.4136
d-Sq5A1_05_C1F	45.4813	49.5674	52.8200	55.6423	58.0365	59.7359	61.6435	63.2734	64.5611	65.4249	65.8541	66.5024	66.3979	66.9382	67.6202	68.4250	69.2312	69.9309	70.3602	70.7038	71.0666	71.4559	71.7254	72.1577	72.4903	72.7395	72.9976	73.2047	73.3609	73.6189	73.8235	74.0174	74.1659	74.2316	74.2005	74.0771	73.8888	73.7134	73.4205	73.1967	73.0433	72.8921	72.7599	72.6143	72.5830	72.5903	72.6425	72.7902	72.9791
d-Sq5A1_05_C2F	46.0233	49.8685	52.8844	55.7598	58.1312	59.9851	61.8909	63.3360	64.6182	65.4441	65.8685	66.6963	66.5522	66.9622	67.7070	68.4610	69.1812	69.8903	70.3728	70.6066	70.9417	71.3214	71.5668	72.0692	72.4013	72.6270	72.8691	73.0590	73.2283	73.4462	73.6697	73.8204	73.9774	74.0481	73.9788	73.8142	73.6086	73.3786	73.0767	72.8299	72.6817	72.5066	72.3467	72.2196	72.1354	72.1435	72.1965	72.3264	72.5393
d-Sq5A1_05_C3F	45.9168	49.8601	52.8873	55.7469	58.0726	59.9591	61.7098	63.3370	64.4976	65.2603	65.6415	66.4395	66.3079	66.7538	67.4853	68.2779	69.0672	69.6869	70.2167	70.4769	70.8610	71.1812	71.4476	71.9307	72.2328	72.5063	72.7241	72.9330	73.0868	73.3540	73.5557	73.7464	73.8806	73.9299	73.8704	73.6910	73.4760	73.2455	72.9012	72.5978	72.3714	72.1722	71.9646	71.7897	71.7111	71.6822	71.7380	71.8946	72.1394
d-Sq5A1_05_C4F	47.7234	51.5380	54.6301	57.4709	59.8567	61.4613	63.4238	64.8797	66.0047	66.7466	67.3024	68.0121	67.7846	68.2404	69.0082	69.7357	70.5639	71.1685	71.6353	71.9195	72.2698	72.5318	72.8183	73.3239	73.6512	73.8739	74.0861	74.2695	74.4304	74.6829	74.9034	75.0825	75.2063	75.2745	75.1941	75.0278	74.7947	74.5616	74.2258	73.9356	73.7680	73.5811	73.3762	73.1961	73.1177	73.0949	73.1419	73.2862	73.5393
d-Sq5A1_05_C5F	46.8320	50.6613	53.9344	56.7491	59.0384	60.9945	62.8493	64.4166	65.5533	66.3327	66.8915	67.7285	67.5176	68.1538	68.8374	69.5201	70.3378	70.9837	71.4047	71.7303	72.0217	72.4343	72.7419	73.2268	73.5432	73.7778	74.0085	74.2109	74.4370	74.6917	74.8504	75.0080	75.1265	75.1283	75.0178	74.7982	74.5660	74.3613	74.0413	73.7600	73.6133	73.4999	73.3376	73.2315	73.2347	73.2506	73.3039	73.3999	73.6078
d-Sq5A1_05_C6F	47.6246	51.0172	54.1259	56.7683	58.9222	60.8422	62.5419	64.0408	65.0257	65.6843	66.2486	66.8812	66.7899	67.3593	67.9235	68.6649	69.4963	70.0351	70.4853	70.8077	71.0742	71.4002	71.6944	72.1680	72.4761	72.6717	72.9149	73.0773	73.2712	73.5384	73.7458	73.9228	74.0428	74.1223	74.0745	73.9291	73.7349	73.5232	73.1971	72.9300	72.7159	72.5284	72.3322	72.1485	72.0620	72.0756	72.1446	72.2976	72.5382
d-Sq5A1_05_D1F	44.4409	48.7887	52.1487	55.1955	57.5672	59.5123	61.1154	62.6728	63.9984	65.0069	65.6056	66.0831	66.0556	66.2835	66.8702	67.6432	68.4829	69.0576	69.5593	69.8989	70.1646	70.4406	70.7690	71.2977	71.5446	71.7209	71.9505	72.1629	72.3207	72.5428	72.7400	72.8883	73.0063	72.9827	72.8109	72.6366	72.4000	72.0851	71.7307	71.4517	71.2791	71.1427	70.9788	70.8221	70.7809	70.7781	70.7981	70.9004	71.1554
d-Sq5A1_05_D2F	45.9378	50.2317	53.2326	56.2472	58.4925	60.3600	62.1154	63.5542	64.7711	65.8102	66.3207	66.8586	66.7330	67.0012	67.6788	68.3581	69.1437	69.7573	70.2595	70.4385	70.8343	71.0558	71.3924	71.8983	72.1118	72.2962	72.5118	72.7091	72.8786	73.1281	73.3064	73.4519	73.5348	73.5611	73.3978	73.2419	73.0302	72.6949	72.3057	72.0572	71.9010	71.7536	71.5786	71.4414	71.4081	71.4137	71.4634	71.5741	71.7846
d-Sq5A1_05_D3F	47.2067	50.7893	53.0726	55.5115	57.4743	58.9999	60.1928	61.4721	62.3459	63.1126	63.4428	63.8416	63.7057	63.8608	64.3673	64.8273	65.5307	66.0420	66.4938	66.7359	67.0202	67.2143	67.4837	67.8755	68.0170	68.1756	68.3572	68.5370	68.6985	68.9045	69.0261	69.1429	69.2512	69.2910	69.1988	69.0842	68.9049	68.6173	68.2688	68.0025	67.8034	67.6319	67.4887	67.3408	67.2996	67.3043	67.3488	67.4209	67.6223
d-Sq5A1_05_D4F	45.6539	50.3162	53.6503	56.6570	59.0662	61.0347	62.6486	64.2827	65.4062	66.6127	67.0760	67.6881	67.6436	68.1200	68.7383	69.4921	70.3682	70.8862	71.4229	71.7312	71.9730	72.2992	72.6763	73.1438	73.3696	73.5303	73.7598	74.0142	74.2019	74.4224	74.5977	74.7708	74.8916	74.9370	74.8273	74.6928	74.5079	74.2096	73.8643	73.6093	73.4180	73.2396	73.0963	72.9430	72.9157	72.9144	72.9760	73.0400	73.2767
d-Sq5A1_05_D5F	44.2377	48.9513	51.9369	55.2422	57.6754	59.4912	61.0877	62.6576	63.9494	65.1189	65.6604	66.1555	66.1838	66.4955	67.0435	67.7832	68.6559	69.2150	69.7116	69.9916	70.2814	70.5553	70.8607	71.3923	71.5810	71.7927	72.0159	72.2002	72.3651	72.6019	72.8015	72.9582	73.0925	73.1382	73.0447	72.9312	72.7869	72.4955	72.2001	71.9625	71.8024	71.6504	71.5295	71.3963	71.3717	71.3672	71.4331	71.5156	71.7453
d-Sq5A1_05_D6F	44.8669	48.8949	51.5736	54.2302	56.3198	57.8750	59.3049	60.7646	61.6118	62.6617	63.0886	63.4359	63.4548	63.7114	64.1742	64.7177	65.5526	66.0094	66.5081	66.8478	67.0392	67.3179	67.6369	68.0106	68.2055	68.3791	68.6344	68.8295	68.9685	69.1574	69.3390	69.4606	69.5912	69.6501	69.5685	69.4372	69.2743	68.9618	68.6006	68.3335	68.1411	67.9346	67.7982	67.6276	67.5658	67.5464	67.6347	67.7161	67.9362
d-Sq5A1_06_A1F	47.2450	50.8169	53.7208	55.9785	58.0489	59.5795	61.2186	62.4629	63.3952	64.1922	64.6878	65.1163	64.9506	65.3338	65.8439	66.4175	67.1603	67.6993	68.2185	68.5108	68.8607	69.1443	69.4520	69.7872	70.0408	70.2278	70.4190	70.6191	70.8046	71.0280	71.1502	71.2997	71.4210	71.4296	71.3030	71.1858	71.0112	70.7237	70.3880	70.1444	69.9281	69.7976	69.6246	69.4591	69.4041	69.4246	69.4826	69.6169	69.8220
d-Sq5A1_06_A2F	50.1329	53.4235	55.8678	58.1249	60.1232	61.6001	63.1566	64.2514	65.2045	65.9188	66.2796	66.6251	66.5059	66.8245	67.3041	67.9292	68.6505	69.0917	69.6049	69.8459	70.1567	70.4599	70.7293	71.0534	71.2984	71.4756	71.6521	71.8528	72.0149	72.2259	72.3614	72.5079	72.6324	72.6523	72.5109	72.3806	72.1919	71.9118	71.5578	71.2926	71.0716	70.9043	70.7023	70.5420	70.4686	70.4666	70.5141	70.6623	70.8884
d-Sq5A1_06_A3F	48.2056	51.7699	54.3094	56.6669	58.6191	60.2225	61.7155	62.8541	63.8617	64.6448	65.0320	65.3403	65.2758	65.5603	66.0495	66.6797	67.4596	67.8660	68.4072	68.6593	68.9705	69.2726	69.5323	69.8642	70.1010	70.3184	70.4969	70.6886	70.8597	71.0423	71.1617	71.3324	71.4663	71.4639	71.3588	71.2580	71.0949	70.8404	70.5390	70.3152	70.1460	70.0465	69.8925	69.7509	69.7230	69.7457	69.7989	69.9225	70.0949
d-Sq5A1_06_A4F	47.2272	51.0235	53.6495	56.3792	58.4405	60.0835	61.9593	63.1495	64.1492	64.9916	65.5786	65.9503	65.8250	66.2698	66.8547	67.5425	68.3703	68.8809	69.3858	69.6723	70.0136	70.3121	70.6053	71.0091	71.2063	71.3996	71.6475	71.8385	72.0037	72.2208	72.3817	72.5635	72.7136	72.7617	72.6535	72.5680	72.4376	72.1559	71.8557	71.6515	71.4430	71.3102	71.1495	71.0242	70.9593	70.9765	71.0659	71.2192	71.4103
d-Sq5A1_06_A5F	48.0923	51.7860	54.4641	56.8258	58.8470	60.3022	62.1732	63.1880	64.2520	65.0320	65.4040	65.7633	65.5724	66.2138	66.6896	67.3158	68.0858	68.5571	68.9934	69.3298	69.6543	69.9353	70.2333	70.6174	70.8176	70.9602	71.1845	71.3870	71.5553	71.7701	71.9197	72.0703	72.2076	72.2303	72.1311	72.0324	71.8754	71.5993	71.2599	70.9943	70.7664	70.6058	70.4027	70.2496	70.2033	70.2140	70.3059	70.4636	70.6770
d-Sq5A1_06_A6F	43.8766	47.1235	49.7648	51.9900	53.7492	55.1635	56.9905	57.9675	58.8261	59.7349	60.1084	60.4680	60.3919	60.8825	61.1656	61.7075	62.3404	62.7960	63.3193	63.6668	63.9586	64.2693	64.5750	64.8736	65.0761	65.2580	65.4557	65.6555	65.8265	66.0426	66.1694	66.2967	66.4486	66.4843	66.4016	66.3376	66.2031	65.9611	65.6839	65.4718	65.2749	65.1613	64.9777	64.8288	64.7995	64.8066	64.8883	65.0666	65.2612
d-Sq5A1_06_B1F	47.2781	50.7598	53.8073	56.3866	58.7333	60.7799	62.5389	64.0488	65.2168	65.8303	66.2632	66.9642	66.9153	67.4812	68.2793	69.0648	69.8343	70.4633	70.8881	71.2061	71.5635	71.8849	72.2662	72.7261	73.0216	73.2437	73.4901	73.6981	73.8932	74.1280	74.3936	74.5808	74.6683	74.7214	74.6133	74.4915	74.2934	74.0130	73.6993	73.4555	73.2473	73.1533	73.0013	72.8747	72.8096	72.8429	72.9138	73.0286	73.2831
d-Sq5A1_06_B2F	46.5564	50.3110	53.4421	56.1453	58.5619	60.6844	62.2964	63.9088	64.9997	65.5870	66.1515	66.7932	66.8556	67.4210	68.0985	68.9666	69.7185	70.3356	70.8334	71.1545	71.4038	71.8172	72.2072	72.5795	72.8705	73.1178	73.3561	73.5819	73.7826	74.0035	74.2312	74.3814	74.5104	74.5911	74.4734	74.3622	74.1620	73.8780	73.5646	73.2777	73.0535	72.8809	72.7265	72.5831	72.4995	72.5127	72.6089	72.7374	72.9860
d-Sq5A1_06_B3F	47.9740	51.2477	54.1107	56.5988	58.6306	60.3720	62.0734	63.4678	64.4583	64.8523	65.3052	65.9958	65.8757	66.3746	66.9747	67.7530	68.5063	69.0540	69.4128	69.7925	70.0721	70.3975	70.6840	71.0570	71.3345	71.5547	71.7610	71.9690	72.0960	72.2959	72.5110	72.7113	72.8345	72.8827	72.8085	72.7315	72.5519	72.3146	72.0230	71.7833	71.5582	71.4605	71.3102	71.1797	71.1058	71.1276	71.1823	71.2813	71.5067
d-Sq5A1_06_B4F	49.0313	52.1278	54.7444	57.1630	59.0527	60.7850	62.4378	63.7705	64.5537	65.0325	65.4806	66.1554	66.0525	66.4918	67.0732	67.6681	68.3699	69.0057	69.3107	69.6897	69.9557	70.3005	70.6027	70.9951	71.2764	71.4508	71.6702	71.8969	72.0508	72.2500	72.4403	72.5790	72.6698	72.6760	72.4629	72.2786	72.0607	71.7788	71.4193	71.1621	70.9517	70.8895	70.7475	70.6595	70.5945	70.6218	70.6871	70.7449	70.9477
d-Sq5A1_06_B5F	53.6917	55.8763	58.0998	60.0826	61.5141	62.9802	64.2665	65.3464	65.9749	66.1992	66.5185	66.8577	66.7189	67.1287	67.6279	68.2156	68.9240	69.4317	69.7254	69.9913	70.1841	70.4000	70.6363	71.0744	71.2701	71.4068	71.6117	71.7456	71.8170	72.0413	72.2189	72.3901	72.4806	72.5119	72.4021	72.2506	72.0245	71.7053	71.3084	70.9966	70.7128	70.5200	70.2693	70.0815	69.9378	69.9190	69.9381	70.0585	70.3331
d-Sq5A1_06_B6F	49.9866	52.8726	55.6929	58.0413	60.0501	61.6960	63.4695	64.7581	65.5570	66.0561	66.4784	66.9626	66.8822	67.4222	68.0216	68.7947	69.5004	70.0592	70.4669	70.6949	70.9662	71.2633	71.5850	71.9664	72.2147	72.4067	72.6051	72.7568	72.8836	73.1206	73.3365	73.5201	73.6447	73.7122	73.6259	73.5267	73.3109	73.0335	72.7173	72.4359	72.1738	72.0350	71.8115	71.6831	71.5941	71.5694	71.6208	71.7597	71.9965
d-Sq5A1_06_C1F	45.8714	49.8725	52.7716	55.5239	58.0167	60.0233	61.7961	63.3519	64.6341	65.2452	65.8751	66.4181	66.6904	67.0249	67.7394	68.5140	69.2733	69.8899	70.3641	70.7251	71.0035	71.2962	71.5498	72.0930	72.4222	72.6220	72.8679	73.0597	73.2268	73.4767	73.7074	73.9003	73.9951	74.0239	73.9571	73.7808	73.5969	73.3730	73.0369	72.8031	72.6480	72.4857	72.3627	72.2268	72.1696	72.1585	72.2168	72.3088	72.5454
d-Sq5A1_06_C2F	49.2146	52.7346	55.3775	57.3808	59.5953	61.2822	62.8545	64.1377	65.1276	65.5685	66.1023	66.5095	66.6352	67.0044	67.5703	68.2924	69.0431	69.6252	69.9794	70.3797	70.5945	70.8479	71.0781	71.5481	71.8532	72.0034	72.1938	72.4027	72.5706	72.7827	73.0017	73.1641	73.2674	73.3488	73.3221	73.1446	72.9330	72.6722	72.3396	72.0569	71.8390	71.6258	71.4444	71.2773	71.1684	71.1464	71.2021	71.3492	71.6142
d-Sq5A1_06_C3F	45.2877	48.3724	50.6194	52.7520	54.4081	56.1239	57.5500	58.7521	59.7435	60.1325	60.6115	60.9658	61.0744	61.2697	61.7582	62.3210	63.0377	63.5153	63.9361	64.3721	64.5913	64.9310	65.1246	65.4740	65.7379	65.9320	66.1933	66.3883	66.5866	66.7645	66.9065	67.0740	67.1909	67.2530	67.2663	67.1400	66.9575	66.7863	66.5242	66.2965	66.1551	66.0182	65.8903	65.7725	65.7505	65.7845	65.8109	65.9189	66.1283
d-Sq5A1_06_C4F	45.2709	48.5535	51.4266	53.9584	56.0329	57.9315	59.7133	61.1191	62.1552	62.7435	63.3236	63.7566	63.8570	64.1734	64.6823	65.2836	66.0251	66.6124	66.9671	67.3693	67.6946	68.0724	68.3683	68.8393	69.1760	69.3816	69.7103	69.9456	70.1301	70.2918	70.4788	70.5379	70.5665	70.4860	70.1925	69.7999	69.4195	69.0352	68.5869	68.2571	68.1330	68.0006	67.8338	67.7020	67.6378	67.6105	67.6176	67.7129	67.9865
d-Sq5A1_06_C5F	48.0919	51.3135	53.8943	55.9814	58.0812	59.7668	61.5187	62.6415	63.6065	64.0204	64.5173	64.9595	65.0228	65.4901	66.0880	66.6432	67.3376	67.8061	68.1528	68.4996	68.7817	69.0448	69.3406	69.7492	69.9759	70.1078	70.3300	70.5087	70.6849	70.9033	71.0813	71.2356	71.3413	71.4007	71.3502	71.2404	71.0738	70.8493	70.5768	70.3454	70.1575	70.0255	69.8643	69.7409	69.6921	69.6926	69.7647	69.9001	70.0964
d-Sq5A1_06_C6F	45.4267	48.6840	51.1159	53.2010	55.4423	57.0171	58.7500	59.9758	60.9574	61.4875	61.9341	62.3136	62.4049	62.6471	63.0269	63.6873	64.4003	64.9530	65.2829	65.7753	66.0280	66.3111	66.5616	66.9705	67.2889	67.4560	67.7839	67.9185	68.1157	68.2776	68.3948	68.5226	68.5888	68.5413	68.3910	68.1199	67.7922	67.4878	67.1086	66.7837	66.6305	66.4833	66.3074	66.1568	66.1488	66.1352	66.1822	66.2733	66.5245
d-Sq5A1_06_D1F	46.0164	49.3524	52.5861	55.0928	56.9477	58.6725	60.1530	61.4566	62.4945	63.4059	63.7187	64.2774	64.1083	64.2912	64.9006	65.5525	66.3185	66.8465	67.3648	67.5789	67.8145	68.0761	68.3659	68.7885	68.9771	69.1528	69.4222	69.6281	69.7552	69.9612	70.1808	70.3170	70.4298	70.4815	70.4262	70.3223	70.1684	69.9233	69.6037	69.3806	69.2314	69.0633	68.9393	68.8202	68.7646	68.7713	68.8371	68.9579	69.1577
d-Sq5A1_06_D2F	47.9423	51.6410	54.7257	57.2095	59.3463	61.1603	62.6638	63.9965	65.0215	65.9747	66.1651	66.7104	66.5877	66.8540	67.4476	68.2472	69.0068	69.4995	69.9688	70.2113	70.4394	70.6895	71.0082	71.4207	71.6125	71.7922	71.9814	72.1729	72.3312	72.5283	72.7511	72.8867	72.9968	73.0629	72.9803	72.8449	72.6936	72.3944	72.0567	71.7921	71.6048	71.4261	71.2662	71.1142	71.0496	71.0669	71.1202	71.2002	71.4266
d-Sq5A1_06_D3F	49.5300	53.4196	56.4906	59.2882	61.4914	63.4152	64.9247	66.2767	67.3768	68.2518	68.5747	69.0618	68.9888	69.3918	70.0276	70.8323	71.6064	72.1168	72.5474	72.8584	73.0636	73.3938	73.7844	74.2340	74.4277	74.6245	74.8078	75.0266	75.2249	75.4856	75.6653	75.7806	75.8782	75.8492	75.6665	75.4476	75.1403	74.7201	74.2771	73.8898	73.6161	73.3713	73.1590	72.9489	72.8656	72.8887	72.9197	73.0418	73.3121
d-Sq5A1_06_D4F	44.2893	48.0037	51.0417	53.7900	55.9324	57.5533	59.2537	60.5669	61.7045	62.6011	62.9734	63.4807	63.4110	63.6362	64.2098	64.8529	65.6130	66.1768	66.6403	66.9670	67.2451	67.4930	67.7905	68.2054	68.3853	68.5633	68.7852	68.9982	69.1486	69.3566	69.5666	69.7138	69.8362	69.9283	69.8570	69.7786	69.6438	69.3586	69.0353	68.8028	68.6358	68.4325	68.2933	68.1614	68.0751	68.0732	68.1132	68.2021	68.3986
d-Sq5A1_06_D5F	48.2138	51.9318	55.2721	58.0228	60.0715	61.7681	63.5277	64.7515	65.7902	66.7477	67.0219	67.4727	67.3843	67.6733	68.3314	69.0715	69.8952	70.4132	70.8252	71.1220	71.3929	71.5589	71.9338	72.3724	72.5598	72.7219	72.9387	73.1200	73.2704	73.5222	73.7413	73.9080	73.9960	74.0342	73.9395	73.8042	73.5792	73.2227	72.8438	72.5159	72.2580	71.9939	71.7783	71.5786	71.4606	71.4462	71.4954	71.6290	71.8943
d-Sq5A1_06_D6F	43.4766	47.2849	50.2303	53.0715	55.0773	56.7878	58.4230	59.7143	60.7133	61.7860	62.1261	62.6220	62.4996	62.6875	63.2520	63.8903	64.6637	65.2256	65.6631	65.9697	66.2489	66.5043	66.7887	67.2291	67.3996	67.6030	67.8217	68.0203	68.1717	68.3808	68.6025	68.7560	68.8837	68.9373	68.8786	68.8075	68.6440	68.3573	68.0808	67.8404	67.6759	67.4718	67.3304	67.1584	67.0984	67.0832	67.1051	67.2175	67.4502
d-Sq5A1_07_A1F	45.3490	48.9813	51.5597	54.0704	56.2609	57.8880	59.3570	60.7177	61.5596	62.4354	63.0301	63.4060	63.3344	63.6947	64.1265	64.7709	65.5376	66.1009	66.6047	66.8701	67.2918	67.5348	67.8121	68.1411	68.3777	68.5798	68.8490	69.0317	69.1812	69.3127	69.4803	69.6683	69.8366	69.9106	69.8284	69.7171	69.5929	69.3699	69.0486	68.8130	68.6790	68.5461	68.4008	68.2706	68.2137	68.2128	68.2807	68.3892	68.5633
d-Sq5A1_07_A2F	46.4215	50.4863	53.4836	56.3223	58.6286	60.5971	62.1406	63.4864	64.5659	65.5304	66.1143	66.5798	66.5539	67.0023	67.5456	68.3413	69.0898	69.6641	70.1957	70.4638	70.8462	71.1027	71.4147	71.8318	72.0686	72.2460	72.4969	72.6840	72.8595	73.0698	73.2470	73.4156	73.5778	73.6073	73.4818	73.3721	73.2506	72.9759	72.6957	72.4219	72.2905	72.1675	72.0255	71.8760	71.8377	71.8552	71.9201	72.0491	72.2390
d-Sq5A1_07_A3F	45.5802	49.1971	52.2389	54.7606	57.0776	59.0586	60.4915	61.8135	62.8612	63.7798	64.4287	64.9191	64.7645	65.1478	65.6325	66.3365	67.1042	67.7480	68.2978	68.5669	68.9306	69.1754	69.4364	69.8593	70.0751	70.2646	70.5089	70.6974	70.8136	71.0220	71.2091	71.3875	71.5527	71.6298	71.5338	71.4195	71.2942	71.0586	70.7645	70.5190	70.3680	70.2481	70.0904	69.9566	69.9076	69.9196	69.9599	70.0804	70.2720
d-Sq5A1_07_A4F	45.1124	48.9543	52.1769	54.8713	57.2187	59.1896	60.8531	62.2376	63.1664	64.2656	65.0259	65.4145	65.3592	65.6784	66.2789	67.0114	67.7871	68.4992	68.9745	69.3013	69.6748	69.9521	70.2052	70.6328	70.8824	71.1340	71.3350	71.5404	71.6989	71.8660	72.0568	72.2519	72.4102	72.4382	72.3688	72.2351	72.0572	71.8239	71.5003	71.2393	71.0939	70.9362	70.7607	70.6316	70.5723	70.5982	70.6503	70.7866	70.9779
d-Sq5A1_07_A5F	45.4024	49.2299	52.2530	54.7505	57.0764	59.0460	60.5197	61.7166	62.6648	63.7612	64.3514	64.7677	64.7185	65.1659	65.6989	66.3054	67.0051	67.5769	68.1785	68.3921	68.7611	69.0861	69.4002	69.7580	70.0053	70.1868	70.3870	70.6327	70.8183	71.0296	71.1819	71.3132	71.4774	71.5383	71.4708	71.3604	71.2329	71.0064	70.7020	70.4739	70.3187	70.1748	70.0383	69.9277	69.8830	69.9256	70.0057	70.1498	70.3597
d-Sq5A1_07_A6F	47.6737	50.9265	53.5693	55.9202	57.7754	59.5620	60.9433	62.0341	62.7971	63.6506	64.1857	64.4986	64.3498	64.7124	64.9886	65.6948	66.2971	66.9451	67.4279	67.6722	68.0551	68.2515	68.4756	68.8325	69.0670	69.2462	69.4684	69.6258	69.7869	69.9367	70.0950	70.2732	70.4442	70.4972	70.3906	70.2794	70.0993	69.8340	69.4854	69.2295	69.0353	68.8594	68.6956	68.5105	68.4212	68.4310	68.4679	68.6038	68.8371
d-Sq5A1_07_B1F	45.8306	49.4749	51.9425	54.8031	57.1141	58.7662	60.5371	62.0327	63.0296	63.5375	64.1623	64.7554	64.7343	65.1898	65.8638	66.5164	67.3232	67.9945	68.4073	68.6599	68.9992	69.3392	69.6773	70.0807	70.3262	70.5474	70.7670	70.9764	71.1287	71.3689	71.5675	71.7762	71.8890	71.9852	71.9398	71.8703	71.7095	71.4873	71.1882	70.9822	70.7584	70.6709	70.4953	70.4062	70.3667	70.3576	70.4375	70.5187	70.7355
d-Sq5A1_07_B2F	46.0750	49.5675	52.2887	55.0841	57.4904	59.1979	61.0193	62.5016	63.7322	64.3605	64.8552	65.4685	65.5263	65.9962	66.6338	67.4375	68.2244	68.8993	69.3444	69.5764	69.8956	70.2049	70.5545	70.9749	71.2548	71.4789	71.6931	71.8794	72.0348	72.2521	72.4587	72.6976	72.8382	72.9514	72.8675	72.7787	72.6337	72.3971	72.1314	71.9426	71.7119	71.6730	71.5203	71.4291	71.3816	71.3982	71.4839	71.5677	71.7897
d-Sq5A1_07_B3F	48.8053	52.2566	54.8354	57.5992	59.7878	61.5265	63.2056	64.5348	65.6153	66.1513	66.6284	67.1206	67.2867	67.8912	68.5273	69.1613	69.9091	70.5766	70.9897	71.2211	71.5354	71.8511	72.2640	72.6878	72.9138	73.1113	73.3112	73.5328	73.7040	73.9545	74.1568	74.3360	74.4108	74.4756	74.3750	74.2539	74.0714	73.8073	73.4895	73.2109	72.9955	72.8850	72.7143	72.5944	72.5481	72.5944	72.6801	72.8151	73.0346
d-Sq5A1_07_B4F	44.3718	47.9095	50.7057	53.2724	55.8729	57.7587	59.5468	60.9610	62.0802	62.7493	63.3008	63.9729	63.9813	64.4204	65.0582	65.7425	66.5111	67.2834	67.7100	67.9570	68.3006	68.6249	68.9713	69.4111	69.6589	69.8770	70.1409	70.3758	70.5433	70.7379	70.9121	71.1264	71.2372	71.3099	71.2369	71.1342	70.9811	70.7554	70.5189	70.2990	70.1183	70.0910	69.9299	69.8805	69.8633	69.8769	69.9370	69.9940	70.1792
d-Sq5A1_07_B5F	47.9657	51.8084	54.9104	57.4851	60.0377	61.9592	63.7244	65.3007	66.3734	67.0270	67.5296	68.1830	68.2570	68.8487	69.5059	70.3335	71.1825	71.8244	72.1441	72.4428	72.7744	73.1114	73.5830	73.9899	74.2758	74.4728	74.7109	74.9041	75.0941	75.3362	75.5677	75.7565	75.8715	75.9223	75.7679	75.6018	75.3659	75.0660	74.7314	74.4437	74.1811	74.0673	73.8615	73.7270	73.6575	73.6919	73.7646	73.8798	74.1408
d-Sq5A1_07_B6F	47.9501	51.5362	54.3242	57.0508	59.4978	61.1966	62.9949	64.4600	65.4991	66.0904	66.5969	67.2320	67.2337	67.7257	68.4397	69.2350	70.0384	70.7075	71.0531	71.2830	71.6820	72.0200	72.3748	72.7807	73.0844	73.2807	73.5072	73.7208	73.9075	74.1167	74.3244	74.5259	74.6371	74.6924	74.5719	74.4403	74.2109	73.9295	73.6374	73.3582	73.0864	72.9794	72.7814	72.6653	72.6187	72.6386	72.7065	72.8076	73.0587
d-Sq5A1_07_C1F	46.4855	49.9366	52.9149	55.6712	58.0499	60.0637	61.6915	63.4045	64.4631	65.1342	65.8053	66.3942	66.4008	66.7683	67.3897	68.1029	68.9381	69.4714	69.8939	70.2345	70.5244	70.9663	71.2241	71.7142	72.1088	72.2702	72.5363	72.7631	72.9633	73.1535	73.3626	73.4409	73.4931	73.4499	73.2373	72.8352	72.4634	72.1286	71.6124	71.2421	71.1183	70.9265	70.7136	70.5293	70.4627	70.4456	70.4442	70.5450	70.8138
d-Sq5A1_07_C2F	46.5289	50.1119	53.2571	55.9318	58.1645	60.2164	61.9721	63.4759	64.4897	65.2862	65.8081	66.4086	66.4548	66.8838	67.6470	68.4127	69.2320	69.7754	70.1851	70.5276	70.7904	71.1359	71.3529	71.8283	72.2008	72.3861	72.6092	72.7803	72.9560	73.2250	73.4225	73.5778	73.7045	73.7662	73.7697	73.6077	73.4647	73.2796	72.9664	72.7309	72.5757	72.3927	72.2484	72.1175	72.0438	72.0368	72.0870	72.2237	72.4495
d-Sq5A1_07_C3F	45.9785	49.0899	51.8682	54.2288	56.2787	57.8918	59.4393	60.7364	61.6628	62.3540	62.7764	63.1050	63.1910	63.4656	64.1057	64.7119	65.4612	66.0571	66.4501	66.7290	67.0459	67.3617	67.5259	67.9531	68.2235	68.4192	68.6117	68.8271	68.9856	69.1580	69.3512	69.4880	69.5825	69.6761	69.6347	69.4655	69.3363	69.1370	68.8274	68.6029	68.4365	68.2717	68.1247	68.0024	67.9419	67.9546	67.9931	68.1133	68.3022
d-Sq5A1_07_C4F	46.4519	50.3724	53.5315	56.4030	58.8316	60.7675	62.6554	64.3595	65.4123	66.4076	66.7796	67.5517	67.4590	67.9329	68.8058	69.6040	70.3834	71.0307	71.4581	71.7605	72.0603	72.3905	72.6618	73.1659	73.5393	73.7392	73.9308	74.1244	74.3115	74.5737	74.8011	74.9525	75.0773	75.1192	75.0539	74.8605	74.6810	74.4900	74.1355	73.9032	73.7525	73.5712	73.3859	73.2883	73.1964	73.1959	73.2652	73.4134	73.6328
d-Sq5A1_07_C5F	46.0291	49.1719	51.9750	54.4677	56.5396	58.1961	59.8931	61.3140	62.2583	62.9899	63.4628	63.9039	63.9454	64.2873	64.7786	65.5078	66.3410	66.8894	67.2928	67.6206	67.8904	68.1710	68.4236	68.8053	69.1065	69.3018	69.5073	69.7173	69.8651	70.0575	70.2705	70.4101	70.5379	70.6588	70.6264	70.4944	70.4060	70.2339	69.9553	69.7507	69.5889	69.4334	69.3117	69.1948	69.1156	69.1289	69.1737	69.2779	69.4652
d-Sq5A1_07_C6F	45.8933	49.4221	52.3857	55.0423	57.2990	59.1362	61.0653	62.3265	63.4061	64.2341	64.7653	65.3656	65.3562	65.7548	66.4546	67.1126	67.9669	68.5781	68.9884	69.3223	69.5928	69.9636	70.1830	70.6569	70.9752	71.1586	71.3570	71.5639	71.7621	71.9983	72.1998	72.3363	72.4744	72.5808	72.5459	72.4056	72.3113	72.1363	71.8344	71.6159	71.4632	71.2657	71.1242	71.0140	70.9396	70.9648	71.0377	71.1630	71.3793
d-Sq5A1_07_D1F	45.1233	48.5847	51.0034	53.5184	55.6093	57.1328	58.6072	60.1027	60.7823	61.5771	61.9341	62.4504	62.3793	62.4846	63.0328	63.5113	64.2306	64.8068	65.2338	65.5455	65.8296	66.0646	66.3620	66.7505	66.9161	67.0854	67.2671	67.4829	67.6530	67.8279	68.0199	68.1426	68.2585	68.3128	68.2250	68.1207	67.9826	67.6755	67.3564	67.1065	66.9517	66.7943	66.6443	66.5081	66.4365	66.4296	66.4764	66.5651	66.7566
d-Sq5A1_07_D2F	44.7164	48.8202	51.7294	54.4392	56.6100	58.5112	60.1714	61.6522	62.6829	63.5883	63.9655	64.4433	64.5017	64.7811	65.3546	66.0056	66.6881	67.2604	67.7287	68.0975	68.3260	68.6198	68.9923	69.3797	69.5453	69.7156	69.9485	70.1789	70.3652	70.5523	70.7634	70.8649	71.0021	71.0767	70.9937	70.8987	70.7860	70.5185	70.2359	69.9963	69.8376	69.7166	69.5833	69.4503	69.4251	69.4632	69.5262	69.6156	69.8085
d-Sq5A1_07_D3F	45.3275	48.7390	51.5943	54.0150	56.0938	57.6642	59.2045	60.6545	61.3913	62.2239	62.5803	63.0873	62.9602	63.1345	63.6579	64.1500	64.7894	65.3286	65.7847	66.0442	66.3376	66.5505	66.8939	67.2435	67.4088	67.5429	67.7497	67.9666	68.1186	68.3105	68.4682	68.5497	68.6664	68.7210	68.6143	68.4751	68.3396	68.0635	67.7530	67.5447	67.3785	67.2659	67.1260	67.0084	66.9670	67.0013	67.0392	67.1278	67.3372
d-Sq5A1_07_D4F	44.6704	48.7184	51.6022	54.2407	56.5452	58.2910	59.8358	61.4483	62.3131	63.3244	63.5421	64.2174	64.1344	64.4134	65.0093	65.5844	66.1894	66.7758	67.2306	67.4972	67.8029	68.0661	68.4722	68.8245	68.9879	69.1189	69.3224	69.5648	69.7579	69.9456	70.1421	70.2407	70.3508	70.4132	70.3182	70.1840	70.0434	69.7538	69.4511	69.2081	69.0553	68.9247	68.7722	68.6728	68.6401	68.6529	68.7080	68.8194	69.0114
d-Sq5A1_07_D5F	44.7302	48.1625	51.2323	53.7604	55.8925	57.4330	58.9741	60.3916	61.2365	62.1985	62.5289	63.0308	62.9945	63.2448	63.7417	64.3539	64.9659	65.5004	65.8979	66.2125	66.5005	66.7543	67.1535	67.4715	67.6322	67.7745	67.9687	68.2157	68.3673	68.5780	68.7641	68.8708	69.0095	69.1041	69.0117	68.9271	68.8282	68.5669	68.2852	68.0629	67.9168	67.7802	67.6548	67.5377	67.4949	67.5390	67.5994	67.7152	67.9315
d-Sq5A1_07_D6F	46.9811	50.1336	52.7143	54.9782	56.7481	58.3955	59.7061	61.0102	61.7587	62.5540	62.8975	63.2266	63.1569	63.1681	63.6721	64.1180	64.7965	65.3283	65.7392	66.0066	66.2390	66.4586	66.7944	67.1082	67.2720	67.4131	67.6047	67.8105	67.9384	68.1034	68.2854	68.3840	68.5203	68.5650	68.4277	68.2914	68.1209	67.8140	67.4775	67.2271	67.0539	66.8852	66.7446	66.5899	66.5054	66.5162	66.5681	66.6849	66.9085
d-Sq5A1_08_A1F	44.8998	49.0953	51.9224	54.9218	57.0749	59.1387	61.2022	62.4185	63.5561	64.5949	65.3012	65.7708	65.6085	66.0996	66.7526	67.5507	68.4243	68.9806	69.5621	69.7907	70.2629	70.5418	70.8748	71.2628	71.5474	71.7899	72.0067	72.1967	72.3726	72.5982	72.8284	73.0219	73.1878	73.2124	73.1393	73.0450	72.8530	72.6456	72.3474	72.0961	71.9348	71.7967	71.6533	71.5093	71.4673	71.4847	71.5610	71.7081	71.8977
d-Sq5A1_08_A2F	45.7141	48.9862	51.3478	53.6459	55.2893	57.0973	58.5304	59.5160	60.5440	61.3242	61.7147	62.1594	61.9740	62.2113	62.7951	63.2209	63.8970	64.4444	64.9202	65.1505	65.5394	65.7921	66.0973	66.4085	66.6150	66.8089	66.9917	67.1868	67.3517	67.5581	67.7019	67.8291	67.9667	68.0067	67.9104	67.8208	67.6753	67.4243	67.1328	66.9270	66.7591	66.6258	66.5001	66.3816	66.3315	66.3494	66.4425	66.5487	66.7122
d-Sq5A1_08_A3F	43.5059	47.0703	49.8262	52.2471	54.3833	56.1929	58.0004	59.0536	60.1750	60.9892	61.5291	62.0118	61.8571	62.2638	62.7356	63.3428	64.0335	64.6898	65.2742	65.4960	65.9191	66.1499	66.4550	66.7722	67.0117	67.2350	67.4741	67.6735	67.7875	67.9759	68.1608	68.3005	68.4722	68.5431	68.4866	68.3935	68.2724	68.0560	67.7800	67.5573	67.4023	67.2817	67.1485	67.0010	66.9565	66.9545	67.0246	67.1389	67.3138
d-Sq5A1_08_A4F	46.1549	50.0330	53.1147	55.7628	57.7385	59.8447	61.6574	62.8134	63.9897	65.0759	65.5565	66.0279	65.8309	66.2246	66.7619	67.6233	68.3666	68.9597	69.5815	69.7555	70.1432	70.4024	70.7330	71.1132	71.3847	71.6026	71.8251	71.9982	72.1646	72.3732	72.5960	72.7450	72.8875	72.8983	72.7911	72.6066	72.4087	72.1492	71.8408	71.5532	71.4150	71.2817	71.1405	70.9935	70.9505	70.9734	71.0140	71.1390	71.3365
d-Sq5A1_08_A5F	45.5434	48.9824	51.5871	54.2098	56.1336	57.7510	59.5440	60.3934	61.4728	62.5211	62.9079	63.3095	63.1734	63.4864	63.9534	64.5332	65.3034	65.8241	66.4410	66.6469	67.0410	67.2908	67.5839	67.8921	68.1570	68.3580	68.6073	68.7812	68.9387	69.1030	69.2856	69.4524	69.5732	69.6179	69.5292	69.4344	69.2785	69.0481	68.7888	68.5629	68.3926	68.2710	68.1517	68.0062	67.9588	67.9877	68.0326	68.1766	68.3485
d-Sq5A1_08_A6F	49.9656	53.0684	55.7122	57.9316	59.7285	61.3025	62.9087	63.9527	64.8881	65.7420	66.1177	66.4701	66.4610	66.9605	67.3851	67.9518	68.5729	68.9939	69.4833	69.7267	70.0670	70.3256	70.7236	71.0082	71.1853	71.3840	71.5991	71.7696	71.9983	72.1931	72.2893	72.4268	72.5247	72.5168	72.3761	72.2290	72.0732	71.7896	71.4731	71.2267	71.0652	70.9779	70.8854	70.7677	70.7755	70.8191	70.8766	70.9949	71.1832
d-Sq5A1_08_B1F	46.6325	50.1112	53.1858	55.4088	57.9554	59.6064	61.3093	62.7801	63.9361	64.3624	64.9741	65.6291	65.5507	66.0901	66.7066	67.5933	68.3638	69.0069	69.4484	69.7113	70.0522	70.3858	70.6994	71.1263	71.4157	71.6041	71.8518	72.0593	72.2880	72.4522	72.6600	72.8750	72.9911	73.0865	72.9993	72.9279	72.7532	72.4658	72.1573	71.8888	71.6313	71.5299	71.3268	71.2002	71.1262	71.1359	71.2090	71.3162	71.5441
d-Sq5A1_08_B2F	45.2208	48.5258	51.5593	53.7163	56.1443	57.8312	59.4891	60.8766	61.9636	62.4330	63.0090	63.6904	63.5692	63.9548	64.6359	65.3567	66.1987	66.8291	67.2663	67.5477	67.9024	68.1627	68.4943	68.8309	69.1084	69.3009	69.5352	69.7584	69.9142	70.0838	70.2896	70.5215	70.6458	70.7329	70.6723	70.6450	70.4870	70.2330	69.9263	69.6961	69.4558	69.3565	69.2044	69.0515	68.9565	68.9622	69.0143	69.1013	69.3085
d-Sq5A1_08_B3F	50.4007	53.5399	56.2388	58.0772	60.1728	61.6699	63.1488	64.2991	65.1807	65.5373	65.9372	66.4290	66.4183	66.7637	67.3513	68.0333	68.7520	69.2835	69.6862	69.8899	70.1636	70.4719	70.7776	71.1141	71.3857	71.5441	71.7070	71.9293	72.0774	72.2538	72.4571	72.6491	72.7422	72.7988	72.7120	72.6255	72.4374	72.1419	71.8172	71.5688	71.3066	71.1500	70.9671	70.8352	70.7527	70.7365	70.7942	70.9140	71.1260
d-Sq5A1_08_B4F	47.5615	51.4481	54.7356	56.9171	59.4757	61.5316	63.2824	64.7848	65.9374	66.4859	67.0487	67.7406	67.6903	68.3478	69.1108	69.9410	70.7313	71.3296	71.8413	72.1021	72.4085	72.7566	73.1296	73.6243	73.9355	74.1349	74.3788	74.5547	74.7913	75.0218	75.2856	75.4796	75.6112	75.6720	75.5657	75.4842	75.2931	74.9983	74.6656	74.3579	74.0829	73.9898	73.7788	73.6232	73.5332	73.5610	73.6557	73.7992	74.0840
d-Sq5A1_08_B5F	46.3748	49.8336	52.5939	54.6496	56.9674	58.9341	60.5210	61.7888	62.9228	63.4296	63.8601	64.5114	64.3730	64.8384	65.4336	66.1642	66.9566	67.5451	68.0341	68.2822	68.5355	68.8982	69.1490	69.6164	69.8806	70.1157	70.3428	70.5056	70.6749	70.8596	71.0759	71.2933	71.3648	71.4168	71.3081	71.2062	71.0278	70.7570	70.4740	70.2163	69.9700	69.9303	69.7562	69.6030	69.5307	69.5614	69.6091	69.6904	69.9542
d-Sq5A1_08_B6F	44.3321	47.3683	49.7859	51.9597	53.9991	55.5170	57.0084	58.1857	59.1160	59.5564	59.9876	60.5264	60.3877	60.7256	61.2501	61.8352	62.5146	63.1138	63.5583	63.8534	64.1531	64.4181	64.6823	65.0384	65.2269	65.4394	65.6753	65.8564	66.0253	66.1907	66.3365	66.5231	66.6681	66.7410	66.6789	66.6564	66.5071	66.2683	66.0175	65.7784	65.5440	65.4685	65.2961	65.1606	65.0750	65.0801	65.1412	65.2445	65.4573
d-Sq5A1_08_C1F	47.4520	51.3168	54.9376	57.5906	59.9590	61.8366	63.9073	65.5641	66.6240	67.4664	67.9698	68.6544	68.6871	69.2127	69.8197	70.6740	71.5040	72.1333	72.5689	72.8121	73.0764	73.4607	73.7693	74.3017	74.6879	74.8814	75.1043	75.2806	75.4677	75.7386	75.9284	76.1010	76.1724	76.1316	75.9898	75.6844	75.3611	75.0592	74.6151	74.2516	74.1224	73.9295	73.7335	73.5620	73.4998	73.5062	73.5024	73.6281	73.8962
d-Sq5A1_08_C2F	48.7103	52.4800	55.8397	58.6272	60.7794	63.0117	65.0399	66.6187	67.9101	68.6332	69.1253	69.7895	69.9160	70.6190	71.4021	72.1127	72.9266	73.6156	74.0471	74.2950	74.6043	74.9662	75.3399	75.8710	76.2243	76.3747	76.5763	76.7964	77.0435	77.3037	77.5058	77.6755	77.7865	77.8243	77.7573	77.6078	77.4236	77.2142	76.8658	76.6409	76.4810	76.3108	76.1682	76.0521	76.0268	76.0819	76.1726	76.3082	76.5203
d-Sq5A1_08_C3F	49.8742	53.0932	56.0460	57.9374	60.1540	61.9528	63.4676	64.8423	65.7690	66.3644	66.7951	67.2824	67.1671	67.7028	68.2878	68.9141	69.6971	70.2280	70.6747	70.9350	71.1627	71.4721	71.7031	72.1619	72.4869	72.6451	72.7973	72.9935	73.1399	73.3531	73.5374	73.6796	73.7907	73.8239	73.7962	73.6113	73.4177	73.2078	72.8457	72.6061	72.4312	72.2541	72.0748	71.9333	71.8856	71.8825	71.9443	72.0944	72.3102
d-Sq5A1_08_C4F	49.2464	52.5840	55.5735	57.7843	59.8390	61.7086	63.1806	64.5869	65.7280	66.1827	66.6383	67.1173	67.1960	67.6602	68.2019	68.8616	69.6336	70.1954	70.6090	70.8594	71.0536	71.4973	71.7660	72.1327	72.4416	72.6388	72.8066	72.9959	73.1853	73.3893	73.5758	73.6660	73.7830	73.8249	73.7733	73.6047	73.4265	73.2012	72.8646	72.5935	72.4279	72.2729	72.1296	72.0056	71.9686	71.9936	72.0357	72.1430	72.3055
d-Sq5A1_08_C5F	45.8340	49.2594	52.2618	54.7520	56.8908	58.7195	60.1750	61.6596	62.8145	63.3737	63.9429	64.3984	64.3989	64.7405	65.3356	66.1284	66.9454	67.5636	67.9998	68.3369	68.6137	68.9472	69.1301	69.5902	69.9139	70.1177	70.3435	70.5353	70.6946	70.8917	71.0996	71.2532	71.3998	71.4826	71.4557	71.3082	71.1039	70.8724	70.5319	70.2589	70.0361	69.8729	69.6952	69.4913	69.4116	69.4082	69.4534	69.6194	69.8735
d-Sq5A1_08_C6F	48.7846	51.9176	54.4081	56.6547	58.7427	60.4043	61.7973	63.1063	64.0461	64.5594	64.9928	65.5148	65.3867	65.7581	66.3024	66.9298	67.6799	68.1490	68.5436	68.8578	69.0866	69.3984	69.6209	70.0306	70.3051	70.4769	70.6873	70.8414	71.0070	71.2226	71.3730	71.5158	71.6595	71.7122	71.6450	71.4919	71.3042	71.0721	70.7472	70.4828	70.3196	70.1640	69.9946	69.8250	69.7694	69.7599	69.8123	69.9321	70.1325
d-Sq5A1_08_D1F	44.8520	49.3849	52.4901	55.4828	58.0513	59.8338	61.7844	63.1195	64.3238	65.3483	65.7473	66.2047	66.2893	66.5929	67.3387	68.0913	68.9478	69.5407	70.0236	70.2614	70.5600	70.9105	71.2791	71.7276	71.9330	72.1645	72.3901	72.6264	72.8150	73.0703	73.2678	73.4310	73.5592	73.5946	73.5148	73.3997	73.2089	72.8896	72.5143	72.2333	72.0432	71.7943	71.6210	71.4434	71.3903	71.3912	71.4636	71.5898	71.8436
d-Sq5A1_08_D2F	46.4843	50.9221	53.9680	56.9992	59.3268	61.3024	63.2394	64.5870	65.8163	66.8142	67.2100	67.7163	67.7481	68.2336	68.9035	69.5750	70.3207	70.9121	71.3417	71.5410	71.9233	72.2685	72.6261	73.0678	73.2419	73.4034	73.6358	73.8887	74.1075	74.3225	74.4933	74.6237	74.7287	74.7766	74.6521	74.5072	74.3342	74.0128	73.6531	73.4174	73.2881	73.0956	73.0043	72.8838	72.8628	72.8942	72.9488	73.0391	73.2254
d-Sq5A1_08_D3F	44.6726	48.4700	51.1975	53.4591	55.5686	57.1284	58.7157	59.8501	60.8695	61.6214	62.0461	62.4555	62.4114	62.6415	63.2205	63.6277	64.3430	64.8985	65.3554	65.6212	65.9072	66.1713	66.4731	66.7865	66.9667	67.1009	67.3347	67.5513	67.7359	67.9167	68.0532	68.1757	68.2934	68.3830	68.3523	68.2734	68.1531	67.8931	67.5824	67.3566	67.2250	67.0476	66.9124	66.7886	66.7340	66.7562	66.7963	66.8628	67.0507
d-Sq5A1_08_D4F	44.0160	47.7910	50.4221	52.8274	54.7045	56.4528	58.0502	59.1672	60.2019	61.0626	61.3433	61.8102	61.8086	61.9027	62.3820	62.9146	63.6686	64.2475	64.6615	64.9339	65.2365	65.5087	65.7656	66.0830	66.3108	66.4653	66.7029	66.8810	67.0433	67.2352	67.3851	67.5023	67.6295	67.7079	67.6562	67.5575	67.4345	67.1687	66.8731	66.6536	66.4926	66.3430	66.2309	66.0946	66.0248	66.0338	66.0852	66.1683	66.3569
d-Sq5A1_08_D5F	46.3153	50.7563	53.7249	56.4957	58.6988	60.5773	62.4406	63.6670	64.8437	65.8035	66.1700	66.6270	66.6175	67.0647	67.7019	68.3297	69.0276	69.5777	70.0197	70.3145	70.6201	70.9259	71.3294	71.7053	71.8772	72.0374	72.2721	72.5285	72.7488	72.9613	73.1138	73.2052	73.3159	73.3630	73.2448	73.1271	72.9482	72.6466	72.3028	72.0484	71.8686	71.7156	71.5898	71.4697	71.4463	71.4892	71.5323	71.6142	71.8159
d-Sq5A1_08_D6F	45.3687	49.7437	52.4829	55.0814	57.2408	59.0636	60.7831	62.0166	63.0913	64.0642	64.4194	64.8165	64.8196	65.1125	65.6474	66.2371	67.0337	67.6155	67.9999	68.2329	68.5543	68.7298	69.1399	69.5232	69.6912	69.8404	70.0965	70.2819	70.4420	70.6769	70.8174	70.9722	71.0808	71.1363	71.0449	70.9584	70.8378	70.5823	70.2975	70.0693	69.9545	69.7894	69.6822	69.5631	69.5341	69.5600	69.6227	69.6917	69.8858
d-Sq5A1_09_A1F	46.7190	50.4742	53.4051	56.5064	58.8486	60.6872	62.5413	63.9286	64.9043	65.7286	66.5499	66.9302	66.9263	67.4959	68.1978	68.9626	69.7716	70.3624	70.8583	71.1524	71.5153	71.7917	72.1720	72.5778	72.8550	73.0570	73.2940	73.5173	73.7077	73.9118	74.1133	74.2883	74.4463	74.4870	74.3559	74.2487	74.0877	73.8342	73.5188	73.2524	73.0615	72.9362	72.7798	72.6559	72.6209	72.6447	72.7112	72.8439	73.0951
d-Sq5A1_09_A2F	47.3345	50.8179	53.6508	56.5010	58.6345	60.2834	62.0600	63.2991	64.3212	65.2172	65.8533	66.2025	66.1425	66.5156	67.1918	67.9563	68.7692	69.3217	69.8698	70.0727	70.4922	70.7483	71.0078	71.4090	71.6901	71.9203	72.1036	72.3362	72.4721	72.6635	72.8904	73.0681	73.2154	73.2546	73.1730	73.0884	72.9136	72.6871	72.3492	72.1059	71.8845	71.7491	71.5727	71.4011	71.3421	71.3631	71.4229	71.5701	71.8041
d-Sq5A1_09_A3F	49.0932	52.6290	55.4577	58.4780	60.5932	62.3038	64.0145	65.4491	66.4636	67.2819	67.9572	68.2286	68.2609	68.8078	69.4671	70.1617	70.9485	71.5124	72.0012	72.2125	72.5993	72.8744	73.2167	73.6189	73.8205	74.0286	74.2284	74.4811	74.6530	74.8412	75.0536	75.2095	75.3789	75.4069	75.2672	75.1791	74.9786	74.7299	74.3981	74.1493	73.9539	73.7935	73.6413	73.5197	73.4678	73.5125	73.5850	73.7338	73.9732
d-Sq5A1_09_A4F	45.9297	49.5171	52.4957	55.3436	57.5075	59.2669	60.9027	62.3586	63.3786	64.3870	64.9050	65.2510	65.2635	65.6331	66.2610	66.9864	67.8065	68.3317	68.8575	69.1496	69.5353	69.8250	70.1484	70.5091	70.7512	71.0130	71.2226	71.4388	71.6146	71.7766	71.9826	72.1549	72.3344	72.3301	72.2492	72.1488	71.9744	71.7118	71.3881	71.1400	70.9561	70.8319	70.6424	70.5234	70.4668	70.4808	70.5591	70.6988	70.9347
d-Sq5A1_09_A5F	50.3928	53.6699	56.4402	58.7861	60.7336	62.2637	63.8022	65.0611	65.8781	66.6974	67.2431	67.3808	67.3350	67.7904	68.3383	68.9796	69.7317	70.2099	70.6474	70.9121	71.2322	71.4615	71.7695	72.1371	72.3184	72.5006	72.6988	72.8594	73.0335	73.2200	73.4069	73.5506	73.7015	73.7268	73.6315	73.5230	73.3478	73.0902	72.7413	72.4927	72.2923	72.1454	71.9676	71.8520	71.7786	71.7988	71.8678	72.0201	72.2264
d-Sq5A1_09_A6F	46.2183	49.7108	52.6813	55.0870	57.5686	59.0565	60.6808	61.9670	63.0013	63.8267	64.2675	64.7468	64.7088	65.0826	65.6518	66.4193	67.1127	67.7141	68.1641	68.4664	68.7967	69.0518	69.3401	69.7093	69.9338	70.1340	70.3928	70.5915	70.7499	70.9413	71.1062	71.2786	71.4758	71.5146	71.4645	71.3997	71.2580	71.0149	70.7189	70.4639	70.2772	70.1334	69.9281	69.8114	69.7453	69.7370	69.8330	69.9780	70.1834
d-Sq5A1_09_B1F	50.0149	53.0495	55.4243	57.7378	59.7152	61.1811	62.8694	64.1030	64.9551	65.3327	65.8581	66.2706	66.2101	66.7396	67.2238	67.8990	68.7336	69.2931	69.5452	69.8956	70.2187	70.4978	70.8911	71.2107	71.4514	71.6765	71.8745	72.0569	72.2647	72.4476	72.6346	72.8027	72.9055	72.9684	72.8777	72.7426	72.5384	72.2347	71.8755	71.6026	71.3393	71.2037	70.9944	70.8339	70.7396	70.7572	70.8282	70.9790	71.2183
d-Sq5A1_09_B2F	49.8954	52.9995	55.4640	57.7050	59.7564	61.3902	62.9908	64.1802	65.2116	65.4866	65.9490	66.5249	66.5379	66.9483	67.5144	68.1675	68.9349	69.4919	69.7668	70.0660	70.3928	70.6899	71.0511	71.3496	71.5671	71.7649	71.9334	72.1662	72.3456	72.5004	72.6681	72.8715	72.9669	73.0588	72.9900	72.8980	72.7374	72.4956	72.1854	71.9540	71.7234	71.6295	71.4484	71.3241	71.2631	71.2736	71.3449	71.4673	71.6743
d-Sq5A1_09_B3F	50.0987	53.1094	55.5589	58.1005	60.2991	61.8699	63.4609	64.8575	65.9118	66.1520	66.6804	67.2601	67.2285	67.7855	68.3202	69.0491	69.7667	70.4364	70.6330	70.9455	71.3104	71.5159	71.8775	72.2723	72.4868	72.6962	72.9147	73.0885	73.2759	73.4244	73.6271	73.8195	73.9267	74.0218	73.9030	73.8061	73.6366	73.3781	73.0729	72.8580	72.6121	72.5007	72.3372	72.2194	72.1285	72.1370	72.1951	72.2997	72.5158
d-Sq5A1_09_B4F	47.8279	50.6377	53.2290	55.4958	57.5914	59.0217	60.5673	61.8614	62.9695	63.1454	63.6515	64.2289	64.0796	64.4375	64.9742	65.6767	66.4264	67.0803	67.2596	67.6039	68.0075	68.1657	68.4861	68.8670	69.0738	69.3272	69.5407	69.7049	69.8408	69.9605	70.1445	70.3333	70.4692	70.5180	70.4321	70.3511	70.1778	69.9577	69.6677	69.4586	69.2109	69.1675	69.0230	68.9121	68.8504	68.8519	68.9017	68.9817	69.1653
d-Sq5A1_09_B5F	45.9678	49.3471	52.0540	54.5451	56.6491	58.3544	60.1505	61.5530	62.6181	63.0884	63.5435	64.1848	64.1373	64.6626	65.1569	65.8453	66.6730	67.3123	67.5896	67.9660	68.4231	68.5748	68.9907	69.3224	69.5295	69.7967	70.0384	70.2408	70.4104	70.5685	70.7688	70.9900	71.0967	71.2049	71.1335	71.0213	70.8578	70.6193	70.3064	70.0639	69.8005	69.7177	69.5425	69.3927	69.2976	69.3069	69.3813	69.5140	69.7507
d-Sq5A1_09_B6F	47.4292	50.8551	53.6158	56.4330	58.6414	60.3861	62.0728	63.5244	64.6769	65.1364	65.6543	66.2962	66.3613	66.8831	67.4256	68.2505	69.0192	69.5986	69.9051	70.2715	70.7314	70.8935	71.2708	71.7155	71.9522	72.1820	72.3941	72.5723	72.7972	72.9666	73.1841	73.3828	73.5174	73.6010	73.5238	73.4440	73.2470	72.9831	72.6586	72.3944	72.1080	72.0020	71.8040	71.6626	71.5663	71.5670	71.6432	71.7692	72.0076
d-Sq5A1_09_C1F	49.0217	52.1524	54.4632	56.7305	58.8534	60.1220	61.5612	62.9233	63.6946	64.1336	64.7352	64.9407	64.8807	65.2621	65.8191	66.4553	67.2189	67.6963	68.0494	68.3017	68.5790	68.8720	69.0677	69.4258	69.6766	69.8930	70.1094	70.2734	70.4076	70.6202	70.7828	70.9397	71.0254	71.1048	71.0182	70.8983	70.7539	70.5125	70.2005	69.9883	69.8377	69.6900	69.5462	69.4251	69.3730	69.3692	69.3856	69.4895	69.6864
d-Sq5A1_09_C2F	48.3072	51.5709	54.7265	57.1768	59.7055	61.3685	63.0419	64.6135	65.6669	66.1732	66.6053	67.1645	67.3166	67.8046	68.5180	69.2019	70.0462	70.5324	70.9684	71.2005	71.5830	71.8896	72.1491	72.5626	72.8903	73.0955	73.3072	73.5249	73.7119	73.9549	74.1437	74.3197	74.4064	74.4626	74.4546	74.3029	74.1421	73.9227	73.5903	73.3358	73.1952	73.0383	72.8935	72.7699	72.7230	72.7418	72.7749	72.9079	73.1185
d-Sq5A1_09_C3F	51.0524	53.8315	55.9292	57.9767	59.8916	61.1036	62.2904	63.6792	64.3992	64.6593	64.9396	65.3192	65.2805	65.5604	66.1317	66.7922	67.3840	67.8783	68.2232	68.4454	68.6995	69.0027	69.2170	69.5712	69.7889	69.9514	70.1580	70.3105	70.4768	70.6817	70.8507	71.0161	71.0937	71.1724	71.1020	70.9523	70.7958	70.5110	70.1520	69.8923	69.6545	69.4561	69.2653	69.0769	68.9716	68.9581	68.9897	69.1365	69.3664
d-Sq5A1_09_C4F	51.4509	54.2153	56.6380	58.8666	60.8023	62.4711	63.7547	65.1031	65.8856	66.2153	66.6844	66.9963	66.9169	67.2699	67.9345	68.6405	69.3164	69.7799	70.0957	70.3259	70.5758	70.8197	71.0533	71.4369	71.6928	71.8688	72.0358	72.1776	72.2931	72.5435	72.7238	72.8756	72.9479	73.0077	72.9183	72.7967	72.6150	72.3749	72.0409	71.7839	71.6130	71.4623	71.2939	71.1519	71.0719	71.0544	71.0895	71.2125	71.4223
d-Sq5A1_09_C5F	49.3703	52.4758	55.1527	57.5874	59.5983	61.2867	62.8032	64.1487	65.1280	65.4647	66.0243	66.3443	66.3974	66.8190	67.4338	68.1394	68.8664	69.3624	69.7535	69.9446	70.2977	70.5844	70.8024	71.1829	71.4162	71.6147	71.8464	72.0177	72.1836	72.4065	72.5633	72.7268	72.7941	72.8965	72.8302	72.6822	72.5497	72.3757	72.0609	71.8598	71.6948	71.5799	71.4679	71.3634	71.3240	71.3618	71.4174	71.5169	71.7008
d-Sq5A1_09_C6F	46.0739	49.6004	52.4658	54.8404	57.3408	59.2561	60.9106	62.2901	63.4372	63.9282	64.5602	64.9294	65.0749	65.5286	66.1616	66.9124	67.6036	68.1781	68.6060	68.8825	69.1914	69.5424	69.7723	70.2018	70.4501	70.6258	70.8944	71.0706	71.2487	71.4761	71.6577	71.8204	71.9050	71.9834	71.9333	71.8035	71.6575	71.4322	71.1219	70.8933	70.7360	70.5525	70.3925	70.2628	70.1843	70.2011	70.2759	70.4124	70.6159
d-Sq5A1_09_D1F	44.7472	48.7369	51.8814	54.6046	57.0178	58.8690	60.3125	61.7808	62.7949	63.7123	64.1135	64.6252	64.6004	64.7720	65.3017	66.0471	66.8488	67.4868	67.8806	68.2186	68.4719	68.6978	68.9657	69.4652	69.6100	69.8396	70.0493	70.2315	70.3763	70.5696	70.7983	70.9802	71.0660	71.0861	71.0231	70.9082	70.7361	70.4314	70.1172	69.8759	69.6797	69.5217	69.3751	69.2492	69.1614	69.1622	69.2209	69.3239	69.5517
d-Sq5A1_09_D2F	45.3993	49.2264	52.1136	54.6664	56.8950	58.5825	60.0942	61.4651	62.4571	63.2971	63.5981	64.2701	64.2180	64.3376	64.8910	65.6060	66.3513	66.9945	67.4440	67.7362	67.9533	68.2366	68.5251	68.9133	69.1177	69.3091	69.5162	69.7267	69.8813	70.0676	70.2774	70.4645	70.5894	70.6700	70.6218	70.5337	70.3899	70.0973	69.7886	69.5539	69.3760	69.2308	69.0639	68.9228	68.8508	68.8549	68.9012	68.9865	69.2230
d-Sq5A1_09_D3F	45.1891	49.3080	51.9637	54.6854	57.3352	58.7653	60.3501	61.8324	62.9411	63.6383	64.0075	64.6510	64.6477	64.8049	65.4101	66.1018	66.8624	67.4919	67.9348	68.2495	68.4961	68.7265	69.0522	69.4705	69.6489	69.8566	70.1062	70.2795	70.4476	70.6511	70.8737	71.0468	71.1430	71.2223	71.1265	71.0295	70.8756	70.6045	70.2920	70.0425	69.8881	69.7224	69.5716	69.4472	69.3773	69.3937	69.4582	69.5638	69.8055
d-Sq5A1_09_D4F	47.1664	51.1677	53.9850	56.5391	58.8156	60.5734	62.0952	63.4249	64.5182	65.2809	65.5784	66.1792	66.1681	66.4484	66.9695	67.6634	68.3494	68.9879	69.3585	69.6971	69.9509	70.1808	70.5288	70.9443	71.0858	71.2699	71.5004	71.6881	71.8494	72.0669	72.2786	72.4054	72.5067	72.5463	72.4385	72.3071	72.1494	71.8229	71.5172	71.2493	71.0881	70.9464	70.8100	70.6958	70.6380	70.6620	70.7285	70.8296	71.0558
d-Sq5A1_09_D5F	45.1463	49.1041	51.6516	54.1086	56.5160	58.0516	59.5526	60.8096	61.9071	62.6259	62.9935	63.5482	63.4812	63.6397	64.1684	64.7604	65.5072	66.1493	66.5452	66.8275	67.1226	67.3386	67.6175	68.0337	68.1739	68.3761	68.6274	68.8041	68.9388	69.1142	69.3266	69.4747	69.5489	69.6018	69.5040	69.3885	69.2618	68.9512	68.6340	68.4183	68.2493	68.1185	67.9998	67.8655	67.8166	67.8030	67.8661	67.9398	68.1283
d-Sq5A1_09_D6F	46.8631	50.7291	53.1962	55.8304	58.2822	59.8547	61.4403	62.6425	63.6761	64.5239	64.6225	65.2060	65.2107	65.4173	65.9633	66.6040	67.2967	67.9354	68.3251	68.6189	68.8319	69.1150	69.3854	69.8097	69.9524	70.1516	70.3615	70.5704	70.7235	70.9209	71.1023	71.2469	71.3625	71.4119	71.3091	71.2127	71.0545	70.7362	70.4309	70.1758	69.9899	69.8315	69.6501	69.5332	69.4641	69.4799	69.5476	69.6589	69.8816
d-Sq5A1_10_A1F	47.0825	51.1874	54.3500	57.1658	59.5759	61.2907	62.9922	64.3137	65.7036	66.5905	67.2828	67.7135	67.6157	68.1412	68.8305	69.6708	70.4071	71.0456	71.5819	71.8455	72.1877	72.5493	72.8351	73.2526	73.5143	73.7373	73.9180	74.1368	74.3166	74.5841	74.8265	74.9522	75.1054	75.1598	75.0517	74.9583	74.8260	74.5548	74.2205	73.9565	73.7652	73.6059	73.4185	73.2713	73.1805	73.1916	73.2627	73.4409	73.6469
d-Sq5A1_10_A2F	50.5714	53.9780	56.7581	59.3865	61.3966	62.8403	64.4257	65.6650	66.8092	67.5115	68.0194	68.3386	68.1365	68.6618	69.2796	70.0205	70.7265	71.2138	71.7083	71.9203	72.2156	72.5596	72.8221	73.2047	73.4303	73.6004	73.8115	73.9998	74.1636	74.3734	74.5759	74.7039	74.8189	74.8370	74.6926	74.5516	74.3812	74.0983	73.7421	73.5010	73.3009	73.1573	72.9797	72.8602	72.8247	72.8521	72.8939	73.0353	73.2374
d-Sq5A1_10_A3F	49.2400	52.7577	55.6145	58.0599	60.0116	61.5788	63.0653	64.4014	65.5046	66.1453	66.7631	66.9731	66.8620	67.3825	67.8939	68.5944	69.2978	69.8375	70.2948	70.4982	70.8739	71.2331	71.4555	71.8563	72.0667	72.2459	72.4527	72.6714	72.8310	73.0275	73.2026	73.3083	73.4351	73.4803	73.3167	73.1699	72.9807	72.6661	72.2970	72.0302	71.8619	71.6725	71.4910	71.3518	71.2870	71.3093	71.3927	71.5452	71.7641
d-Sq5A1_10_A4F	46.3002	49.7698	52.8631	55.2419	57.1345	58.8251	60.3111	61.6568	62.6710	63.6266	64.1158	64.4263	64.2985	64.7019	65.1632	65.8777	66.6553	67.2118	67.7338	67.9948	68.3353	68.6384	68.8641	69.2122	69.4465	69.7105	69.8960	70.0881	70.2269	70.4192	70.6129	70.7520	70.9154	70.9529	70.8780	70.7892	70.6678	70.4141	70.0994	69.8665	69.7122	69.5540	69.3999	69.2338	69.1843	69.1911	69.2547	69.3729	69.5737
d-Sq5A1_10_A5F	46.4739	50.2184	53.2024	55.8990	58.1492	59.7644	61.5458	62.9185	63.9863	64.9596	65.5853	65.8503	65.6960	66.2563	66.7717	67.5523	68.3123	68.8859	69.4031	69.6337	70.0171	70.3534	70.5908	71.0292	71.2289	71.4444	71.6686	71.8669	71.9897	72.2364	72.4381	72.5930	72.7294	72.7480	72.6325	72.5268	72.3715	72.0733	71.7710	71.5296	71.3548	71.1776	71.0557	70.9074	70.8656	70.8811	70.9373	71.0837	71.2907
d-Sq5A1_10_A6F	46.7184	50.2405	52.9087	55.4413	57.4478	59.1224	60.4707	61.5900	62.7760	63.6958	64.1470	64.4582	64.3296	64.7591	65.2411	65.7615	66.4434	66.9794	67.5076	67.7996	68.0760	68.3882	68.6315	68.9734	69.1704	69.3328	69.5159	69.7296	69.8959	70.1042	70.2436	70.3542	70.5009	70.5494	70.4987	70.4001	70.2717	70.0541	69.7492	69.5376	69.3769	69.2286	69.0870	68.9595	68.9120	68.9267	69.0198	69.1496	69.3402
d-Sq5A1_10_B1F	50.3032	53.2644	55.4277	57.4595	59.2525	60.7651	61.9835	63.1868	64.1862	64.3283	64.7517	65.1140	65.0111	65.2578	65.8333	66.4855	67.2095	67.7616	68.0859	68.3344	68.5894	68.8534	69.1323	69.4434	69.6715	69.8645	70.1005	70.2513	70.3780	70.5416	70.7462	70.8814	71.0017	71.0735	70.9686	70.8857	70.7010	70.4560	70.1527	69.9039	69.6860	69.5605	69.3931	69.2663	69.2071	69.1996	69.2439	69.3549	69.5129
d-Sq5A1_10_B2F	47.5785	51.3547	54.3091	56.7139	59.0603	61.1148	62.6399	64.2036	65.3474	65.8047	66.3921	66.8960	66.9530	67.4408	68.1219	68.9188	69.7242	70.3365	70.7116	71.0015	71.3122	71.6591	72.0105	72.3747	72.6137	72.8514	73.0947	73.2659	73.4614	73.6674	73.8648	74.0291	74.1735	74.2500	74.1448	74.0793	73.9107	73.6807	73.4012	73.1724	72.9649	72.8535	72.7141	72.6027	72.5789	72.5845	72.6364	72.7420	72.9147
d-Sq5A1_10_B3F	46.9232	50.4345	53.2928	56.0865	57.9405	59.8585	61.4700	62.9824	64.0514	64.4662	65.0066	65.5841	65.5921	66.0638	66.6830	67.4212	68.1890	68.8904	69.2261	69.5436	69.8387	70.1922	70.5173	70.8567	71.1175	71.3276	71.5838	71.7451	71.9306	72.0782	72.3309	72.4840	72.6089	72.6953	72.5996	72.4901	72.3409	72.0967	71.7835	71.5351	71.3100	71.1809	71.0472	70.9242	70.8714	70.8728	70.9181	71.0335	71.1678
d-Sq5A1_10_B4F	51.0662	53.8904	56.5601	58.8997	60.4823	62.1439	63.4816	64.6989	65.6013	65.9386	66.2595	66.6826	66.7059	67.0710	67.6311	68.2858	68.9659	69.5285	69.7788	70.0958	70.3101	70.6199	70.9335	71.2364	71.4291	71.6404	71.8339	71.9624	72.1192	72.2948	72.4542	72.6152	72.7381	72.7661	72.6756	72.5605	72.4091	72.1795	71.9006	71.6480	71.4429	71.3266	71.1869	71.0820	71.0379	71.0347	71.0877	71.1919	71.3402
d-Sq5A1_10_B5F	47.2394	50.5289	53.3570	56.0077	58.1174	59.8948	61.3962	62.8225	63.8921	64.3687	64.8471	65.3483	65.3850	65.7964	66.4818	67.2169	67.9698	68.6020	68.9089	69.2515	69.5412	69.8872	70.2077	70.5570	70.7845	71.0406	71.2732	71.4328	71.6262	71.7984	72.0348	72.1933	72.3182	72.4058	72.2986	72.2178	72.0378	71.7782	71.4866	71.2489	71.0039	70.8682	70.7135	70.5906	70.5401	70.5349	70.5963	70.7236	70.9333
d-Sq5A1_10_B6F	51.8899	54.7054	57.1128	59.3066	61.0347	62.5820	63.8450	65.1298	66.0339	66.2779	66.6158	66.9742	67.0276	67.3835	67.8853	68.5155	69.1921	69.7210	69.9675	70.2226	70.4838	70.7930	71.1038	71.4443	71.6238	71.7884	72.0030	72.1606	72.3286	72.4752	72.6805	72.8173	72.8897	72.9280	72.8302	72.6923	72.5191	72.2769	71.9832	71.7332	71.5182	71.4002	71.2350	71.1391	71.1073	71.1117	71.1700	71.2704	71.4392
d-Sq5A1_10_C1F	50.2977	53.4084	55.4957	57.7002	59.4919	61.0604	62.4077	63.6099	64.4826	64.9153	65.3066	65.5247	65.5049	65.8108	66.3969	67.0777	67.8224	68.2628	68.6120	68.9191	69.1077	69.3710	69.5390	69.9647	70.1819	70.3731	70.5730	70.7281	70.8562	71.0593	71.2532	71.3702	71.4792	71.5606	71.5010	71.3727	71.2331	71.0077	70.6966	70.4451	70.3139	70.1478	69.9990	69.8739	69.8096	69.7967	69.8299	69.9243	70.1064
d-Sq5A1_10_C2F	48.4661	52.2982	55.1043	57.7721	60.1154	62.0861	63.8923	65.2443	66.4131	67.0285	67.5031	67.9063	68.1730	68.6903	69.4194	70.1590	70.9683	71.5105	71.9000	72.2703	72.5391	72.8268	73.1107	73.6272	73.8486	74.0385	74.3024	74.4802	74.6873	74.8938	75.1138	75.2278	75.3408	75.4066	75.3704	75.1850	75.0112	74.7630	74.4025	74.1451	73.9664	73.7730	73.6063	73.4645	73.3946	73.4107	73.4601	73.5918	73.8277
d-Sq5A1_10_C3F	46.8688	50.4673	53.1184	55.8816	57.9117	59.8892	61.5848	63.0084	64.0071	64.5772	65.1102	65.5424	65.6329	66.1085	66.7332	67.4437	68.3327	68.9004	69.2778	69.5823	69.8669	70.1555	70.4058	70.8686	71.1563	71.3376	71.5915	71.7966	71.9423	72.1849	72.3868	72.5108	72.6062	72.7038	72.6436	72.4856	72.3452	72.1402	71.8061	71.5896	71.4294	71.2878	71.1387	71.0338	70.9676	70.9686	71.0302	71.1543	71.3624
d-Sq5A1_10_C4F	50.5313	53.9241	56.6472	59.1040	61.0387	62.9777	64.6707	65.9620	67.0423	67.5452	67.9312	68.3229	68.5195	69.0316	69.6459	70.4348	71.1888	71.6104	72.0823	72.3799	72.5591	72.8425	73.1237	73.5967	73.8365	74.0351	74.2237	74.4007	74.5848	74.8268	75.0043	75.1692	75.2532	75.3168	75.2552	75.0803	74.9099	74.7040	74.3567	74.0887	73.9272	73.7779	73.6241	73.5069	73.4618	73.4783	73.5129	73.6406	73.8641
d-Sq5A1_10_C5F	48.0714	51.7118	54.1278	56.6430	58.9199	60.7138	62.3172	63.6835	64.7844	65.2913	65.7344	66.1762	66.3034	66.6854	67.3602	68.1256	68.8283	69.3532	69.7433	70.0790	70.3102	70.5846	70.8191	71.3313	71.5611	71.7525	71.9601	72.1433	72.3284	72.5380	72.7393	72.8611	72.9609	73.0337	73.0020	72.8392	72.6680	72.4312	72.1023	71.8653	71.7095	71.5494	71.3666	71.2443	71.1749	71.2023	71.2632	71.3879	71.6045
d-Sq5A1_10_C6F	46.9360	50.7022	53.2428	55.6809	58.2101	60.0967	62.0564	63.2549	64.3673	65.0191	65.4726	65.8682	66.0688	66.5914	67.1842	67.9075	68.7083	69.1986	69.6509	69.9857	70.2659	70.5721	70.7929	71.2359	71.5311	71.7584	72.0127	72.2227	72.3525	72.5657	72.7576	72.9070	72.9953	73.0949	73.0694	72.8818	72.6910	72.5074	72.1777	71.9276	71.8010	71.6104	71.4520	71.3348	71.2603	71.2735	71.3395	71.4732	71.6625
d-Sq5A1_10_D1F	48.9185	52.7019	55.6664	58.1315	60.3665	62.1220	63.4662	64.8458	65.8199	66.6654	66.9338	67.3461	67.2948	67.4552	68.1236	68.8044	69.5386	70.0461	70.5154	70.7052	70.9722	71.2139	71.5312	71.9450	72.0696	72.2617	72.4474	72.6107	72.7981	72.9785	73.2207	73.3405	73.4138	73.4787	73.3400	73.2234	73.0347	72.6819	72.3402	72.0623	71.8928	71.7088	71.5641	71.4368	71.3680	71.3804	71.4342	71.5740	71.7833
d-Sq5A1_10_D2F	45.4283	49.7257	52.7032	55.5375	57.7377	59.5892	61.1139	62.5707	63.6726	64.5148	64.9171	65.4168	65.3813	65.4860	66.1879	66.9532	67.7609	68.2706	68.7493	68.9457	69.2657	69.5207	69.8783	70.2799	70.4441	70.6377	70.8567	71.0333	71.2277	71.4023	71.6396	71.7722	71.8649	71.9097	71.8210	71.6788	71.5405	71.2089	70.8903	70.6506	70.4895	70.3155	70.1939	70.0515	69.9972	69.9861	70.0243	70.1405	70.3498
d-Sq5A1_10_D3F	46.7125	50.8489	53.9735	56.9597	59.3713	61.1791	62.9059	64.4080	65.4204	66.3763	66.7849	67.3184	67.2264	67.5200	68.1585	68.9384	69.7761	70.2774	70.7829	70.9197	71.2664	71.5394	71.8882	72.3133	72.4947	72.6906	72.8921	73.1167	73.3042	73.4696	73.7225	73.8492	73.9287	73.9750	73.8776	73.7318	73.5776	73.2680	72.9277	72.6835	72.5330	72.3638	72.2366	72.1244	72.0887	72.0804	72.1315	72.2392	72.4434
d-Sq5A1_10_D4F	48.1764	52.0625	55.0163	57.7124	59.8443	61.4696	63.1073	64.5422	65.4408	66.3307	66.6525	67.0751	67.0469	67.2828	67.8777	68.6424	69.4595	69.9819	70.4146	70.6380	70.8879	71.1688	71.5140	71.9142	72.0544	72.2476	72.4403	72.6289	72.8322	73.0065	73.2398	73.3785	73.4982	73.5277	73.4872	73.3738	73.2302	72.9462	72.6052	72.3636	72.1941	72.0079	71.8638	71.7390	71.6937	71.6816	71.7314	71.8625	72.0667
d-Sq5A1_10_D5F	48.3183	51.9740	54.4102	56.7479	58.7925	60.2667	61.6491	62.9533	63.8016	64.6341	64.9275	65.2899	65.1737	65.1801	65.7711	66.4222	67.1373	67.6729	68.1206	68.2867	68.5517	68.7828	69.0500	69.4233	69.5811	69.7652	69.9333	70.1307	70.2655	70.4222	70.6238	70.7790	70.8544	70.9119	70.8106	70.6875	70.5417	70.2397	69.9115	69.6778	69.5073	69.3335	69.2085	69.0711	69.0179	69.0031	69.0285	69.1436	69.3467
d-Sq5A1_10_D6F	47.0754	50.7849	53.6267	56.4063	58.3794	60.1960	61.6777	62.9747	63.9163	64.8695	65.1955	65.5616	65.4371	65.6410	66.2168	66.9294	67.6662	68.1333	68.6237	68.8630	69.1618	69.4034	69.7136	70.0872	70.2241	70.4492	70.6125	70.8110	70.9951	71.1650	71.3722	71.5291	71.6259	71.6827	71.6209	71.5060	71.3479	71.0471	70.7163	70.4541	70.2751	70.0723	69.9100	69.7711	69.6956	69.6855	69.7326	69.8777	70.0705
[truncated: 207 more columns]
