# Supplementary material for: Last-percent improvement in eligibility rates of crop seeds based on quality evaluation using near-infrared imaging spectrometry
Source: PLoS One. 2023 Sep 20;18(9):e0291105. doi: 10.1371/journal.pone.0291105 (PMC10511137; doi:10.1371/journal.pone.0291105)
Supplement: S1 File — (ZIP) [file pone.0291105.s005.zip › data/00_X-dSq5A1R.csv]

Label	929.98	936.12	942.26	948.40	954.54	960.68	966.82	972.96	979.10	985.24	991.38	997.52	1003.66	1009.80	1015.94	1022.07	1028.21	1034.35	1040.48	1046.62	1052.76	1058.89	1065.02	1071.16	1077.29	1083.43	1089.56	1095.69	1101.83	1107.96	1114.09	1120.22	1126.35	1132.48	1138.61	1144.74	1150.87	1157.00	1163.13	1169.26	1175.39	1181.51	1187.64	1193.77	1199.90	1206.02	1212.15	1218.27	1224.40
d-Sq5A1_01_A1R	47.5210	51.5744	54.2614	57.0607	59.0936	60.8435	62.4311	63.8304	64.7329	65.6896	66.0558	66.4564	66.3185	66.5576	67.1168	67.6110	68.3146	68.8547	69.3107	69.5227	69.8677	70.0971	70.4686	70.8628	71.0554	71.2460	71.4718	71.6467	71.7956	71.9867	72.1115	72.2031	72.2569	72.2411	72.0012	71.7257	71.4180	71.0126	70.5571	70.2327	70.0621	69.9014	69.7006	69.5250	69.4823	69.4884	69.4967	69.5884	69.8499
d-Sq5A1_01_A2R	44.0116	48.7214	51.7012	54.8920	57.1295	59.1887	61.0591	62.6076	63.6165	64.7874	65.2686	65.7803	65.7228	65.8955	66.4847	67.1854	67.9921	68.6124	69.1238	69.4409	69.7932	70.0432	70.4600	70.9202	71.2395	71.4663	71.7164	71.9332	72.1036	72.3083	72.4600	72.5368	72.5998	72.4858	72.1345	71.6283	71.1599	70.5405	69.8637	69.3558	69.1079	68.8960	68.5748	68.2626	68.1643	68.1059	68.0863	68.2022	68.6216
d-Sq5A1_01_A3R	43.4215	47.3422	49.9947	52.5887	54.4508	56.3338	57.8929	59.1959	60.1711	61.0358	61.5963	61.9133	61.8575	61.8762	62.3538	62.7349	63.4829	64.0546	64.5685	64.8828	65.1998	65.4966	65.8416	66.2043	66.4822	66.7142	66.9206	67.1716	67.3461	67.4291	67.5386	67.6441	67.7046	67.6117	67.3063	66.8480	66.4015	65.8392	65.2405	64.7712	64.5816	64.4103	64.1342	63.8645	63.7972	63.7319	63.6938	63.7658	64.1557
d-Sq5A1_01_A4R	47.9670	51.0486	53.3784	55.5939	57.2276	58.6495	59.9520	61.2263	61.8910	62.6825	62.9831	63.2277	63.0529	63.0547	63.4061	63.7756	64.4790	64.9680	65.3754	65.6649	65.9239	66.1243	66.3557	66.7000	66.8992	67.0675	67.2844	67.4499	67.5778	67.6762	67.7776	67.8545	67.9333	67.8634	67.6061	67.3167	66.9740	66.5155	66.0709	65.7398	65.5614	65.4274	65.2596	65.0688	64.9908	64.9830	64.9620	65.0204	65.2691
d-Sq5A1_01_A5R	47.6690	51.3398	53.7438	56.3011	58.1637	59.6945	61.2921	62.4668	63.2619	64.1183	64.4727	64.8493	64.6515	64.7523	65.0696	65.5704	66.3599	66.9007	67.2812	67.5623	67.8396	68.1040	68.3697	68.8022	69.0263	69.2098	69.4606	69.6388	69.7632	69.8510	70.0136	70.0904	70.1505	70.0280	69.6780	69.2174	68.7548	68.1781	67.5101	67.0354	66.8097	66.5886	66.3128	66.0293	65.9088	65.8425	65.7777	65.8594	66.2423
d-Sq5A1_01_A6R	50.5035	54.1281	56.5865	59.3106	60.9211	62.6009	63.9666	65.3185	66.0525	66.9214	67.2161	67.5737	67.3795	67.5995	67.9566	68.4642	69.2213	69.6963	70.1083	70.3610	70.6606	70.9669	71.2977	71.7074	71.9453	72.1309	72.3453	72.5490	72.6613	72.8258	72.9621	73.0334	73.0333	72.8914	72.4718	71.9204	71.3322	70.6597	69.8571	69.2708	69.0145	68.7700	68.4039	68.0857	67.9485	67.8602	67.8164	67.9303	68.3870
d-Sq5A1_01_B1R	46.0289	48.8721	51.2120	53.3759	55.1615	56.6878	58.0994	59.3445	60.2675	60.8720	61.3020	61.2833	61.5328	61.5953	61.9686	62.4041	63.0899	63.6042	64.0361	64.3343	64.6229	64.9848	65.1530	65.5302	65.8159	65.9950	66.2719	66.4321	66.5795	66.7354	66.8334	66.9333	67.0037	66.9712	66.7768	66.3996	66.0192	65.6302	65.1359	64.7214	64.5430	64.3762	64.1176	63.9224	63.7999	63.7460	63.7423	63.8525	64.1671
d-Sq5A1_01_B2R	44.5362	48.1338	51.2040	53.8121	56.1601	57.8637	59.7716	61.2486	62.3913	63.2447	63.8707	64.0757	64.2936	64.6003	65.0201	65.7207	66.5264	67.0212	67.5374	67.9080	68.1607	68.6314	68.8500	69.3133	69.6974	69.8705	70.1546	70.3767	70.5412	70.7643	70.9056	71.0164	71.0938	71.0243	70.8178	70.4331	70.0132	69.6148	69.1121	68.7240	68.5277	68.3816	68.1368	67.9364	67.8418	67.7977	67.8025	67.9375	68.2387
d-Sq5A1_01_B3R	49.7315	52.9903	55.7209	58.3732	60.4700	61.9610	63.7950	65.0810	66.0713	66.7150	67.1624	67.4694	67.4866	67.8503	68.3213	69.0152	69.7816	70.2989	70.7492	70.9967	71.2247	71.5896	71.8320	72.2526	72.6415	72.8168	73.0272	73.2254	73.3977	73.5822	73.7097	73.8716	73.9120	73.8573	73.6934	73.3601	72.9876	72.6876	72.2653	71.9059	71.7340	71.6041	71.3946	71.2304	71.2049	71.1711	71.1884	71.2968	71.5332
d-Sq5A1_01_B4R	52.8533	55.5439	57.7635	60.1235	61.8504	63.1054	64.6968	65.8387	66.6162	67.1146	67.3965	67.5224	67.5612	67.8734	68.2835	68.8455	69.5175	69.9709	70.3454	70.6014	70.7904	71.0701	71.2741	71.6920	71.9845	72.1058	72.3222	72.4661	72.6061	72.7612	72.9166	73.0147	73.0635	73.0214	72.8145	72.5135	72.1881	71.8453	71.4509	71.0724	70.8941	70.7440	70.5403	70.3803	70.2879	70.2631	70.2743	70.3447	70.5970
d-Sq5A1_01_B5R	53.9861	56.7328	59.1825	61.7462	63.5632	65.0730	66.5562	67.8030	68.7234	69.2683	69.5651	69.8045	69.7963	70.2874	70.7885	71.3931	72.1003	72.5623	72.8919	73.1624	73.3569	73.6382	73.9480	74.3738	74.6190	74.7809	74.9720	75.1021	75.2786	75.4994	75.6533	75.7536	75.8299	75.7790	75.6155	75.3297	75.0318	74.7287	74.3152	73.9793	73.7677	73.6022	73.3969	73.2176	73.1383	73.1265	73.1428	73.2706	73.5358
d-Sq5A1_01_B6R	48.5227	51.8061	54.9211	57.9451	60.1420	61.9956	63.6972	65.2366	66.3170	67.3058	67.8436	68.0760	68.2885	68.7740	69.3355	70.0578	70.9004	71.4186	71.8496	72.2836	72.4770	72.8771	73.1375	73.6602	73.9921	74.2162	74.4699	74.6422	74.8179	75.0897	75.2649	75.3806	75.4483	75.4170	75.2056	74.7982	74.4254	74.0546	73.5703	73.2095	73.0120	72.8614	72.6382	72.4602	72.3809	72.3527	72.3562	72.4750	72.7631
d-Sq5A1_01_C1R	47.8943	50.4365	52.9666	55.0643	57.0015	58.4551	59.8556	60.9411	61.9396	62.4101	62.7719	63.1487	62.9546	63.2869	63.5740	64.1274	64.7992	65.3828	65.6924	66.0724	66.3827	66.6935	67.0934	67.3908	67.6185	67.8562	68.1375	68.2901	68.4144	68.5397	68.6671	68.7773	68.8427	68.7377	68.4195	68.0393	67.5857	67.0672	66.4450	65.9475	65.6564	65.5416	65.1950	64.9293	64.7936	64.7368	64.7248	64.8252	65.2565
d-Sq5A1_01_C2R	44.7259	47.7235	50.5523	52.7210	54.9402	56.6848	58.1471	59.2644	60.3717	61.0206	61.4200	61.8351	61.6745	61.9668	62.2800	62.8721	63.5748	64.1020	64.5060	64.8578	65.2573	65.6139	66.0346	66.2953	66.6096	66.9001	67.1743	67.3266	67.4744	67.6125	67.7234	67.7614	67.8014	67.6326	67.1920	66.7100	66.0720	65.3962	64.6562	64.0839	63.8117	63.5998	63.2213	62.8853	62.7266	62.6185	62.5773	62.7134	63.2134
d-Sq5A1_01_C3R	45.9671	49.6596	52.7808	55.6808	58.0431	60.0188	62.0306	63.4916	64.5545	65.3706	65.9277	66.3871	66.3656	66.8715	67.4172	68.1639	68.9444	69.5586	70.0132	70.2975	70.7324	71.1403	71.5171	72.0012	72.3650	72.6527	72.8687	73.0834	73.2703	73.4069	73.5982	73.7021	73.7374	73.5543	73.1450	72.5999	71.9287	71.2159	70.3706	69.6862	69.3370	69.1522	68.6572	68.2907	68.1041	68.0182	67.9689	68.1413	68.7110
d-Sq5A1_01_C4R	51.3324	53.5537	55.5210	57.3235	58.6861	59.8283	61.2281	62.0217	62.7775	63.1123	63.4273	63.5104	63.3312	63.5359	63.8291	64.3429	64.9445	65.4268	65.7758	65.9778	66.2722	66.5303	66.8282	67.0615	67.2766	67.4847	67.6695	67.8191	67.9350	68.0556	68.1546	68.2588	68.3177	68.2272	68.0189	67.7538	67.4178	67.0219	66.5965	66.2509	66.0292	65.9522	65.7108	65.5381	65.4438	65.4154	65.4080	65.4769	65.7171
d-Sq5A1_01_C5R	56.3827	58.8786	61.0534	62.9690	64.5347	65.8391	67.0966	68.0650	68.8789	69.2055	69.4986	69.6963	69.7503	70.0909	70.4256	70.9629	71.5815	71.9751	72.2248	72.4245	72.7323	72.9898	73.4512	73.6799	73.9111	74.1006	74.2802	74.4415	74.6111	74.7504	74.8777	74.9491	75.0177	74.8949	74.5891	74.2643	73.8661	73.4283	72.9479	72.5648	72.3456	72.2391	71.9770	71.8035	71.7451	71.7235	71.7149	71.8155	72.0789
d-Sq5A1_01_C6R	52.1911	55.2490	57.7161	60.0511	62.2353	63.7339	65.4520	66.6885	67.5481	68.1877	68.5812	68.9729	69.0521	69.4973	69.9548	70.7027	71.4333	71.9588	72.2890	72.5659	72.8456	73.1428	73.6057	73.9122	74.1640	74.4174	74.6204	74.7559	74.9309	75.1554	75.3275	75.4547	75.5561	75.4997	75.2569	75.0456	74.7624	74.4000	74.0209	73.6929	73.4696	73.3601	73.1668	73.0184	72.9593	72.9615	72.9834	73.0637	73.2874
d-Sq5A1_01_D1R	45.1897	48.4820	51.5912	53.9324	55.9773	57.7259	59.4628	60.4984	61.4993	62.4925	63.0910	63.3139	63.1939	63.4960	63.8542	64.3028	65.0516	65.6218	66.1858	66.4316	66.7974	67.0442	67.3380	67.6683	67.9136	68.1183	68.3925	68.5500	68.6847	68.8649	69.0033	69.1201	69.2648	69.2465	69.0259	68.7925	68.5292	68.2579	67.8773	67.5945	67.4292	67.3021	67.1451	66.9717	66.9406	66.9507	66.9813	67.0698	67.2938
d-Sq5A1_01_D2R	47.5627	51.1968	54.1584	56.5563	58.5157	60.2225	61.9292	62.9675	64.2197	65.1974	65.7127	65.9620	65.9302	66.1872	66.6115	67.2055	68.0201	68.5103	69.1281	69.3011	69.6993	69.9969	70.2844	70.6530	70.9244	71.1292	71.3326	71.5137	71.6965	71.8881	72.0507	72.1758	72.3066	72.2693	72.0534	71.8115	71.5098	71.2093	70.8222	70.5207	70.3578	70.2331	70.0641	69.9114	69.8508	69.8635	69.9048	69.9934	70.2254
d-Sq5A1_01_D3R	48.4831	52.1288	55.0841	57.5984	59.6026	61.3917	63.3286	64.6193	65.6020	66.4939	67.0972	67.4044	67.3662	67.7413	68.2677	68.9481	69.7213	70.3230	70.8256	71.1012	71.3800	71.7420	72.0385	72.4259	72.7465	72.9173	73.1367	73.3358	73.5180	73.6609	73.8495	74.0323	74.1281	74.0985	73.9179	73.6814	73.4318	73.1442	72.7450	72.4618	72.3013	72.1707	72.0093	71.8480	71.8425	71.8470	71.8778	71.9722	72.1411
d-Sq5A1_01_D4R	49.7103	53.2203	56.2132	58.7539	60.9127	62.7017	64.4092	65.6628	66.5846	67.6314	68.3258	68.4735	68.4288	68.8192	69.1981	69.8361	70.6013	71.0682	71.6511	71.9413	72.2253	72.5403	72.8914	73.2307	73.5574	73.7421	73.9208	74.1543	74.3183	74.5402	74.6277	74.7652	74.8630	74.7493	74.5141	74.2512	73.9001	73.5871	73.1655	72.8411	72.6285	72.5002	72.3332	72.1664	72.1392	72.1624	72.1672	72.3006	72.4986
d-Sq5A1_01_D5R	49.2202	52.0240	54.2493	55.8870	57.4375	58.9291	60.2393	61.0773	61.8336	62.5337	62.9107	63.0522	62.8652	63.0463	63.3458	63.7878	64.4106	64.8164	65.3433	65.5505	65.8088	66.0500	66.2936	66.5278	66.7166	66.8876	67.0905	67.2411	67.3471	67.4596	67.5606	67.6886	67.7998	67.7878	67.6345	67.5188	67.3623	67.1500	66.8542	66.6426	66.5017	66.3888	66.2602	66.1323	66.1151	66.1334	66.1651	66.2434	66.3640
d-Sq5A1_01_D6R	46.5916	49.8584	52.6152	55.0816	56.9434	58.5369	60.1407	61.3805	62.1158	63.0876	63.6169	63.8721	63.8472	64.1602	64.6340	65.1744	65.8565	66.3239	66.9077	67.1603	67.4984	67.7589	68.0929	68.4290	68.6482	68.7930	69.0402	69.2159	69.3829	69.6234	69.7386	69.8615	70.0183	70.0549	69.9552	69.8708	69.7339	69.5302	69.2323	69.0200	68.8593	68.7055	68.5827	68.4458	68.4030	68.4241	68.4843	68.6196	68.8016
d-Sq5A1_02_A1R	44.5987	48.6852	51.6110	54.4310	56.4158	58.2163	59.8862	61.2030	62.2047	63.2472	63.5896	64.0358	64.0439	64.1830	64.8223	65.3173	66.0815	66.6740	67.1637	67.4269	67.6995	67.9540	68.3005	68.6757	68.8502	69.0683	69.2800	69.4681	69.6652	69.8479	70.0134	70.1777	70.2859	70.3247	70.2824	70.1455	69.9491	69.6910	69.3567	69.0849	68.9056	68.7276	68.5410	68.3812	68.3192	68.3159	68.3533	68.4475	68.6716
d-Sq5A1_02_A2R	44.4137	48.4050	51.2958	53.8221	55.8406	57.5813	59.2114	60.4865	61.5127	62.4399	62.7641	63.2064	63.1140	63.3005	63.8288	64.3054	65.0510	65.6304	66.1442	66.4557	66.6929	66.9429	67.2190	67.6800	67.8673	68.0638	68.2782	68.4955	68.6466	68.8096	68.9740	69.1370	69.2400	69.2270	69.1326	68.9311	68.6836	68.3967	68.0027	67.7309	67.5550	67.3827	67.2027	67.0271	66.9654	66.9472	66.9974	67.0888	67.3318
d-Sq5A1_02_A3R	47.3349	51.2088	54.3165	57.0398	59.0743	60.8898	62.5228	63.9298	64.8812	65.6584	66.0394	66.5173	66.4069	66.7277	67.3013	67.9220	68.7064	69.1997	69.6949	69.9921	70.2634	70.4885	70.7971	71.2252	71.4452	71.6361	71.8038	71.9855	72.2212	72.4051	72.5535	72.7361	72.8539	72.9082	72.8349	72.6898	72.5094	72.2393	71.8714	71.6200	71.4055	71.2279	71.0579	70.9023	70.8249	70.8244	70.8887	70.9957	71.2006
d-Sq5A1_02_A4R	46.4366	49.5057	51.8765	54.0652	55.5374	57.0591	58.1500	59.3722	60.1835	60.8202	61.0892	61.3958	61.3337	61.3733	61.8228	62.1792	62.8038	63.3037	63.7418	64.0797	64.3100	64.5051	64.7385	65.0866	65.2038	65.3824	65.5575	65.7466	65.9074	66.0378	66.1827	66.3059	66.4001	66.4554	66.4326	66.2934	66.1308	65.9000	65.5447	65.3146	65.0997	64.9390	64.7733	64.6177	64.5478	64.5320	64.5700	64.6630	64.8689
d-Sq5A1_02_A5R	48.9600	52.3531	54.6829	57.2307	58.9478	60.4465	61.8193	63.0502	63.8046	64.6319	64.8744	65.1831	65.1212	65.2987	65.7849	66.3226	66.9396	67.4975	67.9113	68.1976	68.4209	68.6265	68.8888	69.3054	69.4910	69.6427	69.8324	70.0203	70.1577	70.3311	70.4927	70.6303	70.7294	70.7193	70.6623	70.5142	70.2958	69.9916	69.6045	69.3391	69.1039	68.9298	68.7297	68.5584	68.4570	68.4524	68.4841	68.5630	68.7779
d-Sq5A1_02_A6R	48.3515	51.8953	54.4546	56.8385	58.7846	60.1120	61.5357	62.8509	63.6104	64.3537	64.6775	65.0293	65.0040	65.1352	65.6591	66.1253	66.7737	67.3017	67.7659	68.0041	68.2514	68.5079	68.7433	69.0993	69.2862	69.4477	69.6434	69.8272	69.9980	70.1614	70.2961	70.4359	70.5416	70.5629	70.5171	70.3887	70.2165	69.8973	69.5396	69.2752	69.0602	68.8771	68.6873	68.5398	68.4539	68.4396	68.4984	68.6002	68.8146
d-Sq5A1_02_B1R	45.7907	49.7629	52.3570	54.9948	56.9829	58.8921	60.6882	62.1995	63.1371	63.7927	64.3811	64.7581	64.9040	65.2539	65.8149	66.5626	67.2750	67.9069	68.3880	68.6738	68.9414	69.3487	69.5635	69.9092	70.2849	70.4462	70.6977	70.9645	71.1121	71.2702	71.4679	71.6499	71.7567	71.8376	71.8200	71.6662	71.4914	71.2801	70.9921	70.7451	70.5973	70.4361	70.2819	70.1262	70.1121	70.1369	70.1635	70.2970	70.5301
d-Sq5A1_02_B2R	43.7353	48.4382	51.9204	55.1618	57.6300	59.7724	61.9224	63.6093	64.9103	65.7366	66.4773	67.0766	67.1977	67.7225	68.3977	69.1959	69.9719	70.6312	71.1225	71.4662	71.8579	72.2088	72.5534	73.0144	73.4585	73.6503	73.9461	74.1810	74.3403	74.5799	74.7796	74.9115	74.9837	74.9118	74.7290	74.4205	74.0793	73.7441	73.3175	72.9854	72.8259	72.6368	72.4470	72.2585	72.2203	72.2529	72.2769	72.3892	72.6638
d-Sq5A1_02_B3R	43.4169	47.1079	49.9474	52.4067	54.4867	56.2228	57.8836	59.2013	60.3603	60.8302	61.4901	62.0297	62.1052	62.4799	62.9285	63.5214	64.2679	64.8194	65.3010	65.7097	66.0085	66.3463	66.6466	67.0033	67.3053	67.5070	67.7683	68.0059	68.1488	68.3658	68.5016	68.6164	68.7295	68.7701	68.7753	68.6028	68.4241	68.2323	67.9257	67.6975	67.5429	67.3745	67.2418	67.0921	67.0671	67.0825	67.1600	67.2808	67.4825
d-Sq5A1_02_B4R	44.2970	48.1795	50.6308	53.4032	55.4906	57.1796	58.9779	60.3653	61.4759	61.9532	62.6939	62.9218	63.1629	63.5155	64.0145	64.7624	65.5555	66.2009	66.6280	67.0325	67.2975	67.6479	67.8601	68.2033	68.5277	68.7300	69.0307	69.2861	69.3891	69.5300	69.7308	69.9402	70.0557	70.1393	70.1711	70.0085	69.8372	69.6422	69.3276	69.0754	68.9004	68.7322	68.5576	68.4084	68.3524	68.3290	68.3536	68.4615	68.6586
d-Sq5A1_02_B5R	52.3529	55.7087	58.2059	60.6650	62.6611	64.3040	66.0166	67.2949	68.4403	68.9354	69.3900	69.6208	69.7660	70.2384	70.8640	71.6176	72.2708	72.8416	73.2245	73.5233	73.7533	74.0174	74.3033	74.7790	75.0822	75.2448	75.4693	75.6054	75.7960	76.0357	76.2582	76.3964	76.4610	76.4891	76.3854	76.1709	75.9072	75.6351	75.2641	74.9405	74.7435	74.5593	74.3711	74.1745	74.1145	74.1108	74.1526	74.2870	74.5429
d-Sq5A1_02_B6R	51.9322	54.7505	56.9990	59.1827	60.9196	62.3691	63.7467	64.9242	65.7359	66.0862	66.6095	66.6855	66.7507	67.1757	67.6539	68.1927	68.9142	69.4528	69.8109	70.0348	70.2953	70.5731	70.7837	71.1012	71.3913	71.5304	71.7658	71.9198	72.0817	72.2388	72.4081	72.5601	72.6355	72.7214	72.6355	72.4679	72.2907	72.1053	71.7750	71.5258	71.3343	71.1920	71.0155	70.8838	70.8358	70.8205	70.8612	70.9560	71.1357
d-Sq5A1_02_C1R	46.4210	49.7226	52.7138	55.1203	57.4025	59.1130	60.9897	62.2788	63.3191	63.9716	64.4753	64.9069	64.8987	65.3432	65.9951	66.6175	67.4486	68.0269	68.4566	68.8450	69.0805	69.4679	69.7548	70.0768	70.4539	70.6401	70.8409	71.0442	71.2096	71.3670	71.5638	71.7951	71.8699	71.9708	71.8465	71.7235	71.5597	71.3314	71.0317	70.7897	70.5449	70.4374	70.2448	70.1079	70.0437	70.0266	70.1037	70.2004	70.4006
d-Sq5A1_02_C2R	49.3751	52.7445	55.5964	57.8444	60.0657	61.8044	63.3953	64.7788	65.7431	66.3338	66.8015	67.0760	67.1970	67.5348	68.0426	68.6163	69.4090	69.9197	70.3142	70.6425	70.9529	71.3490	71.6933	72.0618	72.4498	72.6684	72.8679	73.1553	73.3086	73.4192	73.5960	73.6911	73.7123	73.6073	73.2323	72.8318	72.3691	71.8829	71.3315	70.9424	70.6990	70.5233	70.2711	70.0945	70.0003	69.9549	69.9902	70.0967	70.3777
d-Sq5A1_02_C3R	44.5365	48.2606	51.1762	53.5522	55.9869	57.8017	59.6449	61.0308	62.2092	62.7448	63.2993	63.8116	63.9656	64.3609	65.0384	65.6957	66.4697	67.0418	67.5208	67.9777	68.2628	68.6159	68.9455	69.2977	69.6559	69.8754	70.0881	70.3358	70.4985	70.6650	70.8880	71.0628	71.1872	71.2544	71.1301	71.0351	70.8348	70.5826	70.2609	69.9920	69.7379	69.5960	69.4170	69.2710	69.2019	69.1797	69.2477	69.3454	69.5592
d-Sq5A1_02_C4R	50.0457	53.7759	56.5654	59.1663	61.5013	63.2399	65.0022	66.4080	67.6113	68.1490	68.6814	69.1244	69.2536	69.7688	70.4762	71.2516	72.0092	72.6106	73.0241	73.3186	73.5776	73.9200	74.2820	74.6486	75.0112	75.1778	75.4070	75.5735	75.7416	75.9573	76.1860	76.3340	76.4647	76.5217	76.4051	76.2798	76.0838	75.8502	75.5431	75.2924	75.0726	74.9490	74.7542	74.6486	74.6052	74.5954	74.6556	74.7718	74.9938
d-Sq5A1_02_C5R	50.6169	54.0359	56.6431	59.4054	61.4584	63.1770	64.9010	66.2882	67.3012	67.7984	68.2823	68.6467	68.8319	69.3570	69.9315	70.5536	71.3721	71.9510	72.3398	72.6134	72.9166	73.1949	73.5787	73.9424	74.2831	74.4597	74.6707	74.8516	75.0206	75.2303	75.4214	75.5894	75.6542	75.6974	75.5397	75.3989	75.1988	74.9554	74.6372	74.4018	74.2058	74.0774	73.9205	73.8072	73.7888	73.7851	73.8496	73.9426	74.1493
d-Sq5A1_02_C6R	45.4449	49.0028	51.8386	54.5950	56.9745	58.9215	60.7198	62.0372	63.2457	63.8438	64.5202	64.9062	64.9940	65.4129	66.0726	66.7349	67.6339	68.2671	68.7857	69.1186	69.4323	69.7468	70.1282	70.3775	70.7689	70.9973	71.2658	71.4513	71.6068	71.8396	72.0175	72.1782	72.2782	72.3564	72.2260	72.1532	71.9823	71.7728	71.4893	71.2650	71.1015	70.9182	70.7839	70.6725	70.6207	70.6104	70.6864	70.7825	70.9981
d-Sq5A1_02_D1R	47.6940	51.3327	54.1047	56.7947	58.7871	60.6818	62.4895	63.7934	64.9155	65.8694	66.4093	66.7926	66.7444	67.1535	67.7966	68.4303	69.1225	69.6874	70.3186	70.5230	70.9167	71.2099	71.4879	71.8695	72.1820	72.3079	72.5418	72.7615	72.9580	73.1869	73.3372	73.5072	73.6410	73.7012	73.6105	73.5135	73.3302	73.1259	72.8465	72.5818	72.3725	72.2186	72.0412	71.8738	71.8189	71.8517	71.9236	72.0792	72.2933
d-Sq5A1_02_D2R	48.0446	51.4482	54.1869	56.7805	58.8656	60.5504	62.2024	63.4188	64.5154	65.3974	66.0226	66.3822	66.2757	66.6282	67.0913	67.7978	68.4881	69.0221	69.5382	69.7771	70.1686	70.4609	70.7358	71.1485	71.4702	71.6013	71.8372	72.0483	72.2204	72.4121	72.5853	72.7132	72.8242	72.8344	72.6579	72.4451	72.1897	71.9435	71.5519	71.2658	71.0683	70.9160	70.7210	70.5483	70.4655	70.4824	70.5388	70.6953	70.9187
d-Sq5A1_02_D3R	47.6999	50.9838	53.5457	56.0899	58.1329	59.8606	61.3335	62.6517	63.5999	64.4864	65.0691	65.4768	65.2708	65.5912	66.1498	66.7235	67.4083	67.9182	68.5071	68.7202	69.0733	69.4078	69.6542	70.0096	70.3490	70.4818	70.6946	70.9149	71.0738	71.2425	71.3692	71.4763	71.5639	71.5636	71.3458	71.1542	70.9064	70.6784	70.3328	70.0720	69.9078	69.7917	69.6278	69.4882	69.4292	69.4603	69.5072	69.6185	69.7908
d-Sq5A1_02_D4R	49.7803	52.9811	55.1747	57.6785	59.5574	61.1630	62.4680	63.7718	64.6091	65.4508	65.8984	66.2429	66.0441	66.3525	66.8323	67.5213	68.1333	68.6987	69.2359	69.4475	69.7753	70.0364	70.2789	70.6160	70.8895	71.0453	71.2434	71.4256	71.5493	71.7483	71.9098	72.0416	72.1854	72.1964	72.1021	71.9766	71.7666	71.5774	71.2259	70.9594	70.7453	70.5571	70.3570	70.2093	70.1112	70.1093	70.1641	70.2866	70.4891
d-Sq5A1_02_D5R	50.1894	53.3560	55.9791	58.4234	60.0349	61.8792	63.2539	64.4166	65.2612	66.1975	66.6446	66.8787	66.7878	67.1633	67.6136	68.2877	68.9322	69.4607	70.0297	70.2329	70.5991	70.8048	71.1229	71.4867	71.7761	71.9010	72.1111	72.2976	72.4589	72.6810	72.8214	72.9675	73.1116	73.1392	73.0346	72.9058	72.6885	72.4734	72.1559	71.8895	71.6858	71.5069	71.3205	71.1328	71.0380	71.0470	71.1047	71.2685	71.4544
d-Sq5A1_02_D6R	52.5635	55.5344	57.9242	60.2240	61.8437	63.5621	64.7844	65.9604	66.6694	67.5468	68.0583	68.1495	67.9689	68.1716	68.6368	69.3349	69.9569	70.4474	70.9696	71.1525	71.4526	71.6945	71.9840	72.3041	72.6137	72.7681	72.9501	73.0975	73.2414	73.4504	73.5647	73.7086	73.7943	73.7548	73.5612	73.3300	73.0411	72.7599	72.3882	72.1061	71.9196	71.7600	71.6047	71.4401	71.3700	71.3521	71.3892	71.4959	71.6956
d-Sq5A1_03_A1R	48.0262	52.1642	54.9465	57.6163	59.5652	61.6100	62.8704	64.1482	65.2113	66.1908	66.3869	66.9642	66.8889	67.0692	67.6413	68.3564	69.0639	69.5762	70.0140	70.2598	70.4568	70.7056	71.0738	71.4792	71.6502	71.8533	71.9885	72.1692	72.3658	72.6021	72.7704	72.8891	73.0111	73.0212	72.8992	72.7608	72.5781	72.2714	71.9196	71.6534	71.4980	71.3240	71.1559	71.0166	70.9742	70.9883	71.0323	71.1304	71.3472
d-Sq5A1_03_A2R	43.4889	47.4228	49.9618	52.4311	54.4747	56.2971	57.7036	58.8994	59.9934	60.9157	61.1430	61.7016	61.6905	61.7248	62.3330	62.8105	63.4655	64.0497	64.5724	64.8867	65.1059	65.3774	65.6952	66.0707	66.2302	66.3920	66.5907	66.8167	66.9641	67.1425	67.3202	67.4006	67.5505	67.6112	67.5056	67.3882	67.2632	66.9836	66.6485	66.4487	66.2727	66.1326	65.9785	65.8536	65.8018	65.8274	65.8700	65.9534	66.1594
d-Sq5A1_03_A3R	48.0189	52.2158	55.3818	57.9299	60.1082	62.0168	63.6593	64.9029	66.1059	66.9662	67.3937	67.9386	67.8174	68.1884	68.8557	69.4394	70.2172	70.7598	71.2446	71.4965	71.7364	72.0303	72.4109	72.7928	72.9782	73.1683	73.3329	73.5645	73.7623	73.9443	74.1113	74.2192	74.3492	74.3661	74.2522	74.1123	73.8574	73.5714	73.2113	72.9229	72.7395	72.5600	72.3843	72.2557	72.2121	72.2089	72.2520	72.3482	72.5477
d-Sq5A1_03_A4R	46.7532	51.1574	53.8295	56.7350	59.1297	60.9834	62.5281	64.1756	65.2668	66.1811	66.6709	67.1825	67.0472	67.3265	68.0394	68.6753	69.4103	70.0448	70.5220	70.7553	71.0144	71.2856	71.6563	72.1039	72.2921	72.4758	72.6424	72.8370	73.0331	73.2610	73.4452	73.5366	73.6688	73.7273	73.5916	73.3788	73.1626	72.8146	72.4032	72.1278	71.9163	71.7307	71.5458	71.3812	71.3226	71.3213	71.3664	71.4665	71.7131
d-Sq5A1_03_A5R	46.9438	51.6276	54.7577	57.6440	59.9552	62.0650	63.6928	65.0987	66.3590	67.3094	67.7789	68.3599	68.2277	68.6532	69.2669	70.0005	70.7280	71.3449	71.8299	72.0432	72.3835	72.6631	73.0889	73.6024	73.7836	74.0018	74.2092	74.3995	74.6305	74.8787	75.0732	75.1811	75.2751	75.2586	75.0848	74.8386	74.5128	74.0973	73.6598	73.2936	73.0811	72.8812	72.6822	72.5173	72.4773	72.4961	72.5140	72.6542	72.9365
d-Sq5A1_03_A6R	43.5054	47.7302	50.5893	53.2046	55.3971	57.1954	58.7594	59.9905	61.2345	62.1220	62.5203	63.1276	63.0732	63.2180	63.7897	64.3917	65.0223	65.6704	66.1554	66.4322	66.7263	66.9786	67.3050	67.7167	67.8797	68.0713	68.2889	68.4682	68.6514	68.8745	69.0649	69.1753	69.2973	69.3502	69.3061	69.2155	69.1150	68.8553	68.5365	68.3270	68.1892	68.0535	67.9157	67.8156	67.7660	67.7937	67.8263	67.9441	68.1438
d-Sq5A1_03_B1R	46.7887	49.6966	52.4288	54.4243	56.4471	58.1766	59.4551	60.8699	61.7575	62.5500	62.7096	63.1929	63.1800	63.4923	63.9868	64.5189	65.2171	65.7425	66.2665	66.4994	66.8329	67.0655	67.2930	67.6175	67.9326	68.0800	68.3036	68.4851	68.6585	68.8534	69.0315	69.1356	69.2918	69.3767	69.3989	69.2811	69.1405	68.9939	68.7442	68.5277	68.4114	68.2900	68.1607	68.0576	67.9954	68.0302	68.0572	68.1840	68.3773
d-Sq5A1_03_B2R	50.7292	53.9115	56.7876	58.9148	61.1065	62.8514	64.2769	65.5681	66.7028	67.3648	67.5691	68.0176	67.9607	68.4131	68.9062	69.5466	70.2663	70.7754	71.1968	71.5147	71.7840	72.0616	72.3002	72.6818	73.0531	73.2432	73.4411	73.5915	73.7716	73.9751	74.1290	74.2437	74.3289	74.3065	74.0838	73.7890	73.4691	73.1201	72.6838	72.3691	72.2146	72.0824	71.8880	71.7290	71.6601	71.6686	71.6493	71.7412	71.9875
d-Sq5A1_03_B3R	52.2574	55.1872	57.8565	59.9816	61.9670	63.7426	64.9653	66.4544	67.3821	68.0635	68.3135	68.6224	68.6373	69.1084	69.6962	70.2768	70.9509	71.4978	71.9170	72.1304	72.4448	72.7316	73.0050	73.3293	73.6980	73.8864	74.0826	74.2083	74.4399	74.6457	74.7753	74.9139	75.0030	74.9818	74.8420	74.5884	74.2997	73.9853	73.5860	73.2479	73.0668	72.9184	72.6762	72.5287	72.4795	72.4787	72.5079	72.6385	72.8650
d-Sq5A1_03_B4R	50.7463	53.6592	56.0923	58.1599	60.1777	61.6333	63.0880	64.3921	65.1818	65.7355	66.1266	66.4249	66.3356	66.5853	67.0971	67.7403	68.4145	68.9437	69.3430	69.5881	69.8533	70.0937	70.3024	70.6756	71.0505	71.1639	71.3552	71.5187	71.6395	71.8384	71.9824	72.1141	72.2018	72.2183	72.0896	71.8695	71.6349	71.3910	71.0573	70.8118	70.6477	70.5093	70.3704	70.2206	70.1536	70.1609	70.1612	70.2514	70.4590
d-Sq5A1_03_B5R	48.8933	52.2310	55.3106	57.5745	59.7543	61.5695	63.2669	64.6235	65.7440	66.4272	66.8729	67.3343	67.3675	67.7149	68.3440	68.9113	69.6837	70.2371	70.6758	70.9584	71.2545	71.5972	71.8881	72.2614	72.6218	72.8048	73.0187	73.2057	73.4175	73.5983	73.7334	73.8616	73.9096	73.8947	73.7344	73.4769	73.1997	72.9002	72.5263	72.2324	72.0884	71.9507	71.7899	71.6792	71.6413	71.6579	71.6611	71.7728	71.9844
d-Sq5A1_03_B6R	43.9125	47.7441	51.1062	53.7325	56.4089	58.2273	60.2901	61.9184	63.1684	64.0211	64.6098	65.1161	65.4217	65.8232	66.5524	67.3286	68.1406	68.7756	69.3300	69.7305	70.0595	70.3691	70.6237	71.0479	71.5341	71.7099	72.0158	72.1686	72.3446	72.6162	72.8231	73.0088	73.1234	73.1635	73.1149	72.9006	72.7072	72.5266	72.1686	71.9020	71.7614	71.6322	71.4750	71.3668	71.3336	71.3487	71.3498	71.4604	71.6654
d-Sq5A1_03_C1R	46.9524	50.6142	53.5477	55.9128	58.1885	60.2314	61.8564	63.1118	64.2874	64.9650	65.4235	66.0318	65.9823	66.3635	66.9349	67.7411	68.4374	68.9152	69.4207	69.7477	70.0842	70.4320	70.8071	71.1168	71.4791	71.7294	71.8943	72.0943	72.2995	72.4522	72.6255	72.8477	72.9476	72.9325	72.7952	72.6183	72.3343	72.0304	71.6996	71.3983	71.1709	71.0332	70.8575	70.7298	70.6678	70.6729	70.7105	70.8145	71.0745
d-Sq5A1_03_C2R	50.1323	53.5232	56.1412	58.3580	60.3684	62.2152	63.6346	64.7972	65.8209	66.3451	66.6233	67.2197	67.1772	67.5666	68.1090	68.7897	69.4732	70.0241	70.4537	70.7057	70.9721	71.2630	71.6525	71.9177	72.2348	72.4335	72.6027	72.7228	72.9408	73.1081	73.2700	73.4336	73.5236	73.5537	73.4198	73.3006	73.0717	72.8256	72.5154	72.2664	72.0313	71.9367	71.7726	71.6516	71.6006	71.6224	71.6718	71.7686	72.0083
d-Sq5A1_03_C3R	51.2198	54.5471	56.7979	59.2117	61.0777	62.7898	64.2966	65.3473	66.4597	66.8245	67.2415	67.7147	67.5565	68.0009	68.5621	69.1931	69.8782	70.3645	70.7626	71.0812	71.2951	71.5991	71.9956	72.3096	72.5821	72.8461	72.9978	73.1619	73.3255	73.5008	73.6741	73.8449	73.8609	73.8207	73.6334	73.3817	73.0568	72.7468	72.3422	72.0510	71.8175	71.7151	71.5235	71.3845	71.3113	71.2974	71.3406	71.4579	71.6963
d-Sq5A1_03_C4R	49.8169	53.2835	56.1972	58.5090	60.7081	62.3175	64.1274	65.4482	66.4120	66.9572	67.5378	68.0760	68.0113	68.4612	69.1465	69.8358	70.5433	71.0712	71.5080	71.7810	72.0562	72.3345	72.6869	73.1267	73.3892	73.5967	73.7694	73.9763	74.1444	74.2951	74.5242	74.6844	74.7328	74.7561	74.6116	74.4625	74.2216	73.9628	73.6305	73.3797	73.1433	73.0604	72.8965	72.7752	72.6974	72.7329	72.7758	72.8856	73.1162
d-Sq5A1_03_C5R	46.2379	49.9258	52.5148	55.0983	57.1960	58.9178	60.5491	61.8603	62.8662	63.5049	64.0226	64.6108	64.4996	64.8927	65.4721	66.0930	66.9043	67.3819	67.8593	68.1717	68.5056	68.8497	69.1586	69.4726	69.8185	70.0499	70.2409	70.4426	70.6288	70.7392	70.9485	71.1195	71.2002	71.2433	71.1149	70.9670	70.7869	70.5623	70.2667	70.0483	69.8455	69.7908	69.6584	69.5643	69.5068	69.5212	69.5818	69.6724	69.8396
d-Sq5A1_03_C6R	48.2609	51.6586	54.1644	56.6982	58.7779	60.7044	62.3548	63.6202	64.6411	65.2070	65.7356	66.2695	66.1818	66.6769	67.2820	67.8362	68.5892	69.1761	69.5313	69.8498	70.2523	70.5424	70.9508	71.3177	71.5929	71.8712	72.0483	72.2289	72.4261	72.6324	72.8084	72.9741	73.0032	73.0139	72.7849	72.5869	72.3096	71.9790	71.6303	71.3709	71.1281	71.0554	70.8599	70.7541	70.6997	70.7009	70.7574	70.8431	71.0793
d-Sq5A1_03_D1R	45.7838	49.5082	52.6038	54.9333	57.0772	58.9569	60.5525	61.9051	63.0417	63.8957	64.3563	64.7712	64.7779	65.1203	65.6164	66.3468	66.9508	67.5523	68.1780	68.4352	68.7848	69.0677	69.3589	69.7103	69.9894	70.2214	70.3967	70.5896	70.7883	70.9897	71.1553	71.3356	71.5045	71.5650	71.4480	71.3831	71.2268	70.9696	70.6652	70.4180	70.2259	70.0185	69.8211	69.6334	69.5579	69.5750	69.6236	69.7925	70.0037
d-Sq5A1_03_D2R	44.1451	47.9234	50.9386	53.5409	55.6550	57.3144	58.9069	60.5099	61.6034	62.6217	62.9882	63.4625	63.4452	63.7575	64.1917	64.8712	65.5873	66.1972	66.8085	67.0931	67.4477	67.7195	67.9793	68.3151	68.6170	68.8621	69.0653	69.2423	69.3979	69.5766	69.7098	69.9175	70.0985	70.1603	70.0120	69.9685	69.8201	69.6187	69.3775	69.1492	68.9704	68.8109	68.6616	68.5050	68.4630	68.4587	68.5204	68.6135	68.8037
d-Sq5A1_03_D3R	51.0770	54.4819	57.1193	59.5336	61.1970	62.7830	64.3287	65.5150	66.4264	67.1458	67.6022	67.8046	67.6729	67.9959	68.4694	69.1300	69.6563	70.2167	70.7073	70.8819	71.2077	71.4755	71.7775	72.0962	72.3755	72.5482	72.7106	72.8886	73.0779	73.2389	73.3464	73.4653	73.5780	73.5364	73.3231	73.0782	72.8176	72.5022	72.1146	71.8017	71.6234	71.4562	71.2552	71.1211	71.0975	71.0954	71.1353	71.2369	71.4223
d-Sq5A1_03_D4R	44.1783	47.8947	50.8978	53.4694	55.5920	57.4443	59.0874	60.3673	61.5148	62.4329	63.0998	63.3377	63.3778	63.7939	64.3241	64.8519	65.5421	66.1368	66.7147	66.9723	67.3566	67.6566	67.9609	68.3098	68.5642	68.7504	68.9552	69.1792	69.3442	69.5608	69.6770	69.8395	69.9972	70.0851	69.9700	69.8869	69.7581	69.5512	69.2895	69.0531	68.9129	68.7630	68.6169	68.4855	68.4506	68.4729	68.5438	68.6598	68.8198
d-Sq5A1_03_D5R	49.0704	52.9460	55.5197	58.2125	60.2593	62.0147	63.4960	64.7745	65.7247	66.6572	67.1794	67.4801	67.3906	67.8668	68.4397	69.1196	69.7751	70.2863	70.8433	71.1049	71.4028	71.6459	71.9826	72.3803	72.6384	72.7607	72.9268	73.0998	73.2918	73.5753	73.7195	73.8668	73.9906	74.0155	73.9419	73.8285	73.6471	73.4308	73.1263	72.8700	72.6835	72.5122	72.3134	72.1629	72.1127	72.1358	72.2185	72.3752	72.5766
d-Sq5A1_03_D6R	45.6563	49.0746	52.0108	54.7876	56.7807	58.3906	59.9420	61.3405	62.3904	63.2675	63.8886	64.2249	64.1070	64.5123	65.0396	65.5720	66.3252	66.8907	67.5054	67.7734	68.1567	68.4408	68.7684	69.0767	69.3825	69.5690	69.7949	69.9751	70.1844	70.3980	70.5125	70.6575	70.8044	70.8497	70.7226	70.6044	70.4189	70.1830	69.8907	69.6463	69.4846	69.3516	69.1838	69.0174	68.9792	69.0050	69.0702	69.2091	69.3988
d-Sq5A1_04_A1R	43.0047	47.0619	50.2874	53.0453	55.4078	57.4385	58.8943	60.3631	61.4814	62.4545	62.7723	63.3491	63.3954	63.5452	64.0687	64.7330	65.5481	66.1484	66.7248	67.0285	67.2849	67.5111	67.8067	68.2020	68.4335	68.6860	68.9225	69.1201	69.2614	69.4326	69.6302	69.7706	69.9401	69.9572	69.8986	69.7778	69.6334	69.3742	69.0441	68.8101	68.6534	68.4956	68.3757	68.2134	68.1655	68.1709	68.2245	68.3166	68.5272
d-Sq5A1_04_A2R	49.9702	53.3918	56.1303	58.9303	60.9672	62.5573	64.1849	65.4254	66.3396	67.2337	67.5225	67.9704	67.9261	68.2202	68.7805	69.3989	70.1069	70.6231	71.0977	71.3745	71.5830	71.7935	72.1150	72.5139	72.6574	72.8198	73.0279	73.2238	73.4025	73.5973	73.7509	73.8790	73.9925	74.0285	73.9558	73.8176	73.6614	73.3870	73.0255	72.7788	72.5879	72.4213	72.2568	72.1435	72.0542	72.0555	72.1213	72.2163	72.4063
d-Sq5A1_04_A3R	46.8781	50.9485	53.6565	56.5462	58.6310	60.3393	61.8896	63.2206	64.3093	65.2173	65.4386	66.0128	65.9978	66.0860	66.7449	67.4402	68.1500	68.7438	69.2636	69.4723	69.7124	69.9494	70.2314	70.6659	70.8936	71.0515	71.2630	71.4586	71.6226	71.8207	71.9881	72.1357	72.2330	72.2531	72.1685	72.0427	71.8281	71.5842	71.2243	70.9629	70.8147	70.6775	70.5095	70.3539	70.2946	70.2960	70.3433	70.4406	70.6515
d-Sq5A1_04_A4R	46.4267	49.9152	52.7983	55.4608	57.3523	59.1244	60.5861	61.9574	62.8905	63.7916	64.0439	64.5227	64.4753	64.7039	65.2941	65.8173	66.4738	67.0291	67.5653	67.7669	68.0127	68.2658	68.5709	68.9628	69.1047	69.2535	69.4624	69.6607	69.8373	70.0083	70.1846	70.3083	70.4217	70.4763	70.4316	70.3663	70.2080	69.9534	69.6465	69.3990	69.2199	69.0572	68.9153	68.7925	68.7199	68.7350	68.7919	68.8878	69.0781
d-Sq5A1_04_A5R	49.0088	53.1687	56.3866	59.2245	61.4715	63.5744	65.1866	66.5794	67.7832	68.7544	69.1325	69.6735	69.6360	70.0555	70.7194	71.4147	72.1637	72.7404	73.2621	73.4244	73.7165	74.0001	74.3751	74.8067	74.9799	75.1424	75.3403	75.5731	75.7700	75.9697	76.1584	76.3076	76.3885	76.4057	76.2869	76.1570	75.9568	75.6705	75.3189	75.0287	74.8858	74.7612	74.6300	74.5266	74.4788	74.5088	74.5584	74.6555	74.8523
d-Sq5A1_04_A6R	47.3360	50.8833	53.9607	56.4289	58.4280	60.3393	61.7713	63.0121	64.0341	64.8925	65.2864	65.6619	65.6109	65.8916	66.4738	67.0500	67.7845	68.3589	68.8723	69.0751	69.3345	69.5875	69.9321	70.2858	70.4925	70.6461	70.8586	71.0608	71.2556	71.4131	71.6071	71.7486	71.8609	71.9086	71.8391	71.7123	71.5388	71.2464	70.8862	70.6099	70.4220	70.2461	70.0873	69.9551	69.8730	69.8845	69.9266	70.0275	70.2462
d-Sq5A1_04_B1R	45.9746	49.8553	52.5382	55.0111	57.5012	59.3160	60.7368	62.3228	63.3607	64.1163	64.5870	64.9927	65.1938	65.6241	66.2227	66.8763	67.6875	68.3112	68.7387	69.0583	69.2932	69.6672	69.9172	70.3072	70.6108	70.8022	71.0389	71.2661	71.4489	71.6722	71.8173	72.0097	72.1436	72.2294	72.2281	72.1255	71.9985	71.8086	71.5186	71.3161	71.1426	70.9592	70.8066	70.6594	70.6129	70.6307	70.7053	70.8589	71.0731
d-Sq5A1_04_B2R	47.5190	50.8474	53.1364	55.6857	57.6321	59.1037	60.6224	61.8835	62.9599	63.4611	63.8227	64.1110	64.2176	64.6051	65.0607	65.7317	66.4808	66.9955	67.4073	67.7206	67.9798	68.2812	68.4970	68.8604	69.0999	69.2872	69.5364	69.7430	69.8861	70.0694	70.2111	70.3437	70.4813	70.5819	70.5130	70.3952	70.2201	70.0446	69.7124	69.4988	69.3200	69.1588	69.0213	68.8614	68.8100	68.7913	68.8487	68.9811	69.1502
d-Sq5A1_04_B3R	52.7844	56.1117	58.3157	60.7448	62.7123	64.2741	65.5100	66.8524	67.8739	68.3319	68.5769	68.9890	69.0078	69.4441	70.0725	70.6760	71.3314	71.8547	72.2410	72.4411	72.6772	72.9757	73.2505	73.5519	73.8523	73.9851	74.1694	74.3609	74.5344	74.7416	74.8729	74.9878	75.1042	75.1404	75.0784	74.9616	74.7856	74.6125	74.2786	74.0373	73.8537	73.6944	73.5386	73.4175	73.3811	73.3890	73.4486	73.5722	73.7266
d-Sq5A1_04_B4R	48.8988	52.5049	54.8992	57.5804	59.6027	61.3649	62.8048	64.1635	65.3044	65.9437	66.3612	66.6154	66.7780	67.1163	67.7886	68.4444	69.0814	69.6605	70.0741	70.3245	70.6123	70.9473	71.1800	71.5696	71.8545	72.0228	72.2865	72.4563	72.6330	72.8552	72.9803	73.1269	73.2151	73.2653	73.1853	73.0229	72.8481	72.6677	72.3501	72.1477	71.9835	71.8499	71.7117	71.5915	71.5874	71.6117	71.6451	71.7623	71.9469
d-Sq5A1_04_B5R	44.3996	48.2904	51.1497	54.4741	56.6135	58.6338	60.4368	62.0907	63.4251	64.0876	64.6988	65.1507	65.3677	65.7752	66.5169	67.2819	68.1117	68.7187	69.2223	69.5522	69.8829	70.2713	70.5217	70.9827	71.2895	71.5295	71.8318	72.0333	72.2234	72.4624	72.6083	72.8113	72.9361	73.0349	72.9842	72.8219	72.6418	72.4389	72.1082	71.8747	71.6697	71.4894	71.3445	71.1796	71.1264	71.1235	71.1599	71.2959	71.5039
d-Sq5A1_04_B6R	53.6282	56.8533	59.0569	61.3016	63.1586	64.7483	66.0182	67.3521	68.1678	68.6072	68.9753	69.2542	69.3219	69.6932	70.2539	70.9864	71.5793	72.0251	72.4787	72.6306	72.8339	73.1438	73.3653	73.6873	73.9750	74.1183	74.3214	74.4950	74.6269	74.8155	74.9772	75.1142	75.2041	75.2571	75.1725	75.0120	74.8333	74.6188	74.2573	74.0059	73.8019	73.6210	73.4639	73.3001	73.2184	73.2228	73.2604	73.3481	73.5246
d-Sq5A1_04_C1R	45.9585	49.6179	52.5254	55.3122	57.4850	59.4893	61.2092	62.7643	63.8062	64.4460	65.0827	65.7237	65.6502	66.1088	66.7696	67.5176	68.2886	68.9184	69.3765	69.7078	70.0280	70.3299	70.6685	71.0326	71.4343	71.6102	71.8086	72.0390	72.1952	72.3732	72.5731	72.7634	72.9177	72.9832	72.8711	72.7681	72.5899	72.3556	72.0537	71.8428	71.6091	71.4895	71.3378	71.2180	71.1651	71.1619	71.2271	71.3437	71.5539
d-Sq5A1_04_C2R	49.3443	52.6954	55.5731	57.9825	60.0050	61.8716	63.5875	64.9179	65.8258	66.3392	66.9035	67.4624	67.4071	68.0160	68.5555	69.2931	70.0944	70.6742	71.0486	71.3892	71.6688	71.9584	72.2799	72.6359	72.9729	73.1290	73.3419	73.5294	73.7127	73.8785	74.1067	74.2882	74.3953	74.4965	74.4436	74.3374	74.1826	73.9683	73.6723	73.4088	73.1679	73.0378	72.8725	72.7468	72.6787	72.6756	72.7573	72.8892	73.0868
d-Sq5A1_04_C3R	50.2131	53.3382	55.8914	58.3533	60.3326	62.0706	63.5894	65.0685	65.8384	66.2966	66.7860	67.3590	67.2370	67.7103	68.3432	68.9801	69.7825	70.3573	70.7125	70.9383	71.3089	71.5244	71.8733	72.1809	72.4568	72.6436	72.8233	73.0041	73.1674	73.3697	73.5503	73.7323	73.8696	73.9593	73.8976	73.8084	73.6353	73.4237	73.1373	72.8708	72.6295	72.4869	72.2985	72.1643	72.0904	72.0866	72.1406	72.2721	72.4878
d-Sq5A1_04_C4R	47.3879	50.8213	53.6944	56.4539	58.5275	60.5469	62.3047	63.7251	64.7947	65.3306	65.8884	66.5174	66.4854	66.9707	67.5761	68.3891	69.1357	69.7666	70.2256	70.5630	70.8645	71.1614	71.4931	71.8735	72.1919	72.3911	72.6078	72.7954	72.9561	73.1657	73.3738	73.5602	73.7110	73.7615	73.6744	73.5823	73.3707	73.1363	72.8439	72.5984	72.3563	72.2316	72.0879	71.9368	71.8926	71.8729	71.9186	72.0417	72.2759
d-Sq5A1_04_C5R	46.7213	50.3851	53.1571	56.0850	58.2667	60.1721	62.2470	63.6421	64.8514	65.5142	65.9268	66.6886	66.5533	67.0692	67.6250	68.4914	69.2684	69.8257	70.3780	70.6383	70.9492	71.2597	71.6749	72.0486	72.3792	72.6404	72.8561	73.0322	73.2176	73.3942	73.6389	73.8262	73.9390	73.9569	73.7700	73.6021	73.3469	73.0658	72.7235	72.4913	72.2709	72.1959	72.0535	71.9396	71.9002	71.8850	71.9408	72.0178	72.2692
d-Sq5A1_04_C6R	48.4067	51.6135	54.2819	56.8290	58.6036	60.3395	61.9825	63.2449	64.2386	64.7493	65.1986	65.7854	65.5924	66.0707	66.5889	67.3426	68.1217	68.6837	69.0771	69.3459	69.6695	69.9190	70.2764	70.5829	70.9174	71.1289	71.3069	71.5258	71.6759	71.8448	72.0432	72.2106	72.3437	72.4236	72.3063	72.2431	72.0659	71.8329	71.5351	71.3207	71.1144	71.0090	70.8799	70.7568	70.6844	70.6916	70.7482	70.8487	71.0542
d-Sq5A1_04_D1R	45.6018	49.6299	52.4065	54.9792	57.1969	58.8891	60.6952	61.9309	62.9233	63.9408	64.5501	64.8015	64.9104	65.1792	65.6216	66.3332	67.1225	67.6522	68.1958	68.5161	68.8694	69.1202	69.3818	69.7410	70.0309	70.2531	70.4295	70.6327	70.7843	70.9899	71.1325	71.3027	71.4890	71.5117	71.4273	71.3353	71.1756	70.9526	70.6801	70.4335	70.2209	70.0736	69.9153	69.7518	69.6776	69.6817	69.7464	69.8854	70.1046
d-Sq5A1_04_D2R	47.2784	51.0026	53.7218	56.4281	58.4155	59.9407	61.7732	62.8546	63.8197	64.8083	65.3992	65.6677	65.6413	65.9627	66.4316	67.1590	67.9071	68.4343	68.9691	69.2392	69.5634	69.8078	70.0969	70.4552	70.7362	70.9364	71.1364	71.3373	71.4902	71.6835	71.8434	72.0030	72.1786	72.1781	72.0821	71.9743	71.8326	71.5907	71.2988	71.0622	70.8643	70.7309	70.5708	70.4425	70.3798	70.3944	70.4658	70.5888	70.7623
d-Sq5A1_04_D3R	48.8329	51.8807	54.1865	56.4121	58.1907	59.3611	60.8821	61.9067	62.6896	63.4270	63.8510	64.1565	63.9159	64.1981	64.6388	65.1983	65.8232	66.3929	66.8731	67.1153	67.4439	67.6451	67.9007	68.1886	68.4088	68.5776	68.7987	68.9864	69.1218	69.2675	69.3856	69.5310	69.6945	69.7302	69.6636	69.5865	69.4452	69.2043	68.9214	68.6682	68.4743	68.3237	68.1343	68.0017	67.9223	67.9294	67.9977	68.1246	68.3036
d-Sq5A1_04_D4R	44.2471	47.9972	51.1575	54.0231	56.1966	57.8585	59.5864	61.0293	61.9007	62.9936	63.6516	64.0049	64.1108	64.3563	64.7917	65.4925	66.3398	66.9370	67.5134	67.8573	68.1846	68.4576	68.7239	69.0632	69.4086	69.6540	69.8594	70.0725	70.1996	70.3476	70.5571	70.7257	70.8995	70.9079	70.8153	70.7010	70.5226	70.2984	69.9986	69.7519	69.5530	69.4418	69.2647	69.1065	69.0478	69.0386	69.1039	69.2011	69.3974
d-Sq5A1_04_D5R	46.8059	50.3260	53.2673	56.0791	58.2639	59.9817	61.6849	63.0241	64.0390	64.9793	65.6565	65.9879	66.0041	66.3345	66.8335	67.6177	68.4136	68.9452	69.5555	69.8320	70.1946	70.4423	70.7549	71.1177	71.4037	71.6501	71.8243	72.0396	72.1901	72.3853	72.5608	72.7632	72.9170	72.9564	72.8638	72.7870	72.6459	72.4050	72.1153	71.8693	71.6472	71.4986	71.3314	71.1502	71.0769	71.0916	71.1729	71.2966	71.5120
d-Sq5A1_04_D6R	48.1217	51.4542	54.1053	56.5994	58.5830	60.0589	61.6561	62.9554	63.8257	64.7247	65.2719	65.5165	65.4915	65.7093	66.1726	66.8437	67.5839	68.1107	68.6945	68.9555	69.2529	69.4926	69.7467	70.0995	70.4109	70.6162	70.7774	70.9832	71.0834	71.3004	71.4668	71.6300	71.7811	71.8310	71.7315	71.6548	71.5101	71.2892	71.0127	70.7718	70.5805	70.4437	70.3021	70.1494	70.0754	70.0955	70.1543	70.2887	70.4911
d-Sq5A1_05_A1R	45.1593	49.3835	53.0193	55.8524	58.2979	60.0803	61.9684	63.4116	64.6682	65.7321	66.2217	66.7528	66.8055	67.1520	67.7997	68.3739	69.2035	69.7463	70.2630	70.5154	70.8609	71.0925	71.5778	72.0009	72.2800	72.3938	72.6461	72.9227	73.0803	73.2909	73.4349	73.5862	73.6858	73.6589	73.4895	73.2970	73.0660	72.7444	72.3812	72.0777	71.9632	71.8137	71.6870	71.5843	71.5787	71.6111	71.6390	71.7571	71.9889
d-Sq5A1_05_A2R	45.0782	49.0744	52.1419	54.9077	57.1995	58.9924	60.7873	62.2159	63.2500	64.2585	64.7669	65.2843	65.2814	65.6509	66.2569	66.8487	67.6237	68.2404	68.7534	69.0694	69.3373	69.6288	70.0227	70.4222	70.6442	70.8233	71.0281	71.3257	71.4848	71.6850	71.8336	71.9915	72.1551	72.1861	72.1334	71.9870	71.8438	71.5410	71.2184	70.9554	70.7969	70.6317	70.4736	70.3342	70.2801	70.3112	70.3379	70.4461	70.6897
d-Sq5A1_05_A3R	46.7161	50.6635	53.9232	56.6243	59.1200	60.8370	62.5802	64.0279	65.0523	66.0404	66.4111	66.9415	66.9115	67.1728	67.8238	68.5359	69.3000	69.8833	70.3222	70.6019	70.8694	71.1201	71.4904	71.9106	72.1365	72.2767	72.4849	72.6899	72.8711	73.0700	73.2506	73.4030	73.4962	73.5473	73.4538	73.3319	73.1349	72.8340	72.4792	72.1887	72.0332	71.8629	71.6868	71.5680	71.5116	71.5184	71.5617	71.6660	71.8854
d-Sq5A1_05_A4R	48.1890	52.4666	55.6555	58.5425	60.7012	62.5788	64.3460	65.8116	66.7763	67.8079	68.1034	68.6334	68.6938	69.0979	69.7119	70.4654	71.3560	71.8969	72.3127	72.5710	72.8293	73.0603	73.5123	73.9716	74.1720	74.3009	74.5107	74.6978	74.9105	75.1604	75.3601	75.4721	75.6201	75.6500	75.5619	75.4244	75.2086	74.8577	74.4626	74.1299	73.9175	73.7069	73.4872	73.3006	73.2120	73.2302	73.2839	73.3971	73.6684
d-Sq5A1_05_A5R	45.9532	50.3751	53.6710	56.5305	58.8119	61.0583	62.7400	64.3553	65.4137	66.4559	66.7785	67.4332	67.4617	67.8139	68.4984	69.1391	69.9593	70.5262	70.9940	71.3008	71.5912	71.8458	72.2701	72.6905	72.9112	73.0896	73.3013	73.5152	73.7284	73.9362	74.1058	74.2388	74.3466	74.3647	74.2559	74.1078	73.9045	73.5896	73.2271	72.9305	72.7776	72.6214	72.4560	72.3307	72.2689	72.3252	72.3622	72.4607	72.7053
d-Sq5A1_05_A6R	47.6331	52.0069	54.9497	57.7020	60.0470	61.8061	63.5072	65.0044	66.0076	66.9810	67.3660	67.8881	67.8721	68.1648	68.8060	69.5251	70.3334	70.8959	71.3519	71.5737	71.8595	72.1022	72.4499	72.9092	73.1194	73.2915	73.4990	73.6952	73.8656	74.0812	74.2873	74.4079	74.5413	74.5730	74.4800	74.3469	74.1756	73.8953	73.5464	73.2620	73.1444	72.9695	72.8205	72.7046	72.6426	72.6659	72.7181	72.8187	73.0545
d-Sq5A1_05_B1R	46.8752	50.1828	52.8196	55.2974	57.3177	59.0936	60.8176	61.9036	63.0259	63.6012	64.1094	64.5072	64.6621	64.9975	65.4688	66.0459	66.8187	67.4071	67.7823	68.0908	68.3686	68.6611	68.9725	69.3185	69.6076	69.7814	70.0198	70.2077	70.3948	70.5629	70.7546	70.9104	71.0070	71.1110	71.0690	70.9176	70.7762	70.5833	70.2934	70.0819	69.9448	69.7735	69.6168	69.4934	69.4483	69.4607	69.5249	69.6600	69.8807
d-Sq5A1_05_B2R	45.6889	49.4231	52.4135	55.1413	57.5059	59.3414	61.3687	62.6883	63.9088	64.5536	65.2365	65.7400	65.8980	66.3673	66.8794	67.8437	68.5630	69.2183	69.6401	70.0329	70.3442	70.6442	70.8972	71.3123	71.6975	71.9305	72.1730	72.4029	72.5370	72.7274	72.9817	73.1504	73.2979	73.3887	73.3719	73.2200	73.0372	72.8609	72.5629	72.3132	72.1443	71.9926	71.8178	71.6879	71.6224	71.5936	71.6311	71.7499	71.9767
d-Sq5A1_05_B3R	46.9907	50.3241	53.3267	55.8849	57.9561	59.7741	61.4009	62.7995	63.8702	64.4655	64.9373	65.5085	65.5876	65.9841	66.4540	67.2966	68.0545	68.6386	69.1082	69.3973	69.6439	69.9751	70.2767	70.6045	70.9314	71.1802	71.3911	71.6149	71.7601	71.9639	72.1476	72.3308	72.4419	72.5382	72.5030	72.3893	72.1962	71.9992	71.6895	71.4504	71.2456	71.0978	70.9100	70.7737	70.7186	70.7056	70.7679	70.8842	71.1022
d-Sq5A1_05_B4R	44.7992	48.4680	51.2413	53.8902	55.9646	57.9175	59.6049	60.9910	62.1713	62.8349	63.2386	63.7523	64.0258	64.3298	64.7703	65.6023	66.4288	67.0697	67.4958	67.9219	68.1484	68.4739	68.7375	69.0868	69.4172	69.6865	69.9241	70.1564	70.3013	70.4834	70.6695	70.8609	71.0020	71.0818	71.0451	70.9635	70.8096	70.6086	70.3308	70.1068	69.9197	69.7915	69.6301	69.4966	69.4375	69.4324	69.4616	69.5692	69.7735
d-Sq5A1_05_B5R	44.4195	48.3844	51.2345	54.0588	56.4696	58.3309	60.1598	61.8286	63.0056	63.7190	64.2594	64.8756	65.0960	65.5499	66.0194	66.9128	67.6771	68.3768	68.8461	69.2262	69.5579	69.8569	70.1985	70.5523	70.8826	71.1814	71.3992	71.6577	71.8437	72.0370	72.2433	72.4143	72.5455	72.6123	72.5702	72.4394	72.2755	72.0944	71.8024	71.5930	71.4462	71.3201	71.1906	71.0842	71.0670	71.0730	71.1192	71.2231	71.4361
d-Sq5A1_05_B6R	48.8096	52.0521	54.2123	56.4151	58.4373	60.0060	61.4758	62.7618	63.7375	64.1759	64.5951	64.9710	65.0613	65.2943	65.7781	66.5167	67.2174	67.7569	68.1125	68.4421	68.7023	68.9697	69.2402	69.5615	69.9219	70.1169	70.3163	70.5210	70.6674	70.8498	71.0645	71.2157	71.3242	71.3856	71.3226	71.1638	70.9569	70.7386	70.3976	70.1267	69.9575	69.7977	69.6024	69.4358	69.3703	69.3338	69.3900	69.5169	69.7311
d-Sq5A1_05_C1R	44.9523	48.5277	51.4766	54.1737	56.3884	58.3718	60.1683	61.6410	62.6450	63.4439	63.9211	64.4930	64.5775	65.1589	65.7286	66.4533	67.1897	67.8608	68.3792	68.6441	68.9601	69.3151	69.5982	70.0195	70.2926	70.5267	70.7577	70.9481	71.1539	71.3408	71.5251	71.7668	71.8888	71.9959	71.9041	71.8313	71.7106	71.5351	71.2750	71.0450	70.8244	70.7514	70.6138	70.5039	70.4247	70.4737	70.5466	70.6424	70.8812
d-Sq5A1_05_C2R	46.2146	49.9035	52.9204	55.6028	58.2357	60.1847	62.0149	63.5522	64.6396	65.4683	65.9512	66.5827	66.6352	67.2612	67.9812	68.7441	69.5763	70.2292	70.6814	71.0142	71.2734	71.6631	72.0634	72.4500	72.7658	73.0355	73.2307	73.4323	73.6593	73.8841	74.0547	74.2630	74.3974	74.4916	74.3519	74.2650	74.0968	73.8766	73.5684	73.3092	73.1122	72.9545	72.8368	72.7183	72.6654	72.6830	72.7566	72.9011	73.1213
d-Sq5A1_05_C3R	44.6381	47.9382	50.8769	53.1247	55.3904	57.3133	58.7634	60.2643	61.2114	61.8186	62.2251	62.9257	62.8064	63.1350	63.7869	64.5134	65.2909	65.9749	66.4278	66.6716	67.0045	67.3585	67.6635	68.0671	68.3083	68.5923	68.8029	69.0081	69.1615	69.3199	69.5133	69.7143	69.8332	69.9313	69.8374	69.7450	69.5632	69.3060	68.9920	68.7240	68.4516	68.3186	68.1530	67.9818	67.8945	67.9043	67.9611	68.0895	68.2961
d-Sq5A1_05_C4R	49.9324	53.7888	56.9122	59.3658	61.7583	63.8829	65.6223	67.0737	68.2351	69.0863	69.5062	70.0294	70.1395	70.8159	71.5539	72.3434	73.1746	73.8170	74.2164	74.4877	74.7673	75.1258	75.5260	76.0147	76.3111	76.5301	76.7640	76.9053	77.1122	77.4002	77.6066	77.7637	77.9169	77.9576	77.7958	77.6902	77.4650	77.1670	76.8202	76.5302	76.2803	76.1137	75.9270	75.7387	75.6693	75.6642	75.7328	75.8858	76.1472
d-Sq5A1_05_C5R	43.6670	47.1196	49.7733	52.0315	54.3910	56.0965	57.7514	59.0836	60.0700	60.7629	61.3516	61.9114	61.9558	62.2485	62.8459	63.4146	64.1442	64.8894	65.3710	65.6130	65.9534	66.3336	66.6763	67.0328	67.3189	67.5643	67.8031	68.0160	68.1985	68.3518	68.5181	68.6811	68.7992	68.8488	68.7023	68.6108	68.4326	68.1974	67.9195	67.6714	67.4898	67.4248	67.3204	67.2289	67.2220	67.2262	67.2670	67.3445	67.5269
d-Sq5A1_05_C6R	47.1119	50.5659	53.3526	55.9447	58.0094	59.9846	61.5685	63.0381	63.9881	64.6945	65.2335	65.8119	65.7445	66.2206	66.8951	67.6650	68.4576	69.1898	69.6291	69.8500	70.2079	70.5294	70.8493	71.2625	71.5706	71.8282	72.0386	72.2438	72.4149	72.6321	72.8603	73.0374	73.2111	73.2869	73.1825	73.1080	72.9169	72.6575	72.3500	72.0603	71.7982	71.6708	71.4517	71.2983	71.2041	71.1872	71.2684	71.4069	71.6453
d-Sq5A1_05_D1R	44.4860	48.7332	52.0401	54.8365	57.1728	59.2929	60.9674	62.4214	63.7163	64.7456	65.4255	65.8677	65.6979	66.2553	66.7373	67.5393	68.3340	68.9358	69.5738	69.8955	70.2453	70.5517	70.8755	71.2121	71.6141	71.8123	71.9989	72.2534	72.3851	72.5766	72.8139	72.9689	73.0907	73.1121	72.9253	72.7825	72.6105	72.3283	72.0120	71.7453	71.5891	71.4560	71.2819	71.1375	71.0669	71.1194	71.1768	71.2831	71.5329
d-Sq5A1_05_D2R	45.9949	49.4129	52.2743	55.2457	57.1961	59.1220	60.8398	62.0341	63.2997	64.1878	64.7149	65.2033	65.0875	65.5243	65.9106	66.5707	67.4226	67.8657	68.6121	68.8886	69.1778	69.4730	69.8180	70.0888	70.4565	70.6276	70.8529	71.0584	71.2448	71.4294	71.5882	71.7470	71.8866	71.9139	71.7640	71.6465	71.4601	71.2063	70.8736	70.6136	70.4621	70.3294	70.1662	70.0052	69.9749	69.9945	70.0501	70.1571	70.3783
d-Sq5A1_05_D3R	47.7092	51.1676	53.6086	56.1947	58.0980	59.8060	61.3912	62.4698	63.5565	64.2513	64.7907	65.1271	64.9771	65.4048	65.8904	66.4702	67.0612	67.5686	68.2359	68.4475	68.7660	69.0020	69.3729	69.6386	69.9018	70.0340	70.2322	70.4347	70.6082	70.7994	70.9332	71.0419	71.1963	71.2070	71.1055	71.0192	70.8214	70.5517	70.2058	69.9289	69.7391	69.5618	69.3843	69.2452	69.1898	69.2197	69.2939	69.4042	69.6136
d-Sq5A1_05_D4R	45.7550	49.8120	52.8421	55.5445	57.6175	59.7368	61.3671	62.5375	63.8828	64.7564	65.3863	65.8405	65.7091	66.1648	66.6063	67.5228	68.2435	68.8888	69.5201	69.7784	70.1138	70.3906	70.7437	71.0731	71.3978	71.5964	71.8266	72.0149	72.1876	72.3787	72.5605	72.7513	72.9227	72.9452	72.8184	72.7316	72.5882	72.2890	72.0142	71.7669	71.5503	71.4136	71.2248	71.0506	70.9992	71.0078	71.0854	71.2132	71.4351
d-Sq5A1_05_D5R	43.6921	47.8721	51.2380	54.0503	56.2287	58.3791	60.3262	61.6255	62.9616	63.9968	64.5496	65.1059	64.9822	65.4414	65.9219	66.7010	67.5639	68.1282	68.8683	69.0572	69.4654	69.7377	70.0489	70.4031	70.7415	70.9596	71.1654	71.3680	71.5137	71.7175	71.9375	72.1286	72.2831	72.3125	72.2087	72.1169	71.9769	71.7447	71.4361	71.2134	71.0548	70.9214	70.7801	70.6349	70.5817	70.6140	70.6720	70.7962	71.0016
d-Sq5A1_05_D6R	45.5150	49.4295	52.2309	54.9098	56.8834	58.8489	60.5982	61.6823	62.8977	63.7503	64.3253	64.7053	64.5758	64.9726	65.5406	66.2565	67.0340	67.6341	68.2805	68.4822	68.8634	69.1364	69.4457	69.7636	70.0641	70.2936	70.4839	70.6698	70.8674	71.0423	71.1988	71.3825	71.5501	71.5808	71.4593	71.3616	71.1522	70.8468	70.4986	70.2340	70.0110	69.8208	69.6432	69.4675	69.3671	69.3762	69.4605	69.6015	69.8467
d-Sq5A1_06_A1R	47.9357	51.6013	54.4444	57.1870	59.2990	61.0074	62.4760	64.0104	64.8835	65.6965	66.1031	66.5957	66.5045	66.8118	67.4295	67.9954	68.7268	69.3110	69.6909	69.9453	70.2232	70.5033	70.8329	71.2352	71.4022	71.5467	71.7596	71.9649	72.1630	72.3787	72.5230	72.6380	72.7417	72.7682	72.6649	72.5009	72.3142	72.0046	71.6774	71.4150	71.2267	71.0704	70.8968	70.7543	70.7205	70.7259	70.7948	70.8917	71.1035
d-Sq5A1_06_A2R	49.5121	53.2740	55.7423	58.3410	60.3864	61.7961	63.2567	64.5916	65.4817	66.2724	66.5245	66.9747	66.8694	67.2290	67.7172	68.2697	68.9392	69.4728	69.8643	70.0422	70.3163	70.6378	70.9472	71.3166	71.4480	71.5859	71.8142	71.9946	72.1683	72.3632	72.5293	72.6385	72.7203	72.7664	72.6659	72.4925	72.3008	71.9655	71.6331	71.3631	71.1808	70.9913	70.8015	70.6697	70.5912	70.5941	70.6644	70.7868	71.0181
d-Sq5A1_06_A3R	47.7980	51.5706	54.4473	56.9631	58.9982	60.7740	62.1927	63.6633	64.6430	65.4683	65.7596	66.2802	66.2246	66.5151	67.0721	67.6652	68.3616	68.9029	69.3487	69.5501	69.7748	70.1309	70.4767	70.8441	71.0362	71.1770	71.4028	71.5668	71.7855	71.9861	72.1301	72.2676	72.3478	72.3678	72.2886	72.1312	71.9518	71.6667	71.3603	71.1253	70.9862	70.8502	70.7065	70.6128	70.5826	70.6019	70.6642	70.7603	70.9392
d-Sq5A1_06_A4R	45.4584	49.1882	51.9992	54.6944	56.7072	58.4888	60.2390	61.5632	62.4379	63.3697	63.8608	64.3198	64.3164	64.5886	65.0450	65.6501	66.4620	67.0338	67.5077	67.8081	68.0951	68.3205	68.6780	69.0604	69.2384	69.4102	69.6510	69.8511	70.0048	70.2056	70.3816	70.5438	70.6587	70.7180	70.6690	70.5198	70.4003	70.1068	69.8187	69.5690	69.4332	69.2847	69.1532	69.0078	68.9756	68.9836	69.0460	69.1084	69.3224
d-Sq5A1_06_A5R	46.5545	50.2893	52.4718	55.0723	56.7522	58.3761	59.8472	61.1140	61.9547	62.7118	63.0407	63.5050	63.3824	63.6455	64.1216	64.5796	65.2646	65.8057	66.2831	66.4958	66.7759	67.0516	67.3206	67.7050	67.8646	67.9936	68.2211	68.4147	68.5675	68.7450	68.8861	69.0400	69.1258	69.1840	69.1072	68.9824	68.8121	68.5396	68.2102	67.9370	67.7618	67.5767	67.4187	67.2509	67.2295	67.2276	67.2687	67.3643	67.5575
d-Sq5A1_06_A6R	46.2065	49.7283	52.5913	55.1142	56.9751	58.6419	60.1806	61.4663	62.3994	63.2422	63.5098	63.9906	64.0266	64.2785	64.7828	65.3001	66.0255	66.5624	67.0284	67.2672	67.5761	67.8418	68.1448	68.5449	68.6988	68.8471	69.0967	69.2803	69.4757	69.7015	69.8586	69.9651	70.0788	70.1401	70.0633	69.9455	69.7652	69.4890	69.1614	68.9094	68.7300	68.5614	68.3896	68.2518	68.1891	68.1969	68.2555	68.3648	68.5737
d-Sq5A1_06_B1R	46.0251	49.7651	52.5577	55.1288	57.8607	59.8082	61.6118	63.1670	64.1720	64.9409	65.5926	66.0994	66.1334	66.6836	67.3878	68.1112	68.8647	69.4746	69.8302	70.2687	70.6335	70.9171	71.1534	71.7000	72.0145	72.2181	72.4814	72.6604	72.8615	73.1157	73.3104	73.4918	73.5978	73.6779	73.6205	73.4250	73.2737	73.0688	72.7457	72.5137	72.3463	72.2001	72.0503	71.9028	71.8693	71.8719	71.9467	72.0767	72.3196
d-Sq5A1_06_B2R	45.8654	49.6556	52.4758	55.3051	57.6871	59.4989	61.3509	62.9151	63.9623	64.7560	65.2139	65.7669	65.8517	66.2151	67.0050	67.7268	68.4755	69.0303	69.4031	69.8437	70.1860	70.5129	70.7193	71.1688	71.5468	71.7585	72.0166	72.1857	72.3870	72.6081	72.8077	72.9840	73.1018	73.1553	73.1222	72.9374	72.7919	72.5431	72.2055	71.9344	71.7673	71.5718	71.3900	71.2309	71.1593	71.1370	71.2271	71.3783	71.5912
d-Sq5A1_06_B3R	48.1518	51.4803	53.9349	56.5937	58.6606	60.3529	62.0073	63.3975	64.4924	65.0223	65.4498	65.9626	65.8914	66.3814	67.0207	67.8290	68.4607	69.0369	69.3843	69.7779	70.0587	70.3641	70.5708	70.9966	71.3058	71.5647	71.7190	71.9464	72.1085	72.3245	72.4567	72.6675	72.7770	72.8404	72.8126	72.6433	72.4833	72.2905	71.9965	71.7359	71.5808	71.4281	71.2655	71.1315	71.0550	71.0447	71.1150	71.2427	71.4518
d-Sq5A1_06_B4R	50.6364	53.6191	56.2953	58.7646	60.9775	62.5523	64.2939	65.5951	66.5647	67.2820	67.5199	68.0599	68.1143	68.6064	69.0953	69.8258	70.5600	70.9674	71.3483	71.7126	71.9767	72.3456	72.5892	73.0251	73.2955	73.5309	73.7399	73.9020	74.1263	74.3386	74.4533	74.6159	74.6912	74.6666	74.5289	74.2403	74.0042	73.7642	73.3965	73.0849	72.9303	72.7895	72.6558	72.5265	72.5032	72.5201	72.5666	72.6414	72.8265
d-Sq5A1_06_B5R	54.4108	57.4839	59.6057	61.9536	63.8314	65.2485	66.8221	68.1024	68.9288	69.3286	69.7862	70.1364	70.0810	70.6453	71.2759	71.9744	72.5751	73.1535	73.4288	73.6666	73.9312	74.2460	74.4829	74.8963	75.2312	75.3383	75.5377	75.7187	75.8857	76.1034	76.2877	76.4600	76.5298	76.5559	76.4569	76.2087	75.9467	75.6433	75.2261	74.8508	74.6059	74.3552	74.1151	73.8683	73.7529	73.7148	73.7439	73.8985	74.1635
d-Sq5A1_06_B6R	49.3956	52.0933	54.5170	56.8182	58.5406	60.0859	61.5805	62.6635	63.6276	64.0919	64.4924	64.7133	64.6953	65.1006	65.6243	66.2931	66.9744	67.4362	67.8274	68.1476	68.4262	68.6916	68.8743	69.2796	69.5466	69.7591	69.9394	70.1073	70.2419	70.4693	70.6189	70.7737	70.9084	70.9628	70.9063	70.7270	70.5378	70.2995	69.9654	69.6801	69.4788	69.3154	69.1214	68.9325	68.8625	68.8294	68.8524	68.9946	69.2060
d-Sq5A1_06_C1R	44.0153	47.6730	50.4434	53.0075	55.3532	57.1373	59.0285	60.5397	61.4788	62.1758	62.8009	63.4794	63.3663	63.7388	64.3336	65.1058	65.9238	66.4942	67.0299	67.3638	67.6637	68.0039	68.3772	68.6772	68.9635	69.2184	69.4696	69.6456	69.8360	70.0074	70.2209	70.4100	70.5348	70.5829	70.5032	70.4125	70.2809	70.0417	69.8046	69.5198	69.3445	69.2753	69.0986	69.0049	68.9510	68.9699	69.0199	69.1147	69.3079
d-Sq5A1_06_C2R	49.5817	52.8590	55.7735	58.2205	60.3999	62.1161	63.8190	65.2230	66.0739	66.6141	67.1646	67.6964	67.7598	68.2922	68.9354	69.6844	70.4435	71.0044	71.4425	71.7240	71.9823	72.3255	72.7390	73.0698	73.3248	73.5381	73.7195	73.9057	74.1353	74.3124	74.5368	74.7379	74.8538	74.9151	74.8581	74.7386	74.5391	74.2549	73.9283	73.6153	73.3654	73.2071	72.9824	72.8161	72.7114	72.7174	72.8107	72.9567	73.2118
d-Sq5A1_06_C3R	47.0370	50.3039	53.1075	55.2124	57.2976	58.9933	60.5054	61.8102	62.7225	63.1327	63.6785	64.2967	64.3071	64.7589	65.3433	65.9985	66.7297	67.2679	67.7341	68.0071	68.3040	68.7063	69.1024	69.3897	69.6434	69.8808	70.0422	70.2663	70.4921	70.6850	70.9049	71.0688	71.1871	71.2500	71.1846	71.1283	70.9584	70.7249	70.4203	70.1618	69.9878	69.8984	69.7201	69.6293	69.5841	69.6152	69.6952	69.8060	69.9897
d-Sq5A1_06_C4R	46.7080	50.1574	53.0371	55.5187	57.7127	59.4405	61.2428	62.5791	63.4197	64.0672	64.5383	65.1302	65.1624	65.5220	66.0140	66.6925	67.5002	67.9809	68.3767	68.7817	69.0925	69.4786	69.9216	70.3122	70.5899	70.8867	71.1309	71.3365	71.5612	71.6991	71.8696	71.9708	72.0274	71.8996	71.5663	71.2441	70.8390	70.4068	69.9530	69.6027	69.4291	69.3909	69.1797	69.0307	68.9716	68.9558	68.9458	69.0306	69.3259
d-Sq5A1_06_C5R	49.3615	52.3062	54.5445	56.9139	58.8044	60.2713	61.8848	62.9976	63.7874	64.2465	64.6476	65.1935	65.0634	65.3954	65.9821	66.6283	67.4214	67.9898	68.3036	68.5570	68.8693	69.1691	69.4602	69.7498	70.0197	70.2108	70.3880	70.5809	70.7468	70.9017	71.0943	71.2404	71.3609	71.4325	71.3676	71.2685	71.1269	70.8777	70.5949	70.3227	70.1309	70.0182	69.8538	69.7404	69.6656	69.6808	69.7395	69.8401	70.0180
d-Sq5A1_06_C6R	49.1051	52.4737	55.4033	57.9397	60.0788	61.9247	63.7367	65.0270	66.0933	66.6931	67.2103	67.8666	67.8073	68.2701	68.9394	69.7814	70.5181	71.0972	71.4484	71.8217	72.1399	72.4675	72.9016	73.2971	73.6236	73.8879	74.0771	74.2441	74.4399	74.6880	74.8930	75.0237	75.0676	74.9840	74.7107	74.4533	74.1255	73.7386	73.2895	72.8979	72.6744	72.5733	72.3392	72.1737	72.1269	72.1439	72.2050	72.3089	72.5848
d-Sq5A1_06_D1R	47.4871	51.0503	54.2898	57.1919	59.4367	60.8696	63.0237	64.1106	65.3284	66.1643	66.7881	67.2475	67.2005	67.7454	68.2758	68.9526	69.8255	70.4211	71.0029	71.1718	71.5540	71.9000	72.2062	72.5781	72.8279	73.0614	73.2339	73.4760	73.6598	73.8779	74.0666	74.2238	74.3952	74.4322	74.3278	74.2675	74.1355	73.9331	73.6240	73.3656	73.1850	73.0310	72.8991	72.7704	72.7298	72.7788	72.8446	72.9805	73.1863
d-Sq5A1_06_D2R	47.1622	50.3171	53.4041	56.1017	58.0256	59.3512	61.2970	62.4214	63.4214	64.3264	64.7964	65.1360	65.0955	65.4346	65.9557	66.5552	67.3825	67.8962	68.5167	68.7230	69.0788	69.3596	69.6261	69.9633	70.2224	70.4337	70.6238	70.8027	70.9778	71.2120	71.3669	71.5240	71.6847	71.7264	71.6657	71.5824	71.4299	71.1867	70.8792	70.6331	70.4606	70.2825	70.1195	69.9690	69.8895	69.9094	69.9516	70.0889	70.2935
d-Sq5A1_06_D3R	47.6050	50.8021	53.3944	55.9815	58.0529	59.4364	61.0599	62.1914	63.1883	63.9385	64.3727	64.7614	64.5693	64.9595	65.5157	66.0954	66.8633	67.4171	67.9910	68.1969	68.5897	68.8888	69.1593	69.4949	69.7905	70.0186	70.1919	70.3882	70.5711	70.7692	70.9350	71.0927	71.1848	71.1830	71.0120	70.8318	70.5788	70.2400	69.8072	69.4650	69.2433	69.0078	68.8090	68.6201	68.5188	68.5096	68.5618	68.6954	68.9256
d-Sq5A1_06_D4R	43.8095	47.2316	50.1663	52.9360	54.9372	56.5845	58.3339	59.5035	60.5967	61.6305	62.0094	62.4566	62.4303	62.7942	63.3034	63.8769	64.6981	65.1773	65.8552	66.1222	66.4994	66.7950	67.0883	67.4098	67.6512	67.8879	68.0807	68.2909	68.4967	68.7105	68.8766	69.0074	69.1865	69.2481	69.2095	69.1574	69.0172	68.7836	68.4988	68.2320	68.0703	67.9066	67.7390	67.5832	67.5182	67.5320	67.5648	67.6766	67.8836
d-Sq5A1_06_D5R	47.9065	51.3212	54.1032	56.9331	58.9773	60.4318	62.1623	63.3866	64.3304	65.2513	65.7263	66.0925	65.9519	66.2688	66.8705	67.5229	68.3389	68.8873	69.4952	69.6707	70.0632	70.3679	70.6059	70.9921	71.2779	71.4512	71.6475	71.8512	72.0344	72.2485	72.4608	72.6099	72.7475	72.7901	72.7006	72.5737	72.3669	72.0847	71.6952	71.3609	71.1239	70.8765	70.6428	70.4400	70.3302	70.3033	70.3473	70.5047	70.7346
d-Sq5A1_06_D6R	46.4555	50.0862	53.3573	56.2074	58.3443	60.1172	61.9639	63.2481	64.4419	65.4231	65.9421	66.3950	66.3569	66.7866	67.3820	68.1382	68.9697	69.5305	70.1391	70.4017	70.7770	71.0618	71.4007	71.7709	72.0531	72.3015	72.4775	72.6872	72.9213	73.1622	73.3500	73.5285	73.6902	73.7330	73.6422	73.5436	73.3563	73.1068	72.7763	72.4875	72.3053	72.0855	71.9047	71.7338	71.6549	71.6583	71.7083	71.8447	72.0565
d-Sq5A1_07_A1R	45.9477	50.1173	52.7181	55.2896	57.3464	59.1486	60.7048	61.9107	63.0398	63.8885	64.2050	64.7201	64.7117	64.9082	65.4643	66.1516	66.8782	67.4196	67.8611	68.1080	68.4107	68.6368	68.9375	69.3871	69.5480	69.6914	69.8932	70.0995	70.2579	70.4701	70.6562	70.8019	70.9302	70.9889	70.9180	70.7583	70.6536	70.3837	70.0543	69.8251	69.6820	69.5239	69.3798	69.2639	69.2163	69.2225	69.2908	69.3704	69.5807
d-Sq5A1_07_A2R	43.8713	48.0109	51.1253	53.7654	56.0352	57.9614	59.4919	60.9092	62.0409	63.0126	63.3597	63.9221	63.9412	64.0729	64.6417	65.2870	66.0910	66.7643	67.2151	67.4841	67.7667	67.9839	68.3144	68.7183	68.9079	69.1192	69.3488	69.5511	69.6949	69.8523	70.0865	70.2319	70.3848	70.4329	70.3565	70.2246	70.1048	69.8300	69.5303	69.3128	69.1737	69.0398	68.9131	68.7899	68.7528	68.7587	68.7999	68.8626	69.0733
d-Sq5A1_07_A3R	44.8344	49.4273	52.5128	55.2241	57.7877	59.6608	61.5196	62.8115	64.0609	65.0936	65.2720	65.9784	66.0154	66.1573	66.7826	67.6008	68.3721	69.0156	69.4448	69.6750	70.0312	70.1819	70.5570	71.0447	71.1878	71.3842	71.6040	71.7745	71.9482	72.1762	72.3887	72.5333	72.6666	72.7243	72.6447	72.5278	72.3990	72.0726	71.7827	71.5332	71.3791	71.2482	71.1084	70.9841	70.9292	70.9485	71.0126	71.1013	71.3079
d-Sq5A1_07_A4R	44.2321	48.7400	51.9145	55.0109	57.2835	59.2710	61.1187	62.4666	63.7805	64.8176	65.0626	65.7065	65.7773	66.0856	66.6582	67.4207	68.2419	68.9047	69.3409	69.6301	69.9370	70.1756	70.5273	71.0080	71.1890	71.3678	71.6239	71.8387	71.9933	72.2313	72.3982	72.5639	72.6838	72.7163	72.6107	72.4614	72.3042	71.9632	71.6735	71.4145	71.2436	71.1002	70.9688	70.8378	70.7766	70.7875	70.8397	70.9295	71.1521
d-Sq5A1_07_A5R	44.1743	48.7548	51.6486	54.6455	57.0433	58.6545	60.4422	61.9091	63.1245	64.0025	64.3679	64.9398	64.9096	65.3128	65.8620	66.5677	67.2947	67.9356	68.4244	68.6461	68.9991	69.2365	69.6244	70.0812	70.1735	70.3559	70.6206	70.8639	71.0526	71.2548	71.4308	71.5779	71.6902	71.7389	71.6700	71.5370	71.3983	71.1150	70.7926	70.5478	70.3955	70.2370	70.1156	69.9875	69.9755	69.9936	70.0653	70.1632	70.3756
d-Sq5A1_07_A6R	48.5954	52.6274	55.2819	57.8151	59.8849	61.5507	62.9476	64.2019	65.2013	66.1315	66.3633	66.7564	66.7157	67.0404	67.5890	68.2887	68.9991	69.5868	69.9906	70.2427	70.5242	70.7258	71.0993	71.5112	71.6681	71.8104	72.0238	72.2054	72.3816	72.6328	72.8067	72.9395	73.0427	73.0636	72.9895	72.7961	72.6029	72.2428	71.8775	71.5901	71.3876	71.1859	70.9984	70.8413	70.7646	70.7653	70.8216	70.9317	71.1752
d-Sq5A1_07_B1R	43.2613	46.8019	49.8173	52.0268	54.1960	56.1136	57.6128	59.1235	60.1307	60.8033	61.2180	61.7022	61.9263	62.2369	62.7791	63.4860	64.2045	64.7663	65.2333	65.5331	65.8907	66.2403	66.4538	66.8078	67.1177	67.3088	67.5561	67.7810	67.9544	68.1480	68.3477	68.5077	68.6259	68.7674	68.7412	68.5851	68.5244	68.3638	68.0803	67.8739	67.7052	67.5750	67.4509	67.3562	67.2781	67.2777	67.3584	67.4793	67.6617
d-Sq5A1_07_B2R	44.2796	48.3356	51.6774	54.4196	57.0636	58.8899	60.8633	62.4827	63.6367	64.5815	65.1087	65.6326	65.9910	66.4315	67.1026	67.9492	68.8545	69.3839	69.7887	70.1738	70.4938	70.9027	71.0865	71.6335	71.9278	72.2073	72.4507	72.6456	72.8128	73.0594	73.3296	73.4853	73.6115	73.7330	73.6944	73.5496	73.4532	73.2618	72.9572	72.7512	72.6022	72.4825	72.3541	72.2544	72.2024	72.2295	72.3013	72.4463	72.6581
d-Sq5A1_07_B3R	46.0416	49.4747	52.4606	54.4328	56.8653	58.4942	60.1107	61.3162	62.3979	63.0864	63.4931	63.9188	64.0238	64.3796	64.9028	65.5128	66.3550	66.8224	67.2244	67.5332	67.8701	68.1949	68.4585	68.8497	69.1252	69.3108	69.5923	69.7767	69.9273	70.1555	70.3184	70.4562	70.5447	70.6480	70.5738	70.4165	70.2709	70.0585	69.7336	69.4990	69.3197	69.1755	69.0207	68.8677	68.8537	68.8622	68.9214	69.0567	69.2717
d-Sq5A1_07_B4R	44.5651	48.6960	51.8712	54.4614	57.3622	59.5416	61.4064	63.1285	64.4449	65.3493	65.9289	66.4441	66.7277	67.3215	67.9645	68.8255	69.6366	70.1099	70.7049	71.0262	71.3379	71.7556	72.0401	72.5121	72.8892	73.0985	73.3590	73.6296	73.8041	74.0601	74.2398	74.4097	74.5612	74.5823	74.5442	74.3758	74.2605	74.0551	73.7473	73.5316	73.3936	73.2740	73.1857	73.1120	73.0931	73.1098	73.1794	73.2776	73.4500
d-Sq5A1_07_B5R	47.1412	51.1868	54.3667	56.9786	60.0952	61.9130	63.8402	65.6448	66.8157	67.4998	68.1469	68.7292	68.9009	69.5680	70.3009	71.1821	71.9503	72.4642	72.9502	73.2659	73.6676	74.0243	74.2777	74.8570	75.2097	75.4091	75.6282	75.8590	76.0660	76.3788	76.5671	76.7252	76.8229	76.8826	76.7577	76.5285	76.2950	76.0429	75.6429	75.3477	75.1626	74.9604	74.7828	74.6354	74.5565	74.5712	74.6362	74.8006	75.0589
d-Sq5A1_07_B6R	47.6359	51.4655	54.8886	57.3181	59.9786	61.9470	63.8418	65.5599	66.6473	67.5171	67.9114	68.4441	68.7659	69.5025	70.0132	70.9105	71.6826	72.2027	72.6818	73.0146	73.4194	73.7104	74.1117	74.5778	74.9259	75.1181	75.3591	75.5934	75.8368	76.1174	76.3140	76.4432	76.5640	76.6026	76.5008	76.2663	76.0750	75.8356	75.4597	75.1733	74.9723	74.7783	74.5831	74.4505	74.4186	74.4337	74.5250	74.6933	74.9138
d-Sq5A1_07_C1R	44.7654	48.6307	51.7608	53.9231	56.6463	58.5203	60.3037	61.8145	62.8916	63.5758	64.0406	64.8232	64.7837	65.1823	65.7859	66.4801	67.2210	67.9771	68.2465	68.5947	68.9477	69.3808	69.7086	70.1295	70.3841	70.6579	70.9161	71.1099	71.3143	71.5276	71.6852	71.8414	71.8826	71.8578	71.6109	71.3339	71.0242	70.6259	70.1768	69.8114	69.6274	69.5150	69.3123	69.1930	69.1256	69.1207	69.1740	69.2626	69.5385
d-Sq5A1_07_C2R	43.4132	47.2492	50.1030	52.3886	54.8156	56.4637	58.3099	59.7150	60.7466	61.4744	61.9229	62.5716	62.5114	62.9139	63.5046	64.2640	65.1271	65.7521	66.0701	66.4602	66.7708	67.1441	67.4642	67.7572	68.0135	68.3129	68.5515	68.7341	68.9172	69.1151	69.2730	69.4500	69.6169	69.7182	69.6494	69.6184	69.4859	69.2660	69.0077	68.7890	68.6120	68.4912	68.3532	68.2583	68.1987	68.2070	68.2739	68.3479	68.5534
d-Sq5A1_07_C3R	47.8857	51.5675	54.3829	56.1373	58.6434	60.2608	61.8707	63.1730	64.1821	64.5343	65.0157	65.5951	65.5676	65.9959	66.6437	67.4263	68.1470	68.7787	69.0546	69.3401	69.6668	69.9525	70.2777	70.6726	70.8948	71.0991	71.2994	71.4784	71.6455	71.8738	72.0555	72.2296	72.3478	72.4306	72.3225	72.2644	72.0839	71.8228	71.5306	71.2791	71.0444	70.9460	70.7671	70.6722	70.6242	70.6377	70.6905	70.7869	70.9965
d-Sq5A1_07_C4R	43.9923	47.8017	50.9897	52.9746	55.7018	57.3207	59.2524	60.7247	61.8218	62.4966	62.9317	63.6839	63.5886	64.0686	64.6667	65.5621	66.3323	66.9968	67.3559	67.6875	68.0264	68.3544	68.6882	69.0648	69.3270	69.6357	69.8566	70.0508	70.2333	70.4190	70.5831	70.8270	70.9632	71.0278	70.9114	70.8477	70.6704	70.3990	70.1725	69.9145	69.6739	69.6128	69.4610	69.3531	69.2765	69.2795	69.3472	69.4244	69.6626
d-Sq5A1_07_C5R	45.4538	48.7793	51.4155	53.5421	55.8635	57.3231	59.1248	60.5541	61.4829	61.9343	62.4605	62.9912	62.9119	63.3184	63.9059	64.6353	65.4073	66.0210	66.3339	66.7268	66.9607	67.2805	67.6037	67.9082	68.1364	68.3906	68.6312	68.8035	68.9731	69.1638	69.3340	69.5237	69.6726	69.7398	69.7194	69.6636	69.5432	69.3199	69.0462	68.8308	68.6102	68.5520	68.4030	68.3082	68.2504	68.2606	68.3269	68.4062	68.5929
d-Sq5A1_07_C6R	44.5337	48.2924	51.1428	53.4217	55.7469	57.4627	59.2585	60.6622	61.6597	62.3341	62.8210	63.4336	63.4323	63.8697	64.4680	65.2610	66.1201	66.7104	67.1369	67.4656	67.7588	68.0834	68.4484	68.7670	69.0579	69.3205	69.5717	69.7724	69.9541	70.1206	70.3088	70.5039	70.6658	70.7588	70.6972	70.6673	70.5115	70.2938	70.0181	69.7877	69.5697	69.4808	69.3194	69.2298	69.1588	69.1794	69.2498	69.3584	69.5662
d-Sq5A1_07_D1R	46.9038	50.9251	54.2231	56.7128	59.2290	61.2239	62.9000	64.2591	65.4585	66.3013	66.8416	67.2172	67.3857	67.7902	68.4988	69.2499	70.0949	70.6250	71.2043	71.4227	71.7594	72.0705	72.3865	72.7866	73.0590	73.2810	73.4642	73.7056	73.8821	74.0913	74.2935	74.4428	74.5999	74.6797	74.5489	74.4555	74.3532	74.0541	73.7235	73.4798	73.2779	73.0756	72.9444	72.7947	72.7321	72.7602	72.8148	72.9262	73.1234
d-Sq5A1_07_D2R	43.4243	47.0420	50.1531	52.4690	54.9190	56.9572	58.4312	59.6280	60.8852	61.7765	62.3729	62.6693	62.8452	63.1871	63.6277	64.2296	65.1047	65.6115	66.2232	66.4988	66.8780	67.2077	67.5188	67.8582	68.1297	68.3465	68.5509	68.8090	68.9991	69.2170	69.3596	69.4976	69.6880	69.7408	69.6282	69.6330	69.5653	69.3445	69.0598	68.8570	68.6871	68.5574	68.4585	68.3441	68.2820	68.3168	68.4021	68.5495	68.7153
d-Sq5A1_07_D3R	47.3115	51.1152	54.1038	56.4625	58.7256	60.9043	62.1216	63.4746	64.5858	65.3912	65.9162	66.2762	66.2418	66.6392	67.1777	67.8243	68.6755	69.1843	69.7143	69.9434	70.2862	70.5542	70.8825	71.2753	71.4730	71.6680	71.8841	72.1060	72.2757	72.4660	72.6086	72.7593	72.9015	72.9377	72.8010	72.6975	72.5411	72.2724	71.9658	71.7030	71.5386	71.3879	71.2482	71.1302	71.0793	71.1105	71.1780	71.3046	71.4862
d-Sq5A1_07_D4R	44.6433	48.1320	51.2424	53.5419	55.9505	58.0845	59.3768	60.7395	61.9205	62.7983	63.4301	63.7544	63.7586	64.1369	64.7052	65.3025	66.0484	66.5919	67.1646	67.4782	67.7983	68.1228	68.4430	68.8381	69.0767	69.2211	69.4374	69.6797	69.8856	70.0942	70.2183	70.3899	70.5317	70.5778	70.4565	70.4318	70.2676	70.0458	69.7632	69.5278	69.3416	69.2018	69.1034	68.9601	68.9177	68.9372	69.0085	69.1529	69.3376
d-Sq5A1_07_D5R	43.9039	47.3038	50.2196	52.5933	54.7882	56.7287	57.9852	59.4109	60.3900	61.2444	61.8621	62.2568	62.1744	62.5862	63.1472	63.7016	64.4047	64.9369	65.4649	65.7937	66.1316	66.4382	66.7494	67.0936	67.3063	67.5072	67.6993	67.9057	68.1088	68.3232	68.4724	68.6214	68.7945	68.8562	68.7849	68.7422	68.6330	68.4175	68.1520	67.9342	67.7818	67.6257	67.5156	67.3808	67.3125	67.3418	67.4371	67.5862	67.7766
d-Sq5A1_07_D6R	50.8674	54.3102	57.5377	60.1385	62.1826	64.1060	65.6730	66.8838	67.9569	68.8124	69.3409	69.5648	69.6387	70.1329	70.6575	71.4430	72.2591	72.7416	73.2488	73.4873	73.7459	74.0802	74.4457	74.8458	75.0890	75.2662	75.4380	75.6491	75.8590	76.0939	76.2738	76.4068	76.5281	76.5504	76.3770	76.2398	76.0087	75.6908	75.3178	74.9975	74.7790	74.5915	74.4243	74.2508	74.1875	74.1953	74.2754	74.4315	74.6746
d-Sq5A1_08_A1R	44.0195	48.3284	51.5370	54.3885	56.6529	58.5316	60.1318	61.8046	62.9054	63.7481	64.3209	64.8939	64.8289	65.1285	65.8510	66.3949	67.2475	67.8714	68.2702	68.6954	68.9204	69.1545	69.5032	69.9449	70.0895	70.3178	70.5324	70.7480	70.9387	71.1663	71.3531	71.4567	71.6441	71.6973	71.6362	71.5347	71.4152	71.1234	70.8026	70.5973	70.4520	70.3298	70.1795	70.0520	70.0302	70.0645	70.1110	70.2096	70.4069
d-Sq5A1_08_A2R	46.7853	50.7077	53.8344	56.5714	58.7251	60.6317	62.0628	63.4806	64.5225	65.3594	65.7687	66.2535	66.2069	66.5329	67.1923	67.8140	68.5485	69.1090	69.5051	69.8476	70.0702	70.3251	70.6730	71.1234	71.2505	71.4472	71.6653	71.8336	72.0317	72.2657	72.4435	72.5656	72.7221	72.7506	72.6915	72.5587	72.4083	72.0888	71.7454	71.5233	71.3730	71.2157	71.0507	70.9422	70.9185	70.9252	70.9869	71.0846	71.2878
d-Sq5A1_08_A3R	45.8197	49.8423	53.1869	56.0525	58.3414	60.0902	61.6707	63.3654	64.3000	65.1468	65.6862	66.1792	66.1139	66.3808	67.0826	67.8129	68.6370	69.2245	69.6641	69.9731	70.2341	70.4529	70.7644	71.2865	71.4061	71.6126	71.8303	72.0153	72.1671	72.4027	72.6319	72.7445	72.9091	72.9375	72.8902	72.7636	72.6373	72.3325	72.0036	71.7657	71.6059	71.4640	71.3080	71.1540	71.1046	71.1163	71.1516	71.2605	71.4839
d-Sq5A1_08_A4R	47.0644	51.0893	54.5880	57.3525	59.6667	61.5280	63.0408	64.6282	65.7972	66.7164	67.0859	67.6037	67.5297	67.7885	68.5160	69.2278	70.0194	70.5311	71.0234	71.2983	71.5713	71.8143	72.1250	72.6795	72.7774	73.0084	73.1918	73.4004	73.5717	73.8157	74.0168	74.1302	74.2439	74.2558	74.1220	73.9546	73.7649	73.4151	73.0267	72.7762	72.6371	72.5177	72.3600	72.1876	72.1828	72.2020	72.2293	72.3271	72.5213
d-Sq5A1_08_A5R	46.1846	49.9149	52.9186	55.2175	57.1649	58.6966	60.2255	61.6875	62.6037	63.4150	63.6954	64.1938	64.1263	64.2603	64.8283	65.3925	66.0915	66.7091	67.1490	67.4100	67.7137	67.9230	68.2095	68.6521	68.7899	68.9594	69.2164	69.3720	69.5413	69.7560	69.9472	70.0501	70.1880	70.2288	70.1584	70.0235	69.8769	69.5872	69.2564	69.0377	68.9082	68.7601	68.6115	68.5028	68.4729	68.4851	68.5197	68.6054	68.8038
d-Sq5A1_08_A6R	51.5979	55.0122	57.5591	60.0619	62.0866	63.4729	64.9363	66.4157	67.1085	67.8979	68.2787	68.6229	68.4600	68.8736	69.3725	69.9411	70.6536	71.1865	71.5472	71.7802	72.0111	72.2558	72.5964	73.0300	73.1391	73.3154	73.5322	73.6775	73.8899	74.1117	74.2475	74.3428	74.4573	74.4292	74.3026	74.1045	73.8917	73.5306	73.1478	72.8987	72.7346	72.6062	72.4829	72.3780	72.3606	72.3960	72.4228	72.4952	72.6850
d-Sq5A1_08_B1R	40.3933	43.6754	45.8072	48.0226	49.7600	51.3400	52.9006	54.1185	54.9485	55.5398	55.9324	56.3548	56.3728	56.6557	57.1618	57.5374	58.1765	58.7374	59.1526	59.4523	59.8974	60.1655	60.4011	60.7289	60.9551	61.1163	61.3599	61.5997	61.7503	61.9412	62.0834	62.1984	62.3172	62.4078	62.4035	62.2936	62.1976	62.0331	61.7608	61.5765	61.4220	61.2942	61.1740	61.0577	60.9948	60.9952	61.0757	61.1951	61.3778
d-Sq5A1_08_B2R	43.7333	47.4532	50.3873	53.0530	55.1518	57.0294	58.8672	60.4530	61.4694	62.2245	62.7035	63.2644	63.3615	63.7124	64.4097	65.1810	65.9252	66.4983	66.9043	67.2626	67.6479	67.9215	68.1197	68.5725	68.8661	69.0535	69.3007	69.5083	69.6543	69.9078	70.1035	70.2684	70.4314	70.5284	70.5334	70.4124	70.2927	70.0783	69.7628	69.5390	69.3627	69.2044	69.0460	68.9159	68.8266	68.8062	68.8589	68.9914	69.1868
d-Sq5A1_08_B3R	51.5301	54.2787	56.9053	59.1403	60.8819	62.3724	63.9396	65.0838	65.9738	66.3727	66.7534	67.0673	67.0987	67.5104	68.0718	68.7332	69.4080	69.8976	70.2515	70.4428	70.7659	71.0333	71.2718	71.7035	71.9242	72.0844	72.2651	72.4306	72.5976	72.8546	73.0059	73.1253	73.2528	73.3198	73.2599	73.1083	72.9142	72.6475	72.3285	72.0645	71.8403	71.6461	71.4566	71.3073	71.2163	71.2015	71.2317	71.3846	71.6062
d-Sq5A1_08_B4R	45.9309	49.4452	52.3814	55.0154	56.9141	58.9409	60.6987	61.9204	63.0747	63.6638	64.2835	64.7533	64.8021	65.2657	65.8806	66.6519	67.3903	68.0026	68.4328	68.7506	69.1240	69.4136	69.6518	70.1668	70.4512	70.7143	70.9178	71.1464	71.2902	71.5368	71.7313	71.9373	72.0613	72.1534	72.1260	71.9707	71.8113	71.5786	71.2680	71.0014	70.8149	70.6254	70.4438	70.2861	70.2142	70.1869	70.2468	70.3956	70.6420
d-Sq5A1_08_B5R	49.0456	52.6582	55.6648	58.4690	60.6433	62.4544	64.3773	65.7902	66.9849	67.6567	68.1782	68.5994	68.6994	69.3084	70.0613	70.8824	71.5721	72.1616	72.5344	72.8132	73.2347	73.4896	73.7432	74.2695	74.5959	74.8035	75.0022	75.2439	75.3896	75.6858	75.8635	76.0194	76.1167	76.1610	76.0516	75.8529	75.6748	75.4126	75.0384	74.7799	74.5884	74.4100	74.2383	74.1031	74.0231	74.0387	74.0979	74.2290	74.4631
d-Sq5A1_08_B6R	47.9421	51.3883	54.1820	56.8370	58.9139	60.6427	62.2686	63.7573	64.7846	65.4241	65.9329	66.3913	66.3612	66.8428	67.5650	68.3574	69.0823	69.6637	70.0652	70.3679	70.6826	70.9434	71.2031	71.6525	71.9652	72.1789	72.3982	72.5805	72.7485	73.0231	73.1904	73.3794	73.5061	73.6006	73.5678	73.3872	73.2216	72.9684	72.6133	72.3638	72.1528	71.9745	71.7675	71.6151	71.5048	71.4996	71.5371	71.6792	71.9157
d-Sq5A1_08_C1R	45.2646	49.2682	51.9446	54.8053	57.2198	59.1945	60.8746	62.3505	63.4676	64.1319	64.7635	65.2892	65.2127	65.7041	66.4250	67.1936	67.9999	68.5740	68.9513	69.3261	69.7143	70.0520	70.4585	70.7851	71.1075	71.3270	71.5896	71.7785	71.9227	72.1392	72.3287	72.5380	72.6170	72.6295	72.4336	72.2235	71.9599	71.5834	71.2414	70.9122	70.7267	70.6024	70.4153	70.2580	70.1957	70.1840	70.2017	70.3044	70.5567
d-Sq5A1_08_C2R	42.8931	46.3657	48.5830	51.2258	53.1519	54.8461	56.2923	57.5714	58.6390	59.1801	59.5577	60.1254	60.0790	60.3887	60.9065	61.4966	62.2653	62.8393	63.2279	63.6495	63.9727	64.2132	64.6068	64.8804	65.0948	65.3165	65.5931	65.7545	65.9838	66.1334	66.2284	66.4286	66.5611	66.6349	66.5539	66.5401	66.3965	66.1892	65.9707	65.7683	65.5776	65.5504	65.4296	65.3434	65.2967	65.3080	65.3900	65.4895	65.6601
d-Sq5A1_08_C3R	50.6247	53.9051	56.5180	59.2035	61.0325	62.7572	64.4004	65.7848	66.6499	67.1024	67.6277	67.9938	68.0243	68.5908	69.1631	69.9265	70.6877	71.1982	71.6049	71.8450	72.1410	72.4131	72.8024	73.1678	73.4082	73.5868	73.8310	73.9842	74.1531	74.3884	74.5302	74.7172	74.8485	74.8894	74.7596	74.6366	74.4637	74.1730	73.8649	73.5794	73.3585	73.2171	73.0553	72.9103	72.8503	72.8353	72.9125	73.0574	73.2755
d-Sq5A1_08_C4R	48.9092	52.0448	54.4649	56.8351	58.6626	60.4190	61.8851	63.0366	64.0435	64.4353	64.8139	65.2989	65.3042	65.7922	66.2675	66.8764	67.6218	68.1124	68.5179	68.8303	69.1033	69.3524	69.7398	70.0513	70.2640	70.4141	70.6657	70.8331	71.0249	71.2634	71.3688	71.5003	71.6208	71.6513	71.5618	71.4593	71.2894	71.0124	70.7235	70.4636	70.2379	70.1363	69.9795	69.8643	69.8189	69.8206	69.9041	70.0137	70.1775
d-Sq5A1_08_C5R	50.5165	54.5840	57.5493	60.7383	63.1485	65.3413	67.0323	68.5570	69.8066	70.3123	70.8211	71.4592	71.7111	72.5143	73.2659	74.0872	74.8871	75.5008	75.9306	76.1949	76.5029	76.8590	77.3642	77.7887	78.0550	78.2021	78.4631	78.6585	78.9283	79.1891	79.3846	79.5492	79.6956	79.7456	79.6037	79.4633	79.2399	78.8927	78.5243	78.2096	77.9176	77.7454	77.5023	77.3469	77.2853	77.3164	77.4233	77.5844	77.8582
d-Sq5A1_08_C6R	52.8455	56.3842	59.1907	61.8996	64.1577	66.0668	67.5267	69.0673	70.0416	70.5338	70.9613	71.4834	71.6021	72.3005	72.9347	73.6738	74.4745	74.9404	75.3532	75.6100	75.8999	76.2444	76.6921	77.0470	77.3338	77.5055	77.7306	77.9021	78.1793	78.3992	78.5356	78.7440	78.8601	78.8775	78.7521	78.5943	78.3769	78.0579	77.6942	77.3768	77.1300	76.9731	76.7809	76.6636	76.6130	76.6063	76.6996	76.8354	77.0331
d-Sq5A1_08_D1R	44.8321	49.1337	52.3306	55.1762	57.5874	59.5884	61.1668	62.9175	63.9285	64.9354	65.7430	66.0674	65.8379	66.6410	67.2183	67.9749	68.7570	69.3771	69.9124	70.2309	70.6172	70.9233	71.3347	71.7046	71.9676	72.1327	72.4048	72.5951	72.8602	73.1117	73.3040	73.4546	73.6136	73.6793	73.5312	73.4656	73.3254	73.0661	72.7011	72.4504	72.2115	72.0322	71.8351	71.6676	71.5721	71.6364	71.7431	71.9085	72.1572
d-Sq5A1_08_D2R	45.5910	49.4421	52.2601	54.8908	57.1453	58.9652	60.4520	61.9557	63.0080	63.9322	64.5915	64.8853	64.7487	65.3189	65.8158	66.4733	67.2538	67.7758	68.3056	68.6145	68.9581	69.2424	69.5919	69.9362	70.1772	70.3556	70.6194	70.8045	71.0191	71.2460	71.3940	71.5433	71.6836	71.7266	71.6154	71.5084	71.3757	71.1391	70.7977	70.5747	70.4460	70.3199	70.1814	70.0754	70.0437	70.0723	70.1514	70.2680	70.4466
d-Sq5A1_08_D3R	46.6761	50.0367	52.9737	55.4866	57.3349	59.1726	60.5329	62.0207	62.8432	63.7147	64.4431	64.6359	64.5350	65.0873	65.6039	66.2274	66.8770	67.3841	67.9139	68.1743	68.4877	68.7666	69.1564	69.4662	69.7053	69.8234	70.0503	70.2262	70.4391	70.7123	70.8402	70.9759	71.1167	71.1761	71.0986	71.0376	70.9311	70.6697	70.3751	70.1454	69.9372	69.7800	69.6223	69.4806	69.4321	69.4675	69.5318	69.6791	69.8723
d-Sq5A1_08_D4R	46.0333	49.6998	52.3479	54.8758	57.1218	58.7775	60.1911	61.5812	62.7099	63.5250	64.0321	64.3443	64.2026	64.6802	65.2157	65.8396	66.6187	67.1250	67.6825	67.9918	68.3155	68.5704	68.8896	69.2127	69.4647	69.6399	69.8869	70.0606	70.2243	70.4433	70.6053	70.7490	70.9089	70.9561	70.8798	70.8085	70.6791	70.4280	70.1140	69.8944	69.7094	69.5495	69.3907	69.2626	69.2015	69.2016	69.2821	69.4300	69.6207
d-Sq5A1_08_D5R	45.9091	49.6306	52.6537	55.3633	57.5477	59.1942	60.8324	62.2747	63.4073	64.3618	64.8888	65.2176	65.1346	65.5928	66.1908	66.7831	67.5564	68.1494	68.6467	68.9317	69.3494	69.6091	69.9592	70.3459	70.5597	70.7545	71.0110	71.2351	71.4082	71.6444	71.8200	71.9294	72.0939	72.1200	71.9760	71.9008	71.7158	71.4686	71.1266	70.8811	70.7039	70.5540	70.3849	70.2520	70.2107	70.2391	70.3086	70.4132	70.6061
d-Sq5A1_08_D6R	47.8596	51.3259	54.4263	57.1309	59.1578	61.0225	62.5344	64.0282	65.1083	65.9202	66.5468	66.8682	66.7372	67.2408	67.8095	68.5768	69.3747	69.9286	70.3625	70.6544	70.9945	71.2502	71.5960	71.9817	72.2077	72.4053	72.6377	72.8177	73.0032	73.2245	73.4108	73.5676	73.7028	73.7427	73.6179	73.5207	73.3685	73.1374	72.8265	72.6106	72.4308	72.2952	72.1418	72.0326	71.9893	72.0174	72.0951	72.1919	72.3971
d-Sq5A1_09_A1R	44.1073	48.0319	50.8506	53.7035	55.6287	57.6464	59.1205	60.6545	61.6954	62.4382	62.9279	63.4389	63.4263	63.6322	64.1739	64.8770	65.6143	66.2900	66.7158	67.0147	67.2135	67.5484	67.8706	68.2234	68.4622	68.6278	68.8544	69.1018	69.2426	69.4169	69.6436	69.7942	69.9082	69.9311	69.9081	69.7674	69.6310	69.3709	69.0895	68.8793	68.7137	68.5770	68.4396	68.3323	68.2582	68.2724	68.3186	68.4196	68.6499
d-Sq5A1_09_A2R	46.9420	50.7619	53.7510	56.6211	58.8512	60.6621	62.1338	63.8292	64.8441	65.6777	66.1163	66.6183	66.5428	66.8626	67.5220	68.3179	69.0290	69.6564	70.1137	70.3791	70.5813	70.9004	71.2196	71.6910	71.8803	72.0536	72.2321	72.5005	72.6266	72.8788	73.1027	73.2549	73.3832	73.3915	73.3550	73.2218	73.0447	72.7879	72.4456	72.1867	72.0120	71.8419	71.6625	71.5219	71.4552	71.4563	71.5132	71.6262	71.8776
d-Sq5A1_09_A3R	46.9989	51.2259	53.9907	56.6288	58.8408	60.6386	62.1688	63.6913	64.7052	65.5761	65.8718	66.4340	66.3933	66.7175	67.2611	68.0339	68.7638	69.3633	69.7974	70.0511	70.3052	70.6197	70.9035	71.3682	71.5172	71.7104	71.9008	72.1749	72.2911	72.5139	72.7393	72.8609	72.9764	73.0053	72.9691	72.8128	72.6724	72.3879	72.0383	71.7982	71.6447	71.4908	71.3178	71.2180	71.1505	71.1486	71.2106	71.3290	71.5671
d-Sq5A1_09_A4R	44.6605	48.7802	52.2074	54.9265	57.2132	59.2114	60.9321	62.3941	63.5715	64.4814	64.8059	65.4176	65.4629	65.7497	66.3002	67.1314	67.9025	68.5851	69.0485	69.2973	69.5902	69.9053	70.2240	70.6759	70.9035	71.1197	71.3085	71.5654	71.7320	71.9430	72.1782	72.3310	72.4339	72.4622	72.4101	72.2453	72.0986	71.8085	71.4572	71.2124	71.0312	70.8857	70.7177	70.5936	70.5305	70.5485	70.5904	70.7114	70.9671
d-Sq5A1_09_A5R	50.9945	54.9207	57.6737	60.1456	62.1847	63.9005	65.5306	66.7396	67.7095	68.5385	68.7113	69.1605	69.1588	69.5868	70.1458	70.8936	71.6171	72.2125	72.5096	72.7344	73.0055	73.2722	73.5696	73.9901	74.1625	74.2697	74.4818	74.7232	74.8848	75.0714	75.2778	75.4043	75.4888	75.5068	75.4297	75.2609	75.0902	74.7718	74.3907	74.1320	73.9354	73.7745	73.6110	73.4852	73.4183	73.4230	73.4752	73.5776	73.8037
d-Sq5A1_09_A6R	46.1796	50.2575	52.8673	55.6524	57.7696	59.7391	61.2377	62.5626	63.6336	64.4184	64.8064	65.3344	65.2606	65.5277	66.1594	66.8379	67.6351	68.3293	68.6727	68.9472	69.1902	69.4825	69.7694	70.2280	70.4499	70.5763	70.8397	71.0499	71.1996	71.4287	71.6151	71.7685	71.8916	71.9653	71.9226	71.7951	71.6631	71.3571	71.0273	70.7752	70.5783	70.4308	70.2584	70.1057	70.0411	70.0263	70.0750	70.1944	70.4339
d-Sq5A1_09_B1R	48.6686	51.6792	54.0794	56.7837	58.3909	60.0594	61.5040	62.7800	63.7121	64.1749	64.7136	64.8735	65.0089	65.5627	66.0873	66.6446	67.3574	67.8849	68.2818	68.5415	68.8165	69.1616	69.4362	69.8077	70.0855	70.2251	70.4719	70.6570	70.8546	71.0619	71.2718	71.3739	71.4924	71.5712	71.4964	71.3398	71.1289	70.9160	70.5469	70.2928	70.0837	69.8763	69.7001	69.5698	69.4875	69.4817	69.5715	69.7104	69.9497
d-Sq5A1_09_B2R	48.5329	51.6808	54.3176	56.9134	58.8415	60.4891	62.0741	63.4014	64.3450	64.8954	65.3721	65.5406	65.7018	66.3043	66.7492	67.4225	68.1488	68.7561	69.1218	69.3616	69.6462	69.9674	70.2298	70.6178	70.8600	71.0272	71.2247	71.4291	71.5980	71.8057	72.0027	72.1169	72.2635	72.3614	72.3246	72.2096	72.0459	71.8335	71.5217	71.2778	71.1117	70.9367	70.7915	70.6686	70.6031	70.5810	70.6567	70.7843	70.9961
d-Sq5A1_09_B3R	52.0672	55.3536	57.5822	60.0643	61.9264	63.5682	64.9455	66.1364	67.1735	67.4763	67.9252	68.1589	68.3029	68.8951	69.3380	70.0021	70.7568	71.2604	71.6204	71.8220	72.1040	72.3943	72.6534	73.0166	73.2856	73.4401	73.6334	73.8430	73.9779	74.1876	74.3807	74.4930	74.6069	74.6957	74.6071	74.4689	74.2809	74.0604	73.7185	73.4787	73.2989	73.1387	72.9948	72.8773	72.8052	72.7908	72.8560	72.9539	73.1488
d-Sq5A1_09_B4R	45.9310	49.8392	52.2286	55.1881	57.3300	59.1201	60.7768	62.1287	63.3365	63.9001	64.5740	64.7181	64.9776	65.5674	66.0458	66.8484	67.6051	68.2451	68.6413	68.9128	69.2384	69.5945	69.8461	70.2273	70.6029	70.7903	71.0090	71.2147	71.3830	71.5988	71.8095	71.9799	72.0929	72.1868	72.1218	71.9588	71.7879	71.6003	71.2843	71.0667	70.9028	70.7613	70.6150	70.4883	70.4353	70.4405	70.4704	70.6018	70.8232
d-Sq5A1_09_B5R	46.9016	50.6889	53.2538	56.1978	58.3537	60.3936	62.0255	63.3624	64.5418	65.2415	65.7920	66.0637	66.3143	66.9657	67.4976	68.2759	69.0600	69.6655	70.0222	70.3124	70.6890	70.9966	71.3124	71.7591	72.0899	72.2507	72.4804	72.7137	72.8855	73.1299	73.3434	73.5043	73.6300	73.7247	73.6680	73.5113	73.3197	73.1132	72.7280	72.4793	72.2943	72.0899	71.9266	71.7683	71.6785	71.6891	71.7490	71.9012	72.1562
d-Sq5A1_09_B6R	46.5407	50.1282	52.9085	55.6048	58.0025	59.8774	61.4434	62.9626	64.1333	64.5772	65.2587	65.5245	65.7374	66.3678	66.8248	67.6627	68.4393	69.0935	69.5125	69.8436	70.1922	70.5043	70.8159	71.2163	71.5530	71.7486	71.9778	72.2211	72.3571	72.6196	72.8450	73.0117	73.1718	73.2625	73.2070	73.0521	72.8767	72.6431	72.2901	72.0184	71.8178	71.6340	71.4406	71.2816	71.1869	71.1618	71.2209	71.3760	71.6136
d-Sq5A1_09_C1R	48.6587	52.0715	54.8712	57.1580	59.5350	61.0940	62.9380	64.1801	65.2674	65.7362	66.1106	66.7328	66.7937	67.2781	67.9325	68.5862	69.3803	69.9643	70.2303	70.5394	70.8531	71.1801	71.5156	71.8145	72.1086	72.3323	72.5409	72.7422	72.9016	73.1269	73.2782	73.4715	73.5831	73.6662	73.5706	73.5021	73.3459	73.1168	72.8264	72.5975	72.4023	72.2701	72.1346	72.0558	71.9863	72.0252	72.1011	72.2067	72.3914
d-Sq5A1_09_C2R	47.1371	50.6534	53.4338	55.7947	58.5095	59.8482	61.7378	63.0192	64.2841	64.6713	65.1724	65.8398	65.8397	66.3529	67.0520	67.7525	68.5755	69.1699	69.5074	69.8590	70.1660	70.5096	70.8453	71.1932	71.4776	71.6812	71.9052	72.1373	72.3157	72.5025	72.7098	72.8790	73.0387	73.1324	73.0522	72.9838	72.8321	72.5867	72.3029	72.0798	71.8831	71.7591	71.6228	71.5187	71.4636	71.4689	71.5594	71.6707	71.8770
d-Sq5A1_09_C3R	52.8652	55.8701	58.0879	59.9759	62.0414	63.4590	64.9318	65.9425	66.9072	66.9368	67.3326	67.7507	67.7197	68.2408	68.8181	69.4174	70.1298	70.6488	70.9284	71.2077	71.4645	71.7066	72.0090	72.3731	72.6180	72.7570	72.9652	73.1573	73.2910	73.5033	73.6816	73.8333	73.9206	74.0234	73.9231	73.8043	73.5989	73.2989	72.9171	72.6313	72.3752	72.1580	71.9517	71.7841	71.6615	71.6581	71.7441	71.8831	72.1058
d-Sq5A1_09_C4R	49.9730	52.9947	55.3113	57.3617	59.5682	60.9787	62.4372	63.5344	64.6301	64.7963	65.1360	65.7177	65.5737	65.9668	66.5336	67.2031	68.0040	68.4865	68.8375	69.0938	69.3620	69.6217	69.8933	70.1788	70.4861	70.6734	70.8450	71.0400	71.1535	71.3098	71.4925	71.6603	71.7631	71.8191	71.7333	71.6434	71.4783	71.2325	70.9206	70.6781	70.4779	70.3570	70.2112	70.0788	70.0056	69.9934	70.0479	70.1500	70.3227
d-Sq5A1_09_C5R	50.0729	53.1725	55.8685	58.1222	60.3721	62.0651	63.7188	64.8364	66.0172	66.3291	66.7289	67.2854	67.4168	67.9267	68.4707	69.1225	69.9316	70.4582	70.7955	71.0487	71.3521	71.6612	71.9988	72.3727	72.5903	72.7663	73.0016	73.2046	73.3792	73.5724	73.7556	73.9068	73.9881	74.0914	73.9788	73.8937	73.7685	73.5425	73.2361	73.0284	72.8436	72.7497	72.6496	72.5487	72.5085	72.5409	72.6227	72.7273	72.8962
d-Sq5A1_09_C6R	46.2480	49.8566	52.7892	55.2512	57.7067	59.5523	61.2843	62.6641	63.9402	64.4054	64.9301	65.5791	65.6039	66.1064	66.7960	67.5261	68.4685	68.9857	69.4185	69.7413	70.1188	70.4004	70.7645	71.1410	71.4792	71.6755	71.9079	72.1132	72.2792	72.4975	72.7301	72.8981	73.0278	73.1048	73.0006	72.9297	72.7433	72.4811	72.2014	71.9202	71.7374	71.5898	71.4388	71.3128	71.2492	71.2361	71.3114	71.4429	71.6584
d-Sq5A1_09_D1R	45.4953	49.5310	52.8625	55.7162	58.1183	60.0225	62.0813	63.4181	64.4941	65.5637	66.2116	66.6028	66.4670	66.9841	67.6252	68.4135	69.1902	69.7571	70.3281	70.6428	71.0058	71.3267	71.5929	72.0196	72.2829	72.4642	72.6993	72.9068	73.0773	73.3493	73.5430	73.6714	73.8236	73.8482	73.7718	73.6840	73.5400	73.2927	72.9835	72.7407	72.5435	72.3701	72.2123	72.0834	72.0203	72.0334	72.1140	72.2882	72.4920
d-Sq5A1_09_D2R	46.4825	50.5386	53.5712	56.3390	58.5558	60.1869	62.2324	63.5963	64.5880	65.5362	66.1615	66.5708	66.4281	67.0110	67.6659	68.4709	69.1348	69.7963	70.3265	70.5873	70.9855	71.2628	71.5648	71.9606	72.2216	72.4092	72.6459	72.8541	73.0297	73.2909	73.4871	73.6112	73.8012	73.8687	73.7932	73.7249	73.5815	73.3279	73.0228	72.7964	72.5998	72.4278	72.2697	72.1268	72.0653	72.0978	72.1893	72.3541	72.5752
d-Sq5A1_09_D3R	44.9670	49.1665	52.2894	54.8509	57.1867	58.9185	60.9448	62.3073	63.3283	64.3525	64.8832	65.4078	65.3206	65.6965	66.3354	67.1855	67.8852	68.5243	69.1041	69.3257	69.7846	70.0537	70.3518	70.7498	71.0240	71.2278	71.4694	71.6742	71.8220	72.0803	72.3118	72.4276	72.5901	72.6597	72.5472	72.4736	72.3596	72.0811	71.7767	71.5588	71.3714	71.2035	71.0548	70.9081	70.8559	70.8781	70.9463	71.0975	71.3009
d-Sq5A1_09_D4R	47.7247	51.8636	54.9313	57.6797	59.8221	61.6111	63.7005	64.8817	65.9883	67.0042	67.4453	67.8823	67.7925	68.2616	68.9127	69.7406	70.4569	71.0391	71.5933	71.8336	72.1759	72.5208	72.8351	73.1999	73.5058	73.6619	73.8754	74.1105	74.2941	74.5290	74.7241	74.8654	74.9803	75.0197	74.8936	74.7647	74.5971	74.3273	73.9976	73.7448	73.5602	73.4184	73.2612	73.1197	73.0945	73.1187	73.2078	73.3537	73.5762
d-Sq5A1_09_D5R	48.6524	52.5378	55.6514	58.0818	60.2623	61.8856	63.7906	64.9891	65.9868	66.9817	67.4537	67.8667	67.7555	68.1794	68.7598	69.5625	70.3399	70.8821	71.4146	71.6090	71.9866	72.2894	72.5927	72.9548	73.2171	73.4096	73.6447	73.8327	73.9937	74.2317	74.4206	74.5110	74.6467	74.6850	74.5381	74.4091	74.2691	74.0070	73.6591	73.4113	73.2428	73.0953	72.9336	72.8077	72.7750	72.7926	72.8593	72.9880	73.1809
d-Sq5A1_09_D6R	47.7374	51.6124	54.3952	57.1016	59.2295	60.7658	62.6014	63.9656	64.9424	65.8656	66.3171	66.7841	66.5488	67.1369	67.6367	68.3789	69.1535	69.6851	70.2221	70.4468	70.8566	71.1507	71.4703	71.8858	72.1048	72.2769	72.5065	72.7208	72.9154	73.1804	73.3528	73.4698	73.6291	73.6559	73.5807	73.4511	73.2671	73.0085	72.6665	72.4152	72.2260	72.0527	71.8670	71.7176	71.6629	71.6729	71.7481	71.9220	72.1488
d-Sq5A1_10_A1R	44.3214	47.9937	51.1696	53.8777	56.0594	57.4071	59.5359	60.6329	61.7304	62.6252	63.0077	63.3807	63.3652	63.5670	64.1612	64.7874	65.6072	66.1634	66.6204	66.8976	67.2040	67.3936	67.6717	68.1385	68.2491	68.4937	68.6800	68.8760	69.0205	69.2048	69.4613	69.5884	69.7372	69.7926	69.7416	69.6717	69.5416	69.2433	68.9401	68.7117	68.5582	68.3927	68.2581	68.1249	68.0375	68.0197	68.0656	68.1433	68.3364
d-Sq5A1_10_A2R	48.8271	52.5749	55.7795	58.1521	60.1804	61.9238	63.6426	64.7888	65.7681	66.6598	66.9398	67.3487	67.3521	67.5845	68.2628	68.8944	69.6312	70.1788	70.5856	70.7757	71.0739	71.2974	71.6156	72.0730	72.2179	72.3852	72.5400	72.7551	72.9348	73.1533	73.3317	73.4463	73.5408	73.5401	73.4360	73.3129	73.1470	72.8268	72.4762	72.2144	72.0611	71.9066	71.7668	71.6348	71.5781	71.5959	71.6712	71.7740	71.9741
d-Sq5A1_10_A3R	48.1932	52.1895	55.1780	57.6383	59.8812	61.5505	63.1869	64.6361	65.6146	66.4813	66.8376	67.2405	67.2431	67.6420	68.2935	68.8436	69.5808	70.1263	70.5252	70.7520	71.1102	71.3535	71.6967	72.1606	72.2712	72.4219	72.6566	72.8759	73.0581	73.2998	73.4571	73.5458	73.6698	73.6403	73.5464	73.3845	73.1881	72.8327	72.4701	72.1866	72.0097	71.8514	71.6980	71.5371	71.4900	71.5057	71.5755	71.6807	71.9097
d-Sq5A1_10_A4R	47.5664	51.5377	54.7417	57.4645	59.5784	61.3475	63.1639	64.6004	65.6348	66.4728	66.9363	67.2856	67.2831	67.6248	68.3372	69.0304	69.8397	70.3752	70.8298	71.0921	71.3227	71.5925	71.9370	72.3997	72.5521	72.7532	72.9370	73.1342	73.2970	73.5675	73.7671	73.8967	74.0130	74.0291	73.9322	73.8395	73.6406	73.3396	72.9983	72.7409	72.5881	72.4276	72.2706	72.1469	72.0925	72.0977	72.1575	72.2566	72.4560
d-Sq5A1_10_A5R	47.2191	51.1281	54.4916	57.1040	59.1622	61.1424	62.6531	64.1799	65.1544	65.9487	66.4351	66.7619	66.8016	67.0400	67.7389	68.4278	69.2289	69.8210	70.2281	70.5102	70.7710	70.9828	71.2803	71.8190	71.9939	72.1345	72.3652	72.5495	72.6831	72.9384	73.1494	73.2978	73.3773	73.3925	73.2797	73.1205	72.9649	72.6441	72.2764	72.0176	71.8818	71.7056	71.5650	71.4414	71.3637	71.3706	71.4341	71.5177	71.7695
d-Sq5A1_10_A6R	47.3598	51.0391	54.0102	56.3220	58.3345	59.9490	61.5058	62.7928	63.7099	64.5463	64.8372	65.2833	65.2175	65.5076	66.1696	66.7039	67.2885	67.8532	68.3070	68.5647	68.8050	69.0593	69.3698	69.7875	69.9284	70.0724	70.2456	70.4475	70.6134	70.8478	71.0200	71.1334	71.2148	71.2615	71.1739	71.0872	70.9250	70.6404	70.3109	70.0775	69.9205	69.7851	69.6658	69.5575	69.5070	69.5421	69.6078	69.7041	69.9000
d-Sq5A1_10_B1R	51.7055	54.8811	57.3553	60.1848	61.9795	63.5273	65.1949	66.5878	67.4197	67.8710	68.3653	68.6055	68.6909	69.2901	69.9604	70.5696	71.2403	71.7777	72.1232	72.3276	72.5892	72.9168	73.1914	73.5849	73.8555	74.0318	74.1989	74.4022	74.5778	74.8625	74.9895	75.1370	75.2982	75.3140	75.2453	75.0937	74.8919	74.6822	74.3242	74.0860	73.8836	73.7088	73.5389	73.3970	73.3405	73.3394	73.4015	73.5248	73.7278
d-Sq5A1_10_B2R	46.3902	49.9402	52.5685	55.5490	57.7293	59.4419	61.1246	62.8118	63.9326	64.3728	65.0782	65.4064	65.5660	66.0234	66.7109	67.4546	68.1969	68.8245	69.1702	69.4538	69.7587	70.0706	70.3764	70.7361	71.0763	71.2654	71.4893	71.6986	71.8581	72.0849	72.2923	72.4421	72.5772	72.6554	72.6196	72.4915	72.3386	72.1390	71.8526	71.6460	71.4851	71.3527	71.2282	71.0997	71.0508	71.0614	71.1119	71.2047	71.4135
d-Sq5A1_10_B3R	47.0472	50.6085	53.0258	55.7922	57.7869	59.5432	61.0246	62.6095	63.6507	64.0105	64.6231	64.8939	65.0559	65.5624	66.1902	66.8637	67.6043	68.2385	68.5212	68.7996	69.1905	69.4248	69.7139	70.0801	70.3937	70.5396	70.7800	70.9851	71.1319	71.3593	71.5049	71.6885	71.8130	71.8696	71.8228	71.6774	71.4919	71.2825	70.9637	70.7253	70.5521	70.3953	70.2533	70.1153	70.0690	70.0548	70.0901	70.2022	70.3959
d-Sq5A1_10_B4R	52.4574	55.5696	58.0890	60.5644	62.5234	64.1696	65.7211	66.9696	67.9888	68.3290	68.8040	69.1308	69.2692	69.8121	70.4172	71.0756	71.7606	72.2814	72.5690	72.8064	73.1175	73.3594	73.6983	74.0327	74.3115	74.4652	74.6540	74.8150	74.9942	75.2049	75.3714	75.5036	75.6447	75.6205	75.5747	75.4213	75.2206	74.9883	74.6731	74.4140	74.2487	74.0947	73.9541	73.8243	73.7894	73.7881	73.8249	73.9292	74.1136
d-Sq5A1_10_B5R	47.8739	51.4669	54.2877	57.0609	58.9250	60.8705	62.4118	63.9976	64.9587	65.4076	65.9643	66.3141	66.4102	66.9691	67.6042	68.3303	69.1295	69.7148	70.0614	70.3756	70.6690	70.9466	71.2407	71.6627	71.9743	72.1669	72.3844	72.5923	72.7588	73.0137	73.1827	73.3562	73.4844	73.5238	73.4748	73.3255	73.1310	72.8997	72.5715	72.3208	72.1402	71.9621	71.8204	71.6485	71.5913	71.5812	71.6448	71.7721	72.0042
d-Sq5A1_10_B6R	50.4120	53.5834	56.1720	58.5355	60.4067	62.0189	63.6218	64.9759	65.8586	66.2419	66.6652	66.9873	67.1134	67.5289	68.1291	68.7923	69.4825	70.0383	70.3620	70.6301	70.9181	71.1643	71.4439	71.8421	72.1088	72.2753	72.5159	72.6815	72.8441	73.0921	73.2490	73.3719	73.4857	73.5132	73.4336	73.2796	73.0602	72.8159	72.5008	72.2296	72.0861	71.9370	71.7919	71.6527	71.6131	71.6194	71.6555	71.7594	71.9493
d-Sq5A1_10_C1R	50.7051	53.5491	55.9355	58.4539	60.0174	61.5400	62.9947	64.2832	65.1029	65.5576	65.8297	66.3029	66.1969	66.6350	67.2203	67.8936	68.6775	69.1442	69.4546	69.7551	69.9687	70.2080	70.5391	70.8903	71.1319	71.2730	71.4830	71.6404	71.7655	71.9594	72.1549	72.3451	72.4757	72.5135	72.4453	72.3608	72.2154	71.9861	71.6784	71.4486	71.2449	71.1152	70.9881	70.8709	70.8027	70.7936	70.8654	70.9433	71.1425
d-Sq5A1_10_C2R	46.7183	50.0423	53.0756	55.5372	57.7907	59.5294	61.1286	62.5726	63.6687	64.3560	64.7139	65.4523	65.3527	65.8481	66.5081	67.2765	68.0686	68.7029	69.0153	69.3748	69.7100	69.9937	70.3659	70.7240	71.0025	71.1678	71.4244	71.5865	71.7864	71.9846	72.1719	72.3331	72.4755	72.5446	72.4620	72.4094	72.2209	71.9468	71.6378	71.4134	71.1724	71.0515	70.9200	70.7717	70.7121	70.7053	70.7913	70.9092	71.1480
d-Sq5A1_10_C3R	47.7847	51.2635	54.0218	56.5689	58.9501	60.6898	62.3897	63.8327	64.9330	65.4743	65.8507	66.5048	66.5339	66.9909	67.6947	68.4187	69.3572	69.9132	70.2606	70.5937	70.9332	71.1928	71.5694	71.9767	72.2400	72.4322	72.6707	72.8442	73.0209	73.2373	73.4287	73.5950	73.7339	73.7826	73.7066	73.6128	73.4261	73.1616	72.8640	72.6287	72.4175	72.3084	72.1825	72.0405	71.9930	72.0163	72.0762	72.2047	72.4014
d-Sq5A1_10_C4R	50.1595	53.1738	55.9018	58.3341	60.2489	61.9074	63.3912	64.6300	65.7296	66.2268	66.4759	67.0588	67.0164	67.5478	68.1366	68.8346	69.6399	70.1454	70.4800	70.7792	71.0623	71.2980	71.6401	72.0413	72.2788	72.4625	72.6523	72.8091	72.9670	73.1937	73.3920	73.5612	73.6690	73.7124	73.6145	73.5493	73.3537	73.1105	72.7987	72.5573	72.3518	72.2384	72.0982	71.9566	71.9018	71.8911	71.9437	72.0751	72.3062
d-Sq5A1_10_C5R	48.3753	51.3529	54.2222	56.8846	58.8127	60.5957	62.1810	63.4836	64.5853	65.1409	65.5261	66.0379	66.1213	66.5871	67.2042	67.8712	68.7362	69.2741	69.6503	69.9550	70.2717	70.5385	70.9686	71.2935	71.5464	71.7236	71.9527	72.1601	72.3537	72.5287	72.7248	72.9041	73.0058	73.0645	72.9539	72.8899	72.6957	72.4347	72.1275	71.8941	71.6869	71.5478	71.4240	71.2857	71.2277	71.2376	71.3169	71.4157	71.6502
d-Sq5A1_10_C6R	46.9322	50.3272	53.1762	56.0024	58.1500	60.0585	61.6985	63.1221	64.3047	64.9608	65.3024	66.0270	65.9775	66.5004	67.1948	67.9300	68.7005	69.3584	69.7785	70.0430	70.4250	70.7101	71.0929	71.5185	71.7944	72.0127	72.2344	72.3996	72.5977	72.8199	73.0074	73.2273	73.3331	73.3701	73.2793	73.1713	72.9736	72.7099	72.3999	72.1292	71.9355	71.8231	71.7278	71.5485	71.4703	71.4695	71.5375	71.6645	71.9070
d-Sq5A1_10_D1R	45.2192	48.7152	51.5536	54.5592	56.5798	58.2617	59.9262	61.3193	62.4769	63.4257	63.8874	64.3175	64.1622	64.5914	65.0925	65.7912	66.5285	67.0074	67.6668	67.9757	68.3378	68.6081	68.8710	69.2787	69.5263	69.7014	69.9241	70.1168	70.2371	70.4980	70.6638	70.8014	71.0057	71.0356	70.9400	70.8489	70.7091	70.4404	70.1509	69.8942	69.7137	69.5555	69.3935	69.2432	69.1806	69.2000	69.2683	69.4274	69.6276
d-Sq5A1_10_D2R	46.6324	50.6329	53.6560	56.5057	58.6153	60.4502	62.2607	63.6417	64.7405	65.7277	66.2619	66.7088	66.5328	67.0480	67.6456	68.3420	69.1243	69.7354	70.2964	70.6081	70.9390	71.2181	71.4806	71.9056	72.1821	72.3669	72.5767	72.7678	72.9187	73.1587	73.3567	73.4906	73.6652	73.6703	73.5689	73.4611	73.2782	73.0090	72.7113	72.4702	72.2918	72.1382	71.9579	71.8000	71.7524	71.7959	71.8704	72.0147	72.2300
d-Sq5A1_10_D3R	46.6411	50.2477	53.0285	55.7969	57.7339	59.4955	61.1129	62.3406	63.4223	64.3337	64.8664	65.2432	65.0925	65.4824	65.9719	66.6747	67.4593	67.9475	68.5096	68.8025	69.1445	69.4164	69.6156	70.0599	70.3017	70.4565	70.7080	70.8844	70.9956	71.2462	71.4285	71.5799	71.7230	71.7508	71.6379	71.5351	71.3666	71.1487	70.8375	70.5858	70.4249	70.3082	70.1389	69.9984	69.9478	69.9611	69.9960	70.1166	70.3350
d-Sq5A1_10_D4R	48.7195	52.4418	55.3610	57.6935	59.7700	61.4463	62.9839	64.3224	65.2225	66.1854	66.6427	66.9651	66.8813	67.3803	67.9148	68.6138	69.3532	69.8600	70.4135	70.6218	70.9805	71.2942	71.5621	71.9173	72.1712	72.3463	72.5309	72.7484	72.8929	73.1542	73.3148	73.4465	73.6174	73.6351	73.5802	73.4929	73.3208	73.0924	72.7910	72.5093	72.3372	72.1894	72.0220	71.8682	71.8235	71.8594	71.9291	72.0826	72.2854
d-Sq5A1_10_D5R	52.4018	55.6092	58.5370	61.0860	63.0572	64.7082	66.1973	67.5826	68.4910	69.3010	69.7142	70.0428	69.9733	70.5133	71.0690	71.7827	72.5728	73.0380	73.5657	73.7393	74.0536	74.3487	74.6522	75.0297	75.2744	75.4210	75.5894	75.7723	75.9442	76.2192	76.3758	76.5099	76.6396	76.6219	76.5293	76.3914	76.2091	75.8995	75.5691	75.3037	75.0824	74.9446	74.7549	74.6048	74.5622	74.6022	74.6637	74.7946	75.0110
d-Sq5A1_10_D6R	47.6182	51.4122	54.2543	56.9016	58.8869	60.7051	62.2177	63.4817	64.6103	65.5096	66.0357	66.3650	66.3302	66.7390	67.3018	67.9710	68.7417	69.2510	69.8412	70.1420	70.4751	70.7454	71.0217	71.4228	71.6610	71.8187	72.0508	72.2557	72.4089	72.6874	72.8377	72.9842	73.1470	73.1504	73.0881	72.9805	72.8165	72.5336	72.2091	71.9333	71.7260	71.5571	71.3516	71.1874	71.1099	71.1218	71.1741	71.3059	71.5301
[truncated: 207 more columns]
