# Supplementary material for: Last-percent improvement in eligibility rates of crop seeds based on quality evaluation using near-infrared imaging spectrometry
Source: PLoS One. 2023 Sep 20;18(9):e0291105. doi: 10.1371/journal.pone.0291105 (PMC10511137; doi:10.1371/journal.pone.0291105)
Supplement: S1 File — (ZIP) [file pone.0291105.s005.zip › data/00_X-dSq5A2.csv]

Label	929.98	936.12	942.26	948.40	954.54	960.68	966.82	972.96	979.10	985.24	991.38	997.52	1003.66	1009.80	1015.94	1022.07	1028.21	1034.35	1040.48	1046.62	1052.76	1058.89	1065.02	1071.16	1077.29	1083.43	1089.56	1095.69	1101.83	1107.96	1114.09	1120.22	1126.35	1132.48	1138.61	1144.74	1150.87	1157.00	1163.13	1169.26	1175.39	1181.51	1187.64	1193.77	1199.90	1206.02	1212.15	1218.27	1224.40
d-Sq5A2_01_A1F	48.3186	51.8186	55.0105	57.9785	59.9816	61.9691	63.8815	65.2632	66.2875	67.3995	67.9022	68.1908	68.1073	68.7829	69.5161	70.3690	71.0893	71.7054	72.1712	72.4112	72.8302	73.1240	73.4705	73.9292	74.2146	74.3825	74.5890	74.7628	74.9459	75.2110	75.4153	75.5511	75.6842	75.7038	75.6044	75.4362	75.2487	74.9721	74.6273	74.3692	74.1944	74.0570	73.8649	73.7315	73.6991	73.7075	73.7768	73.9266	74.1452
d-Sq5A2_01_A4F	50.1786	54.2757	57.5403	60.3637	62.4857	64.3728	66.2512	67.6957	68.7880	70.0226	70.4807	70.7906	70.7592	71.5247	72.2148	73.1249	73.8450	74.3411	74.9329	75.1869	75.5150	75.8450	76.2156	76.6363	76.8975	77.0684	77.2476	77.4297	77.6756	77.9353	78.1285	78.2749	78.4364	78.4369	78.3255	78.1951	77.9646	77.6322	77.2875	76.9890	76.7591	76.5599	76.3553	76.2047	76.1346	76.1545	76.2431	76.4126	76.6522
d-Sq5A2_01_B2F	49.8762	53.5163	56.3451	59.2742	61.3542	63.0297	64.9911	66.3454	67.2608	67.7735	68.4710	68.9430	68.8365	69.6335	70.3408	71.1037	71.8572	72.4933	72.7984	73.0852	73.4008	73.7167	74.0663	74.5994	74.8316	75.0587	75.2255	75.3870	75.5758	75.8846	76.0716	76.2026	76.3222	76.3325	76.1647	76.0011	75.7348	75.4331	75.0549	74.7640	74.5144	74.4157	74.2273	74.0684	73.9920	74.0083	74.0745	74.2269	74.4796
d-Sq5A2_01_B4F	50.6250	54.2113	57.0654	59.8760	62.2150	64.0234	65.9330	67.3437	68.4061	68.8963	69.4961	70.0806	70.2263	70.8610	71.5756	72.3809	73.2084	73.7453	74.1484	74.3943	74.6886	75.0921	75.4672	75.9163	76.1563	76.3474	76.4876	76.6911	76.9114	77.1957	77.3913	77.5674	77.6650	77.6893	77.5923	77.4763	77.2652	76.9869	76.6576	76.4071	76.1752	76.0471	75.8863	75.7525	75.6961	75.7453	75.8183	75.9588	76.2096
d-Sq5A2_01_B5F	49.2423	52.9308	56.0680	58.9864	61.2038	63.4984	65.2726	66.7209	67.8576	68.4918	69.0439	69.7319	69.8160	70.4513	71.2232	72.0209	72.8398	73.4251	73.8838	74.1828	74.4532	74.8265	75.2476	75.6698	75.9648	76.2069	76.3370	76.5228	76.7949	77.0414	77.2633	77.4352	77.5295	77.5613	77.4132	77.3290	77.0934	76.8197	76.4834	76.2017	75.9822	75.8444	75.6997	75.5624	75.5100	75.5408	75.6192	75.7725	76.0377
d-Sq5A2_01_D2F	46.0617	50.6218	53.7104	56.8910	59.1866	61.4649	63.1048	64.7105	65.7534	66.7379	67.2142	67.8482	67.7562	68.2166	68.9601	69.7454	70.5581	71.1117	71.6293	71.9172	72.2206	72.5506	72.8899	73.4442	73.5813	73.7700	73.9728	74.1836	74.4060	74.6416	74.8843	74.9937	75.1464	75.1532	75.0417	74.8752	74.6121	74.2181	73.7905	73.4649	73.2621	73.0525	72.8404	72.6442	72.5273	72.4984	72.5173	72.6652	72.9860
d-Sq5A2_01_D3F	48.0237	52.7528	56.1559	59.1989	61.5472	63.9167	65.6902	67.2252	68.4299	69.5093	69.9237	70.5910	70.5672	71.1024	71.8039	72.6775	73.4219	74.0162	74.4868	74.6641	75.0240	75.3653	75.7761	76.3027	76.4456	76.6069	76.7912	77.0276	77.2795	77.5312	77.7470	77.8436	77.9651	77.9420	77.7959	77.6087	77.3482	76.9848	76.6180	76.3237	76.1344	75.9851	75.8508	75.6983	75.6706	75.6869	75.7355	75.8688	76.1127
d-Sq5A2_01_D4F	48.0224	51.9693	54.4161	57.0730	59.2628	60.8619	62.4251	63.7569	64.6275	65.5037	65.8254	66.3220	66.2174	66.4981	67.0932	67.7282	68.4741	69.0006	69.4652	69.6777	69.9543	70.2347	70.5004	70.9046	71.0507	71.2229	71.4234	71.5958	71.7919	71.9581	72.1535	72.2806	72.4138	72.4219	72.3538	72.2259	72.0652	71.7751	71.4636	71.2253	71.0800	70.9268	70.8222	70.7009	70.6327	70.6674	70.7095	70.7992	71.0041
d-Sq5A2_01_D5F	47.7921	51.9084	54.7781	57.3566	59.6233	61.5045	63.1551	64.4705	65.4534	66.4058	66.6300	67.2087	67.1815	67.4275	68.0764	68.8789	69.5438	70.0981	70.5992	70.8338	71.1428	71.3369	71.6916	72.0778	72.2509	72.4579	72.6106	72.7752	72.9929	73.2046	73.4022	73.5631	73.6609	73.6707	73.6008	73.4663	73.2685	72.9587	72.6273	72.3579	72.1629	71.9952	71.8056	71.6688	71.5936	71.6015	71.6626	71.7874	72.0521
d-Sq5A2_01_D6F	47.1228	51.3716	54.5954	57.5293	59.6917	61.7352	63.4515	64.9095	65.9037	66.9537	67.3135	67.8512	67.8150	68.2036	68.8255	69.5862	70.3829	70.9382	71.3822	71.6738	71.9446	72.2020	72.5589	73.0389	73.1668	73.3518	73.5256	73.7559	73.9465	74.1719	74.4000	74.5168	74.6401	74.6657	74.5793	74.4415	74.2324	73.9253	73.6137	73.3575	73.1891	73.0250	72.8606	72.7379	72.6901	72.7240	72.7829	72.9102	73.1646
d-Sq5A2_02_A1F	51.0027	54.6910	57.2319	59.9255	61.8874	63.6098	65.1171	66.3666	67.4658	68.2977	68.7750	69.1301	68.9175	69.4660	70.1274	70.9054	71.5875	72.1464	72.6716	72.8834	73.2107	73.4708	73.8283	74.2402	74.5154	74.6604	74.8478	75.0300	75.2255	75.5083	75.7284	75.8177	75.9649	75.9451	75.7664	75.6013	75.3916	75.0373	74.6372	74.3411	74.1003	73.9077	73.6886	73.4955	73.4031	73.4231	73.5014	73.6931	73.9402
d-Sq5A2_02_A3F	51.6649	55.4298	57.9784	60.5956	62.6513	64.2611	65.8408	67.0282	68.0849	68.8787	69.3965	69.6587	69.5141	70.0457	70.6658	71.4223	72.1492	72.6785	73.1859	73.3978	73.6718	73.9481	74.3096	74.7469	74.9492	75.0593	75.2490	75.4618	75.5897	75.9080	76.0680	76.1923	76.3548	76.3544	76.2018	76.0592	75.8637	75.5449	75.1643	74.8981	74.6658	74.4657	74.2652	74.0911	74.0311	74.0352	74.0909	74.2536	74.4644
d-Sq5A2_02_A4F	50.1377	54.0803	56.9612	59.8952	62.0449	63.8504	65.5787	66.8016	67.8896	69.0809	69.5983	69.9609	69.9197	70.5744	71.1100	71.8772	72.7668	73.3347	73.8025	74.0651	74.3752	74.6599	75.0530	75.4571	75.6854	75.8330	76.0155	76.2083	76.3607	76.6759	76.8721	77.0065	77.1399	77.1362	77.0093	76.8972	76.7056	76.4063	76.0758	75.8348	75.6277	75.4706	75.3332	75.1806	75.1378	75.1968	75.2588	75.4169	75.5977
d-Sq5A2_02_A6F	52.0859	55.6557	58.1537	60.6330	62.5344	63.9618	65.6189	66.6785	67.5961	68.3338	68.7519	69.1514	68.9837	69.3742	69.9941	70.6678	71.3935	71.8814	72.3946	72.6462	72.8776	73.1659	73.4522	73.8318	74.0628	74.1901	74.3644	74.5513	74.6905	74.9717	75.1532	75.2614	75.3933	75.3829	75.2712	75.0974	74.8925	74.5685	74.2126	73.9137	73.6657	73.4702	73.2704	73.0655	72.9930	73.0109	73.0797	73.2498	73.4702
d-Sq5A2_02_B1F	47.2976	50.2895	52.7387	55.1534	57.1281	58.7242	60.2994	61.5901	62.5319	62.8737	63.3591	63.9228	63.8267	64.2268	64.8181	65.5474	66.2828	66.8940	67.3179	67.5823	67.9207	68.2030	68.4872	68.8348	69.1174	69.3101	69.5434	69.7203	69.8723	70.0658	70.2399	70.4320	70.5554	70.6792	70.5670	70.4911	70.2947	70.0128	69.6518	69.4131	69.1781	69.0354	68.8771	68.7165	68.6421	68.6155	68.6816	68.8111	69.0474
d-Sq5A2_02_B4F	48.7432	52.4995	55.3091	58.0662	60.4777	62.2297	64.0606	65.5405	66.5478	67.0509	67.6699	68.2136	68.4560	69.1522	69.7548	70.4528	71.3144	71.9155	72.3176	72.5813	72.9278	73.2475	73.6857	74.0434	74.2744	74.4624	74.7028	74.9197	75.1224	75.3555	75.5228	75.6986	75.8119	75.8774	75.7809	75.6900	75.5095	75.2255	74.8784	74.6156	74.3923	74.2652	74.0966	73.9769	73.9427	73.9437	74.0474	74.1721	74.4026
d-Sq5A2_02_B5F	51.0461	54.1376	56.4726	58.8724	60.7914	62.5266	63.9803	65.2043	66.0684	66.4940	66.8689	67.3273	67.2991	67.7983	68.3724	69.0442	69.7783	70.2881	70.6336	70.8917	71.1622	71.4008	71.7555	72.1246	72.3352	72.5533	72.7240	72.8649	73.0171	73.2441	73.4085	73.5937	73.6747	73.6735	73.4947	73.3663	73.1195	72.8285	72.4909	72.2251	72.0074	71.9290	71.7618	71.6091	71.5412	71.5350	71.5950	71.7050	71.9603
d-Sq5A2_02_C5F	48.3371	52.7088	55.8179	58.8586	61.3144	63.2754	65.2172	66.9024	68.1329	68.8249	69.4829	70.0275	70.3199	70.9349	71.7435	72.5181	73.3264	73.9168	74.3732	74.6537	75.0541	75.3580	75.7516	76.2061	76.5174	76.6941	76.9482	77.1366	77.3977	77.6416	77.8443	77.9834	78.1273	78.1532	78.0782	77.9485	77.7382	77.4818	77.1489	76.8943	76.6979	76.5579	76.4205	76.2675	76.2157	76.2653	76.3156	76.4833	76.7165
d-Sq5A2_02_D3F	50.5320	54.6923	57.7992	60.7601	63.0260	64.6606	66.5321	67.8713	68.9703	69.8117	70.1106	70.7889	70.7868	71.3661	72.0863	72.7635	73.5445	74.1501	74.5001	74.7691	75.0072	75.3774	75.7523	76.1971	76.3180	76.4536	76.7010	76.9617	77.1455	77.3698	77.5704	77.6628	77.7589	77.8071	77.7346	77.5581	77.3382	76.9952	76.6029	76.3539	76.1430	75.9693	75.7961	75.6873	75.6192	75.6479	75.6912	75.8073	76.0265
d-Sq5A2_02_D6F	50.2162	54.1476	57.4479	59.9943	62.2722	64.1502	65.7009	67.0739	68.1584	68.9231	69.2503	69.7825	69.7400	70.3433	71.0605	71.7377	72.5405	73.1315	73.4540	73.7129	73.9648	74.2863	74.6232	75.1033	75.2368	75.3451	75.5540	75.8023	75.9569	76.2140	76.4008	76.5388	76.6367	76.7067	76.6287	76.4693	76.2561	75.9220	75.5268	75.2731	75.0272	74.8286	74.6163	74.5087	74.4374	74.4519	74.5145	74.6525	74.9088
d-Sq5A2_03_A2F	55.5474	59.3199	62.2128	64.6322	66.7168	68.4860	70.2883	71.4433	72.4416	73.3595	73.9580	74.0023	73.9793	74.7646	75.3331	76.0210	76.7961	77.3108	77.6938	77.8416	78.2100	78.5049	78.9130	79.2657	79.4813	79.6450	79.7797	79.9974	80.2234	80.4634	80.6078	80.7162	80.7979	80.7919	80.6261	80.4041	80.1635	79.8440	79.4277	79.1534	78.9507	78.7974	78.6310	78.4969	78.4931	78.5314	78.5892	78.7160	78.9077
d-Sq5A2_03_A3F	53.5263	57.2041	59.8649	62.4505	64.5530	66.1034	67.7377	69.0198	70.1310	70.8984	71.5297	71.6744	71.5814	72.2024	72.8021	73.4284	74.2947	74.7877	75.2260	75.3687	75.7506	76.0443	76.4041	76.7974	77.0378	77.1961	77.3616	77.5688	77.7609	77.9803	78.1553	78.2802	78.3543	78.3198	78.1705	77.9456	77.6962	77.3749	76.9848	76.7034	76.4906	76.3509	76.1762	76.0252	76.0130	76.0431	76.0885	76.2149	76.4329
d-Sq5A2_03_B4F	51.0492	54.5369	57.6720	60.0211	62.6757	64.5505	66.2554	67.6524	68.7818	69.3490	69.7871	70.3596	70.5562	71.2795	71.9309	72.7435	73.6065	74.1292	74.4816	74.8066	75.1491	75.4871	75.8994	76.2559	76.5863	76.7744	76.9460	77.1813	77.3850	77.6453	77.8345	77.9835	78.1498	78.1959	78.0944	77.9457	77.7209	77.4484	77.0615	76.7835	76.5434	76.4224	76.2236	76.0995	76.0271	76.0270	76.0912	76.2232	76.4474
d-Sq5A2_03_B5F	50.8736	53.9616	56.9489	59.2354	61.4523	63.2476	64.8752	66.0757	67.1969	67.6827	68.0154	68.4857	68.4703	69.1156	69.6895	70.4799	71.2754	71.7452	72.1128	72.4059	72.7022	73.0047	73.4158	73.7935	74.1019	74.3080	74.4812	74.6322	74.8243	75.0560	75.2530	75.3647	75.4895	75.4769	75.2924	75.0801	74.7888	74.4746	74.0524	73.7782	73.5423	73.4080	73.2107	73.0587	72.9984	72.9890	73.0526	73.1768	73.4130
d-Sq5A2_03_C4F	48.6272	52.1801	55.1524	57.7189	60.0364	61.5999	63.2744	64.7095	65.7983	66.1738	66.8266	67.1070	67.3815	67.9812	68.5680	69.1921	70.0266	70.6204	70.9101	71.2330	71.6310	71.9397	72.2124	72.6227	72.8672	73.0612	73.2644	73.4951	73.6878	73.9157	74.0677	74.2204	74.3158	74.3889	74.3510	74.1935	73.9605	73.7116	73.3423	73.0552	72.8381	72.6639	72.4590	72.2879	72.2273	72.2606	72.3257	72.4906	72.7344
d-Sq5A2_03_D1F	47.9930	52.0704	55.1775	58.0037	60.1163	61.9773	63.6594	65.0564	66.1328	67.0131	67.3618	67.9328	67.8430	68.1831	68.8149	69.5559	70.4003	70.9548	71.3690	71.6750	71.8987	72.1439	72.5013	72.9733	73.1708	73.3478	73.5118	73.6953	73.8844	74.1143	74.3304	74.4689	74.5858	74.5560	74.4676	74.3080	74.0994	73.8009	73.4379	73.2140	73.0437	72.9154	72.7914	72.6299	72.5975	72.6260	72.6850	72.7967	73.0218
d-Sq5A2_03_D5F	48.0159	52.0721	55.1476	58.2950	60.3143	62.2016	64.1056	65.4807	66.4866	67.4694	67.9197	68.4314	68.3605	68.7747	69.4743	70.2943	71.0790	71.6447	72.0981	72.3412	72.6186	72.8636	73.2544	73.7146	73.9092	74.0806	74.2778	74.4441	74.6569	74.9188	75.0945	75.2052	75.3720	75.3833	75.2857	75.1014	74.9284	74.5742	74.1805	73.9150	73.7078	73.5498	73.3585	73.1855	73.1155	73.1314	73.2017	73.3440	73.5836
d-Sq5A2_04_A3F	48.2449	52.2864	55.1658	57.9434	60.2371	62.0720	63.9857	65.4236	66.4693	67.2732	67.9916	68.4825	68.3992	68.8858	69.5787	70.3364	71.2085	71.7908	72.2894	72.6336	72.8980	73.2138	73.5834	73.9867	74.2252	74.4255	74.6106	74.8013	74.9776	75.2492	75.4198	75.5794	75.7795	75.7941	75.7020	75.6155	75.4245	75.1610	74.8386	74.5816	74.3817	74.2495	74.0697	73.9615	73.9103	73.9292	74.0066	74.1533	74.3613
d-Sq5A2_04_B2F	49.8089	53.4243	56.3317	59.1386	61.3735	63.1222	65.0370	66.4095	67.5345	68.0311	68.4959	69.0983	69.3419	69.9966	70.5975	71.4777	72.2094	72.8330	73.2505	73.5102	73.8031	74.1472	74.6410	75.0118	75.2864	75.4735	75.7112	75.8504	76.0737	76.3374	76.5128	76.6952	76.8156	76.8412	76.7281	76.6085	76.3739	76.0798	75.6945	75.4271	75.1920	75.0500	74.8810	74.7283	74.6811	74.7150	74.7871	74.9534	75.1706
d-Sq5A2_04_B5F	49.5202	53.0952	56.2815	58.7751	60.9846	63.0738	64.6014	66.0943	67.2681	67.7018	68.1866	68.8234	69.0428	69.6747	70.3009	71.1750	71.9863	72.5652	72.9201	73.2163	73.5639	73.9098	74.3448	74.7292	75.0253	75.2124	75.3923	75.6033	75.8078	76.0604	76.2915	76.4854	76.6108	76.6457	76.5759	76.4319	76.1944	75.8926	75.5137	75.2212	74.9547	74.8117	74.6053	74.4276	74.3414	74.3581	74.4198	74.5984	74.8342
d-Sq5A2_04_C2F	49.4978	52.9666	55.8133	58.8085	60.7647	62.8099	64.6555	66.0287	67.2310	67.7909	68.2907	68.6768	68.8482	69.5964	70.1715	71.0696	71.8987	72.4873	72.8464	73.1130	73.4055	73.7955	74.1120	74.5439	74.8054	75.0172	75.2320	75.4511	75.6477	75.9039	76.0838	76.2609	76.3741	76.3937	76.3224	76.1584	75.9476	75.6634	75.3039	75.0427	74.8316	74.6815	74.5406	74.3746	74.3119	74.3195	74.3655	74.5022	74.7170
d-Sq5A2_04_C4F	53.7632	56.9234	59.8385	62.1983	64.2746	65.8692	67.5127	68.8553	69.8184	70.3709	70.6936	71.1310	71.2799	71.9511	72.5129	73.2630	74.0352	74.4656	74.8187	75.0006	75.3685	75.6272	75.9783	76.3757	76.5976	76.7731	77.0113	77.1491	77.3135	77.5886	77.7805	77.8828	78.0230	78.0306	77.9337	77.7331	77.5206	77.2263	76.8672	76.5800	76.3760	76.1865	76.0194	75.8806	75.7892	75.7863	75.8423	75.9953	76.1925
d-Sq5A2_04_C5F	50.8004	54.2774	57.1504	59.6825	61.9407	63.6795	65.2114	66.6313	67.7375	68.3819	68.6923	69.2633	69.4592	69.9651	70.5467	71.3190	72.1585	72.6894	72.9693	73.2854	73.5888	73.9070	74.2410	74.6191	74.8854	75.0738	75.2797	75.4791	75.6615	75.8999	76.0954	76.2232	76.3354	76.3804	76.3162	76.1148	75.8856	75.6342	75.2861	74.9898	74.7913	74.6260	74.4454	74.3042	74.2372	74.2413	74.3168	74.4753	74.6618
d-Sq5A2_04_C6F	49.2315	53.1002	56.2548	58.8900	61.3212	63.1383	64.8757	66.6018	67.7389	68.4574	68.9781	69.5780	69.6835	70.3324	71.0367	71.7839	72.7095	73.1747	73.5863	73.8377	74.1736	74.5194	74.9017	75.3317	75.5733	75.8054	76.0901	76.2724	76.4302	76.7556	76.9299	77.0696	77.2195	77.2457	77.1818	76.9945	76.7884	76.5651	76.2415	75.9665	75.8317	75.7166	75.5765	75.4913	75.4426	75.4748	75.5330	75.6895	75.8640
d-Sq5A2_04_D2F	47.9888	52.4193	55.8029	59.0862	61.2843	62.9868	65.0416	66.5650	67.7227	68.6192	68.9630	69.5084	69.5290	70.0227	70.8040	71.6400	72.4610	73.0035	73.4709	73.7786	73.9382	74.2974	74.7564	75.2554	75.4143	75.5911	75.7830	75.9790	76.2209	76.5163	76.7150	76.8229	76.9325	76.9026	76.7383	76.5478	76.2613	75.8513	75.4388	75.0879	74.8901	74.6609	74.4575	74.2592	74.1883	74.2164	74.2967	74.4379	74.6955
d-Sq5A2_05_A2F	46.6106	50.8916	53.8414	56.7731	59.0573	61.2466	62.7292	64.3374	65.4096	66.4958	67.0444	67.4778	67.3820	67.9744	68.5755	69.4833	70.3154	70.9767	71.4725	71.6656	72.0801	72.3464	72.7661	73.1882	73.4277	73.6323	73.8515	74.0242	74.2256	74.4626	74.6886	74.8320	74.9823	74.9689	74.8186	74.7062	74.4956	74.2087	73.8624	73.6391	73.4559	73.3360	73.1645	73.0257	72.9644	72.9962	73.0942	73.2266	73.4536
d-Sq5A2_05_A4F	49.5494	53.3753	56.3731	59.1656	61.1485	63.1848	64.7401	66.1264	67.2568	68.2600	68.6386	68.9988	68.9590	69.6598	70.2707	71.0304	71.8521	72.3949	72.9053	73.1009	73.4679	73.7982	74.1333	74.5067	74.7509	74.8820	75.0966	75.3112	75.5029	75.7516	75.9376	76.0736	76.2555	76.3064	76.1583	76.0906	75.8998	75.5451	75.1927	74.9297	74.6839	74.4881	74.2793	74.1103	74.0159	74.0381	74.1133	74.2908	74.5472
d-Sq5A2_05_A5F	53.2621	56.5304	58.9734	61.3007	63.1698	64.8382	66.2162	67.4486	68.4154	69.2084	69.4885	69.7815	69.5806	70.0577	70.6445	71.2842	71.9881	72.4820	72.9320	73.0538	73.3730	73.6280	73.9072	74.2947	74.5111	74.5972	74.7798	74.9719	75.1251	75.3308	75.4854	75.6042	75.7478	75.7407	75.5799	75.4327	75.2382	74.9772	74.6166	74.3808	74.1938	74.0534	73.8812	73.7607	73.7070	73.7284	73.7904	73.8986	74.0978
d-Sq5A2_05_A6F	48.6772	52.8446	55.6179	58.1821	60.5039	62.3459	64.1076	65.4454	66.6192	67.4962	67.9385	68.4131	68.3571	69.0055	69.5947	70.3088	71.0791	71.6149	72.1505	72.3522	72.7008	73.0058	73.3716	73.7656	73.9568	74.1466	74.3486	74.5377	74.7287	74.9619	75.1357	75.2886	75.4599	75.4586	75.3042	75.2315	75.0482	74.7859	74.4757	74.2702	74.0984	73.9848	73.8487	73.7276	73.6913	73.7395	73.8183	73.9506	74.1688
d-Sq5A2_05_C4F	54.5324	57.5062	59.8213	61.7456	63.6167	65.2454	66.5694	67.6745	68.5957	68.7839	69.1185	69.5043	69.4884	70.0327	70.5765	71.1794	71.8895	72.3846	72.6509	72.8782	73.1909	73.3951	73.6574	74.0673	74.2781	74.4191	74.5776	74.7107	74.9293	75.0961	75.2976	75.3773	75.4718	75.5264	75.4156	75.2038	75.0134	74.7064	74.3469	74.0865	73.8713	73.6890	73.5246	73.3781	73.3007	73.3278	73.3471	73.4682	73.6757
d-Sq5A2_05_C5F	54.8950	58.2980	60.9413	63.1320	65.1346	66.9644	68.3800	69.7877	70.7397	71.0774	71.5500	72.0138	72.1276	72.6965	73.3131	74.0799	74.6576	75.1754	75.5166	75.7827	76.1554	76.3541	76.5990	77.1152	77.3187	77.4662	77.6672	77.8659	78.0664	78.2524	78.4604	78.5652	78.6229	78.6462	78.5219	78.3011	78.0843	77.8237	77.4544	77.1977	77.0395	76.8807	76.7587	76.6331	76.6046	76.6161	76.6771	76.7893	77.0069
d-Sq5A2_05_C6F	50.5027	53.7566	56.4383	58.7108	60.6207	62.6706	64.1450	65.5454	66.4911	66.9573	67.4142	67.8156	67.8541	68.3019	68.9505	69.6678	70.3682	70.8487	71.2353	71.4414	71.8489	72.0818	72.3466	72.8573	73.0666	73.2671	73.4680	73.6687	73.8863	74.0974	74.2742	74.4236	74.5133	74.5294	74.4301	74.2660	74.0458	73.7518	73.4266	73.1677	72.9901	72.8027	72.6591	72.4906	72.4310	72.4321	72.4919	72.6341	72.8722
d-Sq5A2_05_D1F	49.1757	53.3340	56.6695	59.5607	61.8657	63.8847	65.4877	66.8963	68.1762	69.0111	69.4389	69.8921	69.9843	70.6251	71.1960	71.9269	72.7330	73.3000	73.6505	73.8789	74.2109	74.5184	74.9491	75.3525	75.5447	75.7327	75.9545	76.1862	76.4065	76.6254	76.7762	76.9300	77.0361	77.0018	76.8493	76.6673	76.4942	76.1389	75.7801	75.5640	75.3825	75.2861	75.1771	75.0960	75.1149	75.1454	75.2177	75.3048	75.5026
d-Sq5A2_05_D5F	49.3517	53.1129	55.7471	58.2989	60.3190	61.9929	63.4764	64.7480	65.7729	66.5656	66.7766	67.2420	67.1989	67.5729	68.1473	68.8244	69.5337	70.1091	70.4840	70.7113	70.9172	71.1795	71.5267	71.8712	72.0687	72.1872	72.3612	72.5571	72.7742	72.9740	73.1088	73.2484	73.3539	73.4071	73.3112	73.1560	72.9997	72.6948	72.3669	72.1291	71.9419	71.8113	71.6712	71.5660	71.5131	71.5255	71.5945	71.7015	71.8912
d-Sq5A2_06_A1F	49.1163	52.9620	55.7704	58.5392	60.7626	62.3895	64.2326	65.6167	66.6111	67.4698	68.0977	68.3384	68.1981	68.8784	69.4618	70.2409	71.0016	71.5940	72.0744	72.3601	72.7034	72.9726	73.3345	73.7867	74.0334	74.1667	74.4002	74.6100	74.7731	75.0129	75.2114	75.3415	75.4908	75.4883	75.2843	75.1549	74.9243	74.6280	74.2829	74.0323	73.8714	73.7629	73.6153	73.4847	73.4586	73.4910	73.5645	73.7128	73.9281
d-Sq5A2_06_A3F	48.8072	52.7907	56.0955	59.1759	61.5068	63.3118	65.2392	66.7029	67.7731	68.5263	69.2893	69.7386	69.5251	70.4049	71.0588	71.8076	72.6872	73.2700	73.7495	74.0557	74.3578	74.6766	75.0753	75.4726	75.7030	75.8825	76.1046	76.3091	76.5115	76.7575	76.9442	77.0871	77.2156	77.2406	77.0834	76.9687	76.7820	76.4983	76.1813	75.9006	75.7367	75.6418	75.4961	75.4168	75.4140	75.4584	75.5408	75.6805	75.8882
d-Sq5A2_06_B1F	47.0930	50.9820	53.8272	56.8227	59.5304	61.4555	63.2457	64.9976	66.1056	66.6884	67.3488	67.9605	67.9355	68.7270	69.5428	70.4235	71.2247	71.9066	72.2376	72.6317	72.9790	73.3292	73.6632	74.1790	74.5071	74.6479	74.8952	75.0665	75.2826	75.5402	75.7497	75.9612	76.1299	76.2255	76.1150	76.0193	75.8308	75.5462	75.2225	74.9736	74.7179	74.6227	74.4683	74.3153	74.2131	74.2343	74.3505	74.4812	74.7566
d-Sq5A2_06_B5F	52.8540	56.0825	58.6581	61.1534	63.2932	64.9398	66.4769	67.9071	68.9258	69.2752	69.5958	70.1084	70.2436	70.8208	71.4904	72.1669	72.9336	73.4292	73.6842	73.9661	74.2950	74.6399	75.0729	75.3613	75.5957	75.7431	75.9183	76.1034	76.2621	76.4986	76.6482	76.7757	76.9210	76.9573	76.8149	76.6961	76.4828	76.2138	75.8654	75.6210	75.3913	75.2637	75.1668	75.0277	74.9898	75.0058	75.0647	75.1713	75.3928
d-Sq5A2_06_C1F	48.3680	52.4257	55.2882	58.2612	60.8644	62.9117	64.5795	66.4210	67.5790	68.1402	68.7795	69.2614	69.3003	70.0593	70.9088	71.6915	72.5417	73.0938	73.4840	73.8399	74.1538	74.5184	74.8659	75.3865	75.7009	75.9025	76.1522	76.3422	76.5143	76.8649	77.0639	77.2037	77.3295	77.3848	77.2913	77.0838	76.8432	76.5471	76.1539	75.8438	75.5981	75.3741	75.1767	75.0063	74.9192	74.9468	75.0113	75.2224	75.4784
d-Sq5A2_06_C2F	48.4545	52.3349	55.2643	58.0788	60.4764	62.3640	64.2990	65.8328	66.9395	67.5635	68.1853	68.6586	68.7487	69.4152	70.1443	71.0267	71.8372	72.3268	72.6802	73.0836	73.3822	73.7022	73.9864	74.5218	74.8162	75.0234	75.2293	75.4587	75.5716	75.8598	76.0433	76.2074	76.3275	76.3592	76.2843	76.1019	75.8927	75.6566	75.3079	75.0716	74.8956	74.7592	74.6155	74.5036	74.4723	74.4878	74.5304	74.6902	74.8914
d-Sq5A2_06_C3F	49.8534	53.4354	56.2358	58.9400	61.2692	63.0215	64.7352	66.4316	67.4426	67.9095	68.5207	68.9679	69.0365	69.7923	70.4699	71.2672	72.0129	72.5732	72.9282	73.2487	73.5677	73.8732	74.2392	74.6742	74.9887	75.1650	75.3835	75.5869	75.7766	76.0402	76.1877	76.3448	76.4737	76.4983	76.4215	76.2190	75.9800	75.7488	75.3782	75.1116	74.9224	74.7825	74.6329	74.5016	74.4554	74.4823	74.5247	74.6489	74.8823
d-Sq5A2_06_C4F	46.8340	50.6808	53.8519	56.8534	59.2616	61.2119	63.3057	64.8645	65.9415	66.5353	67.0979	67.8399	67.8147	68.3898	69.2281	70.0260	70.8497	71.3244	71.7739	72.1951	72.4093	72.7409	73.0788	73.5628	73.8837	74.1179	74.3224	74.5289	74.6644	74.9365	75.1550	75.2862	75.3682	75.4265	75.3275	75.1161	74.9118	74.6917	74.3434	74.0631	73.9048	73.7618	73.6058	73.5039	73.4384	73.4496	73.5261	73.6696	73.8838
d-Sq5A2_07_A3F	51.4109	55.1371	58.0295	61.0121	62.9647	64.7208	66.4080	67.5847	68.7841	69.6392	70.1602	70.4085	70.4675	71.0926	71.7124	72.4710	73.2301	73.6910	74.2389	74.3717	74.7275	75.0833	75.4356	75.8002	75.9912	76.1675	76.3410	76.5505	76.7701	76.9741	77.1659	77.3373	77.4222	77.4639	77.3484	77.2342	77.0407	76.7673	76.3957	76.1469	75.9748	75.8140	75.6464	75.5490	75.4865	75.5357	75.6113	75.7653	75.9685
d-Sq5A2_07_A4F	49.9511	53.7126	56.5166	59.3908	61.4944	63.1651	64.7919	66.0058	67.0315	67.8648	68.5137	68.6645	68.6476	69.1608	69.7130	70.5436	71.3658	71.7587	72.3835	72.5293	72.8780	73.1218	73.4944	73.9705	74.1172	74.2880	74.4641	74.6260	74.7859	75.0471	75.2386	75.4086	75.5281	75.5183	75.3666	75.2174	75.0025	74.6768	74.2942	74.0174	73.8189	73.6149	73.4373	73.2821	73.1720	73.1906	73.2649	73.4376	73.6685
d-Sq5A2_07_A6F	52.2609	55.5390	58.0887	60.5234	62.2459	63.8244	65.1457	66.1970	67.1903	67.8318	68.3239	68.5659	68.4282	68.8278	69.2728	69.9996	70.6317	71.0628	71.6464	71.7369	72.0632	72.3412	72.5867	72.9235	73.1495	73.2481	73.4569	73.6462	73.7940	73.9774	74.1391	74.2828	74.3814	74.4062	74.2823	74.1306	73.9422	73.6848	73.3309	73.0827	72.8864	72.7441	72.5702	72.4442	72.4055	72.4275	72.4762	72.5993	72.7671
d-Sq5A2_07_B2F	45.6906	49.4477	52.6529	55.4146	57.7997	59.8539	61.6956	63.1686	64.4532	64.9988	65.5573	66.2326	66.2907	66.8054	67.5691	68.4388	69.2551	69.8363	70.3360	70.6506	70.9905	71.2799	71.6991	72.1266	72.3685	72.6430	72.8636	73.0186	73.2320	73.4544	73.6826	73.8303	73.9900	74.0351	73.9204	73.8172	73.6001	73.3291	72.9670	72.7643	72.5317	72.4222	72.2999	72.1327	72.0549	72.0724	72.1435	72.2863	72.5338
d-Sq5A2_07_C2F	46.0911	49.6473	52.7138	55.5923	57.9450	59.7535	61.4633	63.0580	64.2120	64.9518	65.4474	65.9827	66.0693	66.6656	67.3593	68.1463	68.9605	69.5792	70.0035	70.2825	70.6707	70.9138	71.2552	71.6708	72.0223	72.2128	72.4487	72.6858	72.8589	73.0969	73.2984	73.4827	73.6081	73.6854	73.6157	73.4755	73.2914	73.0583	72.7639	72.5235	72.3936	72.2499	72.0917	71.9697	71.9250	71.9581	71.9962	72.1276	72.3310
d-Sq5A2_07_C6F	55.2020	58.1873	60.8977	63.2709	65.2147	66.9773	68.3324	69.7565	70.7072	71.2479	71.5034	71.8988	72.0762	72.6532	73.2785	74.0283	74.5513	75.0790	75.4699	75.5797	75.8117	76.1663	76.4823	76.8540	77.1604	77.2135	77.3784	77.6245	77.7940	77.9842	78.1898	78.3035	78.4064	78.4071	78.3218	78.1097	77.8839	77.6241	77.2825	76.9741	76.8105	76.6278	76.4234	76.3192	76.2612	76.2676	76.3355	76.4781	76.6951
d-Sq5A2_07_D6F	50.5895	54.6972	57.5824	60.1099	62.3045	64.2452	65.7726	67.1863	68.2301	69.0032	69.2290	69.8299	69.7095	70.1161	70.8503	71.5465	72.2927	72.7879	73.1707	73.4153	73.6205	73.9062	74.2665	74.7022	74.9095	74.9965	75.1777	75.3935	75.5653	75.7682	76.0039	76.1506	76.2211	76.2252	76.1364	75.9397	75.7388	75.4231	75.0711	74.7721	74.5889	74.4554	74.3121	74.1428	74.0853	74.1029	74.1558	74.3012	74.5620
d-Sq5A2_08_A3F	46.9012	50.5813	53.5106	56.2300	58.1819	60.0269	61.8616	63.0429	64.1712	64.8458	65.6081	66.0061	65.6908	66.2519	66.8294	67.6880	68.4544	69.0133	69.5542	69.7965	70.1244	70.3922	70.7795	71.0756	71.3004	71.5248	71.7064	71.8786	72.0868	72.2915	72.4830	72.6446	72.8371	72.8842	72.7963	72.7341	72.5834	72.3158	71.9919	71.7468	71.5364	71.4028	71.2222	71.0829	71.0107	71.0372	71.0987	71.2516	71.4723
d-Sq5A2_08_A5F	42.8744	47.0848	50.2491	53.0785	55.5164	57.4601	59.4201	60.5698	61.8815	62.8484	63.5683	63.9984	63.8557	64.4434	65.0353	65.9294	66.7320	67.3785	67.9623	68.1805	68.6169	68.9505	69.3061	69.6331	69.8898	70.1214	70.3879	70.5931	70.7847	70.9531	71.1981	71.3786	71.5679	71.6370	71.5560	71.4568	71.3037	71.0390	70.7061	70.4881	70.3213	70.1365	69.9652	69.8471	69.7869	69.7993	69.8891	70.0583	70.2938
d-Sq5A2_08_B1F	53.5642	56.6973	59.1575	61.6745	63.7067	65.1839	66.8246	68.0407	69.0738	69.2704	69.8181	70.2894	70.3495	70.9389	71.5301	72.2858	72.9654	73.4886	73.7663	73.9790	74.2812	74.5949	74.9553	75.3209	75.5469	75.6833	75.8759	76.0849	76.2683	76.4831	76.6738	76.7976	76.8778	76.8954	76.7306	76.5820	76.3549	76.0316	75.6910	75.4483	75.2663	75.1490	75.0103	74.9627	74.8939	74.9113	74.9745	75.0752	75.2745
d-Sq5A2_08_B5F	51.2127	54.5005	57.1926	59.7277	62.1002	63.7234	65.5731	66.8172	68.0286	68.2806	68.9602	69.4824	69.6680	70.2641	70.9465	71.6831	72.3609	72.9564	73.2671	73.4782	73.7929	74.1667	74.5668	74.9484	75.1287	75.3625	75.5434	75.7639	75.9653	76.1813	76.3735	76.5394	76.6192	76.6298	76.5013	76.3344	76.1185	75.8361	75.4965	75.2561	75.0514	74.9277	74.8021	74.7138	74.6877	74.7265	74.7778	74.8715	75.0926
d-Sq5A2_08_B6F	53.6827	57.0254	59.5638	61.6964	63.8987	65.4563	66.9943	68.1584	69.1868	69.4652	69.9516	70.4022	70.5650	71.1314	71.7483	72.4286	73.1323	73.6266	73.8791	74.1155	74.3812	74.7297	75.0913	75.4079	75.5836	75.7882	75.9322	76.1642	76.3650	76.5286	76.7483	76.8853	76.9730	76.9958	76.8851	76.7368	76.5094	76.2399	75.9258	75.6621	75.4659	75.3406	75.2200	75.1197	75.0806	75.1116	75.1623	75.2591	75.4664
d-Sq5A2_08_C1F	45.3823	49.5068	52.3631	55.4142	57.8252	59.8801	61.7431	63.3129	64.5034	65.2063	65.8416	66.4710	66.5755	67.1491	67.9433	68.8582	69.6636	70.3041	70.7521	71.0502	71.3540	71.6930	72.0411	72.4983	72.8880	73.0567	73.3188	73.5116	73.7092	73.9907	74.2678	74.4430	74.5435	74.6700	74.6073	74.5036	74.3115	74.0824	73.7188	73.4729	73.3293	73.1470	72.9888	72.8411	72.7617	72.7480	72.8444	72.9827	73.2204
d-Sq5A2_08_C3F	47.7980	51.8845	54.8649	57.8634	60.1351	62.0643	64.0940	65.6238	66.8110	67.3517	68.0088	68.5750	68.6450	69.3987	70.1281	70.9103	71.7350	72.3174	72.6733	72.9853	73.2586	73.6443	74.0326	74.5356	74.8055	74.9882	75.2457	75.4025	75.6491	75.9125	76.1195	76.2660	76.3630	76.4068	76.3041	76.1462	75.9198	75.6702	75.3047	75.0491	74.8762	74.7176	74.5755	74.4682	74.4185	74.4299	74.5035	74.6063	74.8358
d-Sq5A2_08_C4F	46.6308	50.2836	53.2573	56.2822	58.4262	60.3597	62.1734	63.6694	64.7952	65.3946	65.9569	66.5672	66.7025	67.3089	67.9103	68.7574	69.5210	70.1351	70.5395	70.8090	71.1946	71.5247	71.8877	72.3163	72.5525	72.7601	72.9952	73.2357	73.4355	73.6570	73.8445	74.0217	74.1295	74.2125	74.1860	74.0298	73.8259	73.5899	73.2480	72.9819	72.7871	72.6271	72.4732	72.3315	72.2930	72.2739	72.3835	72.5297	72.7441
d-Sq5A2_08_D1F	44.5692	49.1712	52.4690	55.5427	57.9220	59.7868	61.6041	63.3648	64.5943	65.4503	65.9130	66.4479	66.4278	66.8515	67.4904	68.3012	69.1207	69.6715	70.1795	70.4381	70.7775	71.0602	71.4588	71.9209	72.1136	72.3479	72.5815	72.8251	73.0110	73.2380	73.4626	73.6040	73.6811	73.6783	73.5379	73.3416	73.1379	72.7709	72.3788	72.1576	72.0509	71.9016	71.7797	71.6788	71.6575	71.6678	71.7548	71.8482	72.0712
d-Sq5A2_08_D2F	47.4735	51.8897	54.8284	57.6120	60.0702	61.9633	63.6783	65.1820	66.2269	66.9979	67.4183	67.8612	67.8983	68.2957	69.0101	69.8169	70.5668	71.1605	71.5960	71.8185	72.1174	72.4148	72.7626	73.2118	73.3934	73.5726	73.7586	73.9630	74.1552	74.4141	74.5891	74.7303	74.8544	74.8812	74.8034	74.6311	74.4517	74.1220	73.7583	73.5125	73.3493	73.2060	73.0528	72.9268	72.8771	72.8913	72.9596	73.0681	73.2970
d-Sq5A2_08_D4F	48.7366	53.1966	56.5136	59.6763	61.9006	63.6799	65.5470	67.1646	68.3170	69.2011	69.5345	70.0182	70.1496	70.6644	71.3589	72.1549	72.9784	73.5401	73.9308	74.1970	74.4744	74.7951	75.2149	75.6717	75.8741	76.0456	76.2444	76.4611	76.6883	76.9320	77.1081	77.2555	77.3442	77.3270	77.1931	76.9899	76.7571	76.3644	75.9569	75.6799	75.5074	75.3573	75.1904	75.0411	74.9870	74.9977	75.0774	75.2128	75.4580
d-Sq5A2_09_A2F	47.4725	51.2095	54.4312	57.3266	59.2347	61.3557	62.8996	64.3653	65.5359	66.4122	67.0999	67.3182	67.2128	67.8393	68.3856	69.3001	70.0598	70.6432	71.1749	71.3917	71.7702	72.0822	72.4218	72.8290	73.0768	73.2815	73.4511	73.6748	73.8471	74.1058	74.3153	74.4410	74.5835	74.6139	74.4864	74.3419	74.1526	73.8635	73.5306	73.2704	73.0992	72.9528	72.7963	72.6518	72.6150	72.6259	72.6949	72.8652	73.0870
d-Sq5A2_09_A4F	48.7976	52.8424	55.8910	58.4645	60.5810	62.4883	63.9544	65.3939	66.5615	67.3519	68.0012	68.1960	68.2287	68.7823	69.3039	70.2635	70.9014	71.3984	71.9943	72.1962	72.5451	72.8235	73.1738	73.5860	73.8322	74.0147	74.1851	74.4084	74.5597	74.8167	75.0042	75.1441	75.2816	75.2969	75.1450	74.9838	74.7679	74.4596	74.0869	73.8123	73.5976	73.4371	73.2512	73.0818	73.0096	73.0259	73.1169	73.2818	73.5266
d-Sq5A2_09_A6F	50.5425	54.2330	57.6554	60.2256	62.3103	64.1122	65.8780	66.8464	68.0978	68.9628	69.5048	69.7521	69.7575	70.2917	70.8639	71.8398	72.4636	72.9527	73.5834	73.7244	74.0624	74.3916	74.7446	75.1754	75.3961	75.5681	75.7660	75.9807	76.1854	76.4455	76.6250	76.7743	76.9233	76.9219	76.7351	76.5822	76.3522	76.0002	75.6244	75.3055	75.0641	74.8653	74.6653	74.4892	74.4267	74.4460	74.5376	74.7184	74.9767
d-Sq5A2_09_B4F	50.1252	53.8475	56.5829	59.1022	61.4588	63.2474	64.8144	66.2071	67.3343	67.6969	68.1483	68.7655	68.9485	69.5089	70.2112	70.9998	71.6813	72.2772	72.6156	72.9957	73.2897	73.6164	74.0240	74.4155	74.6460	74.8189	75.0565	75.2320	75.4197	75.6462	75.8749	76.0585	76.1436	76.1939	76.0936	75.9542	75.7136	75.4196	75.0675	74.7958	74.5364	74.4241	74.2086	74.0810	74.0252	74.0396	74.0953	74.2151	74.4449
d-Sq5A2_09_B5F	48.8869	52.6291	55.3507	57.8024	60.1770	61.9629	63.6448	65.1118	66.1736	66.6195	67.1521	67.7040	67.7533	68.3561	69.0499	69.7948	70.5920	71.1163	71.4916	71.8560	72.1188	72.4246	72.8218	73.2319	73.4664	73.6994	73.8753	74.0428	74.2353	74.4579	74.7128	74.8576	74.9733	74.9956	74.8699	74.7416	74.5205	74.2601	73.9419	73.6610	73.4400	73.3742	73.1971	73.0373	72.9928	72.9894	73.0384	73.1652	73.4145
d-Sq5A2_09_B6F	52.1591	55.4583	57.8517	60.2542	62.1201	63.7651	65.2221	66.3727	67.3627	67.6038	68.0016	68.5139	68.6279	69.0767	69.6866	70.3975	71.0942	71.5538	71.8787	72.2052	72.4529	72.7448	73.1247	73.4881	73.6566	73.8664	74.0344	74.1940	74.3816	74.5982	74.7710	74.9258	75.0264	75.0616	74.9620	74.8262	74.5619	74.2628	73.9137	73.6310	73.3552	73.2004	73.0212	72.8692	72.8058	72.7964	72.8878	73.0127	73.2749
d-Sq5A2_09_C3F	52.8256	55.8688	58.3902	60.4899	62.5341	64.1615	65.4310	66.6692	67.5675	67.8749	68.1979	68.6023	68.6536	69.2216	69.7810	70.4942	71.0967	71.6421	71.9237	72.1625	72.4666	72.7907	73.0396	73.4096	73.6188	73.8672	73.9680	74.1763	74.3729	74.5732	74.7269	74.8577	74.9798	75.0403	74.9730	74.8254	74.6356	74.3771	74.0555	73.7872	73.5920	73.4301	73.2769	73.1548	73.1258	73.1146	73.1775	73.3281	73.5267
d-Sq5A2_09_D2F	47.9165	52.3074	55.5564	58.6671	61.1543	62.8487	64.7966	66.3029	67.4492	68.4581	68.8394	69.4520	69.4519	69.9423	70.6533	71.4735	72.3019	72.8138	73.2372	73.5357	73.8327	74.1170	74.5428	74.9734	75.1638	75.3396	75.5215	75.7447	75.9491	76.2061	76.4140	76.5466	76.6643	76.6622	76.5412	76.3941	76.1710	75.8301	75.4824	75.1995	75.0311	74.8786	74.7455	74.6055	74.5573	74.5776	74.6384	74.7530	75.0077
d-Sq5A2_09_D5F	52.1025	55.9157	58.8633	61.1778	63.4684	65.2926	66.6935	68.0381	68.9679	69.7753	69.9676	70.4149	70.3806	70.8383	71.4867	72.1366	72.9490	73.3888	73.7557	73.9771	74.1473	74.4454	74.8200	75.2492	75.3767	75.5355	75.6788	75.8465	76.0541	76.2792	76.4284	76.5585	76.6357	76.6225	76.4854	76.3285	76.0781	75.7182	75.3613	75.0873	74.8897	74.7768	74.6089	74.4659	74.4301	74.4761	74.5273	74.6455	74.8783
d-Sq5A2_10_A1F	49.4127	53.3449	56.3248	58.9210	61.0659	62.7843	64.6785	65.6237	66.9518	67.7199	68.3383	68.7234	68.5351	68.9494	69.6572	70.5768	71.2745	71.8202	72.3353	72.5118	72.8493	73.1986	73.5606	73.9385	74.2163	74.4666	74.6013	74.7761	75.0429	75.2427	75.4552	75.5872	75.6872	75.6582	75.5247	75.3256	75.1069	74.7672	74.4150	74.1306	73.9699	73.8498	73.6922	73.5495	73.5115	73.5445	73.6405	73.7724	73.9997
d-Sq5A2_10_A2F	45.1671	49.3662	52.2861	55.0766	57.4030	59.1582	61.0615	62.3733	63.5805	64.5319	65.0765	65.6126	65.4257	65.9758	66.7159	67.3998	68.2002	68.7431	69.3449	69.6145	69.9752	70.3010	70.6182	71.0125	71.2639	71.4786	71.6962	71.9078	72.1150	72.3583	72.5370	72.6761	72.8231	72.8746	72.7622	72.6784	72.4973	72.2382	71.9292	71.6723	71.5087	71.3726	71.2455	71.1042	71.0711	71.0896	71.1509	71.2611	71.4702
d-Sq5A2_10_A3F	45.9774	50.4367	53.8511	56.5183	58.8978	60.9356	62.8943	64.1768	65.4328	66.3626	67.1095	67.5706	67.4239	67.9821	68.7181	69.5997	70.4397	70.9673	71.4995	71.7505	72.1664	72.4382	72.8096	73.2246	73.4754	73.7265	73.9204	74.1130	74.3131	74.5469	74.7604	74.8960	75.0268	75.0269	74.9094	74.7732	74.6137	74.3190	74.0179	73.7550	73.6087	73.4831	73.3642	73.2502	73.2266	73.2540	73.3349	73.4643	73.6297
d-Sq5A2_10_A4F	53.8039	57.1939	59.9304	62.1572	63.9215	65.2725	67.0367	68.0025	68.9583	69.5136	69.9707	70.3353	70.1204	70.6196	71.2091	71.9248	72.5866	73.0217	73.4516	73.6079	73.8952	74.1915	74.5528	74.8723	75.0661	75.2538	75.4143	75.5614	75.7831	75.9816	76.1104	76.2228	76.3386	76.3279	76.1631	75.9501	75.7312	75.4295	75.0555	74.7863	74.6318	74.5004	74.3429	74.2402	74.2014	74.2303	74.2960	74.4013	74.5877
d-Sq5A2_10_A6F	47.6101	51.7010	55.0063	57.5851	59.8784	61.8136	63.4909	64.8566	66.1360	66.9664	67.6756	68.0197	67.9564	68.4059	69.1479	70.0348	70.7769	71.2681	71.8376	72.0655	72.4376	72.7970	73.1081	73.5062	73.7773	73.9409	74.1268	74.3151	74.5455	74.7800	74.9593	75.0937	75.2668	75.2934	75.1834	75.0768	74.8978	74.6531	74.3227	74.0751	73.9352	73.7943	73.6552	73.5451	73.5125	73.5447	73.6461	73.7860	73.9689
d-Sq5A2_10_B2F	49.3607	53.1074	56.1176	59.1601	61.5316	63.7504	65.3995	66.9005	68.2056	68.7234	69.2679	69.9675	70.2118	70.8579	71.5948	72.4517	73.1813	73.8302	74.2635	74.5424	74.8807	75.3216	75.6766	76.1214	76.3472	76.5865	76.8028	77.0375	77.2895	77.4959	77.7178	77.9009	78.0415	78.0668	77.9506	77.8240	77.6215	77.3274	77.0104	76.7089	76.5012	76.3939	76.2939	76.1807	76.1703	76.1922	76.2728	76.4045	76.6602
d-Sq5A2_10_B3F	45.5649	49.2641	52.1363	54.9816	57.1758	59.2075	61.0136	62.4343	63.5701	64.1091	64.7285	65.3151	65.3180	66.0454	66.6035	67.3584	68.2272	68.8376	69.1826	69.6014	69.9262	70.2670	70.5862	71.0080	71.2386	71.4693	71.6652	71.9216	72.1402	72.3006	72.5208	72.6862	72.8196	72.9050	72.8163	72.7745	72.5969	72.3378	72.0647	71.8425	71.6275	71.5450	71.4320	71.3217	71.2930	71.3049	71.3831	71.4887	71.6936
d-Sq5A2_10_D5F	52.4770	56.1455	59.4756	61.8643	63.8687	65.5960	67.1911	68.5924	69.5556	70.3218	70.6355	71.0555	71.0572	71.6125	72.2630	73.0259	73.7851	74.2665	74.6716	74.8217	75.0986	75.3849	75.7437	76.1733	76.3172	76.4433	76.6346	76.8003	77.0361	77.2531	77.4406	77.5871	77.6755	77.6529	77.5723	77.4033	77.1553	76.8018	76.4227	76.1248	75.9035	75.7416	75.5456	75.3863	75.3252	75.3351	75.3837	75.5401	75.7769
d-Sq5A2_10_D6F	48.5429	52.6358	55.8626	58.3113	60.1421	62.0592	63.6397	65.1677	66.1174	66.9432	67.2850	67.7490	67.7607	68.2124	68.8123	69.5113	70.3205	70.8562	71.2221	71.5259	71.7341	72.0100	72.3362	72.7799	72.9664	73.1174	73.3133	73.5125	73.7106	73.9389	74.1288	74.2872	74.4079	74.4149	74.3259	74.1615	73.9195	73.5904	73.2321	72.9560	72.7818	72.6219	72.4415	72.2980	72.2352	72.2430	72.2961	72.4286	72.6579
d-Sq5A2_11_A2F	50.6893	54.2828	57.2185	59.8181	61.4896	63.1846	64.8556	66.1764	66.8965	67.7419	68.3047	68.4675	68.3250	68.8465	69.3733	70.2046	70.9433	71.4395	71.9830	72.2373	72.4871	72.7408	73.0601	73.4910	73.6931	73.8912	74.0572	74.1943	74.3839	74.6457	74.8179	74.9535	75.1126	75.1273	75.0106	74.8922	74.6757	74.3317	73.9827	73.6787	73.4319	73.2393	73.0495	72.8640	72.7676	72.7596	72.8581	73.0087	73.2370
d-Sq5A2_11_A5F	51.9641	55.4462	58.3851	60.7721	62.4405	64.0082	65.8614	66.7044	67.7571	68.5057	68.8997	69.0447	69.0766	69.6901	70.2649	70.9050	71.6274	72.0345	72.4490	72.7151	73.0327	73.2329	73.6363	74.0322	74.1386	74.2740	74.4763	74.6208	74.8324	75.0752	75.2123	75.3401	75.4406	75.4441	75.3209	75.1982	74.9893	74.6634	74.3035	74.0096	73.7911	73.6064	73.4165	73.2675	73.2202	73.2379	73.3532	73.4930	73.7059
d-Sq5A2_11_B2F	50.4107	53.7674	56.4613	59.1186	61.4307	63.0270	64.9584	66.3021	67.2484	67.7685	68.3572	68.8574	68.9505	69.6088	70.2635	71.0015	71.8563	72.4197	72.7245	73.0469	73.3158	73.6498	74.0388	74.4433	74.6160	74.8518	75.0997	75.2215	75.4114	75.6578	75.8470	76.0356	76.1811	76.2365	76.1461	76.0341	75.8417	75.5346	75.2056	74.9379	74.7086	74.5932	74.4190	74.3048	74.2287	74.2401	74.3221	74.4683	74.7193
d-Sq5A2_11_B4F	52.0897	55.3042	57.9958	60.5942	62.7682	64.4277	66.2254	67.4677	68.3729	68.8883	69.4192	69.8606	69.8797	70.5992	71.1706	71.8724	72.7499	73.2590	73.5307	73.8808	74.1106	74.4340	74.8087	75.2345	75.4363	75.5989	75.8411	75.9717	76.1188	76.3815	76.5821	76.7379	76.8411	76.8890	76.7477	76.6125	76.3775	76.1089	75.7587	75.5055	75.2991	75.2082	75.0419	74.9380	74.8639	74.8501	74.9007	75.0113	75.2302
d-Sq5A2_11_B5F	48.9883	52.4248	55.1573	58.0318	60.1132	61.8820	63.6912	65.0219	65.9974	66.5109	67.1647	67.5964	67.6752	68.3462	68.9593	69.7118	70.5799	71.1245	71.5061	71.8466	72.1098	72.4579	72.8361	73.2437	73.4823	73.6623	73.9215	74.0845	74.2555	74.5019	74.7374	74.8574	74.9769	75.0146	74.9078	74.7619	74.5131	74.2056	73.8315	73.5397	73.2998	73.1423	72.9387	72.8044	72.7127	72.7056	72.7887	72.9460	73.1850
d-Sq5A2_11_B6F	47.3537	51.0628	53.9914	57.1741	59.6284	61.7062	63.6612	65.2215	66.3814	67.0821	67.7585	68.2844	68.5005	69.2724	70.0011	70.6853	71.6577	72.2140	72.5736	72.9400	73.2455	73.6250	74.0663	74.5304	74.7456	74.9518	75.2298	75.4421	75.6258	75.9135	76.1369	76.2974	76.4318	76.4934	76.3917	76.3014	76.1328	75.8738	75.5948	75.3585	75.1570	75.1092	74.9776	74.9103	74.8795	74.9199	75.0140	75.1360	75.3604
d-Sq5A2_11_C6F	45.5514	49.0524	52.2693	55.1913	57.4914	59.4809	61.2325	62.8942	63.9284	64.5978	65.2548	65.6273	65.8196	66.4250	67.0895	67.7933	68.6528	69.2619	69.6520	69.9910	70.2534	70.6035	70.8358	71.3492	71.6579	71.8387	72.1245	72.2825	72.4784	72.7719	72.9554	73.0986	73.2461	73.3088	73.2152	73.0852	72.8995	72.6738	72.3569	72.1513	71.9863	71.8405	71.7265	71.5762	71.5403	71.5797	71.6408	71.7916	72.0315
d-Sq5A2_11_D1F	47.7784	52.1774	55.3358	58.1433	60.6380	62.5084	64.2198	65.7912	66.8013	67.7034	68.1622	68.6465	68.6079	69.1447	69.7833	70.6124	71.5109	72.0412	72.4456	72.7631	73.0373	73.2510	73.6715	74.1824	74.3768	74.5064	74.7469	74.9084	75.1582	75.4202	75.6324	75.7592	75.8756	75.8863	75.7617	75.6676	75.4373	75.0330	74.6366	74.3364	74.1431	73.9485	73.7779	73.5931	73.5294	73.5460	73.6411	73.7764	74.0077
d-Sq5A2_11_D2F	46.2363	49.8164	52.4671	55.2789	57.1393	58.9493	60.5492	61.9720	62.9472	63.6977	64.0830	64.4823	64.5392	64.8000	65.3026	65.9699	66.7788	67.3832	67.7519	68.0695	68.3103	68.5866	68.8795	69.3024	69.4574	69.6500	69.8903	70.0488	70.2308	70.4355	70.6029	70.7608	70.8992	70.9413	70.8570	70.7597	70.5636	70.2299	69.8986	69.6507	69.4940	69.3410	69.1901	69.0451	68.9838	69.0046	69.0878	69.1995	69.4057
d-Sq5A2_11_D6F	44.5018	49.0833	52.2495	55.2293	57.6249	59.6223	61.4403	62.9464	64.0211	65.0507	65.4109	65.9737	65.9800	66.3359	67.0080	67.8259	68.7267	69.2050	69.6193	69.9056	70.2918	70.5143	70.8286	71.3788	71.5242	71.6899	71.9460	72.0937	72.2670	72.5291	72.7876	72.9158	73.0197	73.0585	72.9906	72.8606	72.7112	72.3835	72.0480	71.8194	71.6795	71.5072	71.3901	71.2497	71.1825	71.2029	71.2980	71.4271	71.6501
d-Sq5A2_12_A4F	45.5710	49.6364	53.0386	56.1883	58.5795	60.5315	62.6149	63.7999	64.9770	66.2223	66.8892	67.2594	67.1227	67.7093	68.3074	69.3531	70.1378	70.7009	71.3672	71.6498	71.9988	72.3326	72.6275	73.0731	73.3295	73.5500	73.7444	73.9570	74.1371	74.3991	74.6409	74.8094	74.9664	74.9679	74.9085	74.7679	74.5532	74.2662	73.8869	73.5888	73.3809	73.2040	72.9542	72.8283	72.7517	72.7536	72.8462	73.0273	73.2575
d-Sq5A2_12_A6F	46.6755	50.3603	53.5347	56.4057	58.4808	60.4247	62.1433	63.3245	64.5652	65.4705	66.1412	66.4126	66.3759	66.8805	67.4204	68.1696	68.8946	69.4438	70.0895	70.3300	70.6937	70.9829	71.3190	71.7379	71.9513	72.1588	72.3532	72.5239	72.7417	73.0041	73.1708	73.3451	73.4907	73.5041	73.4365	73.2822	73.0759	72.8152	72.4534	72.1798	71.9869	71.8443	71.6468	71.5021	71.4149	71.4289	71.5219	71.6746	71.9002
d-Sq5A2_12_B2F	47.4982	51.1843	54.1727	57.0983	59.4837	61.2327	63.0546	64.4912	65.6428	66.2616	66.8548	67.4424	67.3288	68.0380	68.7621	69.5242	70.3945	70.9359	71.3903	71.6957	71.9909	72.3424	72.7342	73.1792	73.4585	73.6745	73.8766	74.0758	74.3209	74.5506	74.7530	74.9640	75.0619	75.1230	75.0022	74.8971	74.6717	74.3652	74.0399	73.7338	73.5129	73.4060	73.2135	73.0918	73.0365	73.0528	73.1119	73.2481	73.4863
d-Sq5A2_12_B3F	50.7005	53.2613	55.6561	57.9576	59.7828	61.2504	62.6713	63.8280	64.5696	64.9968	65.4220	65.7195	65.5617	65.9782	66.5173	67.1432	67.8851	68.3806	68.7157	69.0050	69.2530	69.5144	69.8582	70.1688	70.3829	70.6323	70.7863	70.9605	71.1118	71.2685	71.4354	71.5858	71.6682	71.6953	71.5327	71.3430	71.0964	70.7728	70.3948	70.1186	69.9008	69.7780	69.6129	69.4831	69.4029	69.4020	69.4247	69.5322	69.7523
d-Sq5A2_12_B4F	48.6965	52.4843	55.5268	58.4604	60.8909	62.8028	64.7527	66.2501	67.4170	67.9992	68.6197	69.1520	69.2073	69.9267	70.6196	71.5004	72.3018	72.8755	73.3164	73.5956	73.9025	74.2460	74.7260	75.1241	75.3711	75.6063	75.7949	76.0086	76.2186	76.4915	76.6790	76.8775	76.9974	77.0128	76.8849	76.7429	76.4769	76.1757	75.8055	75.5187	75.2924	75.1379	74.9372	74.8168	74.7425	74.7507	74.8172	74.9607	75.1977
d-Sq5A2_12_C3F	46.8472	51.2342	54.3141	57.3735	60.0278	62.0554	64.1889	65.8403	66.9598	67.5652	68.3006	68.8780	69.0272	69.8213	70.4744	71.3654	72.1902	72.6874	73.0993	73.5106	73.8042	74.1791	74.6045	75.0903	75.3583	75.6091	75.8262	76.0518	76.3078	76.5666	76.7624	76.9008	76.9927	77.0142	76.8983	76.5868	76.3175	75.9674	75.5510	75.2318	75.0424	74.8954	74.6894	74.5436	74.5038	74.5106	74.5696	74.7495	74.9903
d-Sq5A2_12_C5F	51.8423	55.1539	57.7773	60.4046	62.3969	63.9578	65.6219	67.1401	67.9936	68.3411	68.8461	69.2749	69.3564	69.9818	70.4558	71.2095	71.8934	72.4247	72.7477	73.0316	73.2640	73.5894	73.8657	74.2831	74.5232	74.6835	74.8981	75.0331	75.2716	75.4442	75.6230	75.7419	75.8556	75.8770	75.7939	75.5906	75.4224	75.1615	74.7989	74.5359	74.3614	74.2167	74.0668	73.9739	73.9530	73.9583	73.9878	74.1034	74.2931
d-Sq5A2_12_D1F	47.4719	52.0064	54.9785	57.8261	60.2938	62.0749	63.7096	65.2855	66.5155	67.2677	67.6651	68.3238	68.3058	68.6829	69.2794	69.9878	70.8111	71.3489	71.8240	72.1080	72.3473	72.6287	73.0409	73.4767	73.6663	73.8564	74.0863	74.2931	74.4926	74.7155	74.9018	75.0417	75.1252	75.0858	74.9429	74.7436	74.5321	74.1459	73.8092	73.5433	73.3980	73.3038	73.1646	73.0883	73.0786	73.1019	73.1407	73.2414	73.4523
d-Sq5A2_12_D6F	50.4345	54.1630	56.9456	59.4759	61.3806	63.2696	64.6095	65.9110	66.9766	67.7611	68.0099	68.4909	68.4104	68.7550	69.3746	69.9780	70.7394	71.2046	71.5759	71.8631	72.0304	72.2440	72.6413	73.0326	73.1446	73.3272	73.5057	73.6980	73.8731	74.0960	74.2264	74.3682	74.5092	74.4818	74.3964	74.2279	74.0407	73.7417	73.3705	73.1456	72.9730	72.8459	72.6910	72.5859	72.5550	72.5771	72.6364	72.7528	72.9855
d-Sq5A2_13_A3F	47.6240	50.9768	54.2920	56.8566	58.7650	60.5557	62.3248	63.3704	64.4863	65.3539	65.8643	66.1697	66.0614	66.4289	66.9647	67.7737	68.4442	68.9639	69.5800	69.7463	70.0533	70.3196	70.6328	71.0227	71.2252	71.4465	71.6081	71.7894	71.9299	72.1425	72.2930	72.4394	72.6056	72.5955	72.4189	72.3128	72.1376	71.8387	71.5231	71.2810	71.1160	70.9730	70.8601	70.7329	70.6875	70.7323	70.7998	70.8869	71.0718
d-Sq5A2_13_A4F	44.5166	48.5783	51.7038	54.4902	56.8031	58.7404	60.7205	61.9831	63.1742	63.9533	64.9023	65.3182	65.2118	65.6707	66.1762	67.0902	67.9857	68.5755	69.1660	69.4121	69.7858	70.0686	70.3814	70.8455	71.1094	71.3072	71.5480	71.7588	71.9054	72.1429	72.3997	72.5599	72.7327	72.7655	72.6046	72.5445	72.3757	72.1140	71.7909	71.5660	71.3945	71.2800	71.1230	70.9782	70.9173	70.9291	70.9954	71.1629	71.3596
d-Sq5A2_13_A5F	44.9407	49.0545	52.3517	55.4142	57.8628	59.7328	61.7892	63.2072	64.5798	65.3658	66.2752	66.6072	66.5274	66.9408	67.6030	68.5461	69.3874	69.8835	70.5167	70.7911	71.1218	71.4241	71.8115	72.3019	72.5588	72.7496	72.9503	73.1827	73.3457	73.5791	73.8076	73.9529	74.1045	74.0901	73.9127	73.7361	73.5119	73.2013	72.8438	72.5873	72.4258	72.3149	72.1697	72.0334	71.9881	72.0351	72.1009	72.2346	72.4122
d-Sq5A2_13_A6F	45.2424	49.3181	52.5665	55.4047	57.6023	59.4745	61.5375	62.6899	63.9593	64.8246	65.6709	65.9838	65.8643	66.3856	66.9337	67.8388	68.6716	69.1609	69.7512	70.0436	70.3660	70.6421	70.9923	71.4403	71.6808	71.8723	72.0801	72.2289	72.4425	72.6836	72.8795	73.0697	73.2395	73.2716	73.1195	73.0610	72.9186	72.6737	72.3603	72.1327	71.9480	71.8221	71.6786	71.5414	71.5055	71.5471	71.6233	71.7892	71.9841
d-Sq5A2_13_B2F	49.1072	53.0552	56.0485	58.8260	61.2422	63.3345	65.2093	66.6628	67.7859	68.3057	68.8465	69.4432	69.6689	70.4421	71.1090	72.0200	72.7117	73.3915	73.7402	74.0164	74.3562	74.7105	75.1567	75.6229	75.9009	76.0526	76.2803	76.4777	76.7165	76.9549	77.1966	77.3765	77.4616	77.4813	77.3235	77.1748	76.9306	76.5869	76.2548	75.9584	75.7199	75.5931	75.4226	75.2768	75.2056	75.2756	75.3539	75.4941	75.7572
d-Sq5A2_13_B3F	45.4393	49.2011	52.6492	55.5155	57.9977	60.0124	62.0667	63.5908	64.7507	65.4805	65.9620	66.7778	66.9304	67.5373	68.2496	69.2097	70.0538	70.6687	71.1068	71.3790	71.7469	72.1702	72.6298	72.9868	73.2795	73.5028	73.7825	73.9563	74.2043	74.4607	74.6119	74.8723	74.9909	75.0193	74.8854	74.8013	74.6165	74.3208	74.0526	73.8000	73.6134	73.4895	73.3880	73.2923	73.2301	73.2871	73.3655	73.4668	73.7161
d-Sq5A2_13_B4F	43.0165	46.7708	49.7157	52.4266	54.9918	57.0075	58.9297	60.3046	61.5628	62.2399	62.7631	63.6153	63.5469	63.9528	64.6575	65.5447	66.3911	67.0590	67.4974	67.8074	68.1540	68.5449	68.8677	69.2514	69.5728	69.8168	70.1210	70.2911	70.4649	70.6642	70.8967	71.1078	71.2224	71.2588	71.1203	71.0269	70.8246	70.5527	70.2942	70.0609	69.8644	69.8098	69.7227	69.6000	69.5240	69.5628	69.5961	69.6712	69.9317
d-Sq5A2_13_C1F	46.3597	50.5893	54.2577	57.3908	59.8915	62.0479	64.2302	66.0046	67.3609	68.0385	68.8616	69.3589	69.6148	70.4700	71.3834	72.1822	73.0054	73.6731	74.0563	74.3942	74.8116	75.1538	75.5304	76.0974	76.4276	76.6640	76.8291	77.0863	77.3534	77.6825	77.8943	78.0957	78.1647	78.2227	78.1600	77.9601	77.7032	77.4150	77.0401	76.7500	76.5563	76.4021	76.1975	76.0526	76.0091	76.0352	76.1414	76.3218	76.5865
d-Sq5A2_13_C6F	46.1881	50.2510	53.7237	56.7455	59.3429	61.2899	63.5653	65.1694	66.3600	67.0782	67.7727	68.3144	68.4740	69.2494	69.9559	70.7846	71.6037	72.2037	72.6039	72.9409	73.2434	73.6211	74.0110	74.5117	74.8189	75.0771	75.2778	75.4822	75.7245	76.0046	76.1606	76.3682	76.4734	76.4985	76.4016	76.2093	75.9509	75.6864	75.2941	75.0462	74.8651	74.7062	74.5510	74.4207	74.3658	74.4187	74.4923	74.6440	74.8653
d-Sq5A2_13_D2F	47.2235	51.7170	54.5367	57.4543	59.8017	61.4819	63.2097	64.6391	65.7011	66.4796	66.9059	67.4354	67.3905	67.7259	68.4642	69.2317	70.0254	70.5399	71.0066	71.2296	71.4919	71.8303	72.1782	72.5850	72.8053	72.9630	73.1603	73.3935	73.5772	73.8135	74.0057	74.1529	74.2609	74.2903	74.2102	74.0647	73.8751	73.5074	73.1262	72.8554	72.6723	72.5145	72.3540	72.1844	72.1291	72.1502	72.2057	72.3205	72.5451
d-Sq5A2_13_D3F	46.0378	50.4522	53.8587	57.1499	59.5499	61.4260	63.4399	65.0617	66.2199	67.2516	67.7167	68.3633	68.3652	68.7706	69.6015	70.4118	71.2182	71.8081	72.2570	72.5497	72.7823	73.0830	73.5510	74.0899	74.2453	74.4356	74.6200	74.8087	75.0775	75.3687	75.5544	75.6964	75.8052	75.7626	75.6241	75.4010	75.1774	74.7888	74.3857	74.1176	73.9533	73.8091	73.6882	73.5402	73.4868	73.5268	73.5889	73.7004	73.9469
d-Sq5A2_14_A1F	48.5913	52.4141	55.6052	58.6214	60.8898	62.6668	64.5839	65.7210	67.1531	68.0322	68.6118	69.0987	69.0161	69.6281	70.3060	71.0943	71.9753	72.5124	72.9576	73.1995	73.6216	73.9804	74.3479	74.7695	75.0434	75.2239	75.4343	75.6932	75.8631	76.0865	76.3426	76.4495	76.5739	76.5123	76.2822	76.1259	75.9028	75.5933	75.1982	74.9422	74.7907	74.6713	74.5326	74.4160	74.3878	74.4156	74.4824	74.6196	74.8455
d-Sq5A2_14_A5F	44.0642	47.9171	51.2768	54.3414	56.7216	58.4487	60.1444	61.7770	62.9792	64.0613	64.8978	65.2929	65.2513	65.7503	66.3725	67.1349	68.1288	68.7173	69.2847	69.5156	69.9947	70.3515	70.7237	71.1320	71.4200	71.6774	71.9023	72.1387	72.2926	72.5642	72.8222	72.9509	73.0990	73.0801	72.8626	72.7160	72.4937	72.1532	71.7716	71.5034	71.3334	71.2210	71.0782	70.9399	70.8810	70.8839	70.9507	71.0712	71.3235
d-Sq5A2_14_B1F	45.7075	48.7393	51.3827	53.9289	55.7913	57.4481	59.1165	60.2836	61.4188	61.8154	62.2382	62.7918	62.6675	63.1444	63.6583	64.4080	65.2878	65.7754	66.2024	66.5140	66.8208	67.1307	67.4558	67.7726	68.0536	68.2909	68.5237	68.6807	68.8758	69.0522	69.2410	69.4108	69.5166	69.5677	69.4364	69.3262	69.1143	68.8690	68.5346	68.2841	68.1283	68.0095	67.8713	67.7802	67.6935	67.7105	67.7749	67.8763	68.0913
d-Sq5A2_14_B4F	46.4669	50.1547	53.3279	56.5035	58.7869	60.8977	62.7314	64.2886	65.5129	66.0014	66.7019	67.3507	67.5088	68.1528	68.8348	69.7090	70.5453	71.1090	71.5742	71.8664	72.1704	72.5458	72.9766	73.3859	73.6865	73.8871	74.1476	74.3114	74.5318	74.7665	74.9870	75.1673	75.2559	75.3491	75.1659	75.0572	74.8524	74.5727	74.2701	74.0315	73.8596	73.7610	73.6236	73.5282	73.4965	73.5343	73.6218	73.7441	73.9816
d-Sq5A2_14_B6F	47.3218	51.1182	53.9755	56.8183	59.0958	61.0055	62.7801	64.2090	65.4262	65.7967	66.3959	67.1555	67.3015	67.8830	68.5226	69.2547	70.0479	70.5682	70.9887	71.3008	71.5608	71.9543	72.3735	72.7532	73.0234	73.1541	73.4217	73.6441	73.8277	74.0569	74.2370	74.4027	74.5531	74.6432	74.5662	74.4766	74.3328	74.1044	73.8341	73.6243	73.4303	73.3744	73.2682	73.1885	73.1836	73.2388	73.3112	73.4461	73.6283
d-Sq5A2_14_C1F	47.9726	51.7432	54.8005	57.7026	59.9483	62.1093	64.0398	65.5087	66.7605	67.2999	67.9682	68.3891	68.6073	69.3454	70.0234	70.8709	71.7201	72.2390	72.6049	72.9929	73.2764	73.6537	73.9279	74.4550	74.7479	74.9459	75.1537	75.3868	75.5811	75.8577	76.0752	76.2085	76.2892	76.3307	76.2510	76.0331	75.8213	75.5452	75.1948	74.9057	74.7342	74.5709	74.4123	74.2953	74.2265	74.2480	74.3175	74.4860	74.7163
d-Sq5A2_14_C6F	53.0743	56.2117	58.7447	60.8844	62.7224	64.2845	65.8858	66.9778	67.9263	68.1897	68.5033	68.9897	68.9243	69.5671	70.1492	70.7040	71.4201	71.9594	72.2448	72.4157	72.7155	72.9713	73.2758	73.6072	73.8684	73.9857	74.2173	74.3912	74.5527	74.7702	75.0028	75.0606	75.1629	75.1995	75.1064	74.9292	74.7565	74.5017	74.1669	73.8934	73.6911	73.5217	73.3853	73.2366	73.2022	73.1916	73.2761	73.4239	73.6503
d-Sq5A2_14_D2F	47.6923	52.6681	56.1989	59.3908	62.0931	64.1593	66.0938	67.7086	68.9810	69.8941	70.4451	70.9316	71.0598	71.6903	72.5093	73.2541	74.1785	74.7378	75.1407	75.4136	75.6812	76.0848	76.5805	77.0497	77.2574	77.4043	77.6039	77.8645	78.1548	78.3931	78.6025	78.7128	78.7893	78.7798	78.5640	78.3048	77.9718	77.5653	77.1137	76.7813	76.5665	76.3698	76.1869	76.0323	76.0088	76.0594	76.1236	76.2685	76.4919
d-Sq5A2_14_D6F	49.1212	52.7437	55.3676	57.7749	59.4527	61.1157	62.5870	63.7456	64.6501	65.3798	65.5720	66.0311	65.8968	66.0859	66.7524	67.3931	68.0372	68.5054	68.8858	69.1451	69.3661	69.5950	69.9106	70.3047	70.4683	70.5627	70.7604	70.9559	71.1017	71.3209	71.5091	71.6421	71.7681	71.7842	71.7354	71.5886	71.4228	71.0972	70.7701	70.5323	70.3514	70.1849	70.0254	69.8857	69.8154	69.8335	69.8893	70.0389	70.2641
d-Sq5A2_15_A2F	53.4344	57.0606	59.7748	62.3078	64.2595	66.0709	67.4381	68.6367	69.6642	70.3419	70.8214	71.0911	71.0665	71.6007	72.2654	72.9846	73.7168	74.2339	74.6420	74.7456	75.1255	75.4131	75.7432	76.1641	76.4111	76.5296	76.7154	76.9073	77.0943	77.2804	77.4691	77.5867	77.6566	77.5955	77.4138	77.1848	76.9097	76.5363	76.1217	75.8211	75.6207	75.4651	75.2861	75.1704	75.1083	75.1159	75.1944	75.3221	75.5610
d-Sq5A2_15_C2F	47.2909	50.8717	53.6958	56.3297	58.8186	60.3792	62.1202	63.7903	64.7661	65.2352	65.7802	66.2598	66.4080	66.9153	67.5275	68.3598	69.1467	69.7850	70.1592	70.4232	70.7545	71.0328	71.2925	71.7702	72.0508	72.2300	72.4538	72.6871	72.8364	73.0918	73.3014	73.4527	73.5767	73.6717	73.6066	73.4592	73.3059	73.0630	72.7485	72.5319	72.3372	72.2157	72.0833	71.9862	71.9181	71.9547	72.0035	72.1603	72.3467
d-Sq5A2_15_C5F	53.2529	56.5122	59.4201	61.9831	64.1380	65.8309	67.3727	68.8218	69.8902	70.3756	70.6651	71.2428	71.4263	72.1720	72.7124	73.4704	74.1469	74.7847	75.0280	75.2831	75.5667	75.8651	76.2738	76.6702	76.8911	77.0813	77.2735	77.5304	77.7451	77.9654	78.1572	78.2681	78.3487	78.3972	78.2742	78.0404	77.8192	77.5061	77.1126	76.8168	76.6083	76.4208	76.2403	76.1031	76.0496	76.0739	76.1521	76.3241	76.5492
d-Sq5A2_15_D3F	49.1989	53.3830	56.7894	59.6456	61.9305	63.8125	65.4744	66.7796	68.0292	68.8179	69.1402	69.7085	69.6640	70.1231	70.9304	71.5573	72.3064	72.9383	73.2797	73.5088	73.8031	74.1051	74.5100	75.0570	75.2173	75.3832	75.6076	75.7892	76.0100	76.2700	76.4651	76.5550	76.6251	76.5726	76.3350	76.0703	75.7528	75.3114	74.8774	74.5607	74.4193	74.2836	74.1018	73.9697	73.9473	73.9562	73.9881	74.1140	74.3698
d-Sq5A2_16_A1F	46.9773	50.4398	53.6762	56.3177	58.3901	59.9917	61.8603	63.1347	64.2398	65.0890	65.5672	65.9178	65.8509	66.4521	66.8709	67.7429	68.4773	69.0764	69.5541	69.8225	70.2209	70.4465	70.7715	71.1864	71.4177	71.6314	71.8312	71.9962	72.1634	72.3763	72.5685	72.7338	72.8791	72.8801	72.7528	72.6410	72.4430	72.1765	71.8555	71.6106	71.4405	71.3214	71.2026	71.0654	70.9919	71.0423	71.1076	71.2244	71.4329
d-Sq5A2_16_A2F	50.6110	54.2038	57.1801	59.8149	61.9104	63.5159	65.2672	66.6528	67.7018	68.5276	68.9344	69.3195	69.0236	69.7975	70.2944	71.1164	71.8947	72.3834	72.8501	73.1248	73.4761	73.7386	74.1461	74.5711	74.7793	74.9733	75.1736	75.3338	75.5595	75.8084	76.0107	76.1462	76.2561	76.2241	76.0296	75.7987	75.5319	75.1531	74.7264	74.4087	74.2112	74.0532	73.8472	73.6838	73.6100	73.6206	73.6921	73.8360	74.1054
d-Sq5A2_16_A4F	48.9336	52.5191	55.1829	57.9352	59.8330	61.3312	62.9991	64.2383	65.2721	66.0756	66.4963	66.8096	66.6310	67.1929	67.6529	68.4814	69.1898	69.6931	70.1250	70.4063	70.7413	70.9902	71.3142	71.7460	71.9206	72.0751	72.2830	72.4426	72.5780	72.8515	73.0022	73.1300	73.2957	73.2583	73.1101	72.9781	72.7230	72.3886	72.0258	71.7537	71.5638	71.4093	71.2494	71.0862	71.0051	71.0096	71.0937	71.2296	71.4831
d-Sq5A2_16_C1F	46.8088	50.5905	53.6243	56.5024	58.9484	60.9505	62.8253	64.3818	65.5395	65.9529	66.6577	67.1972	67.2940	67.9228	68.6523	69.6073	70.3728	70.9552	71.3264	71.6927	71.9935	72.3330	72.6497	73.1244	73.5129	73.6581	73.9205	74.1252	74.3157	74.5934	74.8071	74.9933	75.0984	75.1400	75.0844	74.8924	74.6640	74.3896	74.0162	73.7403	73.5822	73.4195	73.2362	73.0487	73.0264	73.0172	73.1075	73.2722	73.5298
d-Sq5A2_16_C5F	43.2124	46.9954	50.3201	53.0276	55.9019	57.9023	59.7348	61.4787	62.4908	63.2206	63.8544	64.4834	64.5146	64.9268	65.6486	66.4828	67.3996	67.9693	68.3007	68.6751	69.0254	69.3819	69.6356	70.1102	70.4848	70.6879	70.9719	71.1834	71.3217	71.5552	71.7747	71.9190	72.0504	72.0760	71.9511	71.7298	71.4752	71.2094	70.8008	70.5646	70.4717	70.3377	70.1999	70.0786	70.0403	70.0387	70.0982	70.2124	70.4243
d-Sq5A2_16_D4F	46.6983	50.9352	54.3520	57.2263	59.5018	61.5499	63.2216	64.8063	65.9494	66.8362	67.2360	67.8057	67.7507	68.1859	68.8166	69.4991	70.3450	70.9522	71.2602	71.4879	71.8384	72.1793	72.4920	72.9580	73.1028	73.2931	73.5739	73.7366	73.9353	74.1740	74.3398	74.4451	74.5521	74.5455	74.4116	74.2399	74.0221	73.6744	73.3483	73.0989	72.9745	72.8436	72.7322	72.6562	72.6693	72.6647	72.7208	72.8091	72.9904
d-Sq5A2_16_D6F	52.1560	56.2728	59.5533	62.4113	64.4079	66.3995	68.3224	69.6402	70.6067	71.4888	71.8213	72.2528	72.3420	72.8816	73.3908	74.2209	75.0259	75.4544	75.8139	76.0082	76.2680	76.6180	77.0412	77.4144	77.5941	77.7477	77.9378	78.1282	78.3694	78.6127	78.7215	78.8358	78.9214	78.8478	78.6649	78.3814	78.0749	77.6881	77.2367	76.9033	76.7155	76.5625	76.4004	76.2615	76.2446	76.2666	76.3138	76.4396	76.6620
d-Sq5A2_17_A2F	47.6133	51.5988	54.4764	57.6079	60.0612	61.7569	64.0070	65.3276	66.2749	67.3928	67.9946	68.3686	68.3400	68.8557	69.6177	70.4140	71.1344	71.8110	72.3366	72.5126	72.9470	73.2944	73.7269	74.1744	74.4118	74.6710	74.8478	75.1009	75.2603	75.5405	75.7453	75.9030	75.9984	75.9369	75.6990	75.4565	75.0960	74.6925	74.2368	73.8664	73.6347	73.4802	73.2848	73.0806	73.0351	73.0508	73.0926	73.2580	73.5252
d-Sq5A2_17_A4F	53.2356	56.2773	58.7400	61.0601	62.9583	64.4851	66.0318	67.2436	67.9934	68.6754	69.0613	69.2992	69.2613	69.7274	70.3026	70.9463	71.5071	71.9680	72.4395	72.5215	72.8560	73.1712	73.4624	73.7853	73.9939	74.0911	74.2202	74.4722	74.6160	74.8111	74.9576	75.0802	75.1379	75.1591	75.0188	74.8668	74.6507	74.3520	74.0235	73.7567	73.6037	73.4578	73.3214	73.1951	73.1875	73.2093	73.2688	73.4031	73.5783
d-Sq5A2_17_A5F	47.7988	51.2076	54.0749	56.4671	58.5051	60.3992	62.1246	63.5099	64.4296	65.3080	65.8459	66.2446	66.1235	66.4589	66.9976	67.7909	68.5150	69.0723	69.6139	69.7748	70.1694	70.4309	70.7474	71.1192	71.3569	71.5503	71.7406	71.9301	72.0829	72.2955	72.4822	72.6301	72.7768	72.7478	72.6460	72.5175	72.3081	72.0713	71.7335	71.4758	71.3090	71.1861	71.0620	70.9085	70.8749	70.8919	70.9409	71.0755	71.2624
d-Sq5A2_17_B5F	49.5937	52.6336	55.7157	58.1525	60.3830	62.3528	64.0711	65.2867	66.4654	66.9090	67.3350	68.0180	68.0588	68.6629	69.2839	70.1164	70.9069	71.5294	71.8223	72.1551	72.4367	72.7719	73.2175	73.5740	73.8305	74.0338	74.2083	74.3990	74.6450	74.8330	74.9984	75.2360	75.3602	75.3845	75.2661	75.1463	74.9058	74.6057	74.2592	73.9659	73.7138	73.5605	73.3648	73.1925	73.1298	73.1413	73.2116	73.3865	73.6599
d-Sq5A2_17_C1F	48.0413	51.5718	53.9797	56.4894	58.7719	60.2562	61.9395	63.4087	64.4234	64.8310	65.4099	65.8052	65.8365	66.3253	66.9199	67.6673	68.4371	69.0277	69.3801	69.6414	69.9982	70.2510	70.4874	70.9280	71.1988	71.3860	71.5897	71.8049	71.9571	72.1526	72.3938	72.5277	72.6652	72.7174	72.6860	72.5718	72.4023	72.1636	71.8397	71.5861	71.4164	71.2766	71.1187	70.9840	70.9307	70.9349	70.9885	71.1318	71.3422
d-Sq5A2_17_C4F	54.7254	57.6997	60.2398	62.2899	64.4049	65.7514	67.1687	68.3829	69.3272	69.6359	69.9649	70.3905	70.4219	70.9454	71.5153	72.1900	72.9193	73.4207	73.6786	73.8769	74.0989	74.4473	74.7419	75.1282	75.4178	75.5442	75.6661	75.9210	76.0620	76.2893	76.4528	76.5822	76.6495	76.6622	76.5572	76.3271	76.0610	75.7182	75.3139	74.9684	74.7214	74.5023	74.2826	74.0951	74.0225	74.0180	74.0810	74.2455	74.4923
d-Sq5A2_17_C5F	49.8934	53.6607	56.8469	59.6256	62.2669	64.2747	66.0850	67.5265	68.8908	69.4854	70.0540	70.6034	70.6934	71.4830	72.2153	73.1113	73.9096	74.5079	74.8799	75.1290	75.4622	75.7905	76.1968	76.7209	76.9735	77.1725	77.3414	77.5464	77.7215	78.0420	78.2771	78.4013	78.4940	78.5126	78.4385	78.2209	77.9767	77.6668	77.2655	76.9483	76.7077	76.5157	76.3078	76.1380	76.0735	76.0946	76.1649	76.3649	76.6221
d-Sq5A2_17_D2F	48.9549	53.1603	55.9669	58.7280	60.8666	62.6084	64.2009	65.6686	66.7631	67.5364	67.8291	68.3194	68.2827	68.7332	69.4644	70.0738	70.7739	71.4352	71.8285	72.0569	72.3119	72.6640	73.0050	73.4158	73.5709	73.7487	73.9615	74.1596	74.3912	74.6016	74.7607	74.8894	74.9988	75.0172	74.8819	74.7128	74.4579	74.0782	73.6804	73.3946	73.1627	73.0457	72.8282	72.6796	72.6121	72.6337	72.6905	72.7936	73.0081
d-Sq5A2_17_D4F	50.6806	54.3761	57.3007	59.7633	61.9046	63.5324	65.0652	66.3587	67.3132	68.1474	68.3889	68.8309	68.7151	69.1130	69.7808	70.3724	71.0755	71.6243	72.0331	72.2070	72.4412	72.7545	73.0633	73.4623	73.6564	73.8094	73.9935	74.1887	74.4031	74.5714	74.7498	74.8387	74.8989	74.8686	74.7471	74.5162	74.2677	73.9111	73.5590	73.2827	73.1271	73.0508	72.8976	72.7847	72.7708	72.8095	72.8476	72.9169	73.1163
d-Sq5A2_18_A2F	46.5575	50.6508	54.1348	57.0182	59.4949	61.3771	63.2677	64.9148	65.9181	66.9092	67.5921	67.9991	67.9065	68.6707	69.2721	70.1622	70.9727	71.5997	72.0720	72.3516	72.7701	73.0971	73.5169	73.9568	74.2808	74.5165	74.7053	74.9406	75.1326	75.4107	75.6086	75.7867	75.8974	75.8345	75.6207	75.3456	75.0048	74.5724	74.1165	73.7580	73.5423	73.3672	73.1615	72.9837	72.9301	72.9540	73.0231	73.1451	73.4279
d-Sq5A2_18_A4F	52.8248	56.1757	58.6427	60.9456	62.7189	64.3748	65.6222	66.9120	67.7174	68.4468	68.8751	69.0889	69.0250	69.6462	70.0951	70.7551	71.3556	71.8113	72.1930	72.3902	72.6909	73.0112	73.3429	73.6272	73.8185	73.9486	74.1094	74.3077	74.5020	74.6934	74.8183	74.9392	75.0470	75.0137	74.8906	74.7518	74.5353	74.2417	73.8895	73.6416	73.4567	73.3203	73.1936	73.0870	73.0571	73.0906	73.1564	73.2801	73.4726
d-Sq5A2_18_B2F	46.2553	49.2703	51.6052	53.7128	55.8178	57.2769	58.7993	59.9153	60.8792	61.0891	61.5737	62.0563	61.8463	62.3535	62.8855	63.4751	64.2877	64.8168	65.1705	65.5467	65.8084	66.0811	66.4223	66.6726	66.9515	67.1756	67.3745	67.5798	67.7157	67.8796	68.0654	68.1948	68.3073	68.3721	68.2786	68.1843	67.9905	67.6962	67.3696	67.1426	66.9102	66.7987	66.6454	66.5267	66.4493	66.4423	66.5054	66.6273	66.8134
d-Sq5A2_18_B5F	48.3805	52.1338	54.7146	57.6213	60.1478	61.7364	63.4840	64.9250	65.9270	66.3851	67.0023	67.5681	67.6340	68.3067	69.0519	69.8399	70.6176	71.2204	71.5836	71.9614	72.2305	72.5362	72.9855	73.4053	73.5351	73.8622	74.0670	74.2546	74.4505	74.7092	74.9175	75.0702	75.2253	75.2660	75.1473	75.0443	74.7892	74.4745	74.1130	73.8571	73.5853	73.4161	73.2606	73.1039	73.0305	73.0280	73.1149	73.2692	73.5329
d-Sq5A2_18_C5F	48.7910	52.8742	56.1597	59.2092	61.7915	63.9249	65.7917	67.3871	68.6370	69.0016	69.7514	70.2461	70.5494	71.4842	72.2215	73.0336	73.8837	74.4659	74.8352	75.1326	75.4312	75.8117	76.2662	76.7020	76.9477	77.1526	77.3629	77.6102	77.8704	78.1242	78.3310	78.5304	78.5783	78.6444	78.5048	78.3273	78.0501	77.7478	77.3403	77.0575	76.8183	76.5991	76.4199	76.2305	76.1578	76.1972	76.2804	76.4579	76.7221
d-Sq5A2_18_D2F	48.1228	52.3948	55.6331	58.4080	60.4376	62.3691	63.9672	65.4179	66.4720	67.2505	67.5579	68.1958	68.1842	68.6333	69.3253	70.0178	70.8064	71.3541	71.7023	72.0404	72.3553	72.6282	72.9852	73.4224	73.6154	73.7637	73.9807	74.1928	74.4241	74.5973	74.7903	74.9337	75.0555	75.0275	74.9203	74.7502	74.5200	74.1254	73.7297	73.4476	73.2295	73.0497	72.8918	72.7457	72.6891	72.6845	72.7490	72.8764	73.0716
d-Sq5A2_18_D4F	51.3244	55.2189	58.0484	60.5066	62.5027	64.2604	65.7019	66.9966	68.0143	68.6030	68.7908	69.4918	69.3467	69.8401	70.4272	70.9745	71.6661	72.1572	72.5545	72.7414	73.0261	73.2982	73.6410	74.0274	74.1790	74.3475	74.5350	74.7586	74.9310	75.0955	75.2578	75.3689	75.4328	75.3836	75.2339	75.0257	74.7836	74.4241	74.0437	73.7715	73.6306	73.5126	73.4068	73.3004	73.3000	73.3169	73.3583	73.4263	73.6114
d-Sq5A2_19_A4F	46.0365	49.7033	53.1423	56.1897	58.4845	60.3784	61.9697	63.5375	64.6865	65.8264	66.3382	66.8138	66.7679	67.2643	67.9326	68.7623	69.6137	70.1986	70.6960	70.9619	71.3499	71.7170	72.0200	72.3982	72.6973	72.9294	73.1266	73.3455	73.5936	73.7594	73.9971	74.1864	74.3160	74.3029	74.2074	74.0925	73.9100	73.6583	73.3684	73.1143	72.9673	72.8845	72.6967	72.6057	72.5683	72.6241	72.6638	72.8112	73.0199
d-Sq5A2_19_A5F	51.6640	54.9676	57.8020	60.2783	62.2851	63.9151	65.2619	66.4718	67.5073	68.3103	68.7606	68.9901	69.0095	69.4925	70.0429	70.7260	71.4700	71.9259	72.3694	72.5987	72.9318	73.1954	73.4966	73.8415	74.0827	74.2027	74.3781	74.6045	74.7806	75.0045	75.1691	75.3078	75.4500	75.4781	75.4015	75.2817	75.0922	74.7728	74.4154	74.1304	73.8858	73.7066	73.5018	73.3493	73.2574	73.2695	73.3439	73.5125	73.7528
d-Sq5A2_19_A6F	45.4387	49.4688	53.2216	56.2001	58.7513	60.7539	62.3516	64.0756	65.2913	66.4029	67.0808	67.4800	67.5456	68.1790	68.8645	69.6124	70.4302	71.1018	71.5537	71.8490	72.2573	72.6170	72.9822	73.3379	73.6506	73.8471	74.1132	74.3451	74.5503	74.7845	74.9616	75.1045	75.2593	75.2686	75.1580	74.9813	74.7948	74.5274	74.2187	73.9653	73.8194	73.7215	73.5805	73.4865	73.4735	73.5306	73.5920	73.7266	73.9250
d-Sq5A2_19_B6F	45.4381	49.3370	52.5579	55.5296	58.0394	60.0885	61.8048	63.4422	64.7520	65.2782	65.8733	66.6960	66.6412	67.3322	68.0419	68.9116	69.6845	70.3331	70.8186	71.0497	71.3850	71.7383	72.1166	72.5843	72.8705	73.1127	73.3219	73.5017	73.6875	73.9456	74.2189	74.4366	74.5138	74.5426	74.3860	74.2746	74.0800	73.7871	73.4771	73.2607	73.0435	72.9599	72.8182	72.6905	72.6515	72.6872	72.7557	72.9108	73.1644
d-Sq5A2_19_D1F	47.7428	52.1988	55.6108	58.4520	60.8512	62.8505	64.5226	65.9740	67.2151	68.0459	68.4424	69.0472	69.0517	69.4797	70.2311	71.0210	71.8559	72.5071	72.8634	73.1324	73.4369	73.6799	74.0515	74.5818	74.7484	74.9255	75.1041	75.2981	75.5343	75.8258	76.0042	76.1199	76.2328	76.2330	76.1232	75.9922	75.7640	75.4034	75.0778	74.7867	74.6023	74.4465	74.2925	74.1378	74.1030	74.1448	74.2439	74.3821	74.6147
d-Sq5A2_19_D2F	47.2447	51.5259	54.5926	57.4031	59.6905	61.4770	63.2273	64.5478	65.6910	66.5189	66.9171	67.4723	67.3951	67.7631	68.4285	69.2191	70.0788	70.6670	71.0825	71.3861	71.6845	71.8634	72.2634	72.7748	72.9704	73.1336	73.3225	73.5009	73.6923	73.9967	74.1564	74.3030	74.3972	74.3574	74.1788	73.9739	73.6315	73.1669	72.7186	72.3428	72.0984	71.8555	71.6160	71.3867	71.2715	71.2562	71.3315	71.4964	71.8270
d-Sq5A2_19_D4F	43.7945	47.6256	50.5504	53.1221	55.3337	57.1441	58.7953	60.0880	61.3199	62.1444	62.4964	63.1388	63.1283	63.2076	63.8374	64.4947	65.3253	65.9004	66.3517	66.6865	66.9727	67.2495	67.5589	68.0163	68.1908	68.4356	68.6453	68.8420	69.0069	69.2086	69.4210	69.5992	69.7043	69.7162	69.6118	69.4240	69.1902	68.8716	68.5284	68.2822	68.1542	68.0434	67.9119	67.7844	67.7600	67.7755	67.8060	67.8921	68.1587
d-Sq5A2_20_A5F	47.8464	51.5309	54.7163	57.2362	59.4707	61.1619	62.8842	64.1672	65.2891	66.2053	66.6926	67.0192	66.9225	67.4268	68.0364	68.7223	69.5160	70.0125	70.5158	70.7857	71.1088	71.3931	71.7189	72.1164	72.3452	72.4859	72.7135	72.9023	73.0393	73.2798	73.4538	73.6063	73.7003	73.7023	73.5729	73.4605	73.2631	72.9877	72.6786	72.4239	72.2349	72.1034	71.9802	71.8331	71.7977	71.8292	71.9298	72.0629	72.2858
d-Sq5A2_20_C1F	44.6857	48.7627	51.9151	54.8032	57.4723	59.4826	61.0715	63.0479	64.2472	64.9866	65.5223	65.9906	66.1987	66.8832	67.5045	68.5144	69.3244	69.9061	70.4070	70.6684	71.1062	71.4412	71.7891	72.2422	72.5935	72.7905	73.0650	73.2479	73.4739	73.7515	73.9547	74.1546	74.2488	74.3046	74.2333	74.0335	73.8751	73.6175	73.2764	73.0478	72.8782	72.7725	72.6410	72.4988	72.4615	72.4898	72.5457	72.7000	72.9478
d-Sq5A2_20_C4F	44.7290	48.6675	51.6517	54.6106	57.2016	59.1461	60.8547	62.7454	63.9321	64.6443	65.2222	65.7471	65.8861	66.4450	67.0717	68.0896	68.8031	69.3911	69.8735	70.1278	70.5572	70.8576	71.1559	71.6476	71.9413	72.1722	72.4176	72.5909	72.8002	73.0297	73.2677	73.4135	73.5186	73.5131	73.4233	73.1832	72.9313	72.6545	72.2698	71.9900	71.8608	71.7361	71.5704	71.4285	71.3816	71.3923	71.4479	71.5709	71.8304
d-Sq5A2_20_C6F	48.5333	52.0771	54.5034	57.1721	59.5428	61.0352	62.3304	63.9977	65.0072	65.3700	65.8051	66.3009	66.3158	66.8729	67.4986	68.2393	68.8648	69.3785	69.7689	70.0280	70.3180	70.6758	70.9286	71.3213	71.5653	71.7075	71.9301	72.1111	72.3088	72.5548	72.7040	72.8530	72.9804	73.0786	73.0158	72.8615	72.7067	72.4746	72.1473	71.9234	71.7510	71.5955	71.4291	71.2948	71.2482	71.2614	71.3453	71.4814	71.7240
d-Sq5A2_21_A4F	44.8585	49.2384	52.5242	55.4570	57.9143	60.0017	62.2094	63.2115	64.5201	65.5455	66.3274	66.5813	66.5519	67.0797	67.7188	68.5574	69.4111	69.9472	70.5280	70.8230	71.1823	71.5635	71.8640	72.3173	72.6053	72.8261	72.9976	73.2066	73.3897	73.6706	73.8424	73.9709	74.1153	74.0861	73.9138	73.7067	73.4455	73.1644	72.7902	72.5051	72.3191	72.2051	72.0592	71.9213	71.8991	71.9508	71.9970	72.1529	72.3233
d-Sq5A2_21_A5F	46.4559	50.7647	53.9867	57.0195	59.5038	61.4058	63.4101	64.8312	66.0192	67.0010	67.9251	68.1325	68.1036	68.8236	69.4307	70.3102	71.1144	71.6373	72.1921	72.5264	72.8760	73.2230	73.5841	74.0144	74.2346	74.4947	74.6752	74.8988	75.0804	75.3331	75.5385	75.6839	75.8433	75.8531	75.7018	75.6039	75.4071	75.1589	74.8471	74.6092	74.4427	74.3308	74.2132	74.0943	74.0542	74.1186	74.1867	74.3388	74.5370
d-Sq5A2_21_A6F	46.1237	50.1872	53.7309	56.5664	58.7676	61.1015	62.8908	64.1372	65.4825	66.4374	67.2909	67.5005	67.4457	68.0021	68.6125	69.4718	70.2807	70.8193	71.3866	71.6642	72.0341	72.4123	72.7529	73.1862	73.4018	73.6710	73.8338	74.0578	74.2716	74.5156	74.6910	74.8086	74.9648	74.9679	74.8231	74.6800	74.4720	74.2103	73.9006	73.6679	73.5407	73.4462	73.3391	73.2514	73.2434	73.3012	73.3474	73.4871	73.6644
d-Sq5A2_21_B1F	49.0236	52.6225	55.3512	57.6808	59.9871	61.7389	63.4334	64.7384	65.7745	66.1748	66.7952	67.1610	67.3475	67.8002	68.4746	69.1912	70.0071	70.5320	70.9138	71.2118	71.5190	71.8554	72.2642	72.6164	72.8355	73.0660	73.2648	73.4716	73.6660	73.9115	74.0730	74.2510	74.3740	74.4516	74.3294	74.2699	74.1141	73.8697	73.5630	73.3465	73.1758	73.0787	72.9630	72.8870	72.8645	72.9088	72.9943	73.1152	73.3247
d-Sq5A2_21_B2F	46.3746	50.0618	52.9859	55.4669	57.8328	59.6894	61.3539	62.7655	63.9619	64.4755	65.0471	65.5173	65.5180	65.9876	66.6880	67.4620	68.3567	68.9517	69.2790	69.6381	69.9389	70.2487	70.6524	71.1188	71.3632	71.6187	71.8263	72.0225	72.1739	72.4045	72.6302	72.7925	72.8913	72.9181	72.7284	72.5325	72.2506	71.9075	71.5132	71.2149	70.9981	70.9086	70.7097	70.5802	70.5048	70.4704	70.5423	70.6571	70.9211
d-Sq5A2_21_C6F	50.9111	54.4340	57.0688	59.8703	61.9503	63.7334	65.3069	66.8105	67.8691	68.2884	68.7382	69.1341	69.4034	69.9848	70.6597	71.4209	72.1703	72.6294	72.9933	73.3166	73.6141	73.8560	74.2425	74.7067	74.9549	75.1114	75.2903	75.5099	75.6734	76.0096	76.1305	76.2711	76.3840	76.3961	76.2977	76.0473	75.7841	75.5401	75.1492	74.8994	74.7136	74.5462	74.3773	74.2379	74.1764	74.2023	74.2617	74.4324	74.6965
d-Sq5A2_21_D5F	47.5163	52.1732	55.7106	58.6901	61.2080	63.3879	65.1054	66.4796	67.7170	68.7192	69.0613	69.6372	69.6441	70.2580	70.9663	71.8246	72.6655	73.2453	73.6501	73.9033	74.2227	74.5162	74.9852	75.4596	75.6394	75.8272	76.0016	76.2033	76.4543	76.7200	76.9560	77.1018	77.2060	77.2678	77.1247	76.9370	76.7212	76.3584	75.9492	75.6569	75.4345	75.1983	74.9594	74.8269	74.7686	74.7896	74.8700	75.0264	75.2925
d-Sq5A2_22_B1F	47.4285	51.3118	54.3357	57.0796	59.4655	61.5530	63.2361	64.6779	65.8460	66.3903	66.9155	67.6001	67.5716	68.4026	69.1137	69.9625	70.8010	71.3463	71.7575	72.1593	72.4146	72.7556	73.2569	73.6997	73.8973	74.1433	74.3533	74.5544	74.7798	75.0883	75.3080	75.4859	75.6351	75.6859	75.5271	75.4309	75.1678	74.8088	74.4048	74.0762	73.7763	73.5791	73.3298	73.1544	73.0102	73.0215	73.1211	73.3152	73.6219
d-Sq5A2_22_B2F	48.0651	51.4630	54.4258	57.0910	59.2743	61.3103	62.9395	64.4057	65.5414	65.8996	66.5246	67.0762	67.0191	67.6789	68.3861	69.1411	69.9919	70.5395	70.9025	71.2472	71.4873	71.8687	72.2028	72.6814	72.9171	73.1161	73.3082	73.5390	73.7163	73.9726	74.1915	74.3613	74.4339	74.4797	74.3384	74.2231	74.0086	73.6973	73.3216	73.0689	72.8641	72.7581	72.6024	72.4718	72.4068	72.4322	72.5029	72.6190	72.8696
d-Sq5A2_22_C3F	55.8897	59.3594	62.1040	64.6888	66.5246	68.5152	70.0157	71.4473	72.4805	72.9005	73.3353	73.6947	73.8966	74.7702	75.5020	76.0903	76.8403	77.3094	77.5811	77.7205	78.0521	78.4261	78.8629	79.2209	79.5194	79.6332	79.7878	80.0054	80.2731	80.5500	80.7001	80.8407	80.9202	80.8917	80.7579	80.5368	80.2472	79.8911	79.4777	79.1730	78.9064	78.6950	78.4822	78.3109	78.2798	78.3411	78.3991	78.5263	78.8012
d-Sq5A2_22_C4F	51.5704	55.0107	57.3824	59.8350	61.8365	63.4512	64.9700	66.3023	67.3174	67.6071	68.1158	68.3313	68.4584	69.0876	69.6917	70.4009	71.0527	71.6276	71.9586	72.1551	72.4064	72.7539	73.0430	73.4388	73.7320	73.8416	74.0616	74.2218	74.3730	74.6513	74.8414	74.9449	75.0701	75.1283	75.0191	74.8174	74.5708	74.2643	73.8918	73.6047	73.3891	73.1806	72.9999	72.8324	72.7552	72.7580	72.8154	72.9738	73.2429
d-Sq5A2_22_C5F	46.8785	50.8973	53.8860	56.9337	58.9747	61.0522	62.9420	64.5133	65.6837	66.3087	66.8914	67.2957	67.4991	68.2320	68.9947	69.7671	70.5479	71.0925	71.4852	71.7891	72.1126	72.5032	72.8558	73.2871	73.5752	73.8036	74.0296	74.2299	74.4007	74.6976	74.9004	75.0470	75.1720	75.2462	75.1847	75.0250	74.8179	74.5820	74.2232	73.9890	73.8160	73.6365	73.4845	73.3633	73.2835	73.3042	73.3753	73.5582	73.8302
d-Sq5A2_22_D2F	48.3781	52.9594	56.4433	59.4920	61.8820	63.8454	65.6670	67.1241	68.2786	69.2876	69.6315	70.2279	70.1654	70.7114	71.4506	72.2639	73.1164	73.6704	74.1151	74.3721	74.6228	75.0207	75.3757	75.8612	76.0660	76.1953	76.4434	76.7047	76.9128	77.1499	77.3898	77.4871	77.5897	77.5675	77.4000	77.1729	76.9551	76.5355	76.1363	75.8519	75.6468	75.4760	75.3240	75.1949	75.1353	75.1718	75.2116	75.3459	75.6004
d-Sq5A2_22_D3F	46.7678	51.0035	53.8482	56.5611	58.6444	60.3942	62.0748	63.4043	64.4782	65.3469	65.6199	66.1940	66.1149	66.3932	67.0742	67.7629	68.5937	69.1586	69.5385	69.8208	70.0453	70.3848	70.6566	71.0704	71.2426	71.4152	71.6373	71.8192	72.0297	72.2202	72.3967	72.5460	72.6379	72.6381	72.5680	72.4062	72.2477	71.9321	71.5910	71.3614	71.1990	71.0757	70.9702	70.8374	70.8130	70.8510	70.9129	70.9870	71.1892
d-Sq5A2_22_D6F	47.6642	52.5719	55.8502	59.0381	61.5292	63.5617	65.5762	66.9655	68.0641	69.1929	69.6103	70.0942	70.2691	70.7522	71.4814	72.3275	73.1529	73.7542	74.1934	74.4498	74.7450	75.0849	75.5184	75.9824	76.1856	76.3202	76.5693	76.8155	77.0340	77.3337	77.5379	77.6949	77.7822	77.7847	77.6797	77.4856	77.2835	76.8727	76.4971	76.2205	75.9853	75.7937	75.6191	75.4383	75.4147	75.4367	75.5164	75.6805	75.9497
d-Sq5A2_23_B1F	45.0056	49.1157	52.2118	55.3006	58.0327	59.8127	62.0001	63.8155	65.0559	65.6170	66.3964	67.0274	67.1468	67.8380	68.5465	69.4416	70.3793	70.9625	71.3782	71.7399	72.1213	72.4991	72.9866	73.4083	73.7253	73.9237	74.1828	74.3777	74.6364	74.8814	75.0968	75.2562	75.4577	75.4818	75.3031	75.2038	74.9802	74.6903	74.3772	74.1361	73.9482	73.8776	73.7854	73.6808	73.6878	73.7239	73.7775	73.8987	74.1436
d-Sq5A2_23_B3F	42.6855	46.7402	50.5061	53.6645	56.4254	58.5438	60.5291	62.3697	63.7653	64.3486	65.3153	65.9859	66.0261	66.7468	67.5449	68.4260	69.4183	70.0785	70.5061	70.8817	71.3201	71.6683	72.1024	72.5378	72.8899	73.0884	73.3839	73.5556	73.7775	74.0308	74.2920	74.5050	74.6679	74.7569	74.6905	74.6334	74.4434	74.2248	73.9217	73.6782	73.4605	73.3333	73.2251	73.0765	73.0327	73.0507	73.1241	73.2854	73.5487
d-Sq5A2_23_B4F	47.4071	50.9570	53.7759	56.5721	59.1418	60.8438	62.4971	64.1052	65.0758	65.5588	66.2246	66.7686	66.8144	67.4647	68.0999	68.9017	69.7862	70.3190	70.7106	71.0177	71.3762	71.6821	72.1116	72.4922	72.7999	72.9450	73.1962	73.3631	73.5458	73.7802	74.0327	74.1843	74.3238	74.4181	74.2934	74.1890	73.9666	73.6566	73.3177	73.0475	72.8142	72.6321	72.4842	72.3202	72.2419	72.2446	72.3692	72.5141	72.7842
d-Sq5A2_23_C5F	44.1032	48.7588	52.3609	55.8766	58.4142	60.7657	62.9186	64.9391	66.1589	67.2183	67.8741	68.4657	68.7120	69.6217	70.4675	71.2287	72.1745	72.8113	73.2254	73.6430	73.9851	74.4449	74.7875	75.3303	75.6399	75.7611	76.0771	76.2920	76.5859	76.8458	77.0384	77.2385	77.3633	77.4555	77.3902	77.2019	76.9939	76.7397	76.3617	76.0961	75.8831	75.7111	75.5399	75.4196	75.3956	75.3948	75.4865	75.6669	75.9053
d-Sq5A2_01_A1R	45.5609	49.8598	52.7715	55.3448	57.8865	59.9607	61.2825	62.6806	63.7277	64.6310	65.1654	65.6899	65.5516	65.8468	66.4903	67.2559	68.0060	68.6656	69.1046	69.3848	69.6311	69.8919	70.1689	70.6833	70.8649	71.0343	71.2722	71.4327	71.5930	71.8221	72.0286	72.2022	72.2781	72.3137	72.3043	72.1307	71.9707	71.6986	71.3637	71.1298	71.0120	70.8488	70.6943	70.5818	70.5013	70.5140	70.5633	70.6594	70.9021
d-Sq5A2_01_A4R	46.0768	50.0911	53.0440	55.8480	58.3839	59.9435	61.5293	62.9286	64.0780	64.9169	65.4704	65.9370	65.8619	66.1945	66.8207	67.5758	68.4266	68.9622	69.4237	69.7329	70.0257	70.2337	70.5849	71.0227	71.2000	71.3773	71.5950	71.7674	71.9439	72.1949	72.3698	72.5430	72.6518	72.6844	72.6470	72.4906	72.3260	71.9827	71.6245	71.3663	71.1985	70.9807	70.7910	70.6504	70.5600	70.5622	70.6296	70.7575	71.0264
d-Sq5A2_01_B2R	48.9296	52.2698	55.4977	58.1634	60.3505	62.4934	64.0250	65.5041	66.6885	67.1808	67.6698	67.9083	68.1147	68.7526	69.4681	70.2906	71.0043	71.5665	72.0524	72.2488	72.5831	72.8993	73.2259	73.6993	74.0381	74.2284	74.4179	74.6259	74.7763	75.0408	75.2554	75.4130	75.4943	75.5307	75.4032	75.1744	74.9682	74.6943	74.3136	74.0360	73.8407	73.7004	73.5026	73.3468	73.2626	73.2923	73.3162	73.4881	73.7320
d-Sq5A2_01_B4R	48.0778	51.6199	54.5845	57.2299	59.4814	61.2406	63.0034	64.3892	65.4929	65.9971	66.5373	66.8708	67.0044	67.6070	68.2237	69.0521	69.8222	70.3948	70.8686	71.0619	71.3380	71.6824	71.9761	72.3961	72.7018	72.9467	73.1218	73.3342	73.4606	73.7470	73.9126	74.0949	74.1801	74.2709	74.2060	74.0425	73.8487	73.6365	73.2899	73.0448	72.9110	72.7695	72.6067	72.4521	72.3991	72.4031	72.4392	72.5592	72.8164
d-Sq5A2_01_B5R	46.7344	50.0874	53.1203	55.6279	57.8242	59.8139	61.2774	62.8318	63.8472	64.3701	64.8120	65.2754	65.4086	65.8570	66.5581	67.3444	68.0612	68.5795	69.0499	69.2856	69.6528	69.9761	70.1761	70.5964	70.9883	71.2171	71.4142	71.6500	71.6630	71.9968	72.1952	72.3761	72.4935	72.5518	72.4739	72.2984	72.1019	71.8936	71.5373	71.2977	71.1562	71.0331	70.8519	70.7023	70.6431	70.6444	70.6976	70.8285	71.0712
d-Sq5A2_01_D2R	45.6420	50.0998	53.1989	55.7354	58.2860	60.3014	62.1332	63.4585	64.6218	65.6760	66.2391	66.7424	66.6767	67.1948	67.8139	68.7790	69.3960	70.0520	70.6795	70.9408	71.3074	71.6673	71.9552	72.4134	72.6695	72.8558	73.0874	73.3187	73.4964	73.7353	73.9567	74.1132	74.2796	74.2992	74.2025	74.0585	73.8111	73.5042	73.1223	72.7925	72.5643	72.3762	72.1803	71.9458	71.8654	71.8320	71.8575	72.0391	72.3200
d-Sq5A2_01_D3R	47.5993	51.4954	55.0497	57.8098	60.3676	62.2822	64.2370	65.6356	66.8586	67.9983	68.5490	68.9706	68.8953	69.5557	70.1680	71.1869	71.8295	72.4735	73.0477	73.2820	73.6422	73.9813	74.3525	74.7909	75.0553	75.2466	75.4466	75.6596	75.8735	76.1384	76.3453	76.4662	76.6316	76.6246	76.4694	76.2938	76.0782	75.7732	75.4171	75.1266	74.9395	74.7906	74.6491	74.4816	74.4570	74.4744	74.5129	74.6691	74.8955
d-Sq5A2_01_D4R	48.6183	52.5281	55.2962	57.8322	60.0547	61.7157	63.4119	64.7741	65.7945	66.5758	67.0532	67.4428	67.3215	67.8404	68.3891	69.2845	69.8889	70.4337	70.9801	71.2195	71.5237	71.8220	72.1509	72.5335	72.7456	72.9404	73.1154	73.2921	73.4910	73.7062	73.8638	74.0210	74.1723	74.1587	74.0903	73.9757	73.7854	73.5460	73.2421	73.0181	72.8253	72.6905	72.5442	72.4131	72.3883	72.4093	72.4659	72.5995	72.7745
d-Sq5A2_01_D5R	48.8716	52.6936	55.8608	58.2806	60.5745	62.4717	64.0848	65.4598	66.5304	67.4188	67.9376	68.2782	68.0457	68.6401	69.2685	70.2193	70.8421	71.4339	72.0137	72.2258	72.5355	72.8008	73.1293	73.5576	73.8044	73.9757	74.1501	74.3157	74.5150	74.7857	74.9642	75.1137	75.2495	75.2859	75.1860	75.0573	74.8577	74.5718	74.2205	73.9552	73.7426	73.5433	73.3768	73.2071	73.1453	73.1502	73.2233	73.3860	73.6063
d-Sq5A2_01_D6R	47.8324	51.8349	55.2239	58.0310	60.1601	62.2099	63.9163	65.3993	66.6146	67.5522	68.1439	68.5206	68.4018	69.1002	69.6694	70.6352	71.2730	71.8839	72.4195	72.6800	73.0482	73.3458	73.7151	74.1653	74.4355	74.5716	74.7845	75.0081	75.2171	75.4601	75.6694	75.8320	75.9533	75.9607	75.8634	75.7285	75.5174	75.2387	74.9069	74.6471	74.4611	74.2902	74.1441	74.0074	73.9660	73.9824	74.0466	74.2101	74.4307
d-Sq5A2_02_A1R	49.8593	54.0271	57.0792	59.6680	61.8107	63.5706	65.2623	66.6769	67.6718	68.4539	68.9119	69.3725	69.2716	69.7951	70.4474	71.1835	71.9211	72.4628	72.8883	73.0912	73.3397	73.6829	74.0260	74.4462	74.6542	74.8005	74.9838	75.2008	75.3942	75.6588	75.8300	75.9400	76.0928	76.1024	75.9802	75.7763	75.5467	75.1749	74.7844	74.5037	74.2644	74.0580	73.8576	73.6810	73.5954	73.6176	73.6955	73.8395	74.0997
d-Sq5A2_02_A3R	50.7985	55.0522	57.9866	60.5446	62.9943	64.7278	66.4162	67.8011	68.8600	69.5814	69.8590	70.4887	70.4261	70.8669	71.6019	72.3288	73.1231	73.6505	74.0455	74.2492	74.5082	74.8334	75.1627	75.6224	75.7966	75.9237	76.1338	76.3598	76.5432	76.7752	76.9914	77.1151	77.2125	77.2360	77.1332	76.9746	76.7293	76.3872	76.0032	75.7293	75.5080	75.3157	75.1354	75.0018	74.9153	74.9161	74.9821	75.0921	75.3158
d-Sq5A2_02_A4R	48.9102	53.3103	56.2508	58.9938	61.3190	62.9822	64.8181	66.1545	67.2466	67.9859	68.3905	68.9694	68.8633	69.3032	70.0150	70.7455	71.5525	72.1560	72.5017	72.7655	73.0187	73.2854	73.6253	74.1014	74.2705	74.4155	74.6348	74.8339	74.9751	75.2390	75.4453	75.5730	75.6804	75.7198	75.6198	75.4855	75.2702	74.9687	74.6184	74.3825	74.2127	74.0594	73.9081	73.8001	73.7417	73.7822	73.8436	73.9440	74.1640
d-Sq5A2_02_A6R	51.0772	55.3098	57.9452	60.4103	62.5447	64.3115	65.6562	66.9037	67.9296	68.5261	68.8296	69.4267	69.1855	69.6034	70.2674	70.9703	71.7012	72.2460	72.6464	72.8529	73.1338	73.3920	73.6775	74.1403	74.3403	74.4794	74.6413	74.8238	74.9858	75.2496	75.4311	75.5559	75.6433	75.6451	75.5124	75.3426	75.0968	74.7421	74.3160	74.0187	73.7821	73.5758	73.3859	73.2309	73.1253	73.1397	73.2070	73.3386	73.5805
d-Sq5A2_02_B1R	47.4200	50.9892	53.9407	56.7053	58.7723	60.7949	62.6516	64.0003	65.0130	65.5706	66.1987	66.5670	66.6841	67.3060	67.9092	68.7319	69.5934	70.1460	70.5468	70.8076	71.1407	71.4090	71.7243	72.1586	72.4560	72.6599	72.9032	73.0405	73.1876	73.4908	73.6915	73.8670	73.9978	74.0643	74.0498	73.8909	73.7034	73.4365	73.1068	72.8188	72.6043	72.4157	72.2041	72.0329	71.9521	71.9402	72.0340	72.2147	72.4881
d-Sq5A2_02_B4R	47.4205	51.0142	54.0434	56.4382	58.6769	60.6947	62.3955	63.8150	64.8489	65.4251	65.9920	66.3751	66.5501	67.0592	67.7161	68.5408	69.3817	69.9283	70.3633	70.6425	70.9934	71.2407	71.4816	71.9695	72.2658	72.4798	72.7264	72.8766	73.0499	73.2842	73.4869	73.6440	73.8074	73.8568	73.8179	73.6769	73.4775	73.2203	72.9276	72.6547	72.4489	72.2833	72.1322	71.9820	71.9122	71.9237	71.9808	72.1379	72.3652
d-Sq5A2_02_B5R	52.0197	55.7199	58.8474	61.4462	63.9277	65.8150	67.7295	69.2143	70.2744	70.8252	71.3756	71.8640	72.0330	72.7682	73.5196	74.2716	75.0545	75.6153	75.9774	76.1685	76.6102	76.8474	77.2123	77.6566	77.9988	78.1503	78.3469	78.5647	78.7439	79.0155	79.2288	79.3646	79.4471	79.4187	79.3034	79.0546	78.7859	78.4842	78.0970	77.7792	77.6167	77.4657	77.2920	77.1645	77.1178	77.1720	77.2350	77.3590	77.5727
d-Sq5A2_02_C5R	47.0856	50.7296	53.5641	56.3525	58.8095	60.6987	62.5819	63.8610	65.0923	65.7467	66.2780	66.9082	66.8958	67.5646	68.2576	69.0929	69.8664	70.5931	70.9652	71.2738	71.6339	71.9776	72.3295	72.7461	73.0683	73.3023	73.4977	73.7126	73.8661	74.1222	74.3467	74.5158	74.6670	74.7103	74.6291	74.5116	74.3361	74.0825	73.7580	73.5017	73.3053	73.2087	73.0431	72.9159	72.8601	72.8683	72.9524	73.0766	73.3167
d-Sq5A2_02_D3R	48.3380	51.9242	54.8319	57.4346	59.6499	61.2925	62.9207	64.2907	65.2379	66.1560	66.6680	66.9795	66.9683	67.4528	68.0480	68.8113	69.5460	70.1518	70.6470	70.9191	71.2210	71.5372	71.8123	72.2303	72.4922	72.6866	72.8773	73.0978	73.2543	73.4774	73.6848	73.8242	73.9932	74.0107	73.9237	73.8089	73.6172	73.3355	73.0191	72.7424	72.5628	72.3914	72.2182	72.0762	72.0098	72.0210	72.0856	72.2369	72.4471
d-Sq5A2_02_D6R	45.9942	49.9424	52.3776	54.7690	56.9751	58.6374	60.3339	61.5480	62.6406	63.3458	63.8577	64.1370	64.0763	64.5194	65.1185	65.8380	66.6621	67.3066	67.7845	68.0182	68.4284	68.6580	68.9338	69.3300	69.5934	69.7827	70.0262	70.2300	70.3255	70.5237	70.7449	70.9038	71.0746	71.1241	71.0042	70.9199	70.7304	70.4421	70.1000	69.8529	69.6648	69.4911	69.3021	69.1366	69.0740	69.0633	69.1133	69.2409	69.4733
d-Sq5A2_03_A2R	51.4162	54.9813	57.6161	59.8427	61.6581	63.2926	64.6452	65.8866	66.7786	67.4459	67.6822	68.1048	67.9734	68.1971	68.7553	69.4189	70.1108	70.6443	70.9401	71.1138	71.3804	71.6032	71.8831	72.3133	72.4778	72.5921	72.7681	72.9232	73.0820	73.3102	73.4987	73.6182	73.6791	73.7058	73.5484	73.3767	73.1811	72.8282	72.5009	72.2524	72.0670	71.9427	71.7825	71.6469	71.5789	71.5836	71.6284	71.7475	71.9509
d-Sq5A2_03_A3R	52.9728	56.7826	59.6363	62.1316	64.0649	65.7896	67.3076	68.4962	69.5592	70.3313	70.5273	70.9947	70.9290	71.3968	71.9907	72.7816	73.3938	73.9111	74.2850	74.4343	74.7261	74.9895	75.3349	75.7424	75.9380	76.0771	76.2281	76.4278	76.6473	76.8703	77.0642	77.1804	77.2247	77.1927	77.0472	76.8216	76.5858	76.1792	75.8065	75.5292	75.3291	75.1929	75.0078	74.8770	74.8445	74.8693	74.9104	75.0354	75.2559
d-Sq5A2_03_B4R	50.2149	53.9148	56.6784	59.3245	61.1603	63.3216	65.0769	66.3488	67.4689	67.9994	68.4226	69.0117	69.1495	69.6166	70.2881	71.1976	71.9052	72.4004	72.8530	73.1202	73.4281	73.7475	74.0876	74.4324	74.7646	74.9973	75.1211	75.3854	75.5897	75.8071	76.0295	76.2281	76.3281	76.3559	76.3049	76.1367	75.9165	75.6683	75.3094	75.0338	74.8207	74.6691	74.5032	74.3206	74.2732	74.2504	74.3111	74.4514	74.6552
d-Sq5A2_03_B5R	50.3424	53.6293	56.4286	58.8475	60.6858	62.6009	64.3060	65.4827	66.5219	66.9922	67.4939	67.7818	67.9981	68.3876	68.9726	69.7401	70.4678	70.9699	71.3877	71.6466	71.9567	72.2748	72.5549	72.9757	73.2800	73.4496	73.6368	73.8944	74.0632	74.2711	74.4258	74.5955	74.6512	74.6262	74.5045	74.2533	73.9971	73.7151	73.3033	73.0018	72.8085	72.6485	72.4686	72.3053	72.2557	72.2620	72.2902	72.4272	72.6560
d-Sq5A2_03_C4R	49.0505	52.5797	55.4901	57.5760	59.7554	61.6072	63.1588	64.3129	65.4864	65.8421	66.1567	66.8444	66.8979	67.3161	67.8988	68.7783	69.4891	70.0682	70.4556	70.7336	71.0133	71.3934	71.7159	72.0648	72.2955	72.5253	72.6834	72.8947	73.1153	73.2841	73.4671	73.6583	73.7690	73.8563	73.7477	73.6392	73.4203	73.1268	72.7633	72.4916	72.2546	72.1149	71.9178	71.7515	71.6587	71.6630	71.7567	71.9025	72.1368
d-Sq5A2_03_D1R	48.1937	52.1881	55.3654	57.8987	60.0999	62.2301	63.6296	64.8621	66.2818	67.0382	67.6715	68.0102	67.9094	68.4195	69.0452	69.7904	70.5915	71.0952	71.6703	71.9417	72.1815	72.5035	72.8466	73.2275	73.4540	73.6183	73.8255	74.0545	74.2137	74.4574	74.6579	74.8016	74.9293	74.9423	74.8120	74.6962	74.5140	74.2674	73.9575	73.7043	73.5546	73.3772	73.2482	73.1089	73.0763	73.1122	73.2094	73.3329	73.5413
d-Sq5A2_03_D5R	45.3279	49.1844	51.9607	54.4910	56.5961	58.2994	59.8439	61.0903	62.3397	62.9984	63.6675	64.1416	64.0083	64.4355	64.8540	65.6390	66.4582	67.0017	67.5938	67.8588	68.2211	68.5227	68.7537	69.0961	69.3684	69.5826	69.7913	70.0056	70.1531	70.3048	70.5384	70.6917	70.8761	70.9102	70.7801	70.6776	70.5003	70.2194	69.8761	69.6189	69.4401	69.2789	69.0813	68.9321	68.8557	68.8692	68.9315	69.0456	69.2779
d-Sq5A2_04_A3R	48.3919	52.8454	55.9869	58.9759	61.3738	63.2838	64.9361	66.4905	67.6309	68.5658	68.9873	69.4951	69.5371	69.9874	70.7044	71.5332	72.3438	72.9519	73.3582	73.6146	73.8680	74.1598	74.5555	75.0018	75.1502	75.3383	75.5737	75.7795	75.9558	76.1668	76.3983	76.5362	76.6928	76.7163	76.6085	76.4640	76.3112	75.9805	75.6419	75.3944	75.2164	75.0612	74.9372	74.7886	74.7495	74.7839	74.8378	74.9638	75.1968
d-Sq5A2_04_B2R	49.5615	53.4065	56.2569	59.1481	61.7459	63.4452	65.2616	66.8267	67.9776	68.5807	69.1564	69.5722	69.7362	70.3830	71.1265	71.9006	72.6661	73.2450	73.6281	73.9631	74.2318	74.5686	74.8900	75.3754	75.6464	75.8427	76.0137	76.2046	76.4599	76.7349	76.9169	77.0746	77.1850	77.1982	77.1200	76.9429	76.6879	76.4533	76.0869	75.8081	75.6167	75.4241	75.2375	75.0892	75.0226	75.0549	75.1268	75.2585	75.5432
d-Sq5A2_04_B5R	50.0510	53.3668	56.3505	59.2142	61.4753	63.2465	64.8024	66.4921	67.5479	68.1425	68.5865	68.9860	69.2223	69.8627	70.6201	71.3503	72.1712	72.7448	73.1123	73.3869	73.7255	74.0217	74.3744	74.8253	75.0938	75.3142	75.5288	75.6779	75.9361	76.1767	76.3923	76.5674	76.6794	76.7145	76.6541	76.4808	76.1961	75.9362	75.5619	75.2595	75.0176	74.8256	74.6279	74.4186	74.3515	74.3549	74.4139	74.5769	74.8657
d-Sq5A2_04_C2R	48.0752	51.3969	54.1495	56.6362	58.8108	60.6537	62.1976	63.6848	64.7714	65.0970	65.5279	66.1350	66.1461	66.7079	67.3681	68.1288	68.8723	69.5375	69.8950	70.1685	70.4984	70.7775	71.1157	71.5293	71.7773	72.0084	72.1804	72.3562	72.5338	72.7439	72.9529	73.1052	73.2692	73.3006	73.2076	73.0707	72.8840	72.6085	72.2834	72.0444	71.7810	71.6762	71.5206	71.3934	71.2767	71.3148	71.3584	71.4744	71.7052
d-Sq5A2_04_C4R	53.6228	56.8263	59.2833	61.8384	63.7850	65.4342	66.8661	68.1579	69.1303	69.3627	69.7279	70.2544	70.3092	70.9305	71.4974	72.2622	72.9458	73.5190	73.7964	74.0648	74.3281	74.6130	75.0248	75.3871	75.5814	75.7687	75.9301	76.0988	76.2936	76.5135	76.6851	76.8436	76.9586	76.9836	76.8507	76.7155	76.4890	76.1717	75.8441	75.5371	75.3201	75.1734	75.0121	74.8447	74.7849	74.7801	74.8219	74.9638	75.1929
d-Sq5A2_04_C5R	51.4425	54.6536	57.0542	59.8409	61.7847	63.4211	65.0882	66.4444	67.3701	67.7683	68.0755	68.6517	68.7377	69.3957	69.9369	70.6972	71.4805	71.9955	72.3060	72.6415	72.9101	73.2131	73.6082	73.9921	74.2008	74.4427	74.6113	74.7993	74.9798	75.1966	75.3758	75.5205	75.6367	75.6846	75.5572	75.4351	75.2155	74.9058	74.5753	74.3028	74.0579	73.9282	73.7478	73.6056	73.5291	73.5415	73.6034	73.7498	73.9654
d-Sq5A2_04_C6R	48.2043	51.9489	54.5639	57.3489	59.6698	61.4742	63.1447	64.4171	65.7313	66.2520	66.6647	67.3320	67.3728	67.9588	68.6256	69.4326	70.2209	70.8336	71.2433	71.5500	71.8507	72.2123	72.5837	73.0105	73.2703	73.5279	73.7386	73.9550	74.1414	74.3496	74.5472	74.8021	74.8769	74.9447	74.7945	74.6881	74.4721	74.1990	73.9221	73.6776	73.4802	73.4182	73.2735	73.1553	73.1247	73.1319	73.1963	73.3169	73.5258
d-Sq5A2_04_D2R	47.8456	52.0058	54.8894	57.7622	60.1406	61.7794	63.7302	64.9044	66.0280	66.8791	67.4705	68.0026	67.7960	68.2493	68.8666	69.8501	70.5344	71.1131	71.6546	71.8856	72.2751	72.5539	72.9385	73.3082	73.5964	73.8226	73.9711	74.1566	74.3468	74.5900	74.7897	74.9417	75.0903	75.0759	74.9233	74.7355	74.5028	74.1551	73.7732	73.4660	73.2515	73.0587	72.8294	72.6357	72.5488	72.5475	72.6062	72.7926	73.0405
d-Sq5A2_05_A2R	44.7681	49.6412	52.8755	55.8920	58.3714	60.4554	62.1779	63.7494	64.9426	65.8258	66.4209	67.1045	67.0351	67.5072	68.2331	69.0089	69.8285	70.4119	70.8860	71.1693	71.4588	71.7845	72.1651	72.6340	72.8272	73.0691	73.2324	73.4565	73.6769	73.8996	74.1159	74.2821	74.3657	74.3964	74.2820	74.1332	73.9232	73.6206	73.2777	73.0414	72.8728	72.7432	72.5850	72.4595	72.4452	72.4682	72.5167	72.6326	72.8679
d-Sq5A2_05_A4R	48.9129	53.0888	56.2631	58.9823	61.1484	63.0292	64.5528	66.0277	67.0745	67.9574	68.2562	68.8438	68.8206	69.2297	69.9594	70.6988	71.5212	72.0642	72.4401	72.7433	72.9725	73.2779	73.5869	74.0771	74.1632	74.3649	74.5417	74.7250	74.9401	75.1678	75.3604	75.5606	75.6586	75.6945	75.6358	75.4905	75.2877	74.9257	74.5424	74.2579	74.0387	73.8455	73.6528	73.5052	73.4176	73.4090	73.4855	73.6157	73.8830
d-Sq5A2_05_A5R	49.8852	53.9105	56.5297	59.1362	61.3983	62.8726	64.2652	65.7570	66.6333	67.4735	67.8237	68.2629	68.1486	68.5361	69.1765	69.7880	70.5391	71.0443	71.4220	71.6493	71.9070	72.2020	72.5195	72.9058	73.0481	73.2291	73.3907	73.5916	73.7573	73.9590	74.1334	74.2824	74.3676	74.3831	74.2681	74.1169	73.9182	73.6052	73.2682	73.0174	72.8419	72.7144	72.5837	72.4743	72.4413	72.4417	72.4826	72.5643	72.7696
d-Sq5A2_05_A6R	47.8085	52.1547	55.1720	57.9915	60.3370	61.9780	63.7153	65.2126	66.2763	67.2075	67.5981	68.1400	68.0298	68.5353	69.1368	69.9531	70.6995	71.2721	71.6673	71.9779	72.2205	72.5017	72.8776	73.2848	73.4772	73.6576	73.8644	74.0590	74.2811	74.5089	74.6967	74.8326	74.9500	74.9482	74.8724	74.7414	74.5403	74.2177	73.9077	73.6830	73.5100	73.3850	73.2783	73.1750	73.1348	73.1765	73.2416	73.3180	73.5543
d-Sq5A2_05_C4R	54.1195	57.2588	59.5959	61.7523	63.6084	65.3338	66.9053	67.9826	68.8631	69.2045	69.6723	70.1127	70.2848	70.8377	71.4087	72.0622	72.7138	73.2146	73.5100	73.7549	73.9854	74.3406	74.7136	75.0534	75.2398	75.3819	75.5661	75.7401	75.9209	76.1460	76.2885	76.4435	76.5330	76.5529	76.4163	76.2701	76.0648	75.7776	75.4206	75.1532	74.8977	74.7646	74.5860	74.4682	74.4157	74.4544	74.5044	74.6211	74.8584
d-Sq5A2_05_C5R	54.2897	57.3996	59.6158	61.9101	64.1004	65.5247	67.1050	68.2880	69.1688	69.5095	69.9787	70.3981	70.4939	71.0439	71.6469	72.3020	73.0483	73.5620	73.8110	74.0663	74.3053	74.6385	75.0354	75.4098	75.5990	75.7568	75.9720	76.1081	76.3060	76.5458	76.6936	76.8240	76.9600	76.9359	76.7953	76.6513	76.4182	76.1216	75.7976	75.5372	75.3157	75.2199	75.0562	74.9377	74.8906	74.9459	75.0139	75.1337	75.3432
d-Sq5A2_05_C6R	51.5194	55.0209	57.6231	60.3051	62.4862	64.1753	65.9554	67.3815	68.3136	68.8156	69.3211	69.8579	69.9260	70.5846	71.2232	71.9766	72.7264	73.3133	73.7014	73.9355	74.2327	74.5948	74.9935	75.4353	75.6857	75.8685	76.0620	76.2410	76.4547	76.7275	76.9130	77.0524	77.2015	77.2080	77.0354	76.9084	76.6505	76.3507	76.0116	75.7041	75.4556	75.3414	75.1416	74.9867	74.9283	74.9930	75.0578	75.1834	75.4362
d-Sq5A2_05_D1R	47.6260	51.4392	54.4539	57.4592	59.3736	61.2993	63.0506	64.1609	65.2881	66.3494	66.7970	67.2366	67.0959	67.5596	68.1865	68.9870	69.6860	70.2363	70.8050	70.9694	71.3462	71.6515	72.0190	72.3396	72.6474	72.8186	73.0193	73.2158	73.4452	73.6264	73.8259	73.9566	74.0988	74.1192	73.9512	73.8303	73.6650	73.4130	73.1016	72.8798	72.7582	72.6308	72.5135	72.4055	72.3970	72.4415	72.5051	72.6428	72.8358
d-Sq5A2_05_D5R	49.8264	53.4076	56.0819	59.1174	61.0712	62.6143	64.3420	65.6124	66.6554	67.4266	68.0503	68.2825	68.1159	68.7570	69.3110	70.1290	70.8689	71.3059	71.8497	72.0806	72.3865	72.6677	73.0370	73.3263	73.5828	73.7480	73.9437	74.1469	74.3155	74.5448	74.7258	74.8281	74.9797	74.9994	74.8554	74.7765	74.5829	74.3103	73.9945	73.7443	73.5661	73.4101	73.2587	73.1276	73.0902	73.1151	73.1619	73.3012	73.5081
d-Sq5A2_06_A1R	49.8410	54.3766	57.4043	59.9216	62.3420	64.1700	65.8269	67.4208	68.4136	69.2651	69.6406	70.1385	70.2384	70.7218	71.2912	72.0870	72.7993	73.3670	73.7653	74.0458	74.2825	74.5819	74.9784	75.4149	75.5547	75.7127	75.9679	76.1635	76.3645	76.5858	76.7608	76.8572	76.9735	76.9845	76.8294	76.6266	76.4222	76.0730	75.6969	75.4597	75.3331	75.1739	75.0539	74.9419	74.9058	74.9475	74.9809	75.1016	75.3357
d-Sq5A2_06_A3R	45.2250	48.8477	51.7287	54.5771	56.7141	58.3686	60.0462	61.5145	62.2961	63.3403	63.7876	64.2062	64.1493	64.4351	64.9715	65.6438	66.4316	67.0327	67.4759	67.7836	67.9763	68.2530	68.5963	69.0075	69.1770	69.3499	69.5625	69.7639	69.9347	70.1042	70.3005	70.4436	70.5974	70.6121	70.5415	70.4033	70.2661	69.9663	69.6389	69.4334	69.2981	69.1939	69.0629	68.9670	68.9237	68.9668	68.9952	69.0808	69.2849
d-Sq5A2_06_B1R	47.2259	51.2470	54.8089	57.6498	60.1913	62.2014	63.9795	65.7355	67.0924	67.6424	68.2769	68.8320	68.9047	69.7291	70.5127	71.3298	72.2942	72.7762	73.2024	73.5725	73.8140	74.2405	74.5363	75.0319	75.3374	75.5820	75.7870	75.9670	76.1908	76.4765	76.6894	76.8918	77.0401	77.1065	77.0716	76.9065	76.6808	76.4795	76.1290	75.8880	75.7382	75.5361	75.3815	75.2241	75.1904	75.2371	75.2710	75.4486	75.7092
d-Sq5A2_06_B5R	51.3895	54.6145	57.4552	59.7066	61.8826	63.4675	65.2327	66.4740	67.5401	67.9544	68.4322	68.7744	68.9323	69.4037	70.0627	70.7832	71.5096	72.0208	72.3831	72.6257	72.8674	73.2214	73.4618	73.8504	74.1144	74.2850	74.5100	74.6812	74.8175	75.0676	75.2014	75.3822	75.4626	75.4971	75.4067	75.2381	75.0361	74.7696	74.4255	74.1675	74.0252	73.8733	73.7405	73.6124	73.5596	73.5791	73.6203	73.7431	73.9468
d-Sq5A2_06_C1R	47.4702	51.1715	53.9189	56.5393	58.9862	60.7353	62.5012	63.9211	64.8957	65.3593	65.9310	66.5107	66.5427	67.0193	67.6684	68.5483	69.3063	69.8321	70.2947	70.6279	70.8907	71.2105	71.5931	72.0299	72.2651	72.4893	72.7680	72.9186	73.1293	73.3447	73.5389	73.7259	73.8926	73.9378	73.8191	73.7031	73.4709	73.1904	72.8545	72.5939	72.3300	72.1614	71.9784	71.8218	71.7265	71.7337	71.8062	71.9698	72.2606
d-Sq5A2_06_C2R	48.5345	52.4060	55.1840	57.9082	60.5564	62.3003	64.1635	65.7060	66.7221	67.2174	67.7848	68.5088	68.5096	69.2095	69.8846	70.7646	71.4171	72.0765	72.4219	72.8230	73.0903	73.3670	73.7678	74.2948	74.4418	74.7347	74.9330	75.0837	75.2925	75.5298	75.7311	75.9033	76.0541	76.0726	75.9222	75.8409	75.6218	75.3266	75.0432	74.8142	74.5675	74.4876	74.3756	74.2438	74.1999	74.2408	74.2882	74.4225	74.6389
d-Sq5A2_06_C3R	50.7318	54.4219	57.5359	60.1149	62.4148	64.3674	66.2443	67.8052	68.7871	69.3471	69.8605	70.5636	70.6356	71.3919	72.1018	72.9674	73.6293	74.1835	74.5886	74.9469	75.1999	75.5427	75.9909	76.4571	76.6325	76.8981	77.0831	77.2850	77.4886	77.7111	77.9469	78.1211	78.2528	78.2531	78.1269	77.9569	77.7351	77.4187	77.0822	76.8257	76.5808	76.5026	76.3415	76.2080	76.1692	76.1851	76.2180	76.3420	76.5498
d-Sq5A2_06_C4R	46.0718	50.0551	53.0016	55.6383	58.1919	60.0785	61.9965	63.5003	64.5347	65.1641	65.7962	66.4369	66.4226	67.0031	67.6443	68.5551	69.3585	69.8832	70.4170	70.6997	71.0543	71.3904	71.8103	72.1542	72.4078	72.7317	72.9474	73.1102	73.3147	73.5114	73.7088	73.9050	74.0303	74.0471	73.9117	73.8056	73.5811	73.3140	73.0433	72.7981	72.5886	72.4801	72.3624	72.2375	72.2141	72.2214	72.2759	72.4034	72.6206
d-Sq5A2_07_A3R	50.4261	54.0728	57.1836	59.7877	61.8746	63.6397	65.1332	66.4985	67.4142	68.2556	68.5496	69.0591	68.9832	69.4316	70.0450	70.7732	71.4323	71.9988	72.4033	72.5963	72.7592	73.1041	73.4167	73.8851	74.0020	74.1375	74.3386	74.5146	74.7276	74.9447	75.1299	75.2229	75.3704	75.3727	75.2923	75.1698	74.9579	74.6443	74.3047	74.0442	73.8382	73.7129	73.5482	73.4487	73.3927	73.4299	73.4976	73.6094	73.8405
d-Sq5A2_07_A4R	51.2631	55.3541	58.7638	61.4446	63.7707	65.5982	67.1507	68.5504	69.6526	70.5222	70.8867	71.3183	71.2081	71.9240	72.5722	73.3544	74.0628	74.6177	74.9928	75.1723	75.4409	75.7595	76.1391	76.6339	76.7384	76.8978	77.0883	77.2671	77.4795	77.7427	77.9228	78.0127	78.1183	78.1010	77.9653	77.7846	77.5308	77.1471	76.7140	76.4225	76.2185	76.0143	75.8642	75.7180	75.6461	75.6618	75.7459	75.8843	76.1120
d-Sq5A2_07_A6R	51.8070	55.5784	58.1905	60.7649	62.8405	64.3370	65.7873	67.0263	68.0254	68.7682	68.9866	69.4614	69.3597	69.8366	70.4674	71.0591	71.7209	72.3006	72.6528	72.8312	73.0981	73.4096	73.7033	74.1125	74.2473	74.3999	74.6036	74.7951	75.0131	75.1875	75.3842	75.4389	75.5690	75.5594	75.4618	75.2862	75.0789	74.7240	74.3601	74.0945	73.9133	73.7556	73.6030	73.4926	73.4513	73.4879	73.5557	73.6385	73.8318
d-Sq5A2_07_B2R	47.5674	51.5681	54.2907	57.0018	59.0741	61.1530	62.9879	64.5267	65.6088	66.0697	66.6620	67.0835	67.3140	67.8485	68.5338	69.2687	70.1488	70.6721	71.0233	71.3750	71.7047	72.0714	72.2528	72.7667	73.0924	73.3040	73.4698	73.7227	73.7683	74.1098	74.3370	74.4624	74.5990	74.6180	74.5359	74.3841	74.1640	73.9093	73.5514	73.3139	73.1272	72.9874	72.8071	72.6788	72.6153	72.6248	72.6961	72.8481	73.0735
d-Sq5A2_07_C2R	48.7530	52.5794	55.9505	58.6215	61.0604	62.9959	64.8562	66.5090	67.5658	68.0787	68.7561	69.3839	69.5460	70.2757	70.9424	71.7759	72.5016	73.2420	73.5551	73.8461	74.1815	74.5521	75.0299	75.3779	75.6784	75.8730	76.1167	76.3076	76.4780	76.7839	76.9841	77.1508	77.3073	77.3246	77.2010	77.1041	76.9027	76.6324	76.3080	76.0797	75.8837	75.7810	75.6420	75.5382	75.4961	75.5265	75.5925	75.7010	75.9157
d-Sq5A2_07_C6R	56.1987	58.6701	60.9753	63.4073	64.9634	66.3984	67.7725	68.8444	69.6984	69.9669	70.2371	70.6041	70.5876	71.1979	71.7088	72.3650	72.9501	73.5570	73.7713	73.9815	74.2090	74.4809	74.8289	75.2080	75.4308	75.5616	75.7204	75.8555	76.0097	76.2507	76.4464	76.6069	76.6637	76.6633	76.5112	76.3676	76.1327	75.8235	75.4573	75.1988	74.9810	74.8491	74.6873	74.5428	74.4497	74.4773	74.5456	74.6519	74.8929
d-Sq5A2_07_D6R	51.8845	55.1503	57.7994	60.7331	62.3006	64.0330	65.6034	66.8963	67.9001	68.6706	69.0622	69.4249	69.2738	69.7948	70.4234	71.2318	71.8841	72.4571	72.8962	73.0394	73.4050	73.6575	74.0300	74.4492	74.6478	74.7816	74.9714	75.1318	75.2806	75.5617	75.7328	75.8658	76.0000	76.0066	75.8656	75.7111	75.4999	75.1810	74.8263	74.5656	74.3713	74.2078	74.0301	73.9008	73.8170	73.8506	73.9416	74.0795	74.3366
d-Sq5A2_08_A3R	46.2544	50.8402	53.8560	56.5264	58.9146	60.5566	62.3130	63.7662	64.8550	65.8349	66.0446	66.5690	66.5748	66.9528	67.5884	68.3520	69.1553	69.7110	70.1500	70.4336	70.6525	70.9133	71.2673	71.6841	71.8942	72.0519	72.2294	72.4107	72.6143	72.8281	73.0425	73.1994	73.3287	73.3857	73.3127	73.2361	73.0388	72.6952	72.4059	72.1346	71.9529	71.7767	71.6164	71.4939	71.4191	71.4126	71.4978	71.6202	71.8565
d-Sq5A2_08_A5R	45.4426	50.0513	53.8087	57.0020	59.4389	61.4688	63.3764	65.0932	66.3302	67.3823	67.6834	68.3898	68.3935	69.0506	69.8726	70.5882	71.3959	72.0315	72.5140	72.7861	73.0851	73.4497	73.8995	74.3219	74.4951	74.6843	74.8809	75.1586	75.4042	75.6032	75.8144	75.9657	76.1080	76.1487	76.0649	75.9238	75.7119	75.3641	75.0032	74.7300	74.5589	74.3695	74.2404	74.0944	74.0649	74.0908	74.1800	74.3192	74.5793
d-Sq5A2_08_B1R	49.3688	53.1173	56.0105	58.2638	60.5252	62.3515	63.8638	65.4130	66.4933	66.8882	67.3993	67.9524	67.9490	68.5618	69.1323	69.8636	70.5354	71.1279	71.4720	71.8008	72.0813	72.3708	72.7160	73.0536	73.3638	73.5063	73.7330	73.9719	74.1729	74.3470	74.5402	74.6771	74.7675	74.8153	74.7444	74.5443	74.3334	74.1084	73.7963	73.5155	73.3731	73.2658	73.1195	73.0051	72.9824	73.0301	73.0730	73.1958	73.3984
d-Sq5A2_08_B5R	51.2602	54.9700	57.9005	60.3870	62.6664	64.4566	66.0110	67.6135	68.7146	69.1598	69.5862	70.0897	70.2770	70.9315	71.5807	72.3524	73.0832	73.6493	73.9669	74.2101	74.5305	74.8735	75.2564	75.6248	75.9343	76.0673	76.2545	76.4998	76.6883	76.8977	77.0667	77.2585	77.2912	77.3269	77.2364	77.0076	76.7646	76.5132	76.1495	75.8628	75.7036	75.5492	75.3916	75.2986	75.2597	75.2844	75.3394	75.4769	75.6640
d-Sq5A2_08_B6R	53.7503	57.0212	59.4749	61.5336	63.4718	65.1049	66.4519	67.7802	68.8326	69.2157	69.4882	69.9238	70.1029	70.6563	71.1845	71.8277	72.5526	73.0206	73.2651	73.5204	73.8449	74.1503	74.5014	74.8168	75.0507	75.1456	75.3693	75.5745	75.7630	75.9919	76.0999	76.2446	76.3338	76.3786	76.2851	76.0615	75.8535	75.6057	75.2506	74.9846	74.8222	74.6775	74.5535	74.4346	74.3964	74.4179	74.4552	74.5821	74.7829
d-Sq5A2_08_C1R	45.8437	50.1526	53.1851	56.3358	59.2444	61.4036	63.2511	64.9027	66.2028	66.8675	67.6024	68.2333	68.4433	69.2218	69.9949	70.9142	71.7365	72.4026	72.7757	73.1289	73.4759	73.8983	74.2604	74.7297	75.0684	75.1915	75.4891	75.7505	75.9626	76.2133	76.4519	76.6860	76.7991	76.9252	76.8411	76.7581	76.5696	76.3143	76.0201	75.7767	75.5427	75.4559	75.2666	75.1436	75.0969	75.1130	75.1858	75.3356	75.5781
d-Sq5A2_08_C3R	46.2840	50.1596	52.8860	55.4914	58.0984	59.7670	61.4718	63.0293	64.1818	64.7305	65.2804	65.8875	65.9564	66.4978	67.0675	67.9417	68.7832	69.4249	69.7765	70.0567	70.4483	70.7330	71.1550	71.4653	71.8520	71.9900	72.2607	72.4615	72.6336	72.8338	73.0255	73.2757	73.3649	73.4055	73.2884	73.1963	72.9641	72.7127	72.4217	72.1539	71.9697	71.8574	71.7098	71.5901	71.5399	71.5425	71.5824	71.7000	71.9436
d-Sq5A2_08_C4R	47.1476	50.6713	53.2360	55.8901	58.2588	60.1655	61.7209	63.0852	64.3528	64.6734	65.2465	65.7678	65.8566	66.4142	67.0357	67.8204	68.5895	69.2224	69.5531	69.9103	70.2126	70.5442	70.9245	71.2926	71.5810	71.7514	72.0086	72.1952	72.4069	72.5865	72.7710	72.9694	73.1145	73.2111	73.1027	73.0302	72.8236	72.5645	72.2359	72.0074	71.7618	71.6302	71.4681	71.3533	71.2866	71.3074	71.3803	71.5170	71.7745
d-Sq5A2_08_D1R	46.0755	50.4388	53.7492	56.8538	59.3540	61.5653	63.5831	64.8417	66.3413	67.3432	68.0401	68.4650	68.4939	69.1945	69.8518	70.6280	71.4775	72.0240	72.6096	72.8323	73.2893	73.6527	74.0660	74.4621	74.7232	74.9402	75.1421	75.4066	75.6420	75.8772	76.0403	76.2095	76.3247	76.3196	76.1628	75.9940	75.7694	75.5118	75.1377	74.8723	74.7452	74.6387	74.5121	74.4049	74.4069	74.4574	74.5320	74.6756	74.8679
d-Sq5A2_08_D2R	48.2300	52.3865	55.2242	58.3938	60.5220	62.4082	64.3530	65.7925	66.8973	67.7649	68.3459	68.8506	68.7939	69.4080	70.1681	70.9489	71.7311	72.2547	72.7891	73.0304	73.4331	73.7501	74.0937	74.5121	74.7435	74.9223	75.0910	75.3650	75.5553	75.7533	75.9476	76.0868	76.2473	76.2866	76.1605	76.0304	75.8433	75.5790	75.2164	74.9743	74.8007	74.6382	74.5073	74.3635	74.3116	74.3377	74.4308	74.5897	74.7884
d-Sq5A2_08_D4R	48.6059	52.3992	55.7195	58.5288	60.8270	62.6258	64.3420	65.6476	66.9949	67.7378	68.3484	68.8079	68.7368	69.2519	69.9894	70.8338	71.5985	72.1264	72.6786	72.8899	73.2754	73.5887	73.9889	74.4023	74.6303	74.7935	75.0193	75.2493	75.4307	75.6665	75.8648	76.0159	76.1453	76.1564	75.9632	75.7872	75.5767	75.2515	74.8689	74.6136	74.4047	74.2427	74.1032	73.9306	73.8535	73.8871	73.9762	74.1282	74.3778
d-Sq5A2_09_A2R	47.4776	51.9627	55.2684	58.4731	60.7442	62.4866	64.5936	65.9825	67.0835	68.1008	68.4863	69.0230	69.0860	69.5962	70.4126	71.1117	71.9002	72.4969	72.9324	73.1928	73.4348	73.7844	74.1533	74.6496	74.8218	74.9560	75.2060	75.4058	75.6368	75.8792	76.0780	76.2448	76.3270	76.3229	76.2093	76.0603	75.8446	75.5172	75.1651	74.9033	74.7314	74.5960	74.4428	74.3092	74.2831	74.2985	74.3616	74.4875	74.7141
d-Sq5A2_09_A4R	47.8299	52.1104	55.1360	58.0488	60.1715	62.1041	63.8277	65.1230	66.0978	66.9794	67.3587	67.8592	67.8462	68.3244	68.9706	69.7402	70.5408	71.0636	71.5007	71.8022	71.9694	72.2848	72.6850	73.1803	73.2810	73.4554	73.6550	73.8258	74.0609	74.2936	74.4780	74.6127	74.7220	74.7196	74.6068	74.4481	74.1945	73.8476	73.4804	73.2012	73.0171	72.8529	72.6769	72.5038	72.4500	72.4552	72.5166	72.6686	72.9283
d-Sq5A2_09_A6R	50.0205	54.6191	57.7135	60.6101	62.8637	64.7432	66.5014	67.7810	68.8845	69.7994	70.0356	70.5835	70.5965	71.2058	71.9127	72.7017	73.5028	74.0572	74.4473	74.7315	74.9562	75.2641	75.6897	76.2207	76.3337	76.5153	76.7230	76.9145	77.1886	77.4656	77.6262	77.7616	77.8818	77.8436	77.7068	77.5140	77.2380	76.8440	76.3974	76.1066	75.8705	75.6644	75.4573	75.3014	75.2445	75.2717	75.3447	75.4954	75.7519
d-Sq5A2_09_B4R	48.1283	51.4913	54.5272	56.8257	58.6300	60.6667	62.2284	63.7108	64.6795	65.2016	65.5851	65.9894	66.0833	66.7276	67.1743	68.0856	68.9087	69.4165	69.8174	70.1496	70.4472	70.7381	70.9767	71.4245	71.7187	71.9282	72.1309	72.3082	72.4661	72.7100	72.9246	73.0798	73.2139	73.2693	73.1880	73.0167	72.8445	72.5560	72.1897	71.9312	71.7592	71.6002	71.4274	71.2644	71.1795	71.1793	71.2246	71.3751	71.6125
d-Sq5A2_09_B5R	49.3826	53.0345	55.7772	58.2994	60.1418	62.4393	63.9829	65.5939	66.6447	67.2347	67.5996	68.2067	68.2563	68.8575	69.4599	70.3335	71.1431	71.6474	72.0280	72.3560	72.6136	72.9544	73.2850	73.6645	74.0114	74.1834	74.4167	74.5600	74.7184	75.0190	75.2396	75.3514	75.4758	75.5124	75.3952	75.1820	75.0187	74.7461	74.3556	74.1241	73.9648	73.8222	73.6410	73.5022	73.4388	73.4399	73.5038	73.6378	73.8627
d-Sq5A2_09_B6R	50.7674	54.4692	56.7742	59.1966	61.1738	63.1869	64.6836	66.1347	67.1007	67.5761	68.0088	68.4422	68.6101	69.2199	69.6987	70.5461	71.2975	71.8255	72.1783	72.4497	72.7965	73.0810	73.4005	73.7755	74.0581	74.2130	74.4699	74.6279	74.8195	75.1009	75.2556	75.3836	75.5137	75.5545	75.4407	75.2257	75.0191	74.7032	74.3036	74.0243	73.8167	73.6097	73.4337	73.2605	73.1868	73.1952	73.2611	73.4232	73.6589
d-Sq5A2_09_C3R	52.3175	55.5496	58.1305	60.2518	62.2259	63.9231	65.3351	66.5637	67.5419	67.7109	68.1919	68.6642	68.8148	69.3649	69.9140	70.5993	71.2547	71.8277	72.1652	72.3644	72.6455	72.9736	73.3778	73.7217	73.9226	74.1087	74.2574	74.4470	74.6451	74.8734	75.0189	75.1804	75.3188	75.3353	75.2389	75.1519	74.9610	74.6841	74.3313	74.0962	73.8712	73.7681	73.6006	73.4794	73.4205	73.4378	73.5148	73.6472	73.8512
d-Sq5A2_09_D2R	47.7081	52.0050	55.2386	57.8187	60.2874	62.2642	64.0139	65.6038	66.8749	67.7187	68.3424	68.7450	68.6120	69.2108	70.0561	70.9449	71.6834	72.2607	72.7637	72.9598	73.3828	73.6738	74.0294	74.5008	74.7289	74.9256	75.1130	75.3116	75.5104	75.7757	75.9730	76.1348	76.2762	76.2681	76.1685	76.0085	75.8263	75.5247	75.1887	74.9218	74.7510	74.6145	74.4412	74.3045	74.2553	74.2982	74.3742	74.5481	74.7532
d-Sq5A2_09_D5R	51.0790	54.8503	57.5946	59.8314	61.9201	63.6905	65.0324	66.3807	67.4754	68.1172	68.6227	68.9547	68.8242	69.3123	69.9542	70.6864	71.4007	71.8997	72.3571	72.5468	72.8680	73.1287	73.5033	73.8784	74.0579	74.2172	74.3856	74.5550	74.7552	74.9902	75.1476	75.2730	75.3879	75.3733	75.2562	75.0830	74.8722	74.5642	74.2005	73.9425	73.7714	73.6320	73.4742	73.3425	73.2756	73.3106	73.3680	73.5179	73.7078
d-Sq5A2_10_A1R	47.7441	51.3911	54.4193	57.1164	59.2666	60.8011	62.4854	63.8470	64.7711	65.6874	66.1325	66.5043	66.3805	66.7864	67.2965	68.0127	68.7516	69.3127	69.7266	69.9652	70.2100	70.4893	70.7993	71.2877	71.3996	71.5913	71.8045	72.0190	72.1702	72.3846	72.5521	72.6768	72.8081	72.7822	72.6630	72.4715	72.2694	71.9382	71.5795	71.3305	71.1985	71.0437	70.8973	70.7641	70.7367	70.7626	70.8307	70.9377	71.1707
d-Sq5A2_10_A2R	45.4203	49.5087	52.4903	55.5125	57.7571	59.3902	61.2230	62.6415	63.6643	64.6736	64.9996	65.6680	65.6206	65.9873	66.6390	67.3603	68.1625	68.7441	69.1689	69.4116	69.7705	70.0325	70.3212	70.7625	70.9401	71.1432	71.3396	71.5663	71.7586	71.9607	72.1444	72.3149	72.4174	72.4492	72.3917	72.2519	72.1083	71.7896	71.4534	71.2231	71.0757	70.9356	70.7827	70.6796	70.6453	70.6588	70.7161	70.8038	71.0034
d-Sq5A2_10_A3R	44.3188	48.4922	51.5099	54.1625	56.4185	58.4102	59.9948	61.3319	62.4380	63.2749	63.7072	64.2861	64.2190	64.4738	65.0547	65.8058	66.6258	67.1968	67.6546	67.9152	68.2051	68.5000	68.7568	69.2085	69.3758	69.5785	69.7957	69.9800	70.1234	70.3573	70.5322	70.6746	70.7814	70.7898	70.7248	70.5552	70.4056	70.0946	69.7898	69.5711	69.4415	69.3128	69.1980	69.0997	69.0593	69.0739	69.1153	69.1927	69.3862
d-Sq5A2_10_A4R	54.2185	57.6378	60.2156	62.3927	64.2879	65.7472	67.2710	68.4074	69.2978	69.9872	70.0297	70.5750	70.4388	70.8126	71.4763	72.0781	72.6695	73.1921	73.5262	73.6423	73.9378	74.1902	74.4882	74.9029	75.0510	75.1471	75.2921	75.5341	75.6993	75.9027	76.0560	76.1628	76.2084	76.1953	76.0665	75.8332	75.6150	75.2515	74.8754	74.6259	74.4598	74.3629	74.2251	74.1065	74.0732	74.0829	74.1294	74.2000	74.3926
d-Sq5A2_10_A6R	48.1808	52.6263	55.8386	58.6243	61.0604	62.7931	64.7261	66.0827	67.3091	68.1974	68.4649	69.1754	69.0569	69.5766	70.3651	71.0816	71.8089	72.4886	72.8284	73.0197	73.4081	73.6465	74.0005	74.5006	74.6715	74.8041	74.9989	75.2387	75.4797	75.6941	75.8878	75.9989	76.1071	76.1057	75.9802	75.8401	75.6584	75.3052	74.9635	74.7143	74.5625	74.4365	74.2934	74.1810	74.1689	74.1910	74.2652	74.3995	74.5768
d-Sq5A2_10_B2R	47.7005	51.6176	54.5232	57.4910	59.6997	61.6957	63.7749	65.3177	66.5891	67.3024	67.7250	68.3580	68.6120	69.2389	69.9502	70.6751	71.5279	72.0640	72.4587	72.8525	73.2025	73.4888	73.8017	74.2952	74.6050	74.8172	75.0526	75.3089	75.5270	75.7208	75.9718	76.0968	76.2249	76.2770	76.2319	76.0658	75.8739	75.6345	75.2861	75.0469	74.9042	74.7460	74.6127	74.5046	74.4631	74.4943	74.5980	74.7289	74.9618
d-Sq5A2_10_B3R	45.0196	48.7363	51.4509	54.1035	56.4026	58.3605	60.0949	61.7917	63.0204	63.5079	64.0120	64.5474	64.7160	65.2164	65.9355	66.5718	67.4033	67.9807	68.4209	68.7626	69.1333	69.4575	69.6917	70.0988	70.4148	70.6067	70.8454	71.0959	71.3065	71.4864	71.6596	71.8343	71.9631	72.0522	72.0471	71.9391	71.7574	71.5693	71.2331	71.0245	70.8588	70.7339	70.5949	70.4789	70.4572	70.4680	70.5505	70.6769	70.8728
d-Sq5A2_10_D5R	52.2336	55.6036	58.2863	60.8148	62.7096	64.3346	65.9697	67.0661	67.9074	68.6842	69.0850	69.3934	69.1959	69.7207	70.3327	71.0415	71.7917	72.2660	72.7471	72.9542	73.2487	73.4995	73.8829	74.2271	74.4119	74.5587	74.7402	74.9015	75.0977	75.3468	75.4848	75.6289	75.7675	75.7631	75.6222	75.5175	75.3112	74.9887	74.6071	74.3376	74.1018	73.9149	73.7303	73.5695	73.4927	73.5019	73.5661	73.7297	73.9685
d-Sq5A2_10_D6R	50.9836	54.6937	57.7279	60.4502	62.6839	64.3467	66.1977	67.4526	68.4644	69.4045	69.9450	70.3890	70.1334	70.8251	71.4246	72.2925	73.0469	73.5990	74.0507	74.2715	74.6196	74.9097	75.3279	75.7512	75.9693	76.1198	76.3072	76.5096	76.7429	77.0131	77.1641	77.3133	77.4508	77.4440	77.2893	77.1515	76.9004	76.5686	76.1898	75.8874	75.6863	75.5164	75.3260	75.1863	75.1161	75.1452	75.2175	75.3728	75.6017
d-Sq5A2_11_A2R	50.3277	54.1199	57.1140	59.7334	61.8057	63.4470	65.1360	66.3459	67.2088	68.0692	68.4171	68.7411	68.6526	69.1153	69.7053	70.4337	71.2246	71.6928	72.0954	72.3252	72.6010	72.8208	73.2158	73.5480	73.6927	73.9000	74.0456	74.2245	74.4295	74.6555	74.8656	74.9712	75.0627	75.0939	74.9989	74.8280	74.6109	74.2283	73.8535	73.5520	73.3275	73.1396	72.9309	72.7813	72.7008	72.7014	72.7854	72.9431	73.1720
d-Sq5A2_11_A5R	47.0147	50.0700	52.6735	55.0266	56.6608	58.1115	59.5415	60.5825	61.4354	62.1940	62.4393	62.7437	62.7049	62.9300	63.3807	63.8830	64.4592	64.9733	65.3805	65.6616	65.9505	66.1879	66.4504	66.7203	66.8878	67.0360	67.1668	67.4190	67.5850	67.7246	67.8763	67.9958	68.0761	68.1183	68.0456	67.8917	67.7313	67.4222	67.0796	66.8393	66.6759	66.5418	66.3805	66.2505	66.2036	66.2231	66.2815	66.3962	66.5834
d-Sq5A2_11_B2R	49.0441	52.5404	55.6960	58.3547	60.4625	62.1066	63.7954	65.3440	66.3500	66.9260	67.5048	67.7628	67.8564	68.4953	69.1258	69.8817	70.6461	71.2210	71.5455	71.8199	72.1639	72.4673	72.6869	73.2024	73.4285	73.6223	73.8050	73.9904	74.2006	74.4355	74.6185	74.7777	74.9110	74.9729	74.9364	74.7842	74.5896	74.3557	74.0383	73.7311	73.5696	73.3852	73.2198	73.0797	73.0205	73.0142	73.1110	73.2748	73.5094
d-Sq5A2_11_B4R	51.2568	55.0161	57.7839	60.3074	62.7234	64.2676	66.0012	67.3538	68.4724	68.9162	69.5059	69.8731	69.9477	70.5886	71.2927	71.9840	72.7425	73.2714	73.5300	73.8266	74.1134	74.4730	74.7071	75.1848	75.4422	75.6112	75.7949	75.9844	76.1922	76.4429	76.5634	76.7549	76.8619	76.8910	76.8016	76.6018	76.4057	76.1452	75.7960	75.5289	75.3633	75.1977	75.0488	74.9267	74.8741	74.8749	74.9390	75.0485	75.2567
d-Sq5A2_11_B5R	47.3685	51.2551	54.0738	56.6180	59.1294	60.9492	62.6132	64.0431	65.1925	65.7679	66.3346	66.6859	66.8544	67.3807	68.0975	68.8518	69.6782	70.2508	70.6333	70.9244	71.2829	71.6441	71.8979	72.3689	72.6864	72.8466	73.0717	73.2894	73.4813	73.7175	73.9509	74.0950	74.1993	74.2606	74.2086	74.0057	73.7640	73.4836	73.0905	72.7838	72.5873	72.3886	72.2018	72.0402	71.9692	71.9404	72.0247	72.1936	72.4405
d-Sq5A2_11_B6R	45.5021	49.4923	52.8342	55.6669	58.1928	60.1619	62.0091	63.4805	64.7660	65.4534	66.1139	66.5169	66.6695	67.3382	68.0541	68.9414	69.7529	70.4358	70.7307	71.1185	71.5034	71.8477	72.0994	72.6262	72.9727	73.1867	73.4388	73.6466	73.8282	74.1189	74.3219	74.5110	74.6465	74.7317	74.6759	74.5404	74.3859	74.1230	73.8321	73.6082	73.4598	73.3271	73.2029	73.0787	73.0491	73.0601	73.1409	73.2996	73.5482
d-Sq5A2_11_C6R	47.3325	51.3217	54.6371	57.4831	59.8639	61.9055	63.8977	65.3139	66.5676	67.1730	67.8635	68.5172	68.5721	69.2960	69.9985	70.8663	71.7880	72.3269	72.7259	73.0395	73.4237	73.8106	74.2022	74.6925	74.9622	75.1694	75.4334	75.6135	75.8372	76.1468	76.3240	76.4979	76.6542	76.6820	76.5626	76.4441	76.2493	75.9622	75.6772	75.3998	75.2029	75.0796	74.9417	74.8517	74.8238	74.8547	74.9389	75.0616	75.3145
d-Sq5A2_11_D1R	44.2282	48.2633	51.0568	53.8528	55.8936	57.7117	59.4061	60.6178	61.8319	62.7599	63.4669	63.8798	63.7100	64.2496	64.6776	65.3876	66.2735	66.8814	67.3997	67.7495	68.0917	68.3210	68.6787	69.0167	69.3213	69.5196	69.7392	69.9504	70.0926	70.2792	70.5292	70.6922	70.8652	70.9267	70.8401	70.7223	70.5889	70.3100	69.9610	69.7120	69.5365	69.3407	69.1993	69.0250	68.9248	68.9322	68.9950	69.1632	69.3644
d-Sq5A2_11_D2R	48.1537	52.2400	55.3752	58.5166	60.7783	62.7615	64.7394	66.0931	67.1913	68.1956	68.8873	69.3677	69.2652	70.0886	70.6632	71.4744	72.2927	72.8455	73.4022	73.6875	73.9947	74.3873	74.7960	75.1463	75.4058	75.5686	75.7731	76.0230	76.2520	76.4829	76.6708	76.8020	76.9759	76.9857	76.8663	76.7610	76.5756	76.2628	75.9044	75.6168	75.4275	75.2381	75.0675	74.9768	74.9260	74.9651	75.0604	75.2423	75.4550
d-Sq5A2_11_D6R	44.8533	49.2024	52.5793	55.5675	57.9377	60.0410	62.0888	63.4206	64.5992	65.7439	66.4853	66.9650	66.7854	67.4241	67.9725	68.9395	69.9049	70.4701	71.0518	71.3930	71.7420	72.0074	72.3784	72.8816	73.1042	73.3437	73.5607	73.7422	73.9006	74.2149	74.4701	74.6036	74.7616	74.7931	74.6766	74.5826	74.4197	74.1435	73.8017	73.5675	73.3949	73.2515	73.1145	72.9758	72.8985	72.9356	73.0199	73.1884	73.4078
d-Sq5A2_12_A4R	46.9822	51.9344	55.1510	58.2836	60.7877	62.7150	64.4434	66.1019	67.2289	68.1497	68.5735	69.2741	69.2013	69.7191	70.4931	71.3527	72.1614	72.7832	73.2495	73.4614	73.7620	74.0305	74.5070	74.9749	75.0956	75.2724	75.4514	75.7267	75.9132	76.1957	76.3964	76.5343	76.6667	76.6875	76.5890	76.4163	76.2318	75.8205	75.4368	75.1303	74.9093	74.7445	74.5396	74.3576	74.3073	74.3317	74.4076	74.5567	74.8189
d-Sq5A2_12_A6R	48.1729	52.7996	56.1677	59.3062	61.8236	63.5979	65.3191	66.9177	68.0410	69.0230	69.4078	69.9939	69.8771	70.4712	71.1929	71.9277	72.7816	73.3832	73.8004	74.0619	74.3845	74.6196	75.1048	75.5458	75.6589	75.8368	76.0600	76.3141	76.5270	76.7903	77.0102	77.0832	77.1927	77.2170	77.0687	76.9129	76.6652	76.2559	75.8934	75.5876	75.3704	75.2079	75.0367	74.8846	74.8119	74.8408	74.9046	75.0494	75.2943
d-Sq5A2_12_B2R	49.4900	53.1700	56.1845	59.0825	61.5695	63.4917	65.4056	66.9265	67.8570	68.5125	69.0376	69.7330	69.7435	70.4343	71.2486	71.9863	72.7815	73.3766	73.7433	74.0007	74.2726	74.6589	75.0246	75.4852	75.7982	75.9964	76.1703	76.4004	76.5403	76.8677	77.0847	77.2278	77.3315	77.3925	77.3045	77.1377	76.8991	76.6175	76.2565	75.9413	75.7516	75.5455	75.3580	75.2230	75.1551	75.1675	75.2494	75.4279	75.6528
d-Sq5A2_12_B3R	55.3451	59.2580	61.9705	64.8723	67.2476	69.2196	71.0812	72.4793	73.5709	74.0630	74.6104	75.0617	75.4631	76.1442	76.9490	77.6060	78.3670	78.8972	79.1932	79.3664	79.6995	80.1346	80.5373	80.9888	81.2181	81.3775	81.5321	81.8041	81.9941	82.2806	82.4431	82.5484	82.6157	82.5492	82.3718	82.1349	81.8002	81.4252	80.9974	80.6342	80.4020	80.1860	80.0042	79.8901	79.8553	79.8804	79.9381	80.0780	80.2950
d-Sq5A2_12_B4R	48.4788	52.3592	55.0421	58.0955	60.2582	62.2645	64.2324	65.6993	66.8038	67.4178	67.9611	68.4849	68.6500	69.1830	69.9719	70.7361	71.5361	72.1160	72.5057	72.7936	73.0961	73.4245	73.7502	74.2839	74.5559	74.7408	74.9569	75.1859	75.3396	75.6219	75.8231	75.9697	76.1040	76.1349	76.0225	75.8574	75.6311	75.3180	74.9281	74.6561	74.4376	74.2443	74.0643	73.9149	73.8428	73.8412	73.9057	74.0563	74.3089
d-Sq5A2_12_C3R	47.1719	50.9161	54.1873	56.8468	59.4097	61.3104	63.1095	64.6890	66.0834	66.5406	67.1129	67.7422	67.6943	68.3956	69.1273	69.9760	70.7626	71.3276	71.7613	72.0685	72.3762	72.7201	73.1479	73.6576	73.9139	74.1586	74.3772	74.5614	74.7816	74.9975	75.2484	75.4150	75.5578	75.5009	75.3326	75.1478	74.8385	74.4952	74.1073	73.7878	73.5686	73.4591	73.3027	73.1428	73.0705	73.0641	73.1075	73.2485	73.5315
d-Sq5A2_12_C5R	51.9221	54.8183	57.2581	59.4046	61.6111	62.9790	64.5160	65.6261	66.6461	66.9739	67.4390	67.8115	67.7235	68.3396	68.9257	69.5991	70.2910	70.7707	71.0735	71.2890	71.5548	71.8555	72.1993	72.5663	72.7887	72.9348	73.1299	73.2883	73.4474	73.6362	73.8412	73.9632	74.0791	74.0827	73.9417	73.8304	73.6135	73.3271	73.0399	72.7564	72.5572	72.4639	72.3164	72.1866	72.1559	72.1729	72.2183	72.3331	72.5303
d-Sq5A2_12_D1R	47.7302	51.5650	55.0480	57.8793	59.9995	61.7894	63.7742	65.1567	66.2820	67.2226	67.8848	68.1638	68.1046	68.6659	69.2642	70.0694	70.8018	71.2937	71.9185	72.0951	72.4637	72.7997	73.1706	73.6284	73.8748	74.0060	74.2241	74.4327	74.6779	74.9039	75.0736	75.1978	75.3547	75.3191	75.1042	74.9654	74.7401	74.4570	74.1174	73.8621	73.7005	73.6015	73.4632	73.3641	73.3446	73.4283	73.4957	73.5985	73.8282
d-Sq5A2_12_D6R	52.7706	56.1995	58.9649	61.6432	63.6058	65.3550	67.0781	68.1947	69.2485	69.8931	70.4763	70.7573	70.6621	71.2439	71.8691	72.7079	73.3776	73.8970	74.3314	74.5337	74.8392	75.1004	75.4731	75.8929	76.0977	76.2101	76.3934	76.5924	76.7906	77.0347	77.2018	77.3084	77.4469	77.4345	77.2624	77.1306	76.9085	76.6026	76.2346	75.9747	75.7844	75.6343	75.5067	75.3665	75.3449	75.3861	75.4378	75.5936	75.8252
d-Sq5A2_13_A3R	50.9907	55.4924	58.8696	61.6865	64.1050	65.9834	67.8839	69.3325	70.4341	71.3220	71.7080	72.1838	72.2506	72.8338	73.5295	74.2623	75.0359	75.6266	75.9091	76.1755	76.4342	76.7358	77.1317	77.5865	77.7013	77.8705	78.0366	78.2978	78.5014	78.7148	78.8794	78.9783	79.0650	79.0536	78.8794	78.7085	78.4609	78.0643	77.6834	77.4319	77.2439	77.1120	76.9850	76.8952	76.8809	76.9019	76.9584	77.0680	77.2738
d-Sq5A2_13_A4R	45.4262	50.0108	53.6607	56.4085	58.9598	61.2654	62.8945	64.4176	65.6000	66.5208	67.0068	67.5312	67.6020	68.0397	68.7075	69.5559	70.4182	71.0584	71.4414	71.7701	72.0727	72.3061	72.6441	73.2184	73.3837	73.5847	73.7941	74.0227	74.2210	74.4833	74.7086	74.8270	74.9666	74.9655	74.8816	74.7547	74.5513	74.1728	73.8482	73.6062	73.4270	73.3073	73.1593	73.0270	72.9741	72.9878	73.0757	73.2038	73.4426
d-Sq5A2_13_A5R	45.2854	49.7415	53.3736	56.2320	58.7907	60.7645	62.4823	64.1795	65.2925	66.2633	66.7864	67.1913	67.3143	67.6178	68.3029	69.1011	69.9955	70.5826	70.9431	71.2986	71.5430	71.7948	72.1917	72.7615	72.8890	73.1232	73.3372	73.5493	73.7113	73.9959	74.2273	74.3299	74.4233	74.4029	74.2356	74.0304	73.7736	73.3669	72.9754	72.7268	72.5955	72.4586	72.3135	72.1796	72.1359	72.1343	72.2035	72.3014	72.5472
d-Sq5A2_13_A6R	47.0704	51.8169	55.5824	58.2979	61.0758	63.0473	64.7657	66.4462	67.7480	68.6193	69.1259	69.5810	69.6916	70.1996	70.9619	71.8317	72.6173	73.2630	73.6435	73.9384	74.1448	74.4556	74.8538	75.3921	75.5787	75.7239	75.9268	76.1363	76.3666	76.6555	76.8358	76.9844	77.0991	77.0907	76.9797	76.8660	76.6568	76.2877	75.9615	75.6939	75.5173	75.3875	75.2652	75.1305	75.0991	75.1392	75.2282	75.3542	75.5861
d-Sq5A2_13_B2R	48.2022	52.0187	54.6837	57.6887	59.8836	61.9415	63.8746	65.2925	66.4042	66.9920	67.3822	67.9423	68.0497	68.7697	69.3519	70.2184	71.0101	71.5889	71.9034	72.3242	72.6049	72.9614	73.3201	73.7873	74.0284	74.2158	74.4770	74.6871	74.9390	75.1482	75.3414	75.5064	75.6116	75.6236	75.5455	75.3525	75.1340	74.8554	74.5084	74.2351	74.0258	73.8525	73.6719	73.5331	73.4526	73.4692	73.5427	73.7285	73.9896
d-Sq5A2_13_B3R	46.4008	50.5995	53.5760	56.7957	59.2017	61.2755	63.2279	65.0297	66.2438	66.9720	67.5150	68.1086	68.3175	69.0628	69.8671	70.6799	71.4578	72.0277	72.3826	72.8027	73.1230	73.5457	73.9345	74.3127	74.6593	74.7910	75.0498	75.3297	75.5551	75.8161	76.0149	76.1807	76.2717	76.2930	76.2401	76.0655	75.8520	75.6158	75.2896	75.0556	74.8938	74.7471	74.6021	74.5135	74.4966	74.5512	74.6174	74.7676	74.9582
d-Sq5A2_13_B4R	47.0684	51.4577	54.8445	58.1307	60.8168	63.1868	65.3705	67.0158	68.4425	69.1201	69.8348	70.5396	70.8012	71.7076	72.4875	73.3552	74.1651	74.7274	75.1485	75.5291	75.9362	76.3169	76.7365	77.2530	77.5055	77.7034	77.9633	78.2308	78.4594	78.7574	78.9751	79.1400	79.2235	79.2538	79.1560	78.9673	78.7444	78.4360	78.0964	77.8421	77.6613	77.5387	77.3847	77.3012	77.3013	77.3770	77.4346	77.5865	77.8119
d-Sq5A2_13_C1R	45.8134	49.9497	53.0833	56.3520	59.0219	61.2924	63.0923	64.8679	66.0233	66.7025	67.1525	68.1056	68.2281	68.8909	69.6778	70.5667	71.4834	72.0492	72.5010	72.8810	73.1862	73.6166	74.0029	74.5240	74.7735	75.0345	75.2597	75.4045	75.7093	75.9591	76.2057	76.3689	76.5377	76.5973	76.4569	76.3501	76.1151	75.8172	75.4782	75.2103	74.9520	74.8178	74.6452	74.5245	74.4379	74.4738	74.5477	74.7340	75.0031
d-Sq5A2_13_C6R	46.0474	49.9236	52.7000	55.6591	58.0229	60.0661	61.7502	63.4150	64.4868	65.0842	65.6071	66.3383	66.2411	66.8180	67.5388	68.4039	69.2371	69.7810	70.2031	70.5609	70.8969	71.2438	71.6167	72.0765	72.2935	72.5980	72.8311	72.9930	73.2330	73.4581	73.6889	73.8265	73.9774	73.9918	73.8043	73.6953	73.4548	73.1605	72.8335	72.5507	72.3533	72.2688	72.1117	71.9717	71.9156	71.9296	71.9834	72.0866	72.3365
d-Sq5A2_13_D2R	47.3442	51.1547	54.1991	56.9170	59.3340	61.1176	62.8317	64.1464	65.2721	66.0787	66.7295	67.0438	66.9965	67.5573	68.1110	68.8787	69.7459	70.2450	70.8535	71.0930	71.4794	71.7134	72.0931	72.4881	72.7027	72.9356	73.1035	73.2716	73.4935	73.7462	73.9374	74.0810	74.2537	74.2938	74.1829	74.1082	73.8867	73.6225	73.2752	73.0170	72.8116	72.6486	72.4720	72.3102	72.2482	72.2647	72.3612	72.5029	72.7352
d-Sq5A2_13_D3R	45.9397	50.0257	53.6242	56.5761	58.9708	61.0906	63.0743	64.5007	65.6882	66.7141	67.4013	68.0076	67.8788	68.5550	69.2553	70.1580	70.9816	71.5624	72.1087	72.3300	72.8020	73.0875	73.4429	73.9420	74.2289	74.4291	74.6100	74.8182	75.0488	75.2973	75.5386	75.6954	75.8232	75.7991	75.6559	75.4574	75.2215	74.8930	74.5501	74.2752	74.0940	73.9892	73.8024	73.6942	73.6448	73.6835	73.7519	73.8989	74.1540
d-Sq5A2_14_A1R	48.4384	53.0489	56.4269	59.3859	61.8541	63.8851	65.7188	67.2343	68.3443	69.2892	69.7509	70.3274	70.3891	70.9527	71.6378	72.4964	73.2269	73.7715	74.2325	74.4851	74.7796	75.0868	75.5478	75.9445	76.1020	76.2952	76.5378	76.7818	76.9838	77.2645	77.4269	77.5802	77.6135	77.5500	77.3929	77.1753	76.9733	76.6000	76.2209	75.9643	75.8204	75.6992	75.5706	75.4546	75.4735	75.5052	75.5692	75.6822	75.8982
d-Sq5A2_14_A5R	44.1333	48.8891	52.4714	55.9077	58.4059	60.6126	62.5821	64.2760	65.5699	66.5691	67.3011	67.8806	67.9277	68.4293	69.2652	70.1847	71.0501	71.6892	72.1763	72.4792	72.8269	73.1117	73.5673	74.0880	74.3189	74.5498	74.7933	75.0330	75.2932	75.5752	75.8090	75.9789	76.0144	75.9593	75.8040	75.5778	75.2857	74.8909	74.4738	74.1827	74.0219	73.9087	73.7433	73.5978	73.5663	73.6057	73.6781	73.7957	74.0267
d-Sq5A2_14_B1R	47.6684	51.9423	55.0796	57.8584	60.5448	62.3838	64.4644	65.9986	67.0677	67.5911	68.4609	68.8610	69.0922	69.8149	70.5676	71.4117	72.1726	72.6863	73.0370	73.4412	73.7027	74.0381	74.4048	74.9176	75.2282	75.3846	75.6099	75.8229	76.0434	76.3440	76.5220	76.7034	76.8135	76.8332	76.7449	76.5698	76.3410	76.0590	75.6974	75.4188	75.2574	75.1066	74.9455	74.8144	74.7955	74.8077	74.8975	75.0638	75.2823
d-Sq5A2_14_B4R	46.3562	50.7593	53.7258	56.2435	58.8930	60.9969	62.8727	64.3858	65.5809	66.1776	66.8445	67.4373	67.5144	68.1096	68.8370	69.6315	70.4152	71.0385	71.3826	71.7357	72.0741	72.3664	72.6463	73.1419	73.4857	73.6325	73.9027	74.1127	74.2716	74.5302	74.7134	74.8987	75.0056	75.0228	74.9223	74.7606	74.5589	74.2992	73.9550	73.7096	73.5947	73.4802	73.3380	73.2318	73.2143	73.2265	73.2741	73.3915	73.6236
d-Sq5A2_14_B6R	45.8069	49.4413	51.9403	54.1468	56.2713	58.1943	59.6733	61.0404	62.1932	62.6542	63.2161	63.7074	63.7096	64.0389	64.6225	65.4292	66.1545	66.6951	67.1078	67.4272	67.7218	67.9885	68.2269	68.6659	68.9619	69.1538	69.4090	69.5906	69.7531	69.9874	70.1278	70.3329	70.4641	70.5198	70.4928	70.3884	70.2149	70.0251	69.7621	69.5323	69.4141	69.3322	69.2036	69.0879	69.0826	69.1050	69.1693	69.2851	69.5074
d-Sq5A2_14_C1R	46.1003	49.5235	52.2573	54.7388	57.0090	58.8918	60.5114	61.9290	63.0238	63.3882	63.9088	64.5522	64.4632	64.9118	65.5698	66.2984	67.1559	67.6805	68.0739	68.4057	68.6847	69.0364	69.3985	69.7014	70.0027	70.2034	70.4072	70.6154	70.7326	70.9190	71.1231	71.3478	71.4594	71.5100	71.3915	71.2881	71.0560	70.8019	70.4730	70.2320	70.0354	69.9625	69.7530	69.6531	69.6132	69.5872	69.6666	69.7948	70.0206
d-Sq5A2_14_C6R	52.9186	56.0876	58.8861	61.1904	63.2685	64.9719	66.4640	67.7027	68.7732	68.9481	69.4096	69.9275	69.9756	70.6122	71.2817	71.9862	72.7929	73.3009	73.5866	73.8128	74.0943	74.4425	74.8584	75.1590	75.4712	75.6093	75.7957	75.9982	76.1601	76.3748	76.5726	76.7549	76.8188	76.8453	76.7201	76.5854	76.3511	76.0512	75.6898	75.4154	75.2002	75.0662	74.8674	74.7641	74.7190	74.7163	74.8027	74.9562	75.1819
d-Sq5A2_14_D2R	45.4949	49.5425	53.2920	56.1615	58.2350	60.4419	62.2020	63.6885	64.7486	65.8609	66.5109	66.8510	66.8124	67.3616	67.9498	68.9111	69.7830	70.3128	70.8632	71.1275	71.4997	71.8261	72.3132	72.6316	72.9370	73.1873	73.3967	73.5737	73.7607	74.0409	74.2639	74.4147	74.5560	74.5092	74.3307	74.1480	73.8732	73.5350	73.1482	72.8171	72.6350	72.4786	72.2792	72.0892	72.0209	72.0251	72.0951	72.2709	72.5290
d-Sq5A2_14_D6R	52.2004	55.8388	58.9283	61.2043	63.2494	65.1045	66.6413	67.8152	68.7653	69.6145	69.9962	70.3607	70.3311	70.9407	71.5333	72.3646	73.0884	73.6013	74.0180	74.1915	74.5440	74.8158	75.2253	75.5491	75.7914	75.9446	76.1095	76.2940	76.5283	76.7523	76.9547	77.0776	77.2115	77.2235	77.1093	76.9696	76.7726	76.4592	76.0823	75.8006	75.6051	75.4411	75.2608	75.1209	75.0890	75.1052	75.1920	75.3497	75.5812
d-Sq5A2_15_A2R	51.0212	54.6225	57.4840	60.0840	62.1816	63.9341	65.4688	66.6081	67.5732	68.1912	68.4380	69.0848	68.9806	69.4186	70.0831	70.6578	71.3600	71.8636	72.2291	72.4173	72.6574	73.0201	73.3908	73.7356	73.9038	74.0440	74.2329	74.4217	74.6498	74.8485	75.0160	75.1428	75.1882	75.1357	74.9908	74.7437	74.5102	74.0997	73.6999	73.4358	73.2547	73.0978	72.9679	72.8300	72.7768	72.8058	72.8569	72.9638	73.2123
d-Sq5A2_15_C2R	47.7651	51.3499	54.5088	57.2775	59.4797	61.7300	63.4022	64.7733	66.0974	66.5874	67.1882	67.7998	67.9200	68.5565	69.3144	70.0756	70.8672	71.5406	71.8218	72.1540	72.4962	72.8781	73.1876	73.6711	73.9024	74.0878	74.3052	74.5221	74.7292	74.9779	75.1956	75.3523	75.4869	75.5662	75.4506	75.3756	75.1946	74.9428	74.6315	74.4119	74.2006	74.1107	73.9636	73.8590	73.7921	73.8444	73.9219	74.0372	74.2668
d-Sq5A2_15_C5R	51.9908	55.1458	57.7918	60.3522	62.5638	64.2132	65.9145	67.1217	68.1163	68.5956	69.0187	69.4491	69.6585	70.2278	70.8958	71.6500	72.3984	72.8692	73.2089	73.4632	73.8068	74.1219	74.5575	74.9512	75.1554	75.3049	75.5551	75.7684	75.9668	76.1846	76.3763	76.5113	76.6337	76.6508	76.5037	76.3496	76.1009	75.7953	75.4159	75.1466	74.9116	74.7947	74.6133	74.4789	74.3879	74.4039	74.4742	74.6286	74.8767
d-Sq5A2_15_D3R	47.7877	51.7022	54.8420	57.6500	59.6397	61.5700	63.2345	64.4380	65.6011	66.4946	66.9332	67.3607	67.2330	67.7212	68.3190	68.9850	69.8051	70.2879	70.8281	71.1218	71.5097	71.7864	72.1499	72.5790	72.8205	73.0463	73.2525	73.4614	73.6362	73.8632	74.0663	74.1697	74.2805	74.2521	73.9930	73.7692	73.4713	73.1223	72.6977	72.3966	72.2673	72.1275	71.9577	71.8264	71.7766	71.7877	71.8609	71.9699	72.2179
d-Sq5A2_16_A1R	47.3978	52.0703	55.5524	58.3131	60.7236	62.5921	64.5230	66.0890	67.1185	68.1703	68.6074	69.1132	69.0669	69.5145	70.1533	71.0194	71.8496	72.4483	72.8435	73.1536	73.4247	73.6252	74.0504	74.4905	74.6812	74.8545	75.0763	75.2511	75.4467	75.7117	75.9043	76.0189	76.1485	76.1650	76.0546	75.9025	75.7559	75.4126	75.0899	74.8450	74.6741	74.5331	74.3728	74.2465	74.2369	74.2701	74.3450	74.4770	74.7038
d-Sq5A2_16_A2R	50.2103	54.6887	58.1686	61.1027	63.3641	65.1934	67.0288	68.5001	69.6743	70.5655	70.8842	71.4541	71.3848	71.9589	72.6630	73.4673	74.2224	74.7314	75.1475	75.3983	75.7431	75.9625	76.4268	76.9162	77.0634	77.2173	77.4336	77.6668	77.8909	78.1235	78.3277	78.4546	78.5300	78.4826	78.3166	78.0532	77.7408	77.3334	76.9091	76.5469	76.3466	76.1633	75.9702	75.8122	75.7835	75.8002	75.8515	76.0006	76.2615
d-Sq5A2_16_A4R	51.2602	56.0120	59.4376	62.3570	64.7356	66.7174	68.5224	70.0894	71.2165	72.1328	72.5061	73.0023	73.0001	73.7427	74.5055	75.2667	76.0259	76.6077	76.9876	77.2140	77.4907	77.8004	78.2194	78.6850	78.8741	78.9723	79.1700	79.4136	79.6478	79.8809	80.0783	80.1811	80.2744	80.2767	80.1283	79.8851	79.5955	79.2121	78.7636	78.4485	78.2329	78.0679	77.8678	77.7230	77.6977	77.7394	77.8156	77.9466	78.1793
d-Sq5A2_16_C1R	46.2458	50.0686	53.2795	56.1975	58.6738	60.8226	62.7543	64.3296	65.5402	66.0038	66.6808	67.5226	67.4572	68.2359	68.9471	69.8124	70.6266	71.3266	71.7405	72.0466	72.3584	72.6975	73.1635	73.6102	73.8803	74.0985	74.3511	74.5181	74.7803	75.0081	75.2614	75.4691	75.5845	75.6438	75.5266	75.3898	75.2088	74.9345	74.6100	74.3560	74.1011	73.9843	73.8100	73.6809	73.6041	73.6066	73.7223	73.8687	74.1220
d-Sq5A2_16_C5R	46.4795	50.3866	53.7858	56.8714	59.5734	61.6850	63.4268	65.0660	66.4186	66.9610	67.6608	68.4620	68.5153	69.2493	70.0288	70.8164	71.7131	72.3476	72.7507	73.0213	73.3856	73.7765	74.2155	74.7328	74.9825	75.2337	75.4929	75.6627	75.8662	76.1232	76.3742	76.5125	76.6042	76.5959	76.3699	76.1633	75.9012	75.5759	75.1747	74.9219	74.6855	74.6098	74.4281	74.3305	74.2846	74.3113	74.3740	74.4859	74.7141
d-Sq5A2_16_D4R	46.8804	50.5130	53.3087	56.1769	58.4485	60.0230	61.6232	63.1731	64.1741	65.0156	65.5564	65.9936	65.8732	66.4149	66.8754	67.6704	68.4278	68.9547	69.5082	69.7483	70.0760	70.4484	70.6908	71.1136	71.3803	71.5374	71.7641	71.9626	72.1486	72.3659	72.5809	72.6619	72.7874	72.8012	72.6407	72.5054	72.3299	72.0745	71.7309	71.5203	71.3977	71.2910	71.1553	71.0595	71.0484	71.1234	71.1814	71.2989	71.4694
d-Sq5A2_16_D6R	51.2825	54.8463	57.6341	60.2237	62.2265	63.9216	65.4355	66.7929	67.7000	68.5069	68.9686	69.3826	69.2461	69.7088	70.2222	71.0493	71.7513	72.2534	72.7250	72.9377	73.2287	73.5368	73.9251	74.2955	74.5456	74.7101	74.8765	75.0644	75.2499	75.4869	75.6547	75.7631	75.8667	75.8117	75.6324	75.3634	75.0916	74.7318	74.3000	74.0072	73.8414	73.6936	73.5121	73.3770	73.3293	73.3482	73.3938	73.5505	73.7773
d-Sq5A2_17_A2R	47.3167	51.6899	55.0364	57.8366	60.1687	62.3356	64.0921	65.5605	66.7167	67.6259	68.0875	68.5150	68.5145	68.8637	69.5763	70.4278	71.2549	71.7910	72.2465	72.5298	72.7894	73.1466	73.5593	74.0533	74.2409	74.4279	74.6352	74.8124	75.0778	75.3237	75.5242	75.6841	75.7437	75.6985	75.5340	75.1898	74.8720	74.4041	73.9313	73.5468	73.3530	73.1906	72.9571	72.7896	72.7097	72.7330	72.7770	72.9084	73.2078
d-Sq5A2_17_A4R	50.6280	54.1014	56.5823	58.9239	60.8046	62.3510	63.7885	64.8845	65.8463	66.4908	66.7682	67.0865	67.0270	67.3426	67.8649	68.4149	69.1276	69.6166	69.9917	70.1973	70.3754	70.6521	70.9752	71.3266	71.4317	71.6000	71.7740	71.9302	72.1482	72.2992	72.4289	72.5741	72.6479	72.6494	72.5659	72.4156	72.2229	71.8914	71.5655	71.3195	71.1520	71.0270	70.8933	70.7892	70.7384	70.7651	70.8189	70.9159	71.1062
d-Sq5A2_17_A5R	47.3754	51.7767	55.0562	57.9130	60.3826	62.2995	63.9441	65.3141	66.5104	67.3039	67.9297	68.2989	68.2293	68.6959	69.3470	70.1082	70.9980	71.5893	71.9839	72.2642	72.5194	72.7264	73.1545	73.6086	73.7707	73.9512	74.1898	74.3254	74.5407	74.7741	74.9902	75.1102	75.2144	75.2065	75.0992	74.9267	74.7299	74.3838	74.0148	73.7715	73.5788	73.4541	73.3341	73.1922	73.1626	73.2118	73.2810	73.3929	73.5986
d-Sq5A2_17_B5R	50.0875	53.7778	57.2032	60.1456	62.5484	64.6240	66.4108	67.9879	69.1021	69.6571	70.3228	70.7707	71.0396	71.8282	72.5569	73.3791	74.1874	74.7942	75.1567	75.4490	75.8402	76.1206	76.5056	77.0136	77.2661	77.4363	77.7082	77.8953	78.1143	78.3959	78.5944	78.7344	78.8761	78.8942	78.8010	78.6428	78.3857	78.0440	77.6483	77.3683	77.1275	76.9329	76.7329	76.5748	76.4996	76.5069	76.6024	76.7841	77.0462
d-Sq5A2_17_C1R	49.4233	52.9180	55.7810	58.3608	60.5491	62.1844	63.7103	65.1572	66.3676	66.7152	67.1424	67.6826	67.6904	68.3048	68.8995	69.7470	70.5187	71.1108	71.4399	71.7329	72.0062	72.3080	72.6789	73.0691	73.2880	73.4831	73.6829	73.8244	74.0452	74.2814	74.4907	74.6805	74.8049	74.8801	74.8065	74.7229	74.5697	74.2900	74.0005	73.7452	73.5440	73.3830	73.2561	73.1169	73.0610	73.0919	73.1735	73.3090	73.5562
d-Sq5A2_17_C4R	52.6257	55.4041	57.6747	59.8420	61.6180	62.9182	64.2494	65.3651	66.1923	66.3531	66.6393	67.0556	67.0875	67.6321	68.0657	68.7195	69.3978	69.9023	70.2520	70.4185	70.6765	71.0238	71.3514	71.6332	71.8768	72.0694	72.2110	72.3856	72.5827	72.7421	72.9318	73.0430	73.1271	73.1525	73.0239	72.8593	72.6209	72.2663	71.9181	71.5894	71.3413	71.1694	70.9589	70.7965	70.6874	70.6989	70.7818	70.9187	71.1722
d-Sq5A2_17_C5R	47.8712	51.4547	54.5011	57.1434	59.4822	61.3203	63.0726	64.5158	65.6463	65.9797	66.6229	67.2035	67.1440	67.8916	68.5430	69.3577	70.2588	70.8651	71.2146	71.5217	71.8127	72.1477	72.5235	72.9285	73.2275	73.4689	73.6819	73.8112	73.9493	74.2700	74.4544	74.6520	74.7794	74.8231	74.6448	74.5442	74.2886	73.9794	73.6223	73.3420	73.0733	72.9377	72.7560	72.5876	72.4764	72.4822	72.5566	72.7108	72.9751
d-Sq5A2_17_D2R	50.1195	54.1467	57.3431	59.8632	61.9397	64.0579	65.7262	66.9443	68.0354	68.9926	69.4631	69.7862	69.7065	70.2266	70.9075	71.7150	72.5019	73.0472	73.5495	73.8122	74.1204	74.4496	74.8094	75.1763	75.4361	75.6218	75.7726	76.0168	76.2248	76.4502	76.6496	76.7825	76.9322	76.9170	76.8191	76.6240	76.3789	76.0255	75.6615	75.3472	75.1227	74.9382	74.7509	74.5986	74.5281	74.5625	74.6308	74.7661	74.9825
d-Sq5A2_17_D4R	51.7376	55.1987	58.1332	60.6391	62.4204	64.2456	65.8894	66.9918	68.0401	68.7528	69.2827	69.4675	69.5195	69.9748	70.4205	71.2234	71.9212	72.4200	72.8569	73.0887	73.3831	73.7060	74.0391	74.3801	74.6416	74.7791	74.9521	75.1611	75.3542	75.5427	75.6933	75.8192	75.9406	75.8650	75.7108	75.5044	75.2576	74.9045	74.5739	74.2908	74.1161	74.0055	73.8794	73.7547	73.7336	73.7814	73.8283	73.9282	74.1139
d-Sq5A2_18_A2R	46.6596	51.0629	54.5828	57.5576	59.8859	61.9677	63.8664	65.1553	66.4151	67.4751	67.8974	68.3585	68.3993	68.8474	69.6006	70.4056	71.1342	71.7308	72.1592	72.4500	72.7629	73.0603	73.4931	73.9907	74.2519	74.4044	74.6364	74.8615	75.0976	75.3661	75.5435	75.6826	75.7667	75.7318	75.5118	75.1886	74.8853	74.4210	73.9067	73.5750	73.3814	73.1690	72.9877	72.7993	72.7313	72.7459	72.8049	72.9200	73.2274
d-Sq5A2_18_A4R	50.4404	54.0444	56.7318	58.8913	60.7564	62.3535	63.7040	64.8153	65.8732	66.5983	66.7006	67.1742	67.0166	67.3322	67.9228	68.5476	69.1216	69.6501	69.9942	70.1905	70.4052	70.7002	70.9762	71.3237	71.4977	71.6111	71.8012	71.9846	72.1626	72.3320	72.4941	72.6258	72.6850	72.7092	72.5765	72.4338	72.2568	71.9264	71.5889	71.3552	71.1873	71.0578	70.9238	70.8232	70.7800	70.7979	70.8492	70.9455	71.1409
d-Sq5A2_18_B2R	48.7405	51.7293	54.6656	57.2412	59.2655	61.1778	62.7615	64.2448	65.3792	65.7835	66.4295	66.7483	66.9236	67.3832	68.0941	68.8977	69.6572	70.2081	70.6100	70.9087	71.1678	71.4698	71.7641	72.2200	72.4804	72.7084	72.9217	73.1128	73.2737	73.5440	73.7336	73.8778	74.0032	74.0611	73.9908	73.8112	73.6016	73.3247	72.9694	72.7022	72.5008	72.3139	72.1326	71.9815	71.9308	71.9333	71.9967	72.1572	72.4009
d-Sq5A2_18_B5R	49.3721	53.2660	56.4963	59.4094	62.0789	63.9289	65.7440	67.2719	68.6208	69.1157	69.7354	70.3804	70.6004	71.2255	72.0666	72.8745	73.6722	74.2191	74.6952	75.0284	75.3321	75.6821	76.0786	76.5073	76.7697	77.0143	77.2069	77.4509	77.6129	77.9601	78.1573	78.3110	78.4307	78.4800	78.4180	78.2204	77.9506	77.6588	77.2524	76.9421	76.7277	76.5173	76.3086	76.1738	76.1252	76.1210	76.2093	76.3927	76.6538
d-Sq5A2_18_C5R	47.1526	50.9925	54.2059	56.6368	59.2490	61.1362	62.8279	64.3891	65.5066	65.9344	66.5681	67.1781	67.1406	67.7119	68.4839	69.3746	70.1311	70.8063	71.1954	71.4977	71.8216	72.1436	72.5562	72.9802	73.2087	73.4696	73.6233	73.8447	74.0395	74.2681	74.4985	74.6638	74.8046	74.8539	74.7269	74.5895	74.3434	73.9958	73.6323	73.3540	73.1060	72.9667	72.7872	72.6321	72.5282	72.5226	72.6093	72.7512	73.0127
d-Sq5A2_18_D2R	49.4266	53.3172	56.4821	59.2088	61.4496	63.2883	65.0328	66.3366	67.6228	68.4808	69.0659	69.4660	69.4336	69.9844	70.6297	71.4678	72.2725	72.8028	73.3677	73.6178	73.9477	74.3114	74.6443	75.0893	75.2712	75.4926	75.6426	75.8580	76.1057	76.3499	76.5316	76.6782	76.8353	76.8316	76.6850	76.5256	76.3082	75.9684	75.5554	75.2623	75.0414	74.8358	74.6714	74.5042	74.4534	74.4609	74.5154	74.6805	74.9167
d-Sq5A2_18_D4R	53.1087	56.7655	58.9969	61.2809	63.2235	64.7544	66.1025	67.2926	68.3091	68.9728	69.3959	69.6552	69.5107	69.9153	70.4579	71.1726	71.7997	72.3322	72.7086	72.9234	73.2268	73.5125	73.8014	74.1620	74.3580	74.5022	74.6842	74.8683	75.0559	75.2340	75.3921	75.4995	75.5935	75.5285	75.3325	75.1584	74.9074	74.5823	74.2111	73.9474	73.7818	73.6607	73.5201	73.4152	73.3895	73.4222	73.4454	73.5570	73.7461
d-Sq5A2_19_A4R	47.6626	51.7780	55.3844	58.0979	60.4307	62.3443	64.0974	65.6635	66.7102	67.5672	68.1274	68.6314	68.5581	69.0313	69.8000	70.4957	71.3366	71.9269	72.3527	72.5664	72.8297	73.1861	73.5656	74.0324	74.1993	74.3980	74.5821	74.8102	74.9934	75.2596	75.4375	75.5686	75.7002	75.7022	75.6071	75.4335	75.2562	74.9329	74.6261	74.3684	74.2028	74.0977	73.9525	73.8376	73.8126	73.8447	73.8886	74.0114	74.2325
d-Sq5A2_19_A5R	51.2242	54.8776	57.3942	59.7132	61.6560	63.0810	64.4579	65.7205	66.5820	67.1935	67.4544	67.8777	67.7550	68.1405	68.7557	69.3013	69.9538	70.4791	70.8419	71.0324	71.2738	71.5144	71.8453	72.2511	72.3619	72.4694	72.6440	72.8237	73.0149	73.2092	73.3623	73.4977	73.6207	73.6687	73.5795	73.4229	73.2177	72.8780	72.5376	72.2527	72.0275	71.8475	71.6630	71.5020	71.4364	71.4625	71.5180	71.6428	71.8863
d-Sq5A2_19_A6R	44.9786	49.1244	52.5362	55.4437	57.7457	59.7895	61.3396	62.7916	63.9490	64.8326	65.4944	65.9281	65.9716	66.2894	66.9236	67.6406	68.4838	69.0680	69.5019	69.8039	70.1026	70.4064	70.7860	71.2035	71.4228	71.6190	71.8344	72.0712	72.2603	72.4497	72.6407	72.7915	72.9222	72.9109	72.8266	72.5973	72.4269	72.1250	71.7895	71.5518	71.4188	71.3221	71.1796	71.0719	71.0608	71.0880	71.1158	71.1914	71.4142
d-Sq5A2_19_B6R	46.2877	49.7975	52.9742	56.0104	58.6902	60.3648	62.1901	63.6744	64.8759	65.5529	66.2083	66.5720	66.8687	67.3167	68.0022	69.0486	69.6706	70.1661	70.6743	71.0736	71.3047	71.6272	71.8934	72.4601	72.7527	72.9420	73.1821	73.3823	73.5259	73.8156	74.0431	74.1590	74.2888	74.3325	74.2399	74.0486	73.8057	73.5567	73.1985	72.9594	72.8150	72.6830	72.5233	72.3847	72.3505	72.3567	72.4521	72.5801	72.8198
d-Sq5A2_19_D1R	47.1452	51.3557	54.5588	57.6684	59.7428	61.7719	63.7188	65.1608	66.3243	67.3168	67.9537	68.2963	68.2299	68.8716	69.4941	70.3404	71.1880	71.6702	72.2943	72.4912	72.8066	73.1473	73.5233	73.9840	74.2028	74.3556	74.5736	74.7712	74.9583	75.2427	75.4459	75.5661	75.7309	75.7644	75.6357	75.5167	75.3227	75.0506	74.7034	74.4553	74.2510	74.0856	73.9214	73.7783	73.7365	73.7719	73.8610	74.0501	74.2912
d-Sq5A2_19_D2R	50.4508	54.5001	57.9718	60.8056	62.9339	64.9412	66.9022	68.2383	69.3147	70.3358	70.7898	71.2345	71.1037	71.7332	72.5145	73.3928	74.1831	74.6880	75.3243	75.4749	75.7967	76.1417	76.5490	77.0219	77.2681	77.3690	77.5766	77.7789	78.0197	78.3003	78.4891	78.6005	78.7249	78.6804	78.4695	78.2357	77.9015	77.4631	76.9856	76.5796	76.2992	76.0472	75.7798	75.5488	75.4491	75.4423	75.5606	75.7651	76.0882
d-Sq5A2_19_D4R	50.9828	55.2632	58.8627	62.0688	64.2463	66.4816	68.7918	70.1445	71.2903	72.5106	73.2267	73.5411	73.6752	74.5218	75.3652	76.2510	77.0517	77.5842	78.1435	78.3056	78.6970	79.1186	79.6130	80.0562	80.3301	80.4584	80.6708	80.9800	81.2759	81.5298	81.7282	81.8604	81.9460	81.9156	81.7253	81.4916	81.2057	80.8512	80.4200	80.0896	79.8928	79.7554	79.6014	79.4981	79.4955	79.6141	79.6665	79.8197	80.0675
d-Sq5A2_20_A5R	50.5254	54.9140	57.7631	60.5437	62.8979	64.6976	66.2119	67.6887	68.6748	69.4732	69.7890	70.4826	70.3718	70.8010	71.4607	72.2060	72.8720	73.4307	73.8164	74.0357	74.3399	74.6121	74.9584	75.4015	75.5398	75.6478	75.8626	76.0980	76.2473	76.4406	76.6681	76.7642	76.8358	76.8370	76.7097	76.5195	76.2785	75.9520	75.6069	75.3390	75.1686	75.0398	74.8820	74.7964	74.7702	74.8114	74.8766	74.9955	75.2048
d-Sq5A2_20_C1R	44.9444	48.7919	51.8432	54.7995	57.2922	58.9968	60.8482	62.3654	63.6579	64.1266	64.9585	65.4684	65.4162	65.9973	66.7178	67.5469	68.2998	68.9806	69.4295	69.7460	70.0779	70.4479	70.7447	71.1913	71.4714	71.7200	71.9264	72.1442	72.3260	72.5293	72.7526	72.9868	73.1027	73.1439	73.0442	72.9626	72.7585	72.5223	72.2484	71.9964	71.8147	71.7315	71.5716	71.4714	71.4343	71.4429	71.5192	71.6439	71.8738
d-Sq5A2_20_C4R	48.0393	52.2383	55.3158	58.3297	61.0789	62.9303	64.9205	66.4885	67.7022	68.4253	69.2262	69.6680	69.7882	70.5745	71.3431	72.1520	72.9596	73.5702	73.9772	74.2626	74.6082	75.0104	75.4662	75.9337	76.1851	76.3712	76.5879	76.8086	76.9984	77.2865	77.4652	77.5973	77.7284	77.7498	77.5640	77.3453	77.0812	76.7553	76.3804	76.0322	75.8406	75.7292	75.5599	75.4532	75.4574	75.4673	75.5442	75.6766	75.9138
d-Sq5A2_20_C6R	52.1345	55.6378	58.1633	60.5866	62.9320	64.4556	66.0361	67.3119	68.2812	68.6674	69.2325	69.6654	69.7672	70.3244	70.9778	71.6819	72.5233	73.0116	73.3854	73.6083	73.8883	74.2340	74.5666	74.9736	75.2397	75.3532	75.5590	75.7521	75.9331	76.1856	76.3578	76.5298	76.6351	76.7050	76.5980	76.4755	76.2798	75.9977	75.6649	75.3744	75.1729	74.9739	74.8127	74.7154	74.6406	74.6468	74.7558	74.9038	75.1275
d-Sq5A2_21_A4R	44.6982	49.1543	52.6902	55.5871	58.0530	60.2098	61.9633	63.5435	64.8244	65.6393	65.9823	66.7014	66.6956	67.1057	67.7235	68.5684	69.3993	69.9731	70.3984	70.6667	71.0250	71.3150	71.6544	72.1559	72.3366	72.5498	72.7717	72.9762	73.1654	73.4156	73.5885	73.7353	73.8355	73.7943	73.6193	73.4128	73.1310	72.7582	72.3704	72.0875	71.9409	71.8078	71.6390	71.5152	71.5093	71.5248	71.5993	71.6952	71.8980
d-Sq5A2_21_A5R	44.6217	49.0947	52.5020	55.1662	57.5925	59.7336	61.3082	62.9189	64.0689	64.8502	65.2870	65.8838	65.9974	66.3047	66.9360	67.7200	68.5689	69.1340	69.5831	69.8569	70.1774	70.4666	70.8007	71.2602	71.4664	71.6436	71.8652	72.0777	72.2394	72.4767	72.6817	72.8541	72.9439	72.9634	72.8631	72.7146	72.5147	72.2342	71.9208	71.7268	71.5719	71.4582	71.2725	71.2052	71.1884	71.2292	71.2886	71.3937	71.6110
d-Sq5A2_21_A6R	46.1542	50.9006	54.6482	57.6669	60.1315	62.3322	64.1400	65.6973	67.1162	68.0124	68.4078	69.0667	69.2132	69.7812	70.4757	71.2719	72.0700	72.6338	73.0602	73.3336	73.6758	74.0486	74.4902	74.9393	75.1232	75.2768	75.5405	75.7804	76.0327	76.2549	76.4678	76.5973	76.6750	76.6757	76.5270	76.3312	76.1039	75.7703	75.4220	75.2015	75.0429	74.9564	74.8561	74.7864	74.7764	74.8335	74.9126	75.0174	75.1875
d-Sq5A2_21_B1R	49.5356	53.2809	55.7107	58.2939	60.9589	62.6701	64.4607	65.8885	67.0835	67.4009	68.0250	68.4883	68.7399	69.3219	70.0558	70.7503	71.5044	72.0493	72.3999	72.6388	72.9870	73.3134	73.6113	73.9985	74.3288	74.4806	74.7117	74.9645	75.1819	75.3858	75.5783	75.7245	75.8499	75.9125	75.8854	75.7301	75.5656	75.3461	75.0523	74.8372	74.7185	74.5683	74.4466	74.3527	74.3519	74.3732	74.4613	74.6160	74.8133
d-Sq5A2_21_B2R	51.0629	55.1068	58.2613	61.2956	63.8264	65.8830	67.7322	69.3384	70.6249	70.9636	71.6190	72.1514	72.3975	73.3780	74.1226	74.8393	75.6253	76.1938	76.6074	76.8741	77.1865	77.5749	77.9968	78.5612	78.7801	79.0018	79.2119	79.4704	79.7511	80.0001	80.1953	80.3255	80.3733	80.3595	80.1979	79.9031	79.5775	79.1960	78.7695	78.4296	78.2276	78.0416	77.8349	77.6907	77.6412	77.6734	77.7368	77.8961	78.1584
d-Sq5A2_21_C6R	52.4759	55.9521	58.9601	61.5302	63.7588	65.6289	67.1537	68.4561	69.6846	70.0119	70.4771	71.0268	71.1128	71.8300	72.5191	73.3440	74.0511	74.5400	74.9408	75.1896	75.4207	75.7954	76.2469	76.6834	76.9060	77.0455	77.2040	77.4253	77.6258	77.9071	78.0902	78.2517	78.3496	78.3461	78.1620	77.9681	77.7182	77.3860	76.9848	76.7224	76.4772	76.3767	76.1679	76.0634	76.0173	76.0237	76.1125	76.2462	76.4733
d-Sq5A2_21_D5R	46.0681	50.1472	53.3729	56.3807	58.4342	60.5645	62.5122	63.7140	64.9325	65.8069	66.5140	66.8612	66.8022	67.4413	68.0379	69.0883	69.8828	70.4766	71.0181	71.3039	71.6590	72.0100	72.3304	72.8093	73.0642	73.2511	73.4744	73.6821	73.8600	74.1546	74.3706	74.5752	74.7064	74.7299	74.5781	74.4736	74.2591	73.9520	73.5664	73.2544	73.0495	72.8620	72.6350	72.4602	72.3782	72.3556	72.4508	72.6443	72.8920
d-Sq5A2_22_B1R	46.8489	50.9949	54.0313	56.9698	59.4610	61.4984	63.4062	64.8118	65.9235	66.6972	67.2279	67.9183	68.0722	68.6902	69.4319	70.2598	71.0532	71.6048	72.1198	72.4654	72.8007	73.0883	73.3912	73.9029	74.2629	74.3757	74.6660	74.8646	75.0771	75.4020	75.5678	75.7606	75.8801	75.9776	75.9201	75.7234	75.4542	75.1374	74.7174	74.3946	74.1757	73.9113	73.6681	73.4583	73.3487	73.3520	73.4325	73.6467	73.9471
d-Sq5A2_22_B2R	48.1229	51.8575	54.6861	57.2314	59.5458	61.5362	63.1349	64.5364	65.7202	66.3425	66.7741	67.3392	67.4206	67.9282	68.6132	69.4030	70.1917	70.7219	71.1619	71.4608	71.7955	72.0431	72.3514	72.8348	73.1269	73.2703	73.5476	73.7147	73.8928	74.1860	74.3685	74.5441	74.6417	74.7031	74.5755	74.4234	74.1863	73.9065	73.5442	73.3032	73.1136	72.9637	72.8252	72.6811	72.6141	72.6611	72.7181	72.8676	73.1014
d-Sq5A2_22_C3R	54.4440	57.3825	59.9586	62.0375	63.5953	65.4779	66.7208	67.8813	68.8550	69.0323	69.4918	69.9169	69.9431	70.4412	71.0927	71.8250	72.4450	73.0363	73.3261	73.5139	73.7242	74.0022	74.4633	74.8249	75.0261	75.1949	75.3684	75.4887	75.6897	75.9349	76.1530	76.2884	76.4022	76.3913	76.2211	76.0505	75.8278	75.4854	75.1064	74.8124	74.5581	74.4038	74.1930	74.0073	73.9354	73.9366	74.0217	74.1577	74.4252
d-Sq5A2_22_C4R	50.3036	53.5504	56.3864	58.9119	60.7526	62.7139	64.2394	65.4373	66.5693	66.9339	67.3415	67.9180	67.8892	68.4199	69.1785	69.9072	70.6688	71.2328	71.5879	71.8598	72.1144	72.4084	72.8255	73.2091	73.4165	73.6609	73.8532	74.0441	74.2159	74.4232	74.6428	74.8044	74.9390	74.9610	74.8373	74.7210	74.4844	74.1508	73.7925	73.5064	73.2442	73.1099	72.9068	72.7348	72.6569	72.6652	72.7319	72.8780	73.1449
d-Sq5A2_22_C5R	46.3233	50.1041	53.1786	55.7118	57.7895	59.9413	61.7341	63.1900	64.4142	64.8953	65.4633	66.1505	66.0254	66.6526	67.4566	68.2865	69.0819	69.7039	70.1072	70.4362	70.7486	71.0630	71.4644	71.8929	72.1275	72.4330	72.6323	72.8291	72.9711	73.2117	73.4566	73.6668	73.7748	73.8244	73.7365	73.6139	73.4223	73.1383	72.8503	72.5920	72.3716	72.2671	72.0899	71.9566	71.8922	71.8799	71.9771	72.1155	72.3910
d-Sq5A2_22_D2R	49.7332	53.7759	57.1196	60.1025	62.3008	64.1474	65.8666	67.4573	68.4210	69.4668	70.0466	70.4103	70.3505	70.9992	71.7896	72.5727	73.2732	73.8644	74.4187	74.6233	75.0142	75.3543	75.7406	76.1917	76.4043	76.6067	76.8000	77.0486	77.2553	77.4945	77.7086	77.8138	77.9308	77.9399	77.7285	77.5620	77.3158	76.9732	76.6135	76.2941	76.0753	75.9087	75.7525	75.6050	75.5550	75.6037	75.6729	75.8154	76.0703
d-Sq5A2_22_D3R	49.8285	53.3518	56.4574	59.0741	61.2226	62.9759	64.5993	66.0546	66.8974	67.8318	68.3032	68.5908	68.6340	69.1014	69.7397	70.4799	71.1638	71.7076	72.2427	72.4265	72.7723	73.0807	73.4291	73.8141	74.0021	74.2103	74.3692	74.5383	74.7436	74.9720	75.1471	75.2751	75.3944	75.3945	75.2739	75.1366	74.9414	74.6527	74.3142	74.0478	73.8658	73.7379	73.5875	73.4732	73.4312	73.4794	73.5235	73.6716	73.8428
d-Sq5A2_22_D6R	46.5823	50.8142	54.0528	57.0173	59.2915	61.2290	63.1550	64.7938	65.5315	66.7708	67.2321	67.6168	67.5268	68.1000	68.8131	69.7137	70.5562	71.1214	71.6661	71.9837	72.3315	72.6237	73.0346	73.4887	73.7255	74.0005	74.1555	74.3299	74.5718	74.8436	75.0817	75.2372	75.3955	75.3905	75.2635	75.1291	74.8730	74.5730	74.2006	73.9024	73.6902	73.5346	73.3372	73.1593	73.0933	73.1259	73.2058	73.4077	73.6574
d-Sq5A2_23_B1R	46.5713	50.8934	54.1583	57.3164	60.1834	62.3384	64.4312	66.2001	67.5711	68.2046	69.0952	69.4713	69.7533	70.6501	71.3835	72.3450	73.0553	73.7861	74.1358	74.4371	74.8091	75.2242	75.5486	76.0806	76.4088	76.6519	76.8461	77.1079	77.3290	77.6049	77.8439	77.9849	78.0898	78.1438	78.0355	77.8114	77.6138	77.3648	76.9612	76.7550	76.5973	76.4527	76.3256	76.2206	76.2230	76.2899	76.3665	76.4982	76.7221
d-Sq5A2_23_B3R	40.4917	44.7697	47.7329	50.8226	53.2716	55.4017	57.4883	59.1418	60.4887	60.9203	62.0123	62.1917	62.5656	63.1097	63.7204	64.6664	65.4470	66.2326	66.5998	67.0088	67.4075	67.7626	68.0363	68.4872	68.7783	69.0762	69.3812	69.5500	69.7437	69.9845	70.1778	70.3472	70.5097	70.6396	70.6600	70.5394	70.3770	70.1845	69.8641	69.6817	69.5050	69.3724	69.2560	69.1180	69.0757	69.0850	69.1318	69.2732	69.4706
d-Sq5A2_23_B4R	47.2435	51.4572	54.4209	57.4060	59.9327	61.7287	63.8412	65.2857	66.5658	67.0001	67.7282	68.2780	68.4668	69.1794	69.7646	70.7089	71.4529	72.0033	72.4041	72.7532	73.0407	73.4093	73.8010	74.2265	74.5004	74.7158	74.9221	75.1698	75.3636	75.6271	75.8088	75.9638	76.0931	76.1622	76.1190	75.9334	75.7098	75.4261	75.0266	74.7539	74.5371	74.3281	74.1441	74.0003	73.9400	73.9592	74.0528	74.2230	74.4632
d-Sq5A2_23_C5R	42.7566	46.9232	50.2610	53.1439	55.4732	57.8295	59.7262	61.3560	62.7012	63.1334	63.8737	64.6364	64.6946	65.2194	66.0059	66.8626	67.7976	68.5245	68.8834	69.1765	69.6294	69.9918	70.3445	70.7595	71.0918	71.3070	71.5798	71.7677	71.9927	72.1836	72.4147	72.6445	72.8150	72.8692	72.7688	72.6619	72.4529	72.1768	71.8684	71.5960	71.3915	71.2886	71.1449	71.0119	70.9622	70.9646	71.0123	71.1654	71.4363
[truncated: 207 more columns]
