# Supplementary material for: Last-percent improvement in eligibility rates of crop seeds based on quality evaluation using near-infrared imaging spectrometry
Source: PLoS One. 2023 Sep 20;18(9):e0291105. doi: 10.1371/journal.pone.0291105 (PMC10511137; doi:10.1371/journal.pone.0291105)
Supplement: S1 File — (ZIP) [file pone.0291105.s005.zip › data/00_X-dTm221A1F.csv]

Label	929.98	936.12	942.26	948.40	954.54	960.68	966.82	972.96	979.10	985.24	991.38	997.52	1003.66	1009.80	1015.94	1022.07	1028.21	1034.35	1040.48	1046.62	1052.76	1058.89	1065.02	1071.16	1077.29	1083.43	1089.56	1095.69	1101.83	1107.96	1114.09	1120.22	1126.35	1132.48	1138.61	1144.74	1150.87	1157.00	1163.13	1169.26	1175.39	1181.51	1187.64	1193.77	1199.90	1206.02	1212.15	1218.27	1224.40
d-Tm221A1_11_A12F	25.0752	27.9723	30.3681	33.0085	34.3641	35.5415	37.5119	38.7667	39.6738	40.5426	40.5206	41.0882	41.0722	41.4837	41.8332	42.0919	42.0878	42.1943	42.6438	43.1126	43.0999	43.5099	43.5534	43.6630	43.6672	43.8890	43.9496	44.0033	44.3931	44.2539	44.5276	44.5900	44.6070	44.6686	44.5311	44.4038	43.9419	43.7307	43.0226	42.5428	42.4270	42.1061	41.6368	41.0581	40.8707	40.6299	40.5074	40.7089	41.4811
d-Tm221A1_11_B11F	26.3182	29.2703	31.1208	33.8940	35.7407	36.8978	38.4000	39.5303	40.5620	40.8913	41.4717	41.8569	41.8288	42.1322	42.5195	42.8902	43.0727	43.4308	43.5204	43.8137	44.2479	44.3344	44.7392	44.8362	44.5793	44.9704	45.0596	45.0814	45.3265	45.4859	45.5313	45.5973	45.7595	45.6737	45.5266	45.3930	45.0112	44.5622	43.9172	43.4442	43.1936	42.9560	42.4516	41.9344	41.7511	41.6356	41.3895	41.5787	42.3326
d-Tm221A1_11_C01F	23.0932	26.2524	28.6183	31.2927	33.3640	35.0123	35.9709	37.7106	38.6059	38.8700	39.1409	40.2337	40.0118	40.8067	40.2827	41.4853	41.6881	42.2079	41.5810	42.3190	42.9368	42.8961	43.5877	43.4784	43.6444	43.8052	43.7848	44.1420	44.2262	44.2403	44.4803	44.4841	44.6124	44.7474	44.5788	44.3834	44.2496	43.8941	42.7501	42.9597	42.7513	41.9368	42.2257	41.9317	41.7128	41.6161	41.5153	41.6322	42.3738
d-Tm221A1_11_D06F	24.8706	27.6327	30.2407	32.9885	34.4418	36.1506	37.6064	38.2562	39.8820	40.2829	40.9771	40.7357	41.3495	41.9325	41.9544	42.3046	42.4108	42.7381	43.0194	43.3340	43.6000	43.7813	44.1753	44.3585	44.2701	44.3666	44.5574	44.6858	44.7888	45.0024	45.2262	45.1105	45.2296	45.2245	45.2012	44.3307	44.8076	44.2662	43.7697	43.3588	43.0743	42.8180	42.4850	41.9389	41.7959	41.6978	41.4032	41.6541	42.2796
d-Tm221A1_11_D10F	25.6743	28.6097	30.9124	33.6137	35.9259	37.6436	39.1275	40.2581	41.7880	42.1516	43.1782	43.1755	43.5500	44.2248	44.4552	44.6001	45.2587	45.6127	45.9171	46.1830	46.3437	46.7131	47.0498	47.3438	47.3043	47.4482	47.7070	47.8490	48.0367	48.2282	48.3848	48.3083	48.5579	48.6009	48.4701	47.9682	48.0754	47.6293	47.0979	46.6144	46.3973	46.1989	45.8481	45.4571	45.1296	45.0428	44.8664	45.1639	45.7734
d-Tm221A1_11_E04F	18.9542	21.5369	24.1339	26.1785	27.6332	29.9299	31.3281	32.5522	33.7219	33.9940	34.8003	35.3494	35.7128	36.0909	36.2433	36.6147	36.9470	37.2239	37.4037	37.5756	37.9593	38.4019	38.6358	38.9035	39.1090	39.3435	39.3369	39.6340	39.6709	39.7324	39.9377	39.9729	40.1400	40.3024	40.0871	40.0379	39.7801	39.4027	38.8372	38.4375	38.3386	38.1554	36.6960	37.2635	37.2196	36.9381	36.9327	37.0748	37.7264
d-Tm221A1_11_F11F	25.3961	29.1252	31.3862	34.3635	36.4732	37.7811	39.8123	40.8284	42.3801	43.0200	43.0143	44.3087	44.4783	44.8543	45.2458	45.6934	46.2110	46.4396	46.8494	47.2943	47.6370	47.9839	48.3062	48.3390	48.5361	48.7785	49.0291	48.3014	49.3076	49.6151	49.4403	49.6826	49.7329	49.8884	49.6850	49.5677	49.3019	48.7900	48.2469	47.6259	47.5196	47.4210	46.7348	46.3663	46.0912	46.0219	45.8981	46.1096	46.8198
d-Tm221A1_11_H09F	23.7628	26.4796	28.6664	30.3577	32.1019	33.2639	34.3431	35.2575	36.5656	36.6234	37.0524	37.6125	37.3388	37.9393	38.2132	38.2758	38.3586	38.3416	38.7669	38.8649	39.1392	39.4854	39.8121	39.8356	40.0605	40.0210	39.9567	40.2568	40.2962	40.4464	40.6111	40.4277	40.6440	40.6844	40.5536	40.3646	40.2496	39.8098	39.2233	39.0304	38.7162	38.5739	38.2048	37.7706	37.7048	37.5807	37.6316	37.8127	38.2606
d-Tm221A1_12_A08F	24.8648	28.2925	30.6999	32.7677	34.8360	35.9042	37.2837	38.4471	39.2178	39.9186	40.1986	40.6980	40.7022	40.6724	41.2060	41.5194	41.5711	41.5908	42.0045	42.1340	42.7203	42.6651	42.9125	43.0646	43.0449	43.1894	43.1730	43.4097	43.4786	43.6168	43.7377	43.5780	43.7187	43.8701	43.6833	43.6026	43.1964	42.8394	42.4620	41.8654	41.6853	41.6099	41.0728	40.6520	40.3011	40.2352	40.1492	40.3257	40.9350
d-Tm221A1_12_C08F	21.4564	24.6414	27.5903	29.2231	31.3535	33.6849	34.8725	36.1961	37.1648	37.3492	37.3511	38.2937	37.9355	38.8498	38.9733	39.3287	39.6443	39.9110	40.0428	40.1730	40.5730	40.8186	40.1837	41.4938	41.3854	41.6709	41.6851	41.8460	41.9368	41.8445	42.0735	42.2191	42.2415	42.4119	42.1568	42.0819	41.8946	41.4330	40.8781	40.5233	40.2415	40.0524	39.6976	39.1970	39.0558	38.7931	38.6400	38.8224	39.6013
d-Tm221A1_12_D01F	20.4660	22.2701	25.5013	27.4808	29.7568	31.3769	32.1955	33.8552	34.7022	34.8015	35.9632	36.1691	36.5024	36.1393	37.0909	37.8414	37.4466	37.8009	38.1507	38.3749	38.6176	38.7435	39.4081	39.5019	39.6790	39.7469	39.9297	40.0106	40.3338	40.1789	40.3848	40.4075	40.7763	40.7788	40.5799	40.2972	40.6945	40.2217	40.0467	39.8876	39.5935	39.5644	39.5191	39.2320	38.9958	39.0375	39.0212	39.3545	39.7193
d-Tm221A1_12_D10F	22.9202	25.1184	27.2132	30.0693	31.8323	32.8247	33.7216	34.1796	35.9246	36.2765	36.8559	37.0087	37.1132	37.5366	37.8792	38.3956	38.2887	38.4308	38.8456	39.0388	39.1022	39.3932	39.7397	39.7886	40.0989	39.9656	40.2591	40.3849	40.4040	40.3720	40.7233	40.6126	40.7748	40.8854	40.7215	39.4736	40.4029	39.9149	39.2692	38.9429	38.8665	38.5724	38.3068	37.8007	37.6198	37.5199	37.1233	37.4391	38.2829
d-Tm221A1_12_F12F	24.4696	27.5779	31.2906	33.1356	35.3235	37.2067	38.8887	39.9610	41.1247	41.6680	42.2073	42.9083	43.2886	43.6139	43.9771	44.2762	44.9825	45.1255	45.6204	45.8694	46.1443	46.6684	47.4052	47.0751	47.2317	47.2468	47.4327	47.3321	47.6066	47.8978	48.0081	48.2504	48.2233	48.3813	48.1083	48.1185	47.8054	47.4590	46.9629	46.3559	46.2003	46.0611	45.5881	45.1400	44.7974	44.7639	44.6979	44.0724	45.5918
d-Tm221A1_12_G12F	24.1244	27.6087	30.1482	32.5781	34.1042	34.9214	37.5455	38.9429	39.7608	40.5236	40.9735	41.7516	41.9434	42.0064	42.7601	43.0614	43.3854	43.9417	44.2515	44.5522	44.9878	45.2130	45.6925	45.7817	45.8615	45.9556	46.2637	46.3703	46.7738	46.9540	46.9441	47.0502	47.1409	47.3630	47.1735	47.1106	46.8005	46.1760	45.7250	45.1937	45.1085	44.8416	44.4218	43.6990	43.7078	42.1421	43.3622	43.4555	44.3483
d-Tm221A1_13_B01F	24.0415	28.0344	31.4637	33.5233	36.1305	37.4184	39.4935	40.9088	41.9115	42.7710	43.4934	43.9368	43.9847	44.4309	44.9672	45.0822	45.6496	45.8781	46.4194	46.8748	46.9964	47.4595	47.5678	47.6434	47.8499	47.8559	48.2647	48.3230	48.5311	48.7452	48.8441	48.8294	48.8806	49.2721	49.1991	48.8357	47.3189	47.9524	47.0835	46.7592	46.5299	46.4445	45.8714	45.2986	44.9651	44.9108	44.5875	44.8850	45.6173
d-Tm221A1_13_B06F	24.6826	28.7998	31.6342	33.8616	35.5817	37.6057	39.6409	40.5331	41.6462	42.4140	42.6766	43.1742	43.4507	43.6944	44.2780	44.4930	45.0672	45.3705	45.6781	46.0013	46.3798	46.6399	46.7094	47.0412	47.0539	47.2037	47.3392	47.5608	47.7561	47.7776	47.9183	48.1283	48.1150	48.1561	48.0895	47.9360	47.7170	47.1984	46.6495	46.1823	45.9711	45.7840	45.3288	44.9646	44.6242	44.3534	44.2867	44.3521	45.1565
d-Tm221A1_13_B07F	21.3237	25.4728	27.9341	29.8709	32.0058	34.0735	35.7400	36.9956	37.5724	38.5540	38.7315	39.6320	39.8256	40.3347	40.9192	41.0809	41.3535	41.8222	42.1320	42.3466	42.9277	43.1827	43.3696	43.6119	43.7763	43.8573	43.8734	44.1914	44.4820	43.9623	44.7016	44.8277	44.9852	44.7752	44.8755	44.6999	44.4627	44.0805	43.4953	43.2093	42.8066	42.6812	42.2230	41.9934	41.6409	41.4759	41.2871	41.4669	42.2299
d-Tm221A1_13_B09F	22.7301	26.3579	28.5902	30.7101	32.7571	34.1486	35.4544	36.8151	37.3160	38.2039	38.4881	38.7934	38.6150	39.6639	39.9009	40.0756	40.1752	40.7499	40.5638	40.9254	41.2779	41.3914	41.8148	41.9639	41.9658	42.0677	42.2151	42.4776	42.4467	42.6523	42.7174	42.8640	42.8791	42.9513	42.7545	42.6315	42.2969	42.0176	41.3159	40.9181	40.5683	40.5233	40.0798	39.7188	39.4239	39.2425	39.1674	39.4212	40.0295
d-Tm221A1_13_D10F	19.6112	21.5867	23.5599	26.0032	27.4562	29.3749	30.4367	32.0589	32.3711	32.9073	33.5258	33.8013	34.2062	34.4697	35.1127	34.8989	35.3379	35.5567	35.6221	35.8732	36.1025	36.1710	36.6442	36.9823	36.6647	36.8009	37.0642	37.1940	37.1745	37.0746	37.2596	37.5458	37.4693	37.4445	37.3925	37.6657	37.1063	37.0766	36.7076	36.4374	36.4120	36.1325	36.1232	35.8624	35.4095	35.4925	35.2909	35.3314	35.8170
d-Tm221A1_13_D11F	21.3383	24.4494	26.8522	29.7023	31.4530	33.4735	35.1101	36.4810	37.2657	37.9665	38.7511	39.2049	39.4020	39.5622	40.2268	40.4251	40.7281	41.0232	41.1993	41.5153	41.8399	42.2597	42.6645	42.7890	42.8607	42.9433	43.1541	43.3032	43.2608	43.4166	43.6067	43.7534	43.7315	43.8657	43.5172	43.5262	42.9161	42.6872	42.1728	41.6317	41.4234	41.0687	40.8107	40.3219	40.0929	39.8180	39.7522	40.0200	40.5787
d-Tm221A1_13_E05F	20.3049	23.3596	26.5130	28.0064	30.3666	32.1346	33.5658	34.8046	35.8214	36.2185	36.6387	37.3986	37.8177	38.0214	38.4185	38.8225	38.7945	39.2301	39.6028	39.7907	40.1525	40.4104	40.7310	41.0924	41.0226	41.3133	41.3054	41.4810	41.5482	41.6350	41.9042	41.9046	42.0379	42.2027	41.9532	41.9246	41.7345	40.8684	40.8756	40.5565	40.3189	40.1908	39.4997	39.4781	39.4446	39.2642	39.2077	39.3956	39.9510
d-Tm221A1_13_F02F	22.7323	26.6612	29.4450	32.1829	34.2275	36.2542	38.0533	39.5205	40.5837	41.0406	41.9573	42.5800	43.0320	43.5123	44.0193	44.2728	44.8406	45.3469	45.6422	46.0804	46.4986	47.0615	47.4111	47.5339	47.5768	47.5130	48.0583	48.3239	48.6017	48.7941	48.9530	49.0096	49.2164	49.2508	49.0223	48.9427	48.5783	48.0977	47.3616	46.7259	46.4439	46.0967	45.6278	45.1661	44.9157	44.6605	44.5559	44.8636	45.6346
d-Tm221A1_13_H01F	24.9216	29.2802	31.6407	34.2673	36.9339	38.5757	40.5596	41.4839	43.0511	43.8977	44.3331	44.9730	45.2319	45.6399	45.8551	46.3434	46.7363	47.2407	47.6776	47.9444	48.3465	48.7626	49.0146	49.1856	49.3214	49.4921	49.6162	49.7373	49.9068	50.0738	50.2133	50.2917	50.4827	50.5391	50.4700	50.2924	50.0154	49.4124	48.8997	48.4856	48.1268	47.9819	47.5931	47.2123	46.9527	46.8039	46.7552	46.9224	47.5774
d-Tm221A1_13_H02F	23.8273	27.2268	28.8346	31.5717	33.0070	34.8107	36.2385	37.0783	38.1620	38.6901	39.0001	39.4535	39.4514	39.7946	40.0856	40.0575	40.3365	40.6414	40.6478	40.9414	41.2139	41.5641	41.7736	41.9153	42.0122	41.0617	42.0301	42.2856	42.3720	42.7338	42.6794	42.5843	42.6996	42.8700	42.6623	42.5000	42.2207	41.5901	41.1464	40.4574	40.2363	40.0298	39.6287	39.0741	38.8523	38.6459	38.4456	38.7380	39.4721
d-Tm221A1_14_A02F	26.1626	29.5632	32.8860	35.2663	37.1311	38.6273	40.1169	41.3845	42.4210	42.9543	43.3559	44.0210	44.1105	44.2740	44.7742	45.1120	45.3981	46.0602	46.1468	46.7024	46.9214	47.1707	47.4201	47.6808	47.5684	47.6965	48.0745	48.0609	48.2918	48.5752	48.7264	48.3531	48.8850	48.8778	49.0021	48.6891	48.4680	48.0508	47.4633	47.0438	46.8109	46.6203	46.1870	45.6689	45.4211	45.2121	45.1490	45.3174	45.9606
d-Tm221A1_14_A05F	22.0076	25.2979	28.1395	30.1707	31.5546	33.2005	34.1193	35.4986	36.3291	36.7030	36.9074	37.5121	37.6167	37.8128	38.1993	38.5086	38.3093	38.4569	38.7086	39.0458	39.1684	39.5240	39.7319	39.8581	39.8425	39.9820	40.0375	40.1671	40.2548	40.4132	40.5487	40.4672	40.5649	40.6477	40.5428	40.3056	40.0757	39.6649	39.0947	38.7164	38.5107	38.3839	37.9710	37.5050	37.3011	37.1244	37.0756	37.1453	37.8436
d-Tm221A1_14_B04F	24.0360	28.6207	31.1654	33.4464	35.5594	37.4148	38.6702	40.2918	40.8062	41.6738	42.2029	42.7029	42.8121	43.1393	43.6701	43.8892	44.1495	44.6245	44.8071	45.0143	45.5010	45.9110	46.0117	46.2069	46.2678	46.2690	46.4367	45.5983	46.7407	46.9020	47.1949	46.9740	47.2357	47.1599	47.0684	46.9098	46.5844	45.9948	45.4052	44.9468	44.6323	44.4949	43.9259	43.4852	43.2906	43.2311	42.7931	43.0891	43.7739
d-Tm221A1_14_B07F	24.0839	27.3371	29.2983	31.6151	33.1371	34.3600	35.6941	36.7543	37.7035	38.4103	38.5735	39.1674	39.1856	39.7163	40.1488	40.4911	40.6093	40.9728	41.0916	41.1902	41.6481	42.0291	42.3435	42.3341	42.4017	42.4918	42.6181	41.8628	43.0201	43.0776	43.4127	43.1474	43.6932	43.3630	43.4564	43.2418	43.0042	42.5083	41.9230	41.6351	41.3826	41.2714	40.6202	40.1870	40.0654	40.1030	39.5961	39.7972	40.5633
d-Tm221A1_14_C01F	25.7866	30.0258	32.2917	35.2520	37.9560	39.3994	41.1897	42.9791	43.9592	44.2491	44.5483	45.6493	45.0382	45.8085	46.0132	46.9603	47.3786	47.9921	47.9637	48.4935	48.7357	49.1218	49.2731	48.6472	49.5796	49.6381	50.0860	50.0697	50.3039	50.5164	50.6273	50.7360	50.8168	50.9410	50.8568	50.6913	50.3799	49.9708	49.4842	48.9719	48.8673	48.3747	48.1384	47.6722	47.5014	47.3454	47.1076	47.3873	48.0919
d-Tm221A1_14_C05F	25.0817	28.7398	30.8257	33.6061	35.8023	37.7032	39.3546	41.1401	41.9088	42.3710	42.9362	43.7248	43.6326	44.0061	44.6746	45.0743	45.3934	45.9514	46.2744	46.7066	46.9732	47.2780	47.4357	47.6928	47.7696	47.9325	48.0753	48.3220	48.4562	48.5706	48.7774	48.9793	48.9704	49.0738	48.9960	48.9310	48.7169	48.3216	47.8966	47.4323	47.2273	46.9551	46.7043	46.3151	46.1388	45.9761	45.7893	46.1484	46.8223
d-Tm221A1_14_C08F	25.4880	29.2917	31.4188	34.1735	36.7545	38.4052	39.8727	41.5688	42.6380	42.7652	43.3745	44.1394	44.0562	44.3653	44.7267	45.3271	45.6235	46.0990	46.3672	46.6698	47.0450	47.2002	47.4709	47.4483	47.7031	47.8222	48.1308	48.2910	48.3484	48.5448	48.7249	48.8027	48.8776	48.9903	48.9083	48.7493	48.4832	48.0831	47.5563	47.0510	46.8803	46.4813	46.1789	45.7851	45.6305	45.4582	45.2661	45.5616	46.2362
d-Tm221A1_14_D07F	23.0432	27.1864	29.2043	32.0573	33.7087	35.8321	37.1762	38.5639	39.5812	40.0362	40.7218	40.9488	41.0746	41.6961	42.2372	42.4765	42.4322	42.9099	43.3916	43.6299	43.9746	44.3028	44.4908	44.7125	44.8900	44.8662	45.0418	45.2089	45.3749	45.5018	45.7419	45.7581	45.8747	45.8620	45.3048	45.5797	45.3668	44.8627	44.3473	43.9399	43.8131	43.6479	43.2610	42.7978	42.5589	42.3819	42.2840	42.4725	43.1644
d-Tm221A1_14_E06F	21.8273	24.5909	26.7032	28.8569	30.9720	32.5107	33.9648	35.1627	35.9218	36.4957	37.0879	37.3966	37.8067	37.6835	38.3466	38.3611	38.8137	38.8765	39.2143	39.3684	39.6757	39.9487	40.1430	40.3189	40.4365	40.7365	40.5353	40.7862	40.9322	41.0114	41.0810	41.1403	40.9560	41.2695	41.1449	41.0076	40.6454	40.1454	39.5885	39.1439	38.6466	38.6665	38.1988	37.7529	37.5341	37.4023	37.2484	37.4110	38.1311
d-Tm221A1_14_E07F	20.2546	22.9521	24.1812	27.2413	28.1970	30.1471	31.5965	32.4965	33.3685	33.6650	34.2261	34.7402	34.8492	35.1350	35.5606	35.8004	35.7696	35.9991	36.2017	36.4373	36.5516	36.7839	36.9699	37.1667	37.1985	37.4785	37.4235	37.6140	37.7215	37.8508	37.8326	37.9533	37.7942	38.1895	37.8170	37.8349	37.6795	37.3691	36.9126	36.5166	36.1108	36.2824	35.7454	35.5037	35.2620	35.3006	35.1909	35.2761	35.8581
d-Tm221A1_14_E10F	25.1367	28.5672	31.1274	33.4928	35.6399	37.0731	39.0910	40.6302	41.4327	41.7096	42.2856	43.2523	43.3573	43.6622	44.2880	44.4191	44.8995	45.3690	45.8486	46.0835	46.4167	46.7180	46.9231	47.0698	47.2312	47.4315	47.4827	47.7717	48.0286	48.0353	48.2214	48.3165	48.3067	48.5470	48.3671	48.3270	48.0402	47.6562	47.1049	46.6427	46.0481	46.2386	45.8401	45.3877	45.1436	45.1110	44.9347	45.1832	45.7712
d-Tm221A1_14_F10F	22.2713	25.6714	27.6186	30.0527	32.5224	33.5312	35.0318	36.4276	37.1644	37.6301	38.1651	38.6628	38.9418	39.3504	39.4860	39.7656	40.0408	40.2296	40.3605	40.8779	41.0995	41.4843	41.7341	41.8960	41.9044	42.1003	42.2884	41.7741	42.3910	42.8554	42.7420	42.8188	42.7988	43.0065	42.7144	42.7233	42.4158	41.9676	41.5379	40.9688	40.9421	40.8056	40.3179	40.0226	39.7636	39.6850	39.5223	39.7630	40.0472
d-Tm221A1_14_G01F	24.6542	28.1858	30.9627	33.4716	36.0232	37.7108	39.3693	40.7783	41.7035	42.1568	42.8339	43.7226	44.0578	44.2503	44.9699	45.4333	45.9023	46.4642	46.8122	47.2296	47.6918	47.9936	48.3517	48.5319	48.6304	48.7735	49.0547	49.2489	49.5683	49.6343	49.7527	49.8733	50.0430	50.2277	50.0863	50.0369	49.6623	49.3132	48.6096	48.1463	48.0853	47.8712	47.3675	46.7439	46.6833	46.1419	46.3637	46.7185	47.3310
d-Tm221A1_14_G11F	22.4752	26.1792	28.6029	30.8383	33.8601	35.5888	37.3238	39.2284	39.9720	40.4715	41.2363	41.9443	42.1918	42.6427	43.2796	43.5714	44.0530	44.4503	44.8943	45.3334	45.8323	46.0636	46.4888	46.5823	46.9090	46.9116	47.2295	47.3958	47.5413	47.6672	47.9950	48.0619	48.2332	48.3325	48.2560	48.1871	47.9761	46.8689	47.0485	46.6332	46.5879	46.3733	45.9667	45.6767	45.3946	45.3729	45.2472	45.4808	46.0519
d-Tm221A1_14_H03F	27.9707	31.1670	34.2172	36.9180	38.5182	40.1703	42.0344	42.8837	44.1780	44.8458	45.4332	45.9550	46.0283	46.2717	46.6626	47.0158	47.6236	48.0832	48.2819	48.8076	49.0410	49.3527	49.6215	49.6135	49.6090	50.0081	50.0840	50.1962	50.1360	50.5392	50.6917	50.7033	50.8527	50.8731	50.7801	50.8560	50.4586	50.0008	49.4664	49.0117	48.6808	48.6437	48.2059	47.9013	47.6607	47.5452	47.3675	47.5756	48.1127
d-Tm221A1_15_A05F	24.4203	27.9681	29.8692	31.3723	33.5222	34.7613	36.0871	37.0588	37.6483	38.2203	38.3912	39.0040	39.0490	39.1496	39.3650	39.7231	39.7927	40.1476	40.1651	40.5641	40.7337	41.0038	41.1709	41.2206	41.2022	41.3192	41.3785	41.3676	41.5509	41.7320	41.8981	41.7820	41.8530	41.9232	41.7951	41.5639	41.3673	41.0240	40.4208	40.1054	39.8425	39.6595	39.2894	38.7886	38.5992	38.5749	38.4671	38.5856	39.0819
d-Tm221A1_15_A06F	27.9924	31.6902	34.0809	36.3384	38.4932	40.2216	41.3277	42.8747	43.9061	44.4555	44.5319	45.5212	45.7118	45.9102	46.3449	46.7379	47.0738	47.4787	47.8380	48.2874	48.5515	48.9512	49.0914	49.2404	49.3298	49.4790	49.6711	49.8804	49.9767	50.1487	50.3924	50.3790	50.4777	50.6247	50.5188	50.2959	50.0493	49.6817	48.9939	48.6032	48.2818	48.0911	47.5955	47.1725	46.8706	46.7659	46.6437	46.7723	47.4010
d-Tm221A1_15_B12F	24.9640	28.4230	31.1675	33.1986	35.3522	36.9963	38.9322	39.5495	40.8987	41.5084	41.5768	42.1725	42.4513	42.7325	43.1554	43.2869	43.5925	44.0115	44.3870	44.7324	45.0371	45.3347	45.7098	45.7688	45.7097	45.8930	46.1856	46.3659	46.4247	46.6328	46.6971	46.8669	46.8986	46.9801	46.8531	46.7076	45.6803	46.1316	45.5898	45.0332	45.1194	44.7090	44.3484	43.8582	43.6009	43.5937	43.3123	43.3210	44.2988
d-Tm221A1_15_C01F	26.4517	30.6219	32.5705	34.5306	37.8661	39.7401	41.4091	42.8227	44.0526	44.1177	44.9594	45.5726	45.9355	46.2733	46.6252	46.9621	47.6913	47.9861	48.2548	48.6213	49.0381	49.3398	49.5225	49.2796	49.7990	49.8322	50.0860	50.2788	50.5047	50.7027	50.8947	50.8785	51.0086	51.0911	51.1048	50.8917	50.5976	50.2291	49.5861	49.2640	49.0898	48.8246	48.3111	47.8518	47.6999	47.5773	47.5033	47.6630	48.3023
d-Tm221A1_15_C04F	26.1886	30.1645	32.9514	35.8070	38.1488	40.3417	42.0279	43.6936	44.7702	45.1002	45.7972	46.6423	46.6272	47.0408	47.4203	47.8927	48.3110	48.7869	48.9032	49.8208	49.9167	50.2385	50.1703	49.5013	50.6444	50.8721	51.3589	51.3143	51.5449	51.6859	51.9347	52.0093	52.1136	52.1357	52.1490	51.9320	51.5410	51.0267	50.4587	49.8346	49.7744	48.2185	48.8854	48.2235	48.0139	47.7819	47.4879	47.8411	48.6279
d-Tm221A1_15_C07F	19.0643	22.1245	25.3145	26.6384	28.2419	29.5623	30.8991	32.1840	33.2194	33.2917	32.8481	34.1908	33.5884	34.4437	34.2557	35.0739	35.2463	35.4631	35.2840	35.5624	35.7358	35.7917	35.4839	36.4407	36.4954	36.5206	36.6824	36.7469	36.8218	36.8916	36.9574	37.1457	37.0807	37.2341	37.0486	36.8802	36.7310	36.2510	35.8607	35.4416	35.2924	35.2200	34.7124	34.2502	34.1446	33.9016	33.6897	33.9284	34.5138
d-Tm221A1_15_E11F	26.3643	29.7327	32.6774	35.2349	37.5160	39.3183	40.5850	42.2906	43.4210	43.5649	44.3158	45.0442	45.3477	45.4858	45.9240	46.4682	46.8331	47.1591	47.5852	47.8404	48.2539	48.5609	48.8131	48.9590	49.0871	49.3771	49.5049	49.7519	49.8722	49.9535	50.2398	50.2031	50.2911	50.2903	50.3149	50.0737	49.7528	49.3190	48.8502	48.3409	48.1283	47.9079	47.3743	46.9035	46.6705	46.6260	46.5578	46.7767	47.4421
d-Tm221A1_15_F02F	21.5471	25.2182	27.7360	29.5218	31.6592	33.5421	35.0813	35.8859	37.2731	37.6627	38.2333	38.5884	39.0084	39.0501	39.4711	39.7428	39.9957	40.2144	40.3972	40.6778	40.8621	41.2153	41.6786	41.7731	41.8172	41.2911	42.0540	42.2137	42.2206	41.5471	42.6263	42.6079	42.5904	42.7477	42.5970	42.4108	42.0255	41.6140	40.9179	40.3311	40.1583	39.9686	39.6102	39.0294	38.7738	38.4400	38.2915	38.6183	39.3857
d-Tm221A1_15_H12F	23.4794	27.3095	29.3260	31.5118	33.0736	34.6895	36.1113	37.0191	38.1815	39.0277	39.1559	39.6715	39.8302	40.1918	40.3035	40.6650	40.7980	41.3072	41.3599	41.5806	41.8447	42.2968	42.5013	42.5733	42.6210	42.8354	42.9637	42.9659	42.8019	43.3058	43.4313	43.5153	43.4965	43.5564	43.4135	43.3776	43.1003	42.7043	42.2046	41.6765	41.6040	41.4613	41.0106	40.5815	40.3702	40.3187	40.0163	40.3354	40.8357
d-Tm221A1_37_A03F	27.1729	30.1398	33.6046	35.1347	37.8875	39.4022	40.7512	41.8142	42.8968	43.8265	44.2811	44.9455	44.8133	44.8233	45.4368	45.3550	45.5458	45.7229	45.9980	46.3913	46.7001	46.8029	47.1634	47.2208	47.2369	47.4819	47.4278	47.5475	47.6199	47.8432	47.8847	47.2413	47.9303	47.9069	47.8581	47.7097	47.5025	47.0108	46.5164	46.0972	45.7985	45.5010	45.1203	44.8163	44.5489	44.3255	44.2995	44.4793	45.0461
d-Tm221A1_37_B07F	24.2276	27.2262	29.7141	32.2136	34.0390	35.9425	36.6385	38.2955	39.2429	40.1943	41.5353	40.9509	41.1042	41.5251	41.8838	42.2137	42.0173	42.1398	42.5634	42.5314	42.8730	43.0982	43.1691	43.5395	43.5623	43.6960	43.7799	43.2565	43.8619	44.0306	44.2257	44.3182	44.2609	44.4097	44.3382	44.1934	43.9644	43.5818	43.1127	42.5599	42.4866	42.1492	41.8711	41.3235	41.1876	41.0525	40.8687	41.1730	41.6075
d-Tm221A1_37_B11F	24.7810	29.1174	31.1492	33.6342	35.3918	37.0199	39.2486	40.0233	40.9146	41.8367	42.5651	43.2677	43.4065	43.5212	43.9511	44.1246	44.1714	44.3734	44.6740	44.7820	45.0206	45.3502	45.6496	45.8377	45.9592	45.9727	46.0748	46.1499	46.2640	46.3679	46.4230	46.5888	46.6407	46.6589	46.6505	46.5355	46.1171	46.0639	45.7441	45.0987	44.9327	44.6257	44.3180	43.9319	43.7617	43.8046	43.4737	43.6721	44.2925
d-Tm221A1_37_B12F	22.7164	26.3896	28.7005	31.0108	32.4849	33.6520	34.6862	35.4763	37.4277	37.6096	38.9662	39.2024	39.2116	39.0217	39.8976	39.9245	40.0349	40.2813	40.6717	40.7783	41.0844	41.2393	41.4866	41.6606	41.8929	41.9948	42.0275	42.4199	42.3143	42.4834	42.4668	42.8457	42.7347	42.7819	42.7757	42.5760	42.5717	42.2554	41.8480	41.2958	41.2021	40.8951	40.6772	40.2605	40.1590	39.9006	39.8690	39.9032	40.6119
d-Tm221A1_37_C01F	24.6153	27.4394	30.6495	33.7139	35.8050	37.4425	39.4530	41.0138	41.8290	42.7214	43.5889	44.5027	44.0020	44.6512	44.9696	45.2095	45.4102	45.6841	45.7789	46.4090	46.6541	46.5107	47.2115	47.2883	47.6599	47.5508	47.9508	47.8338	48.0448	48.4068	48.3448	48.3875	48.2812	48.4772	48.3488	48.3769	48.0567	47.6052	46.8719	46.6634	46.5668	46.1663	45.8170	45.4179	45.1054	44.9898	44.8746	44.9929	45.6087
d-Tm221A1_37_C08F	23.0682	26.0358	28.2182	30.4274	33.9752	33.7115	35.3992	36.2504	36.9920	38.1615	37.6018	39.5254	37.6927	39.5079	39.8996	39.7845	39.9045	40.2201	39.7873	40.2618	40.5111	40.7768	41.0086	41.1870	41.4485	41.5363	41.6761	41.7204	41.7806	41.9017	41.9695	42.0618	42.1295	42.1461	41.9533	41.9636	41.6802	41.2493	40.1562	40.3431	40.1879	39.8236	39.5683	39.0598	38.8856	38.6882	38.6147	38.6556	39.3658
d-Tm221A1_37_C09F	22.5953	25.7601	29.5616	31.0431	33.9992	35.4657	36.3806	38.0181	39.3052	40.6525	40.9590	41.6514	41.4380	42.0944	42.4931	42.6892	42.6825	42.9536	43.1262	43.3857	43.7846	42.8978	44.3291	44.4777	44.7989	44.6114	45.0360	44.8962	45.0191	45.1951	45.3986	45.3141	45.3963	45.4008	45.3755	45.1786	44.9586	44.2871	43.6079	43.1895	43.1756	42.7794	42.3598	41.7460	41.5039	41.2877	41.0104	41.2599	41.9760
d-Tm221A1_37_C10F	22.0495	24.8246	28.0807	29.5278	31.8383	32.7898	34.0565	35.1610	36.1240	37.2291	37.6420	38.4768	38.2834	38.7687	39.1647	39.2139	39.3026	39.6178	39.8277	39.8127	40.1336	40.1720	40.6899	40.7436	41.0858	40.9808	41.3478	41.2272	41.3592	41.5412	41.6283	41.6403	41.6766	41.7769	41.6954	41.6304	41.4451	40.9802	40.4820	40.0406	39.9670	39.7032	39.3211	38.9190	38.6754	38.5536	38.3825	38.5516	39.1421
d-Tm221A1_37_C11F	22.8712	25.7803	28.5446	30.6058	33.0164	34.2786	35.4539	36.8053	37.8406	38.8151	39.4532	40.1372	39.8488	40.4444	40.9336	41.1373	41.1348	41.4041	41.6748	41.8380	41.9939	41.8926	42.7289	42.6424	43.1592	43.0041	43.4186	43.3892	43.5678	43.6906	43.7542	43.7713	43.6976	43.8269	43.8526	43.6181	43.4729	42.8876	42.4671	41.8302	41.8059	41.4306	41.1071	40.6403	40.3131	40.1844	40.0330	40.2202	40.7846
d-Tm221A1_37_D05F	23.5745	27.0044	29.6505	32.2652	34.1664	36.1592	37.5988	38.5452	40.1530	41.0983	41.6817	42.0305	42.4564	42.3539	43.1998	43.2170	43.4679	43.8176	44.0476	44.2991	44.8065	44.7785	45.0949	45.4406	45.5380	45.7063	45.7282	45.8852	45.9227	46.0851	46.1179	46.4432	46.4616	46.3645	46.4614	45.5147	45.8832	45.5357	44.7180	44.3170	44.2575	43.9594	43.4284	43.0615	42.8075	42.5543	42.5126	42.6191	43.3788
d-Tm221A1_37_D06F	22.9558	26.7463	29.5957	31.9744	33.3635	35.4546	37.3298	39.2954	40.1162	41.0890	41.8630	42.2118	42.1212	42.6748	43.0661	43.1279	43.6107	43.8061	44.0719	44.4297	44.8065	45.1045	45.3338	45.6145	45.9285	45.9064	45.9825	46.0145	46.3083	46.3233	46.4235	46.5667	46.5724	46.6341	46.6061	46.6645	46.1407	45.8055	45.1438	44.8205	44.7855	44.5385	43.9963	43.6261	43.3310	43.2997	43.1742	43.3712	44.0459
d-Tm221A1_37_D08F	21.5589	25.4034	28.7997	31.3539	33.3627	34.9295	36.9057	38.2544	39.6914	40.7892	41.5579	42.0880	42.2981	42.8154	43.0780	43.2723	43.8039	44.2321	44.4093	44.8755	45.1730	45.3933	45.7182	46.0785	46.2396	46.4501	46.4654	46.6831	46.8098	46.9473	47.0427	47.2981	47.2740	47.2889	47.3665	46.5656	46.8840	46.4623	45.7419	45.3106	45.2266	44.9447	44.4493	44.0749	43.8494	43.6511	43.5931	43.7339	44.4781
d-Tm221A1_37_D09F	19.9037	23.4753	26.6775	29.1226	30.4978	33.0733	34.8374	36.3998	37.4023	38.4649	39.4112	39.6358	40.1300	40.1993	41.0715	41.3219	41.4087	41.7359	42.0255	42.2394	42.7121	42.7578	43.0864	43.5747	43.7942	43.9558	44.0575	44.1354	44.2254	44.4216	44.4446	44.6634	44.7314	44.7714	44.6452	44.5465	44.3309	43.9725	43.2672	42.8935	42.6870	42.5615	42.1406	41.7363	41.4062	41.2170	41.1245	41.3184	42.1426
d-Tm221A1_37_D10F	20.2647	23.2822	26.1506	28.4008	30.4144	31.2017	32.8882	33.8941	35.2111	35.7629	36.8779	36.9853	37.3240	37.0781	38.1005	37.7899	38.3302	38.5907	38.5774	38.7838	39.1279	38.8455	39.4142	39.7202	39.7672	40.0144	40.1886	40.1198	40.1964	40.3927	40.3966	40.6349	40.7418	40.6357	40.4562	39.8979	40.2087	39.8345	39.1905	38.6975	38.4752	38.3217	37.9503	37.5233	37.1268	36.8749	36.7598	36.8969	37.8212
d-Tm221A1_37_D11F	22.3299	24.9320	29.1876	31.5022	33.2615	34.8300	37.1131	38.0962	39.2280	40.8199	41.0729	41.5078	41.8756	42.0461	42.5504	42.8047	43.1151	43.4048	43.5547	44.0745	44.3413	44.6678	44.8380	44.9730	45.4296	45.5964	45.5458	45.6044	45.8732	45.8605	46.1368	46.2842	46.2638	46.3609	46.3413	45.9266	45.7203	45.4683	44.6640	44.2446	44.2983	44.0518	43.4708	43.0665	42.6928	42.5954	42.5025	42.6769	43.5180
d-Tm221A1_37_E01F	21.6510	24.5766	26.6749	28.2373	29.3622	30.8956	32.9085	33.9757	34.7537	35.7660	36.3156	36.4675	36.8863	37.2355	37.4825	37.5334	37.8719	37.9342	37.9233	38.1796	38.3428	38.5366	38.8587	39.1271	39.3004	39.3601	39.6169	39.7029	39.6707	39.7252	39.9181	39.9276	39.9265	40.0505	39.9619	39.9209	39.6816	39.4457	39.0130	38.4551	38.3148	38.1295	37.8026	37.4040	37.1210	36.8670	36.8242	37.0667	37.6289
d-Tm221A1_37_E02F	17.6921	20.8910	22.8252	24.4601	26.0084	27.3427	29.1247	30.2013	31.4473	32.2613	32.8008	33.2711	33.5245	33.6972	34.3245	34.2695	34.4292	34.6311	34.8727	34.8454	35.0228	35.3870	35.5932	35.7148	35.9653	36.0586	36.2816	36.4038	36.2400	36.3565	36.6011	36.5576	36.6670	36.6875	36.6153	36.5048	36.3203	36.0185	35.6485	35.1923	35.5980	34.9352	34.6738	34.3314	34.0512	33.7786	33.6317	33.9009	34.4434
d-Tm221A1_37_E04F	21.8133	25.1480	26.9108	29.3018	30.6479	32.6876	34.0896	35.7629	36.2806	37.3358	37.8156	38.5166	38.5710	39.0328	39.2693	39.4072	39.8179	39.9608	39.8973	40.2504	40.5591	40.6428	40.8944	41.1570	41.3189	41.4138	41.5415	41.6961	41.6760	41.8040	41.9342	42.0303	42.0323	42.0151	42.0735	41.8720	41.7405	41.4359	41.1270	40.5677	40.4159	40.2604	39.8551	39.5790	39.3917	39.1816	39.1402	39.4011	39.9047
d-Tm221A1_37_E07F	24.9059	27.7827	30.1622	33.3041	34.9762	36.9797	38.3110	40.5453	41.2430	42.4384	42.7043	43.6458	43.9733	43.7491	44.5900	44.8043	44.8317	45.3577	45.4518	45.8329	46.2771	46.4744	46.8640	47.0224	47.1656	47.2997	47.4320	47.5551	47.7285	47.8138	47.9353	48.0680	48.1246	48.1588	47.9177	47.8660	47.6371	47.2465	46.5802	45.9664	45.8309	45.5183	44.9401	44.5021	44.1446	43.9779	43.8160	44.0026	44.8227
d-Tm221A1_37_E09F	20.7284	23.9342	26.0781	28.7500	30.3389	31.7280	34.0592	35.7169	36.0967	37.3154	37.6196	38.4594	38.4551	39.0233	39.2579	39.4704	39.7889	40.2147	40.0794	40.2267	40.6643	40.7641	41.0226	41.3988	41.6571	41.5876	41.8172	41.8566	41.9319	42.1255	42.3187	42.3169	42.2882	42.3283	42.2486	42.1209	41.9118	41.5676	41.1553	40.5131	40.1659	40.1456	39.6354	39.2087	39.0662	38.8458	38.7024	38.8370	39.5066
d-Tm221A1_37_F02F	23.3577	26.2244	29.1270	31.3962	33.7101	35.5368	37.5625	38.3307	39.5021	40.3270	40.9392	41.6510	41.6905	42.0927	42.7859	42.7715	42.9157	43.4403	43.5164	43.7551	44.1527	44.5338	44.6701	45.0588	45.2181	45.2759	45.4056	45.5535	45.7763	45.9252	45.9753	45.9128	46.1985	46.1053	46.1110	45.9969	45.7878	45.4547	45.0055	44.4852	44.2818	44.0920	43.6493	43.0911	42.9867	42.7151	42.5711	42.8609	43.0061
d-Tm221A1_37_F08F	21.8003	25.2853	26.9846	28.9694	30.6665	31.9148	33.6365	34.7951	35.4490	36.7135	36.9942	37.5470	37.8392	38.4041	38.7415	38.8320	38.7667	39.3075	39.3454	39.5555	40.0007	40.1708	40.2782	40.8233	40.7667	41.0333	41.0953	41.1295	41.3409	41.4317	41.4819	41.5623	41.7902	41.5293	41.6512	41.5624	41.2526	40.9960	40.5759	40.0048	39.7601	39.5910	39.1611	38.6754	38.5148	38.3693	38.2880	38.5321	39.5942
d-Tm221A1_37_F09F	18.4851	21.0951	23.5401	25.2039	26.7345	28.3951	29.5116	31.0438	32.0442	32.9829	33.0831	33.7388	33.9562	34.3121	34.6890	34.8228	35.0664	35.3457	35.3049	35.4800	35.4958	35.8246	35.9234	36.0779	36.3790	36.4378	36.4738	36.1846	36.7254	36.9488	36.7458	36.9908	36.9998	36.9938	36.8504	36.8292	36.6570	36.4928	36.0813	35.6828	35.6271	35.4415	35.0947	34.8229	34.5796	34.4177	34.2969	34.4434	35.0756
d-Tm221A1_37_F11F	21.8279	24.9642	27.4773	29.3041	31.0182	32.8109	34.3783	35.4556	36.7230	37.3211	37.9117	38.6216	38.6764	38.9521	39.6056	39.6660	39.7823	40.2537	40.4818	40.5687	40.5171	41.1964	41.3453	41.5530	41.8507	42.0111	42.0642	42.1723	42.3367	42.1529	42.4424	42.5408	42.7412	42.5729	42.7799	42.6591	42.4061	42.0814	41.8265	41.2745	40.9953	40.8231	40.5947	40.1565	39.8982	39.7658	39.5716	39.8927	40.5944
d-Tm221A1_37_G07F	21.3577	23.8031	25.4207	28.0851	29.9469	31.3945	32.6034	33.8976	34.9738	35.1422	36.1183	36.4230	36.5661	36.0452	37.3338	37.3614	37.2956	37.6647	37.8238	37.8584	38.0109	38.0029	38.4433	38.6145	38.7834	38.8853	39.0131	39.1670	39.1229	39.2781	39.2624	39.4374	39.4465	39.4986	39.5003	39.3681	38.9893	38.6385	38.3033	37.7848	37.5026	37.3311	36.8646	36.4649	36.0420	33.9661	35.7333	35.8938	36.6513
d-Tm221A1_37_G10F	22.9549	26.2113	29.3362	32.1449	34.6761	35.6326	37.6745	39.3691	40.3751	41.8706	42.1201	42.8219	42.9178	43.4083	43.8249	44.1165	44.4335	44.7384	45.0321	45.4006	45.7421	45.9399	46.3040	46.7805	46.6584	46.8344	46.9162	47.0821	47.3745	47.5394	47.4579	47.5582	47.7961	47.7805	47.6488	47.5605	47.2920	47.1433	46.2786	45.8519	45.7612	45.5146	44.9651	44.4542	44.2901	44.1848	44.0897	44.3954	44.9574
d-Tm221A1_37_G11F	21.9739	25.1878	28.6581	30.8981	33.4526	34.9080	36.6003	38.1998	38.8700	40.7453	40.2861	41.5675	41.5808	41.9259	42.4661	42.5880	42.7495	42.8907	43.2750	43.6396	44.1049	44.0346	44.4589	44.7413	44.9508	44.9946	45.1938	45.2783	45.3919	45.5161	45.5923	45.5594	45.9257	45.7878	45.7160	45.6487	45.2882	44.3520	44.2415	43.9021	43.6794	43.2363	43.1102	42.6709	42.3312	42.3499	42.2399	42.3701	43.0049
d-Tm221A1_37_G12F	23.1070	26.5293	28.7494	31.5054	33.1464	34.8060	36.7793	37.9199	38.9560	40.2036	40.4043	41.0663	41.1636	41.2787	41.8088	41.9960	42.1151	42.4473	42.7591	42.8482	43.1398	43.4676	43.7827	44.1110	44.1166	44.2774	44.3983	44.5754	44.5558	44.7862	44.8776	44.9457	45.1261	45.1773	45.0954	44.8555	44.7082	44.2926	43.7562	43.2913	43.0429	42.9579	42.4322	42.0888	41.6092	41.4511	41.4377	41.6567	42.4667
d-Tm221A1_37_H01F	24.0221	27.2146	29.9241	32.5325	34.0589	36.7774	37.7051	38.9899	40.3126	41.1154	41.9496	42.5831	42.2123	43.0691	43.8566	43.7215	43.7762	44.0899	44.6898	44.6437	45.2882	45.5490	46.0398	46.1372	46.3296	46.4109	46.3922	46.8194	46.9678	47.0807	47.1024	47.1733	47.3373	47.3589	47.1803	47.2214	47.0917	46.6443	45.9990	45.6436	45.4395	45.1829	44.9100	44.3287	44.2883	44.2098	44.1407	44.3210	44.9302
d-Tm221A1_37_H03F	24.1612	27.1786	29.9374	32.4029	34.2157	35.5956	36.6387	37.8858	39.1741	39.8439	40.6593	41.2811	40.6658	41.4069	41.9911	41.9485	41.9880	41.6179	42.5477	42.6203	42.9610	43.1485	43.4415	43.6952	43.9733	43.8451	43.9813	44.1069	44.1885	44.3363	44.4146	44.4144	44.6164	44.4816	44.4541	44.2415	44.0324	43.6587	43.0927	42.4500	42.2852	42.1919	41.6240	41.0624	40.9335	40.6445	40.6900	40.9270	41.7019
d-Tm221A1_37_H04F	25.0821	28.0857	30.6206	33.0561	34.7420	37.0040	38.1067	39.4896	40.5873	41.2714	42.2129	42.6107	42.0123	43.1234	43.5817	43.7384	43.7482	43.9420	44.2970	44.5497	45.0567	45.3412	45.6330	45.6826	46.0841	46.0116	46.0295	46.3423	46.3754	46.6378	46.7160	46.5951	46.8186	46.8487	46.6927	46.5411	46.3871	46.0159	45.3578	44.9007	44.7318	44.5132	44.0123	43.4761	43.3546	43.1631	43.1021	43.3287	44.0155
d-Tm221A1_37_H06F	23.9431	27.5932	29.1643	31.3073	32.8555	34.8663	36.1095	37.3545	38.0244	38.6917	39.9359	40.0848	39.7819	40.2694	40.9550	40.5664	40.8282	41.1303	41.1750	41.1795	41.5538	41.6622	41.9171	42.2835	42.3386	42.3532	42.6510	42.6002	42.6186	42.9551	43.0317	43.0929	43.1584	43.0936	42.9207	42.7405	42.6036	42.3850	41.8577	41.3597	41.0199	41.0513	40.6236	40.1613	39.9153	39.7255	39.6240	39.8153	40.5344
d-Tm221A1_38_A01F	28.2324	31.1548	34.7125	36.7620	39.0795	41.5308	41.7203	42.9943	44.1593	45.1237	45.9287	46.2245	46.1756	46.4136	46.8529	46.9850	47.0765	47.3068	47.6195	48.0288	48.4949	48.6204	48.9642	49.1098	49.0443	49.3132	49.4110	49.6136	49.6833	49.7717	49.9901	49.0501	49.9819	50.1952	49.9770	49.8308	49.6789	49.2753	48.7087	48.2904	48.0824	47.7031	47.3118	47.0386	46.7080	46.5083	46.5537	46.6600	47.2477
d-Tm221A1_38_A02F	25.9251	30.2104	31.5505	33.7445	35.8457	38.8317	38.4719	39.3710	40.5900	41.1428	41.4593	42.0761	41.9303	42.2821	42.5508	42.6996	42.7823	42.6270	42.8239	43.0704	43.2918	43.6099	43.8739	44.0235	43.9933	44.1857	44.2200	44.2343	44.3632	44.5723	44.5691	44.7477	44.6738	44.7362	44.5103	44.4295	44.2364	43.7541	43.3330	42.8874	42.6111	42.3346	42.0472	41.6566	41.4407	41.1960	41.2088	41.3643	42.0651
d-Tm221A1_38_A05F	24.8840	27.7022	29.9823	31.7163	33.9919	36.3495	36.1709	37.5521	38.1918	39.0445	39.7171	39.6045	39.5528	40.2416	40.2543	40.6303	40.6412	40.6719	40.7405	40.8182	41.0780	41.2866	41.6204	41.8827	41.7443	41.9960	42.1652	42.0783	42.2642	42.4027	42.4516	42.6219	42.6113	42.7159	42.4826	42.3728	42.3110	41.7934	41.3726	41.0522	40.7440	40.5489	40.3384	39.9755	39.7073	39.4671	39.4597	39.6573	40.1736
d-Tm221A1_38_A10F	27.6114	30.3357	33.3945	35.2664	38.0275	40.1801	41.1787	42.0614	43.3136	44.1504	44.5752	45.0766	45.3237	45.2373	45.6077	45.7696	45.8856	46.0682	46.4325	46.5740	47.0070	47.1639	47.3835	47.7021	47.6973	47.7779	47.8501	48.0280	48.0619	48.2008	48.2301	48.1828	48.4153	48.5010	48.3389	48.2439	47.9317	47.3516	46.9211	46.3671	46.1692	45.8482	45.4224	45.0663	44.6280	44.4429	44.3481	44.5743	45.2752
d-Tm221A1_38_A11F	27.7720	31.7159	33.8031	35.8148	37.7837	39.6734	41.2700	42.5908	43.1305	44.2376	44.8983	45.0894	45.2180	45.3398	45.6353	46.0095	45.9957	46.4541	46.8962	46.9708	47.3583	47.5294	47.6444	47.9126	47.8362	47.9158	47.9506	48.2299	48.4652	48.6344	48.7146	47.7908	48.6629	48.7041	48.7563	48.6541	48.3165	47.9705	47.5336	47.0059	46.7574	46.6961	46.1710	45.6609	45.2884	45.1315	45.2103	45.2066	45.9156
d-Tm221A1_38_B04F	24.7390	27.2869	30.9518	33.3747	34.8955	36.6443	37.7631	39.0940	40.1075	40.7772	41.3929	41.8886	41.8143	42.0088	42.7219	42.5413	42.7832	42.8312	43.2265	43.3252	43.5648	43.7667	44.0505	44.2430	44.3481	44.5729	44.6646	44.4938	44.7445	44.8717	44.9863	45.0750	45.1261	45.0844	45.0007	44.8611	44.6803	44.1923	43.6514	43.3637	43.0169	42.8469	42.4369	41.9917	41.8171	41.5366	41.4001	41.4706	42.2738
d-Tm221A1_38_B10F	22.7115	26.5126	29.2278	31.2607	34.0995	35.2498	36.5381	38.1268	38.9666	39.8145	39.8451	41.0460	41.2694	41.3053	42.1104	42.2540	42.3116	42.5211	42.9382	43.0911	43.5002	43.6337	43.8220	44.2631	44.3105	44.3197	44.5668	44.0022	44.6991	44.9458	45.0410	45.2812	45.1957	45.3029	45.1172	45.0228	44.8672	44.5146	44.0870	43.5023	43.4338	43.1283	42.8087	42.3852	42.1638	42.0491	42.0101	42.0930	42.6535
d-Tm221A1_38_C03F	24.0803	27.8487	30.3725	32.7357	35.4544	37.0210	38.8161	39.8229	41.0955	41.9908	41.6267	42.9004	43.4443	43.6117	44.2199	44.0995	44.1867	44.7530	44.1349	45.4315	45.5762	46.1009	46.0777	46.3734	46.7426	46.6988	46.8644	46.9028	47.0069	47.1443	47.4036	47.4659	47.6018	47.4774	47.4495	47.2779	47.0661	46.6445	44.8347	45.4213	45.2247	45.0404	44.4800	43.9257	43.7184	43.5328	43.2652	43.5866	44.3143
d-Tm221A1_38_C04F	24.4027	27.6215	29.8695	33.1798	35.7505	36.5818	37.8279	39.8443	40.8714	41.9671	42.3227	42.9699	43.1125	43.4345	43.7918	43.7187	43.9762	44.4621	44.4106	45.0237	45.2188	45.8415	45.6859	46.0720	46.1363	46.2480	46.4784	46.5119	46.4639	46.5989	46.8835	46.9285	47.1055	46.9970	46.9093	46.8190	46.6449	46.0762	45.0823	45.0378	44.8434	44.6687	44.1293	43.5225	43.3695	43.2246	43.0003	43.1820	43.9534
d-Tm221A1_38_C05F	22.8945	26.0964	28.2273	31.5964	33.5236	35.3201	35.8929	37.8253	38.9339	40.1402	40.7355	40.9824	41.1883	41.5828	42.2632	42.2414	42.2924	42.7988	42.9854	43.1176	43.3112	43.2185	43.8376	44.1865	44.3276	44.4671	44.7291	44.6494	44.6354	44.7540	44.9951	45.0131	45.1792	45.1140	45.0297	44.9696	44.7440	44.2938	43.6601	43.3863	43.2521	42.9882	42.4948	42.0265	41.8667	41.7551	41.5347	41.6947	42.4286
d-Tm221A1_38_C07F	24.4503	27.7760	29.8959	32.2452	34.8720	36.2516	36.8919	38.8473	39.8415	41.0886	41.5152	41.8921	42.0631	42.4340	42.7685	42.9790	43.0092	43.3886	43.8657	44.0969	44.1992	43.8362	44.8188	45.0127	45.2015	45.2962	45.5356	45.4641	45.5743	45.7376	45.8689	45.9172	46.0332	45.9280	45.9969	45.8674	45.6108	45.0660	44.7009	44.0808	44.0064	43.7211	43.2639	42.6671	42.5538	42.3220	42.1035	42.2908	42.9743
d-Tm221A1_38_C09F	22.8144	25.4448	28.0403	31.0920	32.9795	34.8909	35.3732	36.9752	37.8890	38.8825	39.2766	39.8374	39.9872	40.2910	40.9467	40.7851	40.9006	41.2404	41.3050	41.7066	41.8895	42.6866	42.4498	42.6183	42.8024	42.7553	43.1407	43.0213	42.9924	43.0509	43.4140	43.3758	43.5351	43.4349	43.4422	43.4249	43.1918	42.7920	42.0409	41.9610	41.8353	41.6565	41.0754	40.6961	40.5772	40.4528	40.2490	40.4546	41.1847
d-Tm221A1_38_C12F	23.0994	26.0469	28.8649	31.4560	33.5245	35.1811	37.3820	38.4423	39.5806	40.4418	40.5612	41.5553	40.9074	42.0210	42.5046	42.7200	42.6155	43.0911	43.1563	43.1361	43.6535	44.1897	43.1025	44.6963	44.7772	44.8893	44.9716	45.1988	45.1113	45.3691	45.4280	45.6680	45.6417	45.8162	45.5177	45.4941	45.2726	44.9486	44.2940	43.8814	43.6078	43.1124	43.0332	42.5447	42.3333	42.1471	42.0637	42.2219	43.0142
d-Tm221A1_38_D02F	21.9218	25.5763	28.1723	30.3066	32.0725	33.9946	35.5470	36.5535	38.0483	38.8461	39.1513	40.1368	40.0567	40.0853	40.8653	41.0081	41.0730	41.4830	41.4340	41.7815	41.9754	42.3214	42.6389	42.9048	43.0904	43.0788	43.3533	43.3722	43.5075	43.5143	43.6027	43.8437	43.6972	43.9687	43.9600	43.6658	43.5814	43.2912	42.6616	42.4310	42.2386	42.1125	41.6740	41.4225	41.1453	41.0627	40.8893	41.2329	41.8154
d-Tm221A1_38_D05F	21.4555	23.9533	26.9735	29.6486	31.0766	33.7383	34.8408	36.4493	37.7121	38.6560	39.1446	39.7671	39.7930	40.3450	41.1564	41.0252	41.4817	41.5294	41.7085	42.3198	42.5139	42.8861	43.2076	43.6743	43.7632	44.0739	44.1384	44.2010	44.3308	44.3386	44.5070	44.6906	44.6042	44.8829	44.7356	44.6499	44.3493	44.0327	43.3467	42.9938	42.8994	42.7212	42.2660	41.8948	41.5250	41.4429	41.2315	41.5390	42.2712
d-Tm221A1_38_D06F	23.7925	27.1603	30.2278	32.9219	35.2827	37.5331	38.7960	40.7748	41.6007	42.4336	43.7508	44.1181	44.0953	44.4712	44.9496	45.0361	45.3980	45.7458	46.2103	46.6181	46.7954	47.1622	47.4307	47.8231	47.9961	48.1185	48.3333	48.4024	48.5397	48.5443	48.7323	49.0004	48.9106	49.0481	48.9950	48.7439	48.4798	48.1659	47.3615	46.8219	46.7270	46.4879	45.9962	45.5046	45.1606	45.0230	44.7774	45.0736	45.8491
d-Tm221A1_38_D08F	20.8919	23.7561	24.0041	26.6997	28.4055	28.9970	31.1335	31.9756	33.1740	33.2598	34.1492	34.0999	34.5166	34.5408	35.1571	35.0973	34.9931	35.3648	35.7053	35.8479	35.4246	35.8945	36.2072	36.0637	36.3064	36.6305	36.7914	36.6236	36.8500	36.8498	37.0156	37.0392	36.8114	37.0481	37.0462	36.7628	36.4407	36.1717	35.5310	34.9718	34.7834	34.6781	34.1803	33.7903	33.4005	33.3134	33.0420	33.1489	33.9087
d-Tm221A1_38_D09F	18.8741	22.5847	24.7131	27.2371	28.6887	31.3379	31.9815	31.6126	34.3894	35.4972	35.9430	36.0904	37.1053	36.8135	37.2328	37.4731	37.6995	38.0135	38.4060	38.6771	38.9435	38.7790	38.9779	39.2072	39.2449	39.5475	39.4313	39.6154	39.8080	39.7468	39.9680	40.3532	40.3813	40.1216	40.2924	37.6182	39.9140	39.6637	39.1157	38.6633	38.8086	38.5901	38.3716	38.0062	37.8587	37.5607	37.6765	37.7040	38.3546
d-Tm221A1_38_E02F	20.7725	24.3608	26.9769	30.2030	31.5845	34.1756	35.8574	38.1173	38.8151	39.8129	40.7889	41.5395	41.6613	41.9648	42.5933	42.8630	43.2346	43.7457	43.7694	44.2376	44.7018	44.8102	45.2772	45.7136	45.8756	45.9612	46.2579	46.1912	46.4742	46.7504	46.9083	47.0416	46.9814	47.0483	46.9178	46.9147	46.5885	46.2670	45.8180	45.3154	44.9254	44.9465	44.3825	43.8328	43.6863	43.5473	43.3623	43.5648	44.2950
d-Tm221A1_38_E04F	22.0367	24.9657	26.7272	30.3396	30.5747	33.2095	35.1596	36.5774	37.6139	38.2593	39.0159	39.5127	39.7684	40.0030	40.3671	40.7732	40.9166	41.1217	41.2164	41.5195	41.7930	41.9755	42.2276	42.5552	42.8156	42.7067	42.9629	42.9436	42.9991	43.2401	43.3462	43.4227	43.3927	43.5548	43.4469	43.3409	43.1477	42.8174	42.5049	41.9789	41.6158	41.5719	41.0709	40.8116	40.5206	40.3510	40.2957	40.4093	41.0375
d-Tm221A1_38_E05F	21.8861	24.9225	28.6677	30.8167	32.6799	34.6838	36.2240	38.8570	38.9425	39.9651	41.0371	41.2138	41.2767	41.7162	42.2055	42.2250	42.6886	42.9867	43.1172	43.5943	43.8910	43.3984	44.7014	44.9613	44.7406	45.0203	45.2010	45.3571	45.4524	45.6138	45.6231	45.8317	45.8334	45.9155	45.8568	45.5401	45.4671	45.0223	44.5330	44.0401	43.7568	43.7781	43.2766	42.5657	42.5247	42.3422	42.1560	42.4014	43.1808
d-Tm221A1_38_E09F	21.5024	24.7620	27.5619	30.0642	31.6439	33.4016	34.8341	36.6779	37.4228	38.1805	39.0998	39.4561	39.5185	39.8297	40.3941	40.7791	40.9984	41.3133	41.4026	41.6149	41.9066	42.2698	42.4563	42.7665	42.9267	42.9642	43.0884	43.1149	43.2985	43.4855	43.5836	43.6915	43.6795	43.6952	43.6277	43.5210	43.3119	42.8429	42.6328	42.0928	41.6182	41.6967	41.1230	40.7252	40.5505	40.4186	40.3588	40.4413	41.1204
d-Tm221A1_38_E10F	23.7489	27.6790	30.8291	34.0581	35.6733	37.9928	38.7252	41.3684	42.5529	43.6916	44.6634	45.0945	44.8966	45.6950	46.2052	46.4250	46.6823	47.0814	47.3979	47.8236	48.1978	48.5332	48.7918	49.1802	49.3418	49.2991	49.5160	49.6877	49.9584	50.0418	50.2200	50.2171	50.3113	50.4097	50.2749	50.0298	49.9111	49.6346	49.1481	48.5443	47.3094	47.9631	47.5789	47.0485	46.7541	46.6497	46.5201	46.7488	47.4059
d-Tm221A1_38_E11F	22.8634	26.2695	29.1211	32.4674	34.3281	36.4798	37.7601	39.7448	41.0832	41.9991	42.7199	43.2897	43.3807	43.9635	44.5173	44.4055	44.9223	45.1270	45.7287	45.9008	46.2612	46.6837	47.0267	47.3211	47.5850	47.3770	47.5861	47.8305	48.0314	48.1796	48.3480	48.3070	48.4742	48.6243	48.3877	48.1545	48.1136	47.8699	47.4089	46.8489	45.1411	46.2829	46.0174	45.5927	45.3482	45.1795	45.0762	45.2587	45.7692
d-Tm221A1_38_F07F	18.5647	22.2830	25.1267	27.6626	29.7549	30.8840	32.6612	34.6714	35.6057	36.6681	37.5825	38.2474	38.1985	38.9980	39.5488	39.6727	39.6844	40.4646	40.5347	40.9367	40.8492	41.3883	41.6730	41.9745	42.0843	42.2996	42.4610	42.5693	42.6369	42.6846	42.7974	42.9598	43.2326	42.9421	43.1228	43.1622	42.8984	42.7499	42.4220	41.9676	41.8502	41.6145	41.6021	41.0911	41.0029	40.8727	40.7959	41.0138	41.5335
d-Tm221A1_38_F08F	24.7575	27.8916	31.1672	33.6541	36.0025	37.9431	39.7082	41.0659	42.2588	43.3093	44.0159	44.7624	44.9007	45.2391	45.8190	45.9678	45.9136	46.5492	46.9007	47.1619	47.5840	47.7722	48.2607	48.4130	48.6485	48.7750	48.8659	48.9742	49.2413	49.3277	49.4766	49.6528	49.6353	49.5633	49.5641	49.4494	49.1024	48.6969	48.1099	47.3827	47.1222	46.8555	46.4909	45.7932	45.6339	45.3526	45.1614	45.5092	45.9104
d-Tm221A1_38_F10F	20.5727	23.3659	25.5893	27.1013	28.9760	31.1586	32.3006	34.0094	34.7577	35.7134	36.4036	36.8668	37.2537	37.5179	37.9701	38.0406	38.2246	38.7523	39.1425	39.1951	39.1646	39.6435	39.9159	40.1815	40.3385	40.5043	40.5983	40.8054	40.9327	40.9017	41.1192	41.3327	41.4147	41.3279	41.3926	41.4165	41.2034	40.8920	40.6720	40.2083	39.9776	39.8575	39.6350	39.1833	39.0301	38.7766	38.5324	38.7427	39.4624
d-Tm221A1_38_F12F	23.0360	26.0145	29.0711	32.5607	34.5609	36.6917	37.9147	39.4442	40.7640	41.4558	42.0988	43.1734	43.3854	44.1469	44.2927	44.9153	44.7906	45.4564	45.7993	45.9919	46.3351	46.8468	47.0008	47.3432	47.5987	47.8258	47.8869	48.0243	48.3625	48.4014	48.5042	48.6903	48.6156	48.6814	48.6831	48.3401	48.2500	47.9899	47.5901	47.0043	46.9023	46.8124	46.2926	45.7388	45.5441	45.3507	45.2454	45.5491	46.0157
d-Tm221A1_38_G10F	19.3565	24.1037	26.7680	27.5521	30.3605	31.9920	33.2899	34.8593	36.0055	36.4268	37.4584	38.0217	38.1865	38.5553	39.2561	39.3631	39.3253	39.8797	40.1507	40.1026	40.6721	40.5844	40.8729	41.2383	41.4240	41.5832	41.6480	41.9020	41.8143	42.1318	42.2188	42.1984	42.3415	42.3782	42.2644	42.3565	42.0326	41.6854	41.2641	40.7338	40.6415	40.3710	39.9212	39.4995	39.2684	38.7564	39.1055	39.1281	40.0536
d-Tm221A1_38_H03F	22.0032	25.4774	27.2594	29.9894	32.3700	33.4411	34.8159	36.0165	36.8093	37.7069	38.6794	38.9776	38.9469	39.3440	39.8810	39.7695	39.9978	40.4074	40.4904	40.4303	40.8106	41.0362	41.2423	41.6771	41.6714	41.7453	41.7908	41.9112	41.8699	42.0794	42.2844	42.4324	42.3684	42.4365	42.1854	41.9398	41.8073	41.4226	40.9175	40.3906	40.1053	39.9771	39.5500	39.0773	38.7808	38.5787	38.5100	38.8086	39.4619
d-Tm221A1_38_H05F	23.0725	27.5456	28.8908	32.3002	33.9308	35.2164	37.0680	37.9548	39.1241	40.4845	41.1806	41.6986	41.6066	41.9924	42.4101	42.6179	42.5807	42.8563	43.1613	43.2099	43.6794	43.8554	44.3273	44.3102	44.6169	44.6237	44.7051	44.8564	44.8926	45.0929	45.2748	45.2615	45.3524	45.4409	45.2628	45.1120	45.0359	44.6651	44.1207	43.7596	43.4891	43.3696	42.9688	42.4665	42.2954	42.1441	42.1556	42.3501	42.9419
d-Tm221A1_38_H07F	22.7750	25.9950	27.8288	30.2276	31.8079	33.1886	34.7083	35.9305	36.6691	37.3886	38.3018	38.8404	38.7257	39.1027	39.5506	39.5878	39.6076	40.0353	40.2005	40.2602	40.5306	40.7596	40.9409	41.3600	41.3685	41.4462	41.5933	41.6804	41.6166	41.8671	42.0140	42.1561	42.1596	42.2660	42.1072	41.8949	41.8488	41.5491	41.1738	40.7779	40.5909	40.5021	40.1665	39.7603	39.5067	39.4260	39.3656	39.6412	40.2098
d-Tm221A1_38_H08F	24.3720	28.3150	31.0687	33.1163	35.9313	37.4877	38.4508	39.9937	40.9465	41.9728	42.6780	43.1382	42.8915	43.4312	43.8836	44.1044	44.2449	44.5120	44.7474	45.1330	45.3485	45.6570	45.9941	46.1577	46.4286	46.3872	46.6205	46.6096	46.6493	47.0494	47.1007	47.2355	47.2878	47.2127	47.0054	46.7933	46.6970	46.3068	45.6608	45.0376	44.7231	44.6656	44.1178	43.4431	43.1193	42.9142	42.7832	43.1002	43.9646
d-Tm221A1_38_H10F	23.3071	26.8745	29.4800	32.2602	35.5752	38.0313	37.8561	39.3348	40.4643	41.6145	42.2338	42.8340	42.7588	43.2313	43.7920	43.8846	44.0621	44.7213	44.5854	45.0032	45.1905	45.5057	46.0204	46.0271	46.3484	46.2206	46.4763	46.5409	46.5372	46.9837	47.0350	47.1573	47.2262	47.2114	46.9779	46.8552	46.8060	46.5034	46.0265	45.6249	45.2485	45.2915	44.9957	44.4427	44.2003	44.0619	44.0324	44.3198	45.0098
d-Tm221A1_38_H11F	24.4783	27.3523	30.3540	32.6615	35.4446	37.2477	37.5926	38.8698	40.0290	41.0386	41.9855	42.2099	42.2449	42.9245	43.1891	43.5025	43.5982	44.0033	44.0623	44.4451	44.8798	45.1793	45.5228	45.7013	46.0217	45.8860	46.1345	46.1881	46.1846	46.6665	46.6606	46.8142	46.9631	46.8097	46.6979	46.5600	46.4307	46.1116	45.5534	44.9199	44.6927	44.7655	44.2326	43.6221	43.5180	43.2723	43.1627	43.4875	44.1876
d-Tm221A1_39_A03F	28.1392	31.4218	34.9714	37.9320	39.4931	41.3496	42.2905	43.4373	44.4638	45.1638	45.7229	46.5688	46.5245	46.3234	46.4481	46.8998	46.6283	47.0538	47.3605	47.4490	48.0334	48.1189	48.2439	48.6021	48.5538	48.4833	48.6006	48.7982	48.7594	48.9086	48.9433	49.1202	49.1365	49.1803	49.0074	48.9813	48.4600	48.0984	47.6558	46.9886	46.7613	46.5324	45.9385	45.4381	45.1124	44.9345	44.8630	45.0020	45.9090
d-Tm221A1_39_A05F	24.4216	27.4304	31.2138	32.5939	35.2155	36.8844	37.6331	38.8079	39.6435	40.3400	40.7978	41.3565	41.3887	41.3258	41.6390	41.8148	41.8039	42.0077	42.1471	42.3929	42.7732	42.9196	43.0171	43.2414	43.2964	43.4471	43.4076	43.4536	43.5139	43.6891	43.8211	43.6568	43.8612	43.8434	43.7447	43.6376	43.3691	42.9718	42.5151	42.0846	41.8131	41.6054	41.2241	40.8060	40.5604	40.3319	40.3567	40.4805	41.1147
d-Tm221A1_39_A11F	28.8047	32.6229	35.6334	37.9263	39.4796	41.1024	42.9821	43.7968	44.7997	45.9013	45.8853	46.5780	46.8171	46.8135	47.1150	47.5123	47.3962	47.8208	48.0761	48.4902	48.4603	49.0215	49.1927	49.3955	49.5707	49.6593	49.6706	49.8839	49.9468	50.0492	50.3041	50.3193	50.2999	50.1719	50.1367	49.9128	49.6516	49.1025	48.4490	47.7995	47.4092	47.1397	46.5549	45.9877	45.5749	45.3994	45.1529	45.4647	46.1555
d-Tm221A1_39_B08F	21.2170	24.9639	27.3700	29.0182	30.6206	31.2351	32.7222	34.3630	34.9849	35.8980	36.5347	36.8063	36.8004	37.0589	37.6687	37.5615	37.7239	37.8940	38.1183	37.9694	38.4266	38.5225	38.7235	38.8903	39.0875	39.1716	39.2970	38.6875	39.4372	39.5376	39.6752	39.9666	39.7173	40.0446	39.8818	39.7818	39.5858	39.2451	38.7534	38.2722	38.1870	37.9354	37.5863	37.1208	37.0128	36.8043	36.7114	36.8403	37.4494
d-Tm221A1_39_B09F	20.5276	23.0229	26.1426	27.7327	28.4997	30.1736	31.5439	32.5733	33.2673	33.9534	35.2433	34.8350	34.8084	35.2464	35.6323	35.8410	35.9468	35.9904	36.2680	36.0606	36.3716	36.4309	36.5364	36.8763	37.0110	36.9199	37.1585	37.0154	37.3381	37.4145	37.4877	37.5356	37.6612	37.7297	37.6977	37.4095	37.2908	36.9233	36.4477	36.1886	35.9032	35.6779	35.3461	34.8695	34.7133	34.6052	34.4797	34.6379	35.1760
d-Tm221A1_39_B10F	24.0171	26.9904	29.3115	31.8974	33.8151	35.2433	36.9560	37.9840	38.9953	39.6960	40.6480	41.2411	40.9496	41.3818	41.7819	42.0666	42.1125	42.6247	42.5883	42.7205	43.0650	43.3872	43.6350	43.9024	43.4744	44.0724	44.0378	44.0070	44.5227	44.6544	44.6616	44.7579	44.9622	44.7942	44.7315	44.5492	44.4108	43.9901	43.4168	42.9975	42.8261	42.5461	42.1587	41.6389	41.3122	41.3334	40.9417	41.1514	42.0260
d-Tm221A1_39_C04F	23.3326	25.8809	28.5871	31.4688	33.7101	35.3311	36.8550	38.3056	39.0400	39.5286	40.7664	40.9306	41.0538	41.1734	41.7339	41.6799	41.6434	42.0366	42.2789	42.3677	42.5885	42.8816	43.1767	43.4533	43.5640	43.5944	43.8784	43.8546	43.9081	44.0694	44.1081	44.1488	44.3272	44.3314	44.0884	44.0598	43.6352	43.2193	42.5842	42.0880	41.8983	41.5868	41.1219	40.7083	40.3689	40.1878	40.1196	40.2861	40.8945
d-Tm221A1_39_C08F	22.3915	26.5385	28.7132	31.8234	34.8803	36.1898	37.2673	39.0874	40.1830	41.2390	42.0557	42.8258	42.1213	43.1261	43.5461	43.7696	43.9933	44.2001	44.5287	44.8487	45.1857	45.7017	45.9721	46.0934	46.2852	46.3079	46.5398	46.6724	46.7922	46.9856	46.9862	47.0738	47.1644	47.2437	47.0748	46.9643	46.7591	46.4122	45.7064	45.3759	45.2453	44.9540	44.6168	44.0150	43.8298	43.7227	43.5337	43.7077	44.4070
d-Tm221A1_39_C09F	21.1423	23.9125	26.3603	29.1920	32.0092	33.3844	35.8071	37.2290	37.9265	39.6832	40.1412	40.5337	40.2984	41.5770	40.8361	42.2626	42.4746	42.8622	43.0143	43.6570	43.8867	44.0712	43.9923	45.0249	44.8067	45.1460	45.4313	45.3940	45.5801	45.8171	45.9742	45.9976	46.1714	46.2230	46.1849	46.0022	45.9137	45.4042	44.9409	44.3663	44.2578	42.8539	43.4845	43.1030	42.7384	42.5893	42.3581	42.7676	43.5023
d-Tm221A1_39_C10F	21.6734	25.6472	27.0572	29.7637	31.5774	33.5543	35.2415	36.3331	37.5564	38.5642	39.3961	39.6304	40.0257	40.1321	40.4415	40.7780	41.1548	41.5272	41.7531	41.6199	42.1368	42.4129	42.7538	41.0059	43.3485	43.1630	43.2321	43.4320	43.5859	43.7808	43.8551	44.0605	44.1783	44.1369	44.0199	43.7194	43.6435	43.3892	42.6139	42.2932	42.0645	41.8401	41.3157	40.8003	40.7253	40.5183	40.4953	40.5542	41.2814
d-Tm221A1_39_D01F	22.8266	25.9050	28.3167	30.4148	32.9451	34.6089	36.0166	37.1590	38.7815	39.3770	40.0445	40.4828	40.8309	41.2305	41.6788	41.7477	42.1671	42.3995	42.6692	42.9546	43.4851	43.4584	43.8049	44.0087	44.2495	44.3797	44.4960	44.5911	44.5632	44.8754	44.8713	45.1424	45.2201	45.1674	45.2300	44.4761	44.8217	44.3877	43.7583	43.3198	43.1908	43.0107	42.6027	42.2311	41.9586	41.7002	41.6753	41.8042	42.4955
d-Tm221A1_39_D08F	19.2880	21.9538	23.9852	26.1566	28.4428	29.1948	30.6499	31.4143	33.3283	33.9342	34.5660	35.1543	34.6295	35.3526	35.7049	35.8383	36.0700	36.4828	36.5490	36.3246	36.9362	36.8692	37.2264	37.5709	37.6775	37.7042	37.9421	38.1267	38.1223	38.1539	38.2288	38.3298	38.3888	38.2739	38.3158	37.4928	37.8355	37.5292	37.0184	36.5439	36.2974	36.1140	35.7220	35.2495	34.8955	34.6808	34.3542	34.6588	35.4524
d-Tm221A1_39_D09F	21.8790	25.7798	28.1595	30.5528	33.1592	34.9381	36.6521	38.0963	40.1568	40.8829	41.9273	41.9695	42.4457	43.2888	43.6278	43.9678	44.0704	44.4742	44.8116	45.2952	45.9081	46.1007	46.4006	46.7439	46.9471	46.8790	47.2119	47.3666	47.5764	47.7623	47.9652	47.9462	48.0478	48.1781	48.1824	47.7653	47.9525	47.5786	47.0441	46.6221	46.5278	46.2898	46.0114	45.5754	45.4096	45.3173	45.0998	45.3460	46.0729
d-Tm221A1_39_E07F	25.7730	28.7997	31.9956	33.9578	36.3802	38.2285	41.3437	41.5892	43.0125	43.8372	44.3858	44.9033	45.0130	45.5168	46.1245	46.4448	46.6791	46.9106	47.1397	47.5304	48.0338	48.2710	48.5890	48.8773	49.1549	48.9771	49.2152	49.3545	49.3692	49.6927	49.9000	49.8004	49.9862	49.9384	49.7718	49.7995	49.4065	49.0864	48.5886	48.0692	46.9508	47.3661	46.9617	46.4473	46.1377	45.8454	45.7068	46.0350	46.6619
d-Tm221A1_39_E12F	22.0884	25.0456	27.9320	30.2458	31.7625	33.4447	35.3359	36.8394	37.6242	38.3984	39.0009	39.7938	40.1603	39.9275	40.5780	40.7425	41.0165	41.3200	41.7045	41.4793	41.9105	42.0903	42.3284	42.5564	42.7002	43.0238	42.8937	43.0207	43.1485	43.3759	43.3222	43.6041	43.4126	43.5804	43.4901	43.4889	43.3084	42.7807	42.3494	42.0396	41.4924	41.7020	41.2124	40.7101	40.4497	40.3373	40.2462	40.3513	41.0740
d-Tm221A1_39_F05F	23.2220	26.9112	28.8322	30.5076	33.6148	35.0299	36.2025	38.0856	39.0061	39.6449	40.4107	41.1615	41.4965	41.9033	42.1568	42.4553	42.3544	42.9199	43.1242	43.2761	43.5830	43.8388	44.1292	44.2647	44.4774	44.7412	44.7124	44.9150	45.0916	45.2046	45.2920	45.2940	45.3785	45.4385	45.3413	45.2562	45.1427	44.8255	44.5272	44.1393	43.9152	43.7510	43.2403	42.9514	42.9043	42.6586	42.5680	42.8778	42.1419
d-Tm221A1_39_F08F	17.8695	22.0401	23.6596	25.5189	27.7643	28.9033	30.4115	32.1819	32.7784	33.5347	33.9031	35.3225	35.1692	35.7378	35.8599	36.1394	36.1268	36.6506	36.6819	36.6471	36.7180	37.0279	37.2302	37.3798	37.6909	37.8935	37.9337	38.1367	38.2722	38.2807	38.3525	38.4241	38.4288	38.4472	38.4120	38.2798	38.1353	37.8520	37.5164	37.1136	37.0724	36.9725	36.5956	36.0771	35.8764	35.6305	35.4940	35.6995	36.4865
d-Tm221A1_39_F10F	22.3661	25.6707	28.3659	31.7636	33.5629	35.5772	37.0518	38.6265	39.8653	40.6251	41.4792	41.7123	40.6796	42.4066	42.5714	43.0894	43.1462	43.6466	43.3959	43.5146	44.2859	44.5248	44.9409	45.2168	45.3200	44.8778	45.5662	45.6647	45.8274	45.9373	45.9493	46.1047	46.1927	46.2489	46.0664	45.9284	45.6250	45.2512	44.5320	43.9421	43.8573	43.5355	43.1113	42.6311	42.3030	42.2555	42.1378	41.7783	43.1615
d-Tm221A1_39_G02F	22.8191	25.9966	29.2216	31.1510	33.0308	34.3980	35.9808	36.3960	38.1568	39.0360	39.6668	40.3920	40.4677	40.7138	41.1909	41.4689	41.4183	41.8969	42.0849	42.3812	42.7430	42.7198	43.2250	43.3918	43.5497	43.6532	43.7814	43.8518	44.0797	44.2731	44.2443	44.3499	44.4852	44.4165	44.4458	44.2762	44.1234	43.5395	42.9223	42.4729	42.3410	42.0543	41.6880	41.0525	40.8162	40.3896	40.4780	40.6745	41.5164
d-Tm221A1_39_G08F	19.7271	22.5874	25.1366	26.1197	28.3821	29.0954	30.6865	30.7813	32.6057	33.5715	34.3904	34.6065	34.8278	33.8269	35.3390	35.3558	35.8001	36.0866	36.0862	35.9988	36.3578	36.3791	36.6490	36.8256	36.9330	37.1077	37.0533	37.1962	37.2508	37.5207	37.5221	37.4826	37.5750	37.6455	37.6563	37.5216	37.3266	36.9694	36.6835	36.4002	36.1576	36.0193	35.7412	35.4980	35.1066	33.4267	34.9018	35.0500	35.5887
d-Tm221A1_39_G09F	19.0269	22.4352	25.5924	25.5639	28.3393	28.0047	30.9521	30.9135	33.1695	34.0848	34.0450	34.7896	34.8834	34.9822	35.4659	35.6113	35.8429	36.1895	36.2734	36.3409	36.6830	36.6231	36.9854	37.1966	37.3029	37.2791	37.4463	37.5314	37.5931	37.7156	37.8497	37.7088	37.9450	37.9665	37.9169	37.8999	37.7761	37.6246	37.2812	37.1518	36.9198	36.6934	36.4109	36.2038	35.9509	34.8754	35.7281	36.0049	36.3890
d-Tm221A1_39_G10F	23.4427	26.9434	29.8876	31.3032	33.8685	35.5174	37.4898	38.1009	39.6821	40.4617	41.1625	41.7970	41.9650	42.3697	42.7628	42.9121	43.0698	43.6532	43.7682	44.0774	44.4629	44.5387	44.9566	45.2284	45.4017	45.3433	45.6551	45.7369	45.8200	46.1070	46.1670	46.1845	46.4099	46.3930	46.3383	46.2488	46.1276	45.5909	45.0253	44.5593	44.5700	44.1868	43.9401	43.3519	43.0696	42.6543	42.8603	43.0779	43.8239
d-Tm221A1_39_G11F	26.0064	29.3253	33.3503	34.9757	37.2630	39.0232	41.0042	41.2997	43.6015	44.2102	44.7750	45.5378	45.9279	45.3789	46.4523	46.7297	47.0651	47.2844	47.7077	47.9682	48.4321	48.6066	49.0626	49.1996	49.4963	49.4770	49.5802	49.7434	49.8301	50.0474	50.1523	50.2454	50.3815	50.3910	50.3527	50.2307	49.7205	49.3694	48.8577	48.2448	48.0135	47.7517	47.3056	46.7168	46.4040	45.6193	46.1191	46.2601	47.2345
d-Tm221A1_39_G12F	21.6578	24.7184	28.4930	31.0372	33.1001	35.0228	37.1271	37.5126	39.7086	40.7538	41.2360	42.4419	42.4994	42.6456	43.4771	43.7353	43.8002	44.1611	44.3916	44.7866	45.2631	45.5478	45.9502	46.2105	46.3023	46.3609	46.4886	46.6064	46.8024	46.9675	47.0667	47.1663	47.3816	47.4367	47.3622	47.2463	47.1733	46.7668	46.2348	45.8591	45.7193	45.5325	45.1484	44.6091	44.4595	44.1739	44.0422	44.3217	45.0551
d-Tm221A1_39_H01F	24.0910	27.1269	29.8408	32.3030	33.3565	34.5375	36.7420	37.6116	38.8619	39.8408	40.3116	40.8604	40.7559	41.2296	41.4819	41.7712	41.8048	41.0559	42.2583	42.4456	42.7563	42.9516	43.3976	43.3369	43.8518	43.7377	43.9420	44.0065	44.0107	44.1799	44.3297	44.2826	44.5236	44.4751	44.3465	44.1136	43.9592	43.6237	43.0448	42.6105	42.3361	42.3517	41.8303	41.2575	41.2324	40.9361	41.1217	41.3185	42.0109
d-Tm221A1_39_H06F	23.8246	27.1308	30.2206	33.4207	35.2653	37.0070	38.7918	40.6195	41.2541	42.7190	43.2527	43.9448	44.2587	44.6846	44.8888	45.3457	45.5627	45.4900	46.1900	46.5127	46.9611	47.2325	47.6688	47.7884	47.9154	48.1656	48.3089	48.3729	48.7832	48.8047	48.9677	48.9453	49.0419	49.0803	49.1364	48.8652	48.7663	48.3632	47.8737	47.3822	47.2919	47.0558	46.6193	46.1576	45.9303	45.8659	45.5995	45.9695	46.4554
d-Tm221A1_39_H09F	22.9777	27.3334	31.2346	33.3021	34.5666	36.0964	37.2863	39.2805	39.8283	41.2713	42.0639	42.3697	42.5090	42.9796	43.2221	43.3949	43.6967	43.8568	44.0248	44.0976	44.4421	44.6417	45.0922	45.2647	45.4951	45.5111	45.7202	45.7660	44.3471	45.9641	46.1440	46.1176	46.2722	46.2974	46.2850	46.0479	46.0472	45.5015	45.0715	44.5254	44.4676	44.4349	43.9536	43.4851	43.2158	43.0777	42.9520	43.2478	43.8771
d-Tm221A1_39_H10F	20.5681	23.0721	25.2660	27.5245	29.6577	30.2743	31.7740	33.1785	33.9806	34.8102	35.5991	35.9604	35.8222	36.4466	36.7493	36.8394	36.9185	36.8880	37.2963	37.4385	37.5008	37.8755	38.1641	38.1817	38.5576	38.3748	38.5548	38.7977	38.8357	38.9128	39.1089	38.8781	39.0132	39.1567	39.0364	38.8586	38.7673	38.4259	37.8550	37.5555	37.3067	37.1658	36.8310	36.3356	36.2747	36.1346	36.1194	36.3140	36.8662
d-Tm221A1_40_A01F	22.0321	25.1755	27.6100	29.1877	30.8673	32.2543	33.7884	34.7100	35.5635	36.4210	36.3438	37.2190	36.9952	37.2093	37.3898	37.7168	37.8100	37.7796	37.7049	37.8866	37.9342	38.1982	38.2919	38.6562	38.6642	38.7998	38.9062	38.9631	39.0091	39.1145	39.1131	39.1034	39.1027	39.1562	39.0902	39.0116	38.7076	38.3910	37.8969	37.4761	37.2341	36.9759	36.6264	36.2751	35.7720	35.7798	35.5485	35.7433	36.3945
d-Tm221A1_40_A04F	26.1044	30.1511	33.2483	36.1720	38.0603	39.5385	41.3340	42.9626	43.6926	45.2106	45.6336	46.3180	46.2059	46.2317	46.8278	47.1172	47.1951	47.5009	48.2158	48.2700	48.6857	48.8476	49.0134	49.3789	49.3980	49.4786	49.4793	49.7162	50.0605	50.1375	50.1770	49.7466	50.4028	50.4368	50.3670	50.3595	49.9860	49.7028	49.1977	48.6387	48.4351	48.4186	47.8475	47.3518	46.9146	46.8761	46.8208	46.9556	47.6246
d-Tm221A1_40_A06F	22.8578	26.7378	28.6906	30.3817	31.9899	33.8027	35.0484	36.0346	36.5490	37.6885	37.6855	38.1984	38.4385	38.4075	38.7017	38.8543	39.0391	38.9140	39.2869	39.1639	39.1705	39.5318	39.7257	39.9474	39.9896	40.0114	40.0243	40.0907	40.2516	40.3217	40.4570	40.4333	40.4632	40.4165	40.3443	40.3806	40.1050	39.7972	39.2950	38.8162	38.6734	38.5286	38.1882	37.7807	37.4487	37.2018	37.1981	37.2537	37.8720
d-Tm221A1_40_A09F	25.9060	29.2649	33.0786	35.2732	37.8998	39.9234	41.5995	42.7167	43.7293	44.8083	45.2749	46.0530	46.3182	46.3438	46.8779	47.2925	47.2344	47.7161	48.0420	48.5476	48.7958	49.1321	49.2809	49.5967	49.6681	49.7796	49.9046	50.1154	50.2551	50.4632	50.6981	50.5091	50.7515	50.7756	50.7076	50.5522	50.2793	49.9022	49.2250	48.7330	48.4096	48.1836	47.7389	47.1904	46.8545	46.6321	46.6167	46.7638	47.5413
d-Tm221A1_40_A10F	25.9764	30.3924	33.7025	35.4895	37.0008	39.1707	40.8586	41.7849	42.8278	43.6595	44.0046	44.8684	44.9004	44.8633	45.4447	45.5215	45.7252	46.0263	46.0753	46.4496	46.7827	47.1718	47.3121	47.4585	47.5923	47.7854	47.7164	47.8599	47.9236	48.1301	48.3692	48.3505	48.3400	48.2780	48.2945	48.0443	47.9167	47.3903	46.9268	46.4508	46.1436	45.8195	45.3974	44.9596	44.7256	44.4837	44.2996	44.6832	45.0679
d-Tm221A1_40_A11F	27.2422	31.2038	33.3204	35.6222	37.7330	38.6096	40.3098	42.0016	42.5109	43.4291	44.0450	44.2516	44.3554	44.7648	44.8370	45.2044	45.2876	45.4903	45.7352	45.8573	46.3349	46.4761	46.6486	47.0039	46.8857	46.9116	47.1200	47.1800	47.3536	47.4097	47.5677	47.5864	47.6228	47.6826	47.4628	47.4827	47.1587	46.8268	46.1752	45.6408	45.4078	45.1681	44.7015	44.1612	43.9857	43.8234	43.7421	43.8461	44.5819
d-Tm221A1_40_A12F	25.5505	29.0327	31.8210	33.6046	35.7892	37.2892	38.8749	40.3538	41.3330	42.0475	42.6309	43.0254	43.1823	43.5010	43.8792	44.1763	44.1968	44.2207	44.6192	44.7451	44.9991	45.1999	45.4383	45.8094	45.8843	45.7671	45.9585	45.9347	46.1397	46.1914	46.4405	46.4391	46.5536	46.5450	46.4509	46.3765	46.1510	45.9024	45.3098	44.9391	44.7380	44.6385	44.1283	43.1389	43.5527	43.3648	43.3790	43.4662	44.1376
d-Tm221A1_40_B02F	21.8591	25.5318	28.9132	31.2916	33.4003	35.4420	37.4827	38.4404	39.5768	40.7286	41.5053	42.3215	42.2776	42.7159	43.0167	43.1996	43.6443	43.9258	44.3150	44.7074	44.9639	45.4343	45.6740	46.0022	46.1632	46.2526	46.3746	46.5236	46.7345	46.8176	47.0183	47.1453	47.1302	47.2795	47.1980	47.0637	46.8118	46.3804	45.1162	45.2630	45.0073	44.8341	44.2726	43.8488	43.5405	43.3526	43.2332	43.3862	44.0765
d-Tm221A1_40_B03F	25.3934	28.8723	31.5785	33.7815	35.5498	37.3911	39.1881	40.3968	41.4503	42.5091	43.0805	43.7059	43.6675	43.9234	44.2523	44.3473	44.6442	44.7678	45.2128	45.4984	45.6576	46.0441	46.1835	46.5921	46.7109	46.6731	46.8716	46.8987	47.0423	47.0156	47.3839	47.3999	47.3680	47.5435	47.5547	47.2791	46.6742	46.6682	46.0203	45.6593	45.4350	45.2315	44.7539	44.2789	44.0711	43.9959	43.8393	43.9762	44.6833
d-Tm221A1_40_B10F	23.0452	26.9555	29.3446	32.0272	33.0412	36.1788	37.9733	39.0924	39.8943	41.2600	42.0352	42.6423	42.8181	43.1558	43.4548	43.6621	43.9293	44.1536	44.4197	44.7970	45.1225	45.4315	45.8031	45.9647	46.2150	46.2237	46.5904	46.5323	46.6823	46.9640	47.0651	47.1800	47.0978	47.3927	47.3038	47.0840	46.0696	46.5164	45.8149	45.5115	45.2944	45.2845	44.7368	44.1736	44.0617	43.9352	43.6973	43.9143	44.5977
d-Tm221A1_40_C05F	18.6309	21.2590	25.0019	28.4783	29.8238	31.3796	33.0626	34.9396	35.8604	36.5759	37.7718	38.2397	38.5212	39.1410	39.6489	39.8015	40.1920	40.4840	40.6656	40.6367	41.1578	41.5731	41.7829	41.3923	42.4438	42.2653	42.4365	42.6608	42.7661	42.9760	43.0405	43.1939	43.2573	43.4529	43.3464	43.1273	43.0479	42.7007	42.2217	41.9092	41.7433	41.5636	41.1549	40.7121	40.5869	40.4287	40.4391	40.5357	41.1251
d-Tm221A1_40_C07F	21.4566	26.0538	29.1055	31.4368	33.8253	36.1833	37.8721	39.6185	40.6116	41.7881	41.7832	43.0135	42.2148	43.4750	43.5950	44.3087	44.4478	45.0230	45.2643	45.4818	45.9450	46.2213	46.2260	46.9312	46.8123	46.9837	47.0874	47.3424	47.4475	47.4839	47.7714	47.9413	48.0032	47.9980	47.9090	47.8161	47.7343	47.3445	46.8956	46.4575	46.1574	45.9005	45.5266	44.9607	44.8828	44.6676	44.4656	44.7408	45.5665
d-Tm221A1_40_D01F	22.5012	26.3647	29.6277	32.9862	35.2209	37.3757	39.1671	40.9872	42.5863	43.4980	44.5048	45.0257	45.3947	45.7065	46.1234	46.5895	47.0050	47.5138	48.0672	48.3529	49.0344	49.1084	49.4207	49.7745	49.9203	50.0825	50.3445	50.5325	50.7674	51.1049	51.3002	51.3732	51.3868	51.4491	50.8471	51.3900	51.1899	50.7729	50.3021	49.6729	49.4661	49.1968	48.6392	48.0896	48.0548	47.9457	47.8282	48.0988	48.7953
d-Tm221A1_40_D10F	17.7937	22.1800	24.3833	27.2737	29.9786	31.4312	33.2312	34.4571	35.3883	36.4665	37.3607	37.0465	38.1013	38.3760	38.8260	39.3287	39.2152	39.6930	40.0999	39.9470	40.2908	40.5266	40.9499	41.2682	41.4297	41.4444	41.6310	41.8510	41.9905	42.0853	42.2414	42.2802	42.3647	42.4780	41.2549	42.3617	42.0203	41.7289	41.1701	40.8026	40.4748	40.4641	39.9911	39.5412	39.2355	38.9643	38.9465	39.1050	39.8754
d-Tm221A1_40_E02F	19.1724	22.2280	25.3068	27.1292	29.7966	31.2149	32.6226	34.2799	35.5757	36.1391	36.7767	37.5904	37.5799	38.1603	38.5776	39.0123	38.8507	39.4381	39.5050	39.1089	39.9709	40.0327	40.4848	40.8351	41.0528	41.0641	41.1636	41.2528	41.5331	41.7526	41.8972	41.7965	41.7952	41.9139	41.9793	41.6931	41.5434	41.0411	40.6585	40.1380	39.8659	39.7298	39.2475	38.6981	38.4799	38.2983	38.2370	38.3165	38.5472
d-Tm221A1_40_E03F	20.5310	24.2326	27.4841	29.5377	32.0015	33.8030	34.1542	36.3380	37.3032	38.6170	38.8549	39.6853	40.2240	40.0445	40.3170	40.8878	40.9841	41.2768	41.6259	41.5800	41.8084	42.2463	42.4205	42.8109	42.9491	43.2865	43.2391	43.4061	43.3451	43.4871	43.5889	43.6654	43.6956	43.8389	43.8374	43.7996	43.4589	42.9093	42.5189	42.1020	41.8562	41.6589	41.3142	40.7762	40.4872	40.3200	40.2127	40.3899	40.9287
d-Tm221A1_40_E07F	22.6402	25.8775	28.5549	31.3218	33.3398	34.8126	36.7150	38.0300	39.7894	40.1285	40.7586	41.4698	41.6030	41.5975	42.0570	42.0304	42.6182	43.0079	43.0940	42.6947	43.7206	44.0974	44.2393	44.7443	44.7939	44.9074	44.9788	44.9032	45.1057	45.1367	45.4516	45.5045	45.5893	45.5868	45.5064	45.4094	45.1208	44.5181	44.1335	43.6475	43.4471	43.2707	42.7807	42.3472	42.1676	41.9275	41.7729	42.0413	41.9067
d-Tm221A1_40_E12F	22.8286	26.3344	29.6273	31.9926	33.9514	35.7381	37.6331	39.0114	40.1702	41.0631	41.7342	42.0948	42.2776	42.7875	42.9016	43.0612	43.6844	43.9997	44.0312	43.9692	44.9039	45.1928	45.5826	45.9574	46.0341	46.2151	46.2835	46.2619	46.4757	46.5782	46.7148	46.8786	46.9245	47.0442	46.8119	46.8256	46.5342	45.8449	45.5828	45.1264	44.8988	44.7560	44.2985	43.8746	43.6689	43.5102	43.3252	43.6484	43.5840
d-Tm221A1_40_F01F	24.7449	27.2130	30.9197	33.9579	36.1330	37.9751	39.5620	41.1126	41.9854	43.2433	43.9257	44.4519	44.3786	44.7053	45.4168	45.4075	45.7140	46.1958	46.3623	46.8794	47.2874	47.5243	47.7615	48.0653	48.1801	48.3267	48.3391	48.5852	48.5778	48.8693	49.0093	48.8522	49.2072	49.2201	49.1540	48.9796	48.7657	48.5284	47.9691	47.3497	47.1097	46.8675	46.4903	46.0186	45.9024	45.6869	45.5019	45.7501	46.4868
d-Tm221A1_40_F03F	21.7561	24.9723	27.6384	30.3335	32.3911	34.1497	35.2698	36.4030	37.5852	38.3827	39.2016	39.6960	39.4253	39.8874	40.7013	40.5929	40.8885	41.4060	41.3695	41.5922	42.0017	42.4229	42.6575	42.8132	43.0627	43.1699	43.3689	43.2741	43.5420	43.7968	43.7916	43.5060	44.0197	44.1391	43.9205	43.8342	43.6012	43.3140	42.7626	41.2377	42.2167	41.8109	41.4810	41.0577	40.8650	40.6164	40.5566	40.6614	41.3599
d-Tm221A1_40_F07F	24.5649	28.6527	31.2383	33.3004	36.2417	38.7411	40.0591	41.4188	42.9465	43.8250	44.7055	45.4920	45.4102	45.9118	46.1663	46.7052	46.9633	47.4512	47.7354	48.1326	48.4559	48.8611	49.3862	49.5757	49.6309	49.6977	49.8520	49.8105	50.1376	50.3027	50.5578	50.6302	50.7854	50.8538	50.6240	50.5931	50.3939	50.0860	49.4277	48.9262	48.5551	48.3525	47.8740	47.4175	47.2187	47.0118	46.8047	47.2959	47.8949
d-Tm221A1_40_F08F	21.5898	25.3219	28.5804	30.6830	33.3502	35.1131	36.3330	37.9732	39.3949	40.3834	40.7641	41.8154	41.7893	42.2039	42.7642	43.1415	43.1355	43.5999	43.9070	44.1447	44.4034	44.8765	44.9963	45.3118	45.5029	45.7553	45.8605	45.9738	46.1132	46.3114	46.3833	46.5580	46.6305	46.6033	46.5473	46.3553	46.1488	45.8679	45.5132	44.9002	44.8637	44.6216	44.3507	43.7455	43.5604	43.3032	43.2656	43.4267	44.2448
d-Tm221A1_40_F10F	23.3630	27.3154	30.3817	33.0090	35.5987	37.3648	39.1999	40.6705	41.5015	42.8806	43.8204	44.1883	43.7487	44.5821	44.9885	45.0119	45.4661	45.9524	46.2527	46.6443	47.2466	47.3241	47.5151	48.1686	48.0541	47.8711	48.3894	48.4995	48.5946	48.9675	49.2090	47.9773	49.0971	49.2262	49.1524	49.1384	48.8482	48.5848	47.6962	46.9960	47.0089	46.7238	46.2356	45.9934	45.6707	45.6152	45.3882	45.7221	46.4508
d-Tm221A1_40_F12F	25.2708	28.7891	31.1194	34.4027	35.8383	37.8811	39.7391	40.9442	41.8525	43.4170	43.8734	44.1671	43.9702	44.5527	44.5497	45.1588	45.5025	45.8073	45.8738	46.3684	46.5068	46.8509	47.5440	47.6019	47.6572	47.7704	47.8127	47.8594	48.0926	47.9774	48.5640	48.5178	48.6105	48.4982	48.4211	48.1720	47.9428	47.5952	46.9625	45.8515	46.0991	45.9184	45.4174	44.7947	44.5199	44.4178	44.2083	44.6300	45.3755
d-Tm221A1_40_G02F	18.4279	22.2218	24.5073	26.5717	28.6574	30.0065	31.9566	31.9753	33.4285	34.5465	35.2609	35.8652	36.2796	36.4372	37.0025	37.2993	37.2862	37.5487	37.7615	37.6485	38.1170	38.1837	38.5390	38.7764	39.1077	39.0776	39.1151	39.2891	39.3752	39.5398	39.5108	39.6072	39.7599	39.7851	39.6261	39.6321	39.3077	38.9391	38.4964	38.0953	37.8550	37.5963	37.1802	36.6901	36.5128	35.2672	36.1542	36.2939	37.1971
d-Tm221A1_40_G12F	23.6872	25.9254	29.3847	31.5551	33.1339	34.8831	36.6132	37.6341	38.5217	39.6632	40.2254	40.2188	40.8429	41.0652	41.6105	41.8459	41.9950	42.0245	42.2452	42.6769	42.7889	43.1692	43.5737	43.6657	43.8659	44.1197	44.2974	44.3367	44.4267	44.5358	44.6889	44.7251	44.9158	44.8855	44.8664	44.6493	44.4145	43.4017	43.7096	43.3268	43.0707	42.3756	42.5514	42.1482	41.9824	41.8446	41.5598	41.9308	42.3954
d-Tm221A1_40_H01F	25.4358	28.0862	31.1597	33.3424	35.1594	36.4771	38.2995	39.6103	40.7166	41.5641	42.5085	42.7060	42.5674	43.3861	43.6322	43.7112	43.7848	43.7945	44.1670	44.3834	44.5434	44.8155	45.1507	45.4987	45.5790	45.6128	45.6530	45.7930	45.8346	46.0455	45.9918	46.0387	46.3346	46.2906	46.1756	45.9883	45.7329	45.4157	44.9371	44.3885	44.2237	43.9961	43.6507	43.0334	42.8525	42.8342	42.6498	42.8990	43.4878
d-Tm221A1_40_H02F	24.0512	26.9475	31.1782	33.7292	35.3508	36.9741	38.6947	40.3064	40.9886	42.1252	42.8823	43.8562	43.6264	43.9359	44.2776	44.6500	44.9474	45.3510	45.6728	45.9347	46.3663	46.6193	46.8758	47.0680	47.1269	47.2969	47.4109	47.5322	47.3092	47.9670	48.1099	48.1348	48.0803	48.2568	48.1797	48.0730	48.0112	47.5497	47.0552	46.5659	46.3893	46.1873	45.8114	45.4005	45.0927	44.9967	44.7675	45.0320	45.5523
d-Tm221A1_40_H07F	19.0889	23.0493	25.2073	27.4786	29.4920	30.8090	32.0351	33.5150	34.5419	36.3522	36.1185	36.6943	36.4958	37.0845	37.1719	37.6998	37.9152	36.8348	38.2933	38.2441	38.6081	38.7872	38.9721	39.3508	39.8396	39.6442	39.7090	40.0147	39.9750	39.9009	40.1382	40.0474	40.2598	40.1864	40.0193	39.9143	39.7853	39.3066	38.6859	38.2430	37.9343	37.8276	37.1277	36.7129	36.5243	36.1492	36.3086	36.5985	37.2019
d-Tm221A1_40_H10F	22.7168	23.9125	28.4091	30.4260	32.1833	33.6784	34.9638	36.8598	37.1111	38.2538	38.8955	39.3891	39.2385	39.4440	39.8818	40.0455	40.4665	40.7742	40.7813	40.7875	41.0677	41.2814	41.5228	41.6721	41.7941	42.0039	42.1206	42.1457	41.9669	42.2230	42.5783	42.5352	42.5126	42.5659	42.4982	42.3391	42.2020	41.8396	41.3411	40.8847	40.5237	40.5673	40.0594	39.7157	39.5413	39.3696	39.1676	39.4733	39.9549
d-Tm221A1_40_H11F	27.2453	30.6925	33.6539	35.7453	38.2585	39.4266	41.4961	42.6918	43.9077	44.8872	45.5317	45.8152	45.8173	46.6523	46.7713	46.8812	46.9138	47.1630	47.6832	47.7668	48.1009	48.3037	48.5721	48.9677	49.1787	49.0380	49.1670	49.2739	49.4505	49.5072	49.5478	49.6839	49.8982	49.8932	49.7535	49.5618	49.2750	49.0129	48.3693	47.7915	47.6909	47.2648	46.8684	46.2315	45.1191	45.7709	45.7431	45.7888	46.6653
d-Tm221A1_41_A10F	27.8863	32.0619	33.5864	36.4037	38.7003	39.6763	41.4844	42.5128	43.4736	44.3009	45.1126	45.2934	45.3005	45.5867	45.8184	46.0877	46.1033	46.3800	46.6011	46.8635	47.3401	47.4393	47.6193	47.8841	47.9037	47.9682	48.2061	48.3387	48.3932	48.4467	48.4873	48.6119	48.6900	48.7963	48.5875	48.5293	48.1400	47.7906	47.1655	46.5450	46.3638	46.1003	45.5978	45.1392	44.7458	44.6801	44.5067	44.6096	45.3505
d-Tm221A1_41_A11F	25.5186	29.4922	31.8909	33.5948	35.7728	36.8530	38.0362	39.8753	40.2805	40.9123	41.7583	41.9168	42.1938	42.0764	42.2669	42.8555	42.6510	42.8978	42.6691	43.2150	43.3564	43.6087	43.6805	44.0850	44.1188	44.0074	44.2845	44.3509	44.2769	44.4587	44.5133	44.5286	44.5373	44.7874	44.5965	44.5097	44.2278	43.8382	43.3490	42.9412	42.6434	42.4172	42.0853	41.5844	41.2440	41.3060	40.9787	41.2206	41.8362
d-Tm221A1_41_A12F	26.2703	29.4632	31.7165	34.4476	36.5808	37.5013	39.2175	40.1261	41.1829	42.0832	42.6461	43.0116	43.1913	43.3885	43.6279	43.7513	43.7603	44.1156	44.4000	44.4776	44.7390	44.7744	45.2045	45.5685	45.3575	45.5213	45.6512	45.6067	45.7488	45.8335	45.9497	46.0489	46.2302	46.1656	46.0528	45.9347	45.7154	45.4673	44.9483	44.5077	44.3435	44.1598	43.7602	43.1489	43.2821	43.0725	43.2027	43.2796	43.8116
d-Tm221A1_41_C06F	23.9627	26.5324	29.2216	31.2150	32.6185	34.5978	35.3545	36.7630	37.8168	38.7385	38.8521	39.5412	39.0850	39.6883	39.8240	40.4355	40.2949	40.5699	40.7668	40.6601	41.0836	40.5437	41.1618	41.6418	41.8194	42.0088	41.8710	42.0788	42.1607	42.2170	42.3328	42.3939	42.4710	42.5630	42.3693	42.2444	42.1185	41.6903	41.2577	40.6929	40.4739	39.2618	39.9181	39.6433	39.3726	39.1739	39.1510	39.3151	39.8883
d-Tm221A1_41_C11F	25.6058	29.0197	31.5116	34.4939	36.4097	38.2458	39.3683	41.2266	42.3603	43.2498	43.7627	44.3657	44.0734	44.7514	44.8664	45.3945	45.4918	45.9867	46.1968	46.5590	46.7848	46.6436	47.2041	47.8718	47.9500	48.0074	48.0124	48.1502	48.2810	48.4925	48.5813	48.7525	48.8917	48.8984	48.6406	48.5740	48.4051	48.0531	47.4856	46.9141	46.6985	46.3598	46.0205	45.5580	45.3109	45.1599	44.9077	45.2202	46.0004
d-Tm221A1_41_D01F	23.8738	27.2632	29.7074	31.5408	33.4521	35.4314	37.2696	37.5909	38.9033	40.1073	40.8247	40.6530	41.1636	41.4041	41.8310	42.2036	42.0803	42.5072	42.6947	43.0327	43.0713	43.4472	43.7322	43.8823	44.1704	44.1033	44.2367	44.4442	44.5264	44.6097	44.7556	44.7514	44.9317	44.8528	44.8590	44.4013	44.3867	44.0143	43.4121	42.8590	42.7122	42.4097	42.0525	41.5839	41.2811	41.1554	40.9838	41.1772	41.9419
d-Tm221A1_41_D02F	24.9597	28.6238	31.6590	33.8496	36.8891	38.3076	40.3030	41.4529	42.8896	43.6975	44.7315	44.7645	45.2315	45.6227	46.3736	46.4635	46.3291	47.0416	47.4066	47.8507	48.0725	48.2349	48.6146	48.9515	49.0954	48.9846	49.3172	49.4635	49.7283	49.7868	49.9382	49.8587	50.1074	50.0733	50.0746	49.5771	49.7215	49.2053	48.5771	48.0275	47.8051	47.5443	47.1375	46.5857	46.3136	46.2270	45.9119	46.1422	47.0681
d-Tm221A1_41_D03F	24.1075	28.4350	30.8679	33.0557	35.1178	37.4667	39.5146	40.5022	42.1016	43.2722	44.1008	44.1839	44.8371	45.0696	45.6058	45.9551	45.9292	46.5048	46.9161	47.2828	47.3530	47.8142	48.1511	48.3355	48.5391	48.5285	48.7268	49.0153	49.1514	49.2366	49.4652	49.3481	49.6211	49.5718	49.5870	48.8640	49.3414	48.8986	48.3736	47.7911	47.6286	47.3825	47.0909	46.6472	46.4499	46.3474	46.1449	46.3745	47.0971
d-Tm221A1_41_D04F	24.6436	27.6860	30.6072	32.8293	34.9489	36.8066	38.3372	39.3903	40.7657	41.4105	42.1530	42.3923	42.7414	43.0090	43.4005	43.7181	43.8535	44.1528	44.4395	44.6810	45.0218	45.0018	45.5268	45.6532	45.9167	45.8257	45.9188	46.0639	46.1230	46.3123	46.4462	46.3947	46.5318	46.5920	46.5117	46.3521	46.2960	45.8091	45.2825	44.8451	44.6801	44.4777	44.1229	43.6942	43.3686	43.2933	43.0835	43.2889	44.0139
d-Tm221A1_41_D05F	21.2756	23.8613	26.3879	26.1321	30.4917	31.6348	32.6251	34.0197	34.9145	35.9088	36.3548	36.6124	37.2639	37.4060	37.8097	37.9547	38.1650	38.5962	38.7352	38.4194	38.8479	39.1523	39.3292	39.7777	39.8278	39.8516	40.0082	40.3122	40.2456	40.3772	40.4997	40.5398	40.5273	40.6384	40.3978	40.3853	40.1875	39.7793	39.3291	38.8795	38.6324	38.3804	37.9641	37.0283	37.2273	37.1181	36.8942	37.0488	37.8011
d-Tm221A1_41_D06F	22.8450	26.4584	29.1500	29.5481	33.2083	34.8932	35.9194	37.2800	38.3743	39.0896	39.6584	39.8262	40.1869	40.5921	40.8870	41.1738	41.1339	41.7275	41.7488	42.0379	42.2059	42.4877	42.6998	43.0362	43.2153	43.2001	43.2512	43.5577	43.6041	43.6003	43.9179	43.7305	43.8859	43.9824	43.1780	43.6461	43.4186	43.0087	42.4902	42.1122	41.8168	41.6659	41.3727	40.8234	40.5662	40.5040	40.3020	40.5325	41.2252
d-Tm221A1_41_D08F	23.8868	27.1413	28.6265	31.5921	34.3173	35.3511	37.0049	38.6042	39.4191	40.2033	41.3170	41.5242	41.4220	41.7909	42.1388	42.4564	42.3853	43.1671	43.4820	43.3119	43.8731	44.0728	44.1690	44.7108	44.8104	44.9050	44.8791	44.9674	45.1525	45.5904	45.4165	45.6701	45.6641	45.7261	45.3318	45.3895	45.1784	44.7332	44.2935	43.6339	43.4313	43.0814	42.6437	42.0495	42.0776	41.7748	41.6880	41.9669	42.6544
d-Tm221A1_41_D10F	23.9459	27.2612	29.5080	30.8604	34.4969	35.8071	36.7721	38.1193	39.0960	40.2453	40.8854	40.8101	41.1572	41.6900	41.9277	42.2097	42.1793	42.5867	42.7268	43.1721	43.2857	43.6982	43.7926	44.2035	44.2382	44.2179	44.4283	44.6235	44.5758	44.6581	44.9830	44.8069	44.9428	45.1019	45.0946	44.8815	44.6457	44.4418	44.0846	43.7419	43.5883	43.2914	42.9425	42.6608	42.4672	42.4289	42.2623	42.3937	43.0102
d-Tm221A1_41_E01F	25.2136	28.0930	30.6752	33.4024	35.6423	36.8866	38.7340	40.2669	41.0384	41.8221	42.6992	43.2277	43.1109	43.5644	44.2593	44.2361	44.5787	44.7712	45.0524	45.3007	45.6118	45.9302	46.2841	46.5345	46.7222	46.7823	46.7877	46.9952	47.1807	47.2758	47.4179	47.5381	47.6022	47.8091	47.4952	47.2776	47.2232	46.9020	46.3820	45.7875	45.2603	45.3548	44.9495	44.5671	44.1335	43.9859	43.8945	44.0319	44.7577
d-Tm221A1_41_E03F	24.0119	26.5508	29.5314	31.6467	32.9678	34.9337	36.4315	37.3252	38.6878	39.3428	40.1465	40.7731	40.8374	40.9774	41.5124	41.6369	41.8744	42.1248	42.3023	42.3923	42.7461	43.0472	43.2911	43.5029	43.7724	43.6772	43.8082	43.8448	43.8359	44.0605	44.2400	44.4001	44.2386	44.3657	44.2963	44.1359	43.9733	43.6711	43.3937	42.8802	42.6512	42.4678	42.1091	41.7641	41.5512	41.3316	41.3055	41.5564	42.0841
d-Tm221A1_41_E05F	23.8095	26.6998	29.5690	32.1856	34.1762	36.2000	37.6235	38.9061	40.2323	41.2716	41.9260	42.4743	42.5752	43.0274	43.6465	44.0290	44.1777	44.6254	44.7586	44.9810	45.4458	45.7145	46.0488	46.3736	46.5128	46.6174	46.8651	46.9035	46.8481	47.1718	47.4457	47.5264	47.4957	47.5649	47.5117	47.3988	47.1853	46.8640	46.5022	46.0287	45.7620	45.5768	45.1516	44.7616	44.5622	44.4280	44.3371	44.5433	45.1385
d-Tm221A1_41_E06F	24.3880	27.2790	30.0596	32.6294	34.6467	36.1681	37.5416	38.7703	39.6764	40.9077	41.3095	42.0931	41.7437	41.7210	43.1549	42.9070	43.0170	43.3199	43.7294	44.1495	44.3599	44.6809	44.8405	44.9387	45.0616	45.3171	45.2794	45.4897	45.5584	45.7464	45.7853	45.9331	46.0323	46.1108	45.8108	45.7652	45.6604	45.3777	44.7037	44.3051	43.8341	43.8911	43.4097	42.9484	42.6527	42.6343	42.5097	42.6265	43.3351
d-Tm221A1_41_E08F	22.6596	25.7044	27.3367	28.9978	31.4295	32.1440	33.4796	34.7415	35.6088	36.4868	36.8623	37.1893	36.9408	37.2778	37.7077	37.9127	38.1717	38.1537	38.4996	38.5578	38.6229	38.9237	38.9986	39.1764	39.2273	39.5491	39.5599	39.6526	39.7016	39.7324	39.7307	39.9492	40.0130	39.9346	39.6638	39.6886	39.4142	39.1846	38.5724	38.0697	37.7862	37.6215	37.1642	36.7728	36.4618	36.2645	36.0180	36.2925	36.9286
d-Tm221A1_41_F02F	24.7204	27.8151	30.1318	32.4681	34.6430	35.8717	37.2590	38.8022	39.7985	40.8424	40.8777	41.8924	42.0416	42.4421	42.5940	42.8776	42.7981	43.0741	43.3388	43.2982	43.5177	44.1072	44.2679	44.6165	44.7254	44.8786	44.9558	45.0688	45.2871	45.2375	45.3697	45.4884	45.5810	45.5447	45.4284	45.2340	44.9386	44.6313	44.1419	43.5324	43.3942	43.1762	42.7416	42.1535	41.9167	41.7156	41.5988	41.8035	42.4041
d-Tm221A1_41_F06F	21.9680	25.6597	27.8315	29.4411	31.3309	32.8099	33.9056	35.1503	36.1295	37.4380	37.7872	38.1837	37.9287	38.5632	39.0764	39.1443	39.3668	39.6371	39.7581	39.7790	40.0902	40.5616	40.8755	40.9583	41.1926	41.1900	41.3903	41.3573	41.5320	41.4358	41.7843	41.9341	41.8946	42.0152	41.7848	41.7786	41.4660	41.3478	40.7746	40.1023	39.9846	39.7611	39.3319	38.9471	38.6565	38.4653	38.3325	39.0696	39.0148
d-Tm221A1_41_G01F	18.9345	20.7368	22.7701	24.2940	25.7930	26.6652	28.1480	28.5209	29.6473	29.7771	30.2972	30.7762	31.1136	31.0738	31.3847	31.5952	31.5651	31.8944	31.8204	31.8704	31.8459	32.0030	31.9830	32.2308	32.3773	32.3987	32.3768	32.5348	32.6956	32.9645	32.7805	32.9012	32.9659	32.9696	32.8963	32.8726	32.7483	32.4309	32.0121	31.7828	31.6908	31.5249	31.1864	30.7830	30.6965	29.8818	30.3723	30.4884	31.1175
d-Tm221A1_41_G02F	21.4984	23.5932	26.5133	28.0287	29.4955	30.6999	33.1040	33.3372	34.5620	35.1490	35.3892	36.2585	36.2273	36.4147	36.9153	37.1558	36.9681	37.4916	37.4520	37.5636	37.8212	38.0065	38.0952	38.4709	38.5685	38.5292	38.7619	38.7585	38.8377	39.0022	38.9323	39.0777	39.2546	39.2134	39.2013	39.1035	38.9761	38.5288	38.1195	37.7319	37.7227	37.4053	37.0828	36.6518	36.4548	35.9277	36.2069	36.3624	37.0819
d-Tm221A1_41_G04F	24.0314	27.3320	30.6776	32.3465	34.6083	35.6409	37.5640	39.2060	39.9898	40.8286	41.3336	41.6081	41.9104	41.0998	42.7681	42.7564	42.8777	43.2008	43.4943	43.7583	43.9090	44.1938	44.4879	44.8522	44.8671	44.8935	44.8934	45.0301	44.9987	45.3316	45.4505	45.4834	45.6217	45.5492	45.5577	45.4114	45.2472	44.8107	44.4362	44.1203	43.7735	43.5054	43.1275	42.8883	42.5158	41.3700	42.3914	42.5430	43.1246
d-Tm221A1_41_G12F	23.9076	27.2384	29.7899	31.1813	33.9511	35.9019	37.5084	38.5096	39.5046	40.9885	41.3641	41.6590	41.7664	42.4042	42.5216	42.9756	42.8576	43.2567	43.6605	44.0759	44.4267	44.4029	44.8742	45.0061	45.3930	45.3540	45.6229	45.5728	45.7010	45.9300	46.0411	45.9769	46.2891	46.3499	46.1294	46.2200	45.9337	45.2317	44.7550	44.5673	44.3736	43.4416	43.9415	43.4938	43.0097	43.1729	43.1037	43.2040	43.8404
d-Tm221A1_41_H01F	23.5499	25.8300	28.6693	29.9396	31.7453	32.9712	34.3431	35.3428	36.3350	36.9013	37.7286	38.1439	38.2022	38.5732	38.7653	39.0349	39.1419	38.9016	39.5429	39.6274	39.8329	40.0877	40.3200	40.3789	40.6575	40.7634	40.8450	40.9866	40.7828	41.1351	41.3539	41.3685	41.3935	41.4584	41.4936	41.3841	41.2705	40.9183	40.5412	40.1405	39.9944	39.8504	39.4770	39.1977	39.0074	38.9095	38.9093	39.1669	39.4944
d-Tm221A1_41_H03F	27.2069	29.7719	32.4994	35.0436	36.5511	38.2411	39.9471	40.8625	41.9054	42.3922	43.6405	44.0564	43.6285	44.0713	44.4908	44.6426	44.4585	44.6974	45.0996	45.3722	45.6592	46.0294	46.2046	46.4316	46.6488	46.5568	46.5889	46.7778	46.8260	47.0375	47.1520	47.0707	47.2489	47.2583	47.1467	46.9489	46.8419	46.4317	45.7144	45.2758	45.1587	44.9048	44.4915	43.8983	43.7594	43.6609	43.4671	43.7022	44.3437
d-Tm221A1_41_H05F	26.4326	29.4364	32.7950	34.9760	37.1838	38.4077	39.7729	41.4102	42.4232	43.4774	44.1087	44.6263	44.5054	44.9836	45.2502	45.3670	45.4349	45.3605	46.0151	46.2851	46.6602	47.0221	47.2525	47.4186	47.5964	47.6167	47.7173	47.8567	48.0117	48.1567	48.3339	48.2790	48.3452	48.3879	48.4036	48.1671	47.9083	47.3857	46.8636	46.2666	46.1538	45.8536	45.3127	44.8267	44.5807	44.4024	44.2531	44.5212	45.1190
d-Tm221A1_41_H07F	25.4947	28.0848	31.1346	33.2446	35.0623	36.5487	37.9044	39.0380	40.3858	41.0709	41.6551	42.2640	42.0714	42.5343	42.6647	42.8141	42.9835	43.0400	43.4446	43.5243	43.9491	44.1953	44.4024	44.5307	44.6384	44.8126	44.8755	44.8839	44.4670	45.2613	45.2989	45.3274	45.4069	45.3885	45.2948	45.1176	44.8590	44.4383	43.9243	43.2973	43.2138	42.9791	42.4922	42.0580	41.7030	41.5596	41.3382	41.6646	42.1815
d-Tm221A1_41_H10F	27.7275	31.2777	34.3917	36.5336	38.5528	39.9522	41.4343	42.9326	44.5942	45.4381	46.1043	46.9286	46.7976	47.2735	47.5115	47.6541	47.9489	48.5479	48.4159	48.9006	49.2788	49.5950	49.8403	50.0121	50.1622	50.2979	50.4157	50.5764	50.4718	50.9046	51.2172	51.0700	51.2481	51.2297	51.1577	50.9694	50.7967	50.3847	49.8975	49.3430	49.0180	48.9463	48.3889	47.9773	47.6604	47.5108	47.4019	47.6757	48.3214
d-Tm221A1_42_A01F	26.8552	30.6373	33.6476	36.1945	38.8508	40.5833	42.2229	43.3970	44.3742	45.4574	46.1975	46.7525	46.7499	46.8080	47.0558	47.4573	47.4450	47.8927	48.3776	48.6036	48.9895	49.0734	49.1878	49.6733	49.6664	49.6195	49.6918	50.0855	50.1284	50.2597	50.3935	50.4162	50.4501	50.6451	50.4825	50.4928	50.0239	49.6378	49.1595	48.6394	48.3365	48.1437	47.7155	47.1915	46.7986	46.7663	46.6516	46.8829	47.5904
d-Tm221A1_42_A04F	24.9089	28.5487	30.5604	33.4948	35.2476	36.3279	37.7249	38.7683	39.4003	40.4846	40.9806	41.4047	41.1863	41.2602	41.6398	41.8363	41.8256	41.9923	42.0054	42.2526	42.6749	42.7875	42.8901	43.0723	42.9838	43.1653	43.1383	43.3035	43.4201	43.6015	43.5308	43.5144	43.7162	43.5713	43.5113	43.3933	43.0869	42.6722	42.1689	41.7060	41.4520	41.1645	40.7660	40.4256	40.0787	39.8866	39.8377	40.0222	40.6598
d-Tm221A1_42_A08F	26.8296	29.6545	32.4891	35.4431	37.1720	38.0206	40.3456	41.4583	41.7885	43.0722	43.7038	44.0321	44.0111	44.1550	44.3300	44.6238	44.7692	44.7988	45.2542	45.5627	45.8171	45.9576	46.2484	46.5573	46.4502	46.6336	46.5267	46.7434	46.8645	47.0377	47.1814	47.1112	47.1781	47.2482	47.1073	47.0269	46.7733	46.3995	45.8889	45.4749	45.1509	44.9499	44.5939	44.1246	43.6238	43.6052	43.5205	43.7131	44.3229
d-Tm221A1_42_A09F	26.6104	29.7011	32.3634	34.8515	36.9679	37.5326	39.6742	40.7823	41.4278	42.6434	42.9095	43.4912	43.4462	43.4333	43.8034	44.0127	44.0712	44.1993	44.4730	44.6708	45.0485	45.0825	45.3726	45.5712	45.6100	45.6251	45.6397	45.8240	46.0240	46.1120	46.1369	46.1702	46.2088	46.2580	46.1209	45.9286	45.6063	45.1973	44.6430	44.0451	43.7965	43.5701	43.0878	42.5886	42.1903	42.0625	41.9928	42.1623	42.8774
d-Tm221A1_42_A12F	26.2184	30.1497	32.6138	35.5743	37.5430	38.7275	40.6769	41.6318	42.4672	43.8599	44.4570	44.7480	45.1513	45.2212	45.4208	45.7577	45.9848	46.0832	46.6566	46.9417	47.2486	47.3352	47.6012	48.0071	47.9427	47.9414	48.0226	48.2236	48.4144	48.6381	48.5335	48.8608	48.8896	48.8990	48.7471	48.7184	48.3689	47.8922	47.5258	46.9823	46.7115	46.5367	46.1189	45.6863	45.3549	45.2825	45.1670	45.3890	46.0204
d-Tm221A1_42_B04F	23.7370	27.3894	29.5878	31.5761	33.8866	35.1930	36.5416	38.1427	38.6909	39.4794	40.2470	40.6449	40.8250	41.2783	41.5581	41.8033	42.0021	41.8355	42.2972	42.3276	42.6477	42.7012	43.1548	43.2651	43.5594	43.6699	43.7069	42.9002	43.8909	44.0334	44.1884	44.2883	44.2320	44.4754	44.1711	44.1093	43.8563	43.3386	42.7969	42.3027	42.1265	41.7978	41.4378	40.8959	40.7290	40.5357	40.4104	40.5292	41.2379
d-Tm221A1_42_B08F	25.0385	29.0400	32.0433	34.1196	36.2610	37.6920	39.5123	40.9795	41.9440	42.6805	43.3016	43.8447	43.9752	44.2667	44.6933	44.6902	44.9593	45.0939	45.5434	45.6988	46.0345	46.2719	46.4813	46.7447	46.7624	47.0583	47.0930	47.0096	47.2830	47.4405	47.6175	47.7868	47.6924	47.7622	47.6215	47.4142	47.2828	46.7063	46.1663	45.6275	45.4169	45.1403	44.7279	44.2582	44.0069	43.7477	43.6780	43.7441	44.4774
d-Tm221A1_42_C02F	19.5116	21.8934	23.6852	26.2945	29.0536	29.6757	30.8062	32.5485	33.6158	34.3033	35.2122	35.5312	35.5444	36.3960	36.9430	36.9356	36.7886	37.2524	37.3202	37.6264	37.7914	36.9975	38.3176	38.3643	38.6218	38.7075	38.9983	38.9653	39.2050	39.2432	39.3975	39.3298	39.4536	39.5047	39.5424	39.3631	39.1455	38.7773	38.2357	38.0523	37.9899	37.6367	37.3830	37.0232	36.8240	36.6483	36.4930	36.7086	37.1007
d-Tm221A1_42_C09F	21.1721	23.8986	26.0254	29.3495	31.3163	32.5716	33.7109	35.0780	35.8837	36.7635	37.3629	37.7186	38.0946	38.5811	39.0579	38.9144	39.0848	39.2900	38.8169	39.8884	40.0624	39.9199	40.5643	40.5922	40.9340	40.7476	41.1712	41.0658	41.2161	41.1558	41.5833	41.4736	41.6491	41.8030	41.6799	41.6888	41.5963	41.2151	39.8736	40.6181	40.5589	40.2899	40.0445	39.6216	39.5148	39.3984	39.1543	39.3137	39.8824
d-Tm221A1_42_D03F	22.0133	24.0803	27.0331	29.6124	31.4832	33.2236	35.2016	35.8450	37.3239	37.9628	38.8219	39.0844	39.2900	39.5524	40.1368	40.2260	41.0328	40.9310	41.3232	41.2162	41.4341	41.8213	41.9717	42.3031	42.7177	42.6179	42.9553	43.0209	43.0378	43.1985	43.2621	43.4633	43.3138	43.7849	43.5352	43.3677	43.1988	42.8873	42.1893	41.8748	41.7595	41.5538	41.0965	40.6845	40.4354	40.3374	40.2362	40.5589	41.1853
d-Tm221A1_42_D04F	23.3264	27.0836	29.8858	32.2291	35.0295	36.6255	38.4576	39.6046	41.0608	41.8284	42.9949	43.0917	43.5116	43.9331	44.5156	44.5110	44.9750	45.3082	45.7600	45.6893	46.4805	46.6591	46.8954	47.2211	47.3342	47.6212	47.6400	47.8054	47.9407	48.1125	48.2252	48.4228	48.4745	48.5167	48.5672	47.9065	48.1402	47.7433	46.9525	46.4772	46.4031	46.2537	45.7742	45.3130	45.0373	44.7765	44.6981	44.7632	45.5872
d-Tm221A1_42_D07F	21.8493	24.9081	26.3894	28.6455	30.1338	32.1664	33.3597	34.2641	35.3077	36.1755	36.3796	36.9366	37.0201	37.3040	37.5234	37.8909	38.2938	38.4075	38.6045	38.4093	38.7346	38.9948	39.1624	39.4405	39.6569	39.7299	39.8679	39.8971	39.9547	39.9762	40.1030	40.1573	40.1222	40.4064	40.3209	40.0702	39.8934	39.5339	38.7569	38.3430	38.1822	37.9759	37.5261	37.0575	36.6943	36.5774	36.3817	36.6489	37.3951
d-Tm221A1_42_D10F	24.5424	27.3065	29.4437	32.9114	34.3371	36.4979	38.1806	38.5126	40.1676	40.9343	42.0379	42.0388	42.5847	42.6871	43.1484	43.4037	43.7236	43.9331	44.0935	44.2904	44.8914	44.9427	45.1982	45.5226	45.7609	45.8817	46.0891	46.1444	46.1959	46.2196	46.5020	46.5682	46.5815	46.6336	46.6085	45.4731	46.0901	45.6774	44.9535	44.5164	44.4196	44.0633	43.6791	43.2330	42.8905	42.7831	42.6862	42.8658	43.6359
d-Tm221A1_42_E02F	19.7789	21.4483	24.0751	25.7799	28.0327	28.7828	30.0436	31.2938	32.0594	32.6987	33.2970	33.6394	33.8653	34.1203	34.7288	34.5298	34.7367	34.9483	35.1209	35.1208	35.2382	35.4318	35.4514	35.6854	35.8315	35.9071	35.8809	36.1020	36.2528	36.3186	36.4420	36.4729	36.4447	36.5479	36.4744	36.2555	36.1566	35.9931	35.5580	35.0013	34.5238	34.7999	34.5689	34.1473	33.8709	33.6841	33.5818	33.6901	34.2783
d-Tm221A1_42_E05F	19.0706	21.5305	23.3721	26.2575	25.8948	28.8553	30.1424	31.1583	31.1398	32.8138	33.6146	33.7376	33.7046	34.2958	34.4570	34.8718	35.1718	35.2223	35.1591	35.2120	35.4206	35.4325	35.7103	35.9056	36.0918	36.0694	36.4072	36.4815	36.4840	36.7023	36.7751	36.9024	36.8559	36.8657	36.7734	36.6385	36.5438	36.2538	35.9181	35.4775	35.4002	35.2358	34.8360	34.5688	34.2227	34.1323	33.9135	34.1253	34.7081
d-Tm221A1_42_E07F	22.2312	25.6789	27.4062	30.4283	31.8255	34.4304	35.7918	36.8672	37.7934	39.3144	40.1584	40.3967	40.4923	40.7254	41.1421	41.4162	41.8732	42.0837	42.2582	42.5754	42.9451	43.0187	43.2818	43.7019	43.8370	43.7860	44.1100	43.9861	44.1829	44.4156	44.4898	44.6680	44.5943	44.5755	44.5342	44.5018	44.2958	44.1078	43.7927	43.4287	42.9963	42.9695	42.5137	42.0476	41.9739	41.8240	41.7697	41.8518	42.4402
d-Tm221A1_42_E11F	25.7814	28.9289	31.9004	34.5399	36.4972	38.3937	39.9412	41.0914	42.2115	43.6363	44.0160	44.8159	44.8993	44.8589	45.6913	45.7176	45.9761	46.2261	46.6413	47.0093	47.4125	47.6430	48.0556	48.2198	48.4962	48.3773	48.4010	48.6452	48.8306	48.9398	49.1420	49.1797	49.2816	49.3371	49.1609	48.9648	48.8640	48.5206	48.0599	47.3794	46.9573	46.9951	46.6219	46.1103	45.8654	45.6495	45.5335	45.7547	46.4009
d-Tm221A1_42_F02F	21.9117	24.9522	28.1252	30.7150	32.7139	34.3294	36.1566	37.5935	38.3337	39.5960	40.0787	40.9993	40.9715	41.4170	41.8382	42.1896	42.0388	42.5521	42.8668	42.9081	43.2789	43.7032	43.7947	44.0801	44.4081	44.5084	44.7044	44.8937	45.0188	44.9485	45.0989	45.1953	45.2304	45.1313	45.1418	44.8393	44.6082	44.2044	43.7572	43.0941	42.9052	42.8082	42.2891	41.6228	41.4650	41.1943	40.9952	41.2883	41.8368
d-Tm221A1_42_F03F	20.3506	23.0014	25.2151	27.8492	29.1150	30.1637	31.9373	32.8923	33.7722	34.4740	35.2197	35.7980	35.5826	36.0858	36.4321	36.4566	36.5038	37.1204	37.2392	37.1174	37.0976	37.4602	37.7663	37.8511	38.1161	38.1041	38.4004	38.4057	38.5252	38.5209	38.7944	38.7038	38.9189	38.8517	38.9147	38.8120	38.5385	38.2526	37.7825	37.2354	37.0456	36.9007	36.5198	36.0887	35.9338	35.7218	35.5495	35.6957	36.5314
d-Tm221A1_42_F05F	17.2172	19.9168	22.0208	24.2594	25.8134	27.1396	28.5890	29.7412	30.6443	31.1729	31.3617	31.8525	32.2937	32.6574	32.8602	33.1852	33.2450	33.4352	33.5574	33.6243	33.7304	33.9093	33.8925	34.1426	34.3117	34.5601	34.7195	34.7591	34.9098	34.8725	35.0293	34.8832	35.0052	34.9421	34.9251	34.7689	34.7180	34.3242	34.0959	33.7253	33.6098	33.5329	33.0091	32.7318	32.6602	32.3532	32.3556	32.4554	31.8612
d-Tm221A1_42_F06F	22.4578	26.0490	28.0813	30.8458	32.5001	34.4220	35.9268	37.1201	38.5196	39.4047	39.8738	40.5140	40.7154	41.1246	41.6345	41.7916	41.8613	42.2131	42.5596	42.6677	43.0521	43.3582	43.5865	43.8899	44.0541	44.2183	44.3239	44.5741	44.6480	44.6647	44.8371	44.8619	45.0065	45.0003	44.9075	44.6488	44.5814	44.1357	43.7477	43.2002	43.0012	42.7846	42.2622	41.8016	41.7423	41.4306	41.3379	41.5725	41.3671
d-Tm221A1_42_G02F	21.8034	24.9916	28.1361	30.2319	32.2145	33.2886	35.3277	36.8104	37.7354	38.4232	39.1299	39.6802	39.7795	39.8248	40.4519	40.7976	40.7651	41.2385	41.4186	41.5455	41.8254	42.1273	42.4196	42.6655	42.8008	42.8857	42.9928	43.0711	43.1097	43.4377	43.3557	43.3540	43.6526	43.6787	43.5656	43.4289	43.1695	42.6940	42.2256	41.8807	41.5202	41.3704	40.7869	40.4485	40.1021	37.7829	39.8342	40.1160	40.8142
d-Tm221A1_42_G08F	21.5173	24.6407	27.9139	29.4163	31.3138	32.1924	34.3419	36.1398	36.9110	37.4207	37.9336	38.2892	38.4676	38.5619	39.1695	39.3364	39.4108	39.8324	39.7917	39.9574	40.2529	40.4127	40.7764	41.0887	40.9643	41.0574	41.1945	41.3259	41.3535	41.5960	41.6528	41.5918	41.8168	41.7952	41.7005	41.4933	41.2390	40.8217	40.3057	39.8594	39.5116	39.3284	38.8589	38.4622	37.9472	37.0129	37.7681	37.9128	38.6052
d-Tm221A1_42_H01F	24.1093	27.5814	30.0914	33.0045	35.0243	36.4302	37.9508	39.6368	40.7643	41.9678	42.8235	43.0810	42.7047	43.7083	43.9471	44.3997	44.1889	43.9008	44.7224	45.2918	45.4596	45.7926	46.2165	46.1347	46.7931	46.5456	46.6270	46.9079	47.0078	47.1244	47.3261	47.2141	47.4380	47.5765	47.3391	47.0402	46.8142	46.3886	45.7482	45.2722	44.9889	44.8631	44.2417	43.6876	43.5261	43.2883	43.2908	43.5206	44.3283
d-Tm221A1_42_H03F	25.3789	28.3392	31.7352	33.7527	35.2544	37.1541	38.9315	39.5877	41.2649	42.0271	43.0500	43.2152	43.0019	43.6922	44.0905	44.2920	44.3150	44.0843	44.9014	45.2565	45.3256	45.7746	46.0562	46.2211	46.4850	46.3760	46.7065	46.7893	46.7841	46.9738	47.1029	47.1599	47.3092	47.2591	47.1179	46.8716	46.7524	46.3609	45.9130	45.4210	45.1640	45.1266	44.6458	44.1562	43.9831	43.7925	43.9047	44.1499	44.8650
d-Tm221A1_42_H07F	21.7877	23.8468	26.0854	28.7272	30.6886	32.2802	33.4513	34.5008	35.3650	36.4292	36.8271	37.3830	36.7569	37.6202	38.0495	38.0710	38.2937	38.5932	38.7217	38.8955	38.7744	39.1213	39.4619	39.5945	39.6635	39.7399	39.9608	39.9976	40.0968	40.2149	40.2428	40.3682	40.3503	40.3524	40.2343	40.1407	39.9543	39.7465	39.1976	38.8247	38.5636	38.5057	38.2481	37.7648	37.5169	37.3481	37.3148	37.5212	38.1317
d-Tm221A1_42_H11F	27.1532	30.0607	33.4872	35.7679	37.5960	39.3192	40.4881	41.8161	42.9286	43.7855	44.4664	44.9900	44.9700	45.2416	45.5995	46.0002	45.6890	45.9100	46.3999	46.6629	47.0312	47.4354	47.7267	47.6259	48.1985	47.9983	48.0907	48.3453	48.3321	48.7018	48.7498	48.5426	48.9223	49.0198	48.7293	48.4281	48.3442	47.9464	47.2639	46.8357	46.4963	46.4404	45.8548	45.2868	45.1398	45.0340	44.9967	45.2267	45.9529
d-Tm221A1_43_A01F	24.3821	28.8000	31.6444	34.1456	35.8980	36.0728	38.7529	39.7732	40.4523	41.5936	42.5419	43.1738	43.0673	43.3226	43.5818	44.0708	43.8058	44.1295	44.2423	44.5273	45.0362	44.9352	45.2540	45.5722	45.5652	45.7214	45.8122	45.8177	45.8865	45.8464	46.2074	45.8563	46.2637	46.2964	46.2075	46.1103	45.9555	45.4992	45.0483	44.7468	44.4562	44.2016	43.9518	43.5155	43.2246	43.0613	42.9139	43.1725	43.6254
d-Tm221A1_43_A02F	22.4443	26.3015	27.0467	29.2369	31.8164	32.2983	33.4086	34.2602	35.1965	36.0286	36.4631	36.9271	36.6911	36.6982	37.3395	37.6855	37.2194	37.6127	37.5984	37.3477	37.9439	37.8006	37.7936	38.1370	38.2095	38.3083	38.3773	38.4099	38.4330	38.3124	38.6636	38.5125	38.5639	38.6348	38.4648	38.3740	38.0876	37.6243	37.1435	36.6026	36.3191	36.0705	35.6785	35.2258	34.7416	34.5813	34.4051	34.5330	35.2857
d-Tm221A1_43_A03F	23.4910	26.0727	28.6451	30.6441	31.2208	33.2013	34.4279	35.6743	36.4868	37.2299	37.6017	38.0662	38.0675	38.1297	38.7527	38.7453	38.6169	38.8929	38.7383	39.0137	39.1039	39.2220	39.4031	39.5992	39.7340	39.7561	39.9003	39.9478	39.9492	40.0822	40.1224	40.0826	40.2277	40.1671	40.1419	39.9593	39.8261	39.4696	38.8635	38.5811	38.3471	38.1724	37.7303	37.2526	36.9579	36.7918	36.5601	36.7754	37.3639
d-Tm221A1_43_A09F	27.9769	31.0023	33.6076	36.3705	38.5497	40.0577	41.1587	42.2857	43.4186	44.5497	45.0917	45.5588	45.3165	45.5924	46.1478	46.0661	46.2252	46.4548	46.5449	47.0035	47.4076	47.4205	47.8454	47.7687	47.7688	47.9947	48.0441	48.1205	48.2613	48.5619	48.6031	47.6316	48.5882	48.6395	48.4170	48.3899	48.1853	47.7678	47.4312	46.9801	46.7876	46.4001	46.0099	45.7588	45.3861	45.3315	45.2380	45.4601	46.0318
d-Tm221A1_43_B11F	28.5701	31.7494	34.6009	37.4186	39.2540	40.7192	42.2698	43.7180	44.4944	45.4835	46.4297	46.7638	47.0575	47.0511	47.6330	47.9041	47.8359	48.2928	48.5535	48.7543	49.1667	49.4304	49.5552	49.9285	49.9691	49.9209	50.1337	50.3646	50.3931	50.5915	50.6425	50.7575	50.9157	50.8293	50.8218	50.6863	50.2660	50.1708	49.5513	49.1280	48.9651	48.6750	48.2835	47.7861	47.5023	47.5345	47.2294	47.2845	48.1738
d-Tm221A1_43_C05F	23.3254	25.7862	28.2394	31.0003	33.3469	35.3625	35.6135	38.3190	38.9095	40.0971	40.2359	41.0394	41.2633	41.4379	42.0249	41.7687	42.0922	42.6358	42.5936	42.9485	43.1500	43.6268	43.6321	43.9024	44.0858	44.0843	44.2990	44.3491	44.4096	44.3202	44.6708	44.7701	44.8551	44.7898	44.7420	44.5799	44.5305	43.9925	43.0952	42.9452	42.8362	42.6391	42.1013	41.5084	41.4227	41.2721	41.0178	41.2115	41.9688
d-Tm221A1_43_C08F	23.0646	27.0452	29.2641	31.7673	34.1906	36.4831	36.6676	38.7485	40.0244	41.1243	41.1202	42.0922	42.2126	42.6338	43.2869	43.2277	43.2493	43.8663	43.3158	44.2383	44.5633	45.0224	45.1190	45.4389	45.7848	45.5978	45.8281	45.9738	45.9878	45.9070	46.3163	46.4913	46.4509	46.4812	46.4207	46.4018	46.2486	45.8049	44.4056	44.8853	44.8071	44.6261	44.2248	43.5938	43.5658	43.4587	43.2320	43.4294	44.0905
d-Tm221A1_43_D03F	22.2389	25.6513	28.0962	30.6628	33.1017	34.3778	36.2994	37.7888	38.7824	39.5782	40.5942	40.9856	40.9606	41.6032	42.2483	41.9386	42.4816	42.8439	42.8667	43.1815	43.6720	43.8976	44.0664	44.4039	44.7064	44.8034	44.7894	44.9443	45.0239	45.1570	45.2605	45.4987	45.3451	45.6247	45.6091	45.1227	45.0050	44.6085	43.8506	43.4228	43.4182	43.2847	42.7163	42.3472	42.0171	41.9602	41.7796	41.9412	42.7896
d-Tm221A1_43_D05F	21.5850	25.0181	26.0905	28.9725	31.4504	32.5038	34.0893	35.3607	36.4202	37.4206	37.0931	38.3724	38.1589	38.3348	38.9502	39.0752	39.3452	39.6444	39.7503	39.6376	40.0335	40.2873	40.6510	40.7953	41.0692	41.0561	41.4222	41.2925	41.3216	41.6101	41.6004	41.6032	41.7135	41.6716	41.8058	41.6429	41.4886	41.1365	40.3843	40.1809	39.9184	39.7626	39.4399	39.0606	38.8299	38.6813	38.4945	38.7712	39.4503
d-Tm221A1_43_D07F	23.2795	27.2129	29.1868	32.0821	34.1296	35.6919	37.7957	38.9061	40.0775	41.3706	41.5236	42.2908	42.2892	42.7921	43.1910	43.3653	43.4811	43.8219	44.0022	44.3464	45.0601	45.3757	45.5710	45.5991	45.8984	46.0047	46.1615	46.2194	46.4021	46.6111	46.6521	46.8111	46.7948	46.7691	46.8014	46.8378	46.3902	45.9867	45.2578	44.8506	44.7588	44.5118	44.0367	43.6187	43.2790	43.1844	42.9734	43.2449	43.9582
d-Tm221A1_43_D10F	21.9382	25.7996	28.1216	31.7082	34.2853	35.7402	38.4061	39.8528	40.7953	41.9907	42.5234	43.0596	43.2618	43.9162	44.4023	44.5625	45.0144	45.3766	45.6568	45.9015	46.6058	46.8737	46.9505	47.1735	47.7155	47.5902	47.9494	48.0141	48.2626	48.4044	48.3898	48.6532	48.5444	48.7249	48.7797	48.9806	48.2406	47.9326	47.2367	46.7351	46.6344	46.6031	45.9990	45.5523	45.2289	45.1645	44.9893	45.1959	46.0083
d-Tm221A1_43_E01F	23.7741	26.1310	29.7217	31.2307	32.3132	34.5401	35.7925	37.7846	38.0404	38.7026	39.2865	39.8353	40.1684	40.3842	40.6288	40.8018	41.0338	41.4377	41.5546	41.5542	41.8721	41.9263	42.2432	42.6110	42.8859	42.7641	42.9090	42.9900	43.0863	43.2226	43.2622	43.4957	43.3321	43.4607	43.3712	43.2457	42.9854	42.5867	42.1280	41.6168	41.2965	41.2242	40.7294	40.2718	40.0054	39.8568	39.6093	39.8869	40.5465
d-Tm221A1_43_E04F	23.4803	27.0983	30.5431	32.2042	34.7074	36.5891	38.2645	40.3659	41.1830	42.0051	42.7079	43.2537	43.3547	43.8804	44.3437	44.4729	44.9380	45.3733	45.3045	45.7433	46.2661	46.5479	46.7603	47.1683	47.4368	47.3818	47.5646	47.6798	47.7317	48.0015	48.1832	48.2454	48.1696	48.2119	48.2322	48.0205	47.7813	47.3422	46.9092	46.2170	45.9015	45.7627	45.1114	44.6912	44.4332	44.1590	44.0411	44.2600	44.9648
d-Tm221A1_43_E05F	22.1830	26.2311	28.9700	31.6593	33.7475	35.8490	37.9556	39.7773	40.7247	41.7354	42.6531	43.2294	43.2321	44.2902	44.5539	44.7977	44.8731	45.3695	45.5551	46.0591	46.4856	46.6834	47.1929	47.4353	47.7493	47.6073	47.8100	48.0577	48.2148	48.3906	48.6065	48.6601	48.7450	48.7931	48.6988	48.4594	48.2320	47.9271	47.3687	46.8161	45.9242	46.2247	45.7642	45.3647	45.0211	44.8463	44.6904	44.9958	45.5789
d-Tm221A1_43_E10F	23.0963	26.2660	29.8234	31.3181	32.9698	35.3912	37.5200	38.5417	39.7086	40.8024	41.0858	41.7935	41.8655	42.4254	42.9169	42.9029	43.2716	43.5101	43.6571	43.9865	44.3084	44.6170	44.9939	45.3176	45.5337	45.4711	45.6146	45.7063	45.8224	45.9783	46.1144	46.1779	46.1478	46.3011	46.0979	45.8933	45.7455	45.3664	44.8688	44.2529	43.3859	43.7596	43.3625	42.9079	42.6433	42.4916	42.3405	42.5467	43.2331
d-Tm221A1_43_F02F	23.3580	26.6655	29.6024	31.9612	33.8876	35.8417	37.6884	39.2290	40.1255	40.9931	41.4645	42.7767	42.6740	43.1874	43.6516	43.6479	43.9952	44.4411	44.9110	44.9631	45.2100	45.7335	45.9806	46.1464	46.4127	46.5710	46.7983	46.9454	47.1233	47.0512	47.2516	47.5927	47.6579	47.4629	47.5087	47.4385	47.3169	46.8692	46.5679	46.0312	45.7723	45.6226	45.3051	44.6527	44.2950	44.0095	43.6601	44.0577	44.9284
d-Tm221A1_43_F03F	21.4174	24.2211	26.8720	29.1923	31.2347	32.5684	34.4637	35.6116	37.0103	38.1241	38.6645	39.2964	39.5007	39.8857	40.0850	40.3716	40.7713	40.9838	40.9618	41.2071	41.5938	42.0577	42.7270	42.6908	42.8463	42.4458	43.1173	42.0773	43.1022	43.1201	43.4052	43.6318	43.5960	43.8266	43.6179	43.6305	43.3969	43.1089	42.5742	42.1640	41.9660	41.8637	41.3653	40.8940	40.6670	40.3934	40.3173	39.6423	41.1820
d-Tm221A1_43_G10F	22.5962	26.9204	29.8594	32.5094	34.8014	36.6070	38.3721	39.2078	41.3744	42.4217	43.0426	43.6612	43.8851	44.1711	44.9449	45.1735	45.2858	45.8631	46.2447	46.5327	46.9123	47.2433	47.6238	47.8884	48.0878	48.2412	48.3567	48.6067	48.5967	48.9608	49.1374	49.0869	49.3166	49.3645	49.3264	49.1835	49.0000	48.6190	48.1604	47.6215	47.3843	47.1427	46.7545	46.4334	46.0038	44.9149	45.8355	45.9702	46.8380
d-Tm221A1_43_G12F	18.7166	22.2468	24.1478	26.1870	28.1423	29.7552	31.0606	31.6320	33.2135	34.0682	34.6544	35.1453	35.7522	35.4873	36.4514	36.5657	36.6390	36.9133	37.0458	37.0539	37.4743	37.6434	38.0090	38.1065	38.5327	38.5121	38.7458	38.7992	38.9275	39.0887	39.1834	39.2799	39.4472	39.4638	39.3642	39.3424	39.0649	38.6913	38.2694	37.8389	37.5872	37.3690	37.0556	36.5130	36.2819	35.7853	35.9300	36.1929	37.0136
d-Tm221A1_43_H03F	22.7058	26.5995	29.4891	32.1566	33.4087	35.4911	36.9207	38.1737	39.2278	40.1892	41.0105	41.3494	41.3705	41.7350	42.2571	42.3879	42.5208	42.3015	42.8957	43.1807	43.5918	43.8608	44.1407	44.2202	44.6798	44.5304	44.7271	44.7924	44.8992	45.1298	45.2598	45.1664	45.3931	45.3260	45.2369	45.0109	44.8528	44.4874	43.8423	43.3438	42.9680	42.9897	42.3605	41.8438	41.7727	41.5426	41.5208	41.7156	42.3863
d-Tm221A1_43_H06F	23.5562	27.3187	30.1358	33.0003	34.7653	36.9058	38.6415	39.7684	41.1988	41.9575	42.9167	43.3185	43.0098	43.7593	44.3506	44.3565	44.4894	44.3329	45.2200	45.3929	45.9119	46.1283	46.4150	46.6586	46.8488	46.7714	46.9784	47.1567	47.2811	47.3884	47.5590	47.6259	47.7168	47.7053	47.5562	47.3081	47.1639	46.9065	46.2985	45.7854	45.4420	45.4073	45.0545	44.4199	44.2718	44.0791	44.0783	44.3507	45.0242
d-Tm221A1_43_H07F	23.6195	26.6735	28.7465	31.7469	32.7215	34.5029	36.1899	37.2562	38.2235	39.0394	40.1157	40.2134	40.1962	40.7067	41.3562	41.1991	41.3942	41.6113	41.7905	41.9644	42.2838	42.4783	42.6043	43.1248	43.1177	43.1216	43.2076	43.3808	43.3742	43.4723	43.6788	43.7406	43.8049	43.8368	43.7667	43.4370	43.3825	43.1569	42.7000	42.2070	41.9322	41.8379	41.4529	41.0929	40.8314	40.7083	40.6386	40.9384	41.4550
d-Tm221A1_43_H08F	19.8609	23.1828	25.3787	28.0961	30.0714	31.4075	32.8640	33.6643	34.7633	35.5338	36.1419	36.8294	36.4892	37.0173	37.5469	37.6888	37.5972	38.1040	38.3332	38.0973	38.3908	38.6121	38.8201	38.9947	39.1779	39.2381	39.3181	39.4978	39.5916	39.8143	39.8394	39.7759	39.8436	39.9257	39.7312	39.6779	39.5276	39.1082	38.5075	37.9480	37.7782	37.5613	37.2347	36.7090	36.4263	36.2454	35.9673	36.2176	36.8873
d-Tm221A1_43_H09F	24.9743	28.8019	31.0562	33.2108	35.0206	36.5278	38.5401	39.1999	40.5517	41.1415	42.2253	42.5552	42.2319	42.7337	43.3955	43.3489	43.4335	43.1276	43.8445	43.9215	44.2341	44.5630	44.9469	45.0652	45.3831	45.2864	45.3642	45.4732	45.6194	45.6714	45.8714	45.9365	46.0181	45.9485	45.8718	45.6871	45.5252	45.2311	44.6686	44.2762	43.8709	43.8857	43.3647	42.8842	42.7759	42.5698	42.6606	42.9025	43.4216
d-Tm221A1_44_A04F	26.0326	29.6931	31.9364	33.9249	35.6437	37.3007	38.4056	39.7593	40.7223	41.6427	41.5797	42.5455	42.7177	42.9185	43.2899	43.4876	43.6437	43.7318	43.8945	44.2823	44.3382	44.8511	45.1058	45.3094	45.4624	45.5962	45.5933	45.7475	45.7140	45.9063	46.2064	46.1594	46.1143	46.1372	46.1298	45.9742	45.8090	45.4860	44.9820	44.6357	44.4253	44.2241	43.8377	43.5409	43.1825	43.1153	42.9717	43.1787	43.6645
d-Tm221A1_44_A05F	26.5816	31.2640	33.9672	36.4796	38.6185	40.4896	42.2047	43.5561	44.4647	45.3612	45.6655	46.8308	46.8426	46.9352	47.3348	47.4960	47.5729	47.9090	48.4810	48.7563	49.1694	49.2158	49.4975	49.8027	49.8598	49.9331	50.0410	50.0992	50.3762	50.6012	50.6569	50.0033	50.8575	50.7442	50.7584	50.6114	50.3941	49.9709	49.3891	48.8652	48.6023	48.4980	47.9828	47.3979	47.1832	46.9181	46.8770	47.0286	47.7068
d-Tm221A1_44_A07F	26.8849	30.9440	33.4082	36.0736	37.8560	39.4228	40.2115	42.0785	42.8777	43.8148	44.1268	44.7089	45.0025	45.0249	45.3583	45.7579	45.7830	46.0256	46.4659	46.6740	46.8593	47.2349	47.4090	47.6564	47.7175	47.8009	47.7962	47.9799	48.0729	48.3270	48.5453	48.4733	48.4816	48.4799	48.4474	48.2587	48.1380	47.7135	47.1874	46.8012	46.4963	46.3066	45.8566	45.4209	45.1318	45.0795	44.9310	45.2485	45.6116
d-Tm221A1_44_A10F	27.4035	31.2222	33.6045	35.2562	37.1756	38.5150	40.0780	41.3848	42.0276	43.2780	43.1956	43.8452	44.2917	44.1372	44.4936	44.7735	44.8553	45.1298	45.1701	45.6778	45.7094	46.1119	46.3442	46.4329	46.6873	46.7520	46.7319	46.9193	46.9406	47.1534	47.3006	47.3378	47.3451	47.2629	47.2287	46.9656	46.6752	46.0664	45.4471	44.8992	44.6063	44.3303	43.7196	43.3044	42.9418	42.6832	42.4203	42.7885	43.4361
d-Tm221A1_44_C02F	23.9480	27.7067	30.5102	33.7009	36.2367	38.2689	39.5197	41.3390	42.6612	43.6076	43.6677	45.0297	44.6628	45.1700	45.5114	46.1000	46.3059	46.9066	47.1993	47.2637	47.7061	47.9711	47.8977	48.8387	48.8667	49.0115	49.1477	49.3517	49.4235	49.6020	49.7675	49.9520	50.0128	50.1468	49.8701	49.7200	49.5234	49.1543	48.4868	47.8732	47.5726	47.1241	46.8069	46.2683	46.0764	45.7888	45.5516	45.7539	46.7482
d-Tm221A1_44_C06F	20.2824	23.5203	26.2171	29.4603	30.5857	32.2064	33.9300	35.5306	36.5004	37.5098	37.8884	39.0354	38.6448	39.5721	40.4256	40.2949	40.4655	41.0352	40.9414	41.2428	41.4991	41.9305	41.1127	42.8177	42.7256	43.0863	43.0996	43.3769	43.3571	43.5659	43.7973	44.0535	44.1084	44.1786	44.0168	44.0806	43.9757	43.7812	43.1171	42.9197	42.7005	42.4881	42.3018	41.8691	41.8434	41.6450	41.6599	41.6625	42.5277
d-Tm221A1_44_C07F	22.0327	25.5146	27.5398	30.7176	32.5438	34.1250	35.4493	37.2451	38.3044	39.1392	39.3648	40.1973	39.8893	40.3921	40.6044	41.2421	41.2419	41.7357	41.7454	41.9058	42.2857	41.9234	42.6344	43.0273	42.9153	43.2929	43.4851	43.6491	43.6314	43.8303	43.9059	43.9632	44.1305	44.1238	44.0095	43.9102	43.8367	43.3095	42.9745	42.4216	42.3282	41.7705	41.7035	41.2959	40.9702	40.7979	40.7081	40.7857	41.5011
d-Tm221A1_44_C09F	23.1745	26.9302	29.4250	32.3614	34.7174	36.7366	38.2176	39.9696	40.6915	41.7097	41.6523	43.1041	42.2557	43.4386	43.6217	44.2057	44.1608	44.7467	44.8573	45.0746	45.4395	45.7543	46.0267	45.7396	46.3069	46.5363	46.6356	46.7137	46.8241	46.9879	47.1958	47.2931	47.3241	47.4430	47.3116	47.1665	47.0686	46.8032	46.3674	45.9744	45.7601	45.5501	45.1411	44.7874	44.5809	44.4653	44.3254	44.5551	45.2146
d-Tm221A1_44_C11F	22.0864	26.5352	29.9935	32.2307	34.4382	36.8027	37.9802	39.8015	41.0455	42.2995	43.0198	43.4692	43.6363	43.9942	44.4257	44.8838	45.0336	45.5624	45.5886	45.9917	46.2116	46.6768	46.6212	47.0734	47.5702	47.4899	47.7013	47.6965	47.9336	48.0709	48.2681	48.3971	48.4676	48.5006	48.3820	48.1690	48.0055	47.5977	46.9344	46.4093	46.2215	45.1769	45.3746	44.8586	44.6313	44.4177	44.2339	44.5671	45.2990
d-Tm221A1_44_D05F	21.5651	26.6394	27.9261	30.0729	32.8714	35.1489	36.9300	38.1667	39.2867	40.5851	41.5817	41.6966	41.9107	42.4748	42.6706	43.1933	43.4183	43.7633	44.3180	44.5714	44.8495	45.0083	45.4738	45.7792	45.8882	45.9330	46.1834	46.1972	46.4577	46.6319	46.7841	46.8258	46.9594	46.8661	46.9309	46.4094	46.5740	46.3079	45.7847	45.4691	45.2638	45.1145	44.7900	44.4247	44.2156	44.1104	43.9303	44.1378	44.9309
d-Tm221A1_44_D06F	23.1354	27.7275	29.1365	31.5799	34.2992	36.0491	37.7856	38.8182	40.1133	41.2304	42.1454	42.3508	42.5298	42.9791	43.4019	43.5407	43.8137	44.3053	44.5022	44.9504	45.3082	45.5619	45.8857	46.2358	46.3189	46.2725	46.6006	46.6180	46.8205	46.9597	47.1647	47.1960	47.2517	47.3265	47.3909	46.9053	46.9945	46.6801	46.1518	45.7530	45.5510	45.3576	45.0519	44.5881	44.3232	44.2328	43.9937	44.1820	45.0267
d-Tm221A1_44_D07F	22.2398	27.1953	29.1054	31.7910	33.6965	36.2277	37.6495	38.8218	40.6371	41.7154	42.6954	42.5807	43.3515	43.4378	43.8696	44.1562	44.4210	44.8020	45.2149	45.5742	45.7927	46.1468	46.5466	46.8279	46.9043	46.9806	47.1890	47.3222	47.5632	47.7316	47.8885	47.7500	48.0188	48.0491	48.1258	47.0914	47.8482	47.4694	47.1002	46.5835	46.3110	46.1523	45.8559	45.4558	45.2918	45.1784	44.9706	45.1557	45.8688
d-Tm221A1_44_D08F	20.9825	26.3852	27.8272	30.7957	32.8067	35.1241	36.6724	38.1204	39.1819	40.5434	41.8206	41.4871	41.9571	42.7396	43.2858	43.1168	43.5692	43.9765	44.2802	44.5255	44.8549	45.4073	45.3853	46.0262	46.0834	46.2061	46.4163	46.6236	46.6923	46.8030	47.0589	47.0036	47.0310	47.3275	47.4907	46.9519	46.7471	46.4157	45.8576	45.4511	45.1680	44.9773	44.6313	44.1322	43.8172	43.7048	43.4354	43.6734	44.5267
d-Tm221A1_44_D10F	20.8871	26.1049	26.8915	29.7639	32.1655	34.4280	36.1681	36.7627	38.6729	39.6980	41.1664	40.8638	41.6593	42.1976	42.2868	42.6583	42.9023	43.4430	43.7157	44.0855	44.1092	44.5965	44.9331	45.1769	45.2946	45.4130	45.6318	45.7385	45.9242	45.9865	46.3874	46.1496	46.3953	46.4286	46.4119	44.6529	46.1362	45.7103	45.1154	44.6612	44.4436	44.1547	43.9183	43.3593	43.2709	43.0578	42.8040	43.0945	43.8342
d-Tm221A1_44_E02F	21.3195	24.4656	27.6173	29.5952	31.8693	33.8186	34.8490	36.9543	37.9857	38.9325	39.6498	40.4763	41.8689	40.9582	41.6314	41.6031	42.1232	42.1976	42.5772	42.7528	43.0570	43.6486	43.6047	43.7856	44.0442	44.2862	44.4926	44.6516	44.5436	44.7497	44.8265	45.1475	45.4552	45.1589	45.0988	45.3974	45.1120	44.9672	44.4430	44.0560	43.9274	43.9136	43.4040	43.3639	43.0581	42.8386	42.6266	42.9491	43.4892
d-Tm221A1_44_E03F	22.3989	26.3556	28.4553	32.1551	34.0307	36.0276	38.0084	40.0679	41.1386	42.0549	42.9343	43.8694	45.0844	44.5531	45.0421	45.2820	45.7536	46.1999	46.7663	47.2248	47.5139	47.8726	48.2213	48.5226	48.7498	48.9308	49.0727	49.4574	49.5394	49.8092	49.8343	50.1131	50.2768	50.2598	49.9800	50.0642	49.7997	49.5391	48.7392	48.2659	47.3927	47.7624	47.3338	46.8098	46.5337	46.4105	46.2488	46.5239	47.2734
d-Tm221A1_44_E04F	22.8331	26.7142	29.1771	31.9935	34.1948	36.0235	37.3613	38.9750	40.3005	41.2637	41.8417	42.6285	43.3868	43.2245	43.5603	43.8671	44.2307	44.3112	44.6398	45.0107	45.2312	45.5718	45.8241	46.0730	46.2719	46.4513	46.4919	46.7594	46.7390	46.9427	47.0127	47.1119	47.1941	47.2868	47.2897	47.2043	46.9825	46.5471	46.0850	45.7128	45.4559	45.3661	44.9116	44.4888	44.2168	44.1020	43.9196	44.0444	44.7846
d-Tm221A1_44_F01F	20.3400	23.0189	25.7382	27.3426	29.3894	31.2053	32.7552	34.0209	35.0274	35.7463	36.3824	36.7965	36.2103	37.1886	37.5957	37.7848	37.7897	38.2730	38.3126	38.3578	38.5328	38.8382	39.1500	39.3934	39.6124	39.6169	39.6846	39.7962	40.0241	40.1359	40.0993	40.2289	40.2154	40.2843	40.2530	40.0905	39.6726	39.4310	38.7748	38.1383	38.2105	38.0236	37.5359	37.0303	36.7378	36.6644	36.4303	35.5543	37.4215
d-Tm221A1_44_F03F	22.1518	25.2371	28.2717	31.0861	33.3085	35.0445	36.3739	38.1801	39.6191	40.3560	40.6822	41.8686	42.2296	42.6934	42.9984	43.3941	43.4986	44.1693	44.4402	44.8677	45.1986	45.6473	45.8704	46.0863	46.4236	46.6657	46.7650	46.9541	47.1712	47.4836	47.4234	47.6604	47.5650	47.7959	47.6414	47.3941	47.3336	47.0270	46.6301	45.9220	45.9346	45.8001	45.2647	44.9224	44.5913	44.4116	44.3589	44.6274	45.0192
d-Tm221A1_44_F09F	22.0644	24.7796	28.1161	30.2678	32.3645	34.6715	35.4672	37.2648	38.7181	39.4487	40.1695	40.5696	40.9564	41.2197	41.7049	41.8579	41.9923	42.4024	42.5969	42.8936	43.3125	43.5206	43.8899	44.1910	44.1700	44.4075	44.5051	44.6178	44.7862	44.9220	44.9670	45.0019	45.2506	45.2280	45.1059	45.0387	44.7823	44.4171	43.9500	43.4633	43.2263	43.0958	42.5982	42.1004	41.9468	41.7015	41.5598	41.8721	40.7074
d-Tm221A1_44_G06F	22.8655	26.7688	29.2298	31.3743	33.3154	34.9275	36.7538	37.5827	38.8692	40.0682	40.7755	41.3579	41.3955	41.5785	42.0783	42.5188	42.6666	43.0459	43.2730	43.3980	43.8805	43.9694	44.3879	44.6400	44.9867	45.1668	45.1120	45.2658	45.3843	45.6280	45.7339	45.7806	45.8940	46.0501	45.9709	45.8279	45.5797	45.1622	44.7786	44.2529	44.1508	43.8970	43.4294	42.9502	42.6609	41.2614	42.3149	42.5884	43.3258
d-Tm221A1_44_G10F	23.2380	26.0970	28.9411	32.1628	34.0042	34.8172	37.7895	38.8710	39.7978	40.6382	41.3741	42.1007	42.3997	42.6021	43.1279	43.4110	43.5922	43.9917	44.0320	44.4253	44.9148	45.0343	45.3626	45.7561	45.8840	45.9499	46.0659	46.1857	46.3779	46.4932	46.5370	46.7923	46.8557	46.9483	46.8032	46.6591	46.5552	46.0692	45.5845	45.0565	44.9932	44.7921	44.3406	43.6990	43.7545	42.1079	43.3916	43.4881	44.1937
d-Tm221A1_44_H02F	22.7092	26.0464	28.9118	30.7105	32.7022	33.6123	35.5499	36.2262	37.3274	38.4905	38.7614	39.2344	39.1937	39.3196	40.1121	39.9231	40.0198	40.2236	40.5723	40.3103	40.6171	40.8685	41.0078	41.3707	41.4978	41.5010	41.5781	41.8113	41.7452	41.8509	41.9019	41.9414	42.0485	42.0606	41.9665	41.7389	41.4510	41.0868	40.3587	39.8444	39.6145	39.4014	38.8668	38.3175	37.8778	37.9014	37.7714	37.9946	38.7075
d-Tm221A1_44_H08F	24.4006	28.2712	30.8306	32.9469	35.2111	37.5762	38.5343	39.5112	40.8748	41.5946	42.3329	42.9089	42.7386	43.2578	43.7399	43.9251	43.8640	44.1824	44.4611	44.5866	45.1399	45.3342	45.6879	45.7272	46.2128	46.1551	46.2180	46.3407	46.4877	46.7531	46.8431	46.7071	46.9640	46.9968	46.7663	46.5880	46.3769	45.8717	45.2070	44.6717	44.4473	44.1957	43.6798	43.1759	42.9210	42.7049	42.5843	42.7534	43.5792
d-Tm221A1_44_H09F	22.9783	25.9482	28.3628	31.0882	32.7195	34.4557	35.5635	36.8324	37.7727	38.5052	39.0879	39.5630	39.7826	40.1396	39.9332	40.3618	40.7113	40.9556	40.9935	40.8696	41.2232	41.4074	41.7625	41.8937	42.0293	42.2219	42.2534	42.3218	42.1971	42.5215	42.5417	42.5843	42.7363	42.6666	42.6629	42.5486	42.3724	41.9902	41.5471	40.9918	40.8222	40.6958	40.2938	39.9265	39.6113	39.4805	39.2623	39.4987	40.0911
d-Tm221A1_44_H11F	20.4183	24.1292	27.0326	28.6123	30.5056	32.4224	33.9883	34.8618	36.1218	36.9446	37.9288	38.2553	38.2984	38.5928	38.9465	39.3621	39.3662	39.2615	39.8536	39.6780	40.1282	40.2858	40.6457	40.7584	41.0792	41.0854	41.1913	41.3335	41.3706	41.5758	41.5810	41.6101	41.7704	41.8185	41.6191	41.6004	41.4328	41.0833	40.5831	40.1732	40.0459	39.7659	39.4592	39.0637	38.8938	38.7320	38.5858	38.7979	39.4025
d-Tm221A1_45_A01F	24.0241	26.7703	30.6612	32.3078	34.8285	35.5592	36.8010	38.3346	39.3545	40.0066	40.9588	40.9893	41.1381	41.0668	41.4609	41.8532	41.7554	42.2767	42.1305	42.3859	42.4528	42.8732	42.8904	43.2227	43.3949	43.4626	43.5317	43.6351	43.6325	43.7902	43.8890	44.0496	43.9788	44.0090	43.9312	43.7793	43.4214	43.0239	42.5967	42.1709	41.9403	41.6870	41.1997	40.9048	40.5217	40.4508	40.1666	40.5103	40.9999
d-Tm221A1_45_B01F	20.9139	23.9701	26.2255	28.6913	30.2254	32.1776	33.8917	35.4248	35.9889	36.5234	37.9215	38.2302	38.5977	38.5857	39.2516	39.1882	39.5499	39.6338	39.9607	39.8472	40.2059	40.2478	40.4928	40.8479	40.9844	40.9894	41.2264	41.1819	41.2412	41.5282	41.5905	41.7274	41.6463	41.8784	41.8144	41.5157	40.4782	40.8308	40.3727	39.9226	39.7957	39.6089	39.0931	38.6243	38.3801	38.2235	38.0759	38.1702	38.9561
d-Tm221A1_45_B02F	23.0194	26.1906	28.3477	30.9275	32.8806	34.5638	35.4290	36.5398	37.5302	38.3355	38.9151	39.4519	39.7850	39.7619	40.0656	40.5565	40.5458	40.6591	41.2141	41.0137	41.1771	41.5237	41.8531	42.0179	42.0411	42.2223	42.1615	42.4444	42.4983	42.7158	42.7336	42.8546	42.8849	42.8305	42.7669	42.7187	41.3586	42.3208	41.8051	41.4353	41.3879	41.1707	40.7772	40.3575	40.1472	40.2331	39.9138	39.8916	40.7276
d-Tm221A1_45_C01F	21.3485	25.2330	28.4816	30.3140	32.1109	33.9605	35.2416	37.2321	38.4195	39.2390	40.0333	41.1090	41.1208	41.1865	41.9052	42.0987	42.3698	42.6533	42.6349	43.1261	43.8053	43.8917	44.2913	44.2165	44.7082	44.7717	44.8450	45.0497	45.1258	45.2628	45.3929	45.5325	45.5463	45.8015	45.6985	45.6015	45.2283	45.0187	44.3620	43.8776	43.8355	43.6736	43.1650	42.6664	42.4925	42.3092	42.3108	42.3899	43.1097
d-Tm221A1_45_C05F	20.3239	24.2744	26.9358	29.4037	31.5050	32.6885	34.4960	36.4975	37.5295	38.5907	39.4064	40.0343	40.8043	40.6712	41.1602	41.2714	41.4587	41.7424	41.6686	42.2174	42.6860	42.7558	43.2064	42.3212	43.4915	43.6296	43.7579	43.9594	43.9870	44.0943	44.1605	44.3818	44.4942	44.6769	44.6801	44.6303	44.4102	44.2016	43.9057	43.6607	43.7260	43.6666	43.2914	42.7016	42.7730	42.6388	42.6553	42.7346	43.3058
d-Tm221A1_45_D01F	21.4102	24.6477	26.8150	30.0403	32.0080	33.3004	34.2294	36.0405	37.0800	37.7384	38.7097	38.9228	39.1897	39.4320	39.8362	40.1333	40.4874	40.7261	40.9060	40.8966	41.1132	41.4891	41.5902	41.8913	42.0142	42.0598	42.1734	42.3883	42.3253	42.6662	42.7982	42.7835	42.8328	42.9095	42.2374	42.7068	42.3742	42.1707	41.7369	41.3264	41.0565	41.0129	40.5914	40.3109	39.9906	39.9693	39.8040	39.9281	40.4372
d-Tm221A1_45_D03F	21.8994	23.6605	26.4504	29.2136	30.4719	32.1548	33.7422	34.9138	35.9705	36.7044	37.2814	37.4762	37.6800	37.7116	38.5908	38.9231	38.7995	39.2085	39.1278	39.0352	39.4793	39.2779	40.1803	40.1658	40.3646	40.5424	40.5938	40.6746	40.7233	40.6939	40.8475	40.8145	41.0683	40.9634	40.9304	40.3672	40.5752	40.2973	39.7932	39.2348	39.0400	38.9439	38.6383	38.2118	37.8838	37.6996	37.5005	37.8045	38.5146
d-Tm221A1_45_D05F	22.5197	24.7329	28.1368	30.3572	32.6602	33.4504	35.6862	36.9436	37.8870	38.8667	39.6819	39.9106	39.9732	40.7018	41.2009	41.5213	41.5752	42.0714	42.3021	42.5013	42.9076	42.8100	43.4036	43.7645	43.9893	43.7872	44.1540	44.2941	44.3999	44.3915	44.7953	44.5297	44.8063	44.8817	44.8630	43.9585	44.5672	44.2202	43.6904	43.1761	42.9802	42.6799	42.4615	41.9850	41.7659	41.7984	41.3376	41.6823	42.5021
d-Tm221A1_45_E02F	18.9262	22.6054	25.2405	27.0057	28.4587	29.8961	31.6091	32.8986	33.6699	34.2107	34.9643	35.5644	35.4638	36.2868	36.5723	36.6251	36.9486	37.1978	37.4268	37.4810	37.6159	37.7782	38.0128	38.2623	38.4746	38.7085	38.7340	38.8916	39.0950	39.0696	39.0809	39.3379	39.4517	39.3705	39.2155	39.2161	39.0141	38.7563	38.1579	37.4944	36.0401	37.2977	36.7632	36.3350	36.0185	35.8948	35.6283	35.8875	36.5610
d-Tm221A1_45_E04F	23.5205	26.9359	28.8528	31.5897	33.5568	35.2187	37.0188	38.3108	39.4894	40.3497	41.1954	41.6747	41.7695	42.3228	42.5633	42.7764	43.0528	43.2282	43.7081	43.9499	44.2469	44.5399	44.7724	44.9929	45.1831	45.3800	45.4095	45.5977	45.7568	45.8452	45.8852	46.0801	46.2003	46.1975	45.9915	45.9133	45.6427	45.3663	44.6464	44.2061	43.7526	43.7362	43.2078	42.6752	42.3924	42.3100	42.1157	42.3319	43.1415
d-Tm221A1_45_E05F	24.6116	27.5212	30.1171	32.7977	35.0175	36.3836	38.0072	40.3234	40.8875	41.7007	42.4183	42.8601	43.0459	43.4763	43.9231	44.0997	44.2928	44.4905	45.0146	45.3755	45.5591	45.8887	46.1983	46.4876	46.6163	46.7464	46.7900	46.9364	47.0663	47.2991	47.4003	47.4461	47.5262	47.5639	47.4292	47.2399	46.9782	46.5762	45.9851	45.3721	44.9812	44.8554	44.4297	43.9208	43.4893	43.3371	43.1364	43.3512	44.0974
d-Tm221A1_45_F04F	21.9651	24.5765	27.5723	29.2768	30.9037	33.0913	34.5059	35.4995	36.5923	37.7131	37.8803	38.2107	38.6400	38.8936	39.3423	39.4190	39.8008	39.9681	39.9872	40.2811	40.5273	40.8165	41.3643	41.4505	41.4682	40.7865	41.7752	40.8717	41.7652	41.7308	41.9657	42.0735	42.0445	42.3196	42.0048	42.0348	41.8312	41.4949	40.9855	40.6709	40.3585	40.2195	39.6645	39.2876	39.1208	39.0302	38.9650	38.6908	39.7267
d-Tm221A1_45_F06F	20.4597	22.6544	23.8968	26.5942	28.5463	30.3062	31.3341	32.1091	33.1057	34.2496	34.3542	34.6762	35.2231	35.2157	35.5091	35.8415	36.1842	36.3195	36.5516	36.5197	36.6143	36.8731	36.9909	37.1522	37.2789	37.2932	37.6720	37.5755	37.6445	36.0240	37.8670	38.0937	37.9458	37.9377	37.7530	37.8268	37.5089	37.3695	36.8255	36.3416	36.2706	36.0816	35.7127	35.4171	35.0217	34.8422	34.7565	34.8998	35.5723
d-Tm221A1_45_F07F	23.4405	26.3906	29.1830	32.0966	34.0435	36.2455	37.8993	38.8277	40.6470	41.3228	41.3801	42.5787	42.7648	43.1876	43.5017	43.8596	44.0131	44.4556	44.7153	45.0930	45.3414	45.7226	45.9685	46.2121	46.3748	46.5882	46.6890	46.0818	46.8312	47.4309	47.1103	47.2995	47.1639	47.3160	47.1127	47.1039	46.9833	46.5422	46.0919	45.4202	45.3658	45.2223	44.6194	44.2965	43.9531	43.8659	43.7412	43.9309	44.6781
d-Tm221A1_45_F08F	19.7717	23.3810	26.7657	28.8660	30.7463	32.7955	34.4549	35.6440	37.0896	38.0187	38.3999	39.1379	39.5294	39.9963	40.4566	40.4212	40.6213	40.9313	41.2444	41.2234	41.5714	41.8891	42.2227	42.5753	42.6035	42.8586	43.0349	43.0700	43.3108	43.5088	43.5304	43.5842	43.7589	43.6904	43.6197	43.4797	43.1653	42.8069	42.3322	41.6700	41.4662	41.2075	40.7250	40.1464	39.9660	39.7128	39.5938	39.8752	39.5876
d-Tm221A1_45_G02F	22.3246	26.0935	28.5542	31.8640	34.4130	35.9182	38.2221	39.6736	40.8768	41.7450	42.4190	43.4207	43.6832	43.9154	44.7696	44.9941	45.0300	45.7967	46.0591	46.5342	46.9719	47.2356	47.5044	48.0164	48.1531	48.2352	48.3808	48.5974	48.9107	49.1002	49.0653	49.3032	49.3624	49.4964	49.2968	49.2520	48.9549	48.4785	47.8425	47.2785	47.0906	46.8226	46.3021	45.5515	45.5829	44.0246	45.1103	45.3403	46.2584
d-Tm221A1_45_G03F	21.9364	24.7986	27.3200	29.4496	31.5993	33.5404	35.3016	36.4744	37.3068	38.1293	38.5840	39.4301	39.5222	39.8921	40.2337	40.2842	40.2740	40.7436	40.8152	40.9945	41.5858	41.5828	42.1525	42.2744	42.4352	42.3449	42.3964	42.5005	42.6321	42.9043	42.7978	42.9859	43.2491	43.2301	43.0294	43.0232	42.7882	42.4229	41.8528	41.4878	41.3223	41.0810	40.7286	40.1582	40.0327	39.1380	39.5810	39.8923	40.8441
d-Tm221A1_45_G06F	21.5384	24.5001	27.0604	29.7485	31.3618	33.3643	34.9631	35.7940	36.5724	37.9680	38.0974	39.1839	38.9745	39.4867	39.8673	40.0544	40.4099	40.4508	40.8834	41.0249	41.7075	41.6762	41.9967	42.0778	42.3813	42.4338	42.6813	42.7762	42.8898	42.8849	42.9894	43.1170	43.3188	43.2766	43.1801	43.1680	42.8991	42.4995	41.8156	41.4814	41.3857	40.3805	40.8488	40.5146	40.0497	40.1130	40.0227	40.1859	40.8582
d-Tm221A1_45_G07F	23.1454	26.6652	29.2170	31.9670	34.2848	35.7623	37.9037	39.2196	39.7964	41.1854	41.4155	42.3904	42.4461	42.5146	42.9988	43.3900	43.2745	43.8635	43.9205	44.2797	44.7982	44.8828	45.3434	45.4276	45.7480	45.7399	45.7661	45.9419	46.1889	46.3778	46.3403	46.3759	46.6001	46.7100	46.5922	46.4267	46.3174	45.8423	45.2434	44.8449	44.7338	44.4177	43.9527	43.4099	43.2684	42.5319	43.0168	43.1383	44.1155
d-Tm221A1_45_H02F	24.3652	28.1430	31.7297	34.5839	36.2874	37.5883	39.6980	41.2906	41.9319	43.4070	44.1234	44.6121	44.6605	45.0228	45.2563	45.6924	45.8826	46.2488	46.4359	46.7963	47.1501	47.4785	47.7141	47.9548	48.0037	48.2250	48.2618	48.3258	48.4055	48.7060	48.8720	48.8648	48.9009	48.9629	48.8493	48.7513	48.4793	48.1124	47.6034	46.9662	46.8018	46.5577	46.1974	45.7466	45.4841	45.3949	45.1465	45.3906	46.0085
d-Tm221A1_45_H03F	25.0341	29.5544	32.1585	35.3186	37.4293	38.6917	40.9545	43.1025	43.1341	44.5924	45.5003	46.0580	45.9327	46.4740	46.8763	47.1926	47.4753	47.2551	47.9810	48.4283	48.8414	49.2314	49.6214	49.6666	49.8422	50.0498	50.1264	50.2938	50.8989	50.6273	50.8507	50.7432	50.8169	50.9486	51.0902	50.6948	50.6967	50.0864	49.5666	48.9443	48.9193	48.6940	48.0202	47.6185	47.4203	47.3008	46.9400	47.3174	47.9410
d-Tm221A1_45_H06F	25.2758	28.9511	32.1622	35.2952	36.9216	37.9247	40.3162	41.4315	41.8088	43.1142	43.9632	44.5071	44.5337	44.7634	45.2997	45.5257	45.7113	46.0689	46.3508	46.5266	46.9089	47.2078	47.5195	47.6584	47.8000	47.9939	48.1348	48.1255	47.9873	48.5843	48.6420	48.6080	48.6659	48.8050	48.8023	48.5923	48.5081	48.0323	47.6882	47.0107	47.0647	46.7410	46.3321	45.9672	45.7023	45.7130	45.5009	45.7302	46.2379
d-Tm221A1_45_H08F	20.4950	23.7719	27.9720	29.4480	30.8369	32.0780	33.8266	34.8754	35.6802	36.8225	37.4872	38.2069	38.1313	38.4400	39.1471	39.2594	39.4634	39.7780	39.8559	39.9247	40.3232	40.5671	40.9450	40.9969	41.1612	41.3576	41.5046	41.5649	41.8424	41.8912	41.9763	41.9572	41.9857	42.0499	42.1335	41.8529	41.8881	41.2914	40.8323	40.2302	40.2061	39.9631	39.4818	39.0410	38.8375	38.7564	38.4661	38.7331	39.3242
d-Tm221A1_45_H09F	23.3445	25.7509	29.0075	30.8518	32.0705	33.5114	35.0958	36.2373	37.3415	37.7699	38.5439	39.0264	39.1238	39.3040	39.7725	39.9431	39.8137	39.0503	40.2558	40.1594	40.4542	40.8815	41.0759	41.2721	41.6286	41.5887	41.6007	41.7762	41.7484	41.8223	41.9781	41.9478	42.1509	42.1024	41.9223	41.8663	41.6997	41.2456	40.6880	40.2106	40.1428	39.8386	39.3198	38.9065	38.7160	38.4964	38.3767	38.5964	39.1257
d-Tm221A1_45_H11F	25.8935	28.6866	32.0871	34.6029	36.9400	37.9544	39.6514	41.0709	42.1918	43.1922	44.1368	44.4202	44.5240	44.8834	45.5441	45.5427	45.6435	45.7311	46.0601	46.3588	46.7832	47.0089	47.3055	47.7057	47.8042	47.7785	47.8545	47.8725	47.5138	48.2817	48.3146	48.3416	48.5318	48.5960	48.4245	48.3188	48.1446	47.8574	47.3193	46.8608	46.5998	46.4519	46.0553	45.7069	45.5287	45.2770	45.3766	45.4470	46.1365
d-Tm221A1_45_H12F	26.3668	29.4278	33.5751	36.0937	37.2607	38.6064	40.3941	41.6416	42.4532	44.0693	44.9110	45.2404	45.3178	45.8767	45.9685	46.1741	46.3652	46.7589	47.0205	47.3184	47.6431	47.8431	48.2020	48.3556	48.3590	48.6128	48.6623	48.7237	48.7274	49.0212	49.3031	49.1771	49.2494	49.2583	49.1701	49.0207	48.7412	48.3647	47.7961	47.2047	46.8753	46.7715	46.2140	45.7619	45.4046	45.2059	45.1371	45.3600	46.0823
d-Tm221A1_46_A03F	27.5296	31.2076	33.8698	36.5497	38.4208	39.7128	41.1033	42.4837	43.4805	44.3355	45.1245	45.5438	45.6717	45.5763	46.1111	46.1986	46.1209	46.5912	46.8161	47.1364	47.5024	47.7061	47.9619	48.2087	48.2887	48.2165	48.3182	48.4041	48.5574	48.8061	49.0445	48.9650	49.0117	49.0935	48.9806	48.8364	48.6426	48.2318	47.7059	47.2723	47.0161	46.9010	46.4554	45.9502	45.7555	45.7153	45.5954	45.8016	46.3521
d-Tm221A1_46_A04F	26.9399	31.5246	33.5167	36.1533	38.0167	39.9366	41.4758	42.8054	43.9908	44.9295	45.3706	46.2165	46.3308	46.5775	46.9236	47.2288	47.2656	47.9114	48.1059	48.7410	48.9868	49.2948	49.6148	49.8622	49.9337	50.0496	50.1965	50.2995	50.4237	50.7819	50.9895	50.9394	51.0666	51.1158	51.1585	50.8631	50.6990	50.3219	49.6015	49.2132	48.9193	48.7874	48.2606	47.7162	47.4976	47.3751	47.2451	47.4993	48.0995
d-Tm221A1_46_B07F	27.6808	31.5074	34.0380	36.4293	38.9041	40.2331	42.0364	43.6304	44.5222	44.8015	46.0795	46.3491	46.4175	46.6111	47.1307	47.3855	47.4718	47.8166	48.1685	48.5203	48.8255	49.0622	49.2669	49.5369	49.4568	49.5232	49.7760	49.3338	49.9537	50.1374	50.3029	50.2015	50.4192	50.3048	50.2814	50.1833	49.9342	49.5650	48.9628	48.5984	48.4401	48.1495	47.6651	47.2075	46.9485	46.9453	46.6422	46.7620	47.5376
d-Tm221A1_46_B12F	26.1528	29.1712	32.6077	35.1858	37.5871	39.2024	40.7508	42.0814	43.1145	43.6018	44.5600	45.4633	45.2050	45.4459	46.0375	46.0894	46.0233	46.4972	46.8614	47.1544	47.4155	47.7733	48.0747	48.2598	48.3280	48.4005	48.5324	48.6563	48.7558	49.0264	49.1153	49.0253	49.2624	49.2534	49.2530	49.0246	48.7001	48.3517	47.1866	47.2693	47.0966	46.8388	46.3532	45.7954	45.4756	45.5158	45.2005	45.4107	46.2209
d-Tm221A1_46_C11F	24.6402	27.1846	30.1029	32.1486	34.2255	35.6121	37.7059	38.7921	39.6323	40.9715	40.7340	41.2786	41.3039	42.1585	41.9317	42.6755	42.7704	43.2665	43.2960	43.4782	43.8500	44.2766	44.4375	44.2362	44.8407	44.8662	45.1029	45.1141	45.2297	45.3429	45.5870	45.6633	45.7613	45.7277	45.5983	45.4052	45.2934	44.7875	44.2799	43.6994	43.4862	43.0079	42.7058	42.2675	41.9626	41.7492	41.5594	41.8221	42.6138
d-Tm221A1_46_D03F	24.7854	28.1680	31.4559	33.6919	36.4838	37.9876	39.5335	41.7199	42.9131	43.8595	44.6088	44.3518	45.3034	45.7174	45.9056	46.3533	46.5403	47.0109	47.2935	47.9332	48.2248	48.3097	48.7233	48.9880	49.1329	49.2822	49.4039	49.6026	49.7710	49.8019	50.1651	50.0801	50.2391	50.2939	50.3133	49.9078	50.0158	49.6278	49.0626	48.5767	48.3647	48.1604	47.7525	47.2737	47.0861	46.9782	46.7696	46.9964	47.7908
d-Tm221A1_46_D05F	23.2869	25.3082	28.2486	30.4686	32.3904	33.6224	34.8266	35.8992	37.3899	37.8971	38.7553	38.3576	38.9131	39.1655	39.4527	39.8696	39.8471	40.0259	40.2678	40.0773	40.7142	40.6790	41.0477	41.2589	41.4842	41.6545	41.5916	41.8260	41.8480	41.8821	41.9570	42.0216	42.1715	42.0910	42.0169	41.3476	41.6868	41.3549	40.8228	40.3168	40.1517	39.9988	39.6040	39.1715	38.9189	38.7425	38.6367	38.8122	39.5691
d-Tm221A1_46_D08F	23.7096	26.8455	29.8987	32.9161	35.1173	36.6351	38.5284	40.2371	41.2862	42.4817	43.3007	43.5279	43.9461	44.3968	44.7060	45.0312	45.0925	45.5160	45.8191	46.1920	46.6633	46.7271	47.2197	47.5779	47.7540	47.7307	47.8990	47.9993	48.2910	48.3684	48.5706	48.3995	48.6888	48.6294	48.5829	48.2102	48.1844	47.6927	47.0199	46.5704	46.2770	45.9663	45.6282	45.0823	44.7828	44.6856	44.4699	44.6675	45.6061
d-Tm221A1_46_E06F	24.7196	27.8547	30.8025	33.1885	35.5709	37.5370	38.5923	39.8960	41.1273	42.1147	42.9049	43.7599	43.9637	43.6961	44.4306	44.7810	44.9011	45.3801	45.6851	45.8609	46.3234	46.6728	46.9215	47.2499	47.3649	47.5701	47.7054	47.8542	47.9995	48.2043	48.4350	48.5139	48.4583	48.5503	48.5138	48.3669	48.1092	47.7296	47.1741	46.6878	46.4601	46.2790	45.7462	45.2423	44.9705	44.8502	44.8016	44.9564	45.3844
d-Tm221A1_46_E07F	17.7718	19.6971	22.2558	25.1665	27.1719	28.6409	30.1825	31.5350	32.6945	33.5812	33.8789	34.6549	34.9892	35.4354	35.7539	35.7054	36.0940	36.3847	36.5251	36.5885	36.7445	36.9697	37.0077	37.4180	37.6992	37.8666	37.9301	37.9850	38.0875	38.2116	38.3845	38.3993	38.3225	38.4360	38.2134	38.0792	37.8820	37.5578	36.9806	36.5215	35.5507	36.0320	35.6178	35.2186	34.7493	34.7059	34.5006	34.6096	35.2831
d-Tm221A1_46_E12F	22.4320	25.2429	27.8922	30.0499	32.3557	33.3382	35.2292	36.6480	37.3759	38.3442	39.3554	39.6555	40.4418	39.4776	40.1421	40.4736	40.8976	41.0338	41.4296	41.7340	41.8897	42.2234	42.3662	42.6053	42.6775	43.0763	42.9627	43.1218	43.0862	43.3268	43.3560	43.7139	43.7016	43.7676	43.5364	43.7301	43.5791	43.4727	42.9317	42.6458	42.4313	42.3754	41.8833	41.7943	41.5183	41.4479	41.2622	41.4813	42.2758
d-Tm221A1_46_F01F	22.0278	25.7489	28.9863	31.6390	34.1892	36.0710	37.7093	39.1737	40.5737	41.7242	42.1292	43.0065	43.3402	43.7016	43.9795	44.5236	45.1279	45.2709	45.4836	45.9776	46.3780	46.7592	47.2828	47.5016	47.6862	47.0444	47.9062	47.9992	48.1636	48.4088	48.5588	48.7367	48.8028	48.8965	48.6853	48.6324	48.3921	48.0583	47.3980	46.8313	46.6856	46.5097	46.0472	45.4253	45.2365	45.0386	44.8638	44.9863	45.8720
d-Tm221A1_46_F03F	20.9365	23.4610	25.3630	27.9981	29.9052	31.1363	32.2962	33.2951	34.2847	35.1094	34.7081	36.1499	36.0794	36.2947	36.8352	36.9410	36.9999	37.4747	37.3285	37.4803	37.6114	37.8461	37.8615	38.2498	38.3973	38.4658	38.6277	37.7277	38.7577	38.9346	38.9487	39.0361	38.9718	39.0644	38.8328	38.8499	38.6141	38.1701	37.6009	37.0577	37.0107	36.7909	36.3036	35.6902	35.4471	35.2884	35.0818	35.2347	36.0300
d-Tm221A1_46_F04F	24.0453	27.3783	29.4873	32.5644	34.4037	36.4131	37.6861	39.1535	40.2307	41.4147	41.6486	42.4686	42.6940	43.0582	43.1423	43.7797	43.5887	43.9480	44.3986	44.4479	44.7868	45.2525	45.3974	45.6876	45.8470	45.9961	46.1126	46.2955	46.4664	46.5385	46.6013	46.6514	46.6989	46.6934	46.6186	46.3938	46.2164	45.8342	45.4115	44.8505	44.6684	44.4990	43.9872	43.3937	43.2343	42.9479	42.8314	43.1175	43.5668
d-Tm221A1_46_F07F	21.4657	24.8234	26.6243	29.3937	30.7504	32.4111	33.9133	35.3339	35.8960	36.7979	37.3079	38.1571	38.1979	38.4247	38.9300	38.8254	39.0625	39.4071	39.5273	39.7296	39.8542	40.0970	40.4369	40.7017	40.7812	41.0871	41.1405	41.2370	41.3366	41.3126	41.4473	41.4523	41.7730	41.4921	41.5855	41.5556	41.2141	40.8939	40.5354	39.9883	39.7850	39.5487	39.3018	38.7975	38.6180	38.3134	38.2199	38.5028	39.1510
d-Tm221A1_46_G05F	25.7579	28.3461	31.1614	33.4723	36.1620	36.8555	38.2220	39.4809	40.5508	41.3102	41.8177	42.3007	42.4092	42.6872	42.9835	43.2252	43.2119	43.6417	43.8018	43.9557	44.3934	44.3536	44.7597	45.0424	45.1498	45.1166	45.3626	45.3914	45.5060	45.6908	45.7586	45.8216	45.9314	45.9389	45.8764	45.7187	45.5114	44.9157	44.3300	43.8369	43.6629	43.3816	42.9733	42.3705	42.0820	41.8979	41.7659	41.9494	42.7155
d-Tm221A1_46_G08F	21.4513	24.4745	27.4498	29.6704	32.3065	33.0083	35.4650	36.8082	37.6389	39.0562	39.5883	40.1298	40.0691	40.6491	41.0710	41.0384	41.2636	41.7446	41.9423	42.0502	42.5741	42.7558	43.1063	43.2776	43.4570	43.6049	43.6102	43.7887	43.7841	44.2196	44.1618	44.0952	44.3920	44.4494	44.3681	44.0921	43.9485	43.4504	42.9949	42.6145	42.2053	41.9259	41.3989	41.1624	40.6598	39.2665	40.3338	40.6251	41.4527
d-Tm221A1_46_H02F	24.7586	28.4201	31.9550	33.7729	36.5757	38.0789	40.0580	40.6858	41.9967	43.2062	43.9436	44.4191	44.4565	44.7636	45.2720	45.4846	45.6368	45.4600	46.3289	46.6101	47.1053	47.3546	47.6631	48.0245	48.0901	48.1416	48.2708	48.4148	48.5404	48.7214	48.8960	48.9582	49.0341	49.0246	48.9646	48.8669	48.7161	48.3360	47.7096	47.1901	47.1482	46.7158	46.2676	45.9004	45.6680	45.5376	45.3996	45.6357	46.1150
d-Tm221A1_46_H03F	22.1879	26.1324	28.9524	31.1406	33.0214	34.7431	36.7111	37.7128	38.9587	40.0182	40.8576	41.1063	41.1305	41.5295	41.9146	42.0433	42.3260	42.3819	42.6611	42.6820	43.2597	43.5956	43.8744	44.1496	44.2996	44.3429	44.4351	44.5410	44.5652	44.6754	44.7621	44.9874	45.0905	45.1269	44.9134	44.8370	44.6481	44.1705	43.5254	43.0430	42.9258	42.5871	42.1464	41.6169	41.4276	41.2064	41.0511	41.2589	41.9276
d-Tm221A1_46_H07F	26.4106	29.9964	32.7122	34.9859	37.5182	38.5076	41.1342	41.8098	42.8812	43.6906	44.5948	44.9703	45.0702	45.0878	45.8569	45.9369	46.0617	46.1448	46.9133	47.0795	47.4368	47.7109	48.0192	48.2472	48.3842	48.3834	48.3952	48.6223	48.8901	48.9697	49.1881	49.1040	49.2267	49.2036	49.1217	49.0855	48.8559	48.4471	47.8290	47.3420	47.1967	46.8917	46.4251	45.9298	45.7072	45.5516	45.3977	45.5902	46.1646
d-Tm221A1_46_H10F	24.1829	27.1096	31.1762	32.8475	35.3417	36.8215	38.7096	39.6872	40.7110	41.7374	42.7548	43.0454	43.0655	43.3103	43.7745	44.0346	44.3094	44.1372	44.6704	44.9474	45.4876	45.7173	45.9168	46.2053	46.3748	46.4498	46.4189	46.6163	46.8131	46.9600	47.3165	47.0704	47.2244	47.2354	47.2609	47.1449	46.8635	46.4579	45.9532	45.3924	45.3203	44.9589	44.6298	44.1664	43.8894	43.7588	43.5731	43.8950	44.3542
d-Tm221A1_47_A02F	27.5700	31.6767	34.7718	37.3146	39.3208	40.6496	42.8160	43.8276	44.8166	46.0287	46.2393	46.7669	46.9854	47.1562	47.2671	47.4530	47.5812	47.9235	48.3916	48.6580	49.0422	49.1182	49.3329	49.6051	49.5236	49.5770	49.6990	49.9494	50.0376	50.1770	50.3128	50.3592	50.3782	50.4980	50.3612	50.3286	49.9440	49.5870	49.0705	48.5404	48.2974	48.1146	47.6616	47.2445	46.8309	46.7834	46.6997	46.8813	47.5052
d-Tm221A1_47_B01F	26.0156	29.4925	32.4222	35.0493	36.8289	38.5658	40.3371	42.0922	42.7081	43.5208	44.7336	45.1235	44.9608	45.0332	45.7232	46.0418	46.1656	46.5534	46.6830	47.0694	47.4162	47.7236	47.9333	48.3378	48.2513	48.3475	48.3574	47.3717	48.7935	48.9307	49.0254	48.9490	49.2916	49.0548	49.0818	48.8988	48.7703	48.3049	47.7231	47.2823	47.0226	46.8638	46.2116	45.7019	45.5525	45.6579	44.9914	45.2974	46.1259
d-Tm221A1_47_C01F	22.9380	25.6821	27.9215	30.2069	32.0681	33.3178	34.0152	35.9774	37.3077	37.7655	38.4467	39.0595	38.9421	39.3164	39.6364	40.0411	39.9487	40.2368	40.5245	40.5463	40.6941	41.1182	41.3413	40.7213	41.7287	41.6706	41.8910	42.0133	42.0679	42.2532	42.3330	42.3019	42.4589	42.4632	42.3779	42.2801	41.8871	41.5480	41.1024	40.5033	40.4094	40.1826	39.7653	38.9042	38.9249	38.7656	38.6043	38.7856	39.5152
d-Tm221A1_47_D01F	21.7114	25.9895	28.3156	31.4553	33.3581	35.0074	37.0375	38.2751	39.8627	40.8619	41.6112	41.5598	42.2522	42.8796	43.2224	43.7867	43.7540	44.1751	44.5754	45.0174	45.3454	45.6950	46.0074	46.2261	46.4495	46.5909	46.5893	46.8910	47.0158	47.0919	47.4681	47.3570	47.6262	47.6046	47.6446	46.9967	47.3276	46.9079	46.3556	45.8686	45.7410	45.4963	45.1646	44.6843	44.4772	44.3902	44.1795	44.4385	45.1860
d-Tm221A1_47_D02F	19.3208	23.1431	26.0760	28.2493	30.6396	32.4716	34.3386	35.3758	36.6510	37.5462	38.1245	38.5169	38.7990	39.1288	40.0125	40.1870	40.3494	40.5853	40.7192	41.1343	41.4070	41.4164	42.0484	42.1352	42.3453	42.5357	42.5764	42.7229	42.7711	42.9519	42.9670	43.2033	43.2928	43.3000	43.4456	42.9386	43.0677	42.6602	42.0995	41.6749	41.5237	41.3916	41.0225	40.7510	40.3294	40.1047	40.0291	40.1927	40.9207
[truncated: 207 more columns]
