# Supplementary material for: Last-percent improvement in eligibility rates of crop seeds based on quality evaluation using near-infrared imaging spectrometry
Source: PLoS One. 2023 Sep 20;18(9):e0291105. doi: 10.1371/journal.pone.0291105 (PMC10511137; doi:10.1371/journal.pone.0291105)
Supplement: S1 File — (ZIP) [file pone.0291105.s005.zip › data/00_X-dTm221A1R.csv]

Label	929.98	936.12	942.26	948.40	954.54	960.68	966.82	972.96	979.10	985.24	991.38	997.52	1003.66	1009.80	1015.94	1022.07	1028.21	1034.35	1040.48	1046.62	1052.76	1058.89	1065.02	1071.16	1077.29	1083.43	1089.56	1095.69	1101.83	1107.96	1114.09	1120.22	1126.35	1132.48	1138.61	1144.74	1150.87	1157.00	1163.13	1169.26	1175.39	1181.51	1187.64	1193.77	1199.90	1206.02	1212.15	1218.27	1224.40
d-Tm221A1_11_A12R	22.7557	26.3208	28.6437	31.3246	32.7736	34.8401	35.5601	38.0395	37.6998	38.6758	39.1852	39.8385	39.8542	40.2296	40.3776	40.7031	40.9046	41.4691	41.3119	41.5643	42.1503	42.3612	42.6730	42.7056	42.8218	43.0715	43.0999	43.1536	43.0842	43.4246	43.7109	43.6472	43.7364	43.7054	43.5930	43.4613	43.1625	42.6215	42.0987	41.6680	41.3121	41.3993	40.8243	40.4378	40.1631	39.9507	39.7581	40.0449	40.7068
d-Tm221A1_11_B11R	24.8046	27.6360	29.8616	32.6515	33.9182	35.8493	36.9419	38.2093	39.3452	39.5008	40.1209	40.5906	40.4783	40.9190	41.2951	41.4993	41.8691	42.0960	42.2941	42.4836	42.7930	43.1299	43.3483	43.5091	43.5157	43.7499	43.8837	43.9268	44.0540	44.2230	44.2579	44.3563	44.4038	44.4276	44.2536	44.1579	43.7485	43.1357	42.8269	42.2323	42.0093	41.8118	41.3349	40.9200	40.6848	40.3905	40.3914	40.5871	41.3755
d-Tm221A1_11_C01R	23.0246	26.2870	28.9254	31.1793	33.0059	34.5319	36.0487	37.4741	38.0340	38.7278	39.0893	39.6283	39.4323	40.2879	40.6887	40.6958	41.1061	41.4782	41.7624	42.1669	42.6105	42.7055	43.0930	43.1188	43.0831	43.3889	43.5013	43.3886	43.8959	43.9213	44.1281	44.0451	44.2143	44.3783	44.2850	44.2115	43.8786	43.5786	43.1159	41.5476	42.6250	42.2566	41.9411	41.6179	41.5067	41.3901	41.4118	41.5378	41.9721
d-Tm221A1_11_D06R	21.1163	24.6908	27.1442	28.8675	30.7380	32.6619	33.9449	35.1827	36.1554	36.6061	36.7662	37.5342	38.0035	38.0862	38.0948	38.3908	38.9707	38.9430	39.1626	39.5082	39.7988	39.9928	40.1922	40.5297	40.6527	40.7794	40.8927	40.9376	41.0550	41.1164	41.3286	41.3261	41.3996	41.4674	41.3295	41.2031	40.8496	40.4557	39.9245	39.5634	39.4030	39.1890	38.8183	38.4106	38.2267	38.0587	37.8945	38.1822	38.7546
d-Tm221A1_11_D10R	25.6561	29.4108	31.7687	34.0519	36.3562	38.6024	40.0942	41.7341	42.6494	43.2341	43.5367	44.2579	44.5880	44.9178	45.1588	45.4476	46.1599	46.4495	46.7363	46.9268	47.6113	47.6846	48.1139	48.5541	48.5899	48.8517	48.9012	49.1199	49.2366	49.4019	49.5361	49.6158	49.7732	49.8672	49.7830	49.6610	49.2723	48.6758	48.2958	47.8771	47.6534	47.4364	46.7913	46.5533	46.4024	46.1988	46.0942	46.3254	46.5398
d-Tm221A1_11_E04R	19.7290	21.8059	23.7774	26.8013	29.0859	30.4780	32.3151	33.1707	34.3930	34.9253	35.6343	36.2641	36.3782	36.5835	37.1313	37.4756	37.4884	37.7256	37.8921	38.1149	38.6698	38.7245	39.1974	39.3493	39.4426	39.6283	39.7200	39.9474	40.0881	40.0363	40.2788	40.4241	40.5996	40.4918	40.6088	39.8788	40.1004	39.6983	39.2957	38.8115	38.6416	38.5279	38.2062	37.7416	37.6070	37.3456	37.2767	37.4576	38.1334
d-Tm221A1_11_F11R	25.5589	28.7310	30.6902	33.9738	35.9254	37.2363	38.4989	40.0710	41.1859	42.0182	42.7207	42.6592	43.1631	43.5175	43.8237	44.2949	44.7226	45.0389	45.3273	45.5500	45.9512	46.2404	46.4873	46.6346	46.8077	46.9698	47.3094	47.3004	47.5117	47.7612	47.8442	47.8233	48.0061	48.0850	47.8659	47.9179	47.4504	47.1740	46.6527	45.9831	45.8302	45.6546	45.1721	44.5676	44.4981	44.3193	44.1060	44.3850	45.1017
d-Tm221A1_11_H09R	24.0796	25.8233	28.3263	30.1389	31.3336	33.1583	33.9335	34.7642	35.5720	36.0526	36.2475	36.4197	36.6005	36.7381	36.9997	37.2295	37.2274	37.3902	37.6453	37.6538	37.9119	38.2263	38.3248	38.2828	38.5658	38.5903	38.5721	38.7888	38.9197	38.8552	39.0056	39.1345	39.1289	39.1164	39.0033	38.8132	38.6350	38.2466	37.8778	37.3937	37.3644	36.5977	36.7565	36.2512	36.1888	36.1064	35.9756	36.2316	36.6407
d-Tm221A1_12_A08R	25.2500	27.5543	30.2679	32.4545	33.5986	35.2328	36.7400	37.5514	38.7017	39.1547	39.3383	39.6028	39.8232	40.2443	40.6403	40.5024	40.8751	40.9563	41.0891	41.2008	41.7129	42.0301	42.2574	42.2069	42.3725	41.9647	42.3918	42.7001	42.8178	43.1391	43.1171	42.7462	43.1960	43.2475	43.1469	42.9367	42.7886	42.2043	41.8863	41.3637	41.0385	40.8690	40.5075	40.0670	39.9002	39.7864	39.5612	39.9295	40.3907
d-Tm221A1_12_C08R	20.6912	23.6143	26.4185	28.3229	30.0164	32.0808	33.1740	34.1003	34.9456	35.3461	35.9602	36.6121	36.8384	37.0625	37.3013	37.6188	37.7297	37.8581	37.5576	38.2562	38.7749	39.0090	39.2779	39.3459	39.4068	39.6333	39.7197	39.7845	39.9822	39.9924	40.1466	38.8303	40.1493	40.3525	40.2769	40.2052	39.9070	39.5781	39.2021	38.6929	38.4971	38.3342	37.9203	37.4820	37.3675	37.0491	36.9786	37.2708	37.8194
d-Tm221A1_12_D01R	22.5557	25.7965	28.4939	30.6291	31.6963	34.4437	35.8162	37.0673	38.1598	38.7718	39.1426	39.4417	39.9937	40.2429	40.7678	41.0960	41.3055	41.4412	42.0544	42.3569	42.8142	42.7599	43.3578	43.4734	43.4897	43.7602	43.7660	44.0902	44.0958	44.3153	44.3528	44.3764	44.6167	44.8016	44.7191	44.8008	44.6167	44.2824	43.9661	43.8126	43.3598	43.5468	43.0038	43.0937	42.8979	42.7731	42.8523	42.8564	43.2647
d-Tm221A1_12_D10R	25.8795	27.9619	29.4806	32.3002	34.5004	36.2777	37.4889	38.8785	39.6826	39.8505	40.4744	40.9818	40.9279	41.6023	41.8363	42.0953	42.3180	42.4147	42.8980	43.2790	43.5821	43.7103	43.9781	44.2934	44.4816	44.6113	44.4778	44.8606	44.9349	44.9603	45.1960	45.2046	45.2845	45.3787	45.2810	45.1298	44.6916	44.2729	43.7143	43.2495	43.0824	42.9293	41.4932	41.8104	41.5858	41.3348	41.3413	41.4586	42.2244
d-Tm221A1_12_F12R	25.2224	28.8423	31.6225	34.8126	36.5872	38.3804	39.3670	41.3105	42.3192	42.5780	43.1217	44.0802	44.2401	44.5117	44.7353	45.2940	45.6464	46.1211	46.4168	46.6926	47.0926	47.3677	47.6275	47.2163	47.8547	48.0066	48.3456	48.4164	48.5718	48.8122	48.9543	48.8964	49.1079	49.1135	49.0353	48.9212	48.5047	48.2042	47.6743	47.1710	47.0386	46.9093	46.3765	45.8446	45.7144	45.5790	45.4827	45.5926	46.2514
d-Tm221A1_12_G12R	23.8285	27.6575	30.3645	33.4244	35.5198	37.1231	38.8185	40.7254	41.6772	42.1214	42.9477	43.7942	43.7561	44.1848	45.1222	45.0558	45.8765	46.1587	46.3418	46.9925	47.2508	47.6056	47.8863	48.0442	48.1094	48.3193	48.4864	48.8952	49.0457	49.3928	49.2668	49.4932	49.6771	49.6809	49.6567	49.3985	49.1199	48.6971	48.1001	47.6003	47.2087	47.1973	46.6651	46.2447	45.9056	45.6661	45.5128	45.7639	46.5041
d-Tm221A1_13_B01R	25.5832	27.8996	31.3622	33.2942	35.5514	37.2307	38.9735	40.3435	41.1093	41.8861	42.0111	42.6032	43.0077	43.3688	44.0434	44.1094	44.4012	44.8302	45.3587	45.5172	46.0732	46.1304	46.5137	46.4817	46.8670	46.7594	47.1557	47.3187	47.4109	47.5555	47.7413	47.7781	48.1721	48.0674	48.0511	47.8568	47.3841	45.7224	46.1723	45.8540	45.6592	45.0415	44.9749	44.5021	44.0860	44.0229	43.8194	44.0329	44.6968
d-Tm221A1_13_B06R	24.6229	28.0759	31.3498	34.0990	35.7809	37.7494	39.6095	40.5817	41.9283	42.1911	42.9170	43.6990	44.0873	44.2195	44.6828	45.1254	45.6969	46.0990	46.3139	46.7378	47.0406	47.4074	47.8300	47.9394	47.9129	48.0354	48.2605	48.3682	48.6862	48.8814	48.8178	48.9924	49.1875	49.1610	49.1232	48.9906	48.7169	48.2930	47.5393	47.1722	47.0495	46.7531	46.2455	45.5786	45.5610	45.4376	45.2296	45.5533	46.1148
d-Tm221A1_13_B07R	20.8381	23.5896	26.4097	28.9936	31.0490	32.4608	33.9421	35.3985	36.4450	36.8597	37.3183	38.1289	38.4314	38.6207	39.2184	39.4478	39.9506	40.2103	40.4456	40.7217	41.2290	41.5365	41.8355	41.9960	42.1431	42.2843	42.3805	42.4431	42.8031	43.0046	42.9652	43.1766	43.2233	43.3119	43.1981	43.1154	42.8783	42.4369	41.9230	41.4764	41.3780	41.1414	40.6818	40.1655	40.1149	39.4000	39.7354	39.9830	40.6567
d-Tm221A1_13_B09R	22.6546	25.6717	28.8777	30.9020	32.7707	33.8768	36.0373	37.1668	38.0690	38.5479	38.8804	39.5170	39.7797	40.1306	40.6133	40.8386	41.0016	41.3553	41.5599	41.7757	42.3575	42.4092	42.8247	43.0540	43.2609	43.3247	43.2860	43.5048	43.6816	43.9648	43.9237	43.9986	44.1439	44.1701	44.1008	44.1085	43.7280	43.1730	42.7863	42.4193	42.2057	41.9635	41.5097	41.1231	40.9285	39.1052	40.6099	40.8353	41.7059
d-Tm221A1_13_D10R	20.0698	22.7169	24.8365	26.6872	28.5756	30.2941	31.1204	32.8684	33.4388	33.8616	34.6665	35.3063	35.6407	35.3853	36.4464	36.0866	36.4139	36.8588	36.9018	37.0431	37.4284	37.4953	37.6176	37.8369	37.9387	38.1209	37.9717	38.1111	38.6731	38.5720	38.5944	38.7152	38.6443	38.9153	38.6573	38.6677	38.6770	38.3632	38.3134	37.5821	36.4861	37.4994	37.2188	36.9812	36.8463	36.9670	36.7298	36.6001	37.0511
d-Tm221A1_13_D11R	21.1197	24.2248	27.7496	29.4823	30.9751	32.4908	33.1439	35.7400	36.5027	36.9359	37.7942	38.0198	38.4203	38.8278	39.2960	39.3788	39.6750	40.1061	40.0915	40.5058	40.9149	41.1209	41.6635	41.8007	41.8635	41.8652	42.1122	42.3028	42.2837	42.4721	42.7071	42.6654	42.7879	42.9134	42.6070	42.3770	42.1409	41.6854	41.2035	40.5580	39.8948	40.0521	39.6781	39.3441	39.0033	38.9521	38.8185	39.0384	39.6716
d-Tm221A1_13_E05R	20.4328	23.8177	25.7583	28.7521	29.5949	31.4620	32.9074	33.7898	35.1032	35.7684	35.9685	36.3123	36.9064	37.0269	37.4882	37.7295	37.9949	38.2756	38.4143	38.5992	38.9378	39.2076	39.4010	39.7524	39.9102	39.9202	40.0525	40.2051	40.2428	40.3026	40.5524	40.5406	40.6962	40.7194	40.8621	40.2552	40.3060	39.9198	39.5041	39.1392	39.0157	38.8377	38.5951	38.2151	38.0787	37.9670	37.7386	38.0198	38.6055
d-Tm221A1_13_F02R	23.1857	27.0617	30.1036	32.4239	34.3359	35.7761	37.7875	39.1286	40.4079	40.8593	41.4575	41.8889	42.2683	42.6815	42.6824	43.7144	44.2338	44.4659	44.7958	45.3060	45.5969	45.9847	46.2697	46.2430	46.6416	46.5436	46.9512	47.0236	47.2848	47.4244	47.5956	47.6866	47.7513	47.8089	47.6935	47.4514	47.1758	46.6167	46.1014	45.4884	45.2338	44.6461	44.3535	43.8703	43.5365	43.3850	43.1321	43.4741	44.2792
d-Tm221A1_13_H01R	27.7740	32.2154	35.2189	37.2887	38.9404	41.1374	42.7359	44.2842	45.2533	45.7004	46.2395	46.4607	46.6089	46.7060	47.2009	47.5979	48.1882	48.5058	48.8738	48.9986	49.3723	49.7439	49.7207	49.9445	50.1043	50.2217	50.3980	50.5688	50.7211	50.7318	50.8762	51.0337	51.0873	51.3257	51.0402	51.0516	50.5276	50.1339	49.6237	49.0121	48.8165	48.4907	48.0376	47.6655	47.3310	47.3635	47.1914	47.3055	47.9179
d-Tm221A1_13_H02R	24.8729	28.7366	30.5197	32.5141	34.8848	35.8125	37.1439	38.3391	39.0484	39.4697	39.5882	40.2985	40.3960	40.4210	40.7166	40.8763	40.9692	41.1814	41.4671	41.5450	41.9999	42.1553	42.3229	42.5305	42.4482	42.5929	42.6232	42.7463	42.9641	43.0076	43.1934	42.5672	43.2465	43.2215	43.1592	43.0707	42.6172	42.2268	41.7490	41.1598	40.9948	40.8710	40.3824	39.8929	39.5715	39.4254	39.3626	39.4516	40.1931
d-Tm221A1_14_A02R	24.3403	26.6354	30.0862	32.9134	34.3612	35.8452	37.5532	38.6446	39.7068	40.3611	40.7474	41.4601	41.5712	42.2037	42.5394	42.6715	42.9433	43.3248	43.7277	44.0254	44.3891	44.7305	45.1638	45.2840	45.3483	45.5447	45.6009	45.8416	45.8638	46.3896	46.2663	46.0924	46.6426	46.5788	46.4873	46.4469	46.0774	45.6970	45.2306	44.6377	44.4488	44.2992	43.9031	43.3112	42.9851	43.1075	42.9221	43.2370	43.7983
d-Tm221A1_14_A05R	20.7485	23.3947	25.5651	28.8557	30.1172	31.0089	32.4997	33.7777	34.7735	34.7001	35.0564	35.8192	35.7890	36.2105	36.7872	36.8186	36.8265	36.9012	37.1441	37.2270	37.5314	37.8778	38.2539	38.3239	38.3642	38.5627	38.5177	38.6155	38.6965	38.9569	38.8995	38.6090	39.1799	39.0394	38.9715	38.8616	38.5535	38.2334	37.7550	37.2295	37.0188	36.8926	36.5376	36.0650	35.7736	35.7337	35.6225	35.8227	36.4488
d-Tm221A1_14_B04R	22.0607	26.0339	27.9192	30.7551	32.5708	33.8151	35.7103	37.0932	38.2291	38.4422	38.9933	39.5840	39.8460	40.2592	40.9810	40.9577	41.4401	41.6168	41.9331	42.3491	42.4740	42.9130	43.1637	43.1772	43.3242	43.5527	43.6456	43.8561	43.9633	44.0594	44.1830	44.2764	44.3263	44.3909	44.3764	44.0488	43.7999	43.3213	42.8388	42.2684	42.0487	41.9423	41.3587	40.9910	40.6638	40.5795	40.5775	40.7178	41.4661
d-Tm221A1_14_B07R	21.7573	25.0722	27.4506	29.8695	31.6679	32.9511	34.3486	35.8254	36.5656	37.0536	37.6633	38.5377	38.1934	38.7918	39.2093	39.0995	39.8136	39.9562	40.2771	40.7131	40.7340	41.0031	41.5376	41.4006	41.7011	41.6765	41.8582	42.0576	42.3285	42.4783	42.5029	42.5553	42.7025	42.8239	42.8187	42.5267	42.3933	41.9299	41.4249	40.9790	40.8427	40.5803	40.1512	39.7652	39.2781	39.1594	39.2828	39.3192	40.1127
d-Tm221A1_14_C01R	24.3597	28.4717	31.3313	33.4603	36.5027	38.4170	40.2311	42.0363	42.9615	43.2820	44.1180	44.6291	44.8954	45.4134	46.1135	46.2089	46.7959	47.4909	47.5522	47.9933	48.4625	48.9015	49.1305	49.2909	49.4470	49.6903	49.8388	50.1013	50.0950	50.3953	50.4662	50.4882	50.7612	50.8555	50.7053	50.6470	50.3123	50.0383	49.4839	48.6416	48.6449	48.4208	48.0730	47.7575	47.4391	47.3283	47.2083	47.4827	48.1173
d-Tm221A1_14_C05R	22.8982	26.1092	29.1485	31.5384	34.0053	35.5510	37.1600	38.9480	39.8844	40.1023	40.9950	41.5503	41.7564	41.9698	42.7472	42.9810	43.3946	43.9197	44.1741	44.4741	45.1290	45.3607	45.6613	45.6374	45.8965	46.0924	46.2216	46.3657	46.7090	46.8791	46.9611	46.9995	47.1444	47.2963	47.2523	47.1922	46.8625	46.5542	46.1328	45.4726	45.5303	45.2164	44.9294	44.6326	44.4830	44.3176	44.3021	44.4712	45.0069
d-Tm221A1_14_C08R	23.9073	27.2075	29.7922	31.9089	34.5164	36.2468	37.8692	39.1721	39.7298	40.4313	41.0918	41.6601	41.8173	42.1894	42.5105	42.7371	43.3508	43.7001	43.7478	44.1593	44.7752	44.8343	45.2474	45.3098	45.4362	45.5386	45.7742	45.7636	46.0705	46.2776	46.3981	46.3022	46.4422	46.6419	46.5141	46.4102	46.0997	45.6924	45.2131	44.4725	44.5183	44.2740	43.9210	43.5538	43.4039	43.1981	43.1718	43.3231	43.8755
d-Tm221A1_14_D07R	21.3367	25.2861	27.0375	30.0330	31.8567	33.1921	34.9723	36.1892	37.1521	37.3904	38.0977	38.5626	38.6266	39.0253	39.2272	39.6319	40.1123	40.1300	40.4148	40.8644	41.0745	41.3564	41.6231	41.7331	41.8959	42.0316	42.1629	42.2292	42.2736	42.5109	42.7381	42.7550	42.7994	42.8618	42.7559	42.6476	42.4191	41.5923	41.4776	41.2312	41.0605	40.8590	40.4403	40.0535	39.8091	39.7289	39.6404	39.8854	40.3711
d-Tm221A1_14_E06R	21.6106	24.9906	27.5285	29.4841	32.0903	33.4366	35.1268	36.4890	37.4500	37.7028	38.2718	38.6458	38.9739	39.5444	39.6554	39.9187	40.5142	40.6760	41.0359	40.0023	41.7784	41.9696	42.3245	42.4100	42.4211	42.7476	42.8585	42.9210	43.0432	43.2636	43.3324	43.3187	43.3661	43.3802	43.3754	43.2347	42.8391	42.4530	41.7647	41.3628	41.1591	40.8723	40.4100	39.5933	39.6285	39.3572	39.3079	39.4936	40.2754
d-Tm221A1_14_E07R	18.9257	21.9483	24.2902	25.9859	27.6870	28.9190	30.5121	31.3997	32.4650	32.6430	33.1865	33.2814	33.7932	33.8953	34.5714	34.4708	34.8135	35.1221	35.0299	35.2434	35.4081	35.5205	35.9919	36.0519	36.0405	36.1618	36.4272	36.5971	36.4518	36.5607	36.7275	36.8065	36.8602	36.7898	36.8693	36.6659	36.3798	36.1430	35.8783	35.3011	35.2336	35.0396	34.8790	34.4743	34.2033	34.1555	34.1275	34.2500	34.7196
d-Tm221A1_14_E10R	25.7462	29.1836	31.6058	35.2802	37.4208	39.1344	41.3206	42.5827	43.6681	44.3414	44.6879	45.0759	45.6354	46.2058	46.5509	46.8723	47.5491	48.0366	48.5731	48.7304	49.3721	49.4190	49.7698	49.7184	50.0211	50.2263	50.4805	50.6945	50.7665	51.0205	51.1496	51.1604	51.3280	51.3982	51.4487	51.2743	50.8768	50.5658	49.8744	49.3707	49.2401	49.0325	48.5955	47.8289	47.7896	47.5631	47.5615	47.6844	48.3860
d-Tm221A1_14_F10R	21.7538	24.5119	27.6279	29.9445	31.8534	33.2183	34.3387	36.6568	37.1825	37.8005	38.4794	38.7802	39.2975	39.6001	39.8049	40.3341	40.5444	40.7780	41.0997	41.3307	41.7471	41.9735	42.2022	42.4400	42.6165	42.7374	43.0062	43.0387	43.1417	43.3813	43.4033	43.5211	43.7359	43.6901	43.5342	43.5072	43.0922	42.8959	42.3406	41.8152	41.6029	41.5073	41.0880	40.3935	40.4876	40.3653	40.2188	40.4530	41.0646
d-Tm221A1_14_G01R	24.8804	28.4927	31.8456	34.2866	36.3876	38.2348	39.7733	41.1132	42.6317	42.8863	43.7306	44.2460	44.5780	44.8967	45.3620	45.4635	46.1184	46.7353	46.9565	47.5159	47.8141	48.1486	48.3381	48.6691	48.7785	48.8528	49.1381	49.4095	49.6424	49.6951	49.8172	49.9339	50.0163	50.1180	50.1360	50.0407	49.6403	49.1946	47.3832	48.1591	47.9653	47.7969	47.2307	46.8549	46.6095	46.4114	46.3680	46.4661	47.1700
d-Tm221A1_14_G11R	22.7240	26.7666	29.4071	32.0245	34.5186	36.3570	37.9330	39.3257	40.4865	41.1544	41.7283	42.5443	42.7828	43.2683	43.9361	43.8901	44.4696	45.0222	45.4313	45.8448	46.2325	46.6054	46.8649	47.0951	47.2703	47.3461	47.5902	47.8147	47.9410	48.1571	48.3849	48.4846	48.5503	48.6015	48.7383	48.5699	48.2303	47.9110	46.7821	47.0848	46.8526	46.6992	46.3036	45.9828	45.7274	45.6670	45.5968	45.6935	46.2526
d-Tm221A1_14_H03R	27.5823	31.5386	33.7853	36.3284	38.2724	39.8369	41.5267	43.1437	43.7494	44.3655	44.8801	45.2727	45.4771	45.8852	46.2398	46.6270	46.8887	47.2436	47.6338	47.7743	48.1741	48.3795	48.6630	48.9263	48.8727	48.9358	49.2552	49.2760	49.5117	49.5729	49.7373	49.8292	49.9473	50.1134	49.9666	49.8179	49.4735	49.2421	48.4942	48.1213	47.9455	47.7717	47.3517	46.7630	46.6904	46.5546	46.6163	46.6614	47.3272
d-Tm221A1_15_A05R	23.9589	26.1466	28.8447	32.0585	33.0438	34.5293	35.9359	37.3839	38.2418	38.5713	39.0398	39.2305	39.6052	39.6104	40.3132	40.4635	40.5152	40.5963	40.8181	41.1392	41.4542	41.7679	42.0011	42.3079	42.2192	42.1840	42.3325	42.4568	42.4538	42.7933	42.6647	42.8184	43.0523	43.0705	42.9519	42.7437	42.4267	42.1233	41.4242	41.0228	40.9862	40.7402	40.3678	39.8346	39.4634	39.7028	39.5138	39.7644	40.1335
d-Tm221A1_15_A06R	26.9679	29.8280	32.5936	35.1869	36.9407	38.7927	40.3213	41.5579	42.9823	43.4368	43.7378	44.2969	44.5602	44.9767	45.4204	45.7659	46.1853	46.3397	46.8408	47.3624	47.6288	48.0057	48.3873	48.5457	48.5787	48.7651	48.8446	49.0625	49.2489	49.5790	49.4798	49.0096	49.8909	49.8628	49.7841	49.7213	49.2965	49.0053	48.3968	47.8854	47.6533	47.4106	47.0333	46.4507	46.1977	46.0905	45.9726	46.1877	46.7968
d-Tm221A1_15_B12R	23.4464	26.7162	29.1977	31.5308	33.2987	34.9344	36.5965	38.0479	38.2695	39.2854	39.9769	39.9181	40.5078	40.8463	41.2943	41.8907	42.2589	42.6964	42.6124	43.1527	43.3509	43.7529	44.0499	44.1045	44.0632	44.5397	44.7804	44.8353	45.0653	45.1077	45.2789	45.3726	45.6350	45.5140	45.5709	45.3520	44.9216	43.9618	44.2077	43.7654	43.5918	42.8399	43.0382	42.6112	42.5541	42.3147	41.9365	42.2828	42.9323
d-Tm221A1_15_C01R	25.1520	28.1858	31.4547	33.7142	35.4917	37.5575	39.0053	40.2938	41.3474	41.7490	42.4139	43.0336	42.8854	43.4872	44.0174	44.2971	44.9594	45.3714	45.5635	45.9026	46.2427	46.5707	46.8276	47.2528	47.1550	47.1780	47.3920	47.6012	47.6548	47.9966	47.9947	47.7533	48.2374	48.3020	48.3587	48.1836	47.8622	47.5384	46.9137	46.3640	46.3828	46.1818	45.7307	45.2748	45.1642	45.0634	44.8826	44.9867	45.7625
d-Tm221A1_15_C04R	24.7106	28.3037	31.3398	34.0385	36.8094	38.1972	40.1910	41.5982	42.8527	43.3097	44.1098	44.7219	44.7394	45.2264	45.9787	46.3593	46.9421	47.3552	47.6352	48.0886	48.5732	48.9101	49.1276	49.2740	49.3598	49.7666	49.9316	49.9975	50.2305	50.5660	50.5694	50.5553	50.8032	51.0525	50.9402	50.7536	50.2841	49.9482	49.2745	48.0465	48.4976	48.1214	47.6648	47.2586	46.9564	46.6737	46.5265	46.7149	47.5206
d-Tm221A1_15_C07R	20.1773	23.7606	26.1628	28.4031	30.7363	32.2674	33.6058	35.1678	35.9362	36.3890	36.9622	37.8113	36.4104	38.1069	38.5364	38.8303	39.0187	39.3973	39.6053	39.7460	40.0828	40.5242	40.9299	41.0728	41.0330	41.2530	41.4044	41.5467	41.6192	41.8397	41.8995	41.3156	42.2008	42.3236	42.1152	41.9667	41.6902	41.1983	40.6947	40.1956	40.0472	39.7284	39.3084	38.8480	38.7237	38.4010	38.3020	38.5429	39.1888
d-Tm221A1_15_E11R	26.4515	29.7514	32.5151	34.9589	37.6283	38.9893	41.2230	42.7419	43.6551	43.9928	44.2381	45.0627	45.3748	45.8013	45.8800	46.3375	46.9985	47.5574	47.9895	47.0885	48.6490	48.8611	49.2037	49.4428	49.4595	49.7395	49.9928	50.1035	50.3359	50.6349	50.6700	50.5848	50.8554	50.8567	50.8532	50.5927	50.3023	50.0372	49.2355	48.7172	48.4751	48.3194	47.8485	47.2613	47.1972	46.7670	46.8200	47.1608	47.7244
d-Tm221A1_15_F02R	22.3553	24.7578	27.5726	30.0933	31.4764	32.6895	33.7325	36.0314	36.7461	37.4120	37.6243	37.9468	38.4857	38.7647	39.1540	39.4162	39.6456	39.6871	39.7803	39.9893	40.5370	40.5747	41.1365	41.2914	41.4164	41.3964	41.5608	41.7073	41.7097	41.8677	41.9290	41.9936	42.1018	42.2156	42.0963	41.9596	41.5337	41.0293	40.5719	40.0278	39.9493	39.7638	39.1313	38.6634	38.3200	38.0790	37.9862	38.1881	38.9299
d-Tm221A1_15_H12R	25.0667	28.2965	31.0695	33.4623	35.6726	37.3030	38.6072	40.0231	41.2131	41.6472	41.8434	42.2577	42.4582	42.7264	43.1311	43.6081	43.7026	43.8381	44.2396	44.4246	44.7826	44.8360	45.1934	45.3198	45.4677	45.5207	45.7311	45.7464	45.9831	46.1667	46.2615	46.3448	46.3813	46.4708	46.2153	46.0958	45.7656	45.4798	44.8738	44.3840	44.2133	44.0962	43.6325	43.0915	42.9883	42.7246	42.7735	42.8877	43.5645
d-Tm221A1_37_A03R	25.8820	29.0221	31.7391	34.2173	36.3456	37.6563	39.3421	40.6499	41.9027	42.3834	43.0189	43.6720	43.8751	44.0772	44.5611	44.6816	44.7332	44.7643	45.3050	45.6292	45.9450	46.1535	46.3024	46.7237	46.8523	46.7772	46.9114	47.1015	47.0369	47.3074	47.3029	47.4589	47.6224	47.5559	47.4390	47.2226	46.8863	46.6503	45.9488	45.4783	45.3168	45.0691	44.6299	43.9543	43.3919	43.8640	43.6803	43.8529	44.4989
d-Tm221A1_37_B07R	21.7492	26.3647	28.6921	31.5489	33.1812	35.0112	36.7965	38.4898	38.9016	40.5064	40.8505	41.0801	41.3272	41.4582	42.3069	42.3399	42.5055	42.6342	42.9462	43.2039	43.5491	43.8808	44.2008	44.2867	44.5606	44.5922	44.6514	44.8771	44.9230	45.0490	45.2175	45.3009	45.4307	45.3911	45.3476	45.1993	45.0474	43.2455	44.0206	43.7005	43.4263	42.8232	42.8890	42.4689	42.2228	42.1347	41.8924	41.9937	42.6360
d-Tm221A1_37_B11R	22.3466	26.7239	29.9195	32.0114	34.0585	35.6908	38.1148	39.2672	40.6693	41.8083	42.2758	43.0554	43.1504	43.3010	43.9686	44.2035	44.2291	44.7669	45.1131	45.5596	45.8180	46.0973	46.4068	46.7120	46.7661	46.9082	46.9846	47.1924	47.3694	47.6050	47.5485	47.6642	47.7515	47.9371	47.7830	47.6001	47.5666	47.1629	46.6453	46.2574	46.1521	45.9095	45.4063	44.9063	44.9705	43.5016	44.5975	44.7993	45.5803
d-Tm221A1_37_B12R	21.8864	25.4878	28.0183	29.7791	31.3818	33.1076	35.0478	35.6872	36.4327	38.0041	38.1824	38.7419	39.1006	39.4029	39.8374	40.1266	40.2461	40.2949	40.6044	40.5971	40.9824	41.3932	41.7433	41.8690	41.9601	42.1601	42.3225	42.5331	42.4924	42.6298	42.7165	42.7549	43.0289	42.9413	42.9617	42.8868	42.6542	41.2057	41.8130	41.4966	41.2415	40.8942	40.7069	40.3675	40.2155	40.0284	39.7035	39.9907	40.5672
d-Tm221A1_37_C01R	24.8412	27.7599	30.7113	33.0465	35.2725	37.0770	38.6658	40.2336	41.0300	41.9356	42.7813	43.1809	43.0767	43.5307	43.7167	44.1144	44.1810	44.7155	44.9482	45.1499	45.8460	46.0896	46.2360	46.4649	46.7242	46.7994	46.8011	46.9122	47.0196	47.2765	47.1589	47.4498	47.5455	47.6286	47.4403	47.3525	47.1280	46.8770	46.3246	45.6657	45.6028	45.3085	44.9444	44.6201	44.3147	44.1360	44.0156	44.2262	44.8705
d-Tm221A1_37_C08R	23.6899	26.4293	29.2661	31.2286	33.4282	34.9166	36.3168	37.7274	38.6312	39.3544	40.2247	40.5466	39.8413	41.0965	41.2461	41.3727	41.7069	42.1361	42.0775	42.2977	42.6375	42.8269	43.1859	43.5936	43.6313	43.3746	43.8986	43.8605	44.0539	44.2193	44.0795	44.3960	44.4374	44.4220	44.3062	44.2411	43.9583	43.5858	42.9475	42.2251	42.3217	42.0766	41.6781	41.2021	40.9656	40.9256	40.6452	39.9246	41.7237
d-Tm221A1_37_C09R	20.4527	23.5018	25.9005	28.5257	29.9341	32.0344	33.4938	34.6646	36.0416	36.6025	37.3048	37.8095	37.7710	37.9432	38.8345	39.0193	38.9773	39.4115	39.3598	39.2785	40.0352	40.2535	40.4577	40.7244	40.7629	41.1508	41.1821	41.0896	41.4132	41.4648	41.3222	41.4156	41.6324	41.7323	41.5351	41.4442	41.2287	40.8480	40.3767	39.2200	39.5169	39.2784	38.8716	38.3891	38.2199	38.0484	37.8531	38.0446	38.7678
d-Tm221A1_37_C10R	23.1914	25.6961	27.9046	30.3273	32.5667	34.2465	35.5200	36.5136	37.6158	38.5707	39.4176	39.9312	39.8103	40.2720	40.8065	41.0220	40.9685	41.5971	41.4769	41.6804	42.2106	42.4113	42.6649	43.0185	43.0238	42.6678	43.3658	43.5261	43.4900	43.7326	43.6874	43.7518	44.0126	44.0834	43.9879	43.8322	43.6247	43.3827	42.7888	42.2154	42.0538	41.8617	41.4327	41.0086	40.7982	40.6483	40.4572	40.7255	41.4483
d-Tm221A1_37_C11R	22.9946	26.5442	29.7920	32.1232	34.1752	36.2278	37.8821	39.0259	40.3577	41.2925	41.9639	42.5540	42.5997	43.1353	43.7109	43.9366	44.0858	44.6629	44.7898	45.0954	45.6276	45.8423	46.1334	46.6994	46.7429	45.7726	46.9910	47.2127	47.2451	47.5510	47.5502	47.0385	47.8388	47.8438	47.7942	47.6681	47.2886	46.9460	46.1621	45.6804	45.4243	45.1726	44.6002	44.1563	43.9514	43.7783	43.5955	43.9123	44.6600
d-Tm221A1_37_D05R	25.4472	27.2167	30.3185	32.7294	35.4320	36.1742	37.8171	39.5395	40.2019	41.6204	42.1419	42.5018	42.6819	43.1107	43.2532	43.4787	43.7536	44.2127	44.1595	43.7608	45.0283	45.3368	45.6470	45.9050	46.0243	46.1456	46.1891	46.2562	46.3530	46.5045	46.6909	46.7977	46.8816	46.9127	46.7449	46.7280	46.2693	45.8394	45.3098	44.8821	44.5763	44.4042	43.9365	43.5024	43.3123	43.0944	42.8438	43.1773	42.9491
d-Tm221A1_37_D06R	25.0788	26.7960	30.4987	32.0290	34.1375	35.4523	37.3418	38.7107	39.2329	40.7871	41.4448	42.0118	41.9018	42.5391	42.5439	42.8193	43.1701	43.5311	43.8077	44.1199	44.2959	44.6415	44.9421	45.2167	45.3643	45.4722	45.5280	45.5485	45.7829	45.8771	46.0098	46.0625	46.1956	46.2466	46.1438	46.0308	45.7816	45.1687	44.7720	44.3200	44.1577	43.9683	43.5113	43.0156	42.8217	42.7126	42.5084	42.8114	43.5867
d-Tm221A1_37_D08R	22.2487	24.4155	27.6590	30.6160	32.9793	34.1498	36.1442	37.5145	38.2161	39.6430	40.6876	40.9383	41.1784	41.8080	41.8029	42.2083	42.4111	43.1218	43.2123	43.2659	44.1486	44.2512	44.5889	44.9273	45.0465	45.1331	45.3448	45.3361	45.4837	45.6703	45.9269	46.0144	46.0656	46.1096	46.0133	45.8749	45.6142	45.0863	44.6437	44.1690	44.0211	43.8078	43.4006	42.9407	42.8466	42.5928	42.4558	42.7433	43.0426
d-Tm221A1_37_D09R	20.9506	24.3782	27.2677	29.4653	32.0851	34.5216	36.0022	37.7251	38.8986	39.7370	40.6910	41.0016	41.4921	41.8949	42.0064	42.7021	42.7403	43.1670	43.3390	42.6689	44.0727	44.2823	44.7826	45.0079	45.1643	45.2503	45.2850	45.4596	45.6285	45.8092	46.1522	46.2247	46.1523	46.0898	46.1920	45.8757	45.6430	45.2488	44.8729	44.3755	44.0874	43.9480	43.4570	42.9199	42.8469	42.5884	42.5656	42.7160	42.3719
d-Tm221A1_37_D10R	20.0498	23.3429	25.2910	28.4417	30.2463	32.0236	32.5225	34.3683	35.7197	36.3871	37.0870	37.3794	37.7674	38.1974	38.4670	38.5725	38.8556	39.2641	39.0842	38.9406	39.8192	39.8282	40.1218	40.4421	40.7349	40.5887	40.8487	40.8968	41.1119	41.1494	41.5510	41.4673	41.4087	41.5431	41.5280	41.3551	41.0533	40.7133	40.2683	39.6618	39.5591	39.3941	38.9675	38.4771	38.1662	38.0632	37.9302	38.0351	38.4462
d-Tm221A1_37_D11R	23.0896	25.6261	27.7540	30.6825	32.7018	34.5015	35.5628	37.0527	37.9459	38.9588	39.8291	40.1221	40.4540	40.6187	40.9199	41.0466	41.3083	41.9427	41.8095	41.3288	42.6536	42.8441	42.9571	43.3666	43.5488	43.5677	43.6571	43.6838	43.8117	43.9170	44.1848	44.2769	44.2509	44.4264	44.2021	44.2903	43.8892	43.2582	42.8676	42.4799	42.1667	42.0535	41.5533	41.1475	41.0309	40.7336	40.4703	40.7812	40.6307
d-Tm221A1_37_E01R	22.4401	23.6381	25.4733	27.9183	29.9805	31.0697	32.5774	33.2728	34.6056	35.4993	35.8038	36.3137	36.4368	36.3882	37.0827	36.9708	37.3277	37.6996	37.8596	37.6809	37.9326	38.0647	38.3949	38.7780	38.7845	38.8837	39.0905	39.4066	39.2881	39.3268	39.5665	39.5226	39.5528	39.5651	39.6897	39.5062	39.3511	39.1398	38.5994	38.2684	38.0289	37.9992	37.5888	37.0703	36.8372	36.7009	36.6282	36.6839	37.4223
d-Tm221A1_37_E02R	19.5244	21.7864	24.3228	26.4744	28.2661	30.2868	31.6367	33.0259	33.6638	34.5264	34.9350	35.5226	35.6515	36.2812	36.3874	36.5392	36.8996	37.0711	37.5556	36.7284	37.5588	37.6960	37.9107	38.1835	38.2334	38.4771	38.5211	38.7624	38.7833	38.9446	39.0375	38.9702	39.0203	39.0948	39.2695	38.9475	38.8409	38.5828	38.0822	37.6753	37.5006	37.3195	36.9038	35.8649	36.2757	35.9444	35.8414	36.0238	36.7531
d-Tm221A1_37_E04R	21.9058	25.1503	26.9455	30.1276	32.5414	33.8658	35.3746	36.9049	37.9262	38.4485	38.9728	39.7021	39.5317	39.8627	40.4409	40.3481	40.5753	40.9946	41.3012	41.1220	41.5965	41.9112	42.1334	42.4299	42.4374	42.6530	42.7632	43.0594	42.9527	43.0637	43.3010	43.1688	43.3607	43.3492	43.3354	43.0654	42.8303	42.7095	42.1243	41.6704	41.4577	41.4149	41.0188	40.4928	40.3815	40.1951	40.1453	40.3545	40.9393
d-Tm221A1_37_E07R	24.0668	27.5190	29.7028	32.6583	34.6347	36.5735	38.3590	40.0070	40.8639	41.7630	42.6086	42.9548	43.0536	43.4368	43.7713	44.0509	44.3453	44.8741	45.2060	45.3914	45.8128	45.9227	46.2204	46.5868	46.5318	46.6348	46.8550	46.9914	47.2945	47.5321	47.4991	47.6410	47.7107	47.6133	47.2303	47.4121	47.1750	46.8314	46.2515	45.5263	45.3108	45.0697	44.6069	44.1451	43.7934	43.5811	43.4943	43.7559	44.4653
d-Tm221A1_37_E09R	21.3553	25.1151	27.5620	30.0093	32.5669	34.7163	36.2294	37.5270	38.4870	39.5685	40.0944	40.7504	40.8360	41.0083	41.7079	41.7905	42.0887	42.4195	42.9431	42.9330	43.5037	43.6102	43.9897	44.2874	44.3195	44.5190	44.6764	44.6667	44.8804	45.1108	45.2529	45.1700	45.2996	45.2626	45.3238	45.1816	44.8890	44.5948	43.9461	43.4194	43.2634	43.1295	42.6824	42.0886	41.9519	41.6460	41.5556	41.8194	42.4966
d-Tm221A1_37_F02R	21.9214	25.7408	27.8338	29.8782	31.0553	32.9798	33.6794	36.2055	36.1008	37.1935	38.0324	37.9236	38.9190	39.0711	39.2175	39.6498	39.6493	40.1122	40.1792	40.3062	40.4909	41.0290	41.0891	40.9795	41.6617	41.4698	41.7916	42.0196	41.9081	42.2305	42.1995	42.2766	42.5261	42.4293	42.3336	42.2686	41.9829	41.7583	41.1812	40.6675	40.5197	40.2630	39.9203	38.8213	39.1602	38.9852	38.8386	38.9299	39.7302
d-Tm221A1_37_F08R	22.5805	25.6132	27.7111	31.0130	32.0797	33.0610	35.1174	36.5596	37.4270	38.7139	39.0066	39.2326	39.7030	39.9087	40.2314	40.5989	40.7392	40.8323	40.9529	41.1924	41.7243	41.9053	42.2207	42.0900	42.7248	42.8193	42.8861	43.1044	43.0732	43.2473	43.2387	43.5260	43.6618	43.6522	43.6683	43.4750	43.2010	42.8180	42.2384	41.7964	41.6610	41.5059	40.9484	39.9394	40.2094	40.0328	39.9838	40.2227	40.9230
d-Tm221A1_37_F09R	21.0424	24.5171	26.3974	28.9409	30.6200	32.2332	33.5809	34.6865	35.7717	36.6840	37.5758	37.8232	38.0800	38.4581	38.5568	38.8106	39.0970	39.1871	39.3683	39.6408	39.6601	39.9708	40.2456	39.4448	40.5332	40.4789	40.7012	40.6868	40.8516	40.8856	40.9791	41.0785	41.1945	41.1023	41.2456	40.9112	40.8599	40.5632	40.0706	39.7376	39.5945	39.2972	38.9754	38.5320	38.3650	38.1949	37.9975	38.2337	38.8727
d-Tm221A1_37_F11R	22.0077	24.3127	26.6211	30.4799	30.9601	32.3359	33.3934	35.0418	36.3581	36.8225	37.1839	38.1378	38.3839	38.5597	39.1019	39.1637	39.2531	39.4213	39.3436	39.6958	39.9195	40.3801	40.7044	40.2337	41.0784	41.1169	41.2448	41.4240	41.3637	41.5106	41.5426	41.7535	41.8613	41.9700	41.9587	41.8215	41.4743	41.3335	40.8037	40.4700	40.4841	40.2427	39.9125	38.9853	39.1886	39.0658	39.1610	39.2063	39.8661
d-Tm221A1_37_G07R	21.5960	24.3682	26.9489	29.1852	30.4213	31.9448	33.3530	34.3808	35.1982	35.8027	36.7829	37.1901	37.2416	37.6554	37.9555	37.9283	38.0704	38.3436	38.5339	38.4313	38.6766	38.8063	38.8866	39.1873	39.2912	39.3226	39.4712	39.3354	39.5885	39.5116	39.7997	39.7664	39.8598	39.9746	39.9294	39.7265	39.0654	39.0849	38.4358	38.0640	37.7261	37.7206	37.1266	36.6746	36.4192	36.3027	36.0905	36.2927	36.9268
d-Tm221A1_37_G10R	25.3587	29.1197	32.0258	35.2229	37.6937	39.1648	40.8447	42.6987	43.4322	44.5717	45.3781	45.8902	46.1450	46.3590	46.5880	47.1269	47.0770	47.6513	47.9145	48.3375	48.6608	48.9271	49.3135	49.5158	49.1767	49.6583	49.6151	50.0546	50.0901	50.2789	50.3158	50.3165	50.6430	50.3279	50.4007	50.2809	50.2306	49.6961	49.1099	48.6295	48.4523	48.1461	47.6598	47.1817	46.9605	46.9313	46.6254	46.7677	47.5684
d-Tm221A1_37_G11R	25.3032	29.1553	32.6127	34.9701	37.4898	38.9847	40.7531	42.0524	43.2872	44.0886	45.1793	45.4109	45.4503	45.8156	46.2855	46.4757	46.5547	47.0408	47.1670	47.4976	47.9545	48.2699	48.4600	48.7342	48.9223	48.8872	49.0336	49.0508	49.2777	49.4688	49.7041	49.7967	49.7643	49.7946	49.7373	49.4639	49.3647	48.8625	48.1973	47.8418	47.6295	47.2982	46.8484	46.3251	46.0651	45.9769	45.7504	45.9541	46.6145
d-Tm221A1_37_G12R	24.3021	27.7329	30.5147	32.5551	34.1269	35.9312	37.7428	38.8122	39.7040	40.6374	41.0054	41.6686	42.0385	42.2563	42.4214	42.7738	43.0119	43.2180	43.4077	43.5986	44.1730	44.1995	44.3824	44.7866	44.9362	45.0588	44.9630	45.2240	45.3552	45.5165	45.5165	45.6514	45.7205	45.6646	45.6839	45.5585	45.3224	44.9115	44.0189	43.8877	43.6193	43.4959	43.0123	42.5904	42.2699	42.1288	41.9770	42.1063	42.8356
d-Tm221A1_37_H01R	27.6674	30.7619	33.9651	35.7085	37.7399	38.9229	40.4012	41.8355	42.8153	43.9110	44.5212	44.7916	44.7894	45.3323	45.6682	45.8835	45.9175	46.3884	46.7372	46.8017	47.0259	47.3106	47.5187	47.9716	47.9303	48.0452	48.1216	48.2438	48.5244	48.5644	48.8598	48.9201	49.0408	48.9504	48.8758	48.7700	48.5646	48.1753	47.5264	47.1188	46.8654	46.8665	46.3456	44.6595	45.7576	45.4218	45.4875	45.7429	46.3349
d-Tm221A1_37_H03R	26.1996	29.6145	32.1851	34.2830	35.8607	37.4004	38.7867	39.8015	40.7622	41.8177	42.3883	42.5771	42.5135	42.9601	43.1665	43.3149	43.1486	43.3896	43.7458	43.6825	43.9790	43.9986	44.4511	44.6270	44.7720	44.7546	44.8745	44.9743	44.9905	45.0877	45.2208	45.3935	45.4085	45.2959	45.0877	45.0240	44.7015	44.4113	43.7791	43.1981	42.9936	42.9110	42.3269	41.7668	41.6191	41.3321	41.3830	41.5096	42.1651
d-Tm221A1_37_H04R	26.6233	30.6544	33.2605	35.1006	37.0775	38.4847	39.8528	41.2483	42.2397	43.4052	43.6684	44.2444	44.3230	44.3142	44.7767	44.9719	45.0672	45.4043	45.7981	45.6818	46.1984	46.2250	46.6286	46.8441	46.9113	46.8538	47.0414	47.1396	47.2975	47.3546	47.5666	47.6934	47.8216	47.7698	47.5806	47.4509	47.2167	46.8657	46.1947	45.6815	45.4265	45.3307	44.8232	44.0804	44.0829	43.8547	43.8979	44.0123	44.7212
d-Tm221A1_37_H06R	25.3382	28.1342	30.2365	32.0823	33.5262	34.9311	35.5066	36.9674	37.6625	38.3426	38.9191	39.0652	39.2159	39.4636	39.6818	39.8460	39.8649	39.8703	40.1579	40.0285	40.2703	40.3250	40.7152	40.8884	40.8956	40.8736	41.0481	41.1302	41.1565	41.2515	41.2626	41.3719	41.4301	41.5637	41.3572	41.2620	40.9671	40.7512	40.1680	39.6511	39.4690	39.4111	39.0188	38.3695	38.4586	38.1949	38.2479	38.3014	38.9176
d-Tm221A1_38_A01R	25.3275	28.5700	31.0695	33.8815	36.2174	38.0664	39.2888	41.1030	41.6275	42.8882	43.6975	44.1358	44.4643	44.4342	44.8251	45.2237	45.2629	45.4569	46.0785	46.2542	46.6716	46.9937	47.2119	47.5075	47.7422	47.6458	47.6851	47.8739	47.1616	48.2490	48.3639	48.3356	48.6412	48.5498	48.4601	48.3945	48.1260	47.8421	47.2227	46.8353	46.4362	46.3031	45.9165	45.5558	45.1716	44.9543	44.9974	45.1140	45.8649
d-Tm221A1_38_A02R	23.2500	26.7978	28.1166	30.8179	32.8514	34.5142	35.4479	36.6474	37.7180	38.3139	38.8283	39.6446	39.6067	39.3680	40.0307	40.2513	40.2207	40.2822	40.6717	40.5440	40.8721	41.0678	41.2721	41.5061	41.6318	41.6149	41.7450	41.8749	41.9170	42.0513	41.9860	42.0195	42.2175	42.2809	42.1359	42.0527	41.7643	41.4007	40.8424	40.5019	40.2014	39.9670	39.5965	39.1833	38.9416	38.8122	38.7177	38.8252	39.5987
d-Tm221A1_38_A05R	23.8422	26.5604	28.4578	30.9743	32.9466	33.9765	35.4036	36.5593	37.8219	38.8198	39.3753	39.5867	39.7896	39.9585	40.5398	40.6517	40.8864	40.8774	41.2485	41.2839	41.4436	41.6361	42.0621	42.1738	42.3821	42.3039	42.3945	42.5055	42.7641	42.6629	42.7207	42.8130	42.9621	43.0300	42.9374	42.8362	42.5790	42.3548	41.8016	41.4034	41.2168	40.9619	40.5892	40.1525	39.7896	39.6985	39.6483	39.7587	40.5306
d-Tm221A1_38_A10R	25.1888	29.0546	32.3622	34.4247	36.8037	38.0084	39.9616	41.6583	42.1483	43.3356	44.1547	44.5382	44.6176	45.0629	45.5014	45.6125	45.7196	45.9770	46.4011	46.7311	47.1592	47.2027	47.5203	47.7420	47.9667	47.7883	47.9053	48.2014	48.1560	48.3429	48.4325	48.5698	48.7098	48.6612	48.5448	48.4390	48.1551	47.7859	47.1109	46.7142	46.3038	46.0222	45.7233	45.2026	45.0278	44.7930	44.6773	44.7585	45.6025
d-Tm221A1_38_A11R	26.7703	29.9955	33.6968	36.4165	38.3918	39.8491	42.0948	43.1211	44.4559	45.5507	46.0741	46.7975	46.9700	47.2812	47.3372	47.8672	48.0458	48.4219	48.6801	49.1158	49.4578	49.6939	50.0902	50.1627	50.3555	50.7911	50.6880	50.7472	50.7629	51.0413	51.3179	51.2479	51.3161	51.2703	51.1569	51.1217	51.0549	50.4686	49.9205	49.4313	48.9923	49.0095	48.5175	48.1069	47.7874	47.5788	47.5032	47.7587	48.5509
d-Tm221A1_38_B04R	23.3779	27.6757	29.8977	31.7111	34.0634	35.5459	37.3850	38.5711	39.4782	40.5503	40.6571	41.4816	41.5116	41.5270	42.2745	42.3545	42.5551	42.7580	42.8770	43.1554	43.4906	43.8564	43.9972	44.2356	44.3062	44.5023	44.7159	44.7394	44.8288	44.8593	45.0037	45.0164	45.2159	45.2116	45.1654	44.9472	44.6379	43.2928	43.7578	43.3364	43.1214	42.7073	42.4972	42.0956	42.0136	41.6595	41.4261	41.7156	42.3106
d-Tm221A1_38_B10R	22.3700	26.3694	28.5458	31.4366	32.8906	34.9218	36.5865	37.8750	38.7657	39.9296	40.3861	40.9488	41.3500	41.5997	42.1172	42.6272	42.5617	43.0431	43.2498	43.3993	43.8349	44.1119	44.4518	44.5208	44.8201	45.0251	45.1227	45.3039	45.3666	45.4706	45.5860	45.6807	45.9021	45.8650	45.9061	45.7188	45.4223	44.7474	44.5435	44.1631	43.8907	43.2050	43.4440	42.8976	42.8616	42.7380	42.3239	42.6789	43.1992
d-Tm221A1_38_C03R	24.6256	27.0652	30.1868	32.9630	34.3455	36.8952	38.4078	39.8125	40.9115	41.7670	42.4073	42.7802	42.7686	43.3287	43.9432	43.9124	44.2975	44.4402	44.6978	45.2247	45.4947	45.8971	45.9971	46.3982	46.4705	46.8307	46.7836	46.8193	46.9790	47.4162	47.4934	46.7705	47.5857	47.6190	47.5513	47.4319	47.1145	46.8870	46.0613	45.2775	45.3353	45.0285	44.5399	44.1506	43.7218	43.6347	43.3642	43.6498	44.5099
d-Tm221A1_38_C04R	23.4180	26.2065	29.2207	31.4357	33.1907	35.3289	37.0588	38.3713	39.3926	40.2427	40.8723	41.2235	41.1605	41.5822	42.2693	42.1409	42.4502	42.8785	43.0330	43.4406	43.6626	44.0303	44.2253	44.4686	44.6485	44.7761	44.9435	44.9858	45.0065	45.3220	45.4318	44.9288	45.4589	45.5652	45.4754	45.3309	45.0654	44.8045	44.1480	43.3668	43.4578	43.1607	42.7222	42.3309	42.1651	41.8917	41.7847	41.9939	42.7040
d-Tm221A1_38_C05R	22.1960	25.9040	29.2397	31.6443	33.3885	35.6607	37.0035	39.1120	40.1103	40.7498	41.7189	42.2007	41.6658	42.5098	43.1914	43.1920	43.5028	44.0128	44.1955	44.5965	44.7383	45.1551	45.5864	45.7460	45.9385	46.2081	46.1445	46.2651	46.3449	46.7594	46.8580	45.8616	46.9211	46.9474	46.9261	46.8445	46.5232	46.2780	45.6350	45.1113	44.9696	44.6291	44.2458	43.9402	43.6627	43.5443	43.3662	43.6544	44.3935
d-Tm221A1_38_C07R	23.1347	26.2760	29.1120	31.3621	33.1779	34.7783	36.4505	37.8214	39.1133	39.9131	40.5448	40.8207	40.9078	41.2913	41.8454	41.8322	42.2543	42.3327	42.4547	43.2576	43.4028	43.5859	43.8058	44.2167	44.2656	44.2148	44.5468	44.6514	44.6482	45.0417	45.2094	44.2569	45.1262	45.2291	45.3379	45.1239	44.8145	44.5403	43.7464	43.2108	43.0280	42.8040	42.2020	41.9026	41.6355	41.4449	41.2482	41.6153	42.3518
d-Tm221A1_38_C09R	21.6584	24.8426	27.2276	29.7022	31.3966	33.3776	35.1410	36.2365	37.3924	38.1812	38.8081	39.2173	39.3840	39.6671	40.3034	40.2202	40.2713	40.8514	40.9015	41.2765	41.4837	42.0135	42.0971	42.2637	42.5475	42.7564	42.7772	42.7731	42.8311	43.1710	43.1545	43.1107	43.2889	43.3875	43.3468	43.2590	42.8428	42.7755	42.2480	41.5991	41.6265	41.3470	41.0225	40.7263	40.3855	40.2213	40.2407	40.3578	40.9508
d-Tm221A1_38_C12R	22.3460	25.4836	27.2971	30.0162	31.8015	34.1601	35.4570	36.6837	37.5384	38.8565	38.9754	39.6660	39.5891	40.2409	40.5437	40.7110	41.1787	41.2886	41.2935	41.6675	41.8328	42.0569	42.8433	42.8143	43.0104	42.6029	43.0474	43.2268	43.2125	42.8646	43.5983	43.6577	43.7721	43.8256	43.7422	43.4962	43.3798	43.0211	42.5035	42.0566	41.8501	41.6288	41.3637	40.7578	40.6046	40.4434	40.2574	40.3217	41.2370
d-Tm221A1_38_D02R	22.7862	26.9483	28.5676	30.5298	33.0042	34.3455	35.8881	37.3177	38.3332	39.2040	39.8029	40.3789	40.5724	40.8393	41.0653	41.3230	41.4307	42.0061	41.9105	41.3478	42.5153	42.8684	43.0317	43.4965	43.5051	43.6442	43.7189	43.6389	43.7107	44.0748	44.1923	44.2136	44.2196	44.4391	44.2186	44.2391	43.9759	43.3517	43.1967	42.8510	42.6906	42.5102	42.0809	41.8135	41.6767	41.4765	41.2961	41.6083	41.2207
d-Tm221A1_38_D05R	21.2101	22.3726	25.8154	28.3798	30.8422	32.1407	33.6026	35.7815	36.3085	37.2592	38.2596	38.9223	38.8427	39.5502	39.8194	39.8663	40.0852	40.8487	40.8153	40.8461	41.3751	41.5463	41.9079	42.2915	42.4700	42.4603	42.8055	42.7062	42.9226	43.1488	43.2680	43.4465	43.4493	43.5057	43.4142	43.3183	42.9344	42.4265	42.3669	41.7124	41.5774	41.4869	40.9686	40.6981	40.4646	40.3112	40.1082	40.3544	40.8703
d-Tm221A1_38_D06R	23.3215	25.9649	28.7240	31.5773	33.6281	35.0007	37.0383	38.4623	39.0544	40.3163	41.0029	41.3961	41.5591	42.1108	42.3640	42.6666	42.9024	43.2943	43.5878	43.4802	44.1654	44.6167	44.7162	45.0824	45.2663	45.3218	45.4513	45.4088	45.6479	45.7438	45.9832	46.0835	46.0799	46.1336	46.0099	45.9254	45.6213	44.9869	44.6770	44.1967	44.0283	43.8140	43.3857	42.9732	42.7263	42.5170	42.3325	42.5606	42.8731
d-Tm221A1_38_D08R	20.1262	22.2018	24.3887	26.6472	28.6575	29.7753	30.8544	31.8783	32.6260	33.7808	34.2610	34.1372	34.7522	34.9894	35.1853	35.2487	35.6949	35.9572	35.8883	34.5129	36.1002	36.0845	36.0914	36.5909	36.6243	36.8054	36.9293	36.8268	37.0023	37.0657	37.2213	37.1826	37.2040	37.2093	37.0597	37.0966	36.6840	36.2388	35.8785	35.5026	35.2975	35.1333	34.5679	34.2305	33.9774	33.7043	33.3452	33.6078	32.9335
d-Tm221A1_38_D09R	20.8254	24.6240	27.1000	29.5945	32.3352	33.1911	35.8880	36.9569	38.2050	39.4095	40.0519	40.4082	40.6102	41.0225	41.2666	41.4244	41.5705	42.3098	42.4791	42.8008	43.0493	43.3409	43.5919	43.9283	44.1859	44.2062	44.3347	44.1963	44.4617	44.8662	44.8998	45.0629	45.0286	45.0654	45.0841	44.8713	44.6606	43.6171	43.9057	43.3122	43.2500	43.1196	42.6313	42.3378	42.0605	42.0124	41.7870	41.9834	42.9449
d-Tm221A1_38_E02R	22.1568	25.9035	28.1045	31.1839	33.8487	35.6066	37.2647	39.0798	40.3981	41.1312	42.3269	42.7057	43.3433	43.4883	43.7483	44.0934	44.4423	45.0255	45.2978	45.0641	46.2780	46.3797	46.7227	47.0157	47.3321	47.4297	47.6064	47.7390	47.9299	48.1878	48.3286	48.3569	48.4305	48.4299	48.4257	48.3254	48.1159	47.8010	47.2178	46.7153	46.6008	46.3251	45.8726	44.0591	45.2074	44.8635	44.7264	45.0596	45.8085
d-Tm221A1_38_E04R	22.8568	25.5883	28.7919	30.5551	32.5388	33.9051	35.2380	36.7978	37.8673	38.3140	39.1693	39.5204	40.4261	40.1412	40.4571	40.5174	40.6090	41.0502	41.3893	41.0172	41.9235	41.9992	42.2210	42.6266	42.7055	42.7403	42.7884	43.0270	43.0319	43.3183	43.2809	43.3536	43.3533	43.5140	43.3957	43.2987	43.0569	42.7413	42.2387	41.7956	41.6812	41.4215	40.9760	39.3674	40.3989	40.2144	40.0851	40.2753	40.9876
d-Tm221A1_38_E05R	22.1215	25.7288	29.9184	31.6746	33.7992	35.5208	37.5337	39.0608	40.3265	40.3079	41.6363	42.0496	42.5859	42.9780	43.1803	43.0867	43.5488	44.0191	44.2698	44.0922	44.9919	45.1699	45.5743	45.7521	46.0084	46.2091	46.2347	46.3596	46.5661	46.8021	46.8796	46.8510	46.9114	47.0017	46.8974	46.7181	46.4811	46.1131	45.4751	44.9619	44.7979	44.5481	44.0842	42.6617	43.3091	43.0620	42.9183	43.1304	43.9578
d-Tm221A1_38_E09R	22.0483	26.2632	29.3426	31.6028	33.3811	35.4962	37.5974	38.5800	39.8460	40.3920	41.2692	41.7672	42.2054	42.2983	42.5975	42.9767	43.1422	43.4860	43.9519	44.1455	44.3516	44.6648	45.0663	45.2474	45.5127	45.6220	45.6803	45.9292	45.9861	46.2589	46.3502	46.3840	46.4683	46.4100	46.4307	46.2794	45.9616	45.7154	44.9531	44.4698	44.3063	44.1418	43.7398	43.0830	42.9657	42.6917	42.5880	42.8999	43.6023
d-Tm221A1_38_E10R	23.6090	26.9110	29.5546	32.1311	34.5286	36.3350	38.1914	39.8391	40.7578	41.4009	42.6037	43.0641	43.3443	43.7091	43.6828	43.9958	44.3116	44.8189	45.2567	45.4625	45.7694	46.1304	46.3621	46.6273	46.7288	46.9439	47.0212	47.1633	47.3553	47.5833	47.6825	47.7676	47.7619	47.8164	47.5625	47.6588	47.4112	47.1558	46.6358	45.9669	45.7780	45.5313	44.9232	44.2747	44.3978	44.2398	44.1249	44.3570	45.0243
d-Tm221A1_38_E11R	22.8054	26.6744	29.3269	31.6338	34.2947	35.9034	37.4973	39.3811	40.5335	41.2596	42.4509	42.7902	43.4636	43.2531	43.3917	43.7479	44.1167	44.6048	44.8514	45.0898	45.6293	45.8285	46.0518	46.3802	46.6067	46.5558	46.7650	46.9284	47.0071	47.3055	47.3556	47.4861	47.5330	47.5846	47.1002	47.3326	47.2186	46.8434	46.4472	45.8279	45.5976	45.3821	44.9870	44.4767	44.3193	44.1490	44.1034	44.2398	44.9422
d-Tm221A1_38_F07R	20.1063	23.8573	26.7975	29.1243	31.2967	33.4092	35.3172	36.6361	37.4637	38.8007	39.6590	40.0671	40.5785	40.7667	41.2846	41.7139	41.8900	42.0983	42.1641	42.5398	43.0991	43.3375	43.6725	43.6581	44.1493	44.1650	44.1840	44.5082	44.6088	44.7604	44.7230	44.9780	45.0294	45.1070	45.1144	45.0097	44.9300	44.5989	44.1958	43.9049	43.7263	43.7167	43.1857	42.8299	42.7294	42.6539	42.6432	42.8501	43.3051
d-Tm221A1_38_F08R	24.3499	28.1976	31.0746	33.5434	35.8023	37.5523	38.8151	40.7597	41.8297	42.7115	43.4652	43.7993	44.2322	44.2799	44.8522	45.0958	45.1154	45.4077	45.8228	46.0927	46.5599	46.7719	47.0139	46.7536	47.6334	47.5100	47.5336	47.7943	47.8912	48.1236	48.1396	48.3476	48.3689	48.3250	48.2229	48.0000	47.7383	47.2583	46.7146	46.1629	45.9241	45.7049	45.1390	44.2455	44.2891	44.0657	44.0108	44.1590	44.9093
d-Tm221A1_38_F10R	20.9445	24.1541	25.9918	28.3170	29.3810	30.9569	32.2317	34.1649	35.1145	35.5308	36.4148	37.1483	37.2336	37.5284	38.0094	38.2066	38.4304	38.4340	38.6127	38.8566	39.0173	39.3960	39.5835	38.7609	40.0004	40.0785	40.3200	40.5098	40.4095	40.7144	40.6721	40.7950	40.9175	41.0311	41.0239	40.9569	40.6799	40.3887	40.0967	39.6518	39.6439	39.5095	39.1771	38.3846	38.4618	38.3550	38.1790	38.3449	38.9289
d-Tm221A1_38_F12R	23.8801	27.8033	29.5578	32.8822	34.8525	37.9149	38.9351	40.1909	41.5569	42.5872	43.4745	43.5215	44.2739	44.5257	45.1631	45.3577	45.7374	45.9343	46.6988	46.5785	47.0801	47.3844	47.7723	46.6917	48.2526	48.1855	48.2644	48.6043	48.6438	48.8579	49.0833	49.1970	49.3909	49.2357	49.3369	49.0194	48.9730	48.5443	47.9810	47.6456	47.3285	46.9571	46.6036	46.0573	45.8476	45.7425	45.6524	45.8751	46.5999
d-Tm221A1_38_G10R	21.4540	24.9457	27.4628	30.1068	31.5811	33.5504	34.3783	36.3698	37.0912	38.0123	38.7300	39.3911	39.6605	39.9096	40.2435	40.3941	40.6448	40.8120	41.1886	41.2053	41.5226	41.7265	42.1446	42.2883	42.5168	42.5890	42.7196	42.5970	42.8393	43.0121	43.1746	43.0574	43.2019	43.4619	43.4340	43.1073	41.4648	42.4638	41.4522	41.4974	41.2913	41.2297	40.7152	40.2157	40.0792	40.0399	39.8113	39.9658	40.6490
d-Tm221A1_38_H03R	24.7480	28.1917	31.1754	32.9415	35.2497	36.5203	37.9270	39.2155	40.1046	40.8745	41.0661	41.8785	41.9589	42.2853	42.6211	42.7609	42.7362	42.7053	43.1782	43.0690	43.3689	43.4087	43.8426	44.1929	44.1935	44.3474	44.4188	44.4356	44.5104	44.6160	44.7414	44.8639	44.9563	44.8712	44.7366	44.6203	44.3126	43.9877	43.2996	42.7547	42.6293	42.4242	41.8588	41.3572	41.1208	40.8979	40.8790	41.0412	41.7374
d-Tm221A1_38_H05R	24.0485	27.4818	28.9820	31.9667	33.5113	34.6889	35.9700	37.3508	38.1252	38.8810	38.9980	39.5580	39.8046	39.9018	40.0863	40.3254	40.4140	40.6009	40.6491	40.7514	40.9158	41.0825	41.3537	41.4945	41.5237	41.5754	41.7562	41.7651	41.8941	41.8555	41.9418	42.0754	42.0376	42.2025	42.0231	42.0556	41.7009	41.4662	41.0303	40.5830	40.3216	40.2806	39.8711	39.3516	39.2785	39.2629	39.0982	39.2011	39.7234
d-Tm221A1_38_H07R	24.8417	29.3219	31.3044	33.4000	34.6369	36.2231	37.8115	39.2216	40.0953	41.0138	41.5106	41.8985	41.9426	42.1563	42.4975	42.7538	42.9948	42.9997	43.4284	43.3641	43.7536	43.8091	44.3023	44.4249	44.4287	44.6610	44.7713	44.7456	44.8900	44.9646	45.1000	45.2384	45.3372	45.2742	45.1254	45.1220	44.9611	44.6875	44.1444	43.7608	43.6277	43.5303	43.0832	42.3783	42.5559	42.3847	42.4208	42.6441	43.0978
d-Tm221A1_38_H08R	24.6302	28.5774	30.6960	32.4775	33.9235	35.7989	36.9254	38.6514	39.3250	39.9450	40.8041	40.9892	41.1701	41.3409	41.7179	41.8601	41.8071	42.0366	42.2596	42.3288	42.5602	42.7764	42.9964	43.2508	43.1744	43.4384	43.5241	43.4279	43.7191	43.6701	43.8251	43.9020	44.0095	44.0596	43.9137	43.7806	43.4038	43.1134	42.4442	41.9605	41.7496	41.5640	41.0482	40.1652	40.2191	40.0628	40.0480	40.1384	40.8691
d-Tm221A1_38_H10R	26.4396	29.7877	32.1383	34.2348	36.1143	37.9064	39.4199	40.5783	41.5256	42.0105	42.9762	43.3039	43.3273	43.6123	43.9359	44.1954	44.1879	44.4082	44.8938	44.9901	45.2406	45.4230	45.7260	45.9839	45.8580	46.0586	46.0725	46.1806	46.3923	46.4743	46.4966	46.6878	46.7811	46.6850	46.6582	46.5462	46.2669	45.9564	45.3929	44.8803	44.7146	44.5893	44.1543	42.9306	43.4404	43.3354	43.3029	43.4942	44.0571
d-Tm221A1_38_H11R	25.4379	30.0775	31.3612	33.5627	35.5880	37.2775	38.4610	39.9147	40.5955	41.5613	42.1041	42.4471	42.5962	43.1441	43.4700	43.7824	43.7690	43.9292	44.3225	44.4629	44.7431	45.1089	45.3556	45.7221	45.5568	45.8218	45.7672	45.9220	46.1521	46.1859	46.3459	46.6021	46.6101	46.5458	46.5873	46.4409	46.1135	45.8116	45.1676	44.6618	44.5217	44.4695	43.8911	42.1276	43.2376	42.9988	42.9692	43.2407	43.8140
d-Tm221A1_39_A03R	26.3442	29.7194	33.1462	35.0542	36.8838	38.1540	40.0294	40.5015	42.1258	43.4530	43.6946	44.1586	44.3791	44.5130	44.7182	45.0400	45.1036	45.3237	45.7473	45.9825	46.1228	46.3979	46.6787	46.8757	46.9658	47.0244	47.0032	47.0532	46.5842	47.3212	47.5555	47.5986	47.7550	47.6538	47.3658	47.3413	46.9761	46.7838	46.1778	45.6397	45.2093	45.1237	44.6482	44.1529	43.8285	43.6195	43.6208	43.7366	44.4583
d-Tm221A1_39_A05R	23.8450	26.6687	29.5739	31.8963	33.3361	34.4347	36.5407	37.4767	38.4421	39.7732	40.5471	40.7263	40.7790	41.0975	40.9573	41.4710	41.6281	41.8186	42.0360	42.2093	42.3812	42.5557	42.9649	43.0807	43.1785	43.3146	43.5033	43.4841	43.3547	43.6093	43.7900	43.7872	43.9743	43.8776	43.7577	43.6852	43.4557	43.0563	42.6063	42.1059	41.7645	41.7824	41.2720	40.9392	40.6570	40.5533	40.4563	40.7016	41.2865
d-Tm221A1_39_A11R	27.0530	30.4445	33.6018	36.1214	37.7030	39.0409	41.2316	42.1681	42.7340	43.7620	44.9165	45.2646	45.1143	45.6224	45.7649	45.8384	46.0463	45.8568	46.7701	46.8596	47.3699	47.6450	47.8788	48.0192	48.1559	48.2262	48.3631	48.5038	48.9138	48.8720	48.9846	48.9519	48.9387	49.0524	49.0172	48.7469	48.5285	47.9104	47.2255	46.5296	46.4771	46.1101	45.4425	44.8932	44.5634	44.3526	44.0691	44.3571	45.0451
d-Tm221A1_39_B08R	21.0231	23.0722	26.1143	28.8371	29.9918	31.7965	32.8177	34.0793	35.2278	36.3850	36.6424	37.6167	37.6973	37.9170	38.6550	38.8617	38.7550	39.1112	39.3595	39.5317	39.8599	40.1093	40.3389	40.2911	40.8591	40.7451	40.9629	41.1205	41.1763	41.2561	41.4424	41.4916	41.7501	41.7299	41.7062	41.5406	41.4309	39.1471	40.3190	40.1431	39.9315	39.5702	39.4488	39.1213	38.7943	38.6854	38.5705	38.6142	39.1790
d-Tm221A1_39_B09R	20.2492	23.5506	25.9394	28.1020	29.8615	31.4739	33.1186	33.8266	35.0943	36.1049	36.4463	36.7181	37.2622	37.5098	37.9805	38.1142	38.1985	38.4480	38.5937	38.7569	38.9764	39.1814	39.6074	39.7655	40.0330	39.9715	40.1920	40.4139	40.3283	40.3092	40.5123	40.6038	40.8688	40.9274	40.7766	40.7637	40.4867	38.6533	39.4291	39.2009	39.0654	38.2966	38.4668	38.1491	37.9282	37.7638	37.7541	37.8235	38.4107
d-Tm221A1_39_B10R	22.4520	25.5495	28.2350	30.1823	32.5664	33.9096	35.9586	37.1394	37.8429	39.1172	39.2653	40.1319	40.5443	40.7251	41.1075	41.4118	41.3942	41.9712	42.1073	42.4178	42.6103	42.9547	43.2923	43.5756	43.8485	43.8223	43.8679	44.0066	44.2866	44.3452	44.4013	44.6412	44.7768	44.7646	44.6423	44.5347	44.3178	43.7586	43.2693	42.8027	42.7291	42.4897	41.9872	41.4855	41.2765	41.1786	41.0423	41.3549	41.9668
d-Tm221A1_39_C04R	24.4337	28.0527	30.7051	32.7812	35.4000	37.2025	38.4810	40.2032	41.2563	42.2105	42.8352	43.4058	42.9515	43.8759	44.1993	44.1983	44.5922	44.8072	44.9822	45.3581	45.8074	46.0270	46.3554	46.6223	46.8265	46.5600	46.8456	46.9774	47.0623	47.3694	47.5305	46.9273	47.5656	47.6366	47.5491	47.3631	46.9716	46.6815	46.0060	45.2450	45.2388	45.0395	44.4315	43.8847	43.6627	43.4910	43.2434	43.0899	44.3624
d-Tm221A1_39_C08R	22.3253	25.7351	28.4216	30.8614	33.1730	35.3939	37.0044	38.5547	39.3964	40.5347	41.2928	41.7956	41.7702	42.2139	42.7510	42.9257	43.2942	43.6968	43.6784	44.1038	44.3917	44.7849	44.9640	45.3352	45.5653	45.4224	45.6663	45.8386	45.9783	46.2564	46.3150	46.0739	46.4536	46.5380	46.5031	46.3448	46.0931	45.7780	45.0676	44.4722	44.4158	44.2503	43.7645	43.3190	43.1171	42.9694	42.8047	42.3045	43.8164
d-Tm221A1_39_C09R	20.3172	24.4213	28.1927	29.9553	33.0208	33.8683	36.4290	37.7015	38.8955	40.1277	40.9890	41.3537	41.9081	42.3406	42.9487	43.1022	43.5174	43.7864	44.1113	44.4939	44.8401	45.4984	46.1382	46.2109	46.4227	46.4424	46.5539	46.5108	46.7953	46.6467	47.3936	47.5783	47.5424	47.7107	47.5152	47.5442	47.2213	46.9883	46.3685	45.6575	45.4815	45.2659	44.7688	44.3272	43.9613	43.7595	43.6375	43.9911	44.6481
d-Tm221A1_39_C10R	22.1674	26.0813	28.0067	30.5006	32.7680	34.2675	35.9883	37.4177	38.7376	39.7180	40.0604	41.0983	41.2268	41.8353	42.1536	42.3427	42.4193	43.1109	43.4480	43.4806	43.9534	44.3843	44.4073	44.9713	45.1078	45.3591	45.4490	45.7190	45.8243	45.8353	46.0837	46.0333	46.1059	46.1612	46.1041	45.8491	45.7673	45.2768	44.7971	44.3614	44.0873	44.0190	43.4680	42.9582	42.8415	42.4962	42.4633	42.6853	42.8312
d-Tm221A1_39_D01R	23.5665	26.8259	29.2433	32.0760	33.9028	35.4166	37.2742	38.7055	40.0668	40.8445	41.4546	41.6924	42.0335	42.1767	42.5587	42.7208	43.2065	43.7316	43.8472	44.0210	44.6542	44.7995	45.2419	45.5182	45.7289	45.7233	45.8659	45.7490	45.9857	46.2396	46.4165	46.5424	46.6535	46.6471	46.5429	46.3161	46.1005	45.0988	45.0935	44.6014	44.4606	44.2765	43.7956	43.4683	43.1765	43.0380	42.8140	43.0923	43.7994
d-Tm221A1_39_D08R	19.4448	20.6402	24.8736	26.8786	29.2898	29.6222	30.7790	32.7009	33.8156	34.6494	35.2258	35.5653	35.5798	36.3559	36.2991	36.7161	36.7585	37.2319	37.2408	36.8004	37.5452	37.6361	37.9975	38.1706	38.5284	38.4592	38.6562	38.7103	38.8667	39.0188	39.1153	39.1505	39.2636	39.2297	39.2171	38.9396	38.7721	37.8918	37.8389	37.3802	37.1951	36.9731	36.5683	36.1495	35.8017	35.6113	35.4636	35.5852	35.9530
d-Tm221A1_39_D09R	21.1447	24.9312	27.2168	29.8906	32.1778	34.1081	35.9859	37.4626	38.8067	39.6593	40.2094	41.0204	41.3494	41.7920	42.1369	42.5468	42.6649	43.1122	43.3036	43.4177	44.1132	44.4094	44.6543	45.0111	45.2209	45.3176	45.3065	45.5720	45.7294	45.9184	46.1952	46.1710	46.1541	46.3262	46.3183	46.1145	45.8908	45.6454	45.2854	44.8326	44.6977	44.4373	44.1583	43.8250	43.5707	43.4986	43.4376	43.6112	44.0132
d-Tm221A1_39_E07R	24.8458	28.0849	29.9737	33.6747	35.6982	37.5301	39.2895	40.6062	42.1257	42.5132	43.5149	44.0452	44.4961	44.2975	44.8162	45.0556	45.2627	45.5729	46.1319	45.9070	46.9465	47.0904	47.3346	47.5463	47.8119	47.9041	48.0004	48.0681	48.4349	48.6002	48.6554	48.7275	48.8495	48.7749	48.8497	48.7251	48.5200	48.0364	47.4824	46.8417	46.6354	46.3068	45.8361	44.7271	45.0408	44.8690	44.6312	44.9570	45.8142
d-Tm221A1_39_E12R	23.9376	27.6371	29.4775	31.3393	33.9145	36.4360	37.4536	38.5162	39.5634	40.8220	41.5618	41.1375	41.9068	42.2283	42.4954	42.7698	42.8799	43.2344	43.4320	43.6555	43.7385	44.3555	44.4002	44.9182	45.1339	45.0353	45.2157	45.2927	45.4372	45.4439	45.8156	45.6306	45.8045	45.8423	44.8957	45.5527	45.2838	44.9251	44.5023	44.0217	43.8272	43.6058	43.1806	42.6873	42.4131	42.2942	41.9874	42.2674	42.9729
d-Tm221A1_39_F05R	24.1504	27.9843	29.8852	32.6412	34.8277	36.5616	37.4913	39.7474	40.7958	41.2669	42.3780	42.8974	43.0186	43.3305	43.7695	43.9317	44.1770	44.5160	44.8191	44.9002	45.3747	45.5301	45.9581	45.3955	46.3417	46.3460	46.4269	46.6762	46.8246	46.8328	47.0127	47.1226	47.1970	47.2660	47.2980	47.1343	46.9269	46.5734	46.0515	45.7527	45.5904	45.4476	45.0226	44.1878	44.3728	44.2407	44.3229	44.4162	45.0308
d-Tm221A1_39_F08R	19.4955	22.1763	25.4668	26.9764	28.8794	29.8111	31.3299	32.1223	33.3206	34.2287	35.0574	34.6553	35.2246	35.5184	35.5906	35.9962	36.2132	36.4365	36.3876	36.4543	36.4969	36.7856	37.0335	36.1673	37.5280	37.2967	37.4402	37.5342	37.6811	37.6583	37.7234	37.9145	37.8673	37.8392	37.9500	37.7306	37.6423	37.4637	36.9282	36.6976	36.5608	36.3281	35.9609	35.5080	35.4051	35.2042	35.0850	35.1305	35.8529
d-Tm221A1_39_F10R	23.6754	27.2707	29.5586	32.4319	34.2553	35.6936	37.5486	39.0062	39.6784	40.7279	41.5769	42.2243	41.8796	42.3512	42.9065	42.9766	43.0724	43.3405	43.5700	43.9862	44.2216	44.5818	44.8232	44.8747	45.1790	45.1441	45.3950	45.4032	45.4842	45.7044	45.7794	45.7028	45.8000	45.9535	45.7334	45.6214	45.3919	44.9225	44.1413	43.8481	43.7552	43.3789	42.9555	42.5484	42.2577	42.0438	41.9380	42.0841	42.7450
d-Tm221A1_39_G02R	25.3944	28.3191	31.6932	33.9086	36.1942	37.3108	39.6780	40.6565	41.4231	42.6193	43.3420	43.8040	43.9615	44.1177	44.7893	44.7162	44.7780	45.1188	45.3914	45.8332	46.0579	46.3316	46.5518	46.7192	46.9216	46.8235	47.1033	47.2025	47.2660	47.5010	47.6404	47.6065	47.5951	47.8590	47.8071	47.4383	46.6242	46.7707	45.7093	45.5356	45.4038	45.1757	44.6668	44.0239	43.8009	43.6562	43.4962	43.5852	44.4579
d-Tm221A1_39_G08R	19.7078	21.9209	25.4659	26.5781	28.7039	30.0029	31.2533	31.6561	32.4326	33.8953	34.2537	34.5145	34.6417	34.7965	35.0666	35.0970	35.2268	35.4760	35.6986	35.5244	35.8023	35.8414	35.7822	36.0450	36.2750	36.2001	36.5169	36.3074	36.5534	35.5843	36.6451	36.7505	36.7314	36.7705	36.7090	36.6579	36.5052	36.2516	35.5998	35.3671	35.2232	35.1146	34.7732	34.3772	34.1661	34.0939	33.9391	34.0453	34.6347
d-Tm221A1_39_G09R	20.4513	24.6033	26.1325	28.8864	30.4290	32.0148	33.5280	34.3417	35.3182	36.2836	36.8460	37.0551	37.3474	37.7403	37.7565	37.8844	37.9834	38.4810	38.5370	38.7165	38.6746	38.9860	39.0885	39.3257	39.3231	39.4037	39.5968	39.4822	39.7319	39.1976	39.9006	39.9482	40.0294	40.0548	40.2216	39.9887	39.7652	39.5357	38.3569	38.6313	38.4254	38.4010	38.0274	37.5129	37.4462	37.2660	37.1358	37.3014	37.7991
d-Tm221A1_39_G10R	24.4182	28.2069	31.2398	32.9627	35.3835	37.0488	38.3682	39.9414	40.6703	41.6954	42.3782	43.2265	43.2743	43.2561	43.9097	44.0024	43.8776	44.2514	44.7026	44.9231	45.2920	45.5121	45.8123	45.9673	45.9392	46.1774	46.3685	46.4198	46.5405	46.7591	46.8162	47.0173	46.9222	47.1117	47.0680	46.8503	46.3892	46.2549	45.3524	45.1857	45.0030	44.8127	44.4474	43.9724	43.6988	43.6192	43.4567	43.6361	44.3089
d-Tm221A1_39_G11R	26.2011	30.2542	32.6344	35.4092	37.7966	39.4208	41.0694	42.0962	42.8633	44.1653	44.7127	45.3589	45.2572	45.2968	46.1312	45.9524	45.9905	46.3607	46.6675	47.0717	47.3816	47.6099	47.7721	48.0885	48.2069	48.1127	48.3400	48.2060	48.4970	48.6138	48.8342	48.8378	48.8428	49.1662	48.9759	48.7433	47.6889	48.0116	47.2423	46.7920	46.4878	46.4291	45.8388	45.2096	44.9980	44.8930	44.6001	44.8765	45.5988
d-Tm221A1_39_G12R	23.1068	26.9709	29.6646	32.3592	34.5310	36.1764	38.4032	39.5842	40.2993	41.2968	42.0185	42.8587	42.7987	42.9871	43.7669	43.8425	43.8951	44.2834	44.3978	44.7008	45.1604	45.3571	45.5558	45.8311	46.0060	46.0372	46.2393	46.3257	46.3797	46.6196	46.7018	46.7670	46.8209	47.0365	46.9415	46.7020	46.4565	46.2574	45.1951	45.2321	45.1631	44.9241	44.5747	44.0727	43.8799	43.8205	43.5663	43.7232	44.4281
d-Tm221A1_39_H01R	27.9145	30.4841	33.4755	35.6541	37.6347	39.0178	40.6969	41.7204	42.7720	43.5431	44.1546	44.6957	44.4789	44.9651	44.9015	45.3500	45.1651	45.5583	45.7960	45.9927	46.2863	46.4772	46.5952	46.9146	46.8833	46.9275	47.1403	47.1361	47.3627	47.3520	47.5243	47.5877	47.6223	47.7856	47.5843	47.4920	47.1375	46.8687	46.1835	45.7434	45.6303	45.3693	44.8223	44.1330	44.0598	44.0125	43.9948	44.0755	44.8340
d-Tm221A1_39_H06R	26.4994	30.6864	33.9989	36.1151	38.0381	40.0066	41.5699	42.5010	43.7131	44.7476	45.8900	45.4779	45.9448	45.7875	46.3303	46.6091	46.5457	47.0576	47.3639	47.7326	47.8644	48.3862	48.5416	48.7144	48.8037	49.0698	49.0802	49.2311	49.3191	49.4610	49.7322	49.7400	49.7256	49.7835	49.7515	49.5873	49.4749	49.0137	48.5202	48.1336	47.8419	47.5692	47.1643	46.7979	46.5087	46.3891	46.1888	46.4762	46.9618
d-Tm221A1_39_H09R	24.6188	27.3071	30.9334	32.2629	34.1761	35.2706	36.8803	38.0201	38.4867	39.3967	40.7817	40.3436	40.3712	40.4976	40.7385	40.9535	40.9472	41.2648	41.2836	41.5429	41.4146	41.8462	42.0917	42.2809	42.2696	42.4161	42.3977	42.4012	42.5217	42.6382	42.9635	42.7693	42.9312	42.9487	42.9435	42.6586	42.5824	42.3273	41.5760	41.4240	41.2245	41.0908	40.7590	40.3259	40.0629	39.9226	39.9212	40.0328	40.5433
d-Tm221A1_39_H10R	23.3645	26.2900	28.2227	30.5208	32.0525	33.5269	35.6846	36.1254	37.0208	37.9475	38.3378	38.8690	38.9916	39.2208	39.5558	39.7059	39.6457	39.9154	39.9772	40.0045	40.4147	40.6078	40.8606	40.9768	41.1076	41.1508	41.4315	41.3645	41.4455	41.4672	41.6984	41.6614	41.7717	41.9462	41.8022	41.7762	41.5067	41.2493	40.7078	40.3609	40.2642	40.0014	39.6163	39.3506	38.9817	39.0637	38.9751	39.0623	39.6753
d-Tm221A1_40_A01R	20.6117	23.8910	26.1749	28.4709	30.0659	32.0502	32.6631	33.8289	35.0750	35.5386	36.5495	36.8270	36.7541	36.9966	37.3117	37.6611	37.7725	37.0119	38.1305	37.9282	38.1569	38.3459	38.5941	38.6030	38.8750	39.0024	39.0789	39.1926	39.2564	39.4788	39.4969	39.4018	39.4527	39.5806	39.3785	39.2803	39.1241	38.8455	38.1490	37.7680	37.6535	37.3254	36.9147	36.4599	36.1337	36.0466	35.9084	36.0564	36.5786
d-Tm221A1_40_A04R	24.7585	28.7256	30.6641	34.1924	35.2316	36.5277	38.5379	40.0287	40.6127	41.8836	42.8090	43.4726	43.2926	43.5758	44.1382	44.2941	44.4681	45.1232	45.1633	45.3019	45.7518	46.1181	46.2817	46.5563	46.6651	46.9775	46.9326	47.0419	46.8160	47.2745	47.4772	47.5576	47.6023	47.6651	47.3771	47.4575	47.3847	46.9179	46.4032	46.0041	45.6898	45.7296	45.1397	44.8213	44.5802	44.3639	44.3099	44.5215	45.2577
d-Tm221A1_40_A06R	22.6277	25.8855	28.4039	29.5868	31.9844	32.9468	34.8119	36.2179	36.4583	37.6252	38.3519	38.2302	38.5589	38.9575	38.8802	39.2534	39.5660	39.8983	39.9288	39.5747	39.8815	40.0600	40.2277	40.4486	40.6767	40.8807	40.9631	40.9206	40.3522	41.0097	41.2926	41.3426	41.1853	41.2360	41.1313	41.1081	40.8919	40.5453	39.9989	39.6630	39.3787	39.3373	38.9799	38.4985	38.2579	38.0432	37.9397	38.1391	38.6659
d-Tm221A1_40_A09R	23.4301	27.3216	30.1591	33.0410	34.9244	36.3909	38.5545	40.0563	41.1579	42.3052	43.2456	43.6742	43.7485	44.1484	44.5577	44.9463	45.2974	45.5562	45.9799	46.2634	46.5879	46.9462	47.3368	47.5194	47.6645	47.8593	47.9424	48.0428	47.9513	48.4306	48.7025	48.6475	48.7814	48.8337	48.7207	48.5671	48.3402	47.8934	47.3562	46.7783	46.4939	46.4126	45.8307	45.3982	45.0760	44.9164	44.8897	45.1076	45.8179
d-Tm221A1_40_A10R	25.5505	29.0688	32.2373	34.9154	36.0758	38.1014	39.8598	41.3508	42.2933	43.5497	43.9254	44.5583	44.5636	45.3304	45.1405	45.4142	45.7040	45.0273	46.1738	46.3152	46.8755	47.2230	47.4038	47.5911	47.7699	47.9874	48.0287	48.1101	48.1495	48.4524	48.6614	48.5691	48.6998	48.7700	48.7316	48.5259	48.3341	47.8218	47.2480	46.6561	46.5699	46.2769	45.7063	45.2641	44.9703	44.8975	44.7196	44.8990	45.5205
d-Tm221A1_40_A11R	29.5573	31.2101	33.6317	35.5005	38.1154	39.6749	41.0677	42.3594	43.7360	44.7170	45.2689	45.8687	45.6572	46.1704	46.4210	46.4427	46.5762	46.7641	47.1717	47.4620	47.8623	48.1141	48.4361	48.6210	48.8305	48.8027	48.9151	49.1350	49.2068	49.4338	49.5168	49.4382	49.6252	49.7427	49.4629	49.2004	49.0708	48.7267	48.0605	47.5390	47.2297	47.1123	46.5796	45.9503	45.7846	45.6132	45.5256	45.7696	46.5217
d-Tm221A1_40_A12R	25.0126	27.8749	30.3194	32.9839	34.5162	36.5761	38.3328	39.5163	40.6805	41.6122	42.3769	42.8733	42.8146	43.3268	43.4749	43.7205	43.8641	43.9071	44.4503	44.7307	45.1048	45.1893	45.6980	45.8738	46.1106	46.1566	46.2022	46.3996	46.3759	46.5680	46.6840	46.8347	46.9394	46.7500	46.7047	46.5215	46.3647	46.0597	45.6608	45.1881	44.8556	44.8840	44.4862	43.9489	43.8113	43.6495	43.6832	43.8879	44.5582
d-Tm221A1_40_B02R	21.8239	26.3062	28.9005	32.1327	34.3652	35.5404	37.6234	39.9510	40.4866	41.6263	42.4468	42.8494	43.0343	43.5957	44.1972	44.4173	44.6851	45.0143	45.4191	45.7893	46.2465	46.6274	46.9105	47.2919	47.4545	47.6000	47.6896	47.9230	48.0337	48.4370	48.4389	48.4943	48.6932	48.7304	48.6632	48.4921	48.2403	47.7247	47.1693	46.7551	46.3918	46.1396	45.5963	45.1954	44.7264	43.2223	44.4125	44.6714	45.5465
d-Tm221A1_40_B03R	23.8097	28.3157	31.1173	34.0503	36.2158	37.6801	39.9954	41.5223	42.2570	43.3404	43.9739	44.7584	44.8569	44.9891	45.5634	45.8688	45.8867	46.3380	46.5864	46.9606	47.4210	47.7127	48.1589	48.3115	48.4800	48.5447	48.6119	48.8050	48.8893	49.1256	49.3113	49.3248	49.4686	49.5382	49.4493	49.3166	48.9866	48.6463	48.1081	47.7113	47.4139	47.1954	46.7678	46.2780	45.9019	45.6624	45.7361	45.9099	46.7876
d-Tm221A1_40_B10R	22.2148	24.8957	28.0099	31.3388	32.8584	34.3894	36.2420	37.9066	38.7392	39.9110	40.8127	41.0450	41.5408	40.9113	42.2453	42.7470	42.8287	43.2796	43.3898	43.8259	44.3312	44.4043	44.8863	45.2353	45.4105	45.4042	45.5349	45.7574	45.7389	46.1511	46.1667	46.1866	46.4390	46.5300	46.5163	46.3883	46.1621	45.7194	45.4630	44.9893	44.7808	44.4911	44.1469	43.8339	43.4223	41.0784	43.1307	43.3223	44.1822
d-Tm221A1_40_C05R	19.8838	23.5390	25.6096	28.2941	30.1423	32.1163	33.8414	35.5839	36.4173	37.3789	37.6905	38.9827	39.1685	39.4715	39.7835	40.2894	40.3247	40.7901	41.1522	41.0838	41.5593	41.9736	41.9689	42.5695	42.6294	42.8059	42.8384	43.1059	43.1621	43.3672	43.5150	43.5514	43.6301	43.6406	43.6651	43.5032	43.3009	43.0187	42.6986	42.1773	41.9669	41.6917	41.3442	40.8929	40.7723	40.5207	40.4089	40.7037	40.0697
d-Tm221A1_40_C07R	19.8311	24.4272	27.3140	28.7259	32.2894	34.1045	35.4567	36.6338	38.1925	39.4503	39.6896	40.7777	40.8758	41.0694	41.4639	41.8168	42.3185	42.4780	42.7142	43.0401	43.3016	43.7815	44.6117	44.3271	44.4358	44.2734	44.5981	44.5114	44.7429	44.3342	45.2187	45.3826	45.3853	45.5193	45.2075	45.3559	45.0545	45.0080	44.4825	43.8578	43.6702	43.5514	43.0239	42.8384	42.4505	42.3648	42.2434	42.3758	43.1197
d-Tm221A1_40_D01R	23.0768	26.7899	30.2426	32.6086	34.6642	37.7908	39.0474	40.8085	42.1745	43.1039	43.8780	44.6088	44.9679	45.1391	46.1235	46.2839	46.3825	46.8004	47.5208	47.9713	48.2446	48.5782	49.0183	49.3627	49.5467	49.6109	49.7747	49.9596	50.2095	50.3241	50.5718	50.6506	50.7571	50.8085	50.7257	50.5952	50.3081	50.0864	49.5232	49.1237	48.5926	48.5113	48.0594	47.6285	47.4425	47.2055	47.0749	47.3026	48.0245
d-Tm221A1_40_D10R	18.2893	21.6948	24.3446	27.0367	29.1558	30.7145	32.7939	34.6632	35.1457	36.2537	37.3530	37.9665	38.0503	37.8475	39.3051	39.0870	39.4156	39.8866	40.0425	40.3830	40.3925	40.6750	40.8944	41.2846	41.4051	41.6691	41.7710	41.9354	42.1812	42.1569	42.2931	42.4539	42.5175	42.5807	42.3507	42.4006	42.2270	41.9478	41.3984	40.8257	39.5152	40.4701	39.9646	39.5953	39.2881	39.2587	39.0410	39.2165	39.9901
d-Tm221A1_40_E02R	20.6101	23.0628	26.2844	28.3229	31.2926	32.8986	34.4006	35.8488	37.7192	38.2795	39.0545	39.4937	39.9238	40.2565	40.6211	41.0094	40.9414	41.3383	41.7708	42.1539	42.1614	42.4081	42.8542	43.2516	43.2802	43.4147	43.5029	43.7207	43.8935	43.9027	44.1644	44.1040	44.4019	44.3196	44.2950	43.7524	43.9705	43.5466	42.9955	42.4167	42.2435	42.0232	41.7046	41.0545	40.8229	40.7042	40.4220	40.6983	41.6478
d-Tm221A1_40_E03R	21.4087	23.8262	27.0788	29.6301	32.5138	34.5152	35.4448	36.9717	38.3640	38.8511	39.9852	39.5202	39.9973	40.7973	40.9958	41.7257	41.4834	41.8227	41.9157	42.2739	42.3326	42.9382	43.0268	43.4311	43.7196	43.6978	43.7696	43.9206	44.1033	44.0878	44.4315	44.1340	44.4352	44.4659	44.4669	44.1912	44.0264	43.7112	43.0583	42.5861	42.3900	42.2333	41.7991	41.2672	41.0101	40.9645	40.5862	40.8338	41.6609
d-Tm221A1_40_E07R	21.9728	26.3936	29.2367	31.6323	34.2203	36.1373	36.8994	38.9218	39.9853	40.9366	41.5344	42.0806	42.3541	42.2882	43.0599	43.2683	43.3264	43.5865	43.9137	44.1660	44.4374	44.7987	44.9455	45.1509	45.6839	45.6255	45.8557	45.8576	45.8776	46.0387	46.2146	46.4330	46.2777	46.4682	46.4282	46.0678	45.9120	45.5679	44.7560	44.2767	44.2244	43.9559	43.4719	43.0102	42.6413	42.5720	42.4044	42.6581	43.3195
d-Tm221A1_40_E12R	22.3459	27.4961	29.6909	32.3779	34.3281	35.8505	37.6376	39.4894	40.5401	41.1749	42.1564	42.4482	42.8209	42.8880	43.5002	43.7769	43.9321	44.2590	44.5201	44.9853	45.1724	45.5651	45.7543	45.9653	46.2328	46.3399	46.6714	46.5785	46.7185	46.8304	47.0633	47.2874	47.2558	47.2527	47.2731	46.9411	46.7771	46.4997	45.8150	45.3708	45.1077	44.9210	44.5397	44.1043	43.8763	43.8567	43.6785	44.0054	44.5310
d-Tm221A1_40_F01R	24.9201	28.0445	30.9649	33.4493	35.5887	37.5928	37.3583	40.4358	41.2467	42.1417	42.7184	43.4965	43.2978	43.8217	44.5308	44.3622	44.6003	45.0713	45.1656	45.3650	45.6107	45.8210	46.2372	46.4276	46.6599	46.5315	46.9203	46.9147	47.0971	47.2161	47.3421	47.2654	47.3310	47.4578	47.4792	47.3761	47.2295	46.6368	46.0817	45.6043	45.5673	45.3037	44.8899	44.3416	44.0417	43.9762	43.7917	44.0461	44.5945
d-Tm221A1_40_F03R	23.0295	25.2939	28.0910	31.2777	32.3803	34.0358	35.4887	37.1097	38.1307	38.9974	39.1731	39.6854	39.9086	40.3309	40.6419	40.6597	40.7150	41.4051	40.5928	41.5493	41.8198	42.2228	42.1557	42.5318	42.7783	42.6756	42.8814	42.9824	42.9267	43.1117	43.3392	43.3550	43.6049	43.4861	43.5178	43.3611	43.2330	42.7839	41.2058	41.7813	41.5762	41.5111	41.0827	40.4285	40.2891	40.1265	39.9351	40.1498	40.9076
d-Tm221A1_40_F07R	24.4532	27.3548	30.8961	33.6739	35.4472	37.5576	39.2042	40.8425	41.8843	42.8726	43.3713	44.0963	44.0806	44.5688	44.9375	45.4807	45.5490	45.9873	46.0011	46.4575	46.8544	46.9067	47.2459	47.7614	47.9388	47.9508	48.0764	48.3663	48.4377	48.6715	48.7453	48.9139	48.8742	49.0300	48.8217	48.7491	48.6083	48.2368	47.4727	47.1700	46.9579	46.4296	46.2689	45.8099	45.4901	45.3775	45.3374	45.3576	46.1989
d-Tm221A1_40_F08R	22.6521	26.7864	28.7593	32.4513	34.4406	36.6510	38.3036	39.6541	40.9788	42.1098	42.9981	43.2525	43.7786	43.9428	44.3919	44.6684	44.9487	45.1365	45.7375	45.7719	46.4209	46.4745	46.8792	46.5922	47.2188	47.2649	47.3871	47.5435	47.7358	47.8742	48.0817	48.1882	48.2835	48.2782	48.2493	48.0206	47.8720	47.4844	46.9068	46.5871	46.3015	46.0522	45.6617	45.1497	44.9002	44.7955	44.6719	44.9209	45.6423
d-Tm221A1_40_F10R	24.4089	28.0895	30.7956	33.9357	35.9390	38.2379	39.4543	41.2585	42.5508	43.5635	44.1340	44.1573	44.5539	45.1374	45.6429	45.6023	45.9434	46.2256	46.5165	47.1018	47.3422	47.3088	47.8292	48.2164	48.4258	48.1578	48.6653	48.6536	48.7254	48.9555	49.1376	49.0658	49.2070	49.1856	49.0889	48.9800	48.7578	48.3099	47.3692	47.2360	47.2092	46.8660	46.3998	45.8380	45.5927	45.5385	45.3213	45.4583	46.1706
d-Tm221A1_40_F12R	25.1730	29.2532	31.9353	34.3761	36.3290	38.3083	40.0157	41.5852	42.7079	43.1265	43.6215	44.5901	44.1800	44.9450	45.3172	45.7556	45.4745	45.9964	45.9703	46.5278	46.7880	46.9368	47.3936	47.6056	47.8174	47.8264	47.9771	48.3103	48.1990	48.4814	48.5802	48.6405	48.6965	48.8226	48.5313	48.4412	48.1370	47.7062	46.8597	46.4754	46.3384	45.2988	45.5390	45.0662	44.6680	44.4877	44.3976	44.5497	45.3975
d-Tm221A1_40_G02R	22.4401	25.0178	27.5000	29.1139	31.4559	32.7520	33.3575	35.2629	36.0190	36.4475	37.3205	37.9476	37.9094	38.1405	38.4171	38.4955	38.5250	38.8745	38.9245	38.9349	39.2647	39.3106	39.4977	39.7084	39.3664	39.9687	40.0657	40.1264	40.1660	40.3218	40.3891	40.3617	40.3855	40.5347	40.4908	40.1414	39.8102	39.5206	38.8679	38.5125	38.3394	37.9997	37.6587	37.1366	36.8363	36.7816	36.6636	36.7389	37.4562
d-Tm221A1_40_G12R	24.5630	28.6403	30.5087	33.1042	34.3241	35.8666	36.8932	38.4625	39.3632	39.9917	40.6056	41.4228	41.2223	41.5420	41.8849	41.9012	42.0825	42.3309	42.8156	42.7821	42.9366	43.3449	43.6243	43.7545	43.9351	43.9634	44.0932	44.0679	44.3002	44.4973	44.5313	44.6053	44.6254	44.6743	44.5939	44.4561	44.3625	43.9013	43.4595	43.1455	42.8792	42.7306	42.3033	41.9758	41.7852	41.6285	41.4983	41.5972	42.2934
d-Tm221A1_40_H01R	27.1560	29.8203	31.6210	34.2517	35.9624	36.8404	38.4222	39.7059	40.1695	41.1432	41.9253	41.9775	41.9796	42.1868	42.5944	42.6261	42.6188	42.2388	42.9629	43.3052	43.7258	43.8095	43.9782	44.2451	44.1174	44.2767	44.2698	44.3728	44.4022	44.5360	44.6696	44.8046	44.7574	44.8424	44.6443	44.5045	44.3141	44.0216	43.4210	43.0483	42.7888	42.5269	42.2498	41.9363	41.5592	41.4852	41.4536	41.5752	42.1982
d-Tm221A1_40_H02R	25.4060	30.1904	32.2024	34.9759	36.8471	38.9794	40.0395	41.1847	42.4121	43.4668	44.5789	44.3800	44.7148	44.8175	45.0476	45.4658	45.5505	45.7424	45.9193	46.5727	46.7374	47.0153	47.2203	47.4147	47.4871	47.6148	47.7902	47.9144	48.0160	48.2055	48.3970	48.3672	48.4051	48.4465	48.4546	48.3241	48.0842	47.7492	47.2361	46.7953	46.5358	46.3351	45.8762	45.5231	45.1975	45.1036	44.9321	45.1558	45.7461
d-Tm221A1_40_H07R	23.1546	26.0865	28.5706	31.1090	33.2611	34.2167	35.8306	37.1846	37.7742	38.6470	39.1579	39.8521	39.6103	39.7519	40.1719	40.4344	40.5411	40.6564	40.9855	40.8779	41.2196	41.5333	41.5962	41.9989	42.0823	42.0967	42.3836	42.3104	42.4215	42.4424	42.5405	42.6519	42.7063	42.7430	42.4672	42.5106	42.1457	41.8100	41.0315	40.5979	40.3294	39.9704	39.6110	39.0515	38.6416	38.5492	38.4664	38.5540	39.3401
d-Tm221A1_40_H10R	25.5380	27.7611	31.0395	32.6500	34.8754	35.9225	37.7444	38.6604	39.1894	40.2291	40.7678	41.2310	41.1961	41.2413	41.3671	41.7068	41.6723	41.6756	42.0064	42.0049	42.5803	42.5643	42.5974	42.8783	42.9759	42.8535	43.0252	43.0902	43.2643	43.3934	43.3780	42.0124	43.4845	43.5595	43.5497	43.3826	43.0123	42.7099	42.2936	41.7571	41.6568	41.5333	41.0435	40.5430	40.2794	40.0836	40.0780	40.2153	40.8613
d-Tm221A1_40_H11R	28.7328	31.4829	34.5726	36.2889	38.4252	39.1703	40.8408	42.1784	43.0536	43.7807	44.6769	44.8161	44.6342	44.8875	45.3944	45.3843	45.4557	45.2911	45.8401	46.1683	46.4117	46.6893	46.9066	47.1242	47.0261	47.0959	47.2451	47.3958	47.4460	47.6991	47.7474	48.0526	47.8408	47.8924	47.7058	47.5594	47.3607	46.9185	46.2751	45.8824	45.6991	45.3897	44.9549	44.7047	44.3736	44.1279	44.1258	44.2265	44.8742
d-Tm221A1_41_A10R	27.3996	31.3540	33.8524	36.5728	38.5346	40.2109	41.8694	43.3740	44.6952	45.3122	46.3910	46.8375	46.7533	47.1430	47.6692	47.8348	47.8812	47.9061	48.7752	48.9215	49.3891	49.6637	49.9622	50.2594	50.4257	50.5657	50.5561	50.7529	50.9075	51.0958	51.1989	51.2724	51.3833	51.3857	51.2349	51.2036	50.8483	50.4674	49.7159	49.1373	49.0896	48.6592	48.1334	47.5680	47.3197	47.1228	46.9518	47.1713	47.8436
d-Tm221A1_41_A11R	25.2560	28.0918	30.8933	33.6555	34.5736	36.4109	37.4503	39.1820	39.8047	40.9238	41.6788	41.8760	41.8049	42.5127	42.5794	42.7974	42.9936	43.3016	43.5019	43.6333	44.0629	44.2974	44.5456	44.6569	44.8078	44.9491	44.9216	45.0610	45.1648	45.5138	45.5148	45.4281	45.5400	45.5688	45.6320	45.3718	45.2703	44.7882	44.2685	43.6901	43.7454	43.4242	43.0381	42.5995	42.2792	42.2102	41.9181	42.1692	42.7379
d-Tm221A1_41_A12R	25.2573	28.5139	30.4438	34.1406	35.6717	37.2566	38.3490	40.2170	41.3252	41.9545	42.9163	43.2703	43.0103	43.8464	44.3255	44.3778	44.2740	44.6790	45.0037	45.3806	45.8332	46.0767	46.3375	46.6307	46.9150	46.8440	46.8719	47.1512	47.1611	47.5099	47.6190	47.4303	47.6651	47.7200	47.6311	47.4016	47.3871	47.0516	46.4669	46.0840	45.9302	45.7830	45.3665	44.8455	44.7903	44.7118	44.6521	44.8650	45.4498
d-Tm221A1_41_C06R	23.9455	26.7176	29.6762	32.2036	33.7782	35.5057	37.2031	38.2343	38.5554	40.5932	41.0062	41.3584	41.4884	41.7269	41.9867	42.3859	42.9642	42.9682	43.0822	43.2050	43.4758	43.8103	44.5402	44.4538	44.6680	44.1936	44.6920	44.8362	44.9161	44.3190	45.1716	45.3232	45.3811	45.3990	45.2542	45.0790	44.9564	44.6470	44.1274	43.6051	43.3753	43.3016	42.9538	42.3269	42.2829	42.0726	42.0035	41.9966	42.8365
d-Tm221A1_41_C11R	23.5912	27.3599	30.1484	32.7857	34.8610	36.8291	38.7007	39.9082	40.9056	42.4204	42.8705	43.4522	43.4576	44.0240	44.3952	44.5497	45.1144	45.4054	45.5617	45.9384	46.3197	46.6475	47.3641	47.3453	47.5238	47.2900	47.5576	47.4489	47.9100	47.8859	48.2913	48.4322	48.5296	48.5353	48.4694	48.2395	48.0653	47.7321	47.2449	46.2830	46.4120	46.3626	45.8422	45.1869	44.9805	44.8561	44.6988	44.8106	45.6520
d-Tm221A1_41_D01R	24.7785	28.2269	30.5857	33.7148	35.7700	37.0621	38.9072	40.6072	41.5279	42.6565	43.3222	43.9438	43.9150	44.5120	44.2209	44.9823	45.3078	45.5146	46.0040	46.5407	46.5532	46.8837	47.1902	47.4240	47.5757	47.7499	47.8878	48.0712	48.1611	48.2556	48.5128	48.6057	48.5769	48.6021	48.5271	48.3606	48.1428	47.6762	47.1911	46.5578	46.4586	46.2418	45.6854	45.1926	44.8123	44.7645	44.5947	44.8939	45.7525
d-Tm221A1_41_D02R	25.9765	29.1269	31.8904	34.8133	37.1301	38.7293	40.8168	42.7840	43.6979	44.7584	45.3137	45.8186	46.1747	46.6625	46.6239	47.2048	47.5949	47.8979	48.4273	48.6394	48.8464	49.2332	49.6332	49.7676	49.9150	50.1290	50.2391	50.4901	50.5955	50.7709	50.9601	51.0275	51.0316	51.0434	51.0488	50.8660	50.6735	50.1658	49.7258	49.1187	48.9212	48.7001	48.0920	47.5736	47.2403	47.2084	47.0196	47.2862	47.7249
d-Tm221A1_41_D03R	24.2974	28.1571	30.8731	34.0765	35.8688	37.6579	39.5547	41.8219	42.7064	43.7455	44.4386	44.9762	45.2596	45.8712	45.6265	46.4533	46.9278	47.0833	47.5100	47.8806	48.1626	48.4336	48.7236	49.0610	49.2352	49.4772	49.5744	49.7703	49.8967	50.1756	50.3061	50.2659	50.2139	50.3948	50.4973	50.2071	50.0300	49.6132	49.2458	48.7600	48.6866	48.3981	47.9189	47.4936	47.1676	47.1952	47.0838	47.3280	47.8025
d-Tm221A1_41_D04R	25.0280	28.4188	31.0818	33.7695	36.1675	37.7612	39.3007	40.9817	41.9304	42.9953	43.6137	44.0695	44.1364	44.4548	44.5887	45.2182	45.3555	45.8625	45.9725	46.0849	46.7663	46.9851	47.2076	47.5463	47.7888	47.7006	47.7923	47.9799	48.1905	48.4368	48.6759	48.5735	48.6133	48.6260	48.7131	48.5176	48.2636	47.7322	47.4358	46.8528	46.6523	46.4496	46.0156	45.5493	45.3129	45.1962	45.1163	45.2864	45.6188
d-Tm221A1_41_D05R	19.2502	22.7708	25.0231	27.7217	29.4181	31.0807	32.7194	34.3480	35.1901	36.0145	36.8672	37.4866	37.8120	38.6517	38.1544	38.5842	39.2949	39.0809	39.5663	39.9434	39.8794	40.0748	40.2923	40.7075	40.8651	41.1486	41.2545	41.3794	41.5357	41.6383	41.5362	41.7692	41.8535	41.9363	41.6198	41.7232	41.4839	41.1939	40.6016	40.1287	37.7569	39.6506	39.0723	38.7707	38.4025	38.3063	37.9864	38.1746	38.9395
d-Tm221A1_41_D06R	24.6721	27.9111	30.7558	33.8256	35.5009	37.4124	39.3499	40.8974	41.9574	43.2089	43.5930	44.2265	44.4428	45.1230	44.6166	45.1929	45.6922	45.9496	46.3042	46.8741	47.0008	47.3067	47.4685	47.7329	48.0566	48.2334	48.0078	48.2691	48.5150	48.5935	48.6170	48.9449	48.8887	48.9634	48.7869	48.7726	48.5434	48.2215	47.5583	47.0648	45.7751	46.6899	46.2226	45.7394	45.4802	45.4337	45.1309	45.3606	46.2033
d-Tm221A1_41_D08R	24.1756	27.4218	29.9729	32.9474	34.5545	37.2404	38.3957	39.9830	41.3684	41.8970	42.8190	43.3304	43.4203	44.1448	44.3056	44.5271	44.9144	45.1276	45.4631	45.6313	46.0597	46.4353	46.8664	46.9951	47.3172	47.3130	47.1824	47.5155	47.5392	47.7052	47.7746	47.9862	48.0753	48.2993	48.0379	47.7487	47.6317	47.2246	46.5769	45.9418	45.7145	45.5425	45.0547	44.6468	44.2275	44.0166	43.8822	44.1930	45.0025
d-Tm221A1_41_D10R	24.3933	27.6108	30.5685	32.9943	35.1570	36.9610	38.2348	40.0389	41.1225	42.0042	42.5475	43.1613	43.3357	43.8014	43.7622	44.5046	44.6092	44.8620	45.1417	45.5152	45.9169	46.1796	46.5637	46.7702	46.9180	47.0579	47.1246	47.3025	47.4010	47.5898	47.8654	47.7702	47.7190	47.8168	48.0552	47.7353	47.5493	47.2968	47.0484	46.5999	46.6928	46.2253	45.9294	45.6746	45.4431	45.3188	45.3248	45.6244	45.9566
d-Tm221A1_41_E01R	25.7527	28.2416	31.6830	33.8358	35.4024	37.3122	38.6928	40.8117	42.0814	42.9261	43.6613	43.6584	44.2773	44.3547	45.0534	45.2303	45.2140	45.7706	46.1051	46.4428	46.5520	47.0674	47.2055	47.5317	47.6292	47.8171	47.8237	48.0669	48.0266	48.4139	48.5055	48.6020	48.6731	48.7915	48.4816	48.5789	48.3225	47.9230	47.4891	46.8805	46.6325	46.4778	45.9350	44.5790	45.1903	45.0583	44.8787	45.0174	45.8138
d-Tm221A1_41_E03R	24.3620	27.9936	30.9251	32.3439	35.2734	36.7000	37.9043	39.5140	40.6766	41.8222	42.0744	42.5354	42.7425	42.8898	43.3526	43.5231	43.5363	44.0173	44.2661	44.1261	44.8709	45.1974	45.4468	45.6829	45.9388	45.9574	46.0670	46.1434	46.2380	46.5675	46.6304	46.6991	46.6887	46.8070	46.7439	46.6540	46.4450	46.1673	45.6926	45.1299	45.0763	44.7986	44.3618	43.1075	43.8412	43.6234	43.5496	43.7240	44.4349
d-Tm221A1_41_E05R	23.7300	27.1419	30.3283	32.4480	34.3888	36.6118	38.0301	39.8100	41.0233	42.0937	42.5342	43.0668	43.5403	43.6506	44.1759	44.2511	44.6498	45.0776	45.4462	45.4535	46.2316	46.5770	46.7760	47.0995	47.2783	47.4654	47.6496	47.7430	47.8813	48.1442	48.2405	48.2844	48.4892	48.5551	48.4476	48.4291	48.1965	47.8636	47.3970	46.9408	46.7698	46.5539	46.1130	45.0785	45.5261	45.3571	45.2620	45.4611	46.1645
d-Tm221A1_41_E06R	24.6062	28.3925	31.8948	33.9257	36.0294	38.0992	39.4527	41.3352	42.6329	43.5171	44.3128	44.3691	44.9404	45.0221	46.0010	45.8218	46.1224	46.5210	47.0179	47.1732	47.4654	47.7707	47.9879	48.2538	48.5589	48.4614	48.5324	48.8318	48.9496	49.2323	49.2859	49.4261	49.5307	49.5365	48.9998	49.4556	49.0773	48.7149	48.2490	47.6584	47.4034	47.3627	46.7773	46.0093	46.1333	46.0883	45.9865	46.1823	46.8204
d-Tm221A1_41_E08R	22.0733	25.4824	27.5993	28.4215	30.3360	32.3785	32.6307	34.7083	36.0332	36.5043	37.1467	37.1939	37.5779	37.6183	38.2375	38.1191	38.2181	38.6206	38.8572	37.9663	38.8493	39.1999	39.0999	39.6086	39.5447	39.8036	39.6803	39.9378	39.8283	40.0918	40.0340	40.2435	40.1084	40.2758	40.1160	40.0273	39.7628	39.2926	38.9395	38.3407	38.1029	37.9753	37.4206	36.5340	36.7337	36.5340	36.4373	36.5652	37.1729
d-Tm221A1_41_F02R	23.5117	27.8736	28.6819	31.9425	33.6582	35.0204	36.6843	37.8358	38.5086	40.0445	40.4256	40.3994	41.1126	41.1046	41.2937	41.7555	41.7025	42.0102	42.0317	42.3006	42.5203	42.8549	43.0450	43.0180	43.4781	43.3643	43.4552	43.8109	43.8539	43.8247	43.9834	44.1257	44.1817	44.0882	44.1016	43.8716	43.7003	43.2505	42.7246	42.3050	42.0903	41.7805	41.3148	40.8195	40.5828	40.4525	40.2553	40.5554	41.2981
d-Tm221A1_41_F06R	24.0219	26.8114	29.1572	31.7492	33.8003	35.4809	36.7013	38.2089	39.2448	40.1758	40.3980	41.0038	41.1520	41.6922	41.6741	42.6732	42.4972	42.8578	43.0404	43.3657	43.3461	43.7762	43.9997	44.1814	44.6676	44.6976	44.8831	44.9597	45.0820	45.1485	45.2517	45.4920	45.5349	45.5489	45.5292	45.2754	45.0817	44.6657	44.2006	43.6067	43.4183	42.8164	42.6509	42.0950	41.8681	41.7479	41.4853	41.7908	42.5318
d-Tm221A1_41_G01R	20.9336	24.1181	26.2656	27.7143	29.4944	31.3086	31.8866	33.2383	34.3378	34.7712	35.4074	36.1123	36.5012	36.4333	36.7982	37.1058	37.2628	37.1945	37.3526	37.3070	37.4649	37.7914	38.0299	38.2669	38.3779	38.3591	38.3904	38.7587	38.6696	38.8761	38.8604	38.9240	39.0079	39.1314	38.9977	38.9223	38.2493	38.4942	38.1887	37.7897	37.6936	37.4452	37.2054	36.7983	36.5586	36.6536	36.2406	36.2479	37.1967
d-Tm221A1_41_G02R	23.7925	27.1310	30.1471	32.3088	33.7983	36.2349	37.1140	38.9146	39.7038	40.3473	41.1962	41.9929	42.1382	42.5212	42.9839	43.1036	43.1982	43.3781	43.4247	43.7556	44.0941	44.3155	44.5665	44.8109	44.8876	44.9387	45.0186	45.2252	45.3633	45.5481	45.6640	45.6985	45.7037	45.7980	45.6462	45.5368	44.5260	44.9973	44.5857	43.9974	43.9718	43.6866	43.3478	42.7725	42.5673	42.4993	42.3163	42.2821	43.2444
d-Tm221A1_41_G04R	25.7511	29.4759	31.5489	35.2225	36.6619	38.9123	39.5747	41.5643	42.5717	43.5255	44.2269	44.5815	44.7632	45.1767	45.5392	45.5451	45.5161	46.0104	46.2638	46.5456	46.8836	47.3377	47.4712	47.6612	47.7454	47.7646	47.9295	47.9537	48.0362	48.2988	48.4594	48.5060	48.5120	48.6454	48.6396	48.4060	47.2953	47.7328	47.1550	46.7856	46.5376	46.4010	45.8174	45.3912	45.2225	45.0970	45.0088	45.0752	45.7288
d-Tm221A1_41_G12R	25.8588	29.7431	32.5920	35.0067	37.1324	38.7886	40.0099	41.7089	42.9203	43.6688	44.6680	44.9945	44.9844	45.4844	46.0452	46.2294	46.3385	47.0132	47.1296	47.3738	47.7523	48.0692	48.2780	48.7653	48.7642	48.8259	48.8796	48.3332	49.4052	49.4418	49.6958	49.5112	49.9967	49.7600	49.6673	49.7227	49.5785	49.1458	48.5671	48.2117	48.0302	47.8067	47.2404	46.9153	46.8056	46.7799	46.2719	46.5622	47.2750
d-Tm221A1_41_H01R	24.9969	28.7443	30.9358	32.8917	35.1751	36.4746	37.7408	39.0749	40.1977	40.8491	41.3432	41.8077	42.3108	42.1652	42.5890	43.0751	42.8945	43.1893	43.2977	43.6631	44.1298	44.3023	44.4266	44.6999	44.8290	44.8901	44.9723	45.0588	45.2144	45.3627	45.5885	45.3366	45.7052	45.6765	45.7734	45.6341	45.4604	45.1629	44.7985	44.4329	44.2759	44.0966	43.7834	43.3868	43.2610	43.1881	43.1243	43.3697	43.8053
d-Tm221A1_41_H03R	27.0927	31.5689	34.7631	36.1775	37.7987	39.1674	40.5378	42.0730	43.2470	43.6820	43.9851	44.6470	44.7643	44.8125	45.1951	45.3171	45.4533	45.7172	45.9447	46.1026	46.5392	46.7340	46.8596	47.0583	47.0250	47.0528	47.2742	47.4209	47.5006	47.5231	47.6942	47.8131	47.7215	47.9039	47.8015	47.6990	47.3872	47.0555	46.5268	46.0950	45.8720	45.6079	45.1449	45.0642	44.4053	44.3581	44.1874	44.4340	45.0382
d-Tm221A1_41_H05R	28.1090	32.2818	34.4055	36.8051	39.0244	39.5882	41.4905	42.3670	43.3571	44.1970	44.5989	45.1953	45.2308	45.0960	45.5586	45.7884	45.8708	46.1940	46.1978	46.7237	46.8590	47.2777	47.3137	47.5945	47.6760	47.6912	47.9514	47.9398	48.0834	48.2517	48.3685	48.3283	48.3449	48.4051	48.3314	48.1739	47.9781	47.4365	46.9358	46.4675	46.1009	45.8277	45.4569	44.9872	44.6600	44.5667	44.3546	44.5458	45.1829
d-Tm221A1_41_H07R	26.0089	29.9448	32.7635	34.9819	37.0258	38.1965	39.9298	41.1239	42.0100	42.9491	43.3680	43.9806	44.0951	44.1486	44.3208	44.8363	44.7755	44.9828	45.2201	45.6586	45.8082	46.0989	46.2491	46.4470	46.5776	46.6707	46.6360	46.8460	46.9035	47.0292	47.2309	47.1764	47.2050	47.2468	47.1664	47.0252	46.8016	46.3157	45.7473	45.3001	44.9747	44.7619	44.3207	43.8569	43.5150	43.4758	43.2616	43.4635	44.0627
d-Tm221A1_41_H10R	26.6402	31.1462	33.6439	36.4353	38.5573	40.2351	41.6590	42.6703	43.9049	44.7859	45.3906	46.2543	46.1604	46.1679	46.6226	47.0582	46.9649	47.5591	47.6976	48.0807	48.4632	48.6616	48.8576	49.2010	49.2095	49.1966	49.4244	49.5379	49.7758	49.9562	50.1716	49.6525	50.1682	50.1994	50.2633	50.0637	49.8048	49.5010	48.8980	48.4104	48.1864	48.0334	47.5282	47.0303	46.7601	46.6018	46.5774	46.6953	47.3417
d-Tm221A1_42_A01R	22.8661	26.5232	29.9081	32.6841	34.7047	36.7147	38.6841	39.5202	40.6431	42.4171	43.0979	43.5151	43.5355	43.9546	44.3193	44.7257	44.9777	45.1174	45.6552	45.7197	46.2196	46.4785	46.7557	46.9812	47.0546	47.0839	47.3970	47.4185	47.4324	47.7603	47.8476	48.0503	48.1830	48.1181	47.7577	47.8665	47.5774	47.1698	46.6346	46.0859	45.7219	45.7117	45.1643	44.7773	44.5065	44.3079	44.2660	44.4033	45.2166
d-Tm221A1_42_A04R	24.6825	27.4462	29.9939	32.8055	33.5750	35.9337	37.1002	37.9596	39.2186	40.1484	40.9957	41.2852	41.3245	41.2893	41.8740	41.9651	42.1731	42.2611	42.7143	42.6957	43.0256	43.2137	43.4280	43.8540	43.9394	43.9437	43.9490	44.0682	43.6252	44.1205	44.3496	44.4249	44.6230	44.5133	44.3234	44.2112	43.8338	43.5876	42.8696	42.4177	42.1142	41.9482	41.5228	41.0666	40.6082	40.5636	40.5283	40.5940	41.3916
d-Tm221A1_42_A08R	24.4110	27.9163	31.5512	34.7619	35.8762	38.0082	39.1376	40.4203	41.6131	42.8993	43.6236	44.3729	44.2285	44.6179	44.8084	45.2237	45.4073	45.6278	45.9482	46.1666	46.6950	47.0420	47.3148	47.4009	47.5640	47.7580	47.6612	47.7565	47.9692	48.2289	48.3723	48.3475	48.4913	48.3821	48.2948	48.2658	48.0507	47.5886	47.0590	46.5665	46.1381	46.1166	45.5678	45.1623	44.7347	44.5540	44.4798	44.6886	45.4597
d-Tm221A1_42_A09R	23.5982	27.1473	29.9927	32.6772	34.3650	35.9745	37.4623	38.6172	39.8640	41.1493	41.5299	42.0859	42.0787	42.4455	42.7007	42.9932	43.0721	43.1556	43.4740	43.6808	44.0934	44.3108	44.5570	44.8208	45.0318	44.9291	45.1022	45.1384	45.1338	45.4168	45.4189	45.5238	45.6434	45.6498	45.4369	45.3686	45.1029	44.5889	43.9815	43.5213	43.0920	42.9787	42.5380	41.9812	41.7131	41.4981	41.4597	41.5710	42.3601
d-Tm221A1_42_A12R	23.8903	28.2919	30.7287	34.0898	35.2901	37.2913	39.1984	40.0327	41.7032	42.9740	43.5840	44.0944	44.3547	44.6621	44.9333	45.2628	45.3442	45.7962	46.2600	46.4791	46.8042	47.1689	47.3916	47.7055	47.8340	47.9437	48.1123	48.1893	48.0267	48.4526	48.5582	48.6670	48.8135	48.8305	48.6032	48.6108	48.3154	47.9292	47.4027	46.9009	46.6414	46.5406	46.0430	45.6985	45.4170	45.2627	45.2212	45.3419	46.0531
d-Tm221A1_42_B04R	21.9337	25.0546	27.9339	29.7843	31.5707	33.1874	35.2199	36.1723	37.0647	38.2189	38.5544	38.8337	39.1793	39.4198	40.1081	40.0327	40.2798	40.6071	40.7155	40.9440	41.5185	41.4982	41.8267	42.0912	42.2040	42.2506	42.4410	42.5628	42.5928	42.6849	42.8772	42.8840	43.1739	43.1301	43.0022	42.9569	42.6918	41.4408	41.5228	41.1609	40.9834	40.5925	40.3789	39.9699	39.6586	39.5005	39.3494	39.4486	40.2224
d-Tm221A1_42_B08R	23.4769	27.1173	29.8864	31.8518	34.4628	36.1593	37.7151	39.1463	39.7678	41.2266	41.5409	41.8882	42.1433	41.9902	43.0459	42.9875	43.2758	43.6628	43.7778	43.9956	44.5137	44.6374	45.0535	44.9738	45.3341	45.3919	45.5517	45.6857	45.7009	45.8222	46.0066	46.0207	46.1996	46.1360	46.1122	45.9553	45.7539	43.8238	44.4222	44.0901	43.8195	43.3065	43.2444	42.7945	42.4112	42.3022	42.0499	42.1650	42.8374
d-Tm221A1_42_C02R	18.3049	21.3808	24.0144	26.8821	28.6288	30.4188	31.8749	33.2654	34.4793	35.1370	36.0723	36.6040	36.7408	37.1552	37.4560	37.7004	38.0131	38.3591	38.4065	38.5905	38.9323	39.2256	39.3108	39.8346	39.8064	39.4043	40.3055	40.4330	40.5090	40.6512	40.7424	40.5790	40.9089	40.8699	40.8854	40.8844	40.6237	40.3083	39.7271	39.2969	39.1404	38.9582	38.5735	38.1956	38.0816	37.9440	37.8403	37.9869	38.6712
d-Tm221A1_42_C09R	20.7899	23.8695	26.1625	28.1026	30.6937	32.5073	34.1195	35.6502	36.6758	37.2271	38.0659	38.6700	38.3591	38.8709	39.3133	39.5942	39.8511	40.2618	40.2741	40.6335	40.7390	41.1521	41.4531	41.6847	41.8190	41.0256	41.8215	42.4745	42.2798	42.4930	42.5213	42.6745	42.9018	42.6988	42.8124	42.8137	42.8189	42.6675	42.1660	40.8873	41.5560	41.4990	41.2799	41.0113	40.7774	40.6855	40.3522	40.8119	41.4898
d-Tm221A1_42_D03R	19.8820	23.5155	25.1292	27.9566	30.0848	32.2757	33.4670	34.5659	35.8171	36.7914	36.9139	38.0354	37.9252	38.4350	38.6324	38.5500	39.4210	39.6302	39.6896	40.0221	40.1608	40.5411	40.6647	41.3175	41.3248	41.4833	41.7176	41.6750	41.7084	41.8930	42.1017	42.1792	42.2463	42.4947	42.2037	42.1942	41.8348	41.2638	41.0160	40.6168	40.5162	40.4268	39.9959	39.6782	39.4243	39.3380	39.0581	39.4666	40.0812
d-Tm221A1_42_D04R	21.9734	25.5883	28.2354	31.3324	33.8620	35.5200	36.8283	38.9458	40.4999	41.3094	41.8168	42.6463	42.6317	43.3130	43.6186	43.7405	44.2915	44.7618	44.9667	45.1098	45.7570	45.9148	46.2956	46.6749	46.8787	46.9193	47.0852	47.1415	47.4177	47.4817	47.7237	47.9920	47.9730	48.0191	47.9188	47.8174	47.4536	46.5780	46.5542	45.9166	45.7715	45.6785	45.1304	44.7847	44.4142	44.2773	44.0899	44.3310	44.8805
d-Tm221A1_42_D07R	21.7279	24.6604	26.4846	28.9494	31.2344	32.8665	34.2017	35.3157	36.5837	37.0187	37.4509	37.7558	38.1355	38.6815	38.6606	38.6446	39.3069	39.6314	39.4374	38.9265	39.9111	39.9472	40.3179	40.8376	40.9178	41.0468	41.0881	41.1264	41.1100	41.3079	41.5117	41.5393	41.4236	41.7001	41.4802	41.4479	41.1434	40.1886	40.1547	39.7290	39.4735	39.3467	38.7946	38.3938	38.1148	37.8839	37.6063	37.8899	37.8608
d-Tm221A1_42_D10R	23.4833	26.7955	29.6249	31.6473	34.0050	35.8319	36.7602	38.9973	40.5397	40.9056	41.0903	42.0929	42.3744	42.8632	42.8869	43.2251	43.3717	43.8745	43.8678	44.2773	44.6392	45.0301	45.2239	45.6041	45.7716	45.7592	45.9131	45.9091	46.0942	46.2014	46.4055	46.5331	46.6004	46.7116	46.4956	46.3721	46.0535	45.3411	45.0816	44.5429	44.3164	44.1532	43.7068	43.2887	43.0059	42.8491	42.7031	42.9548	43.6322
d-Tm221A1_42_E02R	18.1990	21.7020	23.1319	25.2756	27.3696	28.9980	30.2136	31.3408	32.3630	32.6714	33.5186	34.0194	34.1424	34.2678	34.7009	35.1558	35.0873	35.4110	35.5226	35.4707	35.6456	35.7810	36.0113	36.2208	36.4280	36.4873	36.7305	36.7373	36.8920	37.0381	37.0569	37.1484	37.2447	37.3346	37.0643	37.1480	37.1001	36.7183	36.4041	36.0425	35.8501	35.6690	35.3476	34.8422	34.7999	34.5901	34.5804	34.6862	35.3057
d-Tm221A1_42_E05R	18.2220	20.9445	21.9585	25.3195	26.6576	28.3655	30.0282	31.1267	31.9866	32.4623	33.3694	34.0486	33.9624	34.0943	34.7681	35.3047	35.3074	35.5324	35.4264	35.4368	35.8894	35.8959	36.2110	36.4914	36.5055	36.8286	36.8472	37.0028	37.0367	37.1596	37.2643	37.2657	37.4017	37.5323	37.5189	37.4515	37.3995	37.1158	36.7287	36.2679	36.1890	35.9781	35.6918	34.2481	35.1312	34.8859	34.7860	35.0052	35.6893
d-Tm221A1_42_E07R	22.9878	26.1968	28.3696	31.7976	33.4420	35.8138	37.8832	38.9379	39.8652	41.0516	41.5167	42.0720	42.4484	42.4518	43.0627	43.3378	43.3695	43.7648	43.9883	44.1199	44.7231	45.0636	45.3541	45.5900	45.7425	45.8082	45.8955	46.0194	46.3178	46.4193	46.4581	46.6705	46.7065	46.8455	47.0704	46.6277	46.5532	46.2901	45.8317	45.1920	45.0432	44.8819	44.3864	43.3637	43.9103	43.7963	43.6529	43.9043	44.5975
d-Tm221A1_42_E11R	26.2266	29.2952	32.7851	35.1095	37.1037	39.0803	41.0440	42.2600	43.0221	44.0963	44.8732	45.0446	45.2493	45.6228	46.0543	46.2949	46.2975	46.9081	47.1823	47.1449	47.7838	48.2241	48.4040	48.7506	48.8262	49.0798	49.0410	49.2087	49.3476	49.6069	49.5305	49.7655	49.8057	49.9191	49.7634	49.6005	49.3979	48.8801	48.6054	47.9368	47.6725	47.4781	47.0021	46.5047	46.3296	46.0857	46.0345	46.2325	46.9189
d-Tm221A1_42_F02R	21.2259	26.2409	28.2945	30.4175	33.2714	34.7283	36.7411	38.1827	39.2128	40.2024	41.0801	41.4335	41.4119	42.0359	42.3502	42.4958	42.8313	43.2045	43.4727	43.4818	43.9228	44.2281	43.9332	44.8055	44.9676	44.9350	45.0635	45.1170	45.2641	45.3676	45.5915	45.7259	45.7302	45.6516	45.7270	45.4795	45.2982	44.8772	44.2017	43.8338	43.5624	43.2438	42.8470	42.2340	42.0413	41.8767	41.7003	41.9494	42.6985
d-Tm221A1_42_F03R	20.5168	23.3662	25.0610	27.0902	28.7896	30.2575	31.1078	33.2257	33.7186	34.3819	34.7431	35.5531	35.2118	35.5581	35.9474	36.1129	36.2652	36.4038	36.5770	36.3817	36.8285	36.8681	37.1621	35.3675	37.4167	37.4679	37.8932	37.8490	37.8829	37.9744	37.9133	38.0840	38.1874	38.1378	38.1693	38.0363	37.7307	37.4485	36.9182	36.5030	36.4872	36.2156	35.8235	34.2837	35.1557	34.9352	34.9635	35.0109	35.6946
d-Tm221A1_42_F05R	15.4865	19.4652	22.9490	23.7295	25.4113	27.2134	27.9182	29.2145	30.5100	31.1736	32.0453	32.4185	32.5447	32.6895	33.0871	33.3182	33.5101	33.7483	33.8732	33.8210	33.9843	34.2208	34.1589	33.7143	34.6194	34.5237	34.6461	34.6992	34.9294	34.9966	35.1111	35.1868	35.1720	35.1240	35.1885	35.0163	34.9671	34.6026	34.2522	33.8715	33.7349	33.5135	33.1813	32.8152	32.5888	32.5034	32.3247	32.6001	33.1037
d-Tm221A1_42_F06R	21.9577	26.2796	29.7204	31.6930	33.0971	34.6599	36.2233	37.7193	39.0734	40.0674	40.6418	41.0234	41.1712	41.3715	41.8248	42.1962	42.3054	42.5595	42.8350	42.8400	43.2629	43.6151	43.9935	42.9453	44.4884	44.4109	44.4042	44.6032	44.7903	44.8354	44.8975	45.1953	45.2638	45.1569	45.1939	44.9941	44.8068	44.4285	43.7553	43.4583	43.2224	42.9605	42.4552	41.9396	41.8353	41.6866	41.6132	41.7132	42.5036
d-Tm221A1_42_G02R	22.6631	27.0355	30.5220	32.4450	34.6717	36.5782	37.5292	39.0984	40.1996	41.0087	42.0202	42.4505	42.6947	42.8941	43.3163	43.3602	43.6207	43.8554	44.0298	44.4102	44.5944	44.9424	45.1294	45.2976	45.5466	45.5508	45.7313	45.6270	45.8179	45.3443	46.1436	46.1929	46.1911	46.4536	46.3193	46.0867	45.0572	45.3701	44.7917	44.2817	44.0672	43.9428	43.4429	42.9014	42.6736	42.6398	42.3478	42.5763	43.3399
d-Tm221A1_42_G08R	23.3047	25.9056	28.5771	31.0789	33.2471	34.8864	35.2330	36.9631	38.1598	38.4719	39.5373	39.8088	40.0581	40.2505	40.8703	40.6370	40.8161	41.0494	41.0943	41.3056	41.4702	41.7597	42.0523	42.0556	42.4111	42.3640	42.4777	42.5433	42.6873	42.7329	42.7905	42.9466	42.9035	43.0953	43.0488	42.7695	41.8755	41.9544	40.9938	40.7240	40.5924	40.4501	39.8874	39.3174	39.0198	38.9140	38.7171	38.7866	39.6624
d-Tm221A1_42_H01R	25.4426	29.4272	32.4519	35.4992	36.7724	38.6406	40.5226	41.9986	43.2014	43.8569	44.4014	44.9020	45.1629	45.4372	45.5260	46.0280	46.0919	45.9844	46.6505	46.9676	47.1459	47.4898	47.6977	48.0112	47.9112	48.1660	48.2320	48.3715	48.5781	48.6092	48.7484	48.7647	48.9329	49.0138	48.7798	48.7806	48.4781	48.1158	47.5873	46.9734	46.7930	46.5334	46.0086	45.5723	44.9926	45.0663	44.9812	45.0859	45.8226
d-Tm221A1_42_H03R	25.7651	28.7994	31.4219	33.9960	35.9729	36.9327	38.3511	39.8786	40.9345	41.5972	42.1564	42.5546	42.4201	43.0184	43.0957	43.3188	43.4052	43.4592	43.7691	43.9974	44.3148	44.4177	44.6973	45.0421	44.9803	44.9739	45.2424	45.2152	45.3608	45.3665	45.6603	45.6396	45.7287	45.7478	45.5889	45.5575	45.3103	45.0448	44.4245	44.0528	43.7976	43.6956	43.2223	42.5696	42.5306	42.4503	42.4511	42.5632	43.2214
d-Tm221A1_42_H07R	21.7990	25.4715	27.5808	29.9266	31.1094	32.8099	34.0877	35.1749	36.3749	36.6734	37.4501	37.8564	38.0406	38.0829	38.6429	38.7951	38.7529	38.9158	39.0966	38.9772	39.3302	39.2871	39.5246	39.9860	39.7906	39.9385	40.0790	40.1040	40.2590	40.2596	40.4269	40.3769	40.5441	40.5366	40.4172	40.3237	40.1399	39.8253	39.3170	38.9558	38.6770	38.5811	38.1836	37.0855	37.5860	37.5046	37.4608	37.5853	38.1266
d-Tm221A1_42_H11R	28.2558	31.5258	34.3332	37.0600	38.1861	39.9485	41.4302	43.1209	43.8921	44.7160	45.3279	45.8380	45.8359	45.8321	46.1748	46.5195	46.4849	46.7442	47.1000	47.4486	47.7225	47.9451	48.2113	48.4612	48.3886	48.3757	48.6606	48.7845	48.8630	48.9704	49.0373	49.0756	49.1335	49.3291	49.1873	49.0906	48.7095	48.3402	47.7671	47.1693	47.0463	46.7713	46.2261	45.7616	45.3997	45.4685	45.2520	45.4854	46.1148
d-Tm221A1_43_A01R	21.0722	25.4391	26.1659	29.5934	31.2782	33.2258	34.1300	35.0705	36.5991	37.8281	38.2102	38.4277	38.9251	39.2963	39.3160	39.8408	39.8004	39.9604	40.2529	40.3011	40.4013	40.7870	41.0007	41.2053	41.2997	41.5616	41.4907	41.3744	40.3631	41.7896	41.8099	41.8566	42.0878	42.0687	41.8546	41.9438	41.4948	41.3615	40.8187	40.4467	40.0985	40.0389	39.6271	39.2854	38.9062	38.7859	38.6484	38.8241	39.4932
d-Tm221A1_43_A02R	21.3528	24.3000	27.1921	28.2119	30.0818	31.6690	33.1791	33.6173	34.1867	35.0852	36.0485	36.3741	36.3615	36.1554	36.8673	36.7780	37.1341	37.5011	37.4599	37.0880	37.4839	37.4640	37.8904	37.9665	38.0521	38.1239	38.3687	38.4262	37.7082	38.6301	38.7890	38.5747	38.5488	38.7017	38.6191	38.3378	38.2600	37.6770	37.3337	36.6849	36.5245	36.3548	35.7093	35.2797	34.9223	34.7388	34.6351	34.8490	35.5087
d-Tm221A1_43_A03R	21.2596	24.1040	27.0595	28.3084	30.7348	31.6803	33.2237	34.6287	34.8760	35.9122	36.6849	37.1304	37.1787	37.5519	37.9390	38.2331	38.3770	38.6287	38.5110	38.5970	38.9461	39.0103	39.3615	39.3659	39.5110	39.8711	39.7877	39.9006	40.0565	40.2652	40.3437	40.2603	40.3481	40.3352	40.3331	40.3508	40.1514	39.7941	39.2859	38.7667	38.7738	38.4236	38.1973	37.7052	37.3236	37.1977	36.9418	37.1352	37.6846
d-Tm221A1_43_A09R	24.3731	28.9530	32.2806	34.3459	36.7434	38.3704	40.0840	41.0277	42.4536	43.3707	44.4918	45.1035	44.9476	45.1385	45.7697	45.9487	46.0273	46.2974	46.5673	46.8168	47.2347	47.3288	47.5389	47.9481	48.2758	47.9748	48.1171	48.2722	48.4714	48.5693	48.5386	48.6637	48.7675	48.9020	48.8592	48.6076	48.5291	48.0430	47.4558	47.1622	46.8866	46.5890	46.2811	45.8378	45.7842	45.5229	45.5058	45.5784	46.3579
d-Tm221A1_43_B11R	27.2918	30.4670	33.5689	35.6133	38.1643	39.8377	41.3294	42.8873	43.7753	44.4409	45.4982	45.8092	45.7525	45.9513	46.7647	46.8546	47.1343	47.7109	48.0597	48.2979	48.6692	48.8535	49.1210	49.3614	49.5687	49.5255	49.7189	49.7922	50.0455	50.2920	50.1777	50.2777	50.5139	50.5832	50.4398	50.4479	50.3339	49.8111	49.2361	48.7931	48.7334	48.3959	47.8391	47.3139	47.3037	46.7855	46.8333	47.1311	47.9843
d-Tm221A1_43_C05R	23.5101	26.4434	29.2221	31.5903	33.7696	35.1624	37.0648	38.5313	39.6389	40.5489	41.3949	41.7473	41.1755	41.9009	42.5757	42.4686	42.9208	43.2573	43.3319	43.3803	43.9703	44.0322	44.4345	44.8311	44.8704	45.1167	45.1197	45.0824	45.3421	45.5203	45.7871	44.5979	45.7452	45.7776	45.7013	45.6923	45.2660	45.1164	44.3532	43.5457	43.7282	43.5275	42.9400	42.5919	42.1770	42.1409	41.9020	42.1265	42.9584
d-Tm221A1_43_C08R	21.7470	25.3357	27.9252	30.1270	32.2838	33.5929	35.0024	36.9488	37.4777	38.5315	39.3643	39.8400	38.9971	40.2195	40.7857	40.7255	40.9172	41.3185	41.4155	41.7538	42.2487	42.4811	42.8121	43.1756	43.2688	43.4802	43.3010	43.4672	43.5182	43.8877	44.2206	43.7558	44.1639	44.1500	44.1746	44.1928	43.7879	43.8002	43.1514	42.4036	42.6314	42.4586	41.9986	41.8075	41.4495	41.4608	41.1768	41.5115	42.2189
d-Tm221A1_43_D03R	21.6823	24.9386	27.9086	30.6810	32.9066	34.6664	35.2603	37.8365	39.1105	39.5398	40.5889	40.9526	41.7417	41.9761	42.0535	42.2543	42.6638	43.1215	43.2832	43.2996	44.0367	44.1182	44.5383	44.8357	45.0920	44.9949	45.1121	45.1660	45.4345	45.6438	45.8110	45.9471	45.9665	46.0060	45.9394	45.7713	45.4684	45.4692	44.5581	43.9458	43.8036	43.6020	43.2145	42.8372	42.4804	42.2933	42.1908	42.3815	42.9982
d-Tm221A1_43_D05R	21.7376	24.4662	27.8910	29.5981	31.4204	33.4073	34.4202	35.7916	36.8486	38.1174	38.9121	38.8842	39.3096	39.3592	39.4761	39.4863	40.1858	40.5764	40.4979	40.0357	40.9063	41.2309	41.4063	41.8117	41.8800	42.0718	42.2068	42.1094	42.1830	42.3178	42.4614	42.5004	42.5998	42.7862	42.4893	42.6426	42.4020	41.2644	41.6125	41.2319	41.1403	41.0589	40.5928	40.2368	40.1075	39.8867	39.6444	39.8649	39.8876
d-Tm221A1_43_D07R	22.5721	25.6907	28.0369	31.4252	32.9425	35.3826	36.8727	38.6459	39.1962	40.5038	41.4875	42.0692	42.3281	42.4625	42.7681	42.9316	43.3158	43.7955	43.9901	44.0687	44.5982	44.9315	45.1513	45.5753	45.6942	45.8515	45.9494	45.9146	46.1161	46.2343	46.5437	46.6354	46.5968	46.6639	46.5518	46.3940	46.1263	45.6938	45.1327	44.5205	44.3421	44.2060	43.6585	43.2204	43.0417	42.7979	42.6298	42.9327	43.4418
d-Tm221A1_43_D10R	20.9570	25.1423	27.2264	29.8994	32.2878	34.7017	36.2381	37.7400	38.9294	40.0263	40.9628	41.6469	41.6612	42.0679	42.4507	42.2585	42.9959	43.6355	43.9093	43.6651	44.4745	44.6950	44.8461	45.4286	45.6555	45.5888	45.9063	45.8195	46.0980	46.2665	46.4676	46.5809	46.6140	46.7084	46.5861	46.4764	46.3377	45.2768	45.3573	44.7145	44.6395	44.4867	43.9844	43.5975	43.3118	43.0581	42.9045	43.1886	43.6872
d-Tm221A1_43_E01R	24.3766	27.1940	28.8461	31.6343	33.3983	35.1183	36.4824	37.6974	38.6611	39.5436	40.2070	40.4621	40.2638	40.7921	40.9524	41.3486	41.4845	41.7742	41.9393	41.0864	42.2516	42.3438	42.8283	43.0665	43.0917	43.1691	43.4260	43.3754	43.5360	43.5859	43.8105	43.6655	43.7932	43.8012	43.8776	43.7239	43.4690	43.1423	42.5189	42.1044	41.8960	41.5844	41.2888	39.7894	40.5427	40.2762	40.1012	40.2731	41.0605
d-Tm221A1_43_E04R	22.9268	26.8274	29.2563	32.2684	34.5640	37.2276	38.6852	40.5384	41.8108	42.3488	43.4312	44.1244	44.2174	44.7650	44.9313	45.4971	45.5067	46.0980	46.4920	46.2021	47.1235	47.5400	47.7588	48.2083	48.3007	48.4342	48.5901	48.7034	48.9636	49.1557	49.3379	49.4788	49.4873	49.6052	49.5622	49.3038	49.0989	48.6383	48.0819	47.3595	47.1664	46.8601	46.2993	44.9371	45.5168	45.2854	45.0920	45.3871	46.2794
d-Tm221A1_43_E05R	22.4417	26.3747	29.4413	32.3909	34.3938	36.5077	38.3172	40.1460	41.1561	42.0456	43.2384	43.7186	44.0551	44.2169	44.5185	45.4698	45.3204	45.9710	46.4609	46.3626	47.0955	47.3865	47.5636	48.0523	47.9403	48.2288	48.4200	48.5470	48.7342	48.9724	48.9990	49.3157	49.2774	49.3664	49.1303	49.2068	48.9701	48.4162	48.0317	47.3817	47.0025	46.8205	46.1969	45.5378	45.6095	45.3767	45.2749	45.5062	46.2527
d-Tm221A1_43_E10R	22.9888	26.4937	28.9900	31.7942	33.9258	35.5635	36.8874	38.5472	39.6127	39.8993	41.2731	41.4800	41.7571	41.8633	42.0339	42.6934	42.6904	43.1416	43.4839	43.3692	44.0076	44.3750	44.5331	44.8139	44.9203	45.0199	45.1470	45.3087	45.4214	45.6716	45.7909	45.9418	45.9393	45.9815	45.5414	45.7409	45.5093	45.0091	44.6460	44.0289	43.8044	43.5703	43.0949	42.5194	42.3725	42.2307	42.1229	42.3661	43.1235
d-Tm221A1_43_F02R	23.7610	27.5783	27.9328	32.8942	34.7030	37.0181	38.2316	39.3503	41.1282	41.1352	42.3609	43.0433	43.2375	43.2126	43.7984	43.9365	44.0994	44.3271	44.6089	44.9163	45.3653	45.6872	45.8659	46.2661	46.4293	46.4472	46.4547	46.5736	46.8182	46.9886	47.0455	47.3447	47.3722	47.4636	47.4237	47.2153	47.1365	46.7598	46.1181	45.8385	45.5916	45.4697	44.9042	44.2989	44.0858	43.8916	43.7747	43.9331	44.7997
d-Tm221A1_43_F03R	22.8755	25.9257	28.0749	30.3007	32.0741	33.9134	35.4894	36.7032	37.5003	38.1852	38.6803	39.6627	39.4061	40.0413	40.1214	40.6504	40.9965	41.0269	41.2496	41.2772	41.6981	41.3716	42.4684	42.5041	42.6153	42.9697	42.8295	43.1244	43.1500	43.2859	43.3839	43.5158	43.6995	43.7778	43.5442	43.4233	43.3451	43.0382	42.4587	41.8630	41.7924	40.3473	41.2166	41.0090	40.6411	40.3887	40.3320	40.4573	41.1811
d-Tm221A1_43_G10R	25.5867	28.6027	32.1350	34.4524	37.0663	38.3714	40.2946	41.6944	42.7738	43.7288	44.6189	45.3364	45.4893	45.8479	46.5528	46.4916	46.6379	47.0504	47.5462	47.8474	48.1831	48.5060	48.7457	49.1204	49.0258	49.2513	49.5546	49.6363	49.8466	49.9046	50.1109	50.2314	50.2712	50.4632	50.4879	50.2639	49.6891	49.5978	48.9981	48.4888	48.3328	48.1320	47.6664	47.1130	46.8864	46.8194	46.6597	46.7866	47.5082
d-Tm221A1_43_G12R	20.8304	23.9989	26.1930	29.0876	29.9300	32.5356	33.7583	35.3541	36.1987	36.9980	37.7005	38.3834	38.7855	38.8333	39.5711	39.6414	39.7771	40.0540	40.2409	40.3511	40.7851	41.0816	41.3508	41.4514	40.8954	41.8583	42.1683	42.1309	42.2920	42.4234	42.5339	42.7706	42.7140	42.8767	42.8972	42.6347	42.2797	41.9543	41.1458	41.1168	40.9187	40.7579	40.4425	39.7966	39.5144	39.4937	39.3560	39.5184	40.2667
d-Tm221A1_43_H03R	26.4738	30.4023	32.6523	34.9469	37.0821	38.2896	39.7955	41.4552	42.2956	42.8719	43.4828	44.1322	44.0411	44.4625	44.5169	44.8624	44.9923	45.0962	45.5002	45.7950	46.0522	46.2724	46.3737	46.7771	46.6553	46.8989	47.0743	47.1060	47.2410	47.2601	47.3733	47.4609	47.5562	47.6738	47.4721	47.4502	47.0710	46.7744	46.1830	45.5795	45.4731	45.2186	44.6551	44.2960	43.8642	43.8810	43.7184	43.8379	44.4989
d-Tm221A1_43_H06R	25.5257	29.6463	32.0657	33.9231	36.0316	37.7715	39.4593	40.6013	41.6854	42.1913	43.2491	43.7229	43.9005	43.8490	44.0244	44.6081	44.5129	44.7642	45.1818	45.3245	45.7142	45.8532	46.0972	46.3720	46.3847	46.4092	46.6784	46.6143	46.8267	46.9213	47.0229	47.1960	47.2441	47.2641	47.1953	47.0964	46.7224	46.5109	45.8764	45.4010	45.1693	45.0254	44.5611	43.9236	43.8745	43.7126	43.7038	43.8069	44.5070
d-Tm221A1_43_H07R	25.2139	28.0702	29.7810	32.2588	34.3335	35.4562	36.5177	37.8517	38.7341	39.1632	39.8826	40.0757	40.1171	40.4662	40.6985	41.1175	40.9516	41.1124	41.4584	41.1945	41.6362	41.5672	41.8285	42.0874	42.0680	42.1514	42.3379	42.3609	42.4593	42.5045	42.6559	42.7492	42.8013	42.6829	42.6822	42.5026	42.2316	42.0073	41.3749	40.9237	40.7729	40.7193	40.1589	39.7559	39.6159	39.4305	39.5878	39.6448	40.1703
d-Tm221A1_43_H08R	23.4618	25.9962	27.4279	29.3201	31.6155	32.7773	34.2476	35.1685	35.8599	36.2333	36.5551	37.4346	37.5489	37.5359	37.9117	37.9885	37.8128	38.4756	38.1279	38.2981	38.6569	38.7140	38.6665	38.9844	39.2082	39.2116	39.4567	39.4885	39.4101	39.5894	39.5119	39.6514	39.7509	39.7314	39.7593	39.5643	39.3617	39.0715	38.6112	38.3287	38.1187	37.9136	37.6667	37.2040	36.8860	36.9179	36.5950	36.8316	37.3271
d-Tm221A1_43_H09R	25.3434	29.2248	31.0395	33.2699	35.2356	36.4420	37.7204	38.6577	39.5620	39.9188	40.7066	41.0863	41.0630	41.0606	41.3419	41.6947	41.7934	41.8853	41.8932	42.0287	42.3414	42.5726	42.5677	42.8357	42.9598	42.9370	43.0769	43.1849	43.2018	43.2161	43.3652	43.5741	43.3714	43.5611	43.3855	43.4062	43.0400	42.7198	42.2353	41.7814	41.6240	41.3684	40.9755	40.7763	40.3228	40.3522	40.2203	40.4156	40.9115
d-Tm221A1_44_A04R	24.3394	26.9828	29.8793	31.9879	33.7147	35.1745	36.8930	37.9452	38.6987	39.5482	40.3963	40.8553	41.0124	41.5727	41.7397	42.0760	42.0993	41.6261	42.4967	42.6275	43.1247	43.3850	43.5989	43.7664	43.9256	44.0421	44.1638	44.3029	44.5810	44.4880	44.7381	44.7129	44.7434	44.8946	44.8890	44.6254	44.6687	44.1828	43.7463	43.2306	43.1645	43.0216	42.4760	42.1597	41.9639	41.8373	41.6386	41.9954	42.3913
d-Tm221A1_44_A05R	25.3054	29.3577	32.8527	35.5211	37.3586	39.2593	41.0958	42.1349	43.2270	44.7056	45.5395	46.0363	46.1000	46.5077	46.5524	47.2285	47.4630	48.0385	48.0901	48.4641	48.8781	49.1656	49.4040	49.5922	49.7895	49.9729	50.1280	50.2395	50.0157	50.4231	50.7861	50.7764	50.8393	50.8699	50.8779	50.6293	50.5035	50.0604	49.5780	48.9158	48.5958	48.6036	47.9416	47.5730	47.3165	47.0878	46.9822	47.2286	47.8109
d-Tm221A1_44_A07R	25.2175	29.2826	31.5571	34.5581	36.8556	38.3276	39.6556	41.5349	42.5341	43.3600	44.3975	44.9303	44.9161	45.4965	45.7748	46.0878	46.1559	46.1613	46.8880	47.0810	47.6155	47.8845	48.1426	48.3310	48.4537	48.6081	48.8071	48.7902	49.0966	49.1742	49.3203	49.2948	49.3160	49.4986	49.4234	49.2869	49.3038	48.6644	48.2812	47.6279	47.6135	47.2821	46.8118	46.4005	46.0940	46.0233	45.7955	46.0263	46.5682
d-Tm221A1_44_A10R	25.3278	29.2718	32.0312	34.2695	36.4063	38.2523	40.2844	41.1394	42.0659	42.9788	43.6388	44.2879	44.2623	45.0693	45.2491	45.3504	45.6264	45.0106	46.1073	46.4713	46.9207	47.1935	47.4267	47.5527	47.8156	47.8810	48.0283	48.1337	48.4015	48.4666	48.6769	48.5695	48.7126	48.7591	48.5594	48.5186	48.2349	47.6751	46.9575	46.2722	46.1496	45.7532	45.1697	44.6178	44.2879	44.0842	43.8057	44.1460	44.8393
d-Tm221A1_44_C02R	23.4005	27.3210	29.5666	31.8482	35.2802	37.0943	39.2217	40.5453	41.3568	42.9049	43.6969	44.4920	44.5415	44.8144	45.1304	45.6028	45.9507	46.3699	46.5494	47.2497	47.6188	47.9807	48.5455	48.6140	48.9598	47.6746	49.0567	48.2814	49.1690	49.0737	49.6646	49.8535	49.7854	49.8917	49.7379	49.6326	49.3364	48.9512	48.2371	47.7146	47.4800	47.2024	46.6463	45.9703	45.7411	45.4515	45.3308	45.1453	46.3678
d-Tm221A1_44_C06R	20.1720	23.7817	25.5009	27.8827	30.3670	32.5439	33.7725	34.8896	36.0512	37.1963	37.6655	38.4705	38.8019	39.0446	39.3398	39.9239	40.1395	40.5256	40.6042	41.0412	41.2700	41.7919	42.3360	42.3488	42.6262	42.2095	42.8511	41.6434	42.7988	43.4659	43.1530	43.4675	43.4701	43.6724	43.4997	43.4935	43.4469	43.1580	42.7813	42.5872	42.5120	42.4186	41.9824	41.4619	41.3669	41.3478	41.2287	39.5449	41.9296
d-Tm221A1_44_C07R	20.2169	23.5119	25.7558	28.1873	30.3139	31.8478	33.1227	34.5833	35.7140	36.7331	37.2002	37.8210	37.9473	38.3070	38.4748	38.8918	39.1478	39.4592	39.4178	39.7500	39.9446	40.2331	40.6585	40.7990	40.8981	40.5249	41.1288	40.7880	41.2052	41.0744	41.5146	41.5168	41.6328	41.7123	41.6152	41.5283	41.4051	40.9970	40.5357	40.1384	39.8922	39.7368	39.3108	38.7547	38.6817	38.5478	38.3832	38.5785	39.2143
d-Tm221A1_44_C09R	22.2474	25.5575	28.2579	31.2790	33.7164	35.8906	37.2822	39.0116	39.8955	41.0771	41.8937	42.6275	42.7043	43.2340	43.5418	43.7131	44.3257	44.3428	44.6285	45.1878	45.1587	45.7083	46.2225	46.3841	46.5708	46.4994	46.7681	47.0022	46.7774	46.3999	47.2981	47.5129	47.4714	47.6354	47.3854	47.3667	47.1293	46.9543	46.5043	45.9175	45.7828	45.6045	45.2000	44.8891	44.6296	44.4849	44.4996	44.8757	44.8306
d-Tm221A1_44_C11R	21.0740	24.3733	26.6562	29.6356	32.0049	33.9851	35.3957	36.8724	38.0778	39.4534	39.6808	40.2398	40.8051	41.2416	41.4927	41.9117	42.0055	42.3198	42.5278	42.9462	43.3247	43.6637	43.7741	44.0493	44.3509	44.5373	44.7052	44.0252	44.6889	45.1058	45.0002	45.2397	45.2453	45.1798	45.0871	45.0046	44.7515	44.3763	43.8468	43.2517	43.1096	42.9170	42.2815	41.8672	41.6347	41.5551	41.4600	41.6111	42.3636
d-Tm221A1_44_D05R	22.4924	25.6771	27.9932	30.9441	33.6488	34.6553	36.2398	38.1904	39.4728	40.3213	40.8650	41.4136	41.4807	41.8227	42.3725	42.8142	42.7335	43.4163	43.7175	42.9869	44.2121	44.3873	44.7833	45.0403	45.2307	45.2528	45.4030	45.5029	45.6600	45.8554	46.2019	46.2997	46.2105	46.2839	46.3205	46.0921	45.9838	45.5479	45.3013	44.8328	44.6231	44.5467	44.0755	43.5928	43.5504	43.4463	43.4616	43.5294	43.2157
d-Tm221A1_44_D06R	22.9357	25.9436	29.6124	31.6620	34.0277	36.5042	37.6016	39.2725	40.5026	41.4376	42.2188	42.9017	43.0646	43.4755	43.7391	44.0104	44.3744	44.7601	45.2847	44.9335	45.7284	45.8578	46.1666	46.5358	46.7453	46.7939	46.8881	47.1539	47.2433	47.4147	47.7173	47.6975	47.6514	47.6520	47.7354	47.5796	47.3773	46.9272	46.6019	46.0964	45.9262	45.6234	45.2219	44.8166	44.6029	44.4711	44.3478	44.5127	44.7655
d-Tm221A1_44_D07R	22.8256	25.9425	29.1116	31.9323	34.1228	36.3200	37.9895	39.8286	40.8792	41.9353	42.7076	43.4041	43.5264	43.7346	44.1251	44.5972	44.8973	45.3980	45.8323	45.8915	46.2874	46.5818	46.8936	47.1715	47.3738	47.6603	47.6586	47.7985	47.9388	48.1016	48.2750	48.4127	48.4484	48.4339	48.4840	48.4440	48.2491	47.8552	47.3620	46.9269	46.7964	46.6691	46.1180	45.7682	45.4638	45.4670	45.3652	45.4843	46.2580
d-Tm221A1_44_D08R	19.3402	22.7129	25.7242	27.9532	30.0629	32.0807	33.7658	35.1238	35.7911	36.6571	37.5084	38.2272	38.1160	38.4539	38.9269	39.1518	39.5519	40.2502	40.2826	40.4139	40.7538	41.0586	41.2226	41.5090	41.5755	41.9184	41.7692	41.8676	42.0936	42.1902	42.2815	42.4530	42.4440	42.5652	42.4186	42.3980	42.2555	41.7765	41.3034	40.9140	39.9306	40.5335	40.0746	39.6705	39.4780	39.3711	39.2155	39.3375	40.1121
d-Tm221A1_44_D10R	20.6949	24.8374	27.5679	30.6242	32.4691	34.9228	35.4488	38.3732	39.5071	40.3172	41.2720	41.8981	42.0038	42.5730	42.9408	43.4757	43.8512	44.3139	44.6548	44.7610	45.1549	45.4800	45.7854	46.0992	46.2564	46.5559	46.7117	46.9823	47.0003	47.1911	47.3190	47.3828	47.4808	47.5192	47.4968	47.5186	47.2176	46.6885	46.2931	45.9881	45.6541	45.5183	45.0065	44.5661	44.1846	44.1083	44.0715	44.1617	44.7253
d-Tm221A1_44_E02R	19.7576	21.1909	25.4018	28.7794	30.9010	32.0086	33.7449	35.7854	36.8743	37.9247	38.4019	37.9363	39.4478	39.8521	40.2712	40.4345	40.7235	41.1004	41.3876	41.3571	41.6348	42.3583	42.1279	42.7165	42.7430	42.9380	42.8524	43.3625	43.1620	43.4079	43.7330	43.6845	43.7723	43.8285	44.0062	43.8430	43.6666	43.4855	43.1522	42.7532	42.6757	42.5161	42.3005	41.8441	41.6037	41.5204	41.2273	41.3849	42.2037
d-Tm221A1_44_E03R	22.0332	25.4665	28.4889	31.6542	33.7584	35.4661	36.8837	39.1609	40.2214	41.2121	42.4264	42.3149	42.9972	43.4677	44.2998	44.2617	44.7249	45.2346	45.7361	45.9159	46.1767	46.8524	47.0034	47.5253	47.6681	47.7822	47.8864	48.2979	48.3000	48.6569	48.8805	48.9443	49.0681	49.0582	48.6385	48.9625	48.5691	48.2098	47.7557	47.1325	46.8735	46.7403	46.2469	45.2666	45.5272	45.4169	45.2962	45.5265	46.2652
d-Tm221A1_44_E04R	22.0742	25.1763	27.9763	29.4133	32.3318	33.2074	34.9592	36.1107	37.4783	38.4685	38.8838	38.7325	39.5897	39.8082	40.4624	40.3844	40.4451	40.9663	41.0121	41.4083	41.3560	41.8531	41.9366	42.3468	42.4713	42.5445	42.5816	42.8122	42.8992	42.7736	43.1268	43.1531	43.2490	43.2874	43.3812	42.6777	43.0221	42.8281	42.2847	41.9427	41.7663	41.6010	41.2837	40.9135	40.6557	40.6149	40.3755	40.5394	41.3087
d-Tm221A1_44_F01R	21.1525	23.4413	26.0319	27.9963	30.3304	31.6550	33.5171	34.1677	35.0236	35.6560	35.6056	37.0950	35.8155	37.0727	37.0067	37.3264	37.3794	37.8817	37.8060	37.8217	37.9969	38.2124	38.5457	38.6282	38.8977	39.0174	39.0789	39.2327	39.2089	39.1844	39.4260	39.4193	39.3228	39.6163	39.3908	39.3148	39.0777	38.6249	37.8745	37.7197	37.5468	37.2391	36.8356	36.3143	36.0963	35.8307	35.6842	35.7834	36.5495
d-Tm221A1_44_F03R	22.8959	26.6903	29.4909	32.0980	32.7713	34.7470	36.7110	38.0764	39.3502	40.4984	41.2842	41.6795	41.8508	42.2655	42.7092	43.0182	43.2115	43.7700	43.9783	44.0804	44.6347	45.0092	45.2894	45.1806	45.7771	45.6015	45.8743	45.9578	46.1533	46.2313	46.5088	46.6271	46.8450	46.6416	46.7428	46.4497	46.4662	46.0960	45.6538	45.2442	44.9624	44.6012	44.3923	43.8087	43.6375	43.4901	43.4582	43.7014	44.3389
d-Tm221A1_44_F09R	21.4593	25.0738	27.1486	29.7754	31.0127	33.2477	34.4104	35.5740	37.0088	37.6890	38.5472	38.9501	39.0273	39.0984	39.7165	39.8282	40.0319	40.2569	40.4198	40.4491	40.7765	41.0458	41.4267	39.3840	41.7929	41.7790	41.7286	42.0214	42.0991	42.0984	42.2171	42.4701	42.6497	42.3899	42.5631	42.1592	42.0902	41.7837	41.0870	40.8817	40.6508	40.4321	40.0546	39.5255	39.4720	39.2697	39.1941	39.3081	39.9931
d-Tm221A1_44_G06R	23.6953	26.7228	29.0559	31.5440	33.0942	34.7081	36.3368	37.7964	38.8591	39.0605	39.9183	40.8712	41.1561	41.4362	42.0572	42.1571	41.9670	42.4619	42.5957	42.8466	43.2107	43.6609	43.8469	44.0016	44.2370	44.3601	44.7403	44.5209	44.7249	44.9592	45.1001	45.1713	45.2012	45.4376	45.4738	45.1207	44.1489	44.5424	43.6900	43.4969	43.3300	43.2770	42.7882	42.2657	42.0264	41.9423	41.6406	41.8481	42.6206
d-Tm221A1_44_G10R	24.9383	28.2419	31.2897	33.3075	35.3141	37.1188	38.2967	39.4617	40.5372	41.4474	42.1264	42.5883	42.4895	42.8452	43.3313	43.5779	43.5466	43.9574	44.1452	44.2702	44.5248	44.8934	44.9782	45.4059	45.1147	45.5122	45.6060	45.8751	45.8114	45.9429	46.1725	46.2859	46.4171	46.1657	46.2106	46.1010	45.3738	45.5441	44.9812	44.4653	44.4883	44.0840	43.7436	43.2811	42.9703	43.1162	42.7626	42.6757	43.6202
d-Tm221A1_44_H02R	23.5895	27.4970	29.5241	32.0116	33.2925	35.3358	35.7012	36.9195	37.6221	38.2052	38.7282	38.8636	38.8406	39.1795	39.5955	39.5605	39.7058	39.6592	40.0646	39.7529	39.9735	40.1004	40.2687	40.5007	40.5575	40.7009	40.8524	40.8875	40.8594	41.1377	41.0507	41.0476	41.1264	41.2653	41.0516	40.7896	40.6690	40.1172	39.5544	39.0382	38.8060	38.6149	38.1287	37.6721	37.3589	37.2027	37.0982	37.3464	37.9221
d-Tm221A1_44_H08R	24.6633	27.8060	30.5158	33.0211	34.1099	35.5704	37.2259	38.3547	39.5271	40.3337	40.9158	40.8585	41.2783	41.3085	41.6660	42.1268	42.0826	42.1101	42.1197	42.4806	42.7736	42.8308	43.1280	43.3989	43.4433	43.4881	43.7701	43.7133	43.8257	43.8760	43.9936	44.0951	44.0769	44.1479	43.9452	43.8502	43.5379	43.1681	42.5723	42.0451	41.7947	41.5673	41.1312	40.6381	40.3583	40.2840	40.0876	40.3106	40.8938
d-Tm221A1_44_H09R	22.0861	26.6236	28.8004	31.1159	32.0504	33.8137	34.6624	35.8970	36.9990	37.4680	37.8083	38.7093	38.3796	38.6437	38.9193	39.1031	39.0748	39.2514	39.3509	39.4832	39.7337	39.8258	39.9885	40.2216	40.3347	40.3832	40.4319	40.4964	40.5406	40.6196	40.7253	40.0657	40.8317	40.8213	40.8048	40.6333	40.4633	40.1310	39.7702	39.3087	39.1247	38.9568	38.5291	38.1777	37.9174	37.7647	37.6742	37.8298	38.4060
d-Tm221A1_44_H11R	24.7800	27.0132	30.0787	32.1235	33.7715	35.5063	36.8524	37.8812	38.5247	39.7065	40.0379	40.4416	40.7021	40.7051	41.0168	41.1804	41.3680	41.7258	41.3918	41.7787	42.0903	42.2432	42.4651	42.7720	42.7978	42.8579	43.0884	43.0280	43.0504	43.2067	43.3195	43.4239	43.4674	43.4619	43.4432	43.2770	43.0688	42.7623	42.2204	41.8874	41.6452	41.4065	41.0650	40.6800	40.3907	40.3451	40.1239	40.3984	40.9078
d-Tm221A1_45_A01R	24.0202	27.5226	29.7564	32.5979	34.1689	35.6210	36.8873	38.3077	39.0781	40.0824	40.7746	41.2090	41.3014	41.5312	42.0161	42.0321	42.2542	41.8810	42.6633	42.6629	43.1326	43.3498	43.5092	43.7830	43.8004	44.1312	44.0350	44.0625	44.3035	44.5248	44.6358	44.5157	44.6143	44.6731	44.5664	44.5480	44.4037	43.9681	43.3974	42.8583	42.8119	42.4653	42.0868	41.6969	41.4020	41.3155	41.0116	41.2902	41.7592
d-Tm221A1_45_B01R	22.2637	25.0758	26.6608	29.8818	31.6532	32.3211	34.3015	36.0787	36.4674	37.2888	37.8205	38.1522	38.3654	37.6882	39.2027	39.4618	39.3003	39.5203	39.5637	39.7829	39.8383	40.0693	40.5055	40.8416	40.8314	40.8968	41.0398	41.1169	41.1445	41.4827	41.3870	41.3459	41.5961	41.6948	41.6361	41.4678	41.2232	40.7386	40.4373	40.0746	39.6728	39.4471	38.9045	38.5878	38.2491	36.4862	37.7790	38.1711	38.8670
d-Tm221A1_45_B02R	23.9951	26.6199	29.0295	31.4720	33.1750	34.8360	36.1817	37.2552	38.1067	38.9327	39.0374	40.0136	40.1827	40.3259	40.5222	40.8404	40.9365	41.2847	41.3525	41.3916	41.7347	41.8963	42.1693	42.4727	42.5412	42.4775	42.7313	42.8423	42.9931	43.0435	43.0919	43.2514	43.2281	43.2694	43.2505	43.1583	43.0037	42.6607	42.0747	41.6196	41.6166	41.3088	40.9214	40.4358	40.2997	39.2436	40.0220	40.2180	40.8377
d-Tm221A1_45_C01R	23.7064	26.9157	29.0529	31.1524	33.7464	35.7694	37.6451	38.7638	39.4487	41.1606	41.4666	42.1490	42.4552	42.8808	43.4750	43.4970	43.6510	44.1205	44.5027	44.7394	45.1641	45.4759	45.6993	46.0408	46.1002	46.3605	46.6245	46.7048	46.9144	46.9545	47.0922	47.0849	47.4532	47.1640	47.2745	47.0767	46.8822	46.6068	46.2227	45.6476	45.3172	45.1430	44.7099	44.1626	44.0963	43.8513	43.7878	44.0310	44.6280
d-Tm221A1_45_C05R	22.1167	24.4212	27.3033	30.1745	32.0242	33.5193	35.7208	37.2609	37.9213	39.2555	39.8780	40.2283	40.6576	41.0040	41.6706	41.6408	41.8722	42.1296	42.6267	42.7166	42.9636	43.3660	43.6324	43.8773	43.9851	44.1399	44.3299	44.4088	44.5894	44.5831	44.8274	45.2878	45.1655	45.0503	45.1811	45.1969	45.0157	44.8540	44.6786	44.3105	44.1270	44.0732	43.9025	43.4590	43.3532	43.1791	43.0143	43.1654	43.9390
d-Tm221A1_45_D01R	23.1240	26.7336	29.0503	31.0249	33.9969	35.7854	37.4286	38.4208	39.2822	40.6867	40.9611	41.8152	41.5902	42.0124	42.8256	42.6541	42.9482	43.5001	43.6510	44.0887	44.3519	44.6121	44.6907	44.9991	45.2732	45.3965	45.2956	45.5164	45.7302	45.8735	45.8435	46.0333	46.0357	46.1803	45.9920	45.9277	45.7776	45.4067	44.8916	44.4745	43.2565	44.1479	43.6364	43.1595	42.9724	42.9147	42.6468	42.8474	43.5553
d-Tm221A1_45_D03R	22.7754	25.8940	27.9159	29.7827	32.2607	33.2572	34.3704	35.9239	37.0239	37.7757	38.5482	38.8234	38.9979	39.2408	39.6466	39.4701	39.8066	40.3547	40.2571	39.8319	40.5994	40.8392	41.0627	41.2675	41.4910	41.6316	41.6692	41.7659	41.9105	42.0948	42.2082	42.1788	42.1901	42.1630	42.3292	42.0905	41.7747	41.4455	41.0536	40.5300	40.3419	40.1438	39.7106	39.2520	39.0506	38.9553	38.8539	38.9957	39.0883
d-Tm221A1_45_D05R	24.6417	27.3926	30.2990	32.9378	35.6900	36.5728	38.4704	40.2390	41.1130	42.6716	43.2717	43.6905	43.9696	44.4384	44.8089	45.1366	45.3589	45.6166	46.0637	46.4217	46.7068	47.0461	47.4003	47.7123	47.9065	48.0969	48.3211	48.3630	48.5702	48.6919	49.0237	48.9677	48.9153	49.0341	49.0827	48.7691	48.5687	48.1829	47.7787	47.1148	47.1445	46.7505	46.3485	45.9004	45.6698	45.4792	45.3570	45.6816	46.2523
d-Tm221A1_45_E02R	21.9549	24.6352	27.0657	28.5564	30.3775	31.7018	33.3826	34.8387	35.9332	36.6340	37.3831	37.2984	37.9171	38.1431	37.9722	38.6271	38.8089	39.2570	39.5465	39.4260	39.4982	39.7910	40.2069	40.5027	40.5341	40.6960	40.7840	40.9312	41.1110	41.3480	41.3639	41.4155	41.6001	41.5491	40.8038	41.4190	41.1790	40.7495	40.2392	39.7193	39.4743	39.4755	38.9102	38.6369	38.0719	37.9488	37.9012	38.1539	38.7984
d-Tm221A1_45_E04R	23.7678	27.2549	29.5730	31.6460	34.2259	35.8491	37.6829	39.0979	40.0464	40.6495	41.5747	41.5325	42.2646	42.4992	42.5505	43.1264	43.2152	43.8222	44.0991	44.4629	44.5047	45.0098	45.1820	45.4758	45.5681	45.7182	45.6639	46.0022	45.9880	46.2406	46.2913	46.4539	46.5246	46.5530	46.3961	46.3566	46.0262	45.6552	45.2077	44.6112	44.3736	44.2472	43.6353	42.3116	42.9651	42.8958	42.7479	42.8804	43.6684
d-Tm221A1_45_E05R	25.3115	28.6779	31.6291	34.4024	36.4138	37.9539	40.0283	41.5823	42.2628	43.3513	44.4576	44.7061	44.9438	45.0582	45.4754	45.6464	45.9167	46.5286	46.8262	46.9662	47.5177	47.7882	48.0663	48.3592	48.4635	48.6752	48.5824	48.8574	49.0573	49.2922	49.2959	49.4674	49.5000	49.5145	49.1066	49.2263	49.0097	48.5197	47.9916	47.2202	46.9961	46.6509	46.1326	45.5138	45.3424	45.1148	44.9606	45.1508	46.0202
d-Tm221A1_45_F04R	23.9226	27.1286	28.7943	31.2295	33.2559	34.4257	36.1026	37.4664	38.1723	38.8492	39.2830	40.0878	39.6786	39.9541	40.2718	40.5637	40.6817	41.1172	41.0713	41.4141	41.4958	41.9148	41.8291	42.4223	42.3968	42.5264	42.5395	42.7280	42.6981	42.8275	42.9426	43.0991	43.1472	43.3088	42.9354	42.9411	42.8560	42.5073	42.0019	41.6612	41.3677	41.1844	40.8146	40.4894	40.3054	40.2431	40.0546	40.2664	40.9197
d-Tm221A1_45_F06R	22.8838	24.8578	28.0229	29.2843	31.3719	33.0743	34.5039	35.7822	36.4620	37.2392	36.6450	38.3684	37.1737	38.2671	38.5265	39.0419	39.0494	39.3365	39.4373	39.3479	39.5391	39.9113	39.8473	40.4442	40.5703	40.5426	40.6017	40.7496	40.7477	40.8446	40.9454	41.0389	40.9829	41.2083	40.9871	40.8913	40.6897	40.3459	39.8270	39.3994	39.2207	38.6578	38.5458	38.2348	37.8565	37.6662	37.4086	37.6715	38.3634
d-Tm221A1_45_F07R	25.6947	29.3089	33.0829	35.1664	37.2788	38.9733	40.7527	42.0712	43.2143	44.3402	45.0435	45.5045	45.5759	45.6980	45.9724	46.5624	46.7364	47.0266	47.4053	47.6561	47.9161	48.3466	48.2993	48.4044	49.0029	48.8937	49.1704	49.1471	49.4139	49.4428	49.5890	49.7256	49.8398	49.7230	49.6927	49.6229	49.4058	49.0133	48.5186	48.0015	47.7974	46.6121	46.9830	46.5788	46.3510	46.1159	45.8636	46.2110	46.8944
d-Tm221A1_45_F08R	21.8742	26.1256	28.4940	30.7252	32.4994	34.6452	35.8762	37.1534	38.2456	39.1630	39.6982	40.1919	40.4175	40.6559	40.9113	41.1447	41.5567	41.6761	41.8411	41.8353	42.1816	42.3702	42.8167	41.3352	43.3409	43.3198	43.4304	43.5098	43.6892	43.6821	43.7059	44.0649	44.1594	44.0170	44.0627	43.7707	43.4881	43.0599	42.3524	41.8675	41.6872	41.4677	40.9715	40.3914	40.2578	40.0120	39.8792	40.0701	40.8464
d-Tm221A1_45_G02R	24.0419	28.1967	30.2731	33.4481	35.5220	36.9453	38.8943	40.5293	41.3150	42.1570	42.8872	43.5854	43.9962	44.1807	44.7514	44.8282	45.0715	45.3825	45.6967	46.0199	46.3781	46.6405	47.0210	47.2445	47.2569	47.4038	47.4492	47.8146	47.8502	48.0637	48.2179	48.3519	48.3477	48.4497	48.3560	48.1634	47.5670	47.5808	47.0209	46.2660	46.1425	45.7665	45.2594	44.7229	44.4852	44.3635	44.1065	44.2579	45.1739
d-Tm221A1_45_G03R	24.0673	26.4581	29.2932	31.2980	33.3080	34.5586	36.2649	37.4652	38.0431	38.8485	39.5513	40.0764	40.2971	40.3884	40.6519	40.7883	40.8174	40.9266	41.2610	41.2143	41.6001	41.7563	41.8219	42.1302	41.8438	42.2307	42.4568	42.5079	42.5063	42.6928	42.8367	42.8343	42.8138	42.9503	43.0626	42.8459	42.1693	42.1787	40.5984	41.1824	41.0460	40.7478	40.3897	39.8372	39.6274	39.5834	39.4680	39.5276	40.3052
d-Tm221A1_45_G06R	25.7107	29.3357	32.2577	34.7787	36.6600	37.8776	39.0746	40.6821	41.8440	42.7996	43.3504	43.9764	44.0546	44.2718	45.0651	45.1841	45.0801	45.4533	45.9062	46.1371	46.4358	46.7372	47.1156	47.3556	47.4035	47.4763	47.5621	47.3878	47.7669	47.9367	48.2522	48.2604	48.2470	48.5151	48.3639	48.1579	48.0916	47.6635	47.0510	46.6356	46.4609	46.1933	45.8787	45.3936	45.1847	45.0796	44.7719	45.1007	45.6439
d-Tm221A1_45_G07R	26.7317	29.7389	32.4511	35.1630	36.7598	38.4192	40.6799	41.3939	42.2051	42.8028	43.6735	44.4350	44.5774	44.7103	44.8210	45.0901	45.2321	45.3137	45.7072	45.9568	46.2555	46.5424	46.8849	46.9619	46.7824	47.1214	47.4039	47.3706	47.4021	47.6391	47.6718	47.8735	47.8747	47.9130	47.8479	47.7708	47.1240	47.0200	46.4120	46.0140	45.8327	45.5288	45.1192	44.6624	44.4145	44.4007	44.0734	44.2200	45.0400
d-Tm221A1_45_H02R	29.6195	32.9602	35.6443	38.4348	39.9631	41.7880	43.3761	44.7376	45.2444	46.6127	47.1228	47.3750	47.4885	47.6727	47.9256	48.2021	48.2321	48.5525	48.7852	49.3298	49.5641	49.6559	49.9555	50.1296	50.2132	50.2061	50.3365	50.4557	50.5614	50.6776	50.8959	50.8119	50.9540	50.9906	50.9163	50.7212	50.5029	50.0624	49.4615	49.0180	48.7786	48.4992	48.0489	47.5877	47.3089	47.1976	47.1130	47.3540	47.8567
d-Tm221A1_45_H03R	29.1182	33.3934	36.2038	38.7306	40.0772	42.2643	44.3377	45.4087	46.3799	47.4540	47.8964	48.5985	48.6834	48.6679	49.2324	49.4459	49.5646	49.8952	50.2379	50.8395	50.8150	51.2112	51.3632	51.6022	51.6222	51.7314	51.9387	52.0314	52.1454	52.3516	52.5500	52.4430	52.4848	52.6549	52.5197	52.3687	52.1491	51.6970	51.0912	50.6538	50.3631	50.2269	49.5934	49.1556	48.8095	48.6866	48.4956	48.7336	49.3252
d-Tm221A1_45_H06R	28.8491	32.2877	35.1076	37.5670	39.7873	40.9384	42.3991	43.7039	44.7901	45.5951	45.8247	46.3926	46.5211	46.3875	46.7090	47.0643	47.0287	47.2572	47.4870	48.0303	48.0194	48.4995	48.5777	48.9448	48.9839	49.0015	49.0064	49.0703	49.1649	49.3685	49.6880	49.5122	49.5882	49.7218	49.5692	49.3754	49.2542	48.8838	48.2529	47.9139	47.6013	47.4905	47.0050	46.5216	46.2741	46.2328	46.1606	46.3514	46.8714
d-Tm221A1_45_H08R	24.0949	27.0361	30.1876	32.3204	34.2387	35.6100	36.5186	37.6111	38.8295	39.6250	40.1022	40.6557	40.8240	40.9161	41.2372	41.3468	41.4925	41.7801	41.6825	42.1979	42.2197	42.7348	42.7346	42.9829	43.1214	43.2968	43.2930	43.3931	43.5195	43.7597	43.8874	43.8588	43.9365	43.9042	43.8381	43.6119	43.5058	43.1107	42.4774	42.0942	41.8982	41.6138	41.1974	40.7678	40.4014	40.3120	40.1554	40.4556	40.9581
d-Tm221A1_45_H09R	26.2655	28.6388	31.4897	32.8810	34.6113	36.3141	37.1545	38.2230	38.8668	39.5357	40.3322	40.3711	40.7785	40.5591	40.9164	41.1572	41.2947	41.3984	40.9212	41.4560	41.4617	41.8006	41.9355	42.2990	42.2642	42.3342	42.5194	42.4887	42.5884	42.6525	42.8414	42.7032	42.7152	42.9123	42.7984	42.6511	42.3554	41.9122	41.4783	41.0112	40.6704	40.6504	40.0083	39.6805	39.2698	39.2416	38.9121	39.0848	39.7845
d-Tm221A1_45_H11R	27.9696	31.6776	33.0051	35.4577	37.4717	39.1050	39.9786	41.3496	42.1818	43.0107	43.7375	43.9566	44.1281	44.1846	44.6127	44.5765	44.6297	44.8741	45.2783	45.4257	45.8556	46.0499	46.2541	46.3830	46.3969	46.3997	46.5436	46.5868	46.7585	47.0066	46.9558	47.2025	47.1160	47.2032	47.1276	47.1332	46.8204	46.4635	46.1663	45.6090	45.4991	45.2935	44.8487	44.6063	44.3015	44.1813	44.0943	44.2536	44.9091
d-Tm221A1_45_H12R	28.8992	33.7182	35.8064	38.4265	40.1895	41.7319	43.0868	44.1811	45.1650	46.0117	46.7310	47.3179	47.0429	47.0863	47.5126	47.7440	47.7216	48.0136	48.4958	48.6450	48.9957	49.3074	49.4355	49.6927	49.6985	49.6731	49.6865	49.9951	50.0885	50.1653	50.4064	50.4418	50.4352	50.4808	50.3007	50.3052	49.8435	49.5183	48.8709	48.3930	48.0626	47.8267	47.3842	46.9251	46.4795	46.3269	46.2991	46.4025	47.1698
d-Tm221A1_46_A03R	26.4006	29.7584	33.3182	35.1709	37.2611	39.3289	40.7134	41.9606	42.4848	44.3658	44.8958	45.3836	45.2335	45.5071	45.8355	46.1784	46.4979	46.8702	46.9603	47.3133	47.6558	47.9470	48.2020	48.3648	48.5258	48.7044	48.8354	48.8235	48.5308	49.0808	49.3706	49.3941	49.4402	49.3883	49.3693	49.2011	48.9980	48.6668	48.2878	47.7381	47.4127	47.4723	46.8824	46.5686	46.3422	46.2092	46.0241	46.4097	46.8725
d-Tm221A1_46_A04R	24.7630	28.1767	31.7854	33.1879	36.2387	38.3498	39.6418	41.0742	41.7552	43.7999	44.4727	45.1021	45.0838	45.6480	46.0287	46.3544	46.6714	47.0519	47.5101	47.7099	48.3143	48.7295	49.0251	49.2756	49.3445	49.5297	49.6853	49.9078	49.8720	50.2900	50.6570	50.4979	50.6729	50.6301	50.6102	50.5105	50.2765	49.8537	49.3303	48.7780	48.3718	48.4142	47.8337	47.5185	47.1892	47.0979	47.0062	47.2415	47.8950
d-Tm221A1_46_B07R	26.1134	29.7228	32.2522	35.0337	37.0343	38.9840	40.6657	42.1810	42.8375	44.3935	44.4034	45.0774	45.2440	45.6279	46.0813	46.0859	46.4071	47.0373	47.2626	47.6144	48.1245	48.2647	48.4854	48.6506	48.9123	48.9287	49.0543	49.1143	49.2821	49.4019	49.5557	49.6165	49.8291	49.8814	49.6954	49.5886	49.4919	48.2475	48.3272	47.9410	47.7338	47.5660	47.0496	46.6957	46.4023	46.2941	46.2046	46.4761	46.9768
d-Tm221A1_46_B12R	25.2513	28.5685	31.0514	33.6719	35.9758	37.9618	39.8045	41.2860	42.3354	43.3602	43.7691	44.5278	44.8062	44.9154	45.6838	45.6828	45.9010	46.4922	46.7240	47.0390	47.4386	47.7200	47.9129	48.3429	48.4437	48.5227	48.5258	48.6656	48.9600	49.1306	49.1251	49.1826	49.3998	49.4839	49.3074	49.2432	49.0254	48.5335	47.9842	47.4715	47.3132	47.0191	46.4833	45.8844	45.8195	45.2646	45.3348	45.6946	46.4976
d-Tm221A1_46_C11R	24.2947	26.8987	29.0625	31.9507	34.2745	35.6207	37.3843	38.6042	39.6519	41.0164	41.2315	41.7233	42.2408	42.3529	42.9586	43.2204	43.4883	43.7029	43.7392	44.2037	44.4291	44.9018	45.3772	45.4411	45.5688	45.6897	45.8362	45.8994	45.9306	45.8683	46.4514	46.5232	46.4603	46.6206	46.3808	46.3114	45.9821	45.6739	45.0307	44.3635	44.1842	43.9688	43.3977	42.9676	42.6161	42.4633	42.3329	42.6068	42.8221
d-Tm221A1_46_D03R	25.0233	29.1946	31.3430	34.6069	36.3874	38.2279	40.3296	41.8115	43.0780	43.9835	44.8189	45.2672	45.4966	45.9150	46.3027	46.7018	46.9535	47.3594	47.6475	47.8007	48.4294	48.6290	48.9546	49.2578	49.5035	49.4788	49.6024	49.7724	50.0188	50.1172	50.4092	50.4552	50.3748	50.4122	50.5702	50.3839	50.1294	49.6964	49.3575	48.7381	48.6333	48.3112	47.8375	47.4686	47.2260	47.1098	47.0524	47.2458	47.7158
d-Tm221A1_46_D05R	23.2518	27.6233	28.6693	31.0448	32.7783	32.9744	34.8156	36.7962	37.7062	38.1674	39.0401	39.4375	39.7479	40.0658	40.1375	40.3478	40.4809	41.0513	40.5825	40.5519	41.4306	41.5092	41.7816	42.1137	42.2777	42.3225	42.5175	42.4613	42.7014	42.7495	42.9198	42.9707	43.1053	43.0260	42.9440	42.9611	42.6376	42.3038	41.8664	41.1694	40.9968	40.8982	40.3657	40.0317	39.8212	39.6390	39.5348	39.7130	39.7948
d-Tm221A1_46_D08R	22.7756	26.9616	29.2551	31.9519	35.0742	36.4018	37.8743	39.8023	40.9711	41.8198	42.7194	43.4970	43.6265	44.1070	44.2574	44.6444	44.8703	45.3820	45.5903	45.4129	46.4352	46.4924	47.0361	47.3181	47.3646	47.5700	47.6281	47.8275	47.9880	48.3033	48.4833	48.3998	48.3231	48.4276	48.5113	48.2063	47.9844	47.3739	46.9402	46.4039	46.1035	45.9060	45.3616	44.7850	44.6034	44.4363	44.3724	44.3512	44.7176
d-Tm221A1_46_E06R	24.1351	28.7426	30.7767	32.5936	36.0622	37.1821	39.2072	40.6466	41.8357	42.8599	43.7078	43.9147	44.3756	44.9219	45.1599	45.6591	45.7416	46.4055	46.7307	47.0211	47.4437	47.7263	47.9718	48.3860	48.5667	48.8018	48.8806	49.2413	49.2630	49.4221	49.6819	49.5682	49.7926	49.8079	49.0423	49.2773	49.4340	48.9267	48.3170	47.8854	47.5676	47.3307	47.0169	46.4341	46.1359	45.9530	45.7310	46.0191	46.7797
d-Tm221A1_46_E07R	16.5571	20.5654	23.0412	24.3643	27.1990	29.1690	30.1221	31.4642	33.1336	33.2655	34.1169	34.5147	34.8602	35.1422	35.3901	35.6247	35.8217	36.3827	36.7028	36.3897	36.5086	36.7346	37.0634	37.4195	37.4533	37.6201	37.9095	37.8096	37.9747	38.1774	38.0904	38.2700	38.2559	38.3165	37.6827	38.0529	37.9629	37.5229	37.0637	36.4846	36.2691	36.1338	35.7635	34.9688	34.9967	34.8184	34.5949	34.8583	35.5574
d-Tm221A1_46_E12R	21.3473	24.2689	27.1367	29.0063	31.8417	32.8408	34.3293	36.0407	36.9873	38.0464	38.8459	38.8981	39.5728	39.7589	40.0404	40.6422	40.5468	41.1261	41.3089	41.3548	41.6728	41.8571	42.0849	42.4262	42.4406	42.6115	42.7368	42.8259	42.9852	43.2962	43.3733	43.3790	43.5235	43.5656	41.9455	43.4998	43.3259	42.9885	42.6479	42.3915	42.0856	42.1940	42.0147	41.5150	41.1962	41.0271	41.0862	41.2159	41.7221
d-Tm221A1_46_F01R	23.1164	26.9950	30.3484	32.6102	35.1785	37.1895	38.9981	40.8601	41.8618	43.0230	43.4726	44.5888	44.0670	45.1667	45.3177	45.9425	46.1598	46.7326	47.1521	47.4245	47.9650	48.1891	48.3990	48.6757	48.9194	49.2277	49.3175	49.5315	49.6966	49.8456	50.0618	50.2417	50.3347	50.3393	50.2191	50.0833	49.9675	49.6079	48.9871	48.4496	48.1956	47.8406	47.4891	46.9275	46.6953	46.5195	46.2977	46.6265	47.4937
d-Tm221A1_46_F03R	22.2783	23.9847	26.5589	29.0365	30.0579	31.5621	33.1014	33.6184	34.6583	35.5096	36.1119	36.2493	36.2245	36.5339	36.7136	37.0988	37.2244	37.3905	37.4573	37.4330	37.4083	37.6738	37.6993	38.0862	38.3849	38.2055	38.4883	38.3422	38.6023	38.5519	38.4597	38.6368	38.5238	38.5491	38.5623	38.4186	38.2378	37.8312	37.2669	36.8043	36.6883	36.3399	35.8874	35.3994	35.1068	34.8753	34.6465	34.9283	35.6345
d-Tm221A1_46_F04R	23.9610	27.1834	30.3759	31.9979	34.5979	36.2117	37.9793	39.1036	40.2257	41.1873	41.8486	42.4547	42.6371	42.5133	43.0893	43.3185	43.3979	43.8262	43.8953	44.0368	44.5789	44.8968	45.2501	44.8044	45.7099	45.5953	45.6548	45.8115	45.9459	46.0894	46.1750	46.3320	46.3956	46.4429	46.3702	46.1267	46.0287	45.5487	44.8830	44.5119	44.3395	44.0497	43.5100	43.0239	42.7744	42.6459	42.6232	42.7189	43.4631
d-Tm221A1_46_F07R	22.6662	24.2764	27.7458	29.0987	30.8607	32.3055	33.3103	35.1418	35.9126	36.3878	37.2504	37.6174	37.8042	37.9639	38.3579	38.5728	38.4824	38.7604	38.9153	38.8407	39.3011	39.3913	39.5908	38.8987	39.9188	40.1034	40.2798	40.3973	40.4063	40.4916	40.4755	40.7329	40.7335	40.7336	40.7850	40.5320	40.3498	39.9865	39.4872	38.9580	38.9329	38.6935	38.3631	37.3959	37.6528	37.4701	37.4395	37.5627	38.2344
d-Tm221A1_46_G05R	26.1891	29.0482	32.0519	33.5086	35.7129	37.5572	38.9123	39.9352	41.0000	41.6649	42.2225	42.7014	42.6835	43.0039	43.3296	43.1125	43.3524	43.6339	43.6336	44.0580	44.1997	44.2646	44.6234	44.7114	44.1842	44.9303	45.0764	45.0290	45.0892	45.2849	45.4160	45.5855	45.5317	45.6464	45.5708	45.2197	44.7755	44.5195	43.8861	43.4963	43.3468	43.0526	42.5787	41.9583	41.7279	41.5869	41.5094	41.5697	42.3430
d-Tm221A1_46_G08R	24.9321	28.2648	30.1274	33.7321	35.9282	37.6061	39.2492	40.9781	41.6319	42.5674	43.5846	44.1070	44.0385	44.4291	44.8475	45.1157	45.0413	45.6318	45.8197	46.2872	46.4176	46.7559	46.8179	47.3278	47.3190	47.2936	47.5591	47.6291	47.8552	47.6858	48.1075	48.1824	48.2055	48.2865	48.2930	48.0557	47.7187	47.3717	46.4107	46.0885	45.8623	45.7188	45.1218	44.6148	44.3587	44.1645	43.9636	44.1879	44.8998
d-Tm221A1_46_H02R	27.1663	30.6036	34.0677	36.9823	39.2426	40.6315	42.4782	43.6639	44.7240	45.6954	46.1963	46.7742	46.9360	46.9770	47.0254	47.5937	47.8065	48.2017	48.5104	48.8535	49.0791	49.3225	49.5753	49.8964	49.8285	49.9247	50.2950	50.3138	50.4313	50.5739	50.6010	50.6909	50.7854	50.9076	50.6563	50.6856	50.4430	50.0863	49.5364	49.0074	48.7579	48.6638	48.0351	47.6932	47.2882	47.2698	47.2193	47.2846	47.9737
d-Tm221A1_46_H03R	25.4855	28.9282	32.1483	34.2713	36.7111	37.7040	39.2408	40.7388	41.4493	42.3509	42.4686	43.1118	43.5388	43.1383	43.4170	43.9088	44.0167	44.2682	44.2563	44.4653	44.8330	45.0476	45.1916	45.5542	45.5773	45.8018	45.9581	45.8360	45.9363	46.0396	46.0529	46.1790	46.2434	46.3361	46.1960	46.1507	45.7312	45.4412	44.8437	44.3304	44.0567	43.9617	43.3079	42.9299	42.4680	42.4600	42.3292	42.5050	43.2105
d-Tm221A1_46_H07R	28.6487	32.3010	35.4018	37.4413	40.1195	40.8098	42.4287	43.9033	44.6337	45.5426	46.1226	46.5425	46.6228	46.6574	46.8043	47.3375	47.2366	47.6499	47.6445	48.0862	48.4478	48.5482	48.7279	49.0636	49.0502	49.0931	49.3517	49.4083	49.4793	49.5740	49.6324	49.6941	49.8145	49.9203	49.7920	49.7353	49.4344	49.1358	48.4640	47.9715	47.7686	47.5305	47.0643	46.6464	46.1878	46.1740	46.0144	46.0939	46.8072
d-Tm221A1_46_H10R	24.8818	28.1267	31.1443	32.8818	34.5849	36.1606	37.7023	38.9681	39.5644	40.6591	40.9332	41.7712	41.9204	41.9891	42.4122	42.5005	42.5068	42.9717	42.6643	43.2527	43.4527	43.7850	43.7911	44.0677	44.2779	44.2371	44.3842	44.3827	44.5102	44.6834	44.7656	44.8361	44.9018	44.9829	44.8569	44.7400	44.5287	44.0835	43.6560	43.2307	42.9220	42.7632	42.3010	41.9529	41.7257	41.6503	41.4003	41.7079	42.2402
d-Tm221A1_47_A02R	24.8287	29.5998	33.3693	35.6902	38.4094	40.1743	41.9604	43.5054	44.7429	45.7643	46.8614	47.2486	47.4430	47.6449	48.0834	48.2722	48.5871	48.6860	49.3889	49.6866	50.0696	50.2609	50.6558	51.0248	51.1708	51.0573	51.2370	51.4902	51.3460	51.6902	51.7317	51.8620	52.0520	52.0216	51.9308	51.8686	51.4847	51.1773	50.5930	50.0643	49.8423	49.5840	49.2173	48.6392	47.9788	48.2538	48.1549	48.2445	49.0678
d-Tm221A1_47_B01R	23.3744	26.8952	30.0850	32.2446	34.2292	36.4171	38.1785	39.3497	40.2615	41.7521	42.0493	42.2784	42.7403	43.2331	43.7948	43.9615	44.0229	44.3932	44.6756	45.1125	45.6276	45.7076	46.2489	46.4886	46.6684	46.5051	46.7000	46.9675	47.0687	47.2493	47.5244	47.3645	47.6789	47.6354	47.4934	47.3785	47.2030	45.4150	46.0455	45.8062	45.5074	44.3899	44.9889	44.5374	44.1152	44.0444	44.0048	44.1546	44.7147
d-Tm221A1_47_C01R	21.8535	24.5189	27.2062	30.2914	31.5826	33.6131	34.8671	36.4009	37.2372	38.2011	38.8067	39.3815	39.7109	40.0402	40.3823	40.7793	40.7633	41.0481	41.3075	41.4266	41.6126	42.0400	42.3267	42.4431	42.7156	42.9119	42.9330	43.2457	43.3159	43.2998	43.4307	43.4691	43.4819	43.5442	43.4739	43.2845	43.0564	42.6556	42.1991	41.7292	41.5157	41.3138	40.7996	40.3234	40.1572	39.8659	39.7498	39.9750	40.2518
d-Tm221A1_47_D01R	21.3617	25.2466	27.9448	30.3745	32.6928	34.4259	35.9368	37.5248	38.8705	39.7140	40.3881	41.1482	41.3435	41.7526	42.1688	42.4398	42.7374	43.1580	43.3743	43.5848	44.1210	44.3623	44.7519	45.0093	45.2635	45.2861	45.5593	45.3540	45.7176	45.9260	46.0755	46.1867	46.2362	46.3167	46.2908	46.1600	45.9509	44.7846	45.1227	44.6493	44.4519	44.3695	43.9432	43.5820	43.2856	43.0909	43.0942	43.2331	43.8629
d-Tm221A1_47_D02R	20.2905	23.2153	26.5622	28.0576	30.8438	31.7512	34.0572	35.6646	36.5251	37.4426	38.4387	38.7793	39.1124	39.4009	39.7229	40.1217	40.4507	40.8608	40.8033	40.4026	41.5862	41.8240	41.9555	42.5508	42.6564	42.7682	42.8884	42.8784	42.9089	43.1415	43.3036	43.3994	43.5577	43.6549	43.5479	43.5583	43.2353	42.7072	42.3954	42.0315	41.8049	41.6566	41.2476	40.8677	40.7094	40.4547	40.3080	40.5580	40.3568
[truncated: 207 more columns]
