# Supplementary material for: Last-percent improvement in eligibility rates of crop seeds based on quality evaluation using near-infrared imaging spectrometry
Source: PLoS One. 2023 Sep 20;18(9):e0291105. doi: 10.1371/journal.pone.0291105 (PMC10511137; doi:10.1371/journal.pone.0291105)
Supplement: S1 File — (ZIP) [file pone.0291105.s005.zip › data/00_X-dTm94A1F.csv]

Label	929.98	936.12	942.26	948.40	954.54	960.68	966.82	972.96	979.10	985.24	991.38	997.52	1003.66	1009.80	1015.94	1022.07	1028.21	1034.35	1040.48	1046.62	1052.76	1058.89	1065.02	1071.16	1077.29	1083.43	1089.56	1095.69	1101.83	1107.96	1114.09	1120.22	1126.35	1132.48	1138.61	1144.74	1150.87	1157.00	1163.13	1169.26	1175.39	1181.51	1187.64	1193.77	1199.90	1206.02	1212.15	1218.27	1224.40
d-Tm94A1_06_A11F	27.0210	30.6068	33.1447	36.8835	37.9218	39.4475	40.6997	41.7286	42.6132	43.3040	43.5855	44.2194	44.0821	44.2219	44.6748	44.9566	45.1583	45.7534	45.9738	46.0432	46.2832	46.5880	46.6327	46.8157	46.8051	46.7324	46.9165	47.1753	47.3120	47.4203	47.5000	47.1947	47.6457	47.8015	47.7584	47.7861	47.4739	47.3790	46.9725	46.7321	46.5050	46.3701	46.0997	45.8218	45.5635	45.5952	45.6305	45.6678	46.0854
d-Tm94A1_06_D04F	24.4465	28.5514	31.7661	34.1038	36.9719	38.8494	40.6880	42.0365	43.6841	44.3912	44.9378	45.5770	46.2491	46.5958	46.9485	47.5593	48.0209	48.5028	48.8859	49.2335	49.6985	49.8050	50.2875	50.3993	50.6983	50.7701	50.9557	51.1845	51.3390	51.4732	51.5909	51.8735	52.0086	52.1980	52.0993	51.6257	51.9321	51.4160	50.9372	50.5057	50.4436	50.2551	49.9655	49.6463	49.3792	49.2493	49.3094	49.3881	49.9324
d-Tm94A1_06_E04F	22.4510	26.6392	28.3223	31.9263	34.6736	36.0312	38.7714	39.1490	40.5429	41.1711	42.0896	42.5060	42.8449	43.3696	43.6176	43.8176	44.3064	44.5439	45.1081	45.5121	45.9297	46.2838	46.6331	46.8227	46.9930	46.9095	47.1021	47.4107	47.5427	47.7816	47.9515	47.8993	47.9657	48.1292	47.8968	47.7377	47.4813	46.9740	46.5452	45.9903	45.0169	45.3976	44.9817	44.6582	44.3553	44.2456	44.1117	44.3850	44.9425
d-Tm94A1_06_E07F	26.5041	30.4831	32.7734	35.9691	37.4052	39.8974	42.3287	42.9079	43.8698	44.7558	45.3561	45.9150	46.2119	46.5182	47.1546	47.5719	47.9429	48.3804	48.7734	49.1587	49.5409	49.9083	50.0752	50.1520	50.3254	50.4783	50.5260	50.8778	51.0591	51.1422	51.3078	51.5327	51.6843	51.8726	51.6328	51.7089	51.6279	51.4128	50.9932	50.6427	50.1333	50.3463	50.1033	49.9430	49.6917	49.6912	49.6879	49.7690	50.3313
d-Tm94A1_06_F02F	25.9673	30.3969	33.1055	35.7219	38.5071	39.9309	41.9279	43.5038	44.7208	45.2303	45.8487	46.4983	46.9109	47.1357	47.7158	48.2057	49.0897	49.4565	49.7067	50.1874	50.3722	50.8206	51.1988	51.0832	51.3446	51.6006	51.8746	51.6685	52.0665	51.5606	52.6577	52.7728	52.7948	53.0604	52.7632	52.8704	52.6145	52.3525	51.7974	51.1984	51.1045	50.9459	50.4954	50.3624	49.9480	49.9649	49.8532	50.0349	50.2849
d-Tm94A1_06_F11F	21.5524	25.5003	27.7469	31.4863	33.1000	34.9905	36.1685	38.0847	39.1735	39.7192	40.0052	40.9484	41.1934	41.5821	42.0139	42.1786	42.4573	42.8009	43.1202	43.7304	44.0408	44.3799	44.6438	44.7446	44.9910	45.0040	45.3345	44.6703	45.5672	45.8423	45.7637	45.9667	45.9651	45.9987	45.7803	45.6900	45.2597	44.7959	44.2006	43.5223	43.3293	43.1223	42.5172	41.9703	41.6542	41.4006	41.1804	41.5253	42.4190
d-Tm94A1_06_F12F	26.6598	30.4978	32.9033	35.7670	38.2485	39.9279	41.3967	43.0860	44.2999	44.6340	45.2826	46.0350	46.3441	46.6944	47.0581	47.4921	48.2531	48.5525	48.8670	49.2816	49.6061	50.0299	50.1894	50.2597	50.3909	50.6686	50.8118	50.5295	51.1354	51.0820	51.4713	51.6504	51.6540	51.9184	51.7777	51.8699	51.7086	51.4713	51.2398	50.6981	50.6229	50.5336	50.1146	50.0505	49.8305	49.8321	49.8086	49.9872	50.3818
d-Tm94A1_06_G02F	25.6691	28.8949	31.2256	33.8762	36.5489	37.6480	39.4369	41.0878	41.5659	41.9204	42.4961	43.3188	43.6663	43.7578	44.5325	44.7363	45.1236	45.5262	45.8320	46.0762	46.6084	46.6557	47.1514	47.2515	47.3120	47.4157	47.5017	47.8015	47.8272	48.1702	48.2724	48.2492	48.4933	48.5851	48.5607	48.5416	48.1976	47.8199	47.5084	47.1181	46.9428	46.6755	46.3549	46.0322	45.8522	45.4101	45.6696	45.8330	46.5406
d-Tm94A1_06_H06F	24.3171	27.9289	31.2679	33.9420	34.9064	37.2069	38.6454	39.2096	40.3364	40.8905	41.6749	42.0996	42.2741	42.5604	42.8340	43.2572	43.6657	43.0161	44.1726	44.4124	44.6293	44.8316	45.3011	45.2287	45.6898	45.4593	45.6639	45.9625	46.0226	46.2084	46.3298	46.2854	46.5046	46.6332	46.5470	46.3473	46.2785	45.9265	45.4816	45.2684	44.9536	44.9374	44.4921	44.1546	44.1310	44.0098	44.2241	44.3077	44.7855
d-Tm94A1_07_A01F	29.7576	33.3864	36.9624	39.4117	41.7582	43.5895	45.1457	46.4942	47.4862	48.0686	48.0939	49.1208	49.2033	49.5264	49.7665	50.4718	51.0089	51.4535	51.7868	52.1161	52.3722	52.6544	52.8335	53.0385	52.9998	53.2142	53.4074	53.4950	53.6243	53.9073	54.1624	54.2367	54.3914	54.4415	54.4641	54.3021	54.0972	53.7828	53.4296	53.0900	52.8449	52.7560	52.4585	52.1211	52.0044	51.9092	51.8922	52.0343	52.3446
d-Tm94A1_07_B01F	28.5257	33.2178	35.6781	38.4578	40.2545	42.5516	44.3751	45.5317	46.9215	47.3244	47.8990	48.3143	48.5049	48.8536	49.4576	50.0268	50.5966	51.0550	51.2130	51.5478	51.9211	52.2426	52.4332	52.5304	52.3577	52.7576	52.9609	53.1971	53.3033	53.4905	53.5948	53.7127	54.1053	53.8111	53.8864	53.9026	53.7137	53.4998	52.9602	52.6962	52.6112	52.3585	51.9843	51.7586	51.5768	51.6571	51.5356	51.4769	52.1523
d-Tm94A1_07_C01F	25.1091	28.6517	31.9021	34.0872	36.4252	38.5521	40.0265	41.8398	42.9169	43.3140	43.5077	44.4582	44.4743	44.9071	45.2547	45.9454	46.5676	46.9624	47.1017	47.4381	47.8242	47.7247	47.8762	48.6533	48.7247	48.9513	49.0275	49.2903	49.3605	49.5944	49.6366	49.9292	49.9947	50.1937	49.9929	50.0620	49.8298	49.4471	48.9354	48.5496	48.2899	48.1143	47.8565	47.4639	47.3505	47.1290	47.0332	47.1115	47.7922
d-Tm94A1_07_C07F	26.1853	29.9522	33.8639	36.1900	39.0804	41.3936	43.0198	44.6548	45.6544	46.3752	46.8788	47.7678	47.8140	48.1992	48.8924	49.5652	50.1132	50.6024	50.6840	51.1190	51.4596	51.2165	51.7018	52.4164	52.5074	52.8132	52.8039	53.1710	53.2697	53.4687	53.4013	53.7242	53.8674	54.1106	53.8640	53.9227	53.7680	53.4658	52.8352	52.4882	52.3728	52.1625	51.9106	51.5643	51.3703	51.2317	51.1420	51.1967	51.8076
d-Tm94A1_07_D06F	27.1501	31.5353	34.4445	37.6634	39.4259	41.1269	42.9771	44.3899	45.7773	46.2179	47.1065	47.1591	47.7434	48.2560	48.6044	49.4182	49.7426	50.2912	50.6581	50.8924	51.1995	51.6284	51.8964	52.1201	52.3035	52.4167	52.6805	52.8940	53.0125	53.1628	53.4286	53.3274	53.7327	53.6730	53.5182	53.1818	53.2334	52.8552	52.3357	51.9045	51.6520	51.4096	51.1447	50.7122	50.5379	50.4232	50.2655	50.4635	51.0959
d-Tm94A1_07_E08F	23.8769	27.6261	29.4189	32.6154	34.0682	36.9084	37.9766	39.7844	40.8050	41.0488	42.0035	42.4834	42.7895	43.2614	43.5922	43.6725	44.1150	44.4446	44.9093	45.3521	45.4381	45.7923	46.1156	46.2669	46.2121	46.4593	46.5981	46.7844	47.0607	47.0940	47.2308	47.4383	47.5386	47.6509	47.3741	47.2360	47.1258	46.7389	46.1334	45.4386	45.2244	45.2964	44.9219	44.4769	44.1862	44.0612	43.8590	44.1322	44.9116
d-Tm94A1_07_E10F	27.3010	30.8560	33.7752	36.3726	38.7756	40.9025	42.1644	43.9093	45.0756	45.4393	46.3091	46.8186	47.0397	47.4761	47.9872	48.5519	49.1359	49.4534	49.8017	50.1298	50.4322	50.8966	51.1371	51.2285	51.3082	51.5741	51.6621	52.0525	52.1052	52.2935	52.4203	52.6569	52.8668	52.9145	52.8074	52.8249	52.7256	52.3339	51.8756	51.5032	51.2701	51.1454	50.8519	50.6263	50.3122	50.1684	50.1511	50.3483	50.8681
d-Tm94A1_07_F02F	25.6098	29.8686	33.1749	35.3596	37.9750	40.0432	41.8689	43.1523	44.5442	45.0020	45.8130	46.3295	46.7953	47.0080	47.5812	48.2240	49.0498	49.4643	49.6850	50.0506	50.4295	50.7453	51.2551	51.2262	51.3830	51.3640	51.7098	51.9458	52.0478	52.2460	52.4319	52.6594	52.8702	52.9471	52.8327	52.8641	52.6763	52.3854	51.8259	51.7339	51.2438	51.1829	50.7877	50.4264	50.2350	50.1717	50.0827	50.3353	50.8663
d-Tm94A1_08_A07F	30.2630	33.2227	36.4156	39.2242	40.6070	42.3307	43.9674	45.2321	46.1420	46.8270	46.6038	47.6216	47.6134	47.7967	48.1313	48.6492	49.0801	49.5365	49.8147	50.1450	50.2593	50.4448	50.6131	50.8303	50.8599	51.0014	51.2065	51.2436	51.4075	51.7351	51.8636	51.7511	52.0814	51.9932	52.1142	51.8789	51.5538	51.2176	50.6733	50.3560	50.1078	49.9229	49.5254	49.0609	48.8528	48.6514	48.6666	48.8191	49.3237
d-Tm94A1_08_C01F	28.7924	32.4640	34.7043	38.3597	40.0185	41.9485	43.7319	45.4892	46.8355	47.1731	47.8273	48.4192	48.6393	48.8049	49.4108	49.9810	50.5569	50.9533	51.2415	51.6141	51.9955	52.3299	52.2435	52.4767	52.8776	52.9902	53.1753	53.3532	53.5325	53.7525	53.8607	54.0790	54.3163	54.2800	54.3766	54.2860	53.9924	53.6746	53.2877	53.1243	52.8276	52.5511	52.3572	51.9379	51.7712	51.7834	51.7413	51.9027	52.3514
d-Tm94A1_08_C05F	24.6117	28.4308	30.8812	33.4129	35.3190	37.1383	38.5450	40.1904	41.1939	41.5331	41.3927	42.4562	41.9570	42.7465	43.0335	43.5445	43.6335	44.2199	44.2333	44.6386	45.0298	45.2819	45.4209	44.9819	45.6166	45.8876	46.0530	46.1918	46.2743	46.3363	46.5893	46.6710	46.7367	46.7117	46.6191	46.5152	46.1939	45.7652	45.1856	44.6662	44.4653	43.9976	43.7453	43.1857	42.9285	42.7358	42.4504	42.6992	43.5951
d-Tm94A1_08_C06F	27.0585	31.6102	34.6225	37.3569	39.9471	41.7972	43.9876	45.4123	46.5866	47.3441	47.2480	48.2931	48.0906	48.8976	49.3572	50.3574	50.7551	51.5542	51.7557	52.1570	52.2924	52.8043	52.9311	52.5718	53.3883	53.5366	53.7842	53.9471	54.1346	54.3586	54.5745	54.7273	54.9207	55.0171	54.9213	54.7663	54.6028	54.1769	53.8443	53.3766	53.1888	52.5510	52.5365	52.0963	51.9569	51.8391	51.6886	51.9563	52.4982
d-Tm94A1_08_C08F	28.3495	32.1223	35.5981	39.1425	40.9809	43.0098	45.2094	46.7966	47.8223	48.2581	48.7834	49.7618	49.4939	50.3512	50.7659	51.4376	52.2028	52.6688	52.8224	53.4365	53.6063	53.9021	54.2644	54.2026	54.5936	54.7672	55.0955	55.2455	55.3542	55.5678	55.7960	55.9743	56.1742	56.2292	56.1476	56.1026	55.9976	55.6866	55.2635	54.8891	54.6842	54.4739	54.1925	53.8682	53.8191	53.7299	53.6307	53.8179	54.3823
d-Tm94A1_08_D04F	21.1466	24.5831	26.3282	29.2218	30.5727	32.3542	33.5614	35.0192	36.0277	36.4930	37.0347	37.2779	37.8876	38.0388	38.6133	38.7483	38.7555	39.1842	39.3736	39.8016	39.8930	40.0340	40.5272	40.6374	40.7699	40.6318	40.9582	41.1035	41.2393	41.3225	41.6019	41.4986	41.6968	41.7460	41.6946	41.2909	41.4409	41.1282	40.7674	40.4119	40.2441	40.0508	39.8753	39.5157	39.4444	39.4252	39.1478	39.4002	40.0094
d-Tm94A1_08_F02F	23.1267	26.6585	28.8385	31.3751	33.3018	34.2989	36.0779	37.0666	38.3231	38.6958	39.1699	39.6874	40.2362	40.2087	40.7257	41.0345	41.4301	41.6675	41.8173	42.3778	42.4745	42.8644	43.1877	43.0567	43.2723	43.4776	43.6238	43.1881	43.6493	43.3176	44.1587	44.2588	44.2188	44.4610	44.2445	44.3088	44.0774	43.7200	43.3540	42.8733	42.8219	42.7199	42.2387	41.9837	41.5859	41.5501	41.4213	41.5835	41.8844
d-Tm94A1_08_G01F	26.7556	29.6308	33.1438	34.9566	37.7311	39.0329	41.4117	42.4660	43.6619	44.0154	44.5659	45.3499	45.5607	45.5933	46.4644	46.9238	47.5712	47.8527	48.0938	48.5001	48.7507	49.0935	49.4205	49.6125	49.5863	49.8508	49.9803	50.0989	50.4264	50.5538	50.5604	50.7669	50.9498	51.1554	51.0266	51.0160	50.9176	50.5430	50.2090	49.8672	49.8443	49.6305	49.2047	48.8203	48.9863	48.1425	48.7498	48.8849	49.4598
d-Tm94A1_08_G05F	24.2807	26.8493	29.4303	31.2191	34.2771	35.4379	37.2278	38.3238	39.1754	39.5047	40.3697	40.6482	40.6671	40.9623	41.6975	41.8317	42.1111	42.5254	42.6415	42.8273	43.3698	43.3990	43.7860	43.9785	44.0733	44.0408	44.2877	44.3873	44.6154	44.8475	44.8227	44.9392	45.0214	45.1306	45.1348	45.0893	44.9838	44.5473	44.1456	43.8782	43.8345	43.6641	43.3605	42.9133	42.7394	42.3322	42.4778	42.6213	43.3408
d-Tm94A1_08_G10F	28.1871	31.8043	35.4328	37.4786	40.0090	41.8996	43.7136	44.9881	46.1649	46.8705	47.3441	47.8887	48.1020	48.4814	49.1691	49.5386	50.1179	50.5123	50.9821	51.3318	51.7328	51.8458	52.1551	52.1889	52.4464	52.4452	52.7897	52.9656	53.0839	53.0840	53.4697	53.5634	53.8024	53.9553	54.0221	54.0257	53.7517	52.8331	53.0352	52.8453	52.6498	52.4889	52.3495	52.2100	51.8993	52.0221	51.8717	52.0039	52.2885
d-Tm94A1_08_H04F	25.9837	28.7968	32.7279	34.7591	37.2373	38.9834	40.7156	41.7125	42.6503	43.4610	44.0744	44.7169	44.7807	45.3205	45.5642	45.9756	46.6421	46.7125	47.2633	47.5074	48.0532	48.3042	48.5929	48.5971	48.7405	49.0470	49.1257	49.3963	49.5563	49.7086	49.8702	49.7422	49.9831	50.0745	50.0919	49.9826	49.7903	49.1724	48.7740	48.2925	48.2383	47.8904	47.5206	47.0676	46.9586	46.8508	46.7943	47.0290	47.4188
d-Tm94A1_09_A01F	25.5290	28.9535	31.2593	32.8595	33.9464	35.5145	36.6685	37.7013	38.4933	38.9268	38.9180	39.5170	39.7498	39.5777	40.3168	40.3895	40.3446	40.6853	40.8798	40.8730	41.4389	41.4255	41.5501	41.7078	41.7433	41.7720	41.7703	41.8599	42.1019	42.1480	42.4179	41.9212	42.3535	42.3644	42.3589	42.2966	42.1098	41.8864	41.5443	41.2521	41.0794	40.9813	40.6801	40.4057	40.2487	40.2201	40.3798	40.3534	40.7490
d-Tm94A1_09_A07F	27.9915	30.7232	35.4172	38.3715	39.4972	41.1707	42.6526	43.9930	45.0033	45.3492	45.7445	46.1740	46.4743	46.5087	47.1281	47.4349	47.7325	48.2590	48.2323	48.9244	49.1029	49.2502	49.3927	49.6942	49.6865	49.8417	50.0263	50.0867	50.2030	50.3252	50.6152	50.5241	50.7984	50.7677	50.8241	50.4196	50.2449	49.8946	49.2003	48.8634	48.5646	48.3309	47.8710	47.4082	47.1882	47.0437	47.0820	47.2963	47.7955
d-Tm94A1_09_A11F	27.8804	31.1236	34.7100	36.8859	38.3255	40.1897	41.6154	43.0549	43.6546	44.1591	44.3588	44.9824	45.2102	45.4194	45.8704	46.1590	46.5981	47.2030	47.0838	47.5564	47.7159	47.8998	48.1196	48.2596	48.1903	48.4425	48.5330	48.5377	48.6784	48.8362	49.1531	49.0171	49.1967	49.2822	49.4338	49.1746	49.1704	48.8787	48.4266	48.3006	48.1055	47.9870	47.6682	47.3392	47.1990	47.1386	47.1267	47.2598	47.5049
d-Tm94A1_09_B09F	28.3119	31.8351	34.5430	36.3269	38.8879	40.4903	42.2155	43.2156	43.8023	44.4515	45.0869	45.6333	45.6923	45.9317	46.4755	46.6914	47.1015	47.4658	47.7042	48.0438	48.2823	48.4724	48.8327	48.9525	48.7998	49.0147	49.1479	49.4157	49.5143	49.6789	49.7041	49.7946	49.9541	50.0163	49.9974	49.8508	49.1754	49.3466	48.8139	48.4569	48.3726	48.0562	47.7560	47.3963	47.2220	47.2661	47.0997	47.1756	47.7907
d-Tm94A1_09_B11F	26.0144	29.4267	32.2091	34.0634	36.0126	37.9347	39.3267	40.3928	40.9882	41.5957	41.8060	42.5396	42.7326	42.9852	43.3341	43.6004	43.8539	44.2068	44.3826	44.6944	44.8775	44.9947	45.4316	45.4735	45.5574	45.5595	45.7578	45.9744	46.0030	46.2349	46.2730	46.2611	46.5006	46.4689	46.4253	46.2834	45.0637	45.7594	45.2795	44.8790	44.8840	44.6136	44.3170	43.9087	43.6293	43.6819	43.4605	43.4750	44.2379
d-Tm94A1_09_C09F	26.1411	29.8364	32.5033	34.4900	35.8251	38.6582	40.2656	41.6983	42.8328	43.1322	42.3377	44.0860	42.6826	44.5396	44.3978	45.2914	45.5578	46.2341	46.4642	46.6735	47.0806	47.2055	47.0185	47.8431	47.8283	48.0510	48.1110	48.4357	48.4462	48.6453	48.7748	49.0215	49.0234	49.1533	48.9111	48.8752	48.7380	48.2761	47.9117	47.4882	47.1535	46.8501	46.6614	46.2197	46.1942	46.0163	45.8266	45.9364	46.7837
d-Tm94A1_09_D04F	20.0970	23.3784	25.9006	28.6159	31.5315	33.5878	34.5972	36.6865	37.5415	37.9111	38.5778	39.0234	39.1070	39.9625	40.2036	40.5992	40.8579	41.1827	41.5589	40.6677	42.8011	42.5856	43.0048	43.1518	43.2271	43.3358	43.5086	43.6921	43.7629	44.1165	44.2038	44.1751	44.3608	44.2268	44.3374	44.2801	43.8564	43.7929	43.1956	42.7803	42.6335	42.5853	42.1735	41.6338	41.4442	41.2801	41.1911	41.4051	41.9961
d-Tm94A1_09_D06F	28.2126	31.6961	34.5422	36.9790	39.3715	41.2433	43.1538	43.5315	45.1932	46.1504	46.7170	46.9395	47.4068	47.8899	48.1842	49.1971	49.4506	49.7771	50.1133	50.4853	50.6933	50.9482	51.2829	51.7026	51.7825	51.7640	52.1022	52.2531	52.4488	52.5745	52.8427	52.7211	53.0304	53.1547	52.5779	52.7219	52.9624	52.6461	52.3379	52.0608	51.7998	51.7320	51.5089	51.1728	51.0071	51.0480	50.8709	51.0782	51.5151
d-Tm94A1_09_E04F	26.1364	28.6857	31.9264	34.1066	36.6867	38.1554	39.0371	41.3814	42.6456	42.7911	43.4057	44.3014	44.5217	44.7377	45.1646	45.6555	46.1021	46.5745	47.0307	47.2449	47.6235	47.9585	48.1032	48.2981	48.4515	48.8254	48.8720	49.1280	49.3434	49.4586	49.5668	49.7215	49.5563	49.8298	49.6905	49.6575	49.3722	48.8770	48.3307	47.9316	47.1260	47.5014	47.0033	46.6587	46.4155	46.3680	46.2810	46.4646	47.0665
d-Tm94A1_09_E11F	25.8373	29.5053	32.0368	35.0375	36.8061	38.5860	39.9271	41.4214	42.6980	43.1471	43.6296	44.1332	44.3345	44.7034	45.2595	45.2755	46.0019	46.3243	46.6678	46.8402	47.3509	47.5918	47.7651	47.9318	48.0136	48.4088	48.4366	48.5854	48.8007	48.9460	48.9214	49.2611	49.0786	49.3525	49.1361	49.2122	48.9185	48.3032	47.8049	47.3632	46.5546	46.9577	46.4123	45.9714	45.7079	45.7045	45.5476	45.7375	46.3547
d-Tm94A1_09_E12F	29.1365	32.7746	35.4432	38.1492	40.2894	42.0255	43.8492	45.3724	46.5940	46.7229	47.7078	48.0343	48.0841	48.6410	49.2432	49.8939	50.5087	50.9595	51.2055	51.2681	51.8895	52.1880	52.3380	52.4756	52.6778	52.8691	53.1611	53.2181	53.4358	53.5609	53.8126	54.0484	54.0187	54.1798	54.1264	54.1507	53.8648	53.2616	53.0378	52.6091	52.4560	52.2565	51.8992	51.6433	51.3787	51.3037	51.2805	51.4814	51.7521
d-Tm94A1_09_G01F	28.0888	31.0466	33.7612	36.5684	39.1852	40.5750	42.2475	43.5831	44.2199	44.8342	44.9125	46.1573	46.3518	46.5056	47.2109	47.7212	48.3461	48.7029	48.9255	49.1850	49.6593	49.9289	50.1857	50.2811	50.4415	50.5581	50.7893	50.8932	51.1682	51.4151	51.3753	51.5439	51.6815	51.8229	51.7203	51.6198	51.4217	51.0046	50.4812	50.0918	49.9893	49.7374	49.3250	48.9153	48.8912	48.3180	48.6707	48.8435	49.4509
d-Tm94A1_09_H12F	27.0354	29.7703	32.5090	35.0630	36.1471	37.4339	39.1493	40.2626	41.2417	41.6696	42.2799	42.6387	42.7892	42.9569	42.9036	43.5391	44.0042	44.4308	44.4015	44.6823	44.9872	45.2533	45.5128	45.5407	45.5329	45.7572	45.9707	45.9058	45.5616	46.1587	46.3735	46.4501	46.5099	46.5812	46.7222	46.5995	46.4448	46.1373	45.9272	45.5679	45.3771	45.3699	45.0524	44.8134	44.7513	44.6752	44.5881	44.8612	45.0699
d-Tm94A1_10_C03F	24.1005	27.8158	30.7028	33.0360	35.1282	36.9230	38.3274	40.1131	40.6997	41.4244	41.4506	42.5294	42.2560	42.8625	43.1620	43.8403	44.1982	44.3929	44.5539	44.8407	45.3251	44.7656	45.1912	46.0228	46.0907	46.2922	46.3080	46.5858	46.7584	46.9405	46.9705	47.1444	47.2613	47.3440	47.1879	47.1699	47.0719	46.6229	46.2500	45.7751	45.6277	44.7003	45.1390	44.8378	44.5468	44.3523	44.3466	44.4937	45.0093
d-Tm94A1_10_D11F	27.7444	31.4794	34.0827	35.7047	38.4155	40.2761	41.6473	42.4373	44.2920	44.5662	45.4200	45.8251	46.1204	47.0230	47.1590	47.5627	47.8180	48.4054	48.6614	48.9810	49.3080	49.5372	49.9099	50.1335	50.1337	50.3045	50.4826	50.6262	50.9049	50.9234	51.3042	51.1827	51.4763	51.4423	51.5425	50.8535	51.2877	50.9322	50.5936	50.3068	50.1428	49.9175	49.7909	49.4453	49.3422	49.3571	49.2234	49.3947	49.8850
d-Tm94A1_10_E09F	25.7035	28.9608	32.4240	33.8197	35.8730	37.0697	39.0173	40.4880	41.4618	41.6050	42.2699	42.9187	43.3909	43.5400	44.0608	44.1017	44.5551	44.9668	45.2415	45.7880	45.9452	46.2526	46.4902	46.6931	46.7208	46.8323	46.9211	47.2039	47.2830	47.5157	47.6321	47.7920	47.8778	48.0883	47.8075	47.7647	47.7580	47.3779	46.9129	46.5626	46.3850	46.2520	45.9735	45.7797	45.4573	45.4483	45.4510	45.4882	46.0409
d-Tm94A1_10_F05F	25.9879	29.8048	32.6253	34.7207	37.7278	39.1979	40.8842	42.3439	43.8449	44.4197	45.0968	45.8191	46.1113	46.5013	46.6852	47.2979	47.8296	48.2197	48.5684	49.0622	49.3947	49.7272	49.9794	50.0822	50.2946	50.4874	50.7233	50.2459	51.0436	51.3836	51.3494	51.5179	51.5769	51.8416	51.6222	51.6373	51.5404	51.1027	50.6527	50.1966	50.1010	49.9680	49.4642	49.2293	49.0226	48.9793	48.8771	49.0195	49.5362
d-Tm94A1_10_G01F	25.4059	29.4574	31.7929	34.6120	36.7573	38.8811	40.7334	41.9304	42.7283	43.2151	44.4201	44.7608	45.0028	45.3562	45.8335	46.5039	47.2264	47.5690	47.7049	48.0345	48.5419	48.8215	49.0142	49.2123	49.2365	49.3421	49.6826	49.8555	50.0937	50.1070	50.1990	50.4448	50.6192	50.8140	50.6749	50.6858	50.4114	50.3072	49.6482	49.1671	49.1804	48.9599	48.6074	48.2158	48.0946	47.4589	48.0155	48.1729	48.6735
d-Tm94A1_10_G10F	26.7454	30.1698	32.8334	35.4628	37.4847	38.7428	40.7117	42.4750	42.9776	43.3239	43.9899	44.6131	44.7822	45.1412	45.6321	46.0490	46.5867	46.8881	47.2043	47.4999	47.9782	48.1725	48.4312	48.7159	48.7558	48.8907	49.1320	49.2436	49.4469	49.4482	49.5790	49.7739	49.9752	50.1023	49.9703	49.9347	49.5423	49.2892	48.6022	48.1481	48.1423	47.9074	47.3943	46.9485	46.7791	46.6533	46.6591	46.9384	47.4960
d-Tm94A1_10_H06F	29.3944	33.1834	35.9784	38.5586	40.3870	42.2169	43.8162	45.1288	46.1547	46.6088	47.3091	47.6596	47.9035	48.2930	48.3425	48.8731	49.5011	49.3454	50.2102	50.5082	50.9371	51.2486	51.5357	51.5310	51.6216	51.8765	51.9570	52.2270	52.4418	52.6228	52.7867	52.6839	52.8637	53.0479	53.0525	52.9630	52.8456	52.1926	51.6241	51.0789	51.0198	50.7155	50.2699	49.8086	49.5335	49.3824	49.1128	49.4297	49.9362
d-Tm94A1_25_A06F	26.8324	31.4614	33.7653	36.2035	38.5113	39.9606	41.3040	42.7433	43.7405	44.5636	45.4601	45.7006	45.8559	46.1017	46.5842	46.7209	46.5355	47.0105	47.3530	47.7375	48.1343	48.2526	48.3536	48.6551	48.4972	48.5693	48.9457	48.9812	49.1960	49.1880	49.3131	49.3271	49.4861	49.8031	49.6078	49.7176	49.5127	49.4175	48.9614	48.7190	48.5852	48.3435	48.0514	47.9068	47.4963	47.6012	47.6358	47.5488	48.1744
d-Tm94A1_25_A10F	28.6969	32.2550	34.7079	37.5037	39.6753	41.0387	42.2690	43.8229	45.0262	45.9463	46.3116	46.7477	47.0304	47.3356	47.6032	47.9867	47.9858	48.4688	48.8629	48.9075	49.0675	49.1708	49.5826	49.8526	49.7682	49.8206	50.0782	50.1481	50.2743	50.4122	50.5493	50.5743	50.7448	50.8400	50.9280	50.8084	50.6249	50.5381	50.0864	49.8135	49.5183	49.5809	49.2355	48.9283	48.9329	48.7223	48.9912	48.9172	49.3754
d-Tm94A1_25_B06F	25.3475	29.6295	32.6326	35.4184	38.2350	39.7668	41.6899	43.4426	44.4921	45.4060	46.5889	47.1724	47.2494	47.4872	48.0868	48.0159	48.2933	48.7672	49.1251	49.5676	49.7822	50.1609	50.4506	50.6670	50.9089	50.8028	51.0452	51.2626	51.3529	51.5774	51.6779	51.7893	51.8141	52.1347	52.0908	51.8567	50.8562	51.2976	50.6828	50.2871	50.2048	50.0735	49.5514	48.9295	48.7819	48.6966	48.4992	48.6612	49.3609
d-Tm94A1_25_C01F	22.9510	26.8898	30.9484	33.2233	35.6471	37.4696	40.0232	41.5787	43.0166	44.0808	45.2595	45.3104	45.7987	45.9494	46.7408	47.1158	47.2402	47.7774	48.1430	48.5690	48.8845	49.3363	48.9711	49.4656	50.0433	49.9086	50.0758	50.2507	50.4710	50.6587	50.7781	50.9293	51.0623	51.0861	51.1111	51.0426	51.0211	50.8416	50.3899	50.1975	49.9934	49.4615	49.4717	49.0427	48.9998	48.9579	48.8816	49.0635	49.5345
d-Tm94A1_25_C02F	22.4005	25.8302	29.2686	31.9427	33.5159	35.8558	36.6601	38.6128	40.3983	41.5491	41.9239	42.7870	43.0987	43.2298	43.7451	43.7685	44.1769	44.4406	44.8027	45.0356	45.7130	45.7998	46.0061	46.0941	46.5064	46.4754	46.5688	46.9718	46.9032	46.9952	47.1376	47.2991	47.4137	47.5506	47.6026	47.4559	47.2817	47.1438	46.7685	46.5823	46.4852	46.4128	46.0214	45.8071	45.4437	45.4117	45.4923	45.5014	46.0218
d-Tm94A1_25_C04F	23.3546	27.0342	29.8076	32.8635	34.5269	36.3728	37.3342	39.2689	40.6741	42.1945	41.9585	42.8156	43.0624	43.3320	43.6746	43.9750	44.1681	44.3180	44.4113	44.9515	45.4938	45.5870	45.7325	45.9386	46.3743	46.1784	46.2667	46.5858	46.5246	46.7423	46.6827	46.9372	47.1013	47.1911	47.1614	47.0940	46.9417	46.8110	46.4940	46.2798	46.2301	46.0986	45.7315	44.9755	45.2560	45.1684	45.3131	45.4018	45.8084
d-Tm94A1_25_C12F	25.7291	28.7165	31.8937	34.8185	36.3420	38.1043	39.3337	41.2815	42.4491	42.9299	43.7683	44.6986	44.5924	44.8343	44.8993	45.5385	45.6094	45.9790	46.3286	46.6362	46.9565	47.1673	47.4060	47.4145	47.7547	47.9163	47.9963	48.1649	48.2897	48.4948	48.5421	48.5720	48.7864	48.7353	48.6744	48.6961	48.3845	48.2674	47.8400	47.3524	47.2250	47.0714	46.6536	45.9616	46.0050	45.9059	45.8007	45.9219	46.5794
d-Tm94A1_25_D01F	25.1309	29.1768	32.2880	35.1184	38.1835	40.4310	42.3169	44.0022	45.2594	46.6763	47.5693	47.0575	48.4367	48.7618	49.3187	49.5547	50.1192	50.5702	51.0602	51.4617	51.6800	52.1110	52.3830	52.7881	52.9181	53.0289	53.2062	53.4477	53.6447	53.8755	54.1229	53.9927	54.2505	54.3109	53.6157	54.1404	53.8607	53.6139	53.1577	52.6242	52.3015	52.1278	51.7043	51.2553	51.0295	50.9475	50.8101	51.0447	51.6105
d-Tm94A1_25_D02F	21.4184	25.0556	26.9958	29.1613	31.9566	33.3904	34.6898	36.2397	37.2388	38.2249	38.4739	38.9805	39.0280	39.5841	39.7622	39.9648	40.2883	40.5786	40.8586	40.7850	41.2540	41.3004	41.6450	41.7764	41.9767	42.1534	42.3155	42.4328	42.4464	42.7778	42.8999	42.7413	42.9946	42.8992	43.0243	42.9456	42.8274	42.6845	42.0785	41.8435	41.7662	41.6764	41.4468	40.8947	40.8785	40.6849	40.6426	40.9212	41.3962
d-Tm94A1_25_D06F	22.0445	25.2475	28.6851	31.3440	33.3441	35.4482	36.7526	38.4578	39.4648	40.7844	41.4816	41.8379	42.0451	42.4729	42.7798	42.8984	43.1861	43.6405	44.0064	44.1885	44.6431	45.0832	45.0515	45.2987	45.5016	45.6899	45.7522	45.9129	46.0143	46.3095	46.3536	46.5968	46.6268	46.7973	47.1142	46.6512	46.5538	46.3804	46.1903	45.6132	45.3819	45.2299	44.7446	44.0323	44.5012	44.4698	44.4303	44.5853	45.1289
d-Tm94A1_25_D08F	23.3720	27.4650	30.5997	33.4485	36.3511	38.2703	40.4836	42.2821	43.0035	44.4197	45.4094	45.7099	46.4671	46.5478	46.9629	47.1106	47.8688	48.3053	48.7214	49.0791	49.3839	49.7387	49.9546	50.2098	50.4676	50.7194	50.8673	50.9624	51.0589	51.5338	51.5009	51.6609	51.7901	51.8023	50.9810	51.8062	51.6064	51.2873	50.8408	50.2661	50.1059	49.8952	49.4111	48.6027	48.9060	48.7525	48.6736	48.9556	49.4758
d-Tm94A1_25_D09F	25.2876	28.6130	31.5848	34.7000	37.7290	39.2154	41.1535	41.7355	43.9703	44.9140	45.9504	45.6024	46.6179	47.0094	47.2995	47.5247	47.9972	48.3191	49.0567	49.3154	49.3355	49.7428	50.0407	50.6145	50.7686	50.6488	50.9954	51.1447	51.3039	51.3741	51.5746	51.4201	51.6881	51.9737	51.9901	51.1361	51.7136	51.4334	50.9498	50.5684	50.3330	50.0850	49.8367	49.3943	49.1276	49.2242	48.8507	49.1554	49.7667
d-Tm94A1_25_E02F	24.6253	28.6147	31.2105	35.0920	37.3626	39.2133	41.3795	43.2302	44.4884	45.3737	46.5513	47.3153	47.4648	48.2259	48.6444	48.7248	49.1652	49.9304	50.3140	50.9183	51.1563	51.4937	51.7019	51.9995	52.1744	52.3239	52.5609	52.7656	52.9176	53.1513	53.3063	53.4427	53.6973	53.7387	53.5782	53.6059	53.5992	53.3878	52.8649	52.5101	52.1548	52.0195	51.6927	51.5632	51.1746	51.1410	51.0986	51.2874	51.7942
d-Tm94A1_25_E05F	24.4344	29.0898	31.5073	34.6579	37.1974	39.0181	41.4203	43.0832	44.1637	45.0193	46.1559	47.2078	47.4501	47.7515	48.0350	48.3744	48.7992	49.4796	50.1407	50.3868	50.6881	51.0362	50.9942	51.3939	51.5963	51.9938	51.9052	52.1191	52.4386	52.4985	52.4939	52.9662	52.9520	53.0798	52.7800	53.1017	53.1461	52.9060	52.4256	52.1809	51.8887	51.8953	51.4729	51.3091	51.1527	51.2247	51.0719	51.1417	51.8991
d-Tm94A1_25_E09F	24.4821	27.5164	30.4744	33.9319	35.2003	37.5331	39.8233	40.9838	41.8306	43.3691	44.3749	44.8612	44.9393	45.1726	45.5673	45.7652	46.2423	46.7923	47.1933	46.2636	47.7378	48.1405	48.3592	48.6899	48.7974	48.9113	48.9786	49.0209	49.1559	49.3590	49.4775	49.6073	49.7643	49.8467	49.7827	49.9244	49.7418	49.4063	49.1996	49.1528	48.8114	48.7074	48.4719	48.2603	48.1309	48.1428	48.0787	48.2258	47.2560
d-Tm94A1_25_E11F	23.2466	27.0939	29.8155	31.7147	34.2400	35.5532	37.3875	38.8072	39.6367	40.8740	41.3199	42.2712	42.3118	42.4343	42.7062	42.9287	43.4719	43.5676	44.2585	44.3560	44.4791	44.9209	45.0649	45.3849	45.5343	45.8412	45.7877	45.9269	46.0773	46.1914	46.3078	46.3125	46.5262	46.5931	46.5367	46.4119	46.2035	45.2368	45.4316	45.2081	44.9348	44.8638	44.4333	43.9095	43.7586	43.6252	43.4981	43.6819	44.2439
d-Tm94A1_25_F02F	24.1386	27.5614	30.7576	33.0199	35.4624	37.1336	38.7798	40.3573	41.5624	42.9240	43.7121	44.0083	44.0458	44.1213	45.1089	45.2850	45.3974	45.9440	46.2889	46.5364	47.0678	47.2229	47.3509	47.7959	47.9129	47.5753	48.1678	48.2525	48.3924	48.6678	48.7448	48.4717	48.8522	48.9424	49.0370	48.9211	48.7742	48.5035	47.9939	47.1603	47.4176	47.2598	46.8985	46.5625	46.3825	46.3237	46.1925	45.8841	46.9959
d-Tm94A1_25_F04F	22.5307	26.4146	28.5678	31.3922	34.1797	35.9240	37.1500	38.6763	39.4537	40.8582	41.2410	42.1350	42.4723	42.9515	43.0586	43.4783	43.6093	44.0086	44.1999	44.5220	44.9089	45.1673	45.4540	45.6475	45.9167	46.0243	46.1454	45.8152	46.3388	46.5646	46.4680	46.7328	46.7196	46.8144	46.6526	46.6410	46.5396	46.3956	46.1235	45.7062	45.6078	45.5030	45.1019	44.8505	44.6697	44.5821	44.4922	44.6969	45.0963
d-Tm94A1_25_F11F	25.2190	29.4010	32.5059	35.4732	38.2246	40.1710	41.7284	43.4560	44.8278	46.0682	46.8701	47.1724	47.2108	47.4987	48.2768	48.6077	49.0608	49.5164	49.7220	50.2883	50.6563	50.9013	51.0766	51.6449	51.7837	51.5612	52.0506	52.2134	52.3627	52.6340	52.7580	51.8785	52.8636	52.8965	52.9386	52.8080	52.4425	52.1349	51.2434	50.5247	50.4959	50.3106	49.6187	49.1476	48.8561	48.8197	48.5128	48.2246	49.6815
d-Tm94A1_25_G04F	23.6498	26.9201	29.5422	32.5681	35.1360	36.9236	38.8789	40.6073	41.7483	42.5585	43.2853	44.2444	44.3376	44.6464	45.3492	45.4762	45.9253	46.3188	46.7930	46.8693	47.4407	47.6423	47.8202	48.1505	48.2528	48.3179	48.4932	48.6755	48.8781	49.0141	49.0092	49.1942	49.2532	49.4430	49.4119	49.4422	49.4117	49.1477	48.8054	48.4322	48.3739	48.2109	47.7852	47.3780	47.4812	46.6081	47.1898	47.4002	47.8157
d-Tm94A1_25_G11F	24.5261	28.2077	31.2760	33.8969	35.6930	37.8770	39.5076	40.7511	41.9612	43.1178	43.9316	44.1125	44.2122	44.3833	45.3271	45.3278	45.8210	46.0489	46.2685	46.5400	46.8081	47.1566	47.3570	47.5831	47.6596	48.0782	48.0576	48.0692	48.2429	48.4676	48.6423	48.8181	48.7642	48.8700	48.9212	48.6938	48.5098	46.8926	48.2712	47.7000	47.5409	47.2725	47.0414	46.7985	46.7922	46.5610	46.3519	46.9095	47.2895
d-Tm94A1_25_H05F	27.9724	30.0442	33.0343	35.5129	38.2926	39.9638	41.3619	42.9165	44.1676	45.0191	45.9800	46.3192	46.6244	46.7769	47.3230	47.3774	47.4955	47.8334	48.3321	48.6031	49.0351	49.2343	49.3575	49.8150	50.0096	49.8883	50.0410	50.1272	50.1735	50.3764	50.4328	50.6151	50.7854	50.7517	50.7663	50.5890	50.2276	50.1497	49.4087	48.9381	48.8796	48.6756	48.1815	47.6152	46.4963	47.4061	47.1950	47.3047	47.9261
d-Tm94A1_25_H09F	25.6394	27.9996	31.6236	35.0546	36.7167	38.7775	40.8620	41.6150	43.1908	44.2336	45.4166	45.6494	46.2814	46.6021	46.7151	46.9838	47.0697	47.2956	47.9720	48.2050	48.4780	48.6841	49.0070	49.4559	49.7032	49.6165	49.6012	49.6612	50.0963	49.9691	50.0176	50.2495	50.3369	50.4906	50.5260	50.3616	50.1314	50.0566	49.6292	49.2836	49.2267	48.8632	48.7504	48.1851	47.3722	47.8727	47.9148	47.9102	48.5778
d-Tm94A1_25_H11F	27.4968	31.1723	33.7437	36.9075	38.9242	40.8602	42.6306	44.0257	45.0405	46.2652	47.0971	47.5176	47.7647	48.1137	48.5706	48.7617	48.9795	49.2141	49.6647	50.0253	50.4047	50.6227	50.9015	51.1909	51.4039	51.3206	51.4002	51.5752	51.7580	51.9327	51.8781	52.2612	52.2778	52.2808	52.3192	52.2715	52.0205	51.9327	51.4812	51.0933	51.0280	50.7723	50.4904	50.0336	49.8204	49.9424	49.8130	49.9667	50.5186
d-Tm94A1_26_A02F	29.2823	33.6895	36.7193	39.5987	42.0233	44.0489	46.0041	47.0943	48.3720	49.6990	50.0877	50.9383	51.0439	51.1868	51.8338	51.8896	52.1512	52.6329	53.1881	53.4785	53.6717	54.1449	54.1418	54.5053	54.5608	54.7082	54.7343	55.0528	55.1815	55.3113	55.4775	55.1164	55.5722	55.7648	55.7174	55.7434	55.4504	55.1983	54.7460	54.3441	54.1229	53.9230	53.5027	53.1940	52.8838	52.7792	52.7865	52.8451	53.4657
d-Tm94A1_26_A10F	30.0166	33.6637	37.1832	39.6365	41.4694	43.2603	44.9323	46.3507	47.2823	48.1005	48.8859	49.3310	49.3899	49.4406	49.9217	50.2267	50.2667	50.7269	51.4578	51.4814	51.6664	52.1750	52.1885	52.5005	52.5882	52.7220	52.7158	52.8310	53.0710	53.3954	53.4418	53.4846	53.7347	53.6888	53.5802	53.5596	53.3910	52.9528	52.4361	52.0894	51.6738	51.6278	51.2423	50.7945	50.6171	50.4122	50.4465	50.4802	51.1047
d-Tm94A1_26_A11F	28.9469	32.9066	35.6812	38.6602	40.6886	42.9067	44.5363	46.2948	47.2794	47.9214	48.6988	49.1749	49.4895	49.6827	49.9900	50.2203	50.5806	50.9586	51.2163	51.7405	52.0212	52.3294	52.3362	52.6203	52.8835	52.9826	53.0945	53.2109	53.2894	53.4306	53.6119	53.6390	53.7141	53.8859	53.8768	53.7137	53.6157	53.1592	52.7090	52.2120	51.8939	51.7052	51.1803	50.9607	50.6889	50.5751	50.2623	50.5313	51.1281
d-Tm94A1_26_B06F	26.2509	29.6572	31.0993	33.9677	35.8490	37.3281	38.6351	40.0699	40.8372	41.6188	42.6504	43.1900	42.8022	43.1165	43.5785	43.9627	43.8752	44.3177	44.4668	44.6764	44.8743	45.1965	45.3096	45.7337	45.6895	45.6173	45.7581	45.8107	46.1289	46.3089	46.2919	46.2376	46.8123	46.3788	46.4911	46.3632	46.4133	46.0993	45.6224	45.4380	45.0843	45.0469	44.4547	44.1729	44.0981	44.2905	43.6812	43.9431	44.6380
d-Tm94A1_26_B12F	26.1603	30.4244	33.1173	35.2553	37.2651	39.5786	40.8652	42.2715	43.3927	44.1345	45.3064	45.7130	45.9671	45.8738	46.4113	46.6777	46.7489	46.9714	47.4568	47.8579	48.1089	48.3245	48.6279	48.8711	48.7417	48.9447	49.0839	49.2594	49.3274	49.5654	49.5483	49.7442	49.9054	49.7686	49.8192	49.6515	49.2294	49.0941	48.7876	48.0708	47.8619	47.5331	47.1243	46.6579	46.3805	46.3821	46.1233	46.2635	47.0012
d-Tm94A1_26_C03F	26.0181	30.3800	32.5925	35.3761	37.1578	39.0963	40.1139	42.1318	43.5263	44.6224	45.0962	46.0410	46.0455	46.2252	46.6848	46.8584	47.0292	47.5198	48.0186	48.1154	48.7617	48.7558	48.9623	48.8500	49.4421	49.3827	49.5688	49.8152	49.9768	50.1000	50.1874	50.2789	50.3773	50.3756	50.4298	50.3618	50.1134	49.8521	49.4008	48.9458	48.8734	48.6450	48.2843	47.5245	47.6286	47.4287	47.4070	47.4955	48.1842
d-Tm94A1_26_C08F	27.0459	31.5541	33.9581	36.4711	38.8353	40.5357	42.2601	43.8002	44.4922	45.7641	46.1587	46.9320	46.9089	47.4533	47.4850	48.1004	48.3082	48.7789	49.0855	49.1778	49.5183	49.2749	49.4045	50.4206	50.4444	50.5614	50.7211	50.9321	51.0655	51.1766	51.2441	51.4565	51.4128	51.6618	51.5217	51.5422	51.5400	51.3306	51.0038	50.5016	50.3705	50.0127	49.9084	49.6500	49.3906	49.3373	49.3422	49.4356	49.8962
d-Tm94A1_26_D04F	27.6817	31.6090	34.2398	37.3198	39.8267	41.6826	43.7021	44.8046	46.3925	47.5843	48.5187	48.3684	48.9203	49.3852	49.6134	50.1035	50.5349	51.0624	51.4207	51.7954	51.9949	52.3194	52.6760	53.1271	53.2575	53.2869	53.6942	53.7206	53.9289	54.0696	54.2038	53.9884	54.3683	54.4855	53.7755	54.3528	54.1689	53.9281	53.5076	53.2048	52.9245	52.7424	52.4576	52.0485	51.7991	51.7126	51.4996	51.7685	52.3198
d-Tm94A1_26_D05F	25.0367	29.3714	31.8919	34.4297	37.2272	39.0709	41.1097	42.1268	43.9477	45.1729	46.1379	46.1261	46.6662	47.3991	47.9581	47.9191	48.3284	48.8261	49.0952	49.5450	49.9399	50.0855	50.5076	50.8590	50.8894	51.0350	51.2109	51.3030	51.5648	51.7071	51.9698	51.8638	52.0579	52.1092	52.2026	51.4342	52.0594	51.7501	51.0923	50.7717	50.6068	50.4356	50.1711	49.6249	49.4795	49.3562	48.9643	49.2728	49.9680
d-Tm94A1_26_D09F	24.1530	28.9085	31.5509	32.4855	35.5683	37.7744	39.4049	40.8512	42.1789	42.9668	43.6331	44.1019	44.6221	44.5314	44.9398	44.8004	45.3532	45.8338	46.2016	45.8349	46.9374	47.0544	47.3153	47.7158	47.6548	47.8868	48.0252	48.1532	48.3093	48.4641	48.5944	48.5926	48.7019	48.6878	48.8560	48.7716	48.6743	48.4703	48.1091	47.5964	47.5551	47.0725	46.8383	45.0735	46.3361	46.0822	45.9698	46.1872	46.7919
d-Tm94A1_26_E09F	25.8818	29.8478	32.4480	35.2185	37.3565	39.1413	41.2940	42.6530	43.8307	44.6472	45.5696	45.9919	46.1683	46.6624	47.1693	47.3187	47.6390	48.1607	48.5343	48.9118	49.1694	49.5651	49.7261	50.0267	50.1705	50.3533	50.4452	50.7434	50.8236	50.9408	51.0575	51.2755	51.4290	51.3588	51.2018	51.2486	51.0958	51.0070	50.5327	50.0040	49.6483	49.5699	49.2718	49.1301	48.8264	48.7542	48.6655	48.9205	49.3483
d-Tm94A1_26_F05F	22.3893	26.8781	29.6410	32.2848	34.7156	37.2754	38.7510	40.3707	41.8076	43.0449	43.9612	44.8708	44.9294	45.5197	45.9025	46.3460	46.1899	46.8911	47.2808	47.5336	48.1073	48.3662	48.5743	49.0930	49.1662	49.3281	49.6181	49.8461	50.0392	50.0831	50.2075	50.2577	50.3668	50.3920	50.4786	50.2880	50.2773	49.9980	49.7967	49.2906	49.0008	48.8956	48.4450	48.1241	48.0753	47.8176	47.8424	48.1123	47.7250
d-Tm94A1_26_F06F	27.1047	31.0222	34.1726	36.7046	39.6909	41.3746	43.3589	44.9362	45.8748	46.9634	47.7081	48.6035	48.7358	49.2945	49.6184	49.7859	50.0048	50.8015	51.1052	51.3326	52.0424	52.2350	52.4159	52.8255	52.9616	53.2045	53.3642	53.6110	53.8099	53.8345	53.9513	53.8537	54.0329	54.1037	54.1508	53.9643	53.9737	53.6821	53.4418	52.9319	52.7169	52.6196	52.1394	51.7071	51.7212	51.3323	51.3495	51.7068	51.3263
d-Tm94A1_26_F07F	23.8597	27.2045	30.4715	32.8050	34.3669	36.9396	38.6256	39.6214	40.7618	42.0768	42.8168	43.2169	43.3109	43.6045	44.1822	44.2531	44.5127	44.9245	44.9923	45.3492	45.9576	46.2443	46.3092	46.5259	46.8261	47.0499	46.9942	47.0556	47.1999	47.4155	47.6259	47.6312	47.7918	47.8608	47.7216	47.6912	47.4968	47.4581	46.9553	46.2204	46.3552	46.0381	45.7755	45.5207	45.3348	45.1874	45.0755	45.2740	45.8475
d-Tm94A1_26_F08F	23.9424	28.2015	30.6833	32.8957	35.7047	37.4480	39.5750	41.3391	42.4786	43.6267	43.9783	44.9214	45.3035	45.7710	45.9917	46.4690	46.8041	47.2210	47.8413	48.2208	48.2202	48.9217	48.9171	49.0781	49.4678	49.4317	49.6400	50.2225	50.0794	50.3235	50.2464	50.4155	50.4478	50.7287	50.4993	50.6019	50.5658	50.4306	50.1744	49.9417	49.8601	49.7847	49.4197	49.2683	49.2055	49.1344	48.9511	49.0775	48.4545
d-Tm94A1_26_F10F	28.4052	33.0887	35.9655	38.2176	40.8946	42.5567	44.5872	46.2150	47.5099	48.9035	49.4330	50.2233	50.2844	50.5507	51.1383	51.2576	51.9535	52.3818	52.7773	53.2567	53.3249	54.0194	54.3470	54.4506	54.6182	54.6720	54.8289	54.9148	55.2117	54.5294	55.5206	55.6593	55.6851	55.8916	55.7674	55.9243	55.8021	55.7673	55.4836	54.8831	54.6605	54.6875	54.2140	54.1690	53.8356	53.8068	53.7171	53.9337	53.5895
d-Tm94A1_26_G09F	26.0124	29.7102	32.5213	35.1679	37.5727	39.2589	41.9510	43.3341	44.2999	45.4369	46.2677	46.6800	46.9962	47.2880	47.7355	47.9856	48.3932	48.8539	49.2511	49.6461	49.8885	50.0975	50.5759	50.7639	50.8990	50.9030	51.1295	51.2828	51.5588	51.7286	51.7476	51.8890	52.0281	52.0180	52.0851	51.9941	51.7845	51.3773	50.9021	50.4104	50.2613	49.9318	49.5353	48.9909	48.7156	48.2384	48.5197	48.6819	49.5283
d-Tm94A1_26_G12F	27.3360	30.9042	33.5427	36.6477	39.0584	40.4454	42.9602	44.5293	45.6664	47.1089	47.1541	48.3564	48.6969	48.7875	49.5082	49.7607	49.9441	50.4950	50.9736	51.2088	51.5906	51.9915	52.3541	52.4810	52.6057	52.7017	52.8742	53.0726	53.3038	53.4789	53.4284	53.5864	53.7216	53.8831	53.8118	53.8760	53.7612	53.6259	53.2462	52.9446	52.8648	52.6996	52.3263	51.8912	51.9682	50.5818	51.8955	52.0742	52.5487
d-Tm94A1_26_H01F	29.0420	33.0558	35.3235	38.4081	40.6152	42.0345	43.5644	45.8115	46.9707	47.8203	49.0224	49.6714	49.5715	49.7749	50.0673	50.4001	50.8710	51.6943	51.8347	52.0244	52.4257	52.8365	52.9398	53.1929	53.2486	53.7085	53.7657	53.7409	53.4411	54.1583	54.2875	54.3632	54.4695	54.6289	54.6595	54.6258	54.6120	54.3588	54.0521	53.6357	53.5020	53.4341	53.1260	52.8421	52.6374	52.6993	52.5114	52.7831	53.0196
d-Tm94A1_26_H03F	27.6822	32.3046	34.5012	38.5682	39.2114	40.9402	41.1523	44.0876	44.5513	45.7135	46.6992	47.2478	47.0917	47.5076	48.0115	47.8870	48.1486	48.1625	48.6225	48.9520	49.3474	49.6030	49.8676	50.1229	50.3088	50.5736	50.5590	50.6134	50.1930	50.9790	51.0441	51.0558	51.0779	51.1056	51.0560	50.7500	50.4683	49.7603	49.0997	48.2104	48.0482	47.6621	47.0220	46.3830	45.8742	45.6816	45.4392	45.7280	46.5167
d-Tm94A1_26_H05F	27.8163	31.2256	34.1225	37.6190	39.8786	40.6426	43.3936	44.9365	45.7941	47.2779	48.2831	48.8149	48.7626	49.3741	49.6291	49.8701	50.2605	50.2981	51.0926	51.3086	51.8554	52.1430	52.4562	52.5478	52.8512	52.8408	52.9019	53.1793	53.3086	53.4786	53.5497	53.5952	53.7764	53.9024	53.8402	53.9520	53.8845	53.7212	53.2724	53.0483	52.9423	52.7215	52.4142	52.1085	52.0376	51.9865	51.9375	52.0858	52.4241
d-Tm94A1_27_A01F	30.4721	34.7412	37.2229	40.0136	42.7936	43.8942	45.9311	47.2027	48.1457	49.0296	49.9364	50.5727	50.4117	50.5636	51.0467	51.1241	51.3692	51.8870	52.3934	52.5912	52.9548	53.0750	53.2382	53.5151	53.6203	53.6656	53.6772	54.0002	54.0122	54.2038	54.2176	54.3509	54.4823	54.6128	54.4651	54.4788	54.2706	53.9083	53.5789	53.0679	52.8775	52.6633	52.3206	52.1049	51.8071	51.7140	51.6360	51.8299	52.3216
d-Tm94A1_27_A04F	27.6482	31.5635	34.0786	36.1663	38.5770	40.1219	41.5150	42.8360	43.6914	44.8046	45.3270	45.9233	46.0011	45.9832	46.3053	46.6396	46.5930	47.0450	47.2417	47.5426	47.7652	47.8780	48.1213	48.4330	48.4344	48.4610	48.4208	48.7104	48.7529	48.8633	49.0921	49.0719	49.1745	49.2195	49.1811	49.2349	49.0298	48.8327	48.4821	48.2751	48.0068	47.7793	47.5071	47.1671	46.7069	46.6987	46.6638	46.7919	47.3406
d-Tm94A1_27_A12F	28.4179	31.0757	33.9045	37.5793	39.2113	40.7066	42.3321	43.6407	44.3193	45.3356	46.0430	46.6556	46.6617	46.2701	46.9560	47.1130	46.9973	47.1938	47.7445	47.9682	48.2212	48.3149	48.6302	48.9931	49.1150	48.9719	49.1028	49.2771	49.2947	49.4461	49.5120	49.0417	49.6797	49.6951	49.5812	49.5285	48.9412	48.6018	48.1062	47.3369	47.0921	46.8266	46.2508	45.7857	45.4129	45.1489	45.0758	45.2529	46.1638
d-Tm94A1_27_B11F	27.5050	30.2322	34.1348	36.6966	38.2197	39.9223	41.8498	43.3385	44.3815	45.2355	46.3312	47.0194	47.0786	47.3141	47.7063	47.7909	47.8607	48.2324	48.6133	48.9987	49.2314	49.5200	49.8465	50.0018	49.8357	50.2682	50.5162	50.4835	50.6191	50.9098	51.0128	51.0509	51.1254	51.1979	51.2082	51.1016	50.5942	50.5043	49.4402	49.5046	49.4083	48.9976	48.5677	48.1054	47.8133	47.7960	47.4418	47.6132	48.3553
d-Tm94A1_27_C12F	25.2479	28.4061	30.9045	33.4356	35.9377	37.0107	38.8999	39.6439	40.8180	41.7061	41.7616	42.7505	42.3515	43.0715	43.9633	43.6233	43.8902	44.2283	44.1241	44.5818	44.5804	45.0155	45.4396	45.4206	45.5915	45.6853	45.8878	45.8926	45.9530	46.1531	46.1911	46.2390	46.3165	46.4583	46.2005	46.2303	45.9166	45.7118	44.8522	44.8275	44.7003	44.3204	44.0731	43.6386	43.3968	43.2074	43.1270	43.1641	43.7788
d-Tm94A1_27_D01F	25.9225	29.4829	32.8277	35.8330	38.6092	39.9636	42.4288	44.0056	45.4203	46.4603	47.6554	47.8908	48.1344	48.5888	49.0446	49.4518	49.8249	50.5313	50.8701	51.2878	51.5718	51.8395	52.1204	52.4789	52.7601	52.7658	52.9595	53.1586	53.3716	53.4076	53.6670	53.6901	53.8393	53.9895	54.0823	53.8036	54.0642	53.7547	53.3997	53.0304	52.9070	52.7391	52.5528	52.2180	51.9981	52.0315	51.8610	52.0213	52.6191
d-Tm94A1_27_D07F	27.1469	30.2458	33.2794	35.6047	38.0820	39.8141	41.7588	42.5066	44.1284	45.1259	45.8981	46.2625	46.3372	46.8067	47.1360	47.2394	47.5294	48.0201	48.3312	48.7040	49.0125	49.1234	49.4013	49.6300	49.8525	50.0696	49.9515	50.0217	50.2677	50.4252	50.4561	50.7966	50.7395	50.7324	50.7958	50.0497	50.6354	50.4087	49.9220	49.6105	49.5438	49.3853	49.0866	48.8434	48.6467	48.5018	48.4919	48.6018	49.1238
d-Tm94A1_27_D09F	25.5130	29.2052	32.2880	34.6918	37.3317	38.3521	40.3245	41.4344	42.8326	44.0293	44.7007	44.7742	45.3410	45.8682	46.0191	46.3043	46.5588	47.0858	47.3324	47.5906	48.1110	48.0690	48.3141	48.5933	48.8198	48.9511	49.0584	49.0846	49.1669	49.3197	49.4297	49.7562	49.7823	49.7930	49.8305	49.2454	49.6517	49.3561	48.8303	48.2656	48.2127	48.0947	47.7470	47.4719	47.2145	46.8872	46.9251	46.9320	47.6076
d-Tm94A1_27_D12F	25.5096	28.7758	32.9696	35.8459	38.6708	40.3833	42.8671	44.1936	45.6304	46.8432	47.7195	47.9919	48.5313	49.1749	49.4167	49.8947	50.2913	50.7557	51.2527	51.5998	51.9046	52.1500	52.5731	52.8909	53.0605	53.2439	53.5034	53.6363	53.9537	54.0146	54.1581	54.1455	54.4611	54.4832	54.5368	54.2862	54.4195	54.1134	53.5991	53.1123	52.9133	52.7707	52.4805	52.0006	51.7535	51.7035	51.5536	51.7769	52.4986
d-Tm94A1_27_E01F	22.5664	25.1133	27.9585	30.6897	31.3077	33.8297	35.5492	36.6528	37.6361	38.8260	39.3618	39.6722	40.2467	40.2834	40.8376	41.2771	41.3382	41.6633	41.8031	42.0200	42.3486	42.5631	42.8447	43.0410	43.3288	43.3587	43.4821	43.4965	43.5463	43.6736	43.9375	43.9765	43.9549	43.9385	44.0416	43.9475	43.8491	43.7025	43.4246	42.9341	42.7433	42.6295	42.1965	41.9795	41.8011	41.5665	41.5308	41.7580	42.2128
d-Tm94A1_27_E06F	26.5385	31.2574	34.0226	36.5524	38.9014	40.5655	42.8083	44.3762	45.7697	46.7989	47.8792	48.1912	48.5625	48.7522	49.2761	49.4763	49.8860	50.3509	50.9173	51.1994	51.4426	51.9058	52.2557	52.4852	52.5994	52.5272	52.7569	53.0642	53.1251	53.3331	53.6871	53.4731	53.6354	53.8171	53.6609	53.6245	53.4809	53.4215	52.9924	52.5636	51.6729	52.0996	51.9169	51.5496	51.4501	51.2458	51.2396	51.4573	51.7918
d-Tm94A1_27_E08F	26.1623	29.8184	32.2215	35.1290	37.1857	39.4663	41.0984	42.8827	44.1871	44.9162	46.0680	46.5244	46.9037	47.2875	47.5416	47.5802	48.1320	48.4552	48.9193	49.1797	49.4478	49.8227	50.0828	50.2990	50.4671	50.6627	50.7894	51.0557	51.1345	51.3436	51.4143	51.5293	51.6599	51.7967	51.6206	51.5907	51.6328	51.3917	50.8785	50.4767	50.1534	50.0935	49.7173	49.4677	49.2230	49.0894	48.9651	49.1886	49.7877
d-Tm94A1_27_F01F	24.5453	28.3405	31.0980	33.9062	36.0021	38.0093	39.9903	41.6470	42.5893	44.0142	44.0983	45.1233	45.5004	45.6724	46.2425	46.4228	46.8872	47.1661	47.5094	47.7929	48.1266	48.6452	48.8319	49.0556	49.4015	49.5963	49.6810	49.2976	49.9978	50.2368	50.1803	50.3508	50.3775	50.4622	50.2500	50.1886	49.9088	49.3341	48.7934	48.0670	47.8836	47.6640	47.0394	46.5308	46.1731	46.0423	45.7905	45.9986	46.4050
d-Tm94A1_27_F08F	19.5209	24.4449	26.8026	29.5869	32.1879	33.6963	35.7632	37.2695	38.5107	39.4089	40.1699	40.8944	41.2734	41.6377	42.1374	42.3785	42.5963	42.9854	43.3399	43.5030	43.8126	44.2881	44.5404	44.7821	45.0092	45.2186	45.3007	45.5210	45.6744	45.6923	45.9956	46.0705	46.1273	45.8920	46.0378	45.9566	45.7553	45.4560	45.0720	44.5256	44.3493	44.1285	43.7793	43.3152	43.1191	42.8210	42.7088	42.9956	43.7039
d-Tm94A1_27_F09F	26.6519	30.5304	33.2879	35.2380	37.8636	39.9822	41.1530	43.2011	44.0918	45.1394	45.6833	46.5490	46.7326	46.9273	47.3787	47.6442	47.9318	48.3674	48.9401	49.2310	49.5834	49.8443	50.0437	50.2967	50.4503	50.6250	50.7576	50.9405	51.1958	51.1080	51.3472	51.4366	51.4212	51.4433	51.5826	51.5125	51.4672	51.3059	51.1918	50.7304	50.5776	50.4639	50.2302	49.8575	49.8721	49.6419	49.6217	49.8566	50.0119
d-Tm94A1_27_F11F	24.7234	28.3254	30.7847	33.1398	35.3185	37.0938	38.5699	39.6858	40.5682	42.0513	42.0796	43.1715	43.3010	43.6461	44.0926	44.2378	44.3998	44.7093	45.1522	45.2834	45.6334	45.8880	46.1828	46.4697	46.5347	46.7205	46.7689	46.9524	47.1209	47.2494	47.1441	47.3767	47.3885	47.3947	47.3970	47.3124	47.2719	47.1693	47.1969	46.6347	46.6443	46.5513	46.2735	46.0447	45.9800	45.7890	45.8681	46.0183	46.3688
d-Tm94A1_27_G01F	26.1678	29.4429	32.3405	35.5083	37.6924	38.8591	40.9307	42.2318	43.5488	44.5888	45.2570	45.7782	45.9990	46.2934	46.8044	46.9514	47.3905	47.8599	48.3833	48.5747	48.6666	49.0895	49.2381	49.6139	49.6911	49.6978	50.0372	50.3363	50.1719	50.2987	50.6595	50.7844	50.8479	50.7622	50.9814	50.7956	50.7189	50.5995	50.2383	49.8978	49.6345	49.6690	49.3014	49.2606	48.7240	48.8389	48.9378	48.8174	49.2144
d-Tm94A1_27_G03F	24.5308	29.1354	32.2887	34.6139	36.7862	38.2325	40.3545	41.4797	42.6217	43.6862	44.4101	44.7396	44.9460	45.0047	45.8705	45.9546	46.0629	46.5176	46.7015	47.0493	47.5074	47.6529	48.1251	48.3096	48.4235	48.3944	48.5779	48.7298	48.8543	49.1172	49.2293	49.3230	49.3865	49.3936	49.3969	49.3025	48.9649	48.6513	48.1685	47.7320	47.4361	47.1671	46.7610	46.3130	45.9290	45.5984	45.6584	45.8559	46.7072
d-Tm94A1_27_G04F	24.6750	29.9166	33.6818	35.6001	37.8824	39.9919	41.7708	43.3842	44.6825	45.6149	46.2405	47.0758	47.1059	47.3143	47.9827	48.2897	48.4940	49.1296	49.5120	49.7530	50.1994	50.3704	50.6852	50.9783	51.1167	51.1353	51.4615	51.6191	51.7768	51.9130	52.0263	52.1689	52.2251	52.3910	52.3186	52.2479	51.9577	51.6318	51.0548	50.6626	50.4870	50.1618	49.7927	49.3845	49.0676	48.7794	48.9176	49.0070	49.7168
d-Tm94A1_27_G12F	25.2789	29.6659	32.9602	35.2637	37.9015	39.8600	41.8797	43.0415	44.4859	45.5016	46.1494	46.6987	47.0568	47.1156	47.8167	48.2711	48.4762	48.9513	49.4051	49.7325	50.1099	50.3117	50.6594	50.7799	50.9582	51.0854	51.2014	51.3495	51.5838	51.8274	51.9529	51.9928	52.2044	52.2656	52.2695	52.2573	52.0073	51.8431	51.5278	51.2152	50.8962	50.6859	50.4083	50.1526	49.8055	49.2480	49.7753	49.8487	50.5410
d-Tm94A1_27_H02F	26.8294	30.7292	33.2637	35.5861	37.9166	39.5563	41.2109	42.8658	44.0208	44.8257	46.1775	46.3497	45.9807	46.6043	47.2290	47.0290	47.2777	47.6788	48.2694	48.4599	48.8027	48.9126	49.3524	49.5254	49.6361	49.6817	49.8856	49.9350	50.0499	50.3944	50.4746	50.6064	50.5716	50.5628	50.5336	50.4325	50.4077	50.3787	50.0743	49.6583	49.3109	49.3048	48.9998	48.6431	48.4993	48.4132	48.3976	48.6422	49.0856
d-Tm94A1_27_H05F	27.0337	30.6886	32.7769	35.1913	37.7699	38.5812	40.5801	41.8366	42.9126	43.7310	44.5930	45.0667	44.9601	45.4391	45.8588	45.8961	45.9250	46.4657	46.6811	47.0173	47.3257	47.5319	47.6836	48.0038	48.0530	47.9657	48.2454	48.3027	48.4459	48.7410	48.8414	48.8551	48.9693	48.9174	48.8036	48.6726	48.7129	48.6275	48.3567	47.9152	47.6460	47.6009	47.3491	46.9614	46.7749	46.7465	46.7100	46.9410	47.4637
d-Tm94A1_27_H07F	27.6663	30.9180	34.0884	36.2506	38.3118	39.4633	41.6957	43.0933	44.2941	45.3113	46.1183	46.5762	46.5336	46.9005	47.5001	47.4120	47.4562	47.3745	48.4771	48.8190	49.0514	49.2790	49.6917	49.8586	50.0751	50.0085	50.2007	50.3519	50.3832	50.5854	50.8046	50.8087	51.0544	50.8826	50.8807	50.7645	50.6854	50.4752	50.1858	49.7800	49.4366	49.4518	48.9825	48.6003	48.5582	48.3518	48.5048	48.7409	49.2710
d-Tm94A1_27_H09F	28.6763	32.5152	35.9599	38.7417	41.1942	42.7691	44.9183	46.1725	47.5275	48.6885	49.5559	50.0305	50.0248	50.4939	50.8932	51.1673	51.4977	51.7520	52.3248	52.6095	53.2106	53.3872	53.7664	53.8379	54.0892	54.2879	54.3279	54.5541	54.7210	54.8627	54.9511	54.9917	55.1272	55.2710	55.3017	55.1776	55.1725	54.6140	54.1565	53.6662	53.5595	53.2841	52.8629	52.3991	52.2507	52.1456	52.0040	52.2514	52.7288
d-Tm94A1_28_A02F	30.2435	32.9784	35.1791	38.3155	39.8862	41.3813	42.6402	43.9010	44.8273	45.7442	46.1261	46.8254	46.6997	46.8030	47.2596	47.2402	47.3776	47.6871	48.1552	48.3027	48.5845	48.7926	49.0273	49.0078	49.1214	49.2183	49.2627	49.5480	49.5667	49.6691	49.8070	49.1963	49.8216	49.9559	49.8575	49.7839	49.5788	49.1589	48.7990	48.4086	48.1912	47.8176	47.4995	47.2336	46.8489	46.7700	46.6156	46.8445	47.3698
d-Tm94A1_28_A03F	31.1005	33.8525	37.2113	39.5392	41.5134	43.2379	44.7473	46.0448	46.5426	47.6478	48.3454	49.0550	48.7993	48.7586	49.2509	49.2653	49.5628	49.6926	50.1818	50.4961	50.8402	50.9439	51.0694	51.2186	51.2588	51.3000	51.4626	51.7395	51.8071	51.8916	51.8276	52.0534	52.0726	52.2707	52.2150	52.1206	51.8810	51.5853	51.1960	50.8259	50.6990	50.3830	50.0080	49.8391	49.5208	49.4776	49.4144	49.5560	50.1464
d-Tm94A1_28_A10F	28.4122	32.0189	34.2236	37.0191	39.2149	39.1240	42.0095	43.4962	44.1654	44.7887	45.5403	46.2988	45.8906	46.1131	46.4266	46.7238	46.6131	46.2105	47.2216	47.3906	47.7301	47.8940	48.1113	48.3722	48.3238	48.2979	48.4891	48.5849	48.7395	48.9568	48.8392	49.1449	49.1844	49.1192	49.0566	49.0110	49.0004	48.7080	48.2897	48.0160	47.8566	47.6616	47.4380	47.1524	47.0219	46.8323	46.9542	46.9714	47.4429
d-Tm94A1_28_B11F	27.9169	30.9797	34.5378	36.2733	38.6917	40.0686	42.0012	42.8078	43.8475	44.9620	45.3373	45.9478	45.9941	45.8664	46.5140	46.7961	46.8464	46.9712	47.5323	47.7817	47.9993	48.2931	48.4170	48.6727	48.7197	48.9090	48.9506	48.9543	49.2471	49.3869	49.4442	49.6547	49.5593	49.5783	49.5691	49.3416	49.2804	48.7605	48.1367	47.7888	47.4393	47.1576	46.8245	46.3012	46.0648	45.8352	45.7302	45.7430	46.5919
d-Tm94A1_28_C05F	28.2798	31.3357	34.2746	37.2474	39.2063	41.3382	43.2677	44.5872	45.5243	46.3575	46.8595	47.8110	47.5062	48.1581	48.3555	48.5700	49.0040	49.4437	49.6016	50.4424	50.4809	50.9175	50.6689	51.2516	51.1938	51.3945	51.4765	51.6044	51.7833	51.9318	52.0212	52.2056	52.3780	52.4789	52.2826	52.2992	52.2266	51.9883	51.5238	51.1403	50.8261	50.6614	50.2931	50.0578	49.8368	49.7407	49.5046	49.8723	50.3961
d-Tm94A1_28_C07F	27.4102	30.8849	33.5443	36.5603	38.3747	40.0838	41.7286	43.3595	43.7420	44.9830	45.3326	46.2863	45.9446	46.4860	46.9564	47.2143	47.5578	47.7102	47.9296	48.3346	48.4508	48.9027	49.1027	49.2419	49.4814	49.3724	49.7302	49.6958	49.8998	50.0198	50.1592	50.0879	50.2682	50.3295	50.3672	50.3685	50.2397	50.0625	49.4122	49.4544	49.3567	49.0797	48.8683	48.5481	48.4811	48.3654	48.3989	48.4874	48.7887
d-Tm94A1_28_D01F	25.7926	28.4249	31.2460	33.9543	35.4713	37.3740	38.8190	40.6994	41.5119	42.0410	43.3964	43.1283	43.4969	43.8592	44.1806	44.4895	44.6708	44.9297	45.3146	45.7691	45.9999	46.2598	46.4157	46.6490	47.0039	46.8855	47.0311	47.1513	47.3398	47.3344	47.5890	47.6522	47.7911	47.8236	47.8215	47.6342	47.6955	47.3224	46.8758	46.5627	46.4607	46.2446	46.0034	45.6300	45.3196	45.3555	45.2152	45.3857	45.9875
d-Tm94A1_28_D02F	27.3292	31.0843	34.0257	36.3436	38.6636	40.6118	42.1417	43.5959	45.3643	45.8349	46.7356	47.2289	47.5488	47.5505	48.3225	48.4782	48.8956	49.3990	49.9309	50.0831	50.5395	50.7313	50.9024	51.1285	51.3173	51.6187	51.6436	51.7785	51.8634	52.0077	52.1696	52.4093	52.3959	52.5247	52.6028	52.1656	52.4112	52.1142	51.5826	51.2524	51.1433	50.9704	50.6432	50.3531	50.1301	49.9944	49.9846	50.1140	50.6615
d-Tm94A1_28_D05F	27.0521	29.5377	32.1673	34.7681	36.3036	38.0165	39.4190	40.2339	41.3893	42.4758	43.0340	43.4467	43.7379	43.4476	44.1972	44.1705	44.3623	44.5562	44.9498	45.2477	45.6080	45.3991	45.9059	46.2165	46.3206	46.3482	46.3368	46.4869	46.5628	46.6052	46.6724	46.9659	46.9950	46.9805	47.0735	46.4495	46.8074	46.4189	46.0150	45.5393	45.4656	45.3243	45.0183	44.7130	44.3642	44.3041	44.2144	44.3418	44.9529
d-Tm94A1_28_D06F	28.5755	33.2329	35.1087	38.2138	40.3065	42.2349	43.8445	45.4460	47.0669	47.7232	48.6729	49.0703	49.5654	49.6563	50.1641	50.3690	51.0772	51.4395	51.9932	52.1518	52.4998	52.6057	53.0407	53.3541	53.4586	53.7236	53.8631	53.8562	54.0130	54.1452	54.2205	54.4952	54.4871	54.7164	54.7233	54.4747	54.7024	54.4639	54.0696	53.7311	53.6435	53.5294	53.2609	52.9796	52.8320	52.7770	52.7125	52.8632	53.3632
d-Tm94A1_28_D12F	25.5366	29.9656	32.8046	35.8487	38.3365	40.0610	41.8991	43.2492	44.9912	45.8140	47.2875	47.4714	47.9230	48.2397	48.6121	48.7378	49.5183	49.8567	50.1303	50.6604	51.2181	51.4194	51.6217	51.9411	52.0948	52.1687	52.5074	52.6015	52.6685	52.8639	53.0275	53.3109	53.2359	53.3472	53.4635	52.9407	53.1521	53.0308	52.4291	52.0704	52.0175	51.8446	51.5062	51.1579	50.8967	50.8711	50.7475	50.9923	51.5565
d-Tm94A1_28_E05F	28.2118	31.2947	33.8716	36.6486	39.0157	41.0724	42.4469	43.5070	44.8605	46.0587	46.5839	47.0396	47.2677	47.6568	48.2826	48.1564	48.5665	49.0876	49.3617	49.8059	50.0705	50.3475	50.5440	50.7716	50.8674	50.9683	51.0594	51.2951	51.4305	51.5269	51.7584	51.7600	51.8485	51.9426	51.8477	51.8654	51.7327	51.6295	51.1228	50.7258	50.4001	50.3304	49.9825	49.6159	49.3765	49.2871	49.1739	49.3353	49.8405
d-Tm94A1_28_E08F	26.5593	31.0701	32.9737	35.6536	38.6252	40.3260	42.1490	43.8511	44.5918	45.6654	46.7023	47.3058	47.6553	47.5676	48.6175	48.3899	48.9862	49.4585	49.8449	49.9169	50.4257	50.6729	50.8485	51.1683	51.2898	51.5749	51.7224	51.8338	52.1050	52.1850	52.3335	52.5299	52.4243	52.6611	52.5836	52.5557	52.4538	52.0993	51.7103	51.2540	50.9807	50.9995	50.4644	50.0941	49.8357	49.8310	49.7286	49.8629	50.4490
d-Tm94A1_28_E09F	24.1214	28.0481	30.7765	33.7779	35.8438	37.8655	40.1490	41.5417	43.0225	43.8083	44.7670	45.1053	45.7225	45.9654	46.6166	46.6527	47.0244	47.3469	47.8644	48.3248	48.4811	48.9011	49.0447	49.3295	49.4946	49.6626	49.7003	50.0370	50.0549	50.2384	50.3356	50.5615	50.7031	50.7513	50.6184	50.6820	50.7309	50.5517	50.1121	49.7622	49.5681	49.4777	49.2074	49.1257	48.7865	48.7072	48.7187	48.9706	49.3922
d-Tm94A1_28_E12F	27.3019	30.9870	33.8092	36.9711	39.2199	41.0099	42.4364	44.1557	45.5738	46.6394	47.3523	47.8861	48.0022	48.5377	49.1097	49.2859	49.6720	50.2148	50.3278	50.7745	51.1373	51.3743	51.6337	51.9407	52.1405	51.9468	52.2368	52.4485	52.5770	52.6827	53.0048	52.9438	53.0458	53.2081	53.1420	53.1801	53.1134	53.0608	52.5965	52.4125	52.0368	51.8244	51.5847	51.3271	51.1627	50.9910	51.0147	51.1995	51.6349
d-Tm94A1_28_F03F	23.9301	28.0138	30.8347	32.7309	34.8079	36.4499	38.5205	39.4710	40.7861	41.9823	42.5412	43.0333	43.4146	43.8871	44.0929	44.6067	44.7475	45.0376	45.3256	45.9217	46.1625	46.4954	46.6443	46.8060	47.0092	47.1005	47.2522	46.3491	47.4927	47.9049	47.7752	47.9299	47.8203	48.1443	47.9211	47.9179	47.9561	47.5456	47.2352	46.7957	46.7311	46.6432	46.0237	45.7762	45.5947	45.5655	45.4702	45.5183	45.9057
d-Tm94A1_28_F07F	28.5023	31.8732	34.8835	37.7909	39.7039	41.5248	43.2055	44.5450	45.6717	46.5798	47.2521	48.0613	48.1229	48.5011	48.8532	49.1132	49.1691	49.7315	50.1783	50.5046	50.8406	51.1188	51.2274	51.5465	51.8934	51.9123	52.0495	52.2360	52.4267	52.4263	52.6600	52.7286	52.7874	52.7586	52.8095	52.7038	52.5274	52.2016	51.8416	51.2661	51.0307	50.8627	50.3476	49.9462	49.8214	49.4615	49.3865	49.6581	49.7982
d-Tm94A1_28_F08F	21.2599	24.6447	27.6418	30.0626	32.0549	33.9499	35.5623	36.9918	38.4840	39.1300	39.8199	40.4415	40.6194	41.1953	41.4640	41.9331	42.0224	42.2619	42.6383	43.1542	43.2595	43.5139	43.6971	43.9067	44.0534	44.2654	44.4337	44.1774	44.6317	44.9687	44.7392	45.0134	45.1185	45.1963	45.0856	45.2089	45.0746	44.9772	44.8096	44.4876	44.3799	44.2960	43.9004	43.8015	43.7578	43.7148	43.6780	43.8207	44.2334
d-Tm94A1_28_F10F	26.3902	29.8235	32.3093	35.4552	37.0963	39.3965	40.2435	42.1947	43.1077	43.9473	44.9192	45.1498	45.3802	45.5774	46.2028	46.0185	46.2739	46.7438	47.2376	47.2305	47.5942	48.0115	48.1533	48.4268	48.6092	48.7020	48.9444	48.9808	49.1883	49.0580	49.3642	49.5665	49.6792	49.5622	49.7170	49.7001	49.3699	49.0462	48.7400	48.1672	48.0028	47.7811	47.5698	47.0079	46.9179	46.6818	46.5140	46.7146	47.5325
d-Tm94A1_28_F11F	27.0791	31.6190	34.2627	37.5189	39.3984	42.0656	43.0912	44.8425	46.0148	47.2131	48.0368	48.9087	48.8197	49.2501	49.7703	50.0399	50.1508	50.8196	51.4402	51.5612	51.9409	52.3942	52.4481	52.7464	53.1691	53.2030	53.3912	53.6782	53.8234	53.7740	54.0277	54.2058	54.2125	54.1725	54.2653	54.1190	53.9788	53.5661	53.2317	52.6415	52.3987	52.2405	51.7824	51.3370	51.1728	50.8667	50.7457	51.0868	51.6585
d-Tm94A1_28_G04F	26.7895	30.6391	33.4223	36.4641	38.8593	40.8614	42.7424	44.3458	45.4518	46.7232	47.3622	47.9200	48.2040	48.3768	49.1923	49.3141	49.7765	50.3566	50.6231	51.0287	51.3540	51.6398	52.0029	52.2185	52.3094	52.3673	52.7101	52.7805	52.9802	53.1675	53.2884	53.4129	53.5659	53.6688	53.6633	53.6626	53.4439	53.1738	52.8354	52.3921	52.2219	51.9949	51.6627	51.2651	51.0814	50.8870	51.0348	51.1198	51.7460
d-Tm94A1_28_H02F	27.8882	31.7375	35.3548	37.4609	40.2778	41.9695	44.1438	45.5207	46.8034	47.8517	48.7244	49.4419	49.4911	49.7406	50.2222	50.4723	50.7912	51.1535	51.6575	51.9936	52.4599	52.7949	53.1121	53.2058	53.8938	53.6603	53.7918	53.8664	53.5809	54.2499	54.3423	54.3941	54.5265	54.7311	54.7182	54.6155	54.4927	54.1246	53.6965	53.2637	53.1459	52.9522	52.5513	52.1928	52.0154	52.0054	51.8273	52.1125	52.5210
d-Tm94A1_28_H06F	27.7643	31.6323	34.0235	37.0982	39.0744	40.1947	43.1511	43.8787	45.4916	46.5946	47.6548	48.2411	47.9896	48.7537	49.1998	49.4704	49.5880	49.8282	50.5195	50.8724	51.1992	51.4128	51.7624	51.9600	52.2670	52.0728	52.3573	52.6128	52.6555	52.9338	53.0859	53.1700	53.2352	53.2104	53.0908	53.0345	52.9316	52.7258	52.3379	51.7529	51.3915	51.4079	51.0628	50.4789	50.3818	50.2907	50.3095	50.5556	51.1964
d-Tm94A1_28_H07F	27.1785	29.5516	31.8096	34.7286	36.4349	37.1787	39.5017	40.5905	41.5028	42.6945	43.3930	44.0126	43.9805	44.1313	44.7792	44.6302	44.7609	45.0773	45.5728	45.7261	45.9976	46.3046	46.2935	46.6746	46.7491	46.8412	46.9130	47.0003	47.1636	47.3075	47.5443	47.6570	47.5359	47.6082	47.4631	47.2709	47.2393	47.0681	46.6473	46.0261	45.8516	45.7558	45.3924	45.0051	44.6489	44.4423	44.3599	44.6455	45.1893
d-Tm94A1_28_H10F	27.0507	29.7995	32.0203	35.5023	37.5178	38.6171	40.2422	41.6180	43.0719	44.0303	44.8635	45.6149	45.7064	45.8606	46.4361	46.6850	46.5897	46.8882	47.4814	47.5964	47.9238	48.3964	48.4703	48.5945	48.8654	48.9013	49.0503	49.0339	49.3270	49.5343	49.7943	49.7756	49.8258	49.8077	49.7493	49.6855	49.6692	49.7421	49.4577	48.9414	48.7204	48.6891	48.5307	48.1213	48.0016	47.9344	47.9122	48.2060	48.6104
d-Tm94A1_29_A03F	27.6994	31.5136	34.0822	37.3514	39.4816	40.8503	42.0363	43.9021	44.8272	45.8990	46.5095	46.9505	47.1223	47.3434	47.6101	47.8707	48.1411	48.4450	48.8060	49.0772	49.2535	49.6464	49.6202	49.9683	49.9841	50.0533	50.2446	50.4226	50.6032	50.6428	50.7679	50.8869	50.8604	51.0633	50.9286	50.9854	50.6730	50.4024	49.8692	49.4738	49.2930	49.1491	48.6889	48.0026	48.0200	48.0222	47.9128	48.0483	48.6624
d-Tm94A1_29_B06F	24.9155	30.4754	32.4175	34.7292	36.4167	39.1790	40.4912	41.6376	43.0881	43.7160	44.6625	45.2767	45.3885	45.6285	46.1584	46.4438	46.7100	47.0363	47.3294	47.7204	48.1197	48.2660	48.5677	48.6660	48.7105	48.8252	48.9805	49.2059	49.2742	49.4216	49.4812	49.6108	49.8393	49.5855	49.6930	49.8351	49.1854	49.5518	49.1446	48.7907	48.9045	48.5874	48.3028	47.9271	47.8717	47.9781	47.8596	47.6516	48.4753
d-Tm94A1_29_B10F	27.3458	32.0084	34.6336	37.2025	39.3931	41.1409	42.9338	44.6094	45.8240	46.6267	47.4910	48.1071	48.1919	48.1898	48.9261	49.3684	49.2955	49.5478	50.1776	50.4007	50.7311	51.0553	51.1772	51.5117	51.6044	51.6386	51.7596	51.9482	51.9440	52.1523	52.3709	52.4562	52.5742	52.6935	52.7294	52.5881	52.5686	52.2491	51.7792	51.5474	51.4044	51.1539	50.9134	50.3881	50.2551	50.2234	50.0429	50.1747	50.5887
d-Tm94A1_29_B11F	27.8189	32.0961	34.9592	37.4302	39.0744	41.4401	42.6094	44.2530	45.1904	45.9626	47.0271	47.6893	47.5199	47.7438	48.1387	48.4815	48.7198	48.9820	49.3927	49.7359	49.9085	50.3195	50.5000	50.7215	50.8022	50.8137	50.9674	50.8470	51.3842	51.4360	51.4941	51.5615	51.7878	51.6485	51.6866	51.6953	50.9542	51.3061	50.7659	50.3360	50.2634	49.9476	49.6205	49.2099	48.9740	48.9983	48.7129	48.7537	49.5305
d-Tm94A1_29_C01F	23.6202	27.3292	29.8174	32.3864	34.0446	35.9943	37.2991	39.1224	40.1915	41.1373	41.7555	42.2121	42.2969	42.7738	43.1820	43.3032	43.6570	43.6860	44.0594	44.1748	44.8096	45.0247	45.2141	45.1618	45.8976	45.5601	45.5312	45.8344	45.9235	46.0094	46.1438	46.2727	46.4423	46.4772	46.4621	46.5302	46.5296	46.3741	46.1693	46.0825	45.9145	45.8726	45.5065	45.3125	45.2444	45.2864	45.3591	45.4520	45.7396
d-Tm94A1_29_D11F	27.0542	30.6322	34.1921	36.0296	39.0247	40.8963	42.4465	43.5797	45.5842	46.9374	47.4010	47.1088	47.6818	48.3565	48.8188	49.2829	49.1500	49.8103	50.2284	50.5288	50.7509	51.1717	51.3246	51.8367	51.9532	52.0210	52.2304	52.4999	52.5357	52.6865	52.8071	52.8160	53.0080	53.1323	52.7763	52.4302	52.6392	52.2508	51.6829	51.2312	50.9199	50.6454	50.2199	49.6738	49.4360	49.2483	48.9494	49.2853	50.1071
d-Tm94A1_29_E01F	25.1489	29.2979	32.4204	35.0711	37.2962	39.9928	40.9163	42.6825	43.9953	44.8694	45.7163	46.4881	46.2943	46.9678	47.4102	47.5273	47.9730	48.5820	48.7446	48.9991	49.7352	49.8070	50.0787	50.5094	50.6952	50.5450	50.7382	50.9411	51.1882	51.1541	51.6380	51.5431	51.5437	51.7766	51.9091	51.7222	51.4721	51.7230	51.0058	50.5355	50.5181	50.2669	50.0523	49.6666	49.4574	49.2230	49.2071	49.3180	49.8280
d-Tm94A1_29_E02F	25.7569	29.3231	31.9094	34.8696	36.9452	38.9943	40.1751	41.8991	42.9942	44.2162	44.8829	45.4265	45.8426	46.0131	46.3520	46.7462	46.9466	47.5055	47.8450	47.6230	48.3508	48.6704	49.0955	49.3359	49.5074	49.5626	49.6704	49.9206	50.0497	50.0464	50.5984	50.5112	50.3703	50.6015	50.7377	50.4203	50.3401	49.9177	49.6841	49.1886	49.1608	48.8068	48.5135	47.9220	47.8002	47.6064	47.6492	47.8465	47.8904
d-Tm94A1_29_E03F	25.9665	30.0343	32.7771	35.6230	37.7907	39.4895	41.2081	43.0722	43.9159	45.1598	46.0683	46.6772	46.8486	47.2533	47.8487	47.6412	48.1032	48.6334	49.1401	49.4519	49.7468	49.8982	50.0928	50.3159	50.4922	50.7141	50.7403	51.0231	51.1939	51.2017	51.2827	51.5819	51.7080	51.7119	51.4903	51.7904	51.6072	51.5919	51.0242	50.6333	49.6057	50.4027	50.0821	49.8816	49.6000	49.5940	49.4566	49.6162	50.2520
d-Tm94A1_29_E06F	23.9659	27.8483	31.5099	34.6349	37.7780	38.9033	41.1135	42.4262	44.0176	45.0995	45.7187	46.3563	46.7594	47.2371	47.8246	48.1575	48.4929	48.6251	49.5103	49.8387	50.0560	50.5217	50.9605	51.1677	51.2664	51.2625	51.3462	51.7908	51.7765	51.9027	52.1094	52.2127	52.4129	52.5800	52.5499	52.3065	52.3611	52.2570	51.9762	51.4819	50.9953	51.0253	50.9516	50.7618	50.5535	50.1528	50.2042	50.4550	50.9541
d-Tm94A1_29_E07F	25.5816	30.1383	33.0085	36.2044	38.8767	40.8690	42.8812	44.4696	45.7818	46.8079	47.5469	48.4429	48.7037	49.0271	49.6454	49.5745	49.9921	50.7360	51.2662	51.6690	51.9106	52.2605	52.5201	52.6730	52.7234	52.9895	53.2337	53.5028	53.7129	53.7449	53.7517	54.0607	54.2447	54.1938	54.0323	54.2153	54.0634	54.0639	53.4214	53.1223	52.6189	52.7523	52.4167	52.1940	51.9743	51.8067	51.7256	51.9916	52.5235
d-Tm94A1_29_F08F	24.6940	28.4489	31.6683	34.5414	36.6682	39.0183	40.7176	42.2678	43.5908	44.6361	45.1493	46.2657	46.3107	46.5593	47.2168	47.4588	47.6066	48.3079	48.7293	48.9294	49.2090	49.6297	49.8358	50.1226	50.3963	50.4963	50.7284	50.9589	51.1672	51.1902	51.3262	51.4493	51.5058	51.4711	51.5690	51.3777	51.2090	50.7864	50.4668	49.8490	49.6308	49.4350	48.9904	48.4793	48.3224	48.0823	47.9809	48.2552	48.2704
d-Tm94A1_29_F12F	24.5305	28.7502	31.8871	34.4591	37.5523	39.2657	41.2233	42.5501	43.9616	45.2012	45.9594	46.4249	46.6842	47.1855	47.6135	47.9364	48.4054	48.6469	49.0580	49.5465	49.7730	50.3090	50.7903	50.8768	51.0860	51.1225	51.2482	51.4160	51.5772	51.6508	51.9798	52.2185	52.1612	52.3588	52.1393	52.2325	52.0364	51.8409	51.3586	50.7645	50.6161	50.4722	49.9365	49.5898	49.2187	49.1569	49.0253	48.9919	49.8332
d-Tm94A1_29_G07F	25.9057	29.6379	32.8682	35.5279	38.1689	40.1742	41.7279	43.4339	44.7964	45.7626	46.5388	47.2709	47.3990	47.4745	48.3920	48.4968	48.9149	49.4613	49.8589	50.1600	50.5597	50.8301	51.1137	51.3445	51.5735	51.6129	51.7524	52.0105	52.1358	52.3653	52.4611	52.6074	52.7459	52.8350	52.8285	52.7478	52.6169	52.3387	51.8309	51.5340	51.2935	51.1443	50.7722	50.4466	50.1054	49.8747	49.9275	50.0778	50.8511
d-Tm94A1_29_G09F	29.4545	32.3173	35.1436	37.8976	39.6694	41.8639	43.5044	44.9650	46.0237	46.9805	47.5274	48.0508	48.3189	48.3359	49.0666	49.2404	49.5890	50.0600	50.4948	50.7598	51.0822	51.0724	51.4757	51.7198	51.8990	51.8167	52.0790	52.1673	52.3962	52.5659	52.5768	52.7503	52.7997	52.9361	53.0414	53.0149	52.9520	52.7160	52.4171	52.1968	51.9846	51.8020	51.6027	51.2450	51.0870	50.9666	51.1417	51.2245	51.7078
d-Tm94A1_29_G10F	24.4142	27.7821	31.4770	34.3421	36.5892	38.3883	40.3245	41.6717	43.1310	44.2265	44.5103	45.5186	45.8059	46.1233	46.6371	46.9186	47.1907	47.7569	48.0549	48.4081	48.9792	49.0841	49.3290	49.7307	49.9046	49.8904	50.0850	50.2360	50.3950	50.5780	50.6735	50.8196	50.9813	51.0605	50.8944	50.9516	50.7888	50.2353	49.9938	49.5369	49.5233	49.3257	48.9263	48.4469	48.2794	47.7780	48.0968	48.2877	48.9329
d-Tm94A1_29_G11F	27.5202	31.0035	34.6619	37.0443	39.4086	41.5300	43.3269	44.4932	46.0629	46.9196	47.4690	48.1238	48.4214	48.6521	49.3058	49.6404	49.7018	50.4332	50.8094	51.0968	51.5836	51.6823	52.0331	52.2414	52.5327	52.5965	52.8598	52.9258	53.2893	53.4092	53.5090	53.6187	53.6784	53.8468	53.7839	53.6825	53.4373	53.0140	52.4150	51.8834	51.7726	51.4335	51.0271	50.4258	50.1917	49.7886	49.9550	50.0899	50.9978
d-Tm94A1_29_H02F	26.5571	30.4571	33.8904	36.6609	39.3522	41.0740	42.7996	44.7728	45.9619	47.2348	48.2776	48.9678	49.0795	49.7087	49.8840	50.1277	50.5342	50.9991	51.5759	51.7251	52.2248	52.5289	52.7417	52.9532	53.1705	53.3319	53.4082	53.5305	53.5687	53.8629	54.1020	54.0112	54.2086	54.2994	54.3398	54.2378	54.0472	53.8762	53.4361	53.0579	52.7460	52.6891	52.3096	52.0776	51.8335	51.7917	51.7462	51.8653	52.3929
d-Tm94A1_29_H04F	24.7765	28.4736	31.6177	35.1362	36.9034	38.7260	39.9902	42.1552	43.2537	44.3160	45.6604	46.1978	46.0781	46.6697	46.9194	47.1109	47.5690	47.7824	48.4468	48.7423	49.2204	49.4588	49.7532	49.8454	50.1210	50.2264	50.2989	50.5486	50.6702	50.9421	51.0058	50.9941	51.1864	51.2168	51.3679	51.2000	51.0015	50.7657	50.3270	49.8666	49.8492	49.4743	49.1075	48.7637	48.5963	48.5308	48.3709	48.6107	49.0887
d-Tm94A1_29_H07F	24.3992	28.2663	31.2559	33.9257	36.0600	37.8283	39.4793	41.1512	41.6987	43.0486	43.9080	44.5705	44.6134	45.1785	45.2617	45.5090	45.7675	46.1708	46.5953	46.8480	47.2536	47.4125	47.7182	47.7459	48.0671	48.2000	48.2346	48.3292	48.3821	48.6856	48.8669	48.7644	48.9083	48.9103	48.7979	48.9434	48.8422	48.5356	48.1704	47.8175	47.4437	47.5031	47.1596	46.8732	46.6592	46.5991	46.5146	46.7344	47.2282
d-Tm94A1_29_H08F	25.1394	29.1824	31.9203	35.0059	36.6160	39.7660	40.5143	42.0579	43.2155	44.5398	45.3344	45.7287	45.9651	46.2414	46.7670	46.8883	46.9798	46.7090	47.8331	48.1884	48.6695	48.9536	49.2266	49.3570	49.9780	49.7116	49.8810	50.0954	50.2049	50.4287	50.5939	50.3946	50.7987	50.8656	50.7011	50.5651	50.5547	50.3753	49.8849	49.4790	49.1700	49.2307	48.6514	48.2149	48.2493	48.0929	48.2824	48.3992	49.0047
d-Tm94A1_29_H09F	27.9858	32.2418	35.0214	37.4403	39.8199	41.5232	43.1039	45.3023	46.1169	47.4723	48.3437	48.8573	49.0081	49.5403	49.5237	49.8068	50.1676	50.4842	51.2009	51.4665	51.8596	52.2711	52.5808	52.5754	52.9018	52.9646	52.9039	53.2696	53.5025	53.6415	53.7489	53.6717	53.8137	53.9557	53.9919	53.9474	53.7537	53.4324	52.8548	52.3682	52.3474	51.9688	51.6005	51.1312	50.8841	50.7876	50.5147	50.8222	51.3338
d-Tm94A1_29_H12F	28.9880	33.2519	35.3981	37.8700	39.7261	41.5216	43.8133	44.3992	45.7128	46.8301	47.0892	47.6515	47.7831	47.8893	48.3743	48.5573	48.7742	48.7309	49.4869	49.6879	50.0696	50.3654	50.5920	50.6796	51.0143	50.8692	50.9723	51.2354	51.4226	51.5692	51.6660	51.5705	51.7245	51.8198	51.8449	51.7700	51.6894	51.4072	50.9243	50.6359	50.5167	50.2076	49.8876	49.4990	49.3802	49.3693	49.2401	49.4238	49.8942
d-Tm94A1_30_A02F	30.6309	34.5933	37.1622	39.4100	42.2362	44.3163	45.0912	46.4406	47.4501	48.3810	48.9430	49.8361	49.3275	49.6828	50.0439	50.0245	50.4822	50.6149	51.0347	51.4341	51.7921	51.9827	52.2058	52.2201	52.2920	52.6473	52.6010	52.8318	52.8793	52.9798	53.0930	52.0309	53.1722	53.3059	53.1351	53.1098	52.9376	52.6137	52.2079	51.7888	51.5811	51.2063	50.8535	50.6720	50.3396	50.2747	50.2028	50.3801	50.8372
d-Tm94A1_30_A03F	28.6255	33.2188	35.5336	38.0521	40.3644	41.8692	43.3400	44.7068	45.4278	46.4169	47.2581	47.6183	47.6825	47.7754	48.0116	48.2957	48.3761	48.8930	49.2465	49.4274	49.7951	49.9521	50.0788	50.3690	50.3413	50.4181	50.3723	50.7013	50.8289	50.8791	51.1694	51.1045	51.1725	51.2784	51.2200	51.2404	50.9616	50.7178	50.2092	49.8270	49.5748	49.4016	49.1068	48.7220	48.3716	48.3273	48.2981	48.3439	48.9472
d-Tm94A1_30_A05F	29.3243	33.5341	35.7026	38.3150	40.3817	42.3552	43.7587	44.6221	45.8115	46.9496	47.6134	48.2883	48.0929	48.2154	48.5445	48.6511	48.9217	48.7987	49.3542	49.9165	50.1675	50.3758	50.6868	50.7033	50.8082	50.8856	51.0303	51.1762	51.3049	51.4559	51.4855	51.2823	51.6589	51.7000	51.6105	51.5847	51.3564	51.0560	50.6604	50.2349	50.0749	49.7703	49.4199	49.1752	48.8791	48.7880	48.8145	48.9042	49.4764
d-Tm94A1_30_A10F	29.4764	33.2624	34.6404	37.9381	39.9107	41.8148	42.6256	43.8073	44.5647	45.6847	46.4103	46.6370	46.5934	46.8627	47.1719	47.1895	47.3128	47.2771	47.8166	48.2712	48.5162	48.5220	48.8479	48.9549	48.9715	49.0876	49.1264	49.2396	49.2997	49.5497	49.5927	49.2245	49.7064	49.7611	49.6612	49.6348	49.4913	49.2028	48.8163	48.5794	48.3658	48.0428	47.7584	47.5457	47.2744	47.2202	47.2813	47.3601	47.8266
d-Tm94A1_30_A11F	28.4243	32.4740	34.5591	37.6795	39.4075	41.5826	42.5556	43.3887	44.5743	45.5520	46.3329	46.7685	46.5794	46.9910	47.1751	47.2148	47.7214	47.3814	48.1029	48.4936	48.7270	48.9157	49.1981	49.2721	49.2827	49.3977	49.5510	49.6284	49.7067	49.9588	50.0291	50.4418	50.2545	50.1941	50.0675	50.0416	50.0065	49.7448	49.3713	49.1727	48.9646	48.6918	48.4824	48.3298	48.1496	48.0843	48.2814	48.2357	48.6891
d-Tm94A1_30_B02F	25.8517	29.8165	31.4006	34.2736	35.7557	37.2051	38.5686	39.9110	41.0749	41.9915	42.4100	42.9018	42.5981	42.9889	43.6350	43.6640	43.5549	43.7175	44.0745	44.2692	44.5515	44.8274	44.7689	45.2693	45.3405	45.4230	45.4167	45.4404	45.5373	45.6857	45.8698	45.9896	45.9344	46.0401	45.8732	45.6955	45.5855	45.1331	44.5962	44.1188	43.8934	43.6674	43.2761	42.8065	42.5505	42.3963	42.2570	42.4124	42.9846
d-Tm94A1_30_B08F	25.8670	29.3285	32.4449	34.7610	37.1358	38.5851	39.8176	41.3147	42.4681	43.3652	44.1792	44.4713	44.4775	44.9578	45.3835	45.5359	45.4900	45.7580	46.3386	46.5542	46.7085	47.0132	47.1144	47.3957	47.5418	47.5662	47.6640	47.0659	47.8320	47.9912	48.1401	48.2787	48.1986	48.4996	48.2868	48.2500	48.2423	47.8493	47.4627	47.0211	46.9694	46.7056	46.4015	46.1205	45.8940	45.7436	45.8241	45.8612	46.3306
d-Tm94A1_30_C06F	25.3825	29.1392	31.8965	35.0467	37.5092	39.0526	40.5241	42.6010	43.7273	44.4421	45.3158	45.7727	45.8559	46.0672	46.9309	46.8140	47.1087	47.4627	47.8558	48.2120	48.3144	48.7908	48.8751	49.1251	49.3908	49.3781	49.7224	49.6914	49.8409	50.1271	50.2190	50.1878	50.3544	50.4777	50.3096	50.3768	50.2085	50.0619	49.4779	49.3201	49.1814	48.9068	48.6469	48.3240	48.1786	48.0722	48.0805	48.2077	48.5869
d-Tm94A1_30_D01F	24.7687	28.3614	30.8727	33.1625	35.5302	37.5194	38.7738	39.8566	41.3174	42.1226	42.8520	43.1925	43.3100	43.5272	44.1237	44.2991	44.5721	44.9749	45.2879	45.5013	45.8436	46.1674	46.2470	46.5887	46.8291	46.9030	47.0489	47.0254	47.2861	47.2175	47.4279	47.6573	47.5029	47.6695	47.6419	47.5995	47.4029	47.1812	46.4604	46.2508	46.1981	46.0488	45.6764	45.2806	45.0438	44.9955	44.7873	45.0304	45.7101
d-Tm94A1_30_D04F	24.6655	28.0417	31.1145	33.6451	35.3377	37.4540	38.6021	39.9162	41.2839	42.0448	42.9031	43.0540	43.3055	43.5281	44.1094	44.4527	44.5025	45.0306	45.2710	45.4394	45.7936	46.0864	46.2263	46.5274	46.7563	46.8856	46.9061	46.9626	47.1661	47.2859	47.3248	47.5568	47.5720	47.7236	47.7387	47.5086	47.5760	47.2805	46.7411	46.4837	46.4887	46.4206	46.0562	45.8007	45.5535	45.4464	45.3978	45.5369	46.0618
d-Tm94A1_30_E04F	25.0998	28.0744	30.8833	33.5284	35.3545	37.6175	39.1089	40.7402	41.8599	42.7003	43.4209	43.7443	44.0901	44.3719	44.7215	45.0213	45.2762	45.8312	45.9750	46.2366	46.5579	46.8633	47.1667	47.4069	47.6923	47.5590	47.6888	47.9531	47.9114	48.0756	48.3935	48.3372	48.3949	48.5099	48.4831	48.4331	48.3181	48.2338	48.0080	47.6018	46.8843	47.2833	47.0308	46.7385	46.6085	46.4678	46.4688	46.6992	47.0867
d-Tm94A1_30_E05F	26.9061	29.5846	32.8787	35.9400	36.6595	39.3913	41.0361	42.2597	44.4589	44.9224	45.8604	45.9834	46.0773	46.4055	47.2585	47.3058	47.6489	48.2586	48.2405	48.7132	48.9496	49.3617	49.4106	49.7448	50.0181	49.9445	50.0699	50.2410	50.2965	50.4924	50.7586	50.7030	50.7390	50.7698	50.7943	50.8549	50.7689	50.7125	50.5767	50.1485	49.9653	49.8262	49.4659	49.2712	49.1012	48.9340	49.0322	49.2313	49.6119
d-Tm94A1_30_E08F	26.5517	29.4999	31.3093	35.1121	36.2164	38.7209	40.0416	41.3504	42.8886	43.7006	44.4332	45.0046	45.3090	45.3916	45.7483	45.9777	46.2318	46.7967	46.9899	47.3011	47.5309	47.7681	48.0010	48.1985	48.5428	48.3956	48.4694	48.6466	48.9156	49.0072	49.1655	49.1673	49.2795	49.3992	49.1394	49.1523	49.0084	48.7829	48.3250	47.8590	47.5253	47.4188	47.0566	46.6357	46.3079	46.1831	46.0987	46.2127	46.8872
d-Tm94A1_30_E09F	27.5052	31.0828	33.0950	36.7229	38.1474	40.5145	42.1347	43.6183	44.7602	45.7321	46.7327	47.0550	47.2580	47.4993	47.9850	48.0354	48.4148	49.3003	49.4471	49.6973	50.1412	50.3485	50.5648	50.8150	51.0896	51.0483	51.1824	51.4299	51.6720	51.7483	51.8834	51.9319	52.0313	52.1901	52.0480	52.0907	51.9950	51.9055	51.4298	51.1403	50.7299	50.7005	50.3663	50.0403	49.8286	49.7555	49.7021	49.8182	50.3585
d-Tm94A1_30_E11F	24.4068	27.5348	30.3620	33.2999	34.5991	37.1293	37.9569	39.7895	41.1401	42.0594	42.4860	43.0768	43.2490	43.6071	44.0331	44.2425	44.4404	45.1461	45.0316	45.4205	45.5662	46.0212	46.3601	46.5745	46.8128	46.6747	46.8509	47.0094	47.0805	47.2586	47.5363	47.3803	47.5260	47.5731	47.4074	47.3568	47.2036	47.0442	46.6746	46.2416	45.3762	45.8550	45.6474	45.2182	44.9539	44.7523	44.7279	45.0009	45.4476
d-Tm94A1_30_F03F	24.1565	27.9388	30.6217	32.5906	34.5782	36.6467	38.0882	39.5081	40.6245	41.5278	41.9710	42.8712	42.8902	43.2823	43.6430	43.8366	43.8759	44.3441	44.7652	45.1357	45.3950	45.6603	45.8141	46.0053	46.2577	46.4500	46.4697	46.6547	46.8278	46.7931	47.0897	47.2034	47.3504	47.0252	47.2985	47.2398	47.1146	46.9947	46.7914	46.2942	46.0862	45.8716	45.7751	45.4027	45.3384	45.0841	45.0715	45.3422	45.8711
d-Tm94A1_30_F04F	23.3894	26.8872	29.8435	32.2565	34.8607	37.3957	38.6313	40.5855	42.0072	43.0326	43.7770	44.5464	45.0209	45.2701	45.8560	46.1971	46.2590	46.8148	47.3336	47.5429	47.8812	48.2966	48.4913	48.7835	48.9741	49.2001	49.3358	49.5826	49.7456	49.8804	49.9836	49.9589	50.2250	50.1453	50.2477	50.2254	50.2194	50.1455	49.9564	49.5633	49.4172	49.2318	48.9986	48.7012	48.7317	48.5210	48.5638	48.8451	48.7273
d-Tm94A1_30_F12F	27.2002	30.4443	32.6062	35.9202	38.3316	40.4827	41.7566	43.1618	44.5985	45.7768	46.1579	46.9620	47.1725	47.5907	48.0252	48.3558	48.3443	48.8731	49.3403	49.9103	50.0599	50.3404	50.4969	50.7334	51.0358	51.1820	51.3237	51.5113	51.7847	51.8506	51.8243	52.0547	52.1528	52.0846	52.1403	51.9633	51.8326	51.5494	51.2674	50.6568	50.5174	50.3768	49.9321	49.5129	49.3255	49.1154	49.0737	49.2898	49.8768
d-Tm94A1_30_G08F	25.1425	28.1735	30.2907	33.2202	35.3061	36.4773	38.4097	39.9203	41.2651	41.8728	42.5437	43.0393	43.1089	43.2880	44.1124	44.1385	44.2462	44.5680	45.1518	45.1704	45.4894	45.7596	46.0375	46.4733	46.4873	46.5158	46.6811	46.8114	46.8282	47.0565	47.2933	47.3667	47.4833	47.4339	47.4811	47.3139	47.1671	46.8156	46.3527	45.9250	45.7139	45.6022	45.1940	44.9293	44.3167	44.4722	44.3412	44.3895	44.9915
d-Tm94A1_30_H12F	27.0437	30.2372	33.7818	36.5778	38.6201	40.9151	42.5152	43.5931	44.7120	45.9620	46.9576	47.3067	47.5858	47.5593	48.1370	48.6874	48.5082	48.8961	49.5843	49.7583	50.1570	50.3232	50.7586	50.9115	51.1761	51.1192	51.2110	51.4827	51.6210	51.8425	52.0000	51.9931	52.1185	52.1627	52.1005	52.1348	51.8028	51.5981	51.0701	50.6045	50.3976	50.1442	49.7507	49.2572	49.0884	48.9132	48.8152	48.9395	49.5942
d-Tm94A1_31_A01F	29.7999	33.2764	37.1561	39.4742	42.1368	44.3054	45.5416	47.0736	48.3812	49.1868	50.2102	50.7025	50.6148	50.6604	51.1980	51.3552	51.6994	52.0406	52.6496	52.9240	53.2057	53.5305	53.5691	53.9838	54.0222	54.0443	54.1752	54.4740	54.5777	54.7056	54.8252	54.9848	54.9497	55.1917	55.1681	55.1001	54.8558	54.5783	54.2218	53.6929	53.6071	53.4024	53.0053	52.7816	52.3520	52.3776	52.2700	52.4487	52.9180
d-Tm94A1_31_A05F	29.5812	32.3114	35.5908	37.8904	40.2223	42.1886	43.3360	44.0957	45.3140	46.3909	47.0226	46.9373	47.3923	47.5948	47.7567	48.0690	48.0110	48.5264	48.6773	49.1351	49.4706	49.4815	49.7566	49.7848	49.8860	49.9032	50.1126	50.2212	50.3190	50.5075	50.3618	50.4051	50.6795	50.7040	50.7704	50.7724	50.5951	50.3368	50.0209	49.7747	49.6809	49.3967	49.0498	48.9614	48.6898	48.6912	48.7756	48.8403	49.2536
d-Tm94A1_31_A12F	30.0767	33.1174	36.0988	38.4219	40.7101	42.8854	43.9012	45.1981	46.0392	47.2753	48.1659	48.4100	48.3631	48.5338	49.0355	49.0579	49.1264	49.4746	49.8571	50.2000	50.5784	50.6644	50.8395	51.0921	51.0971	51.1431	51.2147	51.4079	51.6031	51.7868	51.6816	51.9600	51.9665	52.0512	52.0142	51.9722	51.7342	51.4653	51.1125	50.6666	50.5150	50.3455	49.9574	49.6139	49.2940	49.3140	49.2523	49.4221	49.9255
d-Tm94A1_31_B01F	26.9790	30.5854	33.9961	35.9453	37.9771	39.6850	40.7646	41.6719	43.3608	44.4628	44.7650	45.5310	45.2842	45.8633	46.3250	46.3918	46.5032	46.7426	47.2476	47.4123	47.7353	47.8434	48.0566	48.2940	48.4682	48.5370	48.6230	47.4333	48.8775	48.9804	49.1894	49.3937	49.1661	49.5374	49.3162	49.3057	49.1881	48.7761	48.5198	47.9921	47.9376	47.6356	47.4142	47.0720	46.8945	46.7652	46.8239	46.8731	47.2914
d-Tm94A1_31_B02F	27.4437	31.5885	34.4439	37.3654	39.4174	41.5252	43.3104	44.6044	45.7082	46.8320	47.5454	48.3164	48.3395	48.6653	49.2850	49.4959	49.8657	50.3622	50.6921	51.0100	51.1831	51.4417	51.8594	51.9133	51.8531	52.1378	52.2753	51.9991	52.6030	52.7628	52.9015	52.9407	53.2348	53.2516	53.2359	53.2770	53.2080	52.9816	52.6560	52.4432	52.2044	52.1008	51.7611	51.5586	51.4174	51.4878	51.1889	51.3910	51.8124
d-Tm94A1_31_C05F	23.6340	27.8096	29.7277	32.4768	34.6035	36.1284	37.4044	38.9217	40.0601	41.2344	41.5465	42.1523	42.2477	42.8173	43.0899	43.1872	43.5092	44.1464	43.9647	44.4233	44.6291	44.4271	45.1810	45.4537	45.5926	45.5628	45.8590	45.9112	45.9238	45.9557	46.2021	46.1540	46.3209	46.3525	46.2894	46.1983	46.1145	45.6320	44.8510	44.7665	44.6967	44.4942	44.0305	43.4614	43.3450	43.2275	43.0307	43.1263	43.8867
d-Tm94A1_31_D01F	22.9194	26.3236	28.8873	31.2346	32.6910	35.1753	36.4421	37.3538	38.5828	39.6068	40.1932	40.6650	40.9672	40.9936	41.4579	41.7213	41.8530	42.2263	42.5498	42.7450	42.9645	43.2025	43.2693	43.6848	44.0253	44.0585	44.1949	44.1867	44.4121	44.4460	44.4353	44.7166	44.5848	44.9676	44.7296	44.6175	44.3187	43.9195	43.0999	42.6663	42.5656	42.4150	41.8578	41.3848	41.0352	40.8635	40.6790	40.9564	41.6903
d-Tm94A1_31_D03F	23.9120	27.8878	30.6900	33.5216	35.6234	37.5835	39.6143	40.7741	42.5325	43.7387	44.4813	44.7197	45.2465	45.3843	46.0528	46.0619	46.4902	47.1432	47.4241	47.6369	48.1955	48.3096	48.5289	48.9269	49.0821	49.2497	49.2757	49.4831	49.6586	49.7900	49.9276	50.1696	50.1591	50.1933	50.3501	49.3361	49.7587	49.3841	48.5988	48.0653	48.0503	47.7825	47.2597	46.7776	46.4473	46.2222	46.0905	46.2321	47.1114
d-Tm94A1_31_D05F	23.7035	26.6554	30.0339	33.0074	34.8339	36.3930	38.2402	39.9777	41.0648	42.6432	43.3029	43.4956	43.7787	44.1771	44.7899	44.8545	45.1642	45.6035	45.9138	46.4169	46.7767	46.8768	47.0881	47.4018	47.5703	47.6119	47.7448	47.8598	48.1641	48.0744	48.2789	48.5720	48.4865	48.6507	48.7961	48.5456	48.4365	48.3133	47.7559	47.5272	47.5930	47.5332	47.0952	46.8948	46.7255	46.7607	46.6760	46.8436	47.2858
d-Tm94A1_31_D12F	24.2467	28.8090	30.8684	34.1044	35.9794	37.0738	39.5437	40.9488	42.3470	43.0644	43.6207	44.1820	44.3509	44.6434	45.3279	45.2988	45.7971	45.9076	46.4167	46.6747	46.9326	47.3666	47.4898	47.6947	48.1478	48.1471	48.3249	48.3571	48.6451	48.7386	48.7831	49.0913	48.8528	49.2342	49.2674	49.0496	48.9378	48.6825	47.9966	47.8005	47.7085	47.4991	47.0736	46.8422	46.6396	46.5976	46.4688	46.8918	47.3523
d-Tm94A1_31_E11F	26.7018	29.4496	32.1170	35.3449	36.9012	38.8469	41.0924	42.3290	43.2162	44.3909	45.1143	45.8732	45.9909	46.3685	46.8376	47.0189	47.1792	47.6964	47.9745	48.2737	48.6374	48.8980	49.1783	49.3302	49.4615	49.5549	49.7053	49.9062	50.0731	50.2584	50.4230	50.4416	50.6044	50.7794	50.5387	50.7063	50.4727	50.3860	50.0000	49.6533	49.2545	49.1917	48.9500	48.7397	48.5292	48.4357	48.3728	48.4943	49.0094
d-Tm94A1_31_F03F	23.2079	26.8509	30.3252	32.3537	34.6302	36.2519	38.4536	40.3308	40.8035	42.3235	43.4481	44.2915	44.0108	44.5640	45.1349	45.0259	45.4746	45.9733	46.5313	46.8370	47.2556	47.4140	47.5702	47.8109	48.1405	48.2238	48.4171	48.5850	48.7406	48.6871	48.9680	49.0553	49.3033	49.0096	49.2577	49.2521	49.1079	48.8987	48.8002	48.3342	48.1145	47.9139	47.8707	47.4285	47.3067	47.0934	46.9883	47.3724	47.9167
d-Tm94A1_31_F04F	25.1739	28.3558	30.7138	33.0145	35.2868	36.6945	38.2435	39.6920	40.3658	41.5011	42.0817	42.9421	42.8171	43.0768	43.6009	43.8343	43.8550	44.3811	44.8836	45.0517	45.1995	45.6055	45.6816	45.9034	46.1730	46.1973	46.5069	46.6076	46.7966	46.8671	47.0071	47.0401	47.1051	47.1813	47.1663	46.9706	46.7774	46.5016	46.1452	45.7023	45.5426	45.4136	45.0657	44.5763	44.4666	44.2510	44.2158	44.4500	44.8267
d-Tm94A1_31_F05F	19.3871	22.0907	25.0066	27.5879	29.5408	31.0398	32.0698	33.9399	34.6963	35.8221	36.7247	37.2806	37.3340	37.6258	38.2856	38.5186	38.6258	39.1733	39.2344	39.5011	39.7093	39.9699	40.1246	40.4792	40.6139	40.8868	40.9770	40.9983	41.2189	41.2421	41.3104	41.3314	41.6768	41.3814	41.5672	41.4653	41.1882	41.0437	40.7629	40.2081	40.0902	39.8871	39.6561	39.1778	39.1061	38.9001	38.9036	39.1204	40.0663
d-Tm94A1_31_F07F	26.9625	30.5439	33.5668	35.9909	38.7335	40.3844	42.1569	43.6349	44.4441	45.7498	46.6019	47.0623	47.4440	47.8842	48.3817	48.5499	48.6839	49.3471	49.7619	50.0859	50.4601	50.6729	50.7717	51.1615	51.3403	51.5074	51.6772	51.8437	52.0845	52.0720	52.2626	52.2859	52.4604	52.3693	52.5372	52.4095	52.2959	52.0790	51.7767	51.2133	50.9528	50.8109	50.4957	49.9912	49.9526	49.7325	49.6324	49.9310	50.0603
d-Tm94A1_31_F08F	26.9338	30.1523	32.5050	35.1233	37.0593	38.8386	40.7861	41.9207	42.9093	44.0356	44.6982	45.3879	45.4000	45.6979	46.0252	46.2277	46.2781	46.7646	47.1006	47.4975	47.9228	48.1449	48.2881	48.6612	48.7560	48.9576	49.0652	49.1201	49.4286	49.4685	49.5423	49.5148	49.8048	49.5422	49.7333	49.6093	49.3583	49.1848	48.8534	48.3041	48.0359	47.7760	47.5372	47.0157	46.8679	46.6355	46.6500	46.8856	47.8909
d-Tm94A1_31_F10F	26.3951	30.1432	33.5433	36.5088	39.1009	40.8458	42.7727	44.4457	46.0942	47.2773	47.5671	48.4328	48.1694	49.0357	49.3541	49.8434	50.3173	50.7377	51.3333	51.6356	51.9195	52.3943	52.8138	52.9536	53.2575	52.3118	53.4453	53.6388	53.6605	53.7682	54.0587	54.3641	54.3670	54.5113	54.4199	54.4401	54.2152	54.1033	53.6446	53.2264	53.0998	52.9121	52.6506	52.0778	51.9414	51.8380	51.7896	51.4935	52.5033
d-Tm94A1_31_F12F	23.7566	25.9809	28.6943	31.0850	32.6915	34.2634	35.8209	37.0127	37.8447	38.8818	39.4224	40.0838	40.1636	40.4726	40.8810	41.1617	41.0712	41.5091	41.7202	42.0203	42.2364	42.4167	42.6294	42.8100	42.9723	43.0941	43.2327	42.8699	43.3816	43.5527	43.6137	43.7429	43.8111	43.7990	43.7551	43.8056	43.6714	43.5361	43.2623	42.9750	42.7914	42.7681	42.4069	42.1532	41.9668	41.8404	41.7621	41.9602	42.4561
d-Tm94A1_31_G04F	22.0849	26.1135	29.5546	32.2774	33.9168	36.7428	38.1889	40.3200	40.8092	42.2145	43.3477	43.9357	44.0203	44.4932	45.1334	45.4383	45.5002	46.3238	46.6012	46.9509	47.1323	47.4025	47.5537	47.9977	48.2059	48.2298	48.4708	48.5115	48.8588	49.0010	48.9753	49.1131	49.4052	49.4425	49.4702	49.4327	49.4253	49.1330	48.6243	48.3534	48.2852	48.0126	47.7812	47.3888	47.2323	46.7590	47.0096	47.1265	47.8777
d-Tm94A1_31_H05F	25.5726	28.6657	32.1562	34.5600	36.6290	38.3693	39.9525	41.0708	42.3010	43.1771	44.0718	44.6962	44.7383	44.9007	45.6656	45.4793	45.8619	46.5090	46.6903	46.9018	47.1226	47.5672	47.7417	47.9512	48.0729	47.9876	48.2364	48.2433	48.5034	48.8175	48.7773	49.0501	49.0730	49.0461	48.8745	48.7895	48.7811	48.7257	48.4025	47.8164	47.5751	47.6289	47.3420	46.9030	46.7302	46.6688	46.6206	46.8646	47.3538
d-Tm94A1_31_H08F	27.6748	31.4693	34.2279	36.6270	39.1510	41.1101	42.8131	44.1889	45.1869	46.4147	47.0709	47.5685	47.7311	47.9908	48.2954	48.5848	48.7270	48.9990	49.5564	49.7409	50.2022	50.6520	50.8897	51.0428	51.2857	51.2757	51.3088	51.4820	51.6760	51.9028	52.0174	51.9655	52.1707	52.2564	52.1753	52.1058	52.1322	51.7535	51.2560	50.9679	50.6911	50.5794	50.1689	49.6972	49.6201	49.5577	49.4987	49.6679	50.2486
d-Tm94A1_31_H10F	28.9909	32.5458	35.4379	38.4497	40.9678	42.9197	44.3003	45.8036	46.9950	48.2086	48.9990	49.5126	49.7013	49.8010	50.2345	50.3944	50.4718	50.7678	51.5957	51.8202	52.1490	52.7001	53.0087	53.0648	53.4069	53.2999	53.3245	53.7082	53.8363	54.0878	54.2401	54.0817	54.2490	54.4546	54.3337	54.2345	54.2062	53.9342	53.2605	53.0305	52.7921	52.5005	52.1964	51.7184	51.7088	51.6693	51.6520	51.7917	52.3861
d-Tm94A1_32_A01F	27.7919	32.6945	34.8298	37.4273	39.4101	40.9237	42.5092	43.7583	45.0616	46.0476	46.5790	47.0855	47.2264	47.6417	47.9741	48.3185	48.7835	48.7431	49.1571	49.2474	49.6141	49.6956	50.0802	50.3348	50.4910	50.3881	50.6388	50.7609	50.8614	51.1053	51.1242	51.2602	51.3263	51.6169	51.3564	51.3825	51.3205	51.2147	50.7405	50.4904	50.1404	50.0942	49.8436	49.2807	49.5082	49.3824	49.4889	49.4682	49.9555
d-Tm94A1_32_A02F	28.5353	32.3426	35.4960	37.9360	39.7874	41.4953	43.0891	44.5110	45.4939	46.4232	47.0821	47.4882	47.7015	47.8749	48.0735	48.5161	48.6471	49.1040	49.3626	49.7694	49.9336	50.0892	50.3346	50.4861	50.5027	50.5419	50.7281	50.8483	50.9959	51.1928	51.3441	51.4422	51.5820	51.5689	51.6751	51.5568	51.4606	51.2142	50.8962	50.5835	50.3866	50.2082	49.9412	49.5424	49.5146	49.3759	49.3566	49.5429	49.8494
d-Tm94A1_32_A08F	28.1132	31.2880	34.9370	36.8381	39.0320	40.7011	42.1089	42.9642	44.1503	45.0781	45.4210	45.9108	46.2973	46.4673	46.7464	46.9433	47.0643	47.5920	47.5191	48.1843	48.2794	48.7314	48.9065	49.0056	49.1726	49.1055	49.2119	49.4109	49.4094	49.6440	49.8213	49.8614	49.8804	50.0212	50.0419	50.0518	50.0098	49.7751	49.5176	49.3477	49.1556	49.0481	48.7050	48.6135	48.4093	48.3853	48.2039	48.4183	48.7882
d-Tm94A1_32_A09F	29.0153	33.7110	36.6029	39.3087	41.5712	42.8874	44.8320	46.2723	47.3179	48.3778	49.2182	49.5242	49.7114	50.1022	50.2598	50.5826	50.8269	51.3426	51.5526	51.8204	52.0083	52.3667	52.5292	52.8749	52.7575	52.9623	53.0795	53.1999	53.4887	53.4159	53.7603	53.7919	53.8508	54.0451	54.0638	53.9066	53.6166	53.3484	52.6935	52.1884	52.0500	51.8635	51.3065	49.8458	50.5065	50.4476	50.3900	50.5614	51.2769
d-Tm94A1_32_B01F	27.7076	31.5297	35.4464	38.4491	40.1499	42.2886	43.9629	45.9403	47.0538	47.8993	48.8476	49.4141	49.6168	49.8407	50.4318	50.7201	50.8761	51.3379	51.8173	52.2057	52.4590	52.7861	53.0718	53.3288	53.3084	53.5401	53.8330	53.7978	54.0607	54.3092	54.4418	54.4495	54.7020	54.6220	54.7125	54.6491	53.8398	54.0921	53.6227	53.1889	53.0415	52.7654	52.4257	51.9617	51.7595	51.8587	51.5091	51.6606	52.3977
d-Tm94A1_32_B03F	27.6699	31.9871	34.5873	37.5850	39.7808	41.4780	43.3429	44.6113	45.4517	46.7059	47.6108	48.1055	48.2236	48.4934	49.1719	49.1026	49.2629	49.7607	50.2289	50.5233	50.7787	51.0995	51.3546	51.5741	51.6636	51.6425	51.9130	51.9900	52.1934	52.3990	52.4829	52.4568	52.7763	52.7059	52.8422	52.6731	52.3564	52.2572	51.8234	51.4049	51.2296	50.9526	50.6793	50.3093	50.0569	50.1328	49.8274	49.9677	50.5950
d-Tm94A1_32_B05F	27.3881	31.2852	34.2298	37.0140	38.7351	41.1541	42.9637	44.1801	45.4735	46.4010	46.8876	47.5989	47.6233	47.9598	48.6149	48.7491	48.7686	49.2416	49.6755	49.8735	50.3071	50.4875	50.7726	51.0090	50.7977	51.0913	51.1903	51.4409	51.5476	51.7088	51.8097	51.9352	52.0892	52.0800	52.0436	51.9232	51.8309	51.5546	50.9907	50.7585	50.5623	50.3601	49.9729	49.6044	49.4672	49.4587	49.1892	49.3219	49.8427
d-Tm94A1_32_B08F	26.2871	29.6201	31.4779	33.6237	35.0630	36.3279	37.9910	39.0775	39.6318	40.2409	41.2939	41.5341	41.4084	41.7656	42.2394	42.3637	42.4258	42.5854	42.7698	42.8950	43.2538	43.3283	43.4382	43.8064	43.8168	43.7428	43.8617	43.8910	43.9703	44.1575	44.1981	44.1078	44.5416	44.4104	44.3834	44.2579	44.2254	43.8984	43.5709	43.3345	43.1096	42.9399	42.5782	42.2535	42.2440	42.3630	42.0509	42.2604	42.6559
d-Tm94A1_32_B09F	24.7862	29.1117	31.6062	33.8462	35.8357	37.3503	38.8674	40.1958	41.2148	41.8551	42.7870	43.2007	43.4248	43.3169	43.7309	44.1455	44.0836	44.3364	44.5438	44.8767	45.1565	45.3318	45.5287	45.8834	45.2489	45.9870	45.9886	45.8621	46.3473	46.3858	46.5225	46.5904	46.8033	46.6735	46.5619	46.4673	46.1691	45.6702	45.1175	44.5740	44.2616	43.9521	43.4847	42.9952	42.6953	42.5532	42.2054	42.3984	43.2189
d-Tm94A1_32_C01F	26.3279	30.1500	32.9007	35.5350	38.5964	40.0958	42.2781	43.7338	44.5147	45.5383	46.3237	47.3516	47.0244	47.4177	47.6371	48.3965	48.7579	49.1153	49.3358	49.5831	50.0153	49.5667	49.6623	50.9511	51.0359	51.1915	51.1773	51.5118	51.5896	51.7739	51.7303	52.0264	52.1618	52.2963	52.1311	52.1451	52.2044	51.9166	51.5494	51.1188	50.9590	50.3409	50.6360	50.3822	50.1929	50.0425	50.0767	50.1525	50.6482
d-Tm94A1_32_C03F	25.5255	28.7952	32.0899	35.3523	37.8605	39.7722	41.9730	43.7735	45.0503	46.1448	46.8713	47.4240	47.6218	48.0489	47.8651	48.8142	49.2796	49.9991	50.2531	50.7020	50.8438	51.2179	51.1738	51.2777	51.9477	51.9284	52.3956	52.3416	52.5760	52.7592	52.8840	53.0288	53.0906	53.1791	53.1759	53.0311	52.9392	52.6172	52.2325	51.7686	51.5629	50.6962	50.8727	50.5153	50.2805	50.1706	49.9696	50.2547	50.8774
d-Tm94A1_32_C05F	25.3240	29.8764	32.4510	35.9700	38.5169	40.3170	42.7562	44.1935	45.4651	46.6322	47.7077	47.7092	48.1392	48.5449	48.4684	49.1098	49.4967	50.2433	50.5670	50.8051	51.1758	51.5019	51.3328	51.7874	52.2805	52.1360	52.3406	52.5567	52.7388	52.8058	53.0398	53.1917	53.2342	53.2653	53.4349	53.2264	53.2852	53.0828	52.6326	52.4082	52.2081	51.5351	51.6394	51.3895	51.3193	51.2287	51.2059	51.4273	51.8566
d-Tm94A1_32_C06F	25.6662	30.0964	33.0917	35.1154	38.3301	39.7337	41.9026	43.4965	44.7642	45.7130	45.9257	46.9913	46.7100	47.2055	47.5006	47.9548	48.5499	49.0985	49.1395	49.5378	49.9033	50.0756	49.1538	50.8868	50.9074	51.1086	51.0349	51.3310	51.5043	51.5913	51.6797	51.9972	52.0553	52.2366	51.9789	51.9992	51.9228	51.5999	51.0206	50.5268	50.2952	49.5584	49.8230	49.4433	49.1644	48.8187	48.8535	48.9427	49.6898
d-Tm94A1_32_C08F	22.5856	26.4341	28.2511	31.6570	33.8692	35.7508	37.9049	39.2734	40.1744	41.4476	41.7203	42.6782	42.5127	43.2408	43.3668	43.8279	43.9706	44.3547	44.4708	44.9570	45.2273	45.6427	45.4824	46.1584	46.0399	46.3911	46.4689	46.5360	46.6753	46.7604	46.9742	47.0847	47.2331	47.2334	47.0964	46.9677	46.7724	46.3420	45.8486	45.2246	45.0327	44.5909	44.3333	43.7529	43.4400	43.1978	42.8639	43.2914	44.0771
d-Tm94A1_32_C11F	26.1877	30.0875	33.0803	35.8884	38.5813	40.5772	42.2822	44.1571	45.1822	46.2913	46.9103	47.8324	47.6662	48.1341	48.3850	48.7997	49.2827	49.7142	50.0356	50.3625	50.7087	50.7776	51.2470	51.8241	51.5402	51.7435	51.9247	52.2088	52.2689	52.4441	52.5118	52.6675	52.8037	52.9640	52.8619	52.8457	52.7870	52.5033	52.1054	51.6408	51.4009	51.0192	50.9158	50.6465	50.3673	50.3154	50.1786	50.4106	51.0308
d-Tm94A1_32_C12F	25.5411	28.3460	31.6292	33.9855	36.3909	37.4393	39.9009	41.2701	42.9614	43.6872	44.1542	45.1648	44.8104	45.2700	45.9554	46.1625	46.3571	46.6520	45.8966	47.1450	47.4194	47.3159	48.1780	48.0608	48.3212	48.5388	48.6619	48.6694	48.9166	49.0469	49.1202	49.0566	49.0504	49.3737	49.3058	49.2832	48.9954	48.9602	47.4283	48.2251	48.3002	47.7625	47.7129	47.5840	47.2996	47.1498	47.1954	47.2367	47.7319
d-Tm94A1_32_D01F	25.8439	28.6638	32.0836	34.7282	36.9759	38.9143	40.8119	42.4771	43.8934	44.8582	45.5824	45.5979	45.9878	46.5314	47.0290	47.3216	47.4445	48.0158	48.3972	48.8281	49.0505	49.4500	49.6794	49.9424	50.0513	50.1973	50.4282	50.4742	50.6881	50.8120	50.9920	50.8795	51.1309	51.1286	51.3626	50.7704	50.9693	50.7514	50.1807	49.8009	49.6042	49.3805	49.0998	48.6664	48.5037	48.4827	48.2479	48.4582	49.1303
d-Tm94A1_32_D03F	26.1258	29.9942	33.4143	36.5673	38.7797	40.3249	42.3300	42.8813	45.3071	46.6066	47.5462	47.7458	48.1812	48.7040	49.0088	49.3620	49.7675	50.2521	50.6614	51.2207	51.1606	51.5034	51.9630	52.1494	52.5604	52.4737	52.8566	52.8614	53.0438	53.3720	53.3866	53.2617	53.6031	53.8091	53.6688	52.4605	53.6392	53.2156	52.7011	52.3584	52.0616	51.7955	51.6317	51.1120	50.9884	50.9946	50.6832	51.0368	51.6614
d-Tm94A1_32_D05F	24.4434	27.2993	30.5507	32.4771	34.8497	36.8900	38.2945	40.0644	41.0879	41.9042	42.8770	42.9597	43.3777	43.8679	44.1983	44.3886	44.4130	45.0156	45.1925	45.6312	45.8774	46.1544	46.4162	46.7428	46.8238	46.9753	47.0454	47.2172	47.2591	47.4943	47.5715	47.5898	47.8052	47.7739	48.1928	47.6592	47.6929	47.5342	47.0961	46.8306	46.6360	46.4513	46.2515	45.9153	45.7381	45.7372	45.5978	45.7041	46.2473
d-Tm94A1_32_D06F	26.3741	29.7162	32.5707	35.3276	37.5873	40.1674	41.5559	42.6895	44.5664	45.3963	46.3397	46.5127	46.8220	47.4394	47.8271	48.2665	48.4675	48.9666	49.3094	49.6331	49.8326	50.1420	50.4162	50.8333	50.9443	50.9003	51.2659	51.3863	51.6467	51.7247	51.9425	51.7480	52.0713	52.0851	52.2359	51.3569	52.0812	51.8718	51.4235	51.1166	50.9268	50.7656	50.6530	50.2159	50.1900	50.2167	49.9731	50.2351	50.7011
d-Tm94A1_32_D09F	24.2607	29.1228	31.4074	34.0691	36.2287	38.4904	39.7908	41.1196	42.8525	43.8567	44.5866	44.6993	45.4366	45.9647	46.2316	46.3938	46.6625	47.1280	47.5830	47.8080	47.8908	48.4139	48.6448	49.1375	49.2165	49.2268	49.4349	49.7483	49.8871	49.8704	50.1221	50.1160	50.2457	50.4080	50.5178	49.6943	50.1212	49.9762	49.5261	49.0895	48.9120	48.7302	48.3849	48.0578	47.9009	47.8541	47.6583	47.8532	48.4822
d-Tm94A1_32_D10F	23.3476	27.3654	30.5614	33.8017	36.2907	38.7210	40.5391	42.5911	43.9756	45.1002	46.3760	46.3264	47.0962	47.3105	47.9562	48.2772	48.8879	49.4223	49.9469	50.4523	50.5119	51.1273	51.2649	51.4954	51.6101	51.9318	52.1141	52.4072	52.5097	52.7813	52.9152	53.1217	53.2037	53.2291	52.8503	53.2016	52.8537	52.4618	52.0499	51.4315	51.2394	51.1271	50.5522	49.3507	49.8613	49.7856	49.7719	49.9403	50.5428
d-Tm94A1_32_E04F	25.7715	29.8807	32.9278	35.2714	37.9397	38.9627	41.3353	43.0229	44.1874	45.2906	46.2041	46.6972	46.8592	46.9998	47.3758	47.4721	48.1605	48.7253	48.9417	49.2883	49.8349	50.1840	50.2112	50.5463	50.7396	50.8324	51.0170	50.9956	51.3028	51.3936	51.6533	51.8079	51.8512	51.9620	51.9700	51.9639	51.8009	51.5351	51.1065	50.6744	50.5852	50.3950	50.1895	49.7391	49.7082	49.5613	49.3919	49.6681	50.0918
d-Tm94A1_32_E05F	26.4218	29.8396	32.9366	35.7387	38.1258	40.2798	41.6778	43.5602	44.6695	45.6615	46.4517	47.0128	47.1437	47.2917	47.5334	48.0921	48.5527	49.0998	49.3984	49.8539	50.1394	50.3067	50.5813	50.8953	50.9583	51.2460	51.2873	51.3808	51.7484	51.8487	51.9200	52.0680	52.0660	52.2046	52.1196	52.0097	51.9703	51.6801	51.2238	50.8041	50.0752	50.4056	49.9105	49.5334	49.2735	49.2239	49.1393	49.2415	49.9186
d-Tm94A1_32_E07F	23.2904	26.6754	29.9181	32.6532	35.6165	37.5618	39.3082	41.1455	42.1684	43.3390	44.4464	45.3339	45.1743	45.4873	45.8170	46.5009	47.0421	47.6370	47.9523	48.2014	48.7805	48.9513	49.1460	49.5442	49.6286	50.0878	50.0541	50.2035	50.4755	50.6705	50.6855	50.9571	50.8966	51.1544	51.0146	51.2271	51.1950	50.8520	50.4164	50.1994	49.2849	49.8794	49.5533	49.2903	49.0849	49.0772	49.0424	49.0919	49.6585
d-Tm94A1_32_E08F	25.1788	28.3483	30.6283	33.8780	35.2479	37.0156	38.1848	39.6653	40.8618	41.8144	42.7735	42.9400	43.2548	43.5287	43.8230	44.0655	44.4222	44.8908	44.8303	45.5591	45.7950	45.9744	46.2600	46.5594	46.6009	46.6563	46.8603	46.8388	47.1663	47.3062	47.5287	47.5515	47.6621	47.7159	47.6855	47.6866	47.5218	47.4884	47.1783	46.8220	46.6737	46.6128	46.2688	45.9701	45.7764	45.6906	45.5256	45.7450	46.2063
d-Tm94A1_32_E09F	27.3017	31.5002	34.2235	37.0069	39.9752	41.8438	43.8827	45.0461	46.3147	47.5310	48.4084	48.8164	48.9361	49.6639	49.6185	50.0068	50.7011	51.0694	51.5910	51.8977	52.3324	52.6954	52.9279	53.1350	53.4067	53.5503	53.6301	53.8674	53.9735	54.2469	54.3487	54.5147	54.5919	54.7544	54.5202	54.4227	54.2387	53.7461	53.1768	52.5689	52.2935	51.9684	51.4708	51.0899	50.7231	50.4803	50.3026	50.4714	51.2484
d-Tm94A1_32_F04F	25.7891	29.2017	32.2769	34.5391	37.3972	38.8669	41.0215	42.3777	43.5550	44.6412	45.4318	45.8447	46.0790	46.3636	46.9570	47.1869	47.3508	48.0020	48.2614	48.4631	48.9970	49.3349	49.5676	49.6736	49.7573	50.0461	50.0380	50.1077	50.5704	50.5665	50.6887	50.8524	50.9886	51.1808	51.0460	51.1796	51.0533	50.9264	50.6095	50.0756	50.1386	49.8389	49.7011	49.4394	49.4300	49.3554	49.3054	49.4286	49.7956
d-Tm94A1_32_F06F	23.2639	26.4959	29.3387	32.3744	33.9170	36.1689	37.3379	38.9367	40.0035	41.4211	41.4234	42.5631	42.9619	43.1680	43.7194	43.8970	44.0639	44.2338	44.6514	44.9844	45.4121	45.7185	46.0217	46.2527	46.4696	46.6514	46.7518	46.0289	46.9406	47.2668	47.1200	47.5058	47.4274	47.5627	47.4199	47.4999	47.4022	47.2761	47.0474	46.7366	46.6061	46.5231	46.1050	46.0116	45.8696	45.9020	45.8232	46.0190	46.3553
d-Tm94A1_32_F12F	22.0966	26.5900	28.9759	32.0745	34.2675	36.3950	38.0917	39.6163	40.9388	41.9300	42.7874	43.7321	43.4695	43.7409	44.6371	44.6171	45.1336	45.4703	45.8513	46.0889	46.4554	46.9094	47.5145	47.5059	47.7284	46.7505	47.7721	46.8843	47.9694	47.9571	48.2428	48.3926	48.4322	48.6694	48.5492	48.4763	48.4537	48.2774	47.9599	47.6786	47.5219	47.4271	47.0387	46.5889	46.5461	46.4392	46.4866	46.1654	47.0237
d-Tm94A1_32_G02F	28.7981	32.5542	35.5783	38.2022	40.7629	42.3442	44.4870	46.0373	47.2830	48.0471	48.8620	49.7040	49.8710	50.0223	50.5933	51.0584	51.2809	51.9792	52.5468	52.7773	53.0348	53.3007	53.8062	53.9463	54.0947	54.1615	54.4614	54.5982	54.9015	55.0267	54.9455	55.1745	55.4159	55.4885	55.5158	55.5570	55.4348	55.0581	54.6938	54.2840	54.1733	53.9320	53.6148	53.1914	53.2176	51.5285	53.0032	53.0869	53.8796
d-Tm94A1_32_G05F	24.4817	28.3280	31.3456	33.7392	36.2800	38.4087	40.4060	41.8110	43.1748	44.0955	44.9287	45.6053	45.8663	45.9762	46.6630	46.8117	47.0758	47.7990	48.0701	48.4532	48.7921	48.9430	49.2799	49.6127	49.7505	49.7238	49.9345	50.0696	50.2821	50.5023	50.4486	50.5508	50.7256	50.9579	50.8526	50.9315	50.8948	50.5907	50.2581	49.9157	49.9188	49.6726	49.3687	48.9376	49.0832	47.8986	48.7931	48.9650	49.5419
d-Tm94A1_32_H04F	28.8320	33.5588	36.4409	39.4906	41.9670	44.0331	46.4248	47.2745	48.6609	49.7216	50.3559	51.5075	51.3898	51.2671	52.1255	52.6054	52.9995	53.6158	54.0173	54.2450	54.8505	55.1038	55.5011	55.5268	55.7224	55.9900	56.1668	56.3632	56.5140	56.8534	56.7881	56.9305	57.0367	57.1924	57.3880	56.9800	56.7953	56.2549	55.5843	54.8213	54.7333	54.3200	53.8409	53.2752	52.9812	52.8591	52.5142	52.7792	53.4852
d-Tm94A1_32_H12F	28.3418	31.0633	33.2968	35.6283	37.8724	39.6120	40.8330	42.1769	43.4945	44.1780	44.8173	45.2766	45.3540	45.6968	46.0418	46.2633	46.2686	46.3381	46.8354	46.9817	47.3765	47.6855	47.9261	48.1492	48.3025	48.5011	48.4632	48.6535	48.6242	48.9908	48.9662	48.7147	49.2935	49.2534	49.1055	49.0862	48.9028	48.8232	48.4298	47.9229	47.7360	47.6550	47.1827	46.7871	46.3021	46.6530	46.5274	46.8391	47.2180
d-Tm94A1_33_A01F	30.2749	34.6250	37.6450	40.2897	42.5808	44.1078	45.6041	47.0897	47.7609	48.9688	49.6972	50.0642	50.1771	50.2068	50.8254	50.9542	51.1026	51.5964	52.1880	52.3387	52.4753	52.8326	52.9878	53.2027	53.2428	53.3286	53.4041	53.6306	53.7525	53.8097	54.0447	53.8980	54.2104	54.3185	54.2109	54.3014	53.9585	53.6785	53.2625	52.8773	52.6226	52.4556	52.0807	51.7521	51.4473	51.4035	51.4713	51.4769	52.0988
d-Tm94A1_33_A03F	26.5740	30.7592	33.4337	35.6534	37.5055	39.4505	40.9435	42.2940	43.4591	44.2200	45.1591	45.4718	45.6577	45.7111	46.0832	46.3352	46.5424	46.6576	47.2857	47.3676	47.6722	47.9121	48.0457	48.1970	48.3066	48.3474	48.2775	48.5445	48.7122	48.8307	48.8665	47.9081	48.9449	49.0766	49.1205	49.2009	48.8890	48.8219	48.6045	48.1799	48.0808	47.9454	47.6056	47.3797	47.1912	47.1362	47.2065	47.2381	47.6681
d-Tm94A1_33_A05F	29.9208	33.1791	35.9922	38.2583	39.9372	41.4300	43.3597	44.4140	45.2457	46.3403	47.1591	47.4314	47.6352	47.6938	47.8998	48.0755	48.3066	48.4180	48.8745	49.1407	49.3784	49.5794	49.8705	50.0333	49.9883	50.0552	50.1426	50.3515	50.3768	50.5387	50.5873	50.7475	50.7297	50.8760	50.8277	50.8498	50.7046	50.4747	50.2051	49.9214	49.8107	49.5809	49.2871	49.1363	48.8571	48.9036	48.9658	49.0547	49.4625
d-Tm94A1_33_A06F	28.1817	33.4784	36.4847	38.7909	40.5076	42.2937	43.9025	45.3668	46.0703	47.1937	48.0021	48.4483	48.5231	48.5546	48.9562	49.1849	49.4133	49.6237	50.2219	50.3676	50.7384	50.9379	51.0760	51.3011	51.2551	51.4102	51.4140	51.7215	51.7069	51.8164	51.9746	51.9271	52.1412	52.2336	52.2442	52.3008	52.0172	51.7428	51.3539	51.0683	50.8846	50.6524	50.4223	50.0847	49.6550	49.7378	49.7310	49.8408	50.3022
d-Tm94A1_33_A07F	30.8815	35.1216	38.4460	41.0921	42.8814	44.6993	45.9725	47.5090	48.2944	49.2857	50.0092	50.5423	50.6579	50.5782	50.8694	51.3055	51.4130	51.9699	52.4313	52.6616	52.7742	53.0946	53.2373	53.4303	53.4465	53.5885	53.6632	53.8504	53.9561	54.0335	54.2566	54.2481	54.4035	54.4897	54.4618	54.3903	54.2762	53.9443	53.5010	53.2285	52.9391	52.7320	52.4671	52.1692	51.9086	51.8261	51.9270	52.0162	52.4480
d-Tm94A1_33_A08F	27.5914	31.9840	35.0220	37.4934	38.8689	41.7256	42.8311	44.2911	45.6980	46.2892	46.9294	47.5424	47.7469	47.7969	48.1736	48.4643	48.4505	49.1459	49.4534	49.7992	49.8910	50.1672	50.4227	50.6975	50.6872	50.7020	50.8746	50.8930	51.1312	51.3020	51.5364	51.0731	51.6482	51.6535	51.9030	51.6975	51.5803	51.4202	51.0196	50.7776	50.5957	50.5097	50.1899	49.8472	49.6282	49.5760	49.5944	49.7507	50.1197
d-Tm94A1_33_A09F	29.1916	34.0460	36.6774	39.0937	40.2195	41.8910	43.8559	44.7950	45.6960	46.7765	47.4745	48.0432	47.8708	48.1502	48.3710	48.6278	48.8494	49.1817	49.6811	49.7178	50.0856	50.1737	50.3206	50.5882	50.6099	50.6283	50.7092	50.9258	50.9916	51.0485	51.0512	51.1707	51.4073	51.5070	51.5163	51.6451	51.3130	51.1592	50.9238	50.5746	50.3572	50.1524	49.9258	49.7348	49.4870	49.4948	49.3955	49.6490	50.0252
d-Tm94A1_33_A11F	27.8579	30.7342	32.9248	35.8138	37.3608	37.3982	39.6920	40.5582	41.4118	42.4861	43.2798	43.5759	43.4724	43.5542	44.1415	43.8812	44.2597	44.1401	44.5135	44.7869	45.1586	45.2133	45.5264	45.6408	45.5260	45.7076	45.7841	45.8436	45.8846	46.0140	46.1559	45.7059	46.2995	46.3011	46.1991	46.2222	46.1425	45.8428	45.5842	45.3590	45.2072	44.8918	44.6953	44.5978	44.3343	44.3154	44.3592	44.4653	44.8034
d-Tm94A1_33_B01F	26.6440	30.7559	33.2984	35.4026	37.5845	39.0438	40.8134	41.9081	42.7178	43.6227	44.2931	45.1817	44.7762	45.2421	45.5054	45.9964	45.7570	46.1000	46.5041	46.6652	47.0279	47.2624	47.3673	47.7020	47.7711	47.7795	47.8701	47.9859	48.0971	48.3427	48.4794	48.5081	48.7009	48.6794	48.7422	48.4386	48.2984	47.9015	47.3027	47.0095	46.7903	46.6085	46.1552	45.4447	45.3380	45.3820	45.1497	45.2515	45.8100
d-Tm94A1_33_B03F	26.3488	31.1499	34.5050	37.0522	39.3230	41.5987	43.3778	44.8597	45.8813	46.9792	48.1120	48.6303	48.5682	48.9000	49.8204	50.0422	50.1249	50.5775	51.0720	51.3135	51.7396	52.1265	52.3557	52.5339	52.7383	52.8135	52.9261	53.1096	53.2826	53.4311	53.5688	53.7163	53.9383	53.9427	54.0350	53.9270	53.9011	53.5875	53.1971	52.9680	52.7615	52.5969	52.3335	51.9422	51.8820	51.9121	51.7933	51.8806	52.2829
d-Tm94A1_33_B08F	26.8452	30.6663	33.8663	36.8262	38.7737	41.4040	42.6700	44.3149	45.5934	46.4364	47.4725	48.0835	48.2729	48.3727	49.0575	49.1631	49.2343	49.8624	50.3064	50.6556	50.7940	51.1516	51.3067	51.6699	51.5477	51.8644	52.0423	52.1170	52.3829	52.3432	52.6043	52.6879	52.7316	52.9409	53.0139	52.9372	52.5574	52.6395	52.1193	51.7130	51.5752	51.4387	51.0886	50.7192	50.5628	50.5175	50.4465	50.5811	51.0463
d-Tm94A1_33_C07F	29.0959	33.2692	35.8491	38.3664	40.6725	42.6401	44.1109	46.0372	46.6696	47.8776	48.2578	49.2791	48.5538	49.4799	50.0634	50.0035	50.6363	50.7012	51.2524	51.5931	51.7622	51.9389	52.3688	52.3877	52.6184	52.8029	52.9940	53.0549	53.2468	53.5100	53.4644	53.4025	53.6094	53.7951	53.5955	53.5951	53.3301	52.9480	52.3760	51.9024	51.7154	51.3999	50.9926	50.5309	50.2176	50.0504	49.9042	50.0681	50.6394
d-Tm94A1_33_D02F	23.7106	27.2436	30.9719	33.8456	37.1182	39.2778	41.2762	43.0187	44.4754	45.7921	46.6079	47.1030	47.2451	47.9850	48.7237	48.9874	49.4197	49.9935	50.4713	50.6163	51.2558	51.3779	51.6437	52.1044	52.3267	52.3590	52.7104	52.8578	53.0584	53.1450	53.3255	53.3804	53.6239	53.8221	53.8302	53.6307	53.7456	53.4847	52.9442	52.6207	52.5023	52.3306	52.0521	51.7241	51.5896	51.6150	51.4369	51.6362	52.2362
d-Tm94A1_33_D04F	27.2167	30.3050	32.8263	36.0998	37.7871	39.6251	41.5776	42.8870	43.8341	45.0322	45.7005	45.9518	46.0644	46.5691	47.0583	47.1591	47.6337	48.1064	48.3280	48.6769	49.3150	49.3184	49.5306	49.7233	50.0046	50.2625	50.2728	50.4222	50.5401	50.7761	50.7026	51.0028	51.0131	51.1721	51.0628	50.6029	50.8897	50.4933	49.8130	49.4068	49.3084	49.1501	48.7190	48.3629	48.1777	47.9196	47.8655	48.0328	48.6552
d-Tm94A1_33_D05F	23.7325	28.1958	31.4866	34.3712	37.1960	39.5511	41.7089	42.8918	44.8272	46.0535	46.9482	47.4073	47.5382	48.1221	48.9477	49.3176	49.5100	50.2092	50.6769	50.8445	51.6665	51.8332	52.0878	52.3030	52.6662	52.6417	53.0054	53.1648	53.4291	53.5959	53.6330	53.7657	53.9555	54.0735	54.1349	53.8010	53.9732	53.6251	53.0407	52.6581	52.5387	52.2780	52.0278	51.6006	51.3984	51.4333	51.1993	51.4197	52.1084
d-Tm94A1_33_D06F	25.3141	29.3482	31.8942	34.4591	37.4385	39.8079	40.7351	41.7889	43.9074	44.6258	45.4589	46.1490	46.0750	46.5522	46.9929	47.2739	47.6463	48.2576	48.6555	48.9194	49.4439	49.5505	49.8218	50.0331	50.2527	50.5478	50.4368	50.5680	50.7430	50.9335	51.1189	51.3638	51.4329	51.4303	51.5484	50.4597	51.2158	50.9226	50.2906	49.9484	49.9255	49.7200	49.3583	49.0033	48.8056	48.6411	48.6689	48.7095	49.3374
d-Tm94A1_33_D12F	22.8936	26.8601	29.9016	32.4664	35.3170	37.2589	38.7144	39.6180	42.1549	43.1509	43.8541	43.7691	44.4895	44.9221	45.3835	45.7198	45.9074	46.2253	46.8187	47.0971	47.2950	47.7150	47.9400	48.3293	48.5796	48.5090	48.7844	48.8581	49.1174	49.2258	49.5496	49.3672	49.6413	49.6506	49.0314	48.8979	49.4582	49.1956	48.7525	48.4706	48.2246	48.0118	47.7986	47.3757	47.1435	47.0448	46.9251	47.1934	47.8104
d-Tm94A1_33_E01F	27.0316	30.2826	33.9154	36.2489	38.0230	40.3675	41.7340	43.4195	44.4941	45.4196	46.2196	46.8854	47.0405	47.6378	47.9254	47.9019	48.2184	48.8155	49.2275	49.5590	49.7770	50.2030	50.3685	50.4904	50.7067	50.7411	50.8581	51.1125	51.1650	51.3345	51.4309	51.6469	51.8202	51.7846	51.7085	51.7295	51.7012	51.5916	51.1266	50.6739	50.3952	50.3118	50.0130	49.9724	49.5803	49.5462	49.4788	49.6544	50.0749
d-Tm94A1_33_E02F	22.1883	26.0386	28.0221	30.8134	33.1364	34.9062	36.2189	37.3944	39.0744	39.9148	40.6474	41.2975	41.3105	41.5586	42.2056	42.5076	42.6455	42.9100	43.1291	43.5749	43.8768	44.2362	44.5173	44.6423	44.9272	44.9158	44.8905	45.1054	45.3105	45.4207	45.5868	45.5690	45.6469	45.7029	45.6591	45.6330	45.5334	45.4207	45.0325	44.5634	43.9900	44.2874	44.0424	43.7054	43.4689	43.3151	43.3782	43.6852	43.9869
d-Tm94A1_33_E04F	25.8510	28.9359	30.9764	34.7044	36.0825	38.0305	39.9590	40.7967	42.5980	43.8963	44.9111	44.7888	45.1391	45.2204	46.1057	46.3219	46.4300	46.7089	46.7854	47.4205	47.6727	48.0580	48.2802	48.3923	48.6699	48.6389	48.8139	48.8513	48.9430	49.0827	49.3772	49.4179	49.4328	49.4419	49.4635	49.4958	49.3588	49.2175	49.0506	48.5719	48.6735	48.3560	48.0629	47.7110	47.5831	47.4647	47.4902	47.7523	48.0590
d-Tm94A1_33_E05F	23.4689	27.0987	29.2202	31.9586	34.4183	36.3269	37.5987	38.9262	40.4561	41.3961	42.1006	42.5965	42.8052	43.2288	43.7105	43.8591	43.9938	44.5493	44.7171	45.0783	45.3480	45.6729	46.0671	46.1886	46.4035	46.3475	46.4271	46.5958	46.7867	46.8590	47.0535	47.0593	47.1688	47.3179	47.2229	47.0993	46.9926	46.9754	46.6196	46.2122	45.6654	45.8627	45.6761	45.3801	45.2107	45.0440	45.0411	45.2403	45.6480
d-Tm94A1_33_E08F	25.9840	29.8161	31.7524	35.1274	37.0406	39.6669	41.6470	43.0560	44.5966	45.5073	46.4525	46.9040	46.6929	47.2558	48.0382	48.2117	48.5480	48.9131	49.1893	49.6260	50.0805	50.5471	50.7131	50.8402	51.1855	51.1214	51.2851	51.4299	51.4726	51.7566	52.0350	51.9204	52.0595	52.1115	52.0893	52.1362	52.0630	51.8849	51.6373	51.1851	51.3178	50.7976	50.5516	50.2350	50.0605	49.9507	50.0193	50.2593	50.6100
d-Tm94A1_33_E10F	21.1498	24.9431	27.8824	31.0118	33.8681	35.5228	37.3002	38.9289	39.9517	41.1946	42.1305	42.8953	43.2266	43.5292	43.6356	43.9762	44.5258	45.1383	45.3704	45.4483	46.0002	46.3921	46.5641	46.9130	47.0933	47.4871	47.3208	47.5530	47.6196	47.7870	47.9087	48.1142	48.0004	48.2624	48.2691	48.3342	48.1890	47.7388	47.4867	47.2827	47.1729	46.9264	46.6688	46.2614	46.1817	46.0778	46.0810	46.1486	46.6734
d-Tm94A1_33_E11F	22.7566	27.0668	29.8315	32.2376	34.4290	36.6475	38.2958	40.0289	41.0148	41.9542	42.9828	43.3143	43.5240	43.7334	44.1340	44.2511	45.0185	45.3705	45.4055	46.0566	46.3073	46.5767	46.7316	47.3863	47.4461	47.5484	47.8263	47.7726	48.0156	48.0752	48.2314	48.4137	48.4727	48.6001	48.4637	48.3702	48.2744	47.7126	47.5630	47.2277	47.2079	46.9595	46.6722	46.2719	46.0958	46.0782	45.9179	46.2350	46.7786
d-Tm94A1_33_F07F	26.5324	30.5262	33.1754	35.8532	37.9815	39.6053	41.1272	43.0859	44.3620	45.0615	45.8934	46.7401	46.7019	47.2196	47.5041	47.8445	47.9593	48.4209	48.9221	49.2239	49.5836	49.9225	50.0327	50.3238	50.5131	50.7550	50.7561	50.9020	51.2404	51.2724	51.4163	51.4641	51.7229	51.4458	51.6558	51.6688	51.5802	51.3760	51.1432	50.7613	50.5573	50.3244	50.2565	49.7695	49.6199	49.4455	49.3656	49.6835	50.7338
d-Tm94A1_33_F08F	21.8574	25.1797	27.9606	30.3001	32.6044	34.9363	35.5735	37.5787	38.8029	39.4309	39.9705	41.2525	41.2792	41.5910	42.0753	42.4037	42.2912	42.8435	43.0096	43.3228	43.6176	43.7946	44.0580	44.4277	44.5547	44.6962	44.7491	44.8703	45.1616	45.2594	45.3217	45.2447	45.6114	45.5319	45.5708	45.4140	45.4540	45.2235	45.0925	44.7453	44.5651	44.4371	44.1732	43.8200	43.8084	43.6786	43.6411	43.9159	43.1436
d-Tm94A1_33_F09F	28.0905	31.0428	34.2624	36.9859	39.0148	41.1028	42.6177	44.0816	45.4848	46.3227	47.1347	47.7453	47.8839	48.3908	48.7138	49.0419	49.1152	49.7718	50.1586	50.3565	50.7748	51.0941	51.2502	51.5089	51.7517	51.8304	52.0591	52.1640	52.5539	52.4958	52.6163	52.6325	52.8081	52.8451	52.8976	52.6831	52.7009	52.4153	52.2039	51.7726	51.5478	51.4089	51.0765	50.5822	50.5425	50.3060	50.2353	50.5061	50.5280
d-Tm94A1_33_F10F	24.0641	27.7208	30.9530	33.7534	36.1357	38.3416	39.6302	41.3364	42.9519	43.8890	44.5401	45.4833	45.6179	46.0074	46.4988	46.9267	47.0163	47.6124	48.2288	48.5095	48.7352	49.1536	49.3656	49.5935	49.8357	49.8993	50.0792	50.3490	50.5282	50.7744	50.7164	50.8622	50.9333	51.0091	51.0951	50.9547	50.9822	50.9100	50.7144	50.2954	50.2788	50.2042	49.9518	49.6418	49.5757	49.3713	49.4135	49.6628	49.5589
d-Tm94A1_33_F12F	26.2131	30.1300	33.2381	35.7529	38.4682	40.3800	41.9938	43.8788	45.5618	46.3018	46.6304	47.8099	47.9515	48.3296	48.8259	49.2297	49.3977	49.8824	50.4487	50.8038	51.1460	51.6135	51.6887	51.9193	52.1911	52.3918	52.5651	52.9055	52.8904	53.2980	53.0864	53.3495	53.3324	53.5502	53.4027	53.3491	53.2520	52.9998	52.6538	52.1724	51.9602	51.8124	51.2646	51.0436	50.7510	50.6257	50.5311	50.8073	51.1296
d-Tm94A1_33_G04F	27.2950	30.8937	33.5540	36.3982	38.3989	40.0311	42.1622	43.7369	44.7027	45.7002	45.9977	46.6759	46.7728	46.7959	47.7124	48.0838	48.0860	48.4964	48.9372	49.3964	49.6022	49.8029	50.2140	50.4722	50.6240	50.5823	50.6499	50.8591	50.9756	51.1812	51.3097	51.3877	51.5341	51.6095	51.5918	51.5719	51.2982	51.2327	51.0362	50.6216	50.3946	50.1978	49.9123	49.6856	49.4575	48.7628	49.3920	49.4910	50.2451
d-Tm94A1_33_H01F	25.6485	29.7820	31.4441	34.6246	36.4407	38.3033	39.9035	41.1189	42.3167	43.2900	43.9739	44.4466	44.6680	44.8927	45.5188	45.3811	45.2256	45.5343	46.1884	46.3972	46.7931	47.0107	47.3711	47.5122	47.8729	47.7393	47.7408	47.9239	48.1524	48.3128	48.4094	48.3689	48.5902	48.6672	48.6388	48.5464	48.5453	48.3341	47.9593	47.7409	47.5761	47.4996	47.1638	46.9298	46.9035	46.8037	46.8588	47.0091	47.4258
d-Tm94A1_33_H03F	28.9735	33.1489	35.8157	38.7933	41.0964	42.2529	44.8932	46.0685	47.4065	48.4218	49.4730	49.7922	50.0278	50.3560	50.8529	50.9082	51.2310	51.6244	52.1017	52.3041	52.7800	53.0387	53.4065	53.5363	53.8343	53.8287	53.9709	54.1427	54.3744	54.6392	54.6656	54.6620	54.8613	54.9764	54.9487	54.8447	54.7870	54.5932	54.0078	53.6680	53.5146	53.2658	52.8482	52.5624	52.4258	52.3694	52.3288	52.4512	52.9195
d-Tm94A1_33_H08F	25.0920	28.1502	31.4734	34.1063	35.7658	36.1881	38.9900	40.0973	41.5895	42.5379	43.7143	44.0819	43.8253	44.4616	44.9176	44.9239	45.1175	44.8152	45.7071	46.2439	46.3278	46.6947	47.0312	47.2185	47.4770	47.2926	47.5455	47.7263	47.7483	48.0495	48.1165	48.1559	48.3506	48.2585	48.2340	48.0615	48.0212	47.7149	47.2707	46.8576	46.5715	46.5671	46.1661	45.7088	45.7050	45.4272	45.6472	45.7894	46.4112
d-Tm94A1_33_H09F	27.7899	32.4886	35.1598	38.3898	40.5325	41.5868	44.5035	45.8584	47.2099	48.4123	49.3886	49.7228	49.9134	50.3313	50.9116	50.7956	51.2133	51.3406	52.2199	52.5981	52.8478	53.2377	53.7074	53.8095	54.2249	54.1067	54.2738	54.4724	54.7485	54.9559	54.9862	54.9356	55.2746	55.4982	55.1951	54.9742	54.8682	54.4256	53.6265	53.3056	52.9009	52.7718	52.2333	51.7376	51.5936	51.4651	51.4633	51.5579	52.3330
d-Tm94A1_33_H10F	26.0877	30.0224	32.9156	36.3086	38.2550	39.8769	42.2401	43.5305	44.8115	45.8365	46.7513	47.3552	47.3054	47.9713	48.1224	48.3634	48.8589	49.0262	49.6141	49.8486	50.4251	50.6571	51.0434	51.0979	51.3411	51.4729	51.5702	51.7318	51.7828	52.0996	52.1621	52.2946	52.3019	52.5187	52.5611	52.4349	52.4382	51.9419	51.5221	51.0851	50.9845	50.7907	50.3424	50.0084	49.8179	49.7410	49.6637	49.8612	50.2246
d-Tm94A1_33_H11F	27.3511	32.0399	35.2263	37.8497	39.8917	41.4520	44.0147	45.0985	46.0423	47.4901	48.2958	48.7143	48.9800	49.4656	49.6446	49.8631	50.4856	50.8575	51.1143	51.6207	51.9951	52.1512	52.4271	52.6954	52.7915	52.9533	53.2801	53.3311	53.0934	53.6101	53.8876	53.9642	53.9262	54.0401	54.1997	54.0695	53.9432	53.6135	53.2511	52.6985	52.5351	52.5378	52.0769	51.7546	51.6393	51.4912	51.3935	51.6032	51.9228
d-Tm94A1_34_A02F	27.2498	31.9381	35.1137	37.3661	40.0873	41.7543	43.6723	44.5783	45.4681	46.8706	47.5369	48.2421	48.1956	48.1313	48.5829	48.9874	49.2019	49.4700	50.0741	50.2725	50.5151	50.7639	51.0580	51.3240	51.3246	51.4586	51.4468	51.8353	51.9221	52.0083	52.2723	52.0511	52.2176	52.4509	52.4044	52.4398	52.0886	51.9277	51.4812	51.1393	50.9220	50.7499	50.3467	50.0047	49.7002	49.6612	49.7281	49.8052	50.4111
d-Tm94A1_34_A04F	29.9540	33.8213	37.2599	39.9364	42.1448	43.6525	45.3086	46.7541	47.6071	48.5620	49.6323	50.1330	50.0231	49.9749	50.4536	50.6101	50.9548	51.3545	51.7190	52.0828	52.4444	52.5967	52.7417	52.9390	52.9321	53.0457	53.2340	53.4314	53.5226	53.6828	53.7287	53.7896	53.9113	54.0491	54.0198	53.9672	53.7390	53.4518	53.0877	52.6780	52.5165	52.2835	51.8895	51.6080	51.3022	51.2961	51.2820	51.3966	51.8845
d-Tm94A1_34_A10F	30.3090	34.4327	36.5898	40.0064	41.8161	43.3013	44.4881	45.9469	46.5274	48.0627	48.8721	49.0887	49.1236	49.2026	49.6165	49.7364	50.0894	50.2778	50.6536	51.0153	51.2875	51.4476	51.7916	51.8345	51.7586	51.8574	52.0727	52.1860	52.3251	52.5508	52.4479	52.3076	52.7123	52.7232	52.7018	52.6733	52.4914	52.2642	51.8178	51.5484	51.4036	51.0632	50.8075	50.6746	50.4165	50.3269	50.4577	50.3671	50.9083
d-Tm94A1_34_B03F	26.0231	30.2515	33.7567	35.9013	38.4215	40.1178	41.7341	43.0536	44.3441	45.3992	46.3365	46.7529	46.4484	47.0701	47.7038	47.8057	48.0730	48.2953	48.9940	49.1229	49.4638	49.6391	49.7571	50.0055	50.2165	50.1642	50.4249	49.2113	50.5748	50.7610	51.0217	51.2197	51.1228	51.4760	51.2873	51.4386	51.4029	51.0927	50.8873	50.4990	50.5321	50.2990	50.1162	49.8798	49.7933	49.6769	49.7883	49.7887	50.1110
d-Tm94A1_34_B07F	23.5050	27.9362	31.0179	33.7306	35.7728	37.1690	39.2753	40.4844	41.4774	42.5873	43.3854	43.6797	44.0912	44.1705	44.7666	44.9439	45.0111	45.3059	45.6830	45.9157	46.2933	46.6594	46.8817	47.1326	47.2864	47.3048	47.3757	47.3293	47.6529	47.8430	48.0103	48.0856	48.0752	48.3156	48.1354	47.9748	47.8532	47.3524	46.8172	46.2838	46.1240	45.8309	45.3947	44.8935	44.6176	44.4400	44.2898	44.5246	45.1704
d-Tm94A1_34_C04F	22.8867	25.4518	28.7961	31.2301	33.4801	34.9171	35.8141	37.9877	38.9795	40.1526	40.3175	40.9864	41.0295	41.5389	41.8955	41.7391	42.0396	42.4669	41.9626	42.7491	43.0605	43.4552	43.5128	43.8365	44.0122	43.9872	44.2568	44.2662	44.2731	44.3577	44.6500	44.6642	44.7381	44.7796	44.7107	44.6703	44.5400	44.2988	43.1207	43.5252	43.4791	43.2959	42.9141	42.5228	42.5342	42.4627	42.2792	42.4667	43.0428
d-Tm94A1_34_D05F	27.2506	30.0854	33.4898	36.4630	38.5991	40.7764	42.2955	43.6831	44.6920	45.8313	46.3474	47.0734	47.2597	47.4468	47.7887	47.9488	48.6179	48.9791	49.1647	49.7396	49.9065	50.2126	50.3978	50.5715	50.8842	50.8573	51.2594	51.2468	51.4707	51.6248	51.6952	51.9748	51.8372	51.9895	52.0617	51.7380	51.6218	51.4561	50.7671	50.3322	50.0546	49.8816	49.5225	49.1419	48.9491	48.8276	48.6351	48.9557	49.4198
d-Tm94A1_34_D08F	26.2474	29.5887	32.4766	34.6212	36.5232	37.8016	39.9997	41.1415	42.2308	43.2529	43.7635	44.0921	44.4788	44.8345	45.0639	45.1310	45.6151	45.5799	46.2398	46.6987	46.5950	47.1095	47.1773	47.3380	47.6378	47.6711	47.9857	47.8680	48.0678	48.0591	48.4033	48.5143	48.6058	48.5395	48.8029	48.4303	48.3221	48.3318	47.8348	47.7147	47.3745	47.2445	47.0080	46.7260	46.6794	46.7679	46.7175	46.9341	47.1837
d-Tm94A1_34_D10F	26.6086	30.4795	34.0528	36.7198	39.2036	41.9149	43.2364	44.4785	45.8470	46.8540	47.5446	48.4363	48.4917	48.9842	49.5533	49.5339	50.1703	50.8750	50.9212	51.4932	51.7429	52.1706	52.3123	52.7082	53.0174	53.0081	53.4341	53.4144	53.6310	53.7377	53.8792	54.1745	54.0888	54.2412	54.3568	54.1899	54.0988	53.8002	53.2590	52.8432	52.6979	52.5284	52.0920	51.7408	51.5586	51.5212	51.3522	51.6755	52.3673
d-Tm94A1_34_E02F	24.6630	28.4428	32.1582	34.1367	36.0990	38.5412	40.6427	41.8654	42.9503	43.8668	45.0418	45.7822	45.4035	46.0718	46.5737	46.6937	46.9774	47.4790	48.0228	48.4877	48.8590	48.5097	49.4662	49.7770	49.7214	50.0153	50.1951	50.3608	50.4873	50.6558	50.8822	51.0304	51.0104	51.1187	51.1793	50.8495	50.7221	50.3076	49.7101	49.3284	48.9818	48.9111	48.3621	47.6857	47.6568	47.6254	47.3192	47.5212	48.3379
d-Tm94A1_34_E06F	24.5804	27.1031	29.8848	31.6277	33.0983	35.1351	37.0145	38.3023	39.4449	40.0338	40.5488	41.3875	40.8851	41.5275	41.8320	42.0646	42.0520	42.3624	42.8931	43.0491	43.2099	43.2852	43.7190	44.0454	44.1480	44.2932	44.4082	44.5171	44.4942	44.7976	44.8557	45.0111	44.9745	45.2131	45.1461	44.9493	44.9166	44.5897	44.2307	44.0666	43.8543	43.7773	43.4490	43.2419	43.1029	43.2519	43.0347	43.1835	43.6597
d-Tm94A1_34_E07F	24.7877	28.5353	31.7443	33.8761	35.6891	38.2974	40.1523	41.7123	42.8627	43.7707	44.8197	45.1504	44.8628	45.5941	46.0158	46.2951	46.3753	46.9289	47.5039	47.7036	48.0919	48.0669	48.6340	48.9651	49.1618	49.2854	49.3120	49.6878	49.7253	50.0175	50.2678	50.3672	50.2568	50.5447	50.4917	50.1675	50.1782	49.7269	49.1899	48.8595	48.7045	48.6391	48.1965	47.7797	47.6787	47.7955	47.4182	47.6234	48.2436
d-Tm94A1_34_E08F	27.3808	30.1619	33.2524	35.9878	37.5852	39.9346	42.1226	43.7008	44.6924	45.9063	46.6565	47.0844	46.9159	47.3649	47.8531	48.0785	48.3976	48.8150	49.5151	49.9028	49.9830	49.7634	50.5572	51.0388	50.9988	51.2603	51.3705	51.6853	51.5899	51.9393	52.0763	52.2563	52.3063	52.5347	52.5974	52.2588	52.2750	51.7576	51.1795	50.8380	50.6616	50.5913	50.1187	49.7445	49.5875	49.7779	49.2760	49.5069	50.1300
d-Tm94A1_34_F02F	23.4988	28.1089	30.7311	33.6662	36.7420	38.5658	40.5742	42.3100	43.7754	44.9223	45.7107	46.6298	46.6796	47.0970	47.6107	47.9318	48.5191	48.8512	49.2776	49.7221	49.9579	50.5115	50.9632	50.9846	51.2723	50.8395	51.4882	51.5262	51.7348	52.1671	52.0826	52.3684	52.3902	52.5901	52.4243	52.5405	52.4481	52.3331	52.0290	51.5934	51.5142	51.3596	51.1294	50.7916	50.5574	50.6107	50.5525	50.3111	51.2752
d-Tm94A1_34_F03F	25.2200	29.7183	32.3548	34.8826	37.1128	39.4922	40.6459	42.2590	43.4394	44.7953	45.3509	45.9490	46.1273	46.5308	46.9454	47.2334	47.3611	47.9217	48.4097	48.6981	48.9453	49.3217	49.5764	49.7767	50.0539	50.2167	50.2760	50.5487	50.6353	50.7335	50.9032	50.9307	51.0767	51.0779	51.1837	51.1510	50.9831	50.7973	50.5241	50.1262	49.9377	49.7526	49.4399	49.0795	49.0548	48.8262	48.7971	49.0465	49.0497
d-Tm94A1_34_H01F	22.9526	26.2555	28.8822	31.1371	33.6247	35.3897	37.0054	38.4024	39.3152	40.1309	40.8473	41.6835	41.6707	42.1646	42.6531	42.6351	42.7906	43.2786	43.5313	43.7579	43.9961	44.2853	44.5125	44.7619	44.8284	44.9523	45.1626	45.1923	45.3516	45.5852	45.7291	45.8119	45.9015	45.9173	45.8115	45.5043	45.5495	45.3486	44.9367	44.3628	44.1692	44.0611	43.7505	43.3049	43.1012	42.9728	42.9250	43.2052	43.6942
d-Tm94A1_34_H06F	25.3906	29.8091	33.5392	35.9636	38.8250	40.9745	42.6540	44.4034	45.5798	46.8723	47.7684	48.4681	48.2106	48.9618	49.7278	49.7766	49.8807	50.4964	50.8620	51.3762	51.6594	51.9771	52.3386	52.4916	52.7308	52.6698	52.9735	53.1734	53.3453	53.6093	53.6826	53.8759	53.9448	53.9948	53.9045	53.7137	53.7776	53.5217	53.0531	52.5604	52.3790	52.2971	52.0104	51.4609	51.3497	51.2354	51.1835	51.3450	51.9315
d-Tm94A1_34_H07F	25.0846	29.4814	30.8015	34.0390	36.6098	38.2651	40.0478	41.3590	42.0814	43.3734	44.4575	44.8143	44.7192	45.3546	45.8599	45.7732	45.8669	46.5187	46.8689	47.2148	47.3155	47.7977	48.0907	48.2345	48.1713	48.3140	48.4444	48.8907	48.8734	48.7446	49.1972	49.4307	49.3309	49.3961	49.3744	49.0927	49.0435	48.6396	48.1393	47.6850	47.5440	47.2720	46.9802	46.4838	46.2337	46.1024	46.1389	46.2677	46.7497
d-Tm94A1_35_A07F	25.9557	29.8475	32.2627	34.4391	36.4879	37.8869	39.5328	41.0107	41.7569	42.9344	43.6578	43.9861	43.8574	44.3040	44.6925	44.8316	44.6279	45.0982	45.3716	45.4576	45.8286	45.8694	46.1883	46.5597	46.3785	46.5521	46.6373	46.7605	46.9654	47.0594	47.2205	47.2809	47.3345	47.2331	47.3448	47.2067	46.9883	46.7835	46.2628	46.0033	45.8002	45.7658	45.2435	44.9249	44.8051	44.5650	44.7371	44.7728	45.3236
d-Tm94A1_35_B01F	26.8503	30.6725	33.5932	35.8015	37.4870	39.5824	41.5643	43.1528	43.7359	45.1024	45.6971	46.2766	46.7043	46.7287	47.1915	47.2278	47.3667	47.8098	48.3592	48.6267	48.9932	49.1932	49.3481	49.5361	48.6650	49.6268	49.9274	50.0655	50.2070	50.3103	50.4766	50.5245	50.6232	50.7721	50.9242	50.7498	50.4132	50.4709	49.2397	49.7724	49.6833	49.4196	49.2511	48.8825	48.6353	48.8124	48.7621	48.8746	49.2572
d-Tm94A1_35_B02F	27.7244	31.4404	34.5028	37.2529	39.6298	41.5335	43.3170	45.0363	46.0341	47.0917	47.6722	48.6742	48.8356	49.0338	49.6608	49.5236	49.7450	50.1719	50.8522	51.1149	51.5057	51.7682	51.9706	52.2443	51.8941	52.3995	52.6129	52.7526	52.9580	53.1015	53.1981	53.3111	53.3610	53.5669	53.6289	53.3410	52.9188	52.9237	51.8977	51.9080	51.7908	51.5577	51.1687	50.6897	50.3101	50.3681	50.1471	50.3833	50.9999
d-Tm94A1_35_B03F	29.0167	33.3737	36.0498	38.5209	41.1932	43.1639	44.7819	46.6524	47.3639	48.6605	49.6271	50.3074	50.3639	50.6201	51.0174	51.0599	51.2790	51.8044	52.4421	52.7101	52.8691	53.3958	53.4488	53.6761	53.5284	53.8807	54.1504	54.2317	54.4671	54.5784	54.6204	54.7907	54.8683	55.0629	55.1534	54.9718	54.8468	54.7219	53.6876	53.8535	53.7918	53.6094	53.3046	52.9000	52.7319	52.9035	52.7511	52.9694	53.3357
d-Tm94A1_35_B04F	25.4334	29.4751	32.7324	35.3661	37.8863	39.9466	41.3715	43.0981	44.3243	45.2710	46.2961	46.9381	47.0749	47.2930	47.9332	47.7980	48.0355	48.7491	49.2075	49.4994	49.8164	50.1385	50.2411	50.4499	49.8084	50.6049	50.8506	50.8625	51.0313	51.5957	51.4237	51.4477	51.5864	51.8438	51.8726	51.6807	51.4350	51.3769	50.7346	50.5753	50.5324	50.2956	49.9166	49.5120	49.4275	49.5102	49.4908	49.5536	50.0466
d-Tm94A1_35_B07F	22.5421	27.0097	29.8123	32.3705	34.0799	36.7172	38.1612	39.5961	40.7205	41.5870	42.2608	43.1777	43.4129	43.5347	43.7882	43.8958	44.2364	44.7135	44.9420	45.2386	45.2802	45.7051	45.8277	46.2275	46.3337	46.3704	46.5620	46.5122	46.8427	46.6769	47.0302	47.1130	47.1883	47.1404	47.3154	47.2453	47.0857	47.0089	46.3453	46.4051	46.2567	46.1126	45.8260	45.6012	45.5220	45.4645	45.4504	45.6186	45.9806
d-Tm94A1_35_B09F	24.8938	30.0770	31.9919	35.0013	37.5771	38.6768	39.6841	42.1075	43.2843	44.2602	44.9322	45.4432	45.4379	45.8617	46.3549	46.7421	46.7170	47.0470	47.5311	47.5608	47.9378	48.3380	48.3122	48.7195	48.8899	48.8194	48.9585	48.2042	49.2182	49.3204	49.6574	49.4725	49.5936	49.7626	49.7562	49.6849	49.5631	49.0695	48.7183	48.5317	48.2389	48.1020	47.6524	47.3375	47.0208	47.0186	46.7317	47.0884	47.3826
d-Tm94A1_35_C02F	22.9214	26.8196	28.3748	31.6894	33.8198	35.7280	37.5411	39.0554	39.8947	41.0234	41.6277	42.2276	42.1754	42.4359	43.1915	43.1537	43.2239	43.8506	44.1429	44.4357	44.4806	44.7443	44.5204	44.2355	45.1331	45.4625	45.7184	45.5783	45.7475	45.9261	46.1069	46.1579	46.1793	46.0651	46.3162	46.1747	45.9492	45.7629	45.3128	45.0496	44.9497	43.7475	44.2208	43.8516	43.6390	43.4544	43.2001	43.4713	44.1897
d-Tm94A1_35_C03F	26.0116	30.5106	32.9807	35.8980	38.7018	41.8919	43.9880	45.6888	46.9807	48.3758	48.8633	49.7400	49.5361	50.3341	50.5836	51.2759	51.6920	52.3732	52.7242	53.0420	53.3707	53.7141	53.9465	54.2796	54.5850	54.4960	54.8590	55.0017	55.1568	55.3955	55.5135	55.7453	55.8025	55.9086	55.8433	55.8193	55.9003	55.6292	55.2874	55.0282	54.7764	54.2828	54.2471	53.9459	53.7756	53.7000	53.6118	53.7604	54.3125
d-Tm94A1_35_C09F	26.1409	30.3392	33.3521	36.0980	38.4770	40.1134	42.4857	44.4010	45.3112	46.5764	46.7229	47.8207	47.3008	48.3806	48.3789	49.1146	49.3536	49.9802	50.2147	50.6556	50.9462	51.2585	50.8982	52.0988	52.1111	52.1116	52.2173	52.5269	52.5335	52.6851	52.8355	53.1306	53.2486	53.4011	53.0934	53.2101	53.1517	52.9118	52.3954	52.0683	51.7880	51.5241	51.2479	50.9387	50.8793	50.7313	50.5519	50.6710	51.4173
d-Tm94A1_35_D04F	25.3990	29.7122	31.9972	34.6910	36.9553	38.8248	40.1924	41.8862	43.4867	44.4195	45.1897	45.1763	45.9743	46.0149	46.7095	46.9314	47.1227	47.6004	48.0132	48.4205	48.4734	48.9017	49.0822	49.4710	49.6136	49.5786	49.8361	50.0168	50.1886	50.3996	50.6844	50.5886	50.7716	50.7527	50.4569	50.8049	50.5495	50.2904	49.8806	49.4903	49.2934	49.1550	48.8019	47.9694	48.2047	48.2620	48.0368	48.2616	48.8235
d-Tm94A1_35_D05F	25.4858	28.8807	30.7274	34.1605	36.5926	37.9241	39.8740	41.2138	42.3356	43.2273	44.3812	44.2544	44.6418	45.3267	45.6270	45.8686	46.0533	46.4554	46.7548	47.1463	47.3739	47.6350	47.9100	48.2698	48.4100	48.4341	48.5511	48.6849	48.8801	48.9267	49.2909	49.1077	49.2952	49.2801	49.4248	49.2183	49.3482	49.0159	48.5884	48.3090	48.2463	48.0167	47.7717	47.4057	47.2083	47.2615	46.9753	47.2223	47.8015
d-Tm94A1_35_D11F	24.6794	28.6405	30.4978	33.5064	36.2381	38.6218	40.1359	42.1046	43.2800	44.3656	45.3796	45.8757	46.1492	46.3411	46.6191	46.9203	47.5286	47.9837	48.6183	48.6743	49.1503	49.5019	49.6567	50.0551	50.2477	50.3348	50.4635	50.7148	50.9255	51.1764	51.1822	51.3235	51.4715	51.4801	51.3560	51.4870	51.2842	51.1131	50.7090	50.1893	49.9297	49.7918	49.3689	48.9517	48.8312	48.7126	48.7286	48.9573	49.5207
d-Tm94A1_35_E02F	25.8965	29.4400	32.9224	35.6939	38.5768	40.6215	42.3377	44.1417	45.4948	46.1061	47.3977	48.0649	48.0324	48.7307	49.1626	49.3610	49.8307	50.3823	50.9650	51.4621	51.6141	52.0113	52.5031	52.6690	52.9388	52.9622	53.1123	53.4291	53.6269	53.6641	53.8751	54.0027	54.1768	54.4413	54.2268	54.0368	54.0153	53.6437	53.0085	52.4676	52.0308	52.0640	51.7708	51.2404	50.9053	50.6622	50.6150	50.8049	51.5859
d-Tm94A1_35_E03F	25.3741	28.6145	31.4261	34.1984	36.8032	38.7776	40.4892	42.3813	43.2882	44.0396	45.2614	45.7821	46.0124	46.6204	47.0005	47.1315	47.3668	48.0345	48.5367	48.8588	49.1285	49.4164	49.6958	49.8883	50.0194	50.1212	50.2437	50.4748	50.6009	50.7264	50.7598	51.0134	51.2865	51.2218	51.0236	51.1104	51.1286	50.9657	50.5342	50.0439	49.7842	49.8719	49.5249	49.3668	49.0556	48.9780	48.9186	49.1285	49.5859
d-Tm94A1_35_E09F	23.5608	26.6540	29.3775	32.2289	34.4113	36.0136	37.3111	39.1737	40.1714	41.0164	42.0252	42.6413	42.7779	42.9546	43.5374	43.7470	43.8918	44.4936	44.7704	44.8087	45.2225	45.3948	45.7559	46.0370	46.1445	46.4015	46.4943	46.6563	46.6650	46.7938	46.9829	47.0922	47.0836	47.2104	47.1862	47.1823	47.0680	46.6217	46.2627	45.8639	45.7058	45.5592	45.1572	44.7633	44.4694	44.3691	44.2678	44.4200	45.0042
d-Tm94A1_35_E11F	25.8136	29.9154	32.8546	36.1695	38.3240	39.8506	41.5820	43.3652	44.2652	45.8414	46.5831	47.0939	47.6738	47.5213	48.0113	48.2057	48.6947	49.3494	49.5555	49.9935	50.4138	50.6614	50.8005	51.2740	51.3699	51.4406	51.6233	51.7100	51.9434	52.0692	52.3059	52.3112	52.4858	52.6522	52.6099	52.6494	52.5347	52.4676	52.1099	51.7316	51.6311	51.4675	51.2131	50.9733	50.8569	50.7602	50.6878	50.9752	51.3306
d-Tm94A1_35_F01F	25.6038	29.0655	31.5997	34.6316	36.6571	38.5406	40.0143	41.4935	42.4151	43.6227	44.1917	44.8412	44.6269	45.4671	45.9101	45.8086	46.0810	46.8455	46.7935	47.4139	47.7798	47.8973	47.9342	48.5360	48.5736	48.8083	48.7371	48.9510	48.9978	49.3289	49.4828	49.0235	49.4727	49.6708	49.7505	49.7908	49.5551	49.4454	48.8604	48.4478	48.3594	48.1324	47.8393	47.7032	47.4586	47.4804	47.3893	47.6275	48.0753
d-Tm94A1_35_F02F	23.0238	27.1520	30.2778	32.7105	35.6242	37.2131	39.3958	41.0040	42.3222	43.2549	44.0390	44.8124	44.9287	45.2562	45.8017	46.1168	46.5107	46.7354	47.0606	47.6595	47.9918	48.2141	48.8567	48.9074	49.0723	48.7214	49.1819	49.2225	49.5084	49.6498	49.9151	49.9909	50.0889	50.2190	50.0757	50.1541	50.1424	49.9454	49.5852	49.3095	49.1173	48.9304	48.6281	48.3124	48.3295	48.3050	48.2374	48.4312	48.8695
d-Tm94A1_35_F03F	21.5914	25.2719	27.7488	30.6193	32.7977	34.5606	36.6635	37.4258	38.7126	40.0475	40.7422	41.1771	41.3631	41.7737	42.1747	42.2547	42.8844	43.1207	43.2906	43.7383	43.7649	44.2650	44.7118	44.6531	44.8806	44.9358	45.1229	45.0061	45.2537	44.8339	45.6254	45.8524	45.7382	45.8901	45.7211	45.9042	45.7300	45.7159	45.4345	44.9832	44.8984	44.8602	44.5292	44.4219	44.0924	44.0612	44.0418	44.2590	44.3482
d-Tm94A1_35_F04F	26.0953	30.2989	33.2569	35.9308	38.2253	40.2414	42.1777	43.0752	44.8254	45.8006	46.3480	47.3433	47.4560	47.9598	48.4281	48.5728	48.6619	49.6073	49.9187	50.0162	50.6110	51.0516	51.0783	51.3598	51.6517	51.8588	52.0501	52.2184	52.4922	52.5501	52.5433	52.7392	52.7268	52.7561	52.7224	52.4516	52.3442	51.9412	51.5698	50.9299	50.7386	50.5786	49.9588	49.4139	49.3033	48.9572	48.9017	49.2311	49.3604
d-Tm94A1_35_F05F	24.6382	28.7519	31.4536	34.9113	36.4286	38.4014	40.1653	41.6451	42.9950	44.0051	44.6710	45.4839	45.3566	45.6775	46.2573	46.3336	46.7300	47.0253	47.4916	47.7109	48.1004	48.6060	49.0700	49.0656	49.3346	48.8744	49.3869	49.3972	49.6404	49.8487	49.9228	50.2148	50.1453	50.3165	50.1904	50.2074	50.1407	49.9547	49.6451	49.1590	49.1288	48.9624	48.6867	48.2682	48.0954	48.0503	47.9191	47.9982	48.4416
d-Tm94A1_35_G09F	25.4344	29.3050	31.8837	34.7241	36.7002	38.9692	40.4299	42.0509	43.0289	44.3301	44.4300	45.0685	45.3615	45.8493	46.2559	46.3196	46.5131	46.9110	47.3898	47.9100	48.2472	48.1473	48.6780	48.7303	49.0526	48.7926	49.1755	49.4489	49.4050	49.3616	49.7545	49.8040	50.0668	50.0686	50.1405	50.1191	49.9944	48.2940	49.2519	49.2044	49.0340	48.3339	48.7363	48.5349	48.3123	48.3557	48.2893	48.3031	48.5713
d-Tm94A1_35_H03F	27.1046	30.3076	33.1888	36.4404	38.1503	40.1778	41.5101	43.4493	44.2215	45.0488	46.1014	46.5120	46.3958	46.9197	47.2431	47.6239	47.5936	47.8652	48.3333	48.6007	49.0058	49.4622	49.7190	49.8923	50.0290	50.0992	50.0704	50.3699	50.5524	50.6451	50.6494	50.7630	50.9398	50.9603	50.9891	50.9250	50.8590	50.4812	49.9339	49.6186	49.4833	49.1912	48.9916	48.4005	48.4358	48.4360	48.1992	48.4394	48.9220
d-Tm94A1_35_H07F	24.9108	29.0222	30.5355	33.8225	35.1838	36.6377	37.9362	39.1764	40.1238	41.5429	42.2539	42.6498	42.8245	42.8500	43.3268	43.5742	43.6525	43.8484	44.0442	44.1437	44.7073	44.9837	45.1905	45.3540	45.4421	45.4970	45.6278	45.7316	45.5716	45.9051	46.0955	46.0891	46.1929	46.1396	46.0634	46.1657	46.0532	45.7186	45.4549	45.1446	44.6879	44.9117	44.5496	44.3267	44.1293	44.1169	43.9751	44.2064	44.6748
d-Tm94A1_35_H09F	27.4839	31.6165	34.5336	38.4858	40.2233	41.5894	44.2364	45.7397	47.0991	48.1767	49.4614	49.7879	50.2005	50.2052	50.6289	51.0288	51.4550	51.9801	52.2681	52.6122	53.0781	53.4188	53.6490	53.9675	54.0301	54.3105	54.5776	54.5844	54.0215	54.9520	55.1742	55.2931	55.2879	55.3764	55.5111	55.3344	55.0913	54.7970	54.5537	53.9211	53.7297	53.6025	53.2334	52.7676	52.6232	52.5295	52.4101	52.6675	53.1323
d-Tm94A1_35_H11F	26.5633	30.2489	32.7927	35.6486	37.5759	39.5295	40.9114	41.8649	43.5051	44.5387	45.3499	46.0199	46.2080	46.7422	46.6511	46.9638	47.0880	47.3987	47.8095	48.0029	48.4792	48.6896	48.8771	49.1894	49.3572	49.4079	49.3972	49.5732	49.6701	49.7356	49.8933	50.0611	50.1621	50.2107	50.1165	50.1500	49.9723	49.8611	49.4602	49.1899	48.9468	48.8049	48.5981	48.2644	47.8040	47.9894	48.0130	48.1256	48.6564
d-Tm94A1_35_H12F	28.9690	33.2925	36.2260	38.5756	41.2557	42.8261	44.2310	45.6147	46.9797	48.0100	49.0381	49.5147	49.4601	50.0284	50.3452	50.4733	50.7578	50.8837	51.5566	51.7545	52.1287	52.3682	52.5868	52.8303	53.0278	53.1046	53.0452	53.3415	53.0329	53.5451	53.6000	53.8025	53.9929	54.0094	53.9317	54.0350	53.7233	53.7156	53.3118	53.0700	52.8612	52.5875	52.4746	52.1842	51.7098	51.9431	51.9852	52.0281	52.6042
d-Tm94A1_36_A04F	26.9451	30.7218	33.4507	36.0184	37.8270	39.4125	40.9831	42.3669	43.1897	44.2408	44.8315	45.2801	45.5913	45.6274	46.0363	46.3068	46.5281	46.4805	46.8953	47.2909	47.7603	47.8221	47.8824	48.2051	48.2452	48.2552	48.4855	48.5282	48.6989	48.7724	48.8468	48.9240	49.0292	49.1744	49.1808	49.2428	49.1857	49.0839	48.8185	48.5563	48.4425	48.3283	48.0551	47.9327	47.7190	47.8240	47.7489	47.9357	48.2227
d-Tm94A1_36_B03F	26.2649	30.1575	33.7017	35.9713	38.3969	40.2913	42.1855	43.4785	44.5043	46.0116	46.6760	47.0838	47.2382	47.6956	47.8337	48.1766	48.5164	48.8712	49.2862	49.7846	50.0406	50.0958	50.3973	50.7676	50.8406	50.8483	51.0344	51.2192	51.3734	51.4416	51.5992	51.6328	51.7961	51.8570	51.9806	52.0095	51.9779	51.7664	51.0139	51.2776	51.0927	51.0543	50.7843	50.6442	50.5155	50.3967	50.4147	50.4441	50.8584
d-Tm94A1_36_B05F	25.5291	30.2397	32.6361	35.2420	37.9383	39.6710	40.8780	42.9660	44.0632	44.8834	45.8225	46.6051	46.8097	47.1318	47.5656	47.8230	47.9360	48.4112	48.9400	49.2329	49.4754	49.7656	49.9947	50.2019	50.4133	50.3504	50.5410	50.6124	50.8982	50.7256	51.1957	51.2841	51.1930	51.4779	51.6039	51.5125	50.7270	51.2632	50.8872	50.5999	50.3976	50.3153	49.9649	49.7099	49.5839	49.5862	49.4378	49.6257	50.0343
d-Tm94A1_36_C01F	27.2462	30.6408	32.7530	36.1383	38.3470	39.6418	41.8299	43.2792	44.4051	45.2283	46.0774	46.5701	46.7927	46.9895	47.5144	47.7507	47.9517	48.3952	48.7825	49.0261	49.3809	49.6741	49.9034	49.7557	50.4468	50.2488	50.3862	50.5896	50.7609	50.8302	51.0142	51.1770	51.3306	51.3055	51.3980	51.2697	51.2125	50.9836	50.5373	50.3338	50.1442	49.9355	49.5755	49.1679	49.0424	48.9754	49.0304	49.1396	49.5661
d-Tm94A1_36_C04F	27.2547	31.0096	33.7630	36.2020	38.6453	41.1419	42.2328	43.6106	44.8023	45.8250	46.6770	47.2098	47.1174	47.1636	47.8123	47.9811	48.1821	48.6942	49.1570	49.2611	49.3932	50.0508	49.8139	49.9534	50.4602	50.3430	50.5462	50.5978	50.8483	50.9611	51.1299	51.2462	51.3249	51.3375	51.3442	51.3108	51.2519	51.0800	50.6635	50.5204	50.2313	49.9586	49.6742	49.3088	49.2144	49.1228	49.0926	49.2647	49.7068
d-Tm94A1_36_C05F	21.2911	25.3239	27.8344	30.8285	33.4582	35.1496	36.2197	38.8067	39.4501	40.3343	41.5749	41.9950	42.6654	42.9114	42.7070	43.7454	43.9529	44.4099	44.5533	44.8905	44.9678	45.6685	45.7419	45.4947	46.2195	46.2961	46.4771	46.6972	46.7448	47.0868	47.1313	47.1506	47.4431	47.3736	47.3569	47.4382	47.2589	47.0979	46.8428	46.3634	46.3301	46.2016	45.8945	45.3827	45.3272	45.1861	45.1761	45.2452	45.7551
d-Tm94A1_36_D05F	20.5689	24.8053	27.0148	30.2459	32.7698	34.9905	37.1815	38.5033	39.9062	41.1544	41.7380	42.5202	42.9495	43.1624	43.5953	44.3262	44.2590	44.6082	45.3431	45.4847	45.9748	46.0851	46.5718	46.7105	47.0496	47.2065	47.3689	47.6241	47.8536	48.0330	48.2934	48.1752	48.3469	48.2486	48.3432	48.3647	48.0571	47.9227	47.2679	46.8890	46.8111	46.6647	46.3162	45.8776	45.7141	45.5936	45.5148	45.8627	46.4317
d-Tm94A1_36_E04F	24.5795	28.5077	30.4516	32.7349	34.6006	36.6590	38.2406	38.9728	40.4434	40.9812	41.9617	42.4686	42.6490	42.7296	42.8857	43.5289	43.5242	43.8511	44.3264	44.4750	44.9715	45.0553	45.2326	45.6630	45.7133	45.9383	45.8007	46.0893	46.1071	46.1522	46.3647	46.3834	46.4903	46.6146	46.6025	46.6588	46.5569	45.8800	46.0652	45.9290	45.6576	45.6688	44.8561	45.0790	45.0932	45.0506	45.1297	45.1861	45.5158
d-Tm94A1_36_F03F	25.4730	29.2961	32.3776	35.0307	37.7873	40.0169	41.6269	43.2604	44.7169	46.0768	46.6735	47.2762	47.5612	47.8937	48.3630	48.5357	48.9751	49.5239	49.9811	50.5043	50.6724	51.0627	51.3909	51.5943	51.7955	51.7098	52.0085	52.2986	52.4135	52.6962	52.6776	52.5421	53.0362	53.1105	53.1750	53.0751	52.9734	52.8040	52.3130	51.7529	51.7834	51.6992	51.2605	50.9027	50.8781	50.7187	50.6297	50.6272	51.3654
d-Tm94A1_36_G04F	27.4483	30.8809	34.3957	36.6389	38.4786	40.6460	42.0542	42.9496	44.0230	45.4025	45.4572	46.2015	46.5349	46.7105	47.2242	47.3835	47.3928	47.7869	48.3382	48.6814	48.9663	49.1113	49.4715	49.5381	49.8254	49.8103	50.0941	50.1083	50.2027	50.2079	50.5829	50.4730	50.7686	50.8448	50.6932	50.7264	50.4665	49.9012	49.5816	49.2276	49.1140	48.7794	48.6342	48.2815	47.9828	47.9528	47.6769	47.9588	48.4257
d-Tm94A1_36_H01F	30.3762	34.0960	37.2684	39.8701	42.2444	44.2039	46.1132	47.3478	48.7796	50.0649	50.7102	51.2017	51.5012	51.4846	52.0992	52.2244	52.3408	52.6765	53.4865	53.5363	53.9150	54.2200	54.4863	54.8331	54.9929	55.0647	55.0794	55.2503	55.4335	55.6690	55.5913	55.1830	55.9364	56.0460	56.0140	55.9428	55.7325	55.4790	55.1076	54.5585	54.3805	54.1229	53.8373	53.3092	53.0970	53.0488	52.9710	53.1927	53.7201
d-Tm94A1_36_H02F	29.4302	32.8365	36.2698	39.0155	40.8443	42.7785	44.7145	45.8541	47.1582	48.6028	49.3063	49.5178	49.8163	49.9546	50.5110	50.6497	50.9422	51.4999	51.9548	51.9021	52.5287	52.8456	53.0474	53.2938	53.4336	53.5639	53.5968	53.8554	53.9348	54.2168	54.3372	54.2819	54.4134	54.6086	54.5127	54.4169	54.1761	53.8730	53.3586	52.7583	52.6118	52.3367	51.9602	51.4467	51.2732	51.2478	51.0325	51.2914	51.8020
d-Tm94A1_36_H03F	27.0938	31.0080	34.4923	36.7411	38.9434	41.1375	42.2272	43.7031	44.7913	46.3509	46.9081	47.3828	47.7397	48.0798	48.0671	48.6218	48.7687	49.0933	49.6576	49.5837	50.0775	50.4460	50.7078	50.7515	50.9859	51.1736	51.2620	51.4188	51.0011	51.6187	51.8956	51.7245	51.9191	51.8894	51.7767	51.9722	51.8380	51.5018	51.1821	50.7749	50.3638	50.5115	50.1294	49.9590	49.8065	49.7038	49.7155	49.9477	50.3284
[truncated: 207 more columns]
