# Supplementary material for: Last-percent improvement in eligibility rates of crop seeds based on quality evaluation using near-infrared imaging spectrometry
Source: PLoS One. 2023 Sep 20;18(9):e0291105. doi: 10.1371/journal.pone.0291105 (PMC10511137; doi:10.1371/journal.pone.0291105)
Supplement: S1 File — (ZIP) [file pone.0291105.s005.zip › data/00_X-dTm94A1R.csv]

Label	929.98	936.12	942.26	948.40	954.54	960.68	966.82	972.96	979.10	985.24	991.38	997.52	1003.66	1009.80	1015.94	1022.07	1028.21	1034.35	1040.48	1046.62	1052.76	1058.89	1065.02	1071.16	1077.29	1083.43	1089.56	1095.69	1101.83	1107.96	1114.09	1120.22	1126.35	1132.48	1138.61	1144.74	1150.87	1157.00	1163.13	1169.26	1175.39	1181.51	1187.64	1193.77	1199.90	1206.02	1212.15	1218.27	1224.40
d-Tm94A1_06_A11R	28.2366	31.4738	34.3823	36.2206	37.8744	39.5889	41.4470	42.6110	43.5153	44.0142	44.6168	44.7765	44.8541	45.2534	45.5304	45.7011	46.0374	46.3734	46.7441	46.9581	47.2776	47.5597	47.7851	47.9269	47.9296	47.9804	48.1075	48.3011	48.4058	48.7475	48.8212	48.7082	48.8433	48.9531	48.9105	48.9834	48.7953	48.4505	48.2370	47.7695	47.5930	47.4324	47.1671	46.7448	46.3895	46.6218	46.4455	46.7025	47.0573
d-Tm94A1_06_D04R	25.2411	28.4532	31.4805	34.3758	35.9342	37.4000	39.2731	40.3580	41.8036	41.9790	42.5386	43.2515	43.4722	43.8425	44.4439	44.7492	45.1030	45.5500	45.8523	46.2513	46.7035	46.6832	47.0489	47.2623	47.3447	47.4679	47.6645	47.9598	48.0935	48.3188	48.3111	48.4724	48.7253	48.8190	48.7176	48.5743	48.4024	48.0273	47.6654	47.2971	46.8906	46.9436	46.1836	46.1935	45.9733	45.9708	45.9614	45.9051	46.4715
d-Tm94A1_06_E04R	22.2560	25.4475	28.3189	30.3693	32.2699	33.6582	35.4646	36.9334	37.6461	38.1001	38.6862	39.2312	39.4936	39.9370	40.6116	40.4185	40.9657	41.3280	41.5667	42.0171	42.2863	42.5263	42.8671	42.9003	42.9552	43.0724	43.2966	43.5124	43.4463	43.7895	43.7595	43.8479	44.0592	44.0466	43.9323	43.7866	43.4105	43.1181	42.7728	42.1105	41.9979	41.7069	41.3985	41.0589	40.6917	40.6135	40.5726	40.7757	41.3400
d-Tm94A1_06_E07R	28.6985	32.0271	34.0939	36.8321	39.1454	40.9073	42.9178	44.3480	45.3756	45.5589	46.0906	46.5669	47.2026	47.3989	47.9242	48.4456	49.1114	49.5584	49.9703	50.3912	50.6654	50.7859	51.1169	51.1706	51.3173	51.4923	51.7524	51.9645	51.9053	52.2784	52.3063	52.3517	52.5500	52.6819	52.7035	52.7719	52.3355	52.3362	51.8955	51.6271	51.4793	51.4498	51.1498	50.9426	50.6818	50.6010	50.6992	50.7587	51.1016
d-Tm94A1_06_F02R	28.7603	31.9326	34.7910	37.7808	39.9171	41.6070	43.0962	45.3699	46.3827	46.7041	47.5185	48.2992	48.5649	48.8617	48.9424	49.9096	50.5322	50.9810	51.0720	51.5280	51.9439	52.2231	52.3883	51.7875	52.7497	52.8874	53.4026	53.4162	53.5683	53.8018	54.0393	53.9894	54.2944	54.2512	54.1688	54.2165	53.8051	53.4339	53.0996	52.5475	52.4893	52.3425	51.8107	51.2336	51.2428	51.1263	51.0114	51.1235	51.7041
d-Tm94A1_06_F11R	21.3355	25.1973	27.5260	30.5420	32.4971	33.7884	35.4934	37.4646	38.3102	39.2838	39.5159	40.1015	40.2444	40.5035	41.0420	41.5275	41.5354	41.9327	42.1722	42.5008	42.9427	43.2430	43.5428	42.7807	43.8262	43.9965	44.2386	44.3743	44.4362	44.6743	44.6872	44.8608	45.0023	44.8586	44.7614	44.6665	44.0442	43.7121	42.9890	42.2847	42.1551	42.0462	41.3394	40.7008	40.4405	40.1062	39.8960	40.1457	41.0963
d-Tm94A1_06_F12R	28.7853	32.0318	35.0281	37.6931	39.8200	41.6723	43.1814	45.1254	46.3691	46.7520	47.1954	48.1717	48.1886	48.4508	48.8288	49.3722	49.9542	50.5721	50.8256	50.9425	51.5393	51.6089	51.8960	51.8051	52.2006	52.4213	52.6903	52.8552	53.0055	53.2149	53.4591	53.4641	53.6875	53.7422	53.7207	53.8380	53.3962	53.3988	52.9551	52.5373	52.4741	52.4148	52.0274	51.5851	51.6200	51.5600	51.4319	51.5632	52.0587
d-Tm94A1_06_G02R	26.9186	29.9021	32.5035	34.5749	36.7942	38.3129	39.3991	40.9563	41.7830	42.1745	42.7405	43.1005	43.0940	43.7327	44.3070	44.3831	44.8577	45.3369	45.2143	45.6874	46.0034	46.0173	46.5220	46.5739	46.5677	46.6883	46.9463	47.1815	47.1767	47.4314	47.4188	47.7583	47.8345	47.8463	47.7026	47.6196	47.3926	47.1795	46.6008	46.2586	45.8775	45.9498	45.5457	45.1154	44.8902	44.8308	44.8031	44.9998	45.6296
d-Tm94A1_06_H06R	27.3396	30.4930	33.0344	35.3240	37.3444	38.9649	39.5356	40.7509	41.8169	41.9037	42.3375	43.0203	42.8640	43.0496	43.4249	43.7148	44.0596	44.3691	44.5190	44.9081	45.0045	45.3195	45.4523	45.3510	45.6370	45.6701	45.7565	46.1199	46.2029	46.2310	46.4000	46.5589	46.5195	46.6425	46.5917	46.4460	46.3413	45.9255	45.7585	45.1778	45.1646	44.0894	44.5875	44.2354	44.0817	44.1236	43.9692	44.2564	44.5911
d-Tm94A1_07_A01R	26.5627	30.2035	33.2585	36.2117	37.7998	40.0384	41.8635	43.2999	44.2368	45.0496	45.7340	46.1727	46.0110	46.5701	47.1328	47.3072	48.0673	48.3071	48.5773	48.8884	49.3291	49.5137	49.8927	49.9543	50.0149	49.7695	50.3663	50.5500	50.6691	51.2020	51.1094	51.1978	51.3286	51.3997	51.3976	51.4562	51.2832	50.9875	50.5622	50.1259	49.9444	49.7845	49.5482	49.2442	48.6467	49.0659	49.0330	49.2902	49.6426
d-Tm94A1_07_B01R	26.9801	30.2597	33.7421	37.0582	39.0268	40.9436	42.5344	44.2031	45.4109	45.9877	46.5780	47.3219	47.2127	47.8471	48.2388	48.7774	49.6191	49.7959	50.3617	50.5531	51.0394	51.2887	51.6626	51.7059	51.9516	52.0524	52.1990	52.3960	52.5629	52.9017	52.8597	53.1380	53.2302	53.4608	53.2834	53.3903	53.1894	52.8900	52.4566	52.2067	52.0339	51.8913	51.5603	51.4082	51.2339	51.0261	51.2262	51.2148	51.7203
d-Tm94A1_07_C01R	24.1728	27.9316	30.8148	33.9629	36.2103	37.7138	39.3972	41.0780	42.0975	42.4794	43.3821	43.9558	43.9863	44.5218	44.9571	45.1666	46.1303	46.3535	46.7414	46.9594	47.4184	47.5949	47.9963	48.0910	48.2079	48.4494	48.5928	48.5919	49.0782	49.2388	49.4031	49.5569	49.5307	49.7259	49.6757	49.7311	49.4706	48.9670	48.5737	48.1591	48.0525	47.8124	47.1534	47.0284	46.7433	46.3964	46.6541	46.7280	47.3772
d-Tm94A1_07_C07R	23.4527	27.6607	30.9737	33.6522	35.8292	37.7515	39.1614	41.0228	42.2349	42.5988	43.3047	44.0154	44.2218	44.7959	45.0065	45.6916	46.3334	46.6913	47.1489	47.2090	47.7870	47.9855	48.4286	48.2481	48.4656	48.7515	48.9137	49.1854	49.5192	49.5115	49.5556	49.5193	50.0396	50.1054	49.9975	49.9076	49.9271	49.3607	49.1746	48.6847	48.4816	48.4318	48.0788	47.6551	47.6691	47.4561	47.5241	47.5914	48.0868
d-Tm94A1_07_D06R	28.9258	32.3658	35.4329	37.6375	40.3897	42.0129	43.5174	44.8131	46.2259	46.1694	47.1374	47.4839	47.8721	48.1165	48.7831	49.1080	49.7272	50.1673	50.5447	50.9027	51.2677	51.3682	51.7957	52.0102	52.0123	52.3417	52.4046	52.7999	52.8722	52.9850	53.1483	53.2648	53.4343	53.6266	53.3711	53.3008	53.0753	52.4988	52.1436	51.6924	51.3077	51.2720	50.5189	50.4238	50.2896	50.1949	50.1187	50.2724	50.7486
d-Tm94A1_07_E08R	23.2645	27.1729	30.5029	32.5472	35.1975	36.9985	38.9380	39.9289	41.2954	42.1865	42.4825	42.6789	43.7425	44.0234	44.6257	44.4931	45.2746	45.5809	46.2319	46.5638	46.7259	47.0907	47.5773	47.4524	47.6541	47.7099	48.0274	48.3413	48.2785	48.5116	48.6215	48.8093	48.8831	48.8962	48.9794	48.8183	48.4034	48.1510	47.5857	46.9832	46.9175	46.6904	46.4452	45.9080	45.4738	45.3555	45.3125	45.4668	46.0738
d-Tm94A1_07_E10R	23.7214	28.5541	30.8480	34.0673	36.5194	38.6747	40.4358	41.7443	43.3019	44.0437	44.2047	45.0461	45.4635	45.8643	46.3369	46.3873	47.4308	48.0025	48.4817	48.7327	49.3828	49.3589	49.7885	49.7634	49.8959	50.0905	50.5052	50.6925	50.7588	51.0623	51.1715	51.2266	51.4265	51.4853	51.5251	51.5973	51.2730	51.0742	50.5286	50.1866	50.1662	50.1559	49.8868	49.3391	49.0886	48.9700	48.9100	49.1316	49.5749
d-Tm94A1_07_F02R	25.8688	30.7914	33.6681	36.5256	39.0401	40.8405	42.8728	44.7423	45.7783	46.4888	46.9814	47.8677	48.1797	48.5185	48.9691	49.6104	50.2593	50.7649	51.1475	51.3831	51.8556	52.1814	52.4201	52.4585	52.7351	53.0075	53.1974	53.4702	53.6792	53.8937	53.9085	54.2447	54.3834	54.4245	54.4727	54.4393	54.1129	53.9052	53.4449	53.0217	52.9234	52.8056	52.3866	51.8839	51.8481	51.7752	51.6422	51.8832	52.4416
d-Tm94A1_08_A07R	29.1496	32.1667	35.3426	37.6595	39.4727	41.1246	42.7451	43.9207	44.8098	45.7458	46.1014	46.4147	46.3193	46.7408	47.0888	47.4132	48.0097	48.2632	48.5129	48.9030	49.1865	49.4076	49.6347	49.8238	49.7695	50.4178	50.1242	50.2907	50.4329	50.8299	50.8320	50.6697	50.9084	51.0466	50.8920	50.9189	50.6624	50.2476	49.8345	49.2657	49.0301	48.8130	48.5157	48.0592	47.4845	47.8880	47.7198	47.9747	48.4637
d-Tm94A1_08_C01R	28.0821	32.1273	34.8669	37.5269	39.8640	41.7168	43.2688	44.9266	46.1849	46.3333	47.0275	47.6515	47.6109	48.3544	48.8603	49.2230	49.8047	50.3549	50.5575	50.9656	51.3975	51.6286	51.7693	51.9878	52.1558	52.1724	52.4981	52.7035	52.8424	52.9382	53.2210	53.1867	53.5112	53.6553	53.6361	53.4992	53.3443	53.0374	52.5333	52.1466	52.0226	51.7912	51.4783	51.1741	51.0837	50.9749	50.8863	50.8227	51.5322
d-Tm94A1_08_C05R	24.6214	27.3417	29.7652	32.5363	34.4024	35.8796	37.8101	38.9138	39.5364	40.0461	40.7207	41.0014	40.6742	41.9147	41.9463	42.2278	42.4973	42.8175	42.4873	43.4364	43.8452	44.0384	44.3058	44.4651	44.5451	44.5871	44.8107	44.7949	45.0442	45.2636	45.4061	45.0223	45.3343	45.5605	45.3919	45.3413	45.0111	44.5874	43.9826	42.8600	43.3826	43.0647	42.6155	42.0476	41.8662	41.6425	41.5333	41.6944	42.3132
d-Tm94A1_08_C06R	27.4028	31.8411	34.2945	37.2221	39.7463	41.6307	43.7943	45.3577	46.1794	46.7338	47.7318	48.3027	48.2307	48.9009	49.7803	50.1063	50.8521	51.3438	51.4904	52.0500	52.4698	52.8068	53.0181	53.2099	53.5234	53.7482	53.8029	54.1404	54.3375	54.6097	54.8218	54.8575	54.9935	55.2495	55.1958	55.1638	54.8166	54.5155	54.0358	53.5422	53.3748	53.1194	52.7707	52.4864	52.3012	52.1450	52.1529	52.3463	52.8403
d-Tm94A1_08_C08R	26.5517	30.2833	33.5285	36.6644	39.3351	41.1152	43.4225	44.8815	46.2145	46.5228	47.4021	48.1031	48.3869	48.8708	49.3733	50.0698	50.6270	51.1632	50.8629	51.8349	52.2158	52.5411	52.7492	53.1013	53.3034	53.4302	53.6315	53.7796	54.1009	54.3732	54.4515	54.4501	54.6411	54.8643	54.8454	54.8792	54.6123	54.3505	53.9969	53.2253	53.4795	53.2164	52.9864	52.6422	52.6093	52.5177	52.6054	52.6821	53.0823
d-Tm94A1_08_D04R	20.9824	24.5062	27.0215	28.3138	30.3238	33.1055	33.7344	34.9547	36.2365	36.6129	36.5668	37.4360	37.6953	38.1291	38.3942	38.6890	38.8930	39.5372	39.4849	39.7785	40.1903	40.3039	40.6188	40.9394	40.8570	41.0701	41.0317	41.1529	41.4354	41.6184	41.6573	41.6578	41.8400	42.0371	41.8399	41.7435	41.5339	41.3033	40.8764	40.6577	40.2676	40.4049	39.7780	39.7444	39.6334	39.4980	39.4629	39.4784	39.9780
d-Tm94A1_08_F02R	21.8560	25.6421	27.9263	29.8896	31.5887	32.9248	33.8154	35.4013	36.4416	36.4204	37.2787	37.6016	37.7073	37.8959	38.1962	38.6996	38.6704	38.7781	39.0703	39.2478	39.4447	39.4249	39.8729	39.7508	40.0686	40.3854	40.3070	40.4390	40.5534	40.7354	40.9404	40.8077	40.9726	41.0641	40.9936	40.9984	40.6676	40.5360	40.1427	39.7195	39.5519	39.4076	38.8902	38.1958	38.5217	38.2771	38.0055	38.3226	38.8439
d-Tm94A1_08_G01R	28.2322	32.1768	34.8993	36.6462	39.2485	40.9918	42.6178	44.1506	45.0916	45.2947	46.1598	46.8911	46.6450	47.0564	47.7884	48.0562	48.5676	48.9477	49.0671	49.3659	49.8821	49.9878	50.2414	50.4875	50.4256	50.6319	50.8709	51.1587	51.1112	51.4258	51.5402	51.7400	51.8534	51.9803	51.9071	51.8685	51.6342	51.3571	51.0203	50.6625	50.3567	50.4016	50.1062	49.6400	49.5978	49.4125	49.4484	49.5479	50.1051
d-Tm94A1_08_G05R	25.6733	28.5814	30.4827	33.2764	34.6460	35.7788	37.7454	38.5761	39.5545	39.7679	40.1799	40.8007	40.4957	41.1871	41.8717	41.4898	41.9865	42.0708	42.5397	42.8050	43.2432	43.2462	43.7904	43.8314	43.6058	43.7194	43.9244	44.1268	44.1532	44.4695	44.4678	44.6028	44.6484	44.8372	44.7178	44.6808	44.4181	44.0937	43.8388	43.4591	43.1629	43.2587	42.8620	42.4817	42.3313	42.0765	42.0922	42.2506	42.6358
d-Tm94A1_08_G10R	29.0551	32.3072	35.8253	38.4645	40.4725	42.0430	44.2681	45.4634	46.4729	47.0241	47.6263	48.2578	48.5857	48.8809	49.4975	49.8427	50.2536	50.7374	51.0215	51.4297	51.5926	51.9655	52.0795	52.2146	52.4592	52.5254	52.9032	52.7700	53.0864	52.5744	53.3465	53.4946	53.6469	53.9587	54.0242	53.8770	53.0635	53.4234	52.8227	52.7559	52.6089	52.6122	52.1957	51.8977	51.7972	51.8371	51.7437	51.8722	52.2957
d-Tm94A1_08_H04R	26.7812	30.2487	33.7313	35.6534	37.7446	39.5372	40.9626	42.3460	43.2493	43.7477	44.0218	44.6150	45.0361	44.8732	45.4749	45.7944	46.2293	46.5672	46.8895	47.1611	47.4671	47.6286	48.0055	48.0143	48.0399	48.2726	48.4411	48.6443	48.7082	48.8890	48.9482	49.0575	49.2683	49.2887	49.1795	49.0402	48.8675	48.4622	48.0687	47.4656	47.3692	46.8143	46.6503	46.6031	46.0989	46.1169	46.0423	46.1644	46.6842
d-Tm94A1_09_A01R	24.2526	26.4723	28.6824	31.1152	32.4626	33.8095	35.3796	36.3248	36.9414	37.8045	38.0460	38.4980	38.3242	38.7051	39.1071	39.1049	39.3411	39.4767	39.7322	39.5398	39.9979	40.3489	40.3965	40.6362	40.8046	40.4377	40.8514	41.0550	41.1458	41.4783	41.5047	40.5599	41.3791	41.5127	41.4672	41.4511	41.3445	40.9652	40.9245	40.4670	40.1640	40.0582	39.8811	39.5390	39.5371	39.3429	39.2897	39.5061	39.9340
d-Tm94A1_09_A07R	28.7859	32.3473	34.8931	37.8077	40.3820	42.0803	44.1056	45.3037	46.7393	47.1730	47.6706	48.2516	48.4162	48.6764	49.2310	49.4472	49.9654	50.0466	50.7225	50.5214	51.3737	51.7421	52.0711	52.2536	52.2770	52.5852	52.6652	52.8974	52.9495	53.3355	53.2969	52.6002	53.6134	53.5204	53.4103	53.3669	52.9256	52.6374	52.2043	51.4660	51.2155	51.0360	50.5626	50.0365	49.6615	49.8164	49.6136	49.9818	50.4210
d-Tm94A1_09_A11R	25.6821	28.5500	31.5714	33.5638	35.8967	37.2336	38.6744	39.7802	41.0099	41.4854	41.8276	42.3270	42.5090	42.8280	43.0812	43.3871	43.7260	43.8026	44.2306	44.2883	44.8825	45.1202	45.4106	45.5233	45.4715	45.7681	45.7846	45.9094	45.9647	46.4131	46.2544	46.1178	46.5877	46.5416	46.5225	46.5850	46.3333	46.2427	45.9433	45.5002	45.4581	45.3605	45.0991	44.7400	44.1914	44.6746	44.4717	44.7953	44.9862
d-Tm94A1_09_B09R	25.8249	29.9648	32.2745	34.3814	36.8457	38.0999	39.7352	41.3056	42.0208	42.2579	43.1245	43.1691	43.7777	43.8187	44.5267	44.5980	45.3705	45.4939	45.8230	46.0409	46.3464	46.7067	46.9367	46.9262	47.0506	47.2478	47.4351	47.4728	47.7083	47.7983	47.8776	48.0298	48.1145	48.2236	48.2492	48.1033	47.9142	47.0197	47.2616	46.8285	46.6287	46.1155	46.1258	45.8360	45.6874	45.5545	45.5461	45.7798	46.2189
d-Tm94A1_09_B11R	24.3861	28.0308	30.6236	33.2657	35.8350	37.2589	39.0277	40.3225	41.1861	41.7154	42.5910	42.7885	43.2422	43.3848	44.3492	44.3361	44.7140	45.2448	45.6030	45.8228	46.0893	46.4038	46.7063	46.7398	46.7920	47.1166	47.3477	47.4262	47.6501	47.7295	47.7799	47.9674	48.0120	48.0453	48.2125	47.9405	47.6656	46.9972	46.9972	46.6500	46.5044	45.1040	45.9597	45.5847	45.5294	45.2628	45.1219	45.4113	45.8454
d-Tm94A1_09_C09R	26.5448	30.0830	31.8928	34.0376	37.4650	39.3351	40.4167	41.9228	42.9017	43.2684	44.1090	44.4123	44.7159	44.9637	45.3390	45.9768	46.3083	46.7790	46.0141	47.3624	47.8965	48.3103	48.5020	48.5662	48.8211	48.8809	49.1419	49.3758	49.5715	49.6174	49.8546	48.2752	49.8216	50.1128	49.9774	49.8525	49.7240	49.3283	48.9658	48.3933	48.2220	48.0498	47.6008	47.2067	47.1654	46.8877	46.9757	47.1251	47.6156
d-Tm94A1_09_D04R	19.7461	23.3477	27.1039	28.9021	31.5879	33.5550	34.7811	36.0032	37.9775	38.2350	39.3556	39.9909	39.9401	40.5356	40.9941	41.3536	41.9023	42.2031	42.3873	41.9326	43.2389	43.3768	43.8260	43.9266	44.1604	44.3190	44.4591	44.5153	44.8540	45.1310	45.3545	45.4881	45.4181	45.4607	45.6452	45.3592	45.1441	44.7398	44.4903	44.0333	43.8382	43.7755	43.3192	42.8091	42.7207	42.6396	42.6446	42.6138	42.3681
d-Tm94A1_09_D06R	28.7357	32.1418	34.9693	37.8231	40.4384	42.1929	43.7879	45.4066	46.5925	46.9033	47.4180	48.0472	48.5473	48.9055	49.4328	49.7107	50.4808	50.9065	51.1670	51.6052	51.9864	52.2719	52.4358	52.7767	52.8376	53.1769	53.2467	53.4775	53.6149	53.7612	53.9538	54.0728	54.2981	54.4962	54.3191	54.3939	54.2299	53.4706	53.6049	53.3766	53.0572	53.0101	52.5109	52.4536	52.4065	52.3488	52.3493	52.4613	52.7848
d-Tm94A1_09_E04R	25.5325	29.7195	32.9722	35.3568	37.3296	38.7694	40.7343	42.3268	43.0262	43.6156	44.2452	44.8114	45.0414	45.6109	46.0502	46.3075	46.9057	47.4451	47.7692	48.1004	48.3746	48.8221	49.1814	49.3002	49.3238	49.5524	49.7586	50.1124	50.0589	50.2913	50.4859	50.5159	50.5956	50.6046	50.6891	50.5158	50.0531	49.8583	49.2601	48.6873	48.5108	48.3161	47.8998	47.4326	47.1693	47.0287	47.0986	47.2615	47.8362
d-Tm94A1_09_E11R	25.6904	29.4099	32.5767	34.9248	36.8417	38.9280	41.0141	41.9668	42.9658	43.4053	43.9409	44.4378	45.0051	45.3674	45.8449	45.9211	46.6364	47.0219	47.4436	47.7750	48.0527	48.4715	48.7728	49.0192	48.9693	49.1164	49.3990	49.6236	49.7007	49.8792	49.9949	50.0585	50.1404	50.1891	50.2460	50.1168	49.6645	49.4251	48.6999	48.1006	47.9910	47.7528	47.3716	46.8329	46.5533	46.3514	46.4131	46.5507	47.2239
d-Tm94A1_09_E12R	28.3204	32.4718	34.7778	38.2012	40.1718	41.9618	43.7999	45.4554	46.8188	47.0222	47.5824	48.1792	48.4220	48.8663	49.3344	49.9485	50.6115	51.1573	51.6889	51.7676	52.0913	52.6013	52.7463	52.9723	53.0556	53.3778	53.5838	53.7365	53.9000	54.2102	54.3195	54.4096	54.5732	54.6364	54.2303	54.5915	54.3005	54.0947	53.5638	53.1506	52.9519	52.8230	52.3946	51.8303	51.9874	51.7596	51.7549	51.9350	52.4103
d-Tm94A1_09_G01R	27.4604	31.4525	34.1648	36.8468	39.3957	41.0953	42.6996	44.7571	45.7871	46.0565	46.6334	47.3961	47.4616	47.8778	48.6315	48.9721	49.4388	49.9698	50.2480	50.5024	50.9048	51.1618	51.5886	51.5991	51.8134	51.9672	52.0736	52.3096	52.4513	52.7009	52.8453	53.0414	53.1570	53.3240	53.1835	53.0049	52.8174	52.4157	51.9113	51.5475	51.1940	51.2412	50.7844	50.3925	50.2460	50.0607	50.0780	50.2738	50.8497
d-Tm94A1_09_H12R	28.9156	32.3536	35.1085	37.5759	39.7471	40.8485	42.6833	43.6847	44.7816	45.3028	45.6337	45.9099	46.0412	46.4891	46.8483	47.2738	47.7117	47.6288	48.2720	48.2318	48.5666	48.7436	49.0507	49.2292	49.3340	49.3259	49.5117	49.6936	49.8367	49.9992	50.0768	50.1790	50.3515	50.5341	50.3822	50.2817	50.0475	49.9583	49.4891	49.1808	48.8940	48.9310	48.5786	48.0082	48.2449	48.1377	48.2943	48.2605	48.7067
d-Tm94A1_10_C03R	25.2494	28.1523	30.4398	32.6152	34.6663	36.4130	37.7550	39.3202	40.3869	40.4855	41.0851	41.5975	41.5346	42.2370	42.5812	42.4942	43.2137	43.3135	43.7029	44.0516	44.4262	44.7004	44.9306	44.9318	45.1354	45.1979	45.4290	44.9434	45.7428	45.9531	46.0974	46.1910	46.0448	46.3054	46.3039	46.3190	46.1706	45.6180	45.3445	44.9449	44.8979	44.5936	43.4345	43.8325	43.6212	42.8386	43.6312	43.5788	44.2312
d-Tm94A1_10_D11R	27.8935	31.2609	33.7419	36.0542	37.6966	40.5808	41.7597	43.4497	44.4808	44.7652	45.4154	45.9269	46.1536	46.5025	47.0446	47.7046	47.9871	48.2653	48.8316	48.9708	49.3688	49.6192	50.0118	50.0313	50.2746	50.2803	50.4728	50.8744	51.0262	51.2274	51.2289	51.4115	51.5790	51.7112	51.6354	51.5906	51.4835	51.2499	50.8912	50.4589	50.1157	50.2315	49.9693	49.6348	49.4354	49.4472	49.4634	49.3504	49.7995
d-Tm94A1_10_E09R	25.5571	28.7210	32.0080	34.3802	36.6322	38.5876	40.3860	41.8481	42.7900	43.4522	43.8733	44.5631	44.8870	45.2999	45.7833	45.9818	46.6549	47.1475	47.4184	47.7942	48.0298	47.9419	48.7920	48.6680	48.9077	48.9732	49.3210	49.3424	49.6162	49.6560	49.7898	50.0137	50.0707	50.2883	50.1251	50.1722	49.7801	49.5944	49.2944	48.8340	48.6555	48.4546	48.2251	47.9339	47.7457	47.5995	47.6844	47.7881	48.1507
d-Tm94A1_10_F05R	26.3701	30.3291	32.7140	35.6250	37.9332	39.5351	41.1379	42.8247	44.0846	44.3520	45.3400	45.4509	45.8996	46.4100	46.5112	47.2220	47.8705	48.1917	48.5607	48.8890	49.3091	49.4959	49.6951	49.2556	50.0858	50.3716	50.4316	50.7332	50.9005	51.0938	51.3450	51.2905	51.3381	51.6088	51.5027	51.5877	51.2382	50.9814	50.5958	50.0713	49.9473	49.8009	49.2880	48.2648	48.8824	48.7458	48.5987	48.9136	49.3030
d-Tm94A1_10_G01R	27.5619	31.7964	35.0445	37.5771	39.7297	41.4489	42.9497	44.6103	45.3021	46.0718	46.8803	47.6292	47.4636	47.7757	48.5607	48.8990	49.5714	49.8497	50.1148	50.5268	51.0274	51.1087	51.3388	51.7188	51.7308	51.9335	52.0008	52.2830	52.5342	52.1328	52.6555	52.9675	52.9820	53.1767	53.0686	52.9704	52.7201	52.4296	51.8811	51.6008	51.1480	51.1209	50.7687	50.5772	50.2348	49.9664	49.9503	50.1861	50.7561
d-Tm94A1_10_G10R	26.7440	30.8410	34.1119	35.3296	37.6800	39.6109	41.2657	42.2816	42.9606	43.7230	44.3986	44.7961	44.8475	45.1678	45.4794	46.0199	46.5424	46.8045	47.0037	47.4498	47.6416	47.8714	48.2434	48.4329	48.4844	48.7063	48.7709	48.9712	49.1771	48.9967	49.3416	49.5674	49.7048	49.6469	49.6462	49.4520	49.2009	48.8443	48.3245	47.8607	47.5613	47.4818	47.0634	46.7854	46.5176	46.3236	46.2019	46.3427	46.9830
d-Tm94A1_10_H06R	29.8973	32.9789	36.2455	38.4588	40.6418	42.1581	43.6031	45.0059	45.8960	46.2456	46.6989	47.0718	47.3617	47.3859	48.0364	48.0040	48.7713	49.0260	49.3111	49.6536	49.9328	50.1284	50.4223	50.4826	50.6108	50.6583	50.9184	51.2341	51.2420	51.3556	51.4743	51.5590	51.7691	51.8478	51.7174	51.6080	51.3895	50.9023	50.4578	49.7601	49.7443	48.8065	49.0583	48.0138	48.2705	48.1196	47.9362	48.1091	48.7274
d-Tm94A1_25_A06R	25.5798	30.0858	33.5498	36.3655	38.7219	40.7960	42.5056	43.4882	45.3441	46.1494	47.1715	47.8227	47.4859	48.3360	48.6934	49.0168	49.0287	48.4942	50.0230	50.5070	50.7263	50.8798	51.3153	51.4383	52.1330	51.7552	52.0430	52.2423	52.3274	52.4466	52.6305	52.4618	52.8059	52.9449	52.8754	52.7513	52.7255	52.5284	52.1166	51.9565	51.5628	51.5579	51.0338	50.8456	50.8581	50.6656	50.8612	51.0043	51.5000
d-Tm94A1_25_A10R	26.9269	31.2460	33.5633	36.2418	37.8130	39.4979	41.7833	42.1517	43.4948	45.0012	45.4281	45.9243	46.0528	46.3058	46.8981	47.0303	47.0025	47.4799	47.8883	48.1751	48.4177	48.7694	48.9523	49.0646	49.2450	49.2519	49.4618	49.4770	49.7827	49.9342	49.9014	50.0881	50.1402	50.2105	50.1146	50.0009	50.0557	49.9672	49.7332	49.3343	49.0966	49.1078	48.8821	48.4553	48.3444	48.3562	48.3563	48.5081	48.9839
d-Tm94A1_25_B06R	25.5894	28.1949	31.5940	34.4192	36.7789	38.5855	40.5989	42.7276	43.2135	44.4789	45.2952	45.8691	45.8111	46.3990	47.0096	47.1384	47.1864	47.9900	48.2063	48.5408	49.1042	49.0991	49.4694	49.8769	49.9679	50.0256	50.2233	50.2734	50.5214	50.7465	50.8905	50.8068	51.1074	51.0127	51.1603	51.1872	51.0362	50.5992	50.1355	49.6969	49.6411	49.3956	49.0061	48.4639	48.1725	47.8308	47.8866	48.0201	48.8411
d-Tm94A1_25_C01R	24.0085	28.0392	30.4316	33.5537	35.9933	38.1310	39.9034	41.5747	42.8388	43.7980	44.5895	45.4317	45.7170	45.9446	46.4825	46.8245	46.9695	47.3569	47.9493	48.2148	48.5805	48.9547	49.2750	49.5376	49.7223	49.8727	50.0266	49.8960	50.4375	50.6171	50.5021	50.8656	50.8960	50.8523	50.8201	50.8629	50.6731	50.5172	50.3104	49.8885	49.6914	49.5706	49.2383	48.9252	48.7785	48.7024	48.6500	48.8511	49.5038
d-Tm94A1_25_C02R	23.6187	27.1979	30.0851	32.4262	34.6937	36.2569	37.9227	39.6081	40.6712	41.3754	42.3270	43.2741	43.1019	43.5543	44.1126	44.1925	44.5024	44.8237	45.4418	45.4543	45.5522	46.2231	46.4781	46.5479	46.8551	47.0581	47.0815	47.2941	47.4446	47.3274	47.4875	47.8301	47.9604	47.6887	47.9277	48.0454	47.7372	47.5378	47.4492	46.9806	46.6046	46.4976	46.4207	45.9841	45.8231	45.6698	45.4627	45.7818	46.3891
d-Tm94A1_25_C04R	23.1077	26.7585	29.7383	32.1344	33.5343	35.8014	37.0281	39.2431	40.1747	40.9683	41.7989	42.6325	42.7801	43.0319	43.5962	43.5649	43.9460	44.2966	44.5673	44.8051	45.1874	45.5334	45.7791	45.9990	46.3276	46.3762	46.3933	46.5387	46.7291	46.7446	47.0083	47.0024	47.1799	46.9935	47.1070	47.1542	46.9794	46.9079	46.7388	46.3973	46.2365	46.0377	45.9407	45.5586	45.5636	45.3385	45.3192	45.5778	45.9806
d-Tm94A1_25_C12R	27.6986	30.4348	32.8986	35.6286	37.7383	39.3376	40.4624	42.2863	42.9765	44.2244	44.8802	45.2505	45.5040	45.7613	46.0778	46.4791	46.4854	46.9001	47.3445	47.5946	47.9710	48.2877	48.5201	48.6833	48.8416	49.0304	48.9737	49.2627	49.4318	49.4599	49.5718	49.6888	49.8732	49.6504	49.8112	49.7646	49.4587	49.2983	48.9333	48.3359	48.1350	47.9105	47.6583	47.1535	47.0375	46.7693	46.6633	46.9338	47.7992
d-Tm94A1_25_D01R	25.1141	29.5407	32.3378	34.8808	37.4187	39.1668	41.4015	43.0259	44.2074	44.9789	45.9910	46.6172	47.0086	47.3826	48.0803	47.8299	48.1119	48.8438	49.2667	49.7510	49.8858	50.2768	50.4509	50.6504	50.8488	51.1279	51.2960	51.4293	51.5773	51.7594	51.7520	52.0947	52.2154	52.1499	51.9459	52.0714	51.9292	51.7474	50.9910	50.7033	49.8570	50.0971	49.5569	49.2251	48.9379	48.9312	48.8049	49.0101	49.7467
d-Tm94A1_25_D02R	23.4196	25.7482	28.0027	30.7149	32.6697	34.5782	35.9800	37.6375	38.2352	39.3570	39.8314	40.3326	40.7204	40.7267	41.1165	41.3924	41.6592	42.1459	42.0194	42.3150	42.8150	42.5950	43.0707	43.2172	43.4817	43.5223	43.8044	43.7652	43.8918	44.0738	44.2114	44.2403	44.1889	44.2710	44.2826	44.2708	44.0230	43.9059	43.6509	43.3610	42.9765	43.0203	42.6802	42.2051	42.2561	42.2272	42.1214	42.2253	42.7312
d-Tm94A1_25_D06R	21.9252	24.9385	28.1159	30.5101	32.8149	34.6774	36.5572	37.8361	39.3605	40.3489	40.8059	41.1967	41.5259	41.9830	42.5561	43.0533	43.0760	43.3509	43.7675	43.9442	44.1831	44.4743	44.8778	45.0954	45.3251	45.3173	45.4690	45.6212	45.5135	45.7917	46.1254	46.0053	46.1708	46.2900	46.1841	46.1584	45.9595	45.8211	45.5021	45.1350	44.5235	44.7692	44.5012	44.2933	44.1548	44.0405	43.9390	44.2233	44.5423
d-Tm94A1_25_D08R	22.0733	26.4491	29.5653	32.3965	35.1114	36.6993	38.8631	40.0853	41.6530	42.8497	43.7678	43.8960	44.4373	44.9538	45.4266	45.7961	46.0033	46.3516	46.8411	47.1112	47.6245	47.7375	48.2264	48.5462	48.7828	48.6123	48.8000	49.1073	49.3166	49.3965	49.7124	49.6044	49.6538	49.9567	49.7842	49.5448	49.4724	49.2706	48.8129	48.3601	47.2387	47.8046	47.5533	47.0771	46.9628	46.7919	46.7383	47.0059	47.4820
d-Tm94A1_25_D09R	24.9158	28.5261	32.0360	34.7589	36.7686	38.4576	41.2515	42.9928	44.2803	45.4476	46.2034	46.9706	47.1299	47.5316	48.1550	48.5261	48.8240	49.2717	49.7698	49.8965	50.3374	50.7248	50.9193	51.2086	51.4215	51.7865	51.8637	52.1237	52.1655	52.3355	52.5200	52.6453	52.6697	52.8100	52.7616	52.7116	52.5355	52.2816	51.8949	51.4443	51.3231	51.1796	50.6463	50.3647	50.0894	50.1290	49.9999	50.2568	50.7055
d-Tm94A1_25_E02R	25.1933	29.5202	32.7385	36.4472	38.7729	40.9334	43.0685	44.9074	46.3127	47.5069	48.6184	48.6973	49.3539	49.7131	50.2863	50.5347	51.2017	51.8740	52.2924	52.1823	53.0309	53.4787	53.5402	54.0186	54.0997	54.4261	54.5131	54.7357	54.8159	55.0830	55.1268	55.4136	55.4794	55.6991	55.5980	55.6889	55.5598	55.3322	55.1143	54.5321	54.2958	54.0749	53.5420	53.0332	53.3709	53.1919	53.2062	53.3645	53.9119
d-Tm94A1_25_E05R	24.3968	27.9810	31.7050	34.3983	36.7131	38.5315	40.7314	41.9524	43.4716	44.9490	45.3214	45.3827	46.2361	46.4766	46.9837	47.4440	47.6098	48.3167	48.8426	49.1890	49.2752	49.6293	49.9321	50.3099	50.2932	50.5957	50.6831	50.9008	51.0259	51.2910	51.5973	51.3583	51.5893	51.7690	50.5364	51.7162	51.5555	51.4546	51.1766	50.9630	50.6275	50.5719	50.4047	50.1466	49.8736	49.7692	49.8456	49.9713	50.3214
d-Tm94A1_25_E09R	23.9768	27.4860	30.3041	33.1631	35.0671	36.8423	39.1449	39.6934	41.0217	42.4837	42.8391	43.2456	43.5739	43.8294	44.1400	44.5593	44.6920	45.1407	45.6311	45.7348	46.1815	46.4971	46.5260	46.8203	46.9828	47.2487	47.3155	47.2734	47.5382	47.6021	47.6671	48.0070	47.8452	47.9348	48.0771	47.4432	47.8743	47.7846	47.2305	47.0676	47.0562	46.8811	46.6094	46.3850	46.1877	46.2576	46.2444	46.3991	46.8769
d-Tm94A1_25_E11R	23.9892	27.2455	30.0468	32.2639	34.5666	36.3036	38.5851	39.2790	40.4492	41.9166	41.8840	42.5810	42.8851	42.8067	43.1794	43.6464	44.1628	44.2492	44.8552	45.0279	45.0987	45.4428	45.5900	45.8881	46.1434	46.0817	46.5414	46.4386	46.5921	46.8548	46.8280	47.0768	46.9887	47.1014	47.1793	46.9338	46.8354	46.5940	45.9752	45.5510	45.4135	45.2281	44.9040	44.5096	44.2185	44.1408	43.8826	44.2522	44.7965
d-Tm94A1_25_F02R	24.6481	27.8961	30.1349	32.4623	34.4188	35.7940	37.5894	38.8211	40.0469	40.8083	41.0766	41.7183	41.6716	42.1231	42.4562	42.6509	42.7522	42.9669	43.3307	43.5188	43.7638	43.4782	44.1350	44.2369	44.4564	44.4916	44.6763	44.6133	44.8229	44.9122	45.0684	45.0940	45.1222	45.2151	45.1335	45.0759	44.9646	44.6138	44.2894	43.8577	43.8940	43.5222	43.2961	42.9638	42.7249	42.6063	42.5488	42.6747	43.1563
d-Tm94A1_25_F04R	24.7056	29.1822	30.8236	34.7499	36.1978	38.6256	40.0753	41.4629	42.6899	43.6952	44.8346	45.2120	45.1467	45.3820	46.0875	46.1947	46.4179	46.8813	47.1767	47.3469	47.7450	48.0136	48.1203	47.8275	48.7155	48.5969	48.7220	48.9322	48.9861	49.0268	49.4051	49.4336	49.6371	49.5062	49.6702	49.3619	49.4819	49.3025	48.8602	48.5858	48.3402	48.0203	47.8009	47.4595	47.3319	47.2607	47.1725	47.3982	47.8644
d-Tm94A1_25_F11R	26.2803	29.8267	33.2226	35.1948	37.5670	39.5489	41.4698	42.4102	43.6476	44.5414	44.9388	45.8588	45.8278	46.2378	46.7814	46.9307	47.3381	47.5270	47.8903	48.4386	48.3572	48.7090	49.2359	49.2514	49.4928	49.5512	49.9303	49.9385	50.1319	50.1913	50.3200	50.3604	50.4423	50.5518	50.3769	50.3588	49.9658	49.5934	48.7145	48.3963	48.1884	47.7735	47.3848	46.8778	46.5255	46.3096	46.2551	46.3116	47.0520
d-Tm94A1_25_G04R	25.6147	29.6364	32.5839	35.5071	37.6884	39.2798	40.7558	42.5835	43.4725	44.7746	45.3479	46.0076	46.1362	46.3696	46.9409	47.0712	47.3127	47.8099	48.2469	48.4784	48.8792	49.0734	49.2958	49.3814	49.5050	49.6021	49.8046	50.0007	50.0846	50.2055	50.3894	50.4770	50.5844	50.6880	50.7515	50.6037	50.3898	50.4099	49.8029	49.6330	49.5614	49.3167	49.0700	48.7357	48.5236	48.5496	48.4246	48.4184	49.0476
d-Tm94A1_25_G11R	27.3411	31.5451	33.9078	36.7637	38.7150	39.9844	42.1276	42.9470	44.2597	45.4015	45.7524	46.2291	46.5658	46.5022	46.9677	47.1373	47.3296	47.5072	48.1555	48.5241	48.5190	48.8651	49.0455	49.3068	49.4184	49.4892	49.5156	49.8324	49.9360	49.9946	50.1168	50.2652	50.2259	50.3181	50.3526	50.2875	50.2849	49.8995	49.4209	49.1455	48.8497	48.7203	48.4783	48.1586	48.0503	47.8404	47.8100	47.7728	48.4727
d-Tm94A1_25_H05R	29.3180	33.5477	36.3868	38.5347	40.6295	41.3058	43.7823	44.8583	45.8196	46.4580	47.3943	47.6495	47.9190	47.9916	48.2636	48.4919	48.8255	48.4543	49.2615	49.5337	49.7890	49.7944	50.2913	50.2675	50.2944	50.3868	50.5851	50.6611	50.8434	51.0981	50.8923	51.2828	51.3307	51.2363	51.1145	50.9692	50.7896	50.3852	49.8642	49.3846	49.1754	48.9194	48.4904	48.1488	47.8732	47.5654	47.6875	47.6075	48.3274
d-Tm94A1_25_H09R	27.1128	30.8906	33.7170	35.7750	37.9232	39.2374	41.0595	42.4594	43.4951	44.2138	44.8878	45.3744	45.1275	45.4040	45.8948	45.8379	46.4214	46.5958	46.8380	47.2512	47.3183	47.6336	47.9401	47.9938	47.9796	48.3114	48.2266	48.4098	48.4694	48.5956	48.7057	47.8714	48.8045	48.9119	48.8323	48.8784	48.7216	48.3560	48.1759	47.8450	47.6500	47.2792	47.0547	46.9530	46.6263	46.5502	46.4477	46.6582	46.9996
d-Tm94A1_25_H11R	31.1766	35.5303	37.8793	40.8826	43.4383	44.0169	46.6205	47.8320	48.5074	49.5003	50.5248	50.9846	50.7977	51.1584	51.4067	51.4028	52.0476	52.2132	52.5068	52.8853	53.1935	53.2630	53.5102	53.6668	53.7445	53.7861	54.0191	54.1968	54.2323	54.3946	54.4218	54.4672	54.6808	54.7156	54.7598	54.7716	54.5217	54.2289	53.9287	53.5244	53.4137	53.1503	52.8122	52.5602	52.3148	52.2372	52.2312	52.3132	52.8371
d-Tm94A1_26_A02R	28.7334	33.0178	35.3202	39.3790	40.9283	43.2203	44.9649	47.0503	47.6407	48.9143	49.7296	50.4804	50.4295	50.8673	50.9946	51.3257	51.7181	52.2805	52.6286	52.9266	53.3875	53.5047	53.9041	53.9993	54.1348	54.4407	54.4806	54.6680	54.5362	54.8754	55.2007	55.0776	55.2125	55.2705	55.2182	55.2405	55.0833	54.8725	54.3902	53.9357	53.5179	53.6003	53.1060	52.8185	52.5604	52.4302	52.4795	52.6051	53.0678
d-Tm94A1_26_A10R	29.8269	34.2077	37.0136	40.0423	41.7547	44.1221	45.9823	47.1746	47.7767	48.8933	49.7727	50.4637	50.5184	50.8033	50.8918	51.3487	51.7075	52.3070	52.5100	52.8912	53.1495	53.5468	53.8266	54.0206	54.1108	54.3872	54.5630	54.6302	53.5506	54.8885	55.2343	55.1837	55.2683	55.3208	55.4280	55.1299	55.0587	54.5808	54.1713	53.6699	53.3535	53.4224	52.8553	52.4177	52.1615	52.0974	52.0270	52.3361	52.7403
d-Tm94A1_26_A11R	28.1146	32.6223	36.2754	38.6024	40.8308	42.6512	45.0718	46.2583	47.4493	48.5937	49.4897	50.0605	50.1318	50.5193	50.7549	51.2107	51.4555	51.0008	52.4914	52.8093	53.2152	53.5655	53.8477	53.9303	54.2090	54.3987	54.4427	54.6981	54.8508	55.0280	55.1969	55.1435	55.3282	55.4677	55.5444	55.5083	55.2692	54.9130	54.3260	53.8430	53.7145	53.3414	52.9404	52.4997	52.2878	52.1913	51.9911	52.2931	52.7076
d-Tm94A1_26_B06R	25.4037	29.2390	31.3506	33.8182	36.0904	37.1592	38.7416	39.9274	41.1243	42.2447	42.2619	43.0806	43.3477	43.5458	43.8507	44.0587	44.1264	44.2924	44.7094	44.7279	45.2229	45.4868	45.6552	45.9289	46.1219	46.3309	46.2415	46.3695	46.4927	46.5112	46.6237	46.8481	46.9896	47.0476	46.8191	46.8413	46.6310	46.4571	46.1385	45.7392	45.6610	45.4373	45.0143	44.6328	44.5610	44.5737	44.5567	44.8484	45.1258
d-Tm94A1_26_B12R	27.7800	31.9697	34.3551	36.9151	39.9176	40.8226	43.1294	44.2471	45.7572	46.2745	47.4670	47.7240	47.8958	47.9682	48.4673	48.6531	49.0742	49.3337	49.7415	50.0427	50.4264	50.7278	51.1116	51.3125	51.4131	51.4988	51.6593	51.6866	52.0606	52.3011	52.1315	52.3293	52.4346	52.5348	52.3471	52.2054	52.1708	51.7074	51.1504	50.6592	50.4677	50.1888	49.7184	49.0969	49.0487	48.2748	48.6823	48.8830	49.7054
d-Tm94A1_26_C03R	26.3198	29.8901	32.8426	35.1474	37.4852	39.4709	40.8346	42.7209	43.5163	44.9280	45.5145	46.1246	46.1757	46.5783	46.9121	47.1033	47.5339	47.8740	48.4421	48.5285	48.6750	49.2121	49.4853	49.6759	49.8343	50.0238	50.2290	50.2748	50.4726	50.4567	50.6586	50.8167	50.9942	50.9222	51.0590	51.0421	50.7359	50.4342	50.1133	49.5282	49.4066	49.1134	48.9620	48.4466	48.2907	48.1179	47.9292	48.1474	48.8631
d-Tm94A1_26_C08R	28.4782	32.5710	35.0157	37.6845	39.5912	41.2198	43.4288	44.4760	45.4245	46.7392	47.2637	47.7369	47.9837	48.2302	48.3591	48.7662	49.2136	49.6256	49.8960	50.2650	50.5739	50.8487	51.3966	51.2917	51.3565	51.1209	51.6913	51.3592	51.8990	51.8303	52.1242	52.2285	52.3969	52.4606	52.4422	52.3834	52.4313	52.1026	51.7316	51.4556	51.1118	51.0532	50.6905	50.2564	50.2497	50.1194	50.0600	50.2053	50.6981
d-Tm94A1_26_D04R	27.3416	30.5521	32.8088	35.8180	37.1515	39.3481	41.9429	42.7905	43.5531	45.0262	45.5753	46.0638	45.5937	45.8604	46.8750	46.9513	47.4675	48.0694	48.4435	48.5910	49.0613	49.1589	49.2507	49.6044	49.6859	49.9403	49.8715	50.0865	50.3120	50.3622	50.4080	50.7178	50.6219	50.8274	50.6796	50.7165	50.6799	50.4204	49.8575	49.6368	48.4988	49.1458	48.7809	48.4707	48.2873	48.2878	48.1157	48.2292	48.7979
d-Tm94A1_26_D05R	27.9467	31.2221	34.0748	37.1596	39.6221	42.2114	43.8255	45.3751	46.8033	47.3945	48.6045	49.2048	49.1600	49.5284	50.2713	50.4937	50.7851	51.3154	51.7963	51.7030	52.4198	52.7200	52.9648	53.3034	53.4952	53.5581	53.6598	53.9094	54.0354	54.2720	54.4648	54.5576	54.5169	54.4994	54.6695	54.6680	54.4439	54.0269	53.7584	53.2614	53.0585	52.9675	52.4266	51.9714	51.7335	51.5843	51.4887	51.5649	51.7478
d-Tm94A1_26_D09R	26.0770	28.9620	32.4042	34.9918	36.2474	38.4291	40.1175	41.5318	43.0146	43.9523	44.7251	45.2137	45.2553	45.8514	46.4370	46.4531	46.8578	47.2075	47.3158	47.7345	48.0172	48.5155	48.6104	48.7705	49.2256	49.0627	49.3933	49.4201	49.4831	49.7115	50.0313	49.8763	49.9861	50.0088	49.9003	50.0216	49.8200	49.7149	49.4369	48.9905	48.7506	48.4928	48.1069	47.9025	47.5969	47.4506	47.4861	47.6241	48.0398
d-Tm94A1_26_E09R	26.8311	30.1057	32.7238	35.2248	37.2781	39.3950	40.6212	42.4792	43.6935	44.4928	45.3260	45.3726	45.7841	46.2334	46.9306	46.8667	47.3107	47.8665	48.2748	48.3533	48.7753	49.1323	49.2000	49.4806	49.6027	49.7572	49.7354	50.0647	50.0153	50.4629	50.5321	50.5962	50.7102	50.8142	50.6998	50.7043	50.6005	50.3150	50.0287	49.4853	49.3294	49.0612	48.6836	48.4204	48.3413	48.2013	48.1738	48.3273	48.8461
d-Tm94A1_26_F05R	24.4609	28.6307	31.8871	34.8585	36.4571	40.4047	40.7624	42.1427	43.7909	44.7902	45.6931	46.2370	46.4881	46.6093	47.0284	47.4141	47.4527	48.0964	48.5254	48.5290	49.1779	49.3764	49.6180	48.6735	50.2007	50.1470	49.9718	50.4841	50.7440	50.7117	50.8420	51.1401	51.2078	51.2212	51.2973	51.0336	50.9857	50.7661	50.2591	50.0878	49.8728	49.7289	49.2639	48.8664	48.7895	48.6688	48.7366	48.7998	49.2834
d-Tm94A1_26_F06R	27.5816	31.3481	33.0797	36.9806	38.8082	41.2172	42.6184	43.9090	45.1822	46.3166	47.3596	47.2251	47.7236	47.9363	48.3242	48.5755	48.9853	49.5476	49.8644	50.0409	50.4054	50.7433	50.9311	49.5383	51.5348	51.2835	51.2583	51.7166	51.8706	51.8468	52.1160	52.3757	52.5343	52.3805	52.5578	52.2307	52.2317	52.0229	51.4345	51.2606	50.9618	50.6637	50.4311	49.8900	49.8748	49.7317	49.8238	49.8454	50.3656
d-Tm94A1_26_F07R	26.8077	30.2626	32.7482	34.9420	37.4359	39.2936	40.2903	41.8653	43.2701	43.7678	44.2891	44.9499	45.0532	45.3410	45.7974	45.7032	45.8807	46.3965	46.6856	46.9413	47.0946	47.1748	47.4726	47.6626	47.9111	47.8520	48.1387	48.1747	48.3566	48.3808	48.5694	48.5959	48.7270	48.6950	48.6762	48.6256	48.5149	48.2037	47.7679	47.3851	47.3114	46.9883	46.6560	46.3871	46.1756	46.0905	45.9490	46.1662	46.5941
d-Tm94A1_26_F08R	25.9031	29.7641	32.4108	35.2887	36.5196	39.0706	40.7336	42.2482	43.5450	44.8128	45.5342	45.6691	45.8641	46.1206	46.4884	46.5758	46.8833	47.7585	47.8324	48.3239	48.1956	48.8282	48.5489	47.9671	49.3112	49.1670	49.6041	49.4445	49.6058	49.8429	50.0576	50.0025	50.2155	50.2656	50.2733	50.1889	50.2402	50.1520	49.8918	49.7397	49.5883	49.1209	49.0628	48.6324	48.6797	48.6840	48.5424	48.7170	49.0413
d-Tm94A1_26_F10R	29.0454	32.7873	35.5355	38.0149	40.2010	41.7779	43.8732	45.0838	46.3735	47.5656	47.9785	48.5803	48.6697	48.7639	48.4792	49.5792	49.6337	50.4196	50.5446	51.0557	51.1948	51.3511	51.4480	51.3154	51.8857	52.0776	52.3797	52.3201	52.5683	52.6582	52.7681	52.9634	52.9791	53.0379	53.1721	53.1059	53.0451	52.8488	52.6788	52.2206	52.1629	51.3176	51.6794	51.3598	51.2493	51.1569	50.9859	51.2688	51.7591
d-Tm94A1_26_G09R	28.7838	31.5792	34.8394	38.0396	39.6805	41.8791	43.5273	45.1483	46.2447	46.7507	48.0553	48.6887	48.7537	48.9146	49.5769	49.4149	49.4686	50.0995	50.5032	50.8157	51.0411	51.5453	51.5995	51.8070	51.5687	51.9969	52.2700	52.4016	52.5946	52.6896	52.8123	52.8856	52.8615	53.1307	53.0696	52.8764	52.5820	52.3164	51.5513	51.2262	51.0573	50.7262	50.3827	49.8317	49.5636	49.5594	49.3775	49.5664	50.2256
d-Tm94A1_26_G12R	27.9748	31.5726	35.0955	37.3361	39.0759	40.8301	42.7714	43.8300	44.8035	45.8982	46.6361	46.9692	47.0955	47.2306	47.7542	47.9347	48.1027	48.5066	48.7972	49.0526	49.4277	49.6424	49.9356	49.9555	50.0773	50.1084	50.1349	50.1345	50.4941	50.6971	50.7059	50.7497	50.8937	50.9579	50.9832	50.8640	50.5662	50.7101	50.2829	50.0635	49.8440	49.7189	49.4674	49.1305	48.9510	49.0781	48.8899	48.9994	49.5325
d-Tm94A1_26_H01R	32.1051	35.8310	39.0319	41.5016	43.2883	44.7431	46.7954	48.6578	49.2721	50.4030	50.8581	51.5396	51.6893	51.9326	51.9258	52.3763	52.7071	53.2777	53.4653	53.8807	54.0354	54.3559	54.3939	54.6727	54.8184	54.9623	54.9760	55.2353	55.2747	55.4224	55.7042	55.7779	55.8213	55.9610	55.9221	55.8750	55.8294	55.4934	55.1604	54.8739	54.6119	54.4764	54.1487	53.8932	53.6666	53.6440	53.6063	53.8355	54.1655
d-Tm94A1_26_H03R	29.2550	33.0009	35.5546	37.7996	39.7656	41.0337	42.5524	43.7019	44.5111	45.5297	45.8445	46.3456	46.6222	46.7716	46.7166	47.0137	47.0785	47.1108	47.3144	47.8767	47.9198	48.3936	48.4867	48.6478	48.7540	48.8583	48.8316	48.9473	49.1133	49.2598	49.4941	49.3797	49.4308	49.4167	49.2280	48.9796	48.6939	48.1238	47.2900	46.7547	46.3253	46.0213	45.3677	44.7994	44.3316	44.1579	43.9380	44.1818	44.9104
d-Tm94A1_26_H05R	28.1885	33.0621	35.5547	38.6980	40.4430	42.1072	44.1063	45.0928	46.0614	47.1761	47.8640	48.4458	48.3206	48.6683	48.7247	49.1348	49.2709	49.7633	49.7943	50.4392	50.4339	50.9448	50.9642	51.3198	51.3977	51.3424	51.5642	51.7068	51.7307	51.9021	51.8844	52.0274	52.1038	52.3312	52.1851	52.3517	52.2761	51.9418	51.7037	51.3989	51.1468	50.9826	50.7518	50.5547	50.2806	50.3568	50.1306	50.3117	50.6994
d-Tm94A1_27_A01R	27.9609	31.6739	35.2536	37.7146	40.4760	41.7270	43.9274	45.0623	46.5994	47.7991	48.7630	49.3441	49.2848	49.5639	50.3452	50.4914	50.5793	51.0503	51.5952	52.0058	52.2405	52.5517	52.8022	53.1416	53.3920	53.2473	53.3337	53.6461	53.8189	53.7723	53.9001	54.0743	54.2647	54.3378	54.3311	54.2090	53.9590	53.8415	53.3008	52.9013	52.7943	52.5645	52.1738	51.7525	50.8999	51.4700	51.4361	51.4826	52.1533
d-Tm94A1_27_A04R	26.7759	30.2646	33.4208	35.7600	37.9245	40.0722	41.5887	42.3341	44.0679	45.4026	45.7836	46.5457	46.6093	46.6099	47.2069	47.6354	47.6517	47.7715	48.3384	48.6281	48.7849	49.1576	49.3462	49.6055	49.8684	49.8904	49.8165	50.0167	49.5831	50.2552	50.3243	50.4653	50.7102	50.6562	50.6790	50.6208	50.4840	50.2696	49.8275	49.5894	49.2946	49.1085	48.8216	48.4648	48.2572	47.9137	47.9873	48.0282	48.7156
d-Tm94A1_27_A12R	26.1196	29.2287	32.1296	34.8142	37.0850	38.7930	40.4168	41.1889	42.6819	43.7202	44.8386	45.4600	45.3503	45.4094	45.9727	46.1110	46.1174	46.3510	46.8308	47.0058	47.3802	47.6144	48.0004	48.2819	48.4373	48.2160	48.2288	48.5385	48.7399	48.7892	48.7731	48.8012	49.0643	49.1099	48.8848	48.7088	48.3885	47.9285	47.2290	46.7887	46.4628	46.0785	45.6091	45.1090	44.7897	44.6200	44.4294	44.4824	45.4080
d-Tm94A1_27_B11R	25.3444	28.7720	31.5861	34.3881	36.8264	38.3911	40.5220	41.9870	43.1577	44.1743	44.5593	45.8238	45.8098	46.2482	46.7090	47.0154	47.2985	47.6784	48.0852	48.4019	48.8430	49.1053	49.4000	49.7773	49.8103	49.9257	50.1658	50.3169	50.4839	50.6363	50.6858	50.9119	51.0506	51.0277	51.0325	50.9589	50.7056	50.4544	49.9709	49.4507	49.3514	49.1327	48.6208	48.0120	47.9262	46.8927	47.6157	47.9124	48.5939
d-Tm94A1_27_C12R	24.9111	28.3709	30.9841	33.5156	35.4646	37.6963	38.9461	40.3007	41.4759	42.3943	42.9865	43.5478	43.5927	43.8549	44.5516	44.5765	44.7688	45.0535	45.3493	45.6957	46.0215	46.3418	46.6714	46.6612	46.7980	47.2123	47.0945	47.1236	47.3877	47.5546	47.6659	47.7235	47.8984	47.9966	47.7200	47.7057	47.5701	47.2912	46.7446	46.0528	46.1110	45.7311	45.4192	45.1100	44.9351	44.7747	44.5925	44.8425	45.4236
d-Tm94A1_27_D01R	25.4917	29.5550	32.3905	35.1740	37.5261	39.4837	41.1822	42.7379	44.5237	45.4051	46.3848	46.9931	47.2305	47.6689	47.8941	48.4507	48.6242	49.3738	49.7268	50.1307	50.4383	50.6544	51.0136	51.3296	51.5655	51.5507	51.7582	51.9407	52.1470	52.4142	52.6196	52.7187	52.6892	52.9992	52.9598	52.8969	52.7948	52.4033	52.2781	51.9574	51.7604	51.6690	51.4055	51.0982	50.8582	50.8241	50.9105	50.9786	51.5880
d-Tm94A1_27_D07R	26.6723	31.0830	33.3084	36.6908	38.4714	40.0954	41.7800	43.2800	44.1681	45.2653	45.7854	46.3884	46.4822	46.8324	47.1306	47.1251	47.4559	48.0686	48.3866	47.7160	48.9563	49.2001	49.4751	49.8336	50.0369	50.0049	50.0115	50.0971	50.3300	50.4540	50.5692	50.5595	50.8229	50.7699	50.7335	50.8144	50.5869	50.2629	49.9592	49.7040	49.5198	49.3787	49.0556	48.6962	48.6362	48.5164	48.3597	48.6196	48.0167
d-Tm94A1_27_D09R	24.7016	29.4060	31.9343	34.8904	36.8594	38.9423	41.1766	42.3848	43.6839	45.1011	45.4112	46.0803	46.3343	46.7565	46.8767	46.9379	47.6391	48.0985	48.3820	47.7688	49.1932	49.5940	49.6599	50.1809	50.2404	50.3707	50.4657	50.5061	50.7201	50.7773	50.9660	51.1623	51.3038	51.3598	51.2381	51.4222	50.9984	50.7693	50.2564	49.9611	49.7559	49.5349	49.2383	48.8818	48.7633	48.4825	48.3692	48.5623	47.9553
d-Tm94A1_27_D12R	24.2452	29.6293	32.8218	34.9817	37.4750	40.1008	41.0952	43.2592	44.7712	45.9358	46.7164	47.5015	47.5826	48.0133	48.4609	48.7837	49.1593	49.8574	50.2423	50.5535	50.9741	51.2736	51.6310	51.9073	52.0723	52.1494	52.3982	52.4805	52.7521	52.9221	53.1518	53.2493	53.3467	53.4303	53.3858	53.3886	53.1921	52.9145	52.5121	51.9998	51.8791	51.7339	51.3153	50.9814	50.8229	50.7445	50.5810	50.8264	51.3078
d-Tm94A1_27_E01R	24.3062	28.1227	29.8777	33.4335	35.0886	36.7139	38.2245	39.9541	40.7918	41.5375	42.4777	42.9702	43.1157	43.6365	43.6455	44.1195	44.2913	44.6456	45.1998	44.9102	45.7544	45.7845	46.2305	46.2588	46.6371	46.7736	46.9235	46.9138	47.1597	47.4404	47.5716	47.5009	47.5656	47.5387	47.6161	47.6186	47.3130	47.2915	46.5718	46.2832	46.1028	46.0617	45.6611	45.0327	45.0712	44.7505	44.6450	44.9090	45.4330
d-Tm94A1_27_E06R	27.2099	31.1047	34.3880	37.1429	39.1755	41.5563	43.4263	45.1032	46.2839	46.9322	48.2114	48.7208	49.0021	49.2313	49.5703	49.9794	50.4135	50.9695	51.4791	51.3604	52.1883	52.5873	52.7331	52.9970	53.2272	53.3554	53.5552	53.6838	54.0143	54.0737	54.1535	54.2752	54.3647	54.5240	54.5996	54.5491	54.3669	54.1911	53.8063	53.3189	53.2753	52.8944	52.5245	51.0898	52.1989	52.0536	51.9016	52.0598	52.6979
d-Tm94A1_27_E08R	26.2132	29.8669	33.1969	36.0936	37.9206	39.9320	41.6565	43.0202	44.2138	44.8090	46.0283	46.3295	46.3763	46.7929	46.8055	47.2439	47.7566	48.1695	48.6276	48.7315	49.3857	49.5282	49.8015	50.0844	50.2167	50.3267	50.4526	50.6159	50.9168	51.1050	51.1391	51.2999	51.3068	51.4246	51.2340	51.3665	51.2096	50.9809	50.6392	50.1870	49.9106	49.7619	49.3314	48.9556	48.9342	48.7472	48.7449	48.9377	49.4766
d-Tm94A1_27_F01R	25.4769	28.6424	32.6823	35.6554	37.4725	39.6425	41.3170	42.9580	44.0076	45.1188	45.9263	46.5117	46.6045	46.7744	47.2070	47.3972	47.4918	47.9985	48.4273	48.6499	48.9185	49.2572	49.0752	49.1470	50.0789	50.0866	50.3841	50.3463	50.5449	50.6465	50.9675	50.9524	51.0194	51.0228	50.9088	50.6383	50.3994	49.9651	49.2949	48.6395	48.4063	47.4189	47.3989	46.7961	46.5480	46.3136	46.0044	46.4465	47.1935
d-Tm94A1_27_F08R	21.9502	25.7002	28.7522	30.7243	32.9665	34.7406	36.3634	38.0835	38.7174	40.1385	40.2883	41.3091	41.2567	41.4898	42.1003	42.2389	42.4029	42.7923	42.6026	43.1686	43.6225	43.7544	44.0420	43.2524	44.4103	44.4964	44.4830	44.7387	44.7594	44.9254	44.8680	45.1686	45.1549	45.2317	45.1666	45.0532	44.8330	44.4529	43.9861	43.4297	43.4172	43.2264	42.8650	41.6333	42.0259	41.7736	41.7309	41.8694	42.6371
d-Tm94A1_27_F09R	27.1021	30.9927	33.9870	36.5037	38.5788	40.7116	42.4829	44.1158	45.0793	46.1950	47.2427	47.6470	48.0422	48.2371	48.4372	48.9909	49.1752	49.6311	50.0698	50.4204	50.9750	51.0110	51.3140	51.0955	51.8197	51.8749	51.9052	52.0940	52.2781	52.5292	52.5585	52.6741	52.8601	52.8251	52.8954	52.8900	52.9015	52.6610	52.3060	51.9998	51.8430	51.7114	51.3852	50.7893	50.9384	50.8054	50.8795	50.9631	51.4331
d-Tm94A1_27_F11R	22.1308	26.1644	28.4648	31.6533	33.8093	35.2263	36.5980	38.3619	39.6224	40.3474	40.9016	41.6392	41.6987	42.0551	42.6784	42.7932	42.9329	43.1853	43.5216	43.7703	44.2415	44.3368	44.5665	44.2240	45.1516	44.9772	45.0364	45.2420	45.3570	45.6052	45.5016	45.7951	45.9237	45.8700	45.9274	45.8547	45.9133	45.6969	45.4476	45.2794	45.1523	45.0559	44.7800	44.1556	44.4222	44.3099	44.4571	44.5462	44.8921
d-Tm94A1_27_G01R	26.3933	30.1025	32.8697	35.0507	36.9660	38.8554	41.2239	41.8775	42.9696	43.9401	44.4743	45.0603	45.4232	45.4963	45.8060	46.1903	46.4222	46.6824	47.1029	47.3664	47.7894	47.8249	48.0657	48.3390	48.4601	48.5204	48.4427	48.8821	48.9435	49.0395	48.9723	49.2111	49.1042	49.2787	49.2713	49.2790	49.2211	48.9645	48.9882	48.3724	48.1711	48.1788	47.8219	47.6873	47.5377	47.3174	47.2918	47.3525	47.6782
d-Tm94A1_27_G03R	26.6835	30.2470	34.7517	36.1308	37.8439	40.2666	42.1099	42.9898	44.1349	45.1829	46.0205	46.6057	46.7274	47.0546	47.2053	47.4162	47.5277	47.8950	48.3160	48.7081	48.9103	49.1243	49.3828	49.7832	49.8246	49.8507	50.0765	50.0589	50.3537	49.9442	50.5748	50.6687	50.6330	50.7991	50.8054	50.6502	49.7622	49.9832	49.4266	48.9705	48.6454	48.5603	48.0027	47.5764	47.2397	47.1150	46.9396	47.1047	47.8040
d-Tm94A1_27_G04R	26.4469	30.1536	34.9396	36.5176	38.5286	41.2154	42.9787	44.4897	45.2349	46.8152	47.3649	48.2318	48.2889	48.7324	48.9615	49.1818	49.5353	50.0117	50.4768	50.7796	51.0079	51.3433	51.6032	51.8632	51.8147	52.0651	52.3001	52.3808	52.6424	52.4679	52.8425	52.9883	53.0608	53.2358	53.2404	53.0427	52.6027	52.4408	51.8604	51.3607	51.1466	51.0002	50.5496	50.0489	49.7485	49.6679	49.4768	49.7060	50.3991
d-Tm94A1_27_G12R	28.0030	31.7929	35.4090	38.2897	40.4562	42.6977	44.4992	45.8801	47.2319	47.9761	49.0907	49.7864	49.6630	50.2146	50.3878	50.7909	51.1461	51.5337	52.0449	52.4454	52.5950	52.9066	53.2668	53.5348	53.6590	53.7020	53.9229	54.1253	54.3741	54.4022	54.4541	54.5604	54.6161	54.7760	54.9356	54.7951	54.1486	54.3706	53.5695	53.4923	53.2084	53.0932	52.6896	52.4422	52.2326	52.1540	52.0178	52.1945	52.6707
d-Tm94A1_27_H02R	27.7029	31.6826	33.4015	36.7463	38.0622	40.1153	41.2980	42.7944	43.6574	44.7718	45.3411	45.8103	45.8693	46.2011	46.4563	46.6958	46.8475	47.0245	47.5187	47.5817	47.7551	48.0277	48.2930	48.5306	48.5754	48.5424	48.7771	48.8893	48.9810	49.1198	49.3192	49.3669	49.4266	49.4762	49.4580	49.4041	49.2901	49.1293	48.6193	48.2651	48.0802	48.0710	47.7251	47.0795	47.3656	47.1271	47.3173	47.3636	47.8235
d-Tm94A1_27_H05R	28.4645	31.2900	33.7769	36.1399	37.3909	39.2772	40.4752	41.2963	42.6003	43.4187	43.9783	44.3899	44.4489	44.6964	44.9242	45.3498	45.2829	45.4457	45.8037	45.7921	46.0995	46.2074	46.4668	46.6495	46.8119	46.7675	46.9069	46.9852	47.1446	47.1789	47.3076	47.4760	47.4650	47.5383	47.4832	47.4467	47.2546	47.0925	46.6190	46.2406	46.0457	46.0394	45.6728	45.2394	45.2835	45.1165	45.2065	45.2592	45.7482
d-Tm94A1_27_H07R	29.0584	32.4378	34.9524	37.1683	38.8568	41.0762	42.4173	43.8164	44.6768	45.4524	46.3906	46.9145	46.6864	47.0516	47.4225	47.5472	47.6950	47.9284	48.2873	48.4285	48.7214	48.9692	49.2822	49.4308	49.5959	49.5956	49.7864	49.7882	50.0541	50.1358	50.2922	50.4131	50.4656	50.4967	50.3768	50.3195	50.1811	50.0288	49.4433	49.0744	48.8888	48.7527	48.3786	47.8865	47.8857	47.7329	47.8670	47.9195	48.4290
d-Tm94A1_27_H09R	29.4686	33.2404	36.7722	38.9679	40.5396	42.5763	44.5205	45.8884	46.6710	47.7468	47.7581	48.7299	49.0549	49.0904	49.5938	49.7702	50.1546	50.4747	50.7853	51.3866	51.6109	51.8686	51.9808	52.2156	52.3659	52.4320	52.7267	52.6942	52.7563	52.8951	53.0652	53.1719	53.2433	53.3569	53.3044	53.2412	53.0853	52.7186	52.2301	51.8449	51.5606	51.2847	50.9587	50.5888	50.4121	50.2435	50.0451	50.2366	50.8064
d-Tm94A1_28_A02R	29.5506	32.3902	36.0214	37.8567	39.9437	41.3688	42.8067	44.2574	45.6852	46.5123	47.4199	47.9817	47.7209	48.2049	48.6170	48.6927	48.7892	49.2146	49.6211	49.9457	50.2298	50.4419	50.5983	50.9473	51.0415	50.9347	51.0930	51.3217	50.9793	51.5575	51.6436	51.7257	51.8593	51.9089	51.7822	51.8280	51.4878	51.3221	50.7275	50.3588	49.9367	49.8099	49.4240	49.0952	48.8742	48.6546	48.6532	48.7316	49.4088
d-Tm94A1_28_A03R	30.0724	33.7740	37.5156	38.9440	41.0939	43.2205	44.3722	45.7314	47.0065	47.8098	48.6418	49.4132	49.1042	49.7677	50.0145	50.0319	50.2600	50.6397	51.2195	51.3813	51.6694	51.9784	52.1156	52.4383	52.5569	52.3530	52.5966	52.7543	52.4882	53.0094	53.1329	53.2175	53.4202	53.5303	53.3352	53.3192	53.1430	52.9676	52.3711	52.1099	51.7935	51.5789	51.3373	51.0165	50.8366	50.6477	50.6920	50.8035	51.4099
d-Tm94A1_28_A10R	27.5569	30.7535	34.9213	35.2510	37.6616	39.1057	40.7549	41.8793	42.9833	43.9223	44.9249	45.3051	45.2689	45.3416	46.0805	46.1500	46.2067	46.7683	47.0679	47.2081	47.5648	47.7511	47.8621	48.1615	48.3627	48.1406	48.1889	48.5538	48.9110	48.7023	48.7197	48.7878	48.9172	49.1078	49.1229	49.0320	48.8427	48.6794	48.2538	48.0067	47.7762	47.5072	47.3635	47.0490	46.8866	46.8020	46.7176	46.7350	47.4595
d-Tm94A1_28_B11R	28.3869	31.4016	34.7069	37.5241	39.4459	41.4497	43.0123	44.3330	45.1430	46.4832	46.5926	47.6811	47.5321	47.9815	48.4372	48.5145	48.5101	49.1087	49.4070	49.7898	50.1937	50.3084	50.7258	50.8864	51.1109	51.1014	51.3514	51.3790	51.4414	51.5291	51.7777	51.8118	52.1371	52.1153	52.0248	51.9042	51.5764	50.6651	50.5120	50.0216	49.7862	49.4804	49.1713	48.7013	48.2994	48.1863	47.9099	48.1933	48.8378
d-Tm94A1_28_C05R	27.0556	30.4470	33.8371	36.2942	38.7104	40.4931	42.6534	43.8808	45.0863	46.3872	46.7314	47.5629	47.9358	48.0598	48.6114	48.6789	49.5359	49.6187	50.3120	50.6407	50.6754	51.3304	51.6853	51.6579	51.9004	51.9005	52.1929	52.2070	52.3982	52.2227	52.7414	52.9713	52.8873	53.2484	53.0217	53.1127	52.9844	52.7974	52.3915	51.8641	51.7195	51.6560	51.1140	50.9703	50.6429	50.6217	50.3839	50.7592	50.0000
d-Tm94A1_28_C07R	26.5071	30.1220	33.1772	35.6317	37.9589	39.8403	41.1939	42.8092	43.7143	44.8963	45.5904	46.1979	46.2171	46.5778	46.9573	47.2398	47.7450	48.0377	48.4397	48.6314	48.9322	49.3027	49.9822	49.9139	50.0735	49.7454	50.0446	50.5449	50.4300	49.6612	50.5998	50.9142	51.0527	50.9894	51.0258	50.9173	50.8879	50.8150	50.4303	50.8512	49.9275	49.9265	49.6867	49.2112	49.2796	49.1546	49.0576	48.8926	49.6728
d-Tm94A1_28_D01R	25.5111	28.6332	31.3258	33.9395	36.5664	37.3913	39.5979	41.1155	42.3249	43.2413	43.9866	44.4531	44.4577	44.7421	45.2125	45.5277	45.5275	46.2720	46.4950	45.9209	47.0671	47.0888	47.4791	47.6908	47.9437	47.8460	47.8530	48.0935	48.2874	48.4446	48.7324	48.6864	48.5308	48.8191	48.9644	48.8655	48.6415	48.2415	48.0488	47.7056	47.5007	47.2288	46.8776	46.4800	46.4179	46.2655	46.2368	46.3369	46.1789
d-Tm94A1_28_D02R	27.3527	29.2238	32.7575	35.2849	37.2634	38.6092	40.9909	42.5101	43.7323	44.9913	45.3581	45.8216	45.9988	46.3066	46.6746	46.9538	47.2142	47.9563	48.0480	48.5882	48.8414	49.0345	49.2582	49.5332	49.7295	49.6758	49.9443	49.9619	50.1981	50.2993	50.4481	50.5880	50.6822	50.8077	50.7369	50.7266	50.5475	50.0081	50.0451	49.5631	49.4458	49.3515	48.9729	48.7544	48.6144	48.4881	48.3656	48.5843	49.0809
d-Tm94A1_28_D05R	27.4115	29.9024	32.7809	35.3296	37.0446	38.3741	40.5535	41.5863	42.6059	43.3365	44.2026	44.5083	45.1169	44.9875	45.9324	45.6962	46.0133	46.0846	46.3879	46.4656	46.8940	47.0761	47.4456	47.7477	47.8012	47.9549	47.9873	48.1458	48.1612	48.3840	48.6521	48.7074	48.5013	48.6644	48.7318	48.4477	48.4351	48.0799	47.7969	47.3096	47.3006	46.9511	46.7183	46.1971	46.1438	46.0060	45.9627	46.1718	46.2122
d-Tm94A1_28_D06R	28.5320	32.1632	34.8305	37.7553	40.0366	41.8140	43.7365	45.6116	47.1127	47.9029	48.5876	49.3276	49.3497	49.6027	50.3291	50.3521	50.7844	51.5233	51.9112	51.4567	52.4522	52.5371	52.9131	53.1356	53.4413	53.4118	53.5064	53.7967	53.9529	54.0641	54.3532	54.4225	54.3894	54.5524	54.7751	54.6213	54.4895	54.2582	54.1247	53.7056	53.6239	53.4025	53.1261	52.8162	52.7701	52.6727	52.6768	52.7421	52.5856
d-Tm94A1_28_D12R	25.2760	28.5259	32.8049	35.2097	38.0197	40.0239	42.2562	44.1238	45.4453	46.1937	47.1595	47.7966	48.1970	48.5695	49.1011	49.2939	49.7747	50.4133	50.7858	51.0299	51.5210	51.8203	52.1699	52.4469	52.7321	52.7116	52.8859	53.0996	53.3661	53.5059	53.6768	53.8343	53.8427	54.0563	54.2264	54.0601	53.8169	53.2361	53.1827	52.7114	52.6434	52.4069	52.0651	51.6992	51.5455	51.3647	51.2866	51.4597	51.8416
d-Tm94A1_28_E05R	26.9762	30.5931	33.6767	36.5253	38.0814	39.9859	42.0543	43.2769	44.4967	45.4986	46.2748	46.5005	46.8839	47.1696	47.5000	47.7403	48.0952	48.6579	48.8871	49.1624	49.6252	50.0002	50.0599	50.4091	50.4270	50.6325	50.7315	50.9483	51.0825	51.3242	51.4479	51.5031	51.6392	51.7547	51.6103	51.5934	51.5648	51.2703	51.0115	50.5028	50.3169	50.0552	49.6731	49.4103	49.3365	49.1278	49.0636	49.2282	49.7232
d-Tm94A1_28_E08R	28.1509	30.8703	33.8085	36.7580	39.3979	40.4236	42.0883	43.6913	45.1490	46.1314	46.6363	46.6699	47.3197	47.5049	48.1227	48.3412	48.4994	49.1188	49.5187	49.7548	50.2665	50.2702	50.5754	50.8544	51.0331	51.0202	51.2770	51.5107	51.6069	51.7361	51.8624	51.8002	51.9757	52.1237	52.1124	51.9438	52.1083	51.6983	51.2210	50.8147	50.6672	50.5139	50.2543	49.8205	49.6029	49.4893	49.3532	49.5127	50.1599
d-Tm94A1_28_E09R	24.9947	28.4452	30.8709	34.2967	36.7461	38.4033	40.5922	41.9068	43.2547	44.2967	45.2129	45.1414	45.9470	46.1945	46.5334	47.1741	47.3176	47.9337	48.2556	48.8120	48.8115	49.2198	49.5374	49.9142	50.0562	50.0383	50.3325	50.5222	50.6118	50.7297	50.9925	50.8957	51.1121	51.3176	50.9340	51.4336	51.2311	51.0375	50.7714	50.4294	50.1397	50.1181	49.9082	49.6076	49.4559	49.4214	49.2527	49.4820	49.9669
d-Tm94A1_28_E12R	27.8469	31.2657	34.3917	37.1371	39.0417	41.5934	43.3709	44.8220	46.4884	47.4066	48.3094	48.5370	48.8679	49.2246	49.6737	50.2523	50.4290	51.0744	51.4621	51.7652	51.8526	52.3968	52.6827	52.9498	53.0323	53.1702	53.3787	53.6427	53.8260	54.0628	54.2188	54.1844	54.4166	54.5399	54.0935	54.4854	54.3174	54.1757	53.8851	53.4367	53.1976	53.1677	52.8412	52.0699	52.3411	52.4228	52.3042	52.5412	52.9960
d-Tm94A1_28_F03R	26.5804	30.2374	33.3366	35.4139	37.7083	40.0333	41.3968	42.7529	43.6945	45.0079	45.6552	46.4919	46.2668	46.5124	47.1146	47.2252	47.2357	48.0045	48.2800	48.5990	48.7973	49.1836	49.1090	48.7279	49.7271	49.7526	50.1378	50.0965	50.2062	50.3775	50.5898	50.6525	50.7592	50.7831	50.8331	50.6770	50.5572	50.4197	49.9845	49.5334	49.5317	48.0208	48.7391	48.3329	48.2404	48.0205	47.8498	48.1450	48.7071
d-Tm94A1_28_F07R	29.7186	32.0094	35.5543	37.6421	40.1907	41.7907	43.4899	45.0096	46.4554	47.2195	48.0889	48.5195	48.5287	48.6922	49.2688	49.2418	49.6449	50.1850	50.4764	50.7732	51.2298	51.3821	51.0378	51.3796	51.9649	51.9303	52.1019	52.2580	52.4463	52.5287	52.6420	52.8495	52.9519	52.8364	52.9894	52.7002	52.5891	52.2524	51.7088	51.3762	51.1253	50.9733	50.3814	49.8822	49.7188	49.5361	49.4373	49.6404	50.2734
d-Tm94A1_28_F08R	25.5409	28.7400	32.3633	35.0681	37.1014	39.1813	41.2374	42.5663	43.7822	44.9557	45.1524	46.3133	45.7758	46.4155	46.5302	47.4361	47.7276	48.2240	48.6506	48.8644	49.0676	49.3321	49.4629	49.1695	50.0639	50.1318	50.4508	50.4817	50.6265	50.8045	50.9772	51.0774	51.1732	51.1759	51.2612	51.2293	51.2561	51.0934	50.9315	50.4985	50.4949	49.6921	49.9627	49.6998	49.6062	49.5383	49.3920	49.6304	50.1214
d-Tm94A1_28_F10R	27.1303	30.0183	33.2638	34.6943	37.3240	39.2277	40.8008	42.1085	43.4137	44.3743	45.0977	45.3173	45.4190	45.6618	46.1639	46.4146	46.5455	46.8114	47.1065	47.2644	47.8625	48.0020	48.1284	47.7952	48.7280	48.6433	48.6997	48.9539	49.0238	49.1933	49.2974	49.5160	49.5310	49.5026	49.5928	49.4131	49.1990	48.9356	48.4474	48.0948	47.8684	47.7126	47.2502	46.7755	46.7068	46.5456	46.5412	46.6814	47.2615
d-Tm94A1_28_F11R	28.0018	31.5455	35.0670	37.0833	39.9347	41.8913	43.6434	44.6580	46.2663	47.6399	48.5499	48.7989	48.6133	49.1662	49.5152	49.8113	50.2670	50.7146	51.1389	51.4524	51.8350	52.0147	51.7378	51.9866	52.7797	52.6400	52.9241	53.1847	53.2081	53.3836	53.5748	53.7507	53.8130	53.8167	53.8815	53.6042	53.5774	53.1622	52.4941	52.1955	51.9054	51.1981	51.2052	50.7065	50.5324	50.4117	50.3259	50.5158	51.1805
d-Tm94A1_28_G04R	27.1490	30.9926	34.3779	37.5114	39.4283	41.5342	44.0171	45.2198	46.2111	47.2704	47.9858	48.6850	48.9231	49.1983	49.8078	49.7831	50.0773	50.6188	51.1889	51.3837	51.7444	52.1849	52.3402	52.5865	52.6643	52.7667	52.9435	53.1428	53.2274	53.4513	53.5894	53.6317	53.8738	53.9031	54.0359	53.8363	53.6177	53.4885	52.5143	52.7213	52.5021	52.2362	51.9303	51.6383	51.3640	51.4840	51.2522	51.4019	52.0192
d-Tm94A1_28_H02R	30.1549	33.9242	36.7836	39.3948	41.6369	43.3098	44.6918	46.0469	47.1523	48.0516	48.4120	49.0264	49.2781	49.1126	49.3504	49.7563	49.8920	50.2822	50.8033	51.1270	51.3493	51.6618	51.6922	52.0200	52.0940	52.2007	52.3121	52.4102	52.5578	52.7158	52.8218	52.9033	52.9912	53.1365	53.0940	53.0307	52.8176	52.5426	52.1051	51.6834	51.4550	51.2666	50.9343	50.5735	50.4002	50.3687	50.2029	50.3785	50.9071
d-Tm94A1_28_H06R	29.7418	34.0170	36.7434	39.4607	41.2517	43.3131	44.7676	46.1079	47.2946	48.0025	48.6119	49.2171	49.3967	49.4886	49.7817	50.1311	50.2147	50.7192	51.1904	51.3167	51.8962	51.9938	52.1047	52.3713	52.2797	52.5674	52.7814	52.8677	53.0500	53.0690	53.1368	53.2710	53.3834	53.6456	53.3502	53.5474	53.2069	52.9472	52.5401	51.9727	51.9517	51.7148	51.2838	51.0024	50.6433	50.7687	50.7346	50.7147	51.3150
d-Tm94A1_28_H07R	29.5744	32.9652	35.0260	37.6647	39.1046	41.2226	42.5336	43.4608	44.6230	45.6026	46.1459	46.4436	46.4207	46.8133	47.2488	47.1737	47.1623	47.6851	48.0100	48.1557	48.5206	48.5953	48.6990	49.1856	49.0042	49.0781	49.2524	49.2243	49.5545	49.4917	49.6168	49.7526	49.8571	49.8571	49.9099	49.7381	49.5354	49.2537	48.6046	48.1623	48.0249	47.9142	47.4462	46.2985	46.7080	46.4848	46.4568	46.5216	47.2065
d-Tm94A1_28_H10R	28.7199	32.0992	34.8929	37.8251	38.7469	41.7030	42.6146	43.7363	45.2584	46.0698	46.3020	47.0335	47.0756	47.2870	47.5219	47.8263	47.8060	48.1275	48.6981	48.8522	49.3538	49.4466	49.4745	49.7551	49.7396	49.8109	50.0799	50.0483	50.3492	50.2932	50.4215	50.4717	50.5834	50.8352	50.7477	50.8321	50.5539	50.5060	49.9953	49.6901	49.5710	49.5209	49.2115	49.1868	48.5806	48.7117	48.7084	48.6549	49.2706
d-Tm94A1_29_A03R	27.5016	31.5796	34.3367	37.1021	39.5060	40.7691	42.8289	44.0386	45.5894	46.3152	47.3872	47.9166	48.2611	48.5016	48.8282	49.1096	49.2541	49.7304	50.1678	50.4653	50.7378	50.9873	51.3299	51.6818	51.7133	51.6339	51.8245	52.0348	52.2338	52.4190	52.5236	52.6581	52.7550	52.8364	52.6171	52.4640	52.4194	52.2584	51.7599	51.2161	50.9887	50.8698	50.5273	49.9618	49.8713	49.6923	49.7524	49.8982	50.6227
d-Tm94A1_29_B06R	25.0848	29.4140	31.9778	34.1726	36.9306	38.3727	40.7232	41.8688	43.4829	44.0308	44.5693	46.0638	45.7892	45.9106	46.4791	46.6866	46.8396	47.5197	47.9372	48.2454	48.5211	48.7799	49.1061	49.2710	49.4273	49.4330	49.6895	49.7138	50.0949	50.3510	50.2129	50.3174	50.4247	50.5502	50.5204	50.6442	50.5777	50.3214	49.9668	49.7158	49.6366	49.4370	49.1839	48.7422	48.8398	48.1279	48.6859	48.7182	49.3487
d-Tm94A1_29_B10R	27.7812	31.0154	33.4818	36.5981	38.6233	40.4922	41.8649	43.4159	44.3462	45.6263	45.8977	46.9793	46.9236	47.3155	47.7225	47.9155	47.8796	48.5986	49.0733	49.2313	49.8015	49.9675	50.0928	50.2980	50.6684	50.7402	50.6488	50.8794	50.8899	51.0185	51.1835	51.2883	51.5068	51.6144	51.4952	51.6068	51.3835	50.4640	50.8535	50.3479	50.3314	50.1199	49.7629	49.5331	49.2094	49.2462	49.1732	49.3772	49.6359
d-Tm94A1_29_B11R	27.4929	31.5944	33.9334	36.1647	38.9089	40.0067	42.1726	43.9445	44.9502	45.9358	46.5022	47.1523	47.3139	47.6118	48.2458	48.2990	48.5196	49.0997	49.3328	49.7258	50.0135	50.3571	50.5452	50.8460	50.9417	51.0585	51.1941	51.3074	51.5869	51.7587	51.8378	51.8367	52.0993	52.1647	52.0827	52.0708	52.0356	51.6488	51.1469	50.7648	50.7435	50.4183	50.0260	49.5323	49.4805	48.9425	49.0359	49.2925	50.1152
d-Tm94A1_29_C01R	23.4850	26.9470	29.2560	31.6306	33.8023	35.5662	37.1806	38.5073	39.1669	40.4176	41.2517	41.6466	41.8197	42.0929	42.5942	42.6068	43.0192	43.1431	43.9484	43.7696	44.2808	44.6584	44.8238	44.9067	45.2163	45.2908	45.5190	45.5749	45.7838	45.6164	45.9948	46.2520	46.3196	46.1128	46.3365	46.4430	46.3115	46.3322	46.2620	45.8117	45.6585	45.5932	45.6817	45.1788	45.1758	45.1572	44.9449	45.1711	45.7438
d-Tm94A1_29_D11R	26.4073	30.2165	32.9755	35.3658	37.7281	39.6696	41.1379	42.6962	43.6518	44.7172	45.3747	45.9811	46.1284	46.2332	46.8815	46.9667	47.3333	47.7972	48.2171	48.6885	48.9157	49.1341	49.4122	49.6330	49.7912	49.9700	49.9101	50.2866	50.2543	50.4504	50.4284	50.7579	50.8860	50.9140	50.6479	50.6174	50.4961	50.2332	49.4981	48.9175	48.3223	48.5479	48.1421	47.7094	47.3213	47.1546	47.0124	47.2412	48.0372
d-Tm94A1_29_E01R	24.7785	29.0752	32.0200	35.3901	37.6763	39.6243	41.5914	42.4336	43.8852	44.9625	46.0516	46.0684	46.6904	46.9220	47.1826	47.5618	48.0372	48.2450	48.6629	49.1067	49.3260	49.3842	50.0181	50.1947	50.3870	50.6377	50.5909	50.8152	50.9273	50.9972	51.1350	51.3915	51.4177	51.6247	51.5823	51.1243	51.3406	51.0714	50.6186	50.2215	50.1882	50.0697	49.7051	49.3926	49.1944	49.0387	48.9249	49.1573	49.7171
d-Tm94A1_29_E02R	26.5776	30.6414	33.1619	36.1051	38.2655	39.9344	41.6858	43.2198	44.7003	45.3939	46.6155	46.5831	46.7943	47.5149	47.6214	48.1055	48.1229	48.7008	49.2335	49.4774	49.9444	50.0483	50.4014	50.6928	50.8570	51.0682	51.0465	51.2682	51.4033	51.5016	51.6155	51.7059	52.0293	51.8886	51.9082	51.5580	51.7850	51.3416	50.9288	50.4404	50.2295	50.0774	49.7532	49.4188	49.0061	48.8268	48.7874	48.9336	49.6411
d-Tm94A1_29_E03R	27.3116	30.8633	33.2672	37.1081	38.2398	40.6817	42.0310	43.8034	44.7215	45.8486	46.6287	46.6178	47.0659	47.7930	47.9827	48.5501	48.4433	48.8707	49.1618	49.6064	49.7472	50.1630	50.3260	50.7697	50.9506	50.8312	51.2017	51.4356	51.4920	51.4984	51.6963	51.5755	51.8728	52.0656	52.0351	52.1237	51.9611	51.7548	51.4497	51.0552	50.9052	50.6846	50.4248	50.1051	49.9326	49.9878	49.6998	49.9753	50.5368
d-Tm94A1_29_E06R	24.8363	28.5558	32.0938	33.9467	37.1351	39.2187	41.4172	42.8407	44.2294	45.3496	46.5225	46.3367	47.1178	47.3248	48.0460	48.4107	48.7736	49.4413	49.7772	50.4133	50.4159	50.8412	50.8633	51.2224	51.3840	51.4918	51.6368	51.8631	51.9140	52.3535	52.3108	52.4594	52.5757	52.7974	52.3838	52.9191	52.6325	52.4057	52.2085	51.7304	51.6237	51.5907	51.1733	50.0955	50.7597	50.7286	50.6887	50.8569	51.2782
d-Tm94A1_29_E07R	25.9072	30.0284	32.5637	34.9452	37.7573	39.9003	41.7144	43.6922	44.9072	46.1002	46.8048	46.6425	47.2241	47.7703	48.3715	48.5428	48.6450	49.2217	49.5773	50.0636	50.3314	50.6772	50.7823	51.3565	51.5339	51.3906	51.8396	52.0192	52.1111	52.2052	52.4696	52.1709	52.6132	52.7084	52.2541	52.6319	52.5364	52.2863	51.9684	51.7302	51.4714	51.2975	51.1268	50.7209	50.5092	50.4798	50.2204	50.4589	51.0239
d-Tm94A1_29_F08R	25.4480	29.1936	31.6953	35.6371	37.5004	39.3438	41.1814	43.0406	44.2204	45.4115	46.4286	46.6840	47.2377	47.4495	47.8974	48.2336	48.3787	48.8936	49.2761	49.5993	49.9520	50.2917	50.6050	50.3616	51.0943	51.0403	51.1738	51.4526	51.6472	51.6977	51.9295	52.0438	52.1859	52.1116	52.2176	51.9559	51.8232	51.4649	50.9275	50.5119	50.2798	49.9742	49.5488	48.8768	48.8202	48.6818	48.6370	48.8290	49.4857
d-Tm94A1_29_F12R	27.9970	31.6820	35.0434	37.6233	39.6083	42.1076	43.6485	45.2090	45.8697	47.4628	48.0537	48.8094	48.7126	49.0949	49.3899	49.6714	49.8548	50.3833	50.8181	51.2190	51.4218	51.3586	51.7255	52.4124	52.4064	52.5713	52.6879	53.0040	53.0598	53.1750	53.2819	53.4594	53.5990	53.6439	53.5703	53.5028	53.3377	53.0394	52.4644	51.9251	51.7217	51.3502	51.0751	50.6694	50.4453	50.2485	50.1429	50.3597	51.0980
d-Tm94A1_29_G07R	27.0144	30.9773	33.4427	36.4381	39.3800	40.9123	42.6647	43.9354	45.1899	46.1771	47.0074	47.7676	47.7405	48.1630	48.6797	48.7295	48.9672	49.4597	49.8713	50.0962	50.3776	50.7286	51.0050	51.2319	51.1100	51.3097	51.4922	51.7537	51.9150	52.1887	52.1080	52.2592	52.2871	52.5484	52.5097	52.3424	52.1097	51.9710	51.3104	51.0012	50.9380	50.7581	50.3553	49.8914	49.7133	49.7436	49.5903	49.7222	50.3479
d-Tm94A1_29_G09R	30.7532	33.5849	37.4590	39.4175	41.0506	43.1404	44.9877	46.0453	46.9481	48.3152	48.6688	49.5344	49.7175	49.7153	50.1423	50.3803	50.4600	50.7910	51.2921	51.5424	51.8451	52.1358	52.3493	52.4115	52.3500	52.5334	52.6996	52.8648	53.0228	53.1404	53.2097	53.3430	53.4470	53.4844	53.6341	53.4787	53.2828	53.3014	53.3172	52.7100	52.5742	52.3446	52.0794	51.7865	51.6251	51.7812	51.6314	51.6167	52.1235
d-Tm94A1_29_G10R	26.7895	30.3909	33.9373	36.6608	38.9294	40.9196	42.6878	44.1663	45.0637	46.2160	47.1038	47.6576	47.7907	48.2472	48.6163	48.9481	49.0201	49.5023	49.9240	50.1887	50.6159	50.8633	51.0940	51.3676	51.5885	51.4703	51.5436	51.6584	51.8136	52.0262	52.1515	52.2860	52.4465	52.5398	52.4519	52.3635	52.3517	51.9388	51.4409	51.0217	50.8580	50.6531	50.2987	49.8229	49.6263	49.5826	49.2727	49.3933	49.9765
d-Tm94A1_29_G11R	29.8111	33.9599	36.9015	39.4753	41.5929	43.7549	45.2776	46.8989	48.0019	48.9050	49.5539	50.2512	50.5080	50.6195	51.0924	51.3356	51.5620	51.9715	52.4691	52.6721	53.0690	53.3249	53.5659	53.8155	53.7316	53.9614	54.0547	54.4131	54.6218	54.7856	54.8154	54.8827	55.0800	54.9879	55.0012	54.8061	54.3657	54.1324	53.5385	52.9360	52.6954	52.3971	51.9102	51.4151	51.1240	51.1137	50.8785	50.9332	51.7963
d-Tm94A1_29_H02R	28.6384	32.2500	35.7849	38.0705	41.0695	42.8035	44.2538	45.6562	46.4243	47.5640	48.1899	48.9275	49.0151	48.9978	49.4790	49.6301	49.8002	50.5234	50.6944	50.9743	51.2598	51.4919	51.8293	51.9329	51.9281	52.0532	52.1270	52.3742	52.4598	52.7292	52.9013	52.7919	52.9480	53.0988	53.0229	53.0352	52.8272	52.5364	52.1747	51.8232	51.6774	51.4705	51.1303	50.8509	50.5009	50.5163	50.5594	50.6025	51.1229
d-Tm94A1_29_H04R	27.7973	31.8707	34.6678	36.9478	39.4649	40.3523	41.7091	43.1435	44.0037	44.8914	45.3949	46.1924	46.1695	46.4919	46.5619	46.8449	47.0321	47.6720	47.7340	48.2851	48.3310	48.6255	48.7358	48.9006	49.0682	49.0966	49.1240	49.3442	49.4223	49.6634	49.8651	49.8619	49.9251	50.0058	49.9905	49.8455	49.7407	49.4173	48.9927	48.5939	48.4032	48.2148	47.8471	47.4742	47.3631	47.2396	47.1704	47.4390	47.7924
d-Tm94A1_29_H07R	27.7967	31.1971	34.6070	37.0346	39.2156	41.2341	42.2630	43.6711	44.8671	45.5530	46.0796	46.9912	46.7189	46.9453	47.4076	47.4118	47.6111	47.7570	48.2867	48.6432	48.9932	49.1617	49.4441	49.4134	49.5071	49.6009	49.6890	49.8670	49.9357	50.0081	50.1867	49.8642	50.3404	50.3410	50.3108	50.3656	50.1676	49.7903	49.5399	49.1737	49.0436	48.7142	48.3961	48.2362	47.9274	47.9112	47.8579	48.0103	48.4614
d-Tm94A1_29_H08R	27.8597	32.4300	34.9357	37.2131	39.2914	40.6744	41.9233	43.3378	44.5565	45.3397	46.0321	46.7219	46.8937	46.7902	47.0681	47.4971	47.7018	48.1084	47.9873	48.5963	48.9036	49.1918	49.1768	49.5480	49.6976	49.6032	49.9814	50.0478	50.0330	50.2865	50.2696	50.3231	50.4171	50.6299	50.5085	50.5037	50.3165	50.0179	49.5798	49.2141	48.9528	48.6436	48.3895	48.0085	47.7654	47.8638	47.5542	47.8888	48.2770
d-Tm94A1_29_H09R	30.5278	33.9575	37.3959	39.4790	41.6800	43.1912	44.4717	45.7181	46.6003	47.5304	48.3556	48.9030	48.9240	48.8423	49.1093	49.5442	49.6840	49.9073	50.2849	50.8346	50.9529	51.2883	51.4698	51.6522	51.7029	51.7970	51.8820	51.9765	52.0688	52.3546	52.5241	52.4846	52.5893	52.6179	52.6325	52.5469	52.3338	51.9621	51.4712	51.0576	50.8364	50.5985	50.2372	49.8060	49.5423	49.3992	49.2527	49.4955	49.9778
d-Tm94A1_29_H12R	30.5583	33.5311	37.0521	38.8742	40.2236	41.8214	43.5466	44.4738	44.9546	46.2917	46.9178	47.0284	47.1547	47.2029	47.3400	47.6737	47.8581	47.7780	48.3606	48.7480	48.8654	49.0694	49.2655	49.4984	49.5472	49.5848	49.6413	49.7402	49.8608	50.0400	50.2644	50.2318	50.2679	50.3431	50.2988	50.2839	50.1513	49.9379	49.4536	49.1092	48.9268	48.7903	48.4100	48.1102	47.9313	47.8616	47.7764	47.9636	48.3980
d-Tm94A1_30_A02R	29.1558	33.2030	37.0830	39.2346	41.4723	42.9100	44.7378	46.1672	47.3480	48.4506	49.1607	49.8738	49.7981	50.1722	50.5791	50.7981	51.0168	51.6684	52.1277	52.2985	52.6196	52.8473	53.0662	53.3771	53.5602	53.5654	53.5919	53.7300	53.3691	54.0693	54.2261	54.2974	54.5241	54.5906	54.4686	54.4470	54.1417	53.9203	53.3959	52.9840	52.5715	52.4316	52.1148	51.7574	51.5720	51.2799	51.3362	51.4277	52.1260
d-Tm94A1_30_A03R	28.0489	31.5342	34.7183	37.8160	39.6309	41.3882	43.1457	44.1631	45.6283	46.7217	47.4170	48.0471	48.0963	48.2449	48.5675	49.0999	49.1283	49.6258	50.0064	50.1755	50.4844	50.8167	51.0252	51.2573	51.3857	51.4123	51.5841	51.6763	51.8885	51.9561	52.1702	52.1316	52.2753	52.3374	52.3139	52.2225	52.1290	51.7918	51.3200	50.9519	50.6186	50.5737	50.1625	49.8453	49.5870	49.4005	49.3705	49.4439	50.0589
d-Tm94A1_30_A05R	25.7341	29.8376	32.2290	34.9677	37.3993	38.9814	40.4802	41.3584	43.0187	44.0961	44.9267	45.3211	45.4984	45.8394	46.1343	46.3748	46.4101	46.8397	47.2929	47.5149	47.7983	48.0981	48.2111	48.5857	48.7663	48.6868	48.7397	49.0011	48.8040	49.1338	49.2782	49.3396	49.5746	49.5802	49.4731	49.4484	49.1225	49.0408	48.4770	48.1738	47.8949	47.6714	47.4321	47.0381	46.6397	46.7196	46.6762	46.6535	47.3741
d-Tm94A1_30_A10R	26.8167	30.1872	32.9654	35.4558	37.4573	39.1787	40.6527	41.7093	43.0375	43.7715	44.8042	45.3742	45.2120	45.5985	46.0277	46.0790	46.1207	46.3862	46.8527	47.0694	47.4062	47.6272	47.7829	48.0983	48.2881	48.1440	48.2179	48.5005	48.5749	48.6023	48.6876	48.8457	48.9675	49.0545	49.0213	48.9514	48.7421	48.7045	48.1974	47.8825	47.7511	47.5147	47.2179	46.8711	46.5191	46.6871	46.6363	46.6773	47.2567
d-Tm94A1_30_A11R	25.7057	29.6083	32.0864	35.4908	37.6417	39.2319	40.7663	42.4144	43.4513	44.2044	45.4914	45.8064	45.9845	46.4863	46.7279	46.9873	47.1100	47.3178	47.9859	48.2173	48.5405	48.8031	48.8919	49.2273	49.5723	49.4857	49.5414	49.7433	49.8362	49.9021	49.9700	50.2355	50.3126	50.4150	50.3560	50.3129	50.0192	50.1180	49.6516	49.2886	49.2106	48.9786	48.6458	48.2376	47.2827	48.1186	48.1218	48.1428	48.7540
d-Tm94A1_30_B02R	24.7362	28.5734	30.9767	34.1674	36.1543	37.9659	39.3253	40.9136	42.1607	43.2884	43.6998	44.1379	44.3173	44.6097	45.0842	45.3336	45.3850	45.7233	45.9106	46.4378	47.0757	46.9570	47.4666	47.6899	47.9441	47.9162	47.9667	48.2050	48.2906	48.2530	48.4003	48.3743	48.7862	48.7569	48.5396	48.4619	48.2168	48.1027	47.2804	46.8390	46.5586	45.1133	45.9896	45.5315	45.1828	45.1369	45.0392	45.1304	45.7996
d-Tm94A1_30_B08R	21.5468	26.6990	28.9992	32.0353	33.9475	35.5364	37.6565	38.8762	39.9176	41.1003	41.7179	42.0110	42.3507	42.4614	43.2661	43.3891	43.5957	43.8554	44.1312	44.5809	44.9052	45.0921	45.4230	45.3876	45.7493	45.7048	45.9604	46.0701	46.0351	46.2454	46.3725	46.4104	46.6065	46.6173	46.6520	46.5791	46.4234	45.4799	45.7850	45.3596	45.1988	44.9302	44.7660	44.4905	44.3436	44.2041	44.0595	44.1610	44.6233
d-Tm94A1_30_C06R	26.0073	29.4525	32.1067	34.8135	37.3263	38.9723	40.6177	42.2263	43.3574	44.4974	45.1239	45.5459	45.5200	46.0498	46.4512	46.6012	47.0427	47.4031	47.6890	48.1021	48.4647	48.7373	49.2638	49.3784	49.4830	49.4549	49.6659	49.9048	49.9182	49.4723	50.2362	50.2103	50.4936	50.4976	50.5415	50.5413	50.3787	50.3088	49.8694	49.4649	49.3824	49.2418	48.8795	48.4826	48.3862	48.3063	48.2543	48.4551	48.8967
d-Tm94A1_30_D01R	24.7037	27.4757	31.4631	33.7997	35.7489	37.9156	39.1721	41.2541	42.5639	44.0720	44.3530	44.8653	45.1633	45.7716	45.9710	45.9317	46.3458	47.1542	47.2711	47.3962	48.0700	48.3013	48.5084	48.8240	49.1354	48.8942	49.2530	49.3742	49.5480	49.6722	49.8908	50.0102	50.1102	50.1715	50.1765	50.0289	49.8989	48.7264	49.2084	48.6768	48.5199	48.4797	48.1046	47.8297	47.5089	47.3190	47.2392	47.3853	47.6787
d-Tm94A1_30_D04R	25.2671	28.6410	31.3899	33.7592	35.7582	37.4844	39.0698	40.8705	42.2613	43.5302	43.6463	44.0973	44.3200	44.6816	44.9356	45.0806	45.5118	45.9668	46.2272	46.3625	47.0828	47.1419	47.5051	47.6849	47.9140	47.7989	47.9914	48.1171	48.3584	48.5472	48.7767	48.8428	48.8684	48.9677	49.0812	48.9678	48.8568	48.3903	48.3118	47.8913	47.7857	47.6960	47.4160	47.1468	46.9066	46.8298	46.8139	46.8382	47.0966
d-Tm94A1_30_E04R	25.4688	29.2658	31.8066	34.2892	37.0060	38.8506	39.8923	41.6788	42.9662	44.0259	44.6397	45.0196	45.1570	45.5360	45.9180	46.0226	46.4716	46.8250	47.3882	47.4264	48.0199	48.2092	48.4777	48.7486	48.6802	48.8862	49.0606	49.2389	49.3758	49.4977	49.7303	49.8283	49.8700	49.9563	49.5004	49.9705	49.8125	49.7352	49.4360	48.9481	48.7938	48.7037	48.2418	47.7457	47.9426	47.9103	47.8344	48.0703	48.5191
d-Tm94A1_30_E05R	26.7926	30.1659	32.8624	34.5905	37.8812	39.7925	41.1549	42.8798	43.9378	44.9279	45.3581	45.7971	46.0121	46.2798	46.6904	46.7871	47.0940	47.5879	47.9764	47.7269	48.8080	48.9305	49.0503	49.2557	49.3433	49.5806	49.7569	49.8451	49.9818	50.2092	50.3687	50.4089	50.4776	50.4960	50.5957	50.5606	50.5877	50.4184	50.0716	49.7340	49.6798	49.3251	49.1395	47.7745	48.7283	48.6085	48.4714	48.7309	49.2573
d-Tm94A1_30_E08R	27.5056	30.5599	33.7010	35.8863	38.6897	40.1292	41.3336	43.3428	44.4116	45.4237	46.2861	46.6047	46.9495	47.0037	47.3354	47.7530	47.7633	48.3031	48.9993	48.9615	49.3817	49.7243	49.9901	50.2365	50.2313	50.3462	50.5069	50.6017	50.8156	51.0749	51.1305	51.2813	51.3118	51.3360	51.1990	51.2699	51.0559	50.7409	50.4496	49.8399	49.5749	49.3937	48.9337	48.5257	48.3884	48.1837	48.1386	48.2817	48.8902
d-Tm94A1_30_E09R	28.2420	31.7540	34.8755	37.0512	39.6699	41.5774	43.3040	44.9421	45.9299	47.1159	47.8597	48.1148	48.6052	48.8299	49.1937	49.3679	49.8528	50.3971	50.9485	50.9966	51.4771	51.8228	51.8744	52.1991	52.3233	52.4739	52.5535	52.7418	52.8951	53.1399	53.3273	53.4084	53.4304	53.5978	53.3845	53.5047	53.4190	53.1298	52.8507	52.3897	52.2411	51.9577	51.6035	51.3043	51.2397	51.0611	50.9966	51.1777	51.6500
d-Tm94A1_30_E11R	24.3278	27.6790	30.3906	33.0377	34.9166	36.3149	38.0423	39.4367	40.5354	41.2790	42.1910	42.4336	42.9814	43.1228	43.2452	43.5319	43.8497	44.2461	44.5283	44.8392	45.3469	45.5020	45.7199	45.8895	46.0419	46.1797	46.1948	46.2396	46.4118	46.7611	46.8871	47.0369	46.9872	46.9681	46.1542	47.0208	46.8191	46.5042	46.0864	45.6564	45.5187	45.3971	44.9358	44.1799	44.4741	44.2435	44.1680	44.3897	44.9675
d-Tm94A1_30_F03R	25.6327	29.5519	32.2298	34.3379	36.2600	38.4049	40.2320	41.5732	42.7661	43.9600	44.5174	44.6713	45.1949	45.3404	45.8265	46.0439	46.1962	46.6204	47.0116	47.1500	47.5483	47.7971	48.1210	47.7108	48.5477	48.4968	48.4689	48.7435	48.9538	48.9496	49.2213	49.3584	49.4027	49.4254	49.5853	49.2953	49.2943	48.9824	48.6351	48.4057	48.2524	47.9693	47.6250	47.2577	47.2313	47.1687	47.2294	47.3447	47.8420
d-Tm94A1_30_F04R	21.0607	25.2735	28.0110	29.8453	31.8079	33.8519	35.4453	36.7925	38.0138	39.0652	39.6170	39.9300	40.4403	40.6554	41.1088	41.4693	41.5724	41.7952	42.2199	42.0879	42.7803	42.8988	43.1384	43.5011	43.8026	43.5439	43.5795	43.7827	43.8879	44.0004	44.1745	44.3288	44.3896	44.4595	44.4694	44.3565	44.4370	44.0519	43.8504	43.7715	43.5111	43.4807	43.0463	42.8147	42.7713	42.7278	42.7994	42.9913	43.2674
d-Tm94A1_30_F12R	26.9270	31.0336	32.8327	36.3554	38.7698	40.3825	42.7896	44.2662	45.5026	46.2909	47.2830	47.8999	48.0640	48.1250	48.8639	48.9617	49.3703	49.9501	50.3337	50.4276	51.0045	51.3292	51.6130	51.5698	52.0367	51.9129	51.9982	52.2678	52.5116	52.5618	52.7752	52.9472	53.0026	53.0650	53.2305	53.0181	52.8423	52.4545	51.9879	51.7101	51.5060	51.1876	50.7548	50.3499	50.1817	50.0754	50.0811	50.2351	50.8204
d-Tm94A1_30_G08R	25.7118	30.1867	31.6726	34.6841	37.3945	39.3039	40.3309	41.4860	43.2297	43.7244	44.6624	45.3925	45.2373	45.4227	45.6573	45.9991	46.0193	46.5940	47.0628	47.1134	47.2416	47.6732	47.9256	48.1392	48.3828	48.3292	48.3871	48.6087	48.8442	48.8963	49.0969	49.1805	49.1310	49.3605	49.2854	49.2408	48.9685	48.6751	47.2348	47.6520	47.5678	47.4289	46.9231	46.5448	46.2838	46.0692	45.9440	46.0267	46.7139
d-Tm94A1_30_H12R	30.2350	33.5129	35.9684	38.7792	41.1006	42.6877	44.1620	45.8769	47.0097	47.6412	48.7239	48.9236	49.0625	49.1640	49.5549	49.6956	49.8855	50.4808	50.5502	50.9694	51.5541	51.4894	51.7846	52.1075	52.2164	52.2766	52.5371	52.5703	52.6583	52.9492	52.9655	53.0580	53.1677	53.2464	53.1529	53.1413	52.9612	52.5473	52.0176	51.5903	51.3776	51.0058	50.6788	50.2641	49.9630	49.8387	49.5490	49.7792	50.3930
d-Tm94A1_31_A01R	26.7731	30.9556	33.4199	36.7522	39.9941	41.3366	43.4821	45.0341	46.3813	47.3581	48.4717	49.3614	48.9406	49.2816	50.0148	50.3351	50.4508	51.0803	51.6482	51.8961	52.2132	52.4780	52.6451	53.0100	53.2167	53.2668	53.4966	53.5250	53.3559	53.8054	53.8531	54.0341	54.2576	54.4409	54.2216	54.2517	54.0576	53.8027	53.3268	53.0669	52.7160	52.6122	52.2413	51.9742	51.7666	51.5722	51.6036	51.6996	52.3199
d-Tm94A1_31_A05R	26.4040	30.5069	33.7033	36.1396	38.2184	39.5743	41.6946	43.0435	44.0905	45.1926	45.6523	46.5516	46.6079	46.4964	47.2059	47.2565	47.5669	48.0675	48.4425	48.4925	48.9475	49.1218	49.1485	49.5533	49.7626	49.7435	49.6826	49.9604	49.8273	50.0648	50.1817	50.4036	50.4783	50.5081	50.3886	50.5059	50.2015	50.2581	49.8141	49.5401	49.3639	49.2024	48.8913	48.6552	47.5901	48.4871	48.4890	48.5372	49.0077
d-Tm94A1_31_A12R	27.9191	31.1364	34.0124	37.1023	38.7546	40.5671	42.2725	43.5183	44.9452	46.0247	46.6589	47.3216	47.3411	47.4152	47.9813	48.2397	48.2409	48.6749	49.0545	49.3273	49.7022	49.9459	50.1278	50.4040	50.6485	50.6550	50.6930	50.8331	50.5526	51.0861	51.1122	51.2681	51.4636	51.3967	51.3319	51.3927	51.0748	51.0367	50.4386	50.0632	49.8267	49.6645	49.2996	48.9245	48.2307	48.6616	48.5918	48.6631	49.2875
d-Tm94A1_31_B01R	25.7340	29.6416	32.6203	35.5281	37.6031	39.0374	41.0067	42.3732	43.8088	44.4612	44.9953	45.7974	45.8783	46.4131	46.8110	46.9064	46.9693	47.4500	47.9579	48.4755	48.7243	48.8665	49.1482	49.3301	49.6087	49.5024	49.7632	49.9671	49.9092	50.0391	50.3435	50.3251	50.6171	50.6912	50.5886	50.5782	50.3204	48.8974	49.4589	49.2249	49.0196	48.6797	48.6116	48.3019	48.1429	48.0685	47.9180	48.0432	48.5140
d-Tm94A1_31_B02R	25.7799	30.1215	33.1544	36.4088	38.9634	40.7916	43.2545	44.5550	45.6274	47.0279	47.7763	48.3355	48.7359	49.1594	49.5927	49.9614	50.3368	50.9906	51.4684	51.8066	52.2257	52.3130	52.5723	53.1307	53.1103	53.3004	53.4721	53.5524	53.8333	53.9938	54.0829	54.3276	54.4959	54.5933	54.5453	54.6037	54.5828	53.9710	53.9422	53.6496	53.5831	53.4375	53.0944	52.8106	52.7060	52.7022	52.7332	52.9298	53.2481
d-Tm94A1_31_C05R	23.3712	26.0218	29.6385	31.5909	33.8527	35.6508	37.1399	38.6087	40.1725	40.8003	41.4225	41.8047	41.9343	42.2875	42.9342	42.8618	43.1137	43.7105	43.7651	43.8802	44.3687	44.8133	44.9065	45.1482	45.3832	45.6841	45.5794	45.7167	45.7767	46.0060	45.9709	45.9086	46.2716	46.4732	46.3202	46.2810	46.0737	45.8857	45.3214	44.6517	44.6438	44.5311	44.0896	43.7625	43.4593	43.3395	43.1267	43.4224	44.1059
d-Tm94A1_31_D01R	24.2391	27.8003	30.1276	32.3678	34.9392	35.4993	38.3470	39.6812	40.9095	41.7729	41.9196	42.6998	42.9445	43.3001	43.5156	43.7201	43.9463	44.5944	44.5005	44.2072	45.2970	45.5305	45.8263	46.2078	46.3979	46.3608	46.5036	46.5656	46.7397	46.7594	47.1267	47.1519	47.2297	47.3572	47.1122	47.0684	46.7027	45.7609	45.5942	45.0128	44.8223	44.6121	44.0666	43.6248	43.3331	43.0701	42.7764	43.0919	43.2814
d-Tm94A1_31_D03R	24.1784	28.4499	30.3601	33.2274	35.9474	37.1131	38.7376	40.8861	41.6473	43.0604	43.4066	44.0139	44.3220	44.8150	44.9245	45.2237	45.4612	45.9356	46.1318	46.4899	46.8944	47.2264	47.5220	47.8089	47.9500	47.9890	48.2243	48.2188	48.4563	48.6176	48.7749	48.8624	48.9846	48.9991	48.8119	48.8346	48.5466	47.8886	47.6627	47.0950	46.7917	46.7035	46.1554	45.7159	45.4506	45.2645	44.9500	45.2287	45.9679
d-Tm94A1_31_D05R	22.8790	26.2277	28.7371	32.1323	33.7034	35.2913	37.0949	38.5777	39.4034	40.7353	40.9749	41.9008	41.9828	42.4605	42.6575	42.8448	43.2455	43.7850	43.9516	43.3342	44.6984	45.0508	45.0869	45.4284	45.6889	45.5870	45.8329	45.7304	45.9757	46.0556	46.1765	46.4216	46.5334	46.6244	46.5420	46.6725	46.4662	45.5420	45.9150	45.6326	45.4347	45.4077	45.1288	45.0032	44.8640	44.6588	44.6078	44.7749	44.2136
d-Tm94A1_31_D12R	24.9141	27.9817	30.4820	33.5413	35.4944	36.9956	38.5434	40.0757	41.1618	42.3415	42.2034	43.5200	43.5025	43.9644	44.0369	44.5691	44.5809	45.1299	45.2780	45.8563	45.9970	46.4924	46.6270	46.9895	46.9594	47.3658	47.4346	47.4752	47.7193	47.6650	47.8902	47.9505	48.0378	48.2313	48.0463	47.9602	47.7847	46.6183	47.0418	46.8494	46.6838	46.4918	46.3033	45.8823	45.7017	45.7189	45.4803	45.8598	46.3098
d-Tm94A1_31_E11R	27.5187	30.7624	33.9015	36.3716	38.8010	40.6404	41.9672	43.7181	45.0511	45.6740	46.5192	47.0561	47.0192	47.3771	47.7441	47.8093	48.6306	49.1163	49.6022	49.9289	50.2442	50.3524	50.5142	50.7803	50.9108	50.9763	51.1328	51.3140	51.5386	51.7990	51.8170	51.9905	52.0698	52.1109	51.6640	52.0552	52.0383	51.8459	51.5914	51.0717	50.9351	50.6929	50.4184	49.9823	50.0505	49.9981	49.8907	50.1543	50.5204
d-Tm94A1_31_F03R	24.0368	28.6837	31.3958	34.2920	36.5854	38.5666	39.7249	41.9026	43.4192	43.7018	44.9149	45.6074	45.7829	46.0681	46.6407	46.9066	47.1708	47.5141	48.1310	48.3065	48.6789	48.7857	49.1829	49.0760	49.6521	49.6345	49.8234	50.2070	50.1699	50.3450	50.3343	50.5743	50.7214	50.7529	50.8230	50.7623	50.5877	50.3396	50.0380	49.7840	49.6363	49.4738	49.1154	48.2945	48.5637	48.4581	48.6182	48.7165	49.2281
d-Tm94A1_31_F04R	25.9715	29.4462	30.7864	33.1364	34.9275	36.3001	37.7606	39.0207	40.6597	40.8030	41.5502	42.0189	42.2918	42.3799	42.8077	42.8913	43.1281	43.4415	43.5991	43.7083	44.0421	44.2423	44.4301	44.0668	45.1539	44.9731	45.1508	45.2566	45.2805	45.4500	45.5110	45.6965	45.7816	45.8643	45.8061	45.6784	45.5110	45.3042	44.7997	44.5361	44.3213	44.2224	43.7495	43.3173	43.2566	43.1453	43.1523	43.2426	43.8311
d-Tm94A1_31_F05R	18.8863	23.1343	26.5670	27.9312	30.5793	32.7726	33.5776	35.2725	37.2376	37.4475	38.7888	39.2095	39.5026	39.4928	40.2085	40.3909	40.5676	40.7844	41.0231	41.1319	41.5529	41.7610	42.1740	41.8508	42.4455	42.6224	42.7085	42.8665	42.8894	43.0800	43.2042	43.4346	43.3915	43.5520	43.5408	43.4502	43.1784	42.8608	42.4186	42.0890	42.0027	41.8009	41.4243	40.8950	40.7972	40.6855	40.6804	40.7699	41.4308
d-Tm94A1_31_F07R	27.4525	31.4050	34.6632	36.6764	38.9710	40.6333	42.2511	44.0134	45.4996	45.6819	47.1401	47.3072	47.5675	47.6700	48.3901	48.4535	48.7282	49.1712	49.8616	49.8573	50.2403	50.4925	50.7789	50.8626	51.3281	51.1751	51.1632	51.4745	51.6431	51.7733	51.8411	52.0359	52.1489	52.2133	52.2196	52.0999	51.9922	51.6538	51.2013	50.8650	50.6366	50.6200	49.9973	49.6406	49.5487	49.4321	49.3653	49.5858	50.0344
d-Tm94A1_31_F08R	27.1240	31.2023	33.5289	33.8962	38.5225	39.4588	41.1094	43.1733	44.2047	44.5850	45.6986	46.1108	46.1222	46.4400	46.9964	46.9341	47.2640	47.5949	48.1061	48.1373	48.7198	48.6373	49.0357	48.9497	49.4556	49.3886	49.3427	49.6974	49.8252	49.8701	49.9011	50.1088	50.2063	50.3259	50.3478	50.1298	49.9764	49.6482	49.1477	48.7722	48.4828	48.3902	47.8224	47.4031	47.1714	47.0817	46.9776	47.1728	47.8113
d-Tm94A1_31_F10R	26.8388	31.0391	34.0404	36.7090	39.0689	41.0989	42.9167	44.5521	45.5246	46.6751	47.0865	48.0400	47.9264	48.2807	48.4739	48.9321	49.3702	49.9094	50.2857	50.5774	50.8961	51.1044	51.3411	51.9660	51.6053	52.0198	52.1421	52.3009	52.3894	52.5063	52.6846	52.8833	53.0233	53.0582	53.0025	52.9743	52.9085	52.6850	52.2195	51.7849	51.5446	51.3031	51.1058	50.7828	50.6501	50.4852	50.2805	50.5536	51.2208
d-Tm94A1_31_F12R	24.4397	28.0234	30.3224	32.4212	34.4790	36.3270	37.9636	39.0271	40.4817	41.3723	42.1263	42.5017	43.0763	43.0013	43.4057	43.6333	43.7277	44.0874	44.3158	44.5000	44.9164	45.2483	45.5442	45.5371	45.8262	45.7819	45.8788	46.0474	46.1146	46.1846	46.3783	46.5633	46.5920	46.6825	46.8114	46.5330	46.5871	46.4269	46.0364	45.8729	45.7751	45.5761	45.2707	44.9503	44.8214	44.7633	44.6400	44.8426	45.3306
d-Tm94A1_31_G04R	24.3572	28.3231	31.3224	34.4005	37.1043	38.3953	39.4769	42.0229	42.8032	43.8840	44.4616	45.5328	45.8512	46.1323	46.7910	46.8440	46.9084	47.4632	48.1261	48.3011	48.6462	48.8339	49.0420	49.1558	48.6068	49.5629	49.8092	49.8751	50.0264	50.1565	50.4123	50.3543	50.5363	50.7066	50.8519	50.4869	50.1667	50.3229	49.0351	49.5521	49.4803	49.1297	48.9234	48.5308	48.2649	48.3604	48.2644	48.3796	48.8464
d-Tm94A1_31_H05R	27.2985	30.8325	32.8843	35.7415	37.1854	39.3571	40.4116	41.5579	42.6373	43.6383	43.9236	44.5425	44.5508	44.7770	45.3269	45.4089	45.2691	45.6724	46.3328	46.1771	46.5049	46.6014	46.9744	47.1474	47.1875	47.1191	47.3546	47.4418	47.5322	47.6110	47.7512	47.9048	48.0772	48.0975	47.9764	47.9134	47.7658	47.5870	47.1471	46.7387	46.6226	46.5292	46.1583	45.7629	45.7764	45.5392	45.7119	45.7331	46.2171
d-Tm94A1_31_H08R	28.9753	32.7791	35.3362	38.0474	40.0231	41.5937	43.0767	44.5358	45.4684	46.4975	47.1971	47.7298	47.6479	47.8239	48.3334	48.4509	48.7274	48.9814	49.3802	49.6173	49.8992	50.0328	50.2808	50.5272	50.4906	50.5194	50.8395	50.9474	51.1429	51.1627	51.2781	51.3610	51.4874	51.6516	51.5181	51.5775	51.3838	51.1470	50.5881	50.2162	50.0654	49.9400	49.5550	49.0120	48.9245	48.9164	48.8846	48.9162	49.5097
d-Tm94A1_31_H10R	30.6421	33.7511	37.0645	39.0532	40.8149	42.7757	44.3447	45.8418	46.9360	47.9623	48.2994	48.8289	48.8047	48.9890	49.1308	49.3169	49.5804	49.6975	50.3948	50.6314	50.9524	51.1555	51.2863	51.4961	51.4961	51.6719	51.9254	51.9555	52.1270	52.2660	52.2131	52.3554	52.4408	52.6628	52.4193	52.6326	52.3205	52.0618	51.6187	51.1160	50.9826	50.7713	50.4053	50.1464	49.8292	49.9115	49.7982	49.8404	50.4285
d-Tm94A1_32_A01R	25.9564	29.8494	32.6530	35.1940	37.3705	39.5025	41.2266	42.3846	43.7155	44.6409	45.4770	46.0399	46.1246	46.4649	47.1029	47.1977	47.1526	47.7588	48.2454	48.5405	48.8394	49.0339	49.2791	49.4957	49.5957	49.6247	49.8529	49.9912	50.2168	50.2891	50.5001	50.5579	50.6199	50.6132	50.6169	50.5025	50.5599	50.5525	50.3306	49.8943	49.5884	49.5857	49.3434	49.0426	48.8799	48.9111	48.9423	49.1787	49.5804
d-Tm94A1_32_A02R	27.5451	30.8970	33.9658	36.8117	39.4141	41.2958	43.0985	44.3343	45.4113	46.9182	47.6192	48.4725	48.3904	48.6519	48.9241	49.5056	49.4474	49.8597	50.2992	50.5075	50.9473	51.2633	51.6244	51.6025	51.6808	52.0732	51.9852	52.1240	52.2912	52.4809	52.7681	52.6034	52.8351	52.8818	52.7979	52.9050	52.7064	52.5842	52.2241	51.8017	51.5002	51.5103	51.0888	50.8385	50.7008	50.6292	50.5975	50.7423	51.2074
d-Tm94A1_32_A08R	26.7759	30.5784	33.3955	36.3438	37.7530	39.2051	40.9891	42.3995	43.5993	44.5479	45.2898	46.0873	45.9673	46.4644	46.4886	47.3437	47.0830	47.3640	47.5847	48.0516	48.3699	48.6677	49.0288	49.0781	49.2450	49.4809	49.4604	49.5528	49.5634	50.0706	50.0287	50.1535	50.1587	50.2879	50.3623	50.3163	50.4416	50.1714	49.9896	49.5647	49.6948	49.4980	49.2350	48.9670	48.7845	48.7847	48.6314	48.8830	49.1697
d-Tm94A1_32_A09R	25.7548	29.6889	32.3846	35.0268	37.2980	38.7741	40.8018	42.1762	43.4965	44.2807	45.0301	45.8189	45.6516	46.2790	46.6681	46.9160	46.9364	46.3756	47.7509	48.2889	48.6586	48.7480	49.0058	49.3194	49.7440	49.5726	49.7486	49.8757	50.0043	50.1577	50.4511	50.2365	50.5524	50.5735	50.4682	50.3049	50.2094	50.0046	49.5479	49.0046	48.6826	48.7249	48.0609	47.6047	47.5980	47.3156	47.4314	47.6825	48.2559
d-Tm94A1_32_B01R	26.3195	30.1960	33.2007	36.0843	38.5918	40.5103	42.4511	43.6770	44.8772	46.3682	46.6976	47.3276	47.6129	47.8318	48.4074	48.7461	48.8907	49.4370	49.9415	50.1936	50.6592	50.9200	51.3266	51.3174	51.7363	51.7778	51.8879	52.0422	52.1819	52.3045	52.4453	52.5506	52.8046	52.8737	52.8006	52.8167	52.5988	51.5639	51.8286	51.3943	51.3013	50.7471	50.6639	50.3109	50.0397	50.0131	49.9557	50.2046	50.6519
d-Tm94A1_32_B03R	25.7125	29.6996	32.3172	35.0140	37.7169	39.4845	41.5225	42.8780	43.5980	44.9591	45.7424	46.3061	46.3358	46.5725	47.0105	47.3980	47.5185	48.1542	48.5065	48.8341	49.2218	49.4264	49.5819	49.9050	50.1607	50.1892	50.3352	50.4622	50.6757	50.6739	50.8446	51.0570	51.1852	51.2559	51.1748	51.2165	51.0958	50.3389	50.2752	49.8636	49.7985	49.6813	49.2568	48.8495	48.7096	48.7480	48.6201	48.8064	49.2856
d-Tm94A1_32_B05R	26.0881	29.8464	32.3530	34.4413	37.1648	39.3116	41.1431	42.5231	43.5067	44.7750	44.8251	45.8240	46.0999	46.0657	46.7075	46.9953	47.0611	47.5545	47.8559	48.3428	48.7302	48.8461	49.3307	49.4404	49.7505	49.7344	49.8142	50.0758	50.1954	50.1727	50.3331	50.3320	50.7097	50.6965	50.5801	50.5639	50.4167	50.3147	49.6700	49.3457	49.1868	48.1827	48.5937	48.2244	48.0542	48.0159	47.9803	48.1357	48.4593
d-Tm94A1_32_B08R	25.3484	28.8728	30.6309	33.8986	36.2039	37.2202	38.9679	40.2984	41.0380	41.9452	42.5261	43.1735	43.3831	43.5327	44.1392	44.1394	44.3132	44.6886	44.9943	45.2023	45.7015	45.6364	46.0418	46.1266	46.4116	46.3142	46.6181	46.6109	46.8344	46.7901	46.9511	46.8683	47.3127	47.1436	47.0574	47.1892	47.0463	46.1943	46.4024	46.1297	45.9353	45.2206	45.5518	45.3049	44.9567	45.0653	44.9871	45.1867	45.5713
d-Tm94A1_32_B09R	24.6685	27.7461	30.6637	33.3652	35.5927	36.9219	38.9207	40.3189	41.2400	42.4750	42.4952	43.5067	43.7505	43.6713	44.3589	44.5121	44.6485	44.9980	45.1760	45.5373	46.0677	46.0913	46.5039	46.6008	46.8983	47.0534	47.0266	47.2762	47.4241	47.3073	47.5454	47.5463	47.7422	47.7786	47.5693	47.4954	47.2053	46.4730	46.0718	45.5044	45.3063	44.9832	44.5073	43.9625	43.6104	43.5173	43.2994	43.4784	44.1969
d-Tm94A1_32_C01R	26.3846	30.6653	33.1534	36.3058	38.6977	40.6110	42.6931	44.3870	45.7096	46.6521	47.4713	48.1147	48.3448	48.7058	48.9940	49.3620	49.9174	50.2991	50.5890	51.0479	51.5321	51.7255	52.1966	52.3426	52.6433	52.3149	52.7905	53.1207	53.1186	52.8340	53.2387	53.5945	53.6967	53.7088	53.8718	53.7573	53.6691	53.5150	53.0886	52.0587	52.5993	52.5169	52.1467	51.6537	51.6042	51.5390	51.4077	51.1249	52.2254
d-Tm94A1_32_C03R	24.1261	28.3319	31.5331	34.0208	35.8608	38.8629	41.0039	42.8870	44.0574	45.1126	45.7889	46.4861	47.0374	47.4496	47.6344	47.9710	48.6781	49.0738	49.4136	49.8778	50.2192	50.7531	51.2484	51.2480	51.5802	51.2298	51.8517	51.8413	52.0000	52.0733	52.3316	52.6641	52.6251	52.7591	52.6017	52.6839	52.3955	52.2727	51.8136	51.2320	51.0599	50.9163	50.5551	50.0997	49.8234	49.8046	49.7146	49.2187	50.4773
d-Tm94A1_32_C05R	24.5789	28.3477	30.8934	33.9884	36.3222	38.6891	40.4188	42.5307	43.5378	44.9565	45.1882	45.9982	46.4512	46.8802	47.0241	47.3945	47.9680	48.3063	48.7295	49.1319	49.4397	49.9168	50.1982	50.2876	50.4703	50.4618	50.8067	50.8274	50.9764	51.0335	51.3851	51.5098	51.4724	51.8142	51.6002	51.7014	51.6107	51.5710	51.1840	50.7351	50.6445	50.5669	50.1264	49.9794	49.7508	49.6813	49.7347	49.8861	50.1910
d-Tm94A1_32_C06R	26.2450	30.1525	33.4675	35.9167	38.9019	41.0945	42.7962	44.7871	45.7680	47.0236	47.6769	48.5056	48.3658	48.9930	48.9657	49.4926	50.0895	50.4693	50.8695	51.2868	51.5326	51.9171	52.7167	52.5511	52.8196	52.5458	53.0489	53.3333	53.4146	52.2386	53.6676	53.8358	53.9885	54.0500	53.9267	53.8253	53.7286	53.5294	52.9218	52.5021	52.2055	52.0784	51.7235	51.0376	50.9315	50.6817	50.4694	50.4744	51.3603
d-Tm94A1_32_C08R	21.5205	25.0662	27.6305	29.7723	32.0802	34.3000	35.8224	37.6368	38.7452	39.7424	40.4178	41.0341	41.3164	41.5421	41.6701	42.1762	42.6587	42.8156	42.7968	43.3076	43.6083	44.0444	44.6396	44.6957	44.9077	44.0051	45.1660	44.5718	45.1890	45.2588	45.4644	45.7098	45.6263	45.8156	45.5693	45.5919	45.2264	44.9198	44.3186	43.7429	43.6327	43.3801	42.8207	42.3222	42.0721	41.8044	41.6869	41.6869	42.6653
d-Tm94A1_32_C11R	24.9417	28.8328	31.6613	34.0581	36.8992	38.7109	41.0862	42.4587	43.6908	44.9742	45.4620	46.1819	46.4079	46.7542	47.0170	47.3834	48.0531	48.1386	48.6959	49.0809	49.3542	49.7476	50.4877	50.3901	50.6695	50.0263	50.8781	50.7369	51.1238	51.2829	51.4211	51.6981	51.7449	51.8784	51.7219	51.7734	51.6148	51.3783	50.9771	50.5552	50.3757	50.2520	49.8942	49.4521	49.3531	49.3057	49.2079	48.9775	49.9034
d-Tm94A1_32_C12R	25.5396	29.4867	31.7388	35.0227	37.3703	39.7108	41.3956	43.2456	44.2229	45.3704	46.2997	46.8923	46.4867	47.5265	48.0300	48.2498	48.4884	49.0922	49.2003	49.7441	50.1323	50.3489	50.7785	51.0580	51.2414	50.7090	51.5153	51.5786	51.7390	52.0010	51.9463	52.2880	52.3764	52.3825	52.5102	52.4814	52.3230	52.0697	51.5850	50.4519	51.2153	51.0497	50.6888	50.3673	50.2515	50.3152	50.2086	49.1848	50.9825
d-Tm94A1_32_D01R	25.3093	29.3051	32.0484	34.4593	36.9776	38.9550	40.0597	42.5244	43.6252	44.2464	45.0506	45.7285	46.1168	46.0086	46.5042	46.7390	47.2851	47.8696	48.0194	48.5127	48.9327	49.1797	49.5596	49.7894	49.9294	49.9284	50.2451	50.1553	50.4797	50.6269	50.8214	50.9697	51.0713	51.0745	50.9781	50.9878	50.8061	49.6634	50.1122	49.6395	49.4924	49.3588	48.9632	48.7330	48.4774	48.3403	48.2448	48.4926	48.9792
d-Tm94A1_32_D03R	25.0331	28.9372	31.9862	34.3462	36.9049	38.8277	40.6962	42.3189	43.3237	44.2590	45.3168	45.8408	46.1149	46.3852	46.9645	47.3464	47.4453	48.0252	48.5530	47.4712	49.0608	49.4041	49.8174	49.8999	50.1311	50.2301	50.3402	50.6181	50.7767	50.8692	51.3060	51.4180	51.2232	51.2346	51.4564	51.1720	51.0802	50.7496	50.5429	50.2183	49.9491	49.7291	49.4004	48.9500	48.7904	48.6982	48.7356	48.9063	47.8949
d-Tm94A1_32_D05R	25.2330	28.4001	31.3316	33.6596	36.2533	37.8189	39.8759	41.5467	42.4876	43.5070	44.1696	44.5257	44.9643	45.1963	45.5088	45.7982	46.2025	46.5786	46.9726	47.1488	47.5984	47.7997	48.1101	48.3455	48.5481	48.6196	48.7466	48.7534	48.9335	49.1362	49.3771	49.4408	49.3658	49.5258	49.5588	49.5050	49.3473	48.7058	48.8577	48.5095	48.3906	48.1629	47.9027	47.6808	47.5021	47.4070	47.3474	47.5416	47.9645
d-Tm94A1_32_D06R	26.1616	29.5912	33.0758	35.8330	38.0769	39.9538	41.9158	43.8533	44.6220	45.6240	46.2966	46.8417	47.1174	47.4996	47.8906	48.2768	48.6448	49.1369	49.6658	49.1760	50.2459	50.3933	50.7156	50.9881	51.1392	51.2661	51.4223	51.6318	51.7334	51.9669	52.2270	52.3154	52.1694	52.2206	52.4985	52.3285	52.2164	51.9208	51.8042	51.4120	51.3343	51.0218	50.7418	50.4284	50.4140	50.2630	50.2836	50.4578	50.1631
d-Tm94A1_32_D09R	23.7448	27.5841	29.8400	33.2283	35.8168	37.6894	39.1655	41.1074	42.2907	43.4432	44.2502	44.7377	45.0542	45.3462	45.5712	46.0909	46.6931	46.9307	47.3802	47.6416	47.9353	48.5063	48.5684	48.8567	48.9735	49.3791	49.4533	49.6144	49.7108	49.8193	50.1426	50.2434	50.1707	50.2672	50.3681	50.3166	50.2218	49.8944	49.6704	49.3058	49.1040	49.0040	48.5616	48.2368	48.0549	48.1057	48.1091	48.2693	48.5026
d-Tm94A1_32_D10R	24.6205	28.3759	31.8814	35.2071	38.1236	40.7590	41.7656	44.2372	45.6530	47.0646	47.9863	48.6728	49.0448	49.2975	49.6436	50.2950	50.8770	51.4161	51.8772	52.2498	52.6107	53.2079	53.3370	53.6594	53.7640	54.3766	54.4266	54.5713	54.6810	54.9556	55.0236	55.3693	55.2198	55.4681	55.2571	55.5130	55.2074	54.6479	54.1848	53.8203	53.4391	53.2657	52.7340	52.3132	52.1123	52.0378	51.9107	52.0321	52.7097
d-Tm94A1_32_E04R	25.3998	28.9350	31.5449	34.5540	36.7313	38.9250	40.1499	41.7787	43.1878	44.2059	44.9774	45.2613	45.3011	46.0249	46.0131	46.4379	46.6904	47.4427	47.6163	48.0838	48.3714	48.5884	48.8497	48.9989	49.1474	49.4915	49.4986	49.6590	49.8529	49.9446	49.9405	50.2162	50.3239	50.4275	50.4306	50.2620	50.2214	49.9602	49.4859	49.1184	49.0268	48.9379	48.6083	48.3080	48.0912	48.0129	47.9677	48.1229	48.6848
d-Tm94A1_32_E05R	25.4979	29.0565	31.8782	34.5095	37.3576	38.6566	40.9992	42.3839	43.3303	44.6641	45.3851	45.4923	45.9404	46.1724	46.7402	46.9995	47.4459	47.7994	48.2005	48.8639	48.6738	49.2032	49.3813	49.7329	49.8233	49.8020	50.0783	50.2195	50.3926	50.6128	50.5787	50.7784	50.8030	51.0459	50.7968	51.0169	50.6762	50.3929	50.0432	49.5708	49.3430	49.1918	48.7018	47.7703	48.1842	48.1250	47.9837	48.1911	48.8423
d-Tm94A1_32_E07R	22.8448	26.7512	29.6036	32.9765	35.4612	37.2519	39.3124	40.9934	42.1319	43.6807	44.3291	44.3181	45.1625	45.3583	45.8633	46.4544	46.5284	47.1678	47.6782	47.9128	47.9956	48.5424	48.7172	49.2700	49.3934	49.3533	49.5479	49.8411	49.9872	50.0728	50.4370	50.2539	50.5282	50.6251	50.0618	50.4891	50.4526	50.2334	49.8470	49.5998	49.3406	49.3222	49.0000	48.7791	48.5262	48.4855	48.2867	48.5968	49.0848
d-Tm94A1_32_E08R	24.3895	28.1239	30.1623	33.2503	35.1503	37.1208	38.3286	40.2042	41.4882	42.5320	43.1531	43.5744	43.7730	44.4385	44.5182	45.0549	45.3666	45.7850	46.0539	46.3713	46.6903	46.7744	47.2452	47.5318	47.6737	47.7236	47.8747	47.9176	48.1540	48.2368	48.3692	48.5388	48.7317	48.7483	48.8004	48.6770	48.7905	48.4670	48.1341	47.7783	47.7118	47.6067	47.2922	46.9849	46.7573	46.6603	46.6011	46.8135	47.3050
d-Tm94A1_32_E09R	25.9856	30.1315	33.4234	36.2527	39.2055	40.8508	42.5915	44.6628	45.6173	46.9231	47.8891	48.1789	48.6264	48.7689	49.1861	49.5337	50.0698	50.6071	51.0963	51.2672	51.7816	52.2289	52.4646	52.7523	52.9268	53.0676	53.1901	53.4485	53.6293	53.8927	53.9432	54.0905	54.2262	54.3393	54.3295	54.1119	53.9197	53.4942	53.0744	52.3419	52.0858	51.8235	51.2525	50.7636	50.6476	50.3561	50.1951	50.4682	51.1628
d-Tm94A1_32_F04R	26.8701	30.2235	33.8035	36.3188	38.4234	40.3852	41.5372	43.2188	44.5264	45.7773	46.0508	46.4417	46.7807	47.0778	47.5688	47.7958	48.2575	48.6478	49.1236	49.2164	49.5100	49.5968	50.0512	50.1423	50.3941	50.1755	50.7686	50.7243	50.8852	51.1589	51.1861	51.1774	51.3500	51.4151	51.4907	51.4939	51.3336	51.1429	50.8688	50.4875	50.5545	50.2618	50.0060	49.7011	49.5928	49.5690	49.4881	49.6579	49.9673
d-Tm94A1_32_F06R	22.2805	26.2735	28.4295	30.8029	33.7904	35.4703	37.5361	38.8948	40.0453	41.1236	42.2596	42.4592	42.7904	43.2536	43.5572	44.1119	44.2013	44.5553	44.9651	45.0953	45.5510	45.8085	46.1502	46.1556	46.4896	46.5707	46.5150	46.8031	47.0166	47.0110	47.1268	47.4319	47.5266	47.5005	47.6958	47.4982	47.5745	47.3832	47.1041	46.9438	46.7699	46.5914	46.3682	46.0920	46.0286	45.9743	45.9316	46.1766	46.5226
d-Tm94A1_32_F12R	23.4756	27.8377	31.0175	32.8158	36.3405	37.8960	39.8977	41.2196	42.5214	43.8422	43.9511	45.1145	44.5842	45.5150	45.4323	46.2175	46.7254	46.9898	47.5188	47.6035	47.8733	48.1899	47.9500	49.0073	49.0482	49.2048	49.1686	49.5592	49.4578	49.7009	49.8073	50.0703	50.1532	50.3590	50.1036	50.1741	50.2031	49.9857	49.5408	49.2970	49.0351	48.6998	48.6214	48.3359	48.3452	48.2373	48.0978	48.1739	48.9094
d-Tm94A1_32_G02R	28.1733	32.8549	35.4569	38.5059	39.8202	41.9965	43.2244	45.4412	46.3126	47.1704	48.5362	48.9166	48.8526	49.1465	50.0101	49.6559	50.0246	50.6238	50.9031	51.4686	51.4667	51.8188	52.0832	52.1517	52.3627	52.4171	52.6622	52.6865	52.8778	53.4350	53.1807	53.2522	53.1373	53.6272	53.6539	53.4798	52.7830	53.0141	52.2104	52.1828	52.0476	51.9465	51.5077	51.0264	50.9293	51.0458	50.9477	51.0922	51.5548
d-Tm94A1_32_G05R	25.3885	30.2262	32.8598	35.5637	37.8517	39.6273	41.3913	43.2985	44.1069	45.2012	46.0085	46.8594	46.9508	47.2598	48.0747	47.9517	48.0316	48.4129	49.0252	49.5716	49.6275	49.9591	50.2366	50.3258	50.0108	50.4613	50.7706	50.7232	51.0094	51.1577	51.2736	51.3522	51.4107	51.6973	51.7859	51.5609	51.3258	51.3508	50.6917	50.6803	50.5280	50.3835	50.1347	49.7522	49.5697	49.6758	49.4853	49.6846	50.0970
d-Tm94A1_32_H04R	30.6389	35.0317	38.3758	41.2877	43.3532	44.9972	47.6086	48.7717	50.1734	51.1069	51.5827	52.0887	52.6065	52.7029	52.9285	53.3451	53.7722	54.0267	54.2773	54.8693	55.2301	55.6460	55.5984	56.0185	56.1793	56.2364	56.4019	56.5893	56.7477	56.9954	57.0330	57.2025	57.1737	57.2951	57.2307	57.1235	56.8282	56.1783	55.7335	55.0597	54.6442	54.4053	53.7846	53.3938	53.0368	52.8655	52.4998	52.8539	53.5240
d-Tm94A1_32_H12R	28.9727	33.0286	35.2901	38.4003	40.2252	42.6444	43.1663	44.6667	45.4044	46.1965	46.8863	47.2224	47.0840	47.6211	47.8642	48.1445	47.9334	47.5324	48.5596	49.0290	49.1157	49.3077	49.4488	49.6752	49.7060	49.8829	49.9477	49.9661	50.3309	50.4494	50.3363	50.5962	50.6047	50.5841	50.4687	50.4481	50.3892	50.0356	49.6067	49.3454	49.1272	48.9376	48.6693	48.3853	48.2088	47.9818	48.1215	48.1147	48.6250
d-Tm94A1_33_A01R	29.0014	32.4409	36.3448	38.9604	41.2334	43.1468	44.7072	46.4119	47.5883	48.8536	49.5902	50.2196	50.3613	50.3754	50.8397	51.1063	51.2810	51.8631	52.2795	52.5731	53.0748	53.2688	53.5847	53.7121	54.0749	54.1014	54.2009	54.2731	54.4637	54.6306	54.8129	54.7829	55.0309	55.0504	54.9947	54.9842	54.7901	54.4695	54.0545	53.5708	53.2751	53.2086	52.8056	52.4778	52.2661	52.1205	52.0732	52.2952	52.8113
d-Tm94A1_33_A03R	22.2479	25.8333	28.8332	31.0412	33.1657	34.8713	36.0962	37.3019	38.5229	39.9623	40.4456	41.1464	41.1421	41.4784	41.8092	41.9291	42.3009	42.5819	42.7922	42.8537	43.4838	43.6011	43.8205	44.0442	44.3866	44.5693	44.4072	44.5146	44.1433	44.6427	44.9277	44.9016	45.0252	44.9780	44.8964	44.9917	44.9121	44.7159	44.3328	44.0797	43.7124	43.8713	43.4480	43.4201	43.3359	43.2885	43.1785	43.4732	43.7549
d-Tm94A1_33_A05R	28.4612	32.4470	35.3425	37.5070	40.2745	41.6595	43.5719	44.9691	46.2562	47.5432	48.3281	48.7243	48.7233	48.9178	49.5044	49.7425	49.8517	50.2251	50.7873	50.9105	51.3709	51.6011	51.7714	52.1706	52.4833	52.3141	52.3385	52.4922	52.1700	52.7259	52.7968	52.9001	53.0996	53.2267	53.0683	53.1290	53.0538	52.9036	52.5766	52.3113	52.0675	51.8986	51.6692	51.4868	51.3528	51.2223	51.2378	51.4121	51.8941
d-Tm94A1_33_A06R	27.5762	30.8987	34.2543	37.3766	39.0386	40.5231	42.6443	43.6960	45.1581	46.6514	47.1955	47.7089	47.8736	48.0543	48.4006	48.7887	48.9713	49.3909	49.9422	50.1285	50.5286	50.6059	50.9781	51.3012	51.5996	51.4135	51.6199	51.6913	51.6494	51.9879	52.0616	52.1244	52.3730	52.3829	52.2105	52.4056	52.2146	52.0110	51.5861	51.1888	50.9660	50.9211	50.4997	50.2917	50.0943	49.9526	49.8783	50.0231	50.5406
d-Tm94A1_33_A07R	29.6402	32.4306	35.8621	38.8420	40.3189	41.9351	43.7287	45.2123	46.1151	47.3936	48.1176	48.6058	48.6855	48.8457	49.4452	49.5867	49.7571	50.1994	50.6735	51.0193	51.3738	51.5376	51.7852	51.8962	52.2599	52.1956	52.2560	52.4596	52.5629	52.6300	52.8928	52.7980	53.0531	53.0506	53.1316	53.0240	52.9110	52.6868	52.2532	51.9342	51.6344	51.5626	51.1798	50.9212	50.7774	50.6942	50.7407	50.8612	51.2560
d-Tm94A1_33_A08R	24.9686	28.9567	32.3074	35.7442	37.2336	38.7643	40.6056	42.1220	43.9121	44.7237	45.5131	46.0347	46.2955	46.7278	47.0382	47.1932	47.5292	47.9839	48.4074	48.5428	49.1591	49.3672	49.5588	49.7898	50.0556	50.0872	50.1991	50.2378	50.0852	50.5905	50.7598	50.8344	50.8271	50.9688	50.9991	51.0083	50.9351	50.7111	50.3996	49.9715	49.8582	49.8117	49.5102	49.2760	49.1378	49.0975	48.8599	49.0927	49.3626
d-Tm94A1_33_A09R	29.0815	32.8077	35.7057	39.3937	40.8650	42.4505	44.0556	45.3333	46.9060	48.0998	48.8154	49.2581	49.5007	49.6436	49.9046	50.2508	50.5727	50.9997	51.5619	51.5383	51.9807	52.2059	52.3617	52.6871	52.9692	52.8995	53.0429	53.1089	52.7317	53.3748	53.4785	53.6412	53.8811	53.9184	53.6285	53.8503	53.6550	53.5466	53.1499	52.8912	52.5598	52.4959	52.1609	52.0275	51.8417	51.7464	51.7247	51.8805	52.3084
d-Tm94A1_33_A11R	26.3551	28.9218	32.0280	34.4007	36.4824	37.6123	39.1726	40.6978	41.5598	42.4651	43.7404	43.7457	43.7517	43.7061	44.4300	44.6423	44.6907	45.1038	45.4609	45.4613	45.7967	46.0913	46.1316	46.6171	46.7450	46.6069	46.6505	46.7707	47.0319	47.0398	46.9848	47.1892	47.3420	47.4933	47.4990	47.3215	47.1700	47.0192	46.6607	46.4389	46.3369	46.0519	45.8625	45.3910	45.0504	45.3024	45.2896	45.3369	45.9545
d-Tm94A1_33_B01R	26.0823	30.0635	32.1155	35.2357	37.1493	38.9222	40.4579	42.0647	42.9584	43.8397	43.9925	45.2482	45.1283	45.4909	45.9563	46.2732	46.1247	46.4329	46.9729	47.3014	47.8307	48.0068	48.3113	48.3296	48.7339	48.6875	48.8087	49.0127	49.1016	49.0728	49.2900	49.2602	49.6577	49.5394	49.5192	49.4729	49.2496	48.8166	48.2054	47.8750	47.6522	46.3740	47.0634	46.7628	46.2106	46.2279	46.0858	46.2870	46.9242
d-Tm94A1_33_B03R	24.0419	28.1435	31.6803	34.6553	36.3120	38.4730	40.2886	41.9249	42.9149	44.3187	44.8527	45.5065	45.7959	46.1057	46.6731	46.9168	47.0067	47.5822	48.0794	48.4673	48.9991	48.9923	49.3665	49.5492	49.8241	49.8447	50.1180	50.2114	50.3582	50.4665	50.5849	50.6200	51.0048	50.9737	50.9522	51.0803	50.8827	50.3459	50.2180	49.9894	49.8172	49.5372	49.4695	49.2472	48.9904	49.0801	48.9500	49.1975	49.5084
d-Tm94A1_33_B08R	25.4705	29.0903	32.5607	35.2021	37.2086	39.4662	41.3082	42.8518	44.1071	45.3511	46.1180	46.7049	46.8586	47.2186	47.5510	48.0427	48.3267	48.5845	49.2192	49.5294	49.8082	50.1535	50.5550	50.6548	50.8400	50.9834	51.0795	51.2543	51.3384	51.6445	51.7636	51.8107	51.9686	52.0596	52.0342	52.0767	51.8659	51.6633	51.3386	51.0064	50.8028	50.6461	50.2953	50.1431	49.7685	49.1123	49.7752	49.7594	50.5177
d-Tm94A1_33_C07R	28.5837	31.8227	34.5681	36.8152	39.4715	41.1609	42.8810	44.4322	45.5858	46.6723	47.3128	47.7266	47.3384	48.1196	48.7837	48.8481	49.3162	49.6463	49.8190	50.2202	50.6011	50.9379	51.3870	51.6190	51.6389	51.5525	51.9262	52.0939	52.1688	52.5549	52.4900	52.3329	52.6880	52.7571	52.7589	52.6037	52.4428	52.0744	51.3643	50.8759	50.7637	50.5890	50.0934	49.5528	49.4063	49.3521	49.1143	49.0369	50.0397
d-Tm94A1_33_D02R	23.7724	27.2413	31.2193	34.1353	36.8756	38.8552	40.6731	42.4217	43.7574	45.0903	46.0007	46.5492	46.9372	47.4792	47.7859	48.0069	48.5312	49.2245	49.6355	49.7155	50.2996	50.4878	50.8452	51.2623	51.4486	51.3272	51.6529	51.7685	52.0318	52.2901	52.4982	52.5043	52.4904	52.7897	52.8864	52.7594	52.6699	51.9911	52.0718	51.6995	51.5885	51.3757	51.1518	50.7531	50.6246	50.4810	50.5151	50.6639	51.0050
d-Tm94A1_33_D04R	26.7911	29.8917	32.3872	35.0889	37.3230	39.1518	40.8164	42.3523	43.1911	44.4437	44.9812	45.6524	45.7465	45.8355	46.2487	46.3101	46.9158	47.4031	47.7568	47.9931	48.3946	48.6891	48.7265	49.1766	49.3543	49.3876	49.5220	49.5857	49.7735	50.0059	50.2092	50.2186	50.2773	50.3906	50.3049	50.2163	49.9430	49.6547	49.1575	48.6189	48.5381	48.2983	47.9351	47.5705	47.4195	47.2081	47.0018	47.2816	47.9424
d-Tm94A1_33_D05R	23.0694	26.9116	30.2531	32.9956	35.7214	37.6630	39.6785	41.1536	42.3855	43.5892	44.5880	45.2675	45.5084	45.9357	46.4869	46.5787	47.2552	47.7433	48.1363	48.1443	48.8213	48.9826	49.2792	49.7063	49.8629	49.8823	50.1585	50.3314	50.5236	50.6779	51.0203	50.9609	50.9663	51.1338	51.2681	51.1120	50.8834	50.5532	50.2806	49.7963	49.7249	49.3915	49.1578	48.8053	48.6103	48.4721	48.4624	48.6589	49.0470
d-Tm94A1_33_D06R	26.1622	29.7235	32.6523	35.4790	37.8055	39.6843	41.3086	43.3443	44.6426	45.6514	46.5137	47.0748	47.2715	47.8405	47.8970	48.1248	48.6323	49.3979	49.8422	49.8467	50.3646	50.5821	50.9506	51.2610	51.4218	51.3798	51.7640	51.7648	52.0796	52.2209	52.4030	52.5178	52.7107	52.6631	52.6397	52.5641	52.3519	51.4460	51.7332	51.1178	50.9335	50.9021	50.4368	50.1842	49.9139	49.8020	49.6557	49.8746	50.2476
d-Tm94A1_33_D12R	23.2136	26.8022	30.4261	32.9583	35.3024	37.7164	39.0904	41.0168	42.2288	43.2285	44.1962	44.8823	45.1700	45.4307	45.8381	46.1293	46.4909	46.8651	47.3833	47.6116	47.9901	48.2273	48.6244	48.8956	49.1012	49.3367	49.3109	49.6192	49.6984	49.8734	49.9772	50.1138	50.1395	50.3612	50.2113	50.2279	50.1265	49.8002	49.3914	49.2019	48.4006	48.6812	48.3904	48.0473	47.8294	47.7906	47.6835	47.8074	48.3151
d-Tm94A1_33_E01R	25.9351	29.0322	32.3441	35.1891	37.5567	39.2763	41.3222	42.7866	43.6812	44.4048	45.7142	45.9424	46.4359	46.4158	46.9196	47.4229	47.3758	48.0218	48.5871	48.4455	48.7909	49.4259	49.5334	49.8632	49.9309	50.2056	50.1439	50.3545	50.4928	50.7475	50.7818	50.9780	51.0881	51.1195	51.0688	51.2237	51.0575	50.7951	50.6011	50.1751	49.9522	49.7416	49.3816	49.2129	49.0642	48.8806	48.9459	49.0778	49.4927
d-Tm94A1_33_E02R	22.4278	25.5684	28.6048	32.4591	33.5128	35.8349	37.5283	38.8853	39.9160	40.4967	41.7110	42.1626	42.3883	42.7822	42.9557	43.1850	43.6279	43.9907	44.3918	44.2861	45.1086	45.4694	45.5750	45.8088	46.1091	46.2823	46.3712	46.4634	46.6522	46.8523	47.0792	47.0660	47.0843	47.1456	47.2833	47.1927	47.0883	46.8502	46.4544	46.0429	45.9183	45.6403	45.2909	43.9566	44.9005	44.7435	44.6818	44.8756	45.5210
d-Tm94A1_33_E04R	25.9715	29.6376	31.3431	34.4765	37.4293	39.2215	40.9950	42.3147	43.4149	44.2653	45.2295	45.5969	45.6040	46.1800	46.4551	46.4745	47.0861	47.5010	47.6934	48.1517	48.5551	48.6877	48.9703	49.2060	49.3884	49.4486	49.4594	49.5796	49.8785	50.0973	50.1536	50.3481	50.3094	50.4112	50.2284	50.3984	50.3522	50.2137	49.9088	49.4861	49.3004	49.1457	48.7109	47.8915	48.4211	48.4159	48.3383	48.5322	49.0721
d-Tm94A1_33_E05R	24.8404	29.2214	31.5683	33.8920	36.9463	38.7927	40.8493	42.2551	43.3261	43.9024	45.2155	45.6729	45.5089	46.0965	46.4080	46.6776	47.0594	47.6411	48.0872	48.1001	48.7332	48.9559	49.1816	49.5266	49.6718	49.7226	49.8199	49.9219	50.1394	50.4264	50.3896	50.5431	50.5820	50.7102	50.2533	50.7090	50.6728	50.5170	50.1939	49.7301	49.5369	49.3606	48.9597	48.6865	48.6880	48.5819	48.5336	48.6828	49.1812
d-Tm94A1_33_E08R	25.8528	29.4354	32.3067	34.7257	37.2786	39.0325	41.1016	42.4083	43.5851	44.1833	45.3136	45.7740	45.6829	46.1171	46.4025	46.8079	47.1104	47.5971	48.0337	48.2854	48.7776	48.9267	49.1112	49.3577	49.4839	49.6414	49.8124	49.8851	50.2419	50.3356	50.3751	50.6652	50.6363	50.7163	50.7940	50.6189	50.6085	50.4774	50.2331	49.5647	49.4730	49.2024	48.7681	48.0521	48.5641	48.5593	48.4421	48.6956	49.1610
d-Tm94A1_33_E10R	21.5703	26.6117	28.7670	31.7135	33.4295	35.5683	37.6380	39.0095	40.1676	41.3978	42.3257	42.2722	42.6711	43.3805	44.0807	44.3044	44.2876	44.7485	44.9868	45.5757	45.4911	45.9707	46.2683	46.8201	46.7557	46.9354	47.2018	47.2494	47.5523	47.4551	47.8033	47.6470	47.7897	48.0033	47.9835	47.8618	47.7551	47.6396	47.3311	47.0430	46.8259	46.6891	46.4340	46.0878	45.9436	46.0661	45.6888	45.9985	46.6087
d-Tm94A1_33_E11R	22.6246	26.9972	29.4736	32.5232	34.6118	36.8852	38.2947	40.1680	41.5939	42.6482	43.1239	43.8905	44.1153	44.1199	45.0678	45.2635	45.5613	45.8204	46.5672	46.7308	46.8945	47.2994	47.4861	47.9033	48.1849	48.1746	48.4838	48.4882	48.7447	48.7807	48.9501	49.2520	49.1048	49.1397	49.3965	49.1151	49.0615	48.8264	48.1483	47.7888	47.6371	47.5544	47.1460	46.8810	46.7315	46.5905	46.4114	46.8276	47.4277
d-Tm94A1_33_F07R	26.8002	30.8831	32.4408	36.1708	37.8829	39.6388	41.0313	42.9457	43.9763	44.9012	45.3654	46.0739	46.4236	46.5283	46.8304	47.0806	47.4247	47.6692	48.1309	48.3197	48.8091	48.9855	49.2263	49.5590	49.7414	49.5701	49.4813	49.8294	50.0706	50.1667	50.3045	50.4504	50.5145	50.6172	50.6098	50.5612	50.5299	50.3021	49.9431	49.6903	49.4972	49.4613	48.9990	48.7169	48.5889	48.5104	48.5488	48.7202	49.0443
d-Tm94A1_33_F08R	22.7453	26.9252	29.2442	32.3201	34.1161	35.9668	37.6046	39.0147	40.4535	41.7295	42.0005	42.5362	43.1001	43.2696	43.6792	43.8730	44.1496	44.4503	44.6532	44.9244	45.3384	45.6296	45.9563	44.8930	46.4735	46.2354	46.2423	46.5402	46.7326	46.8081	46.9697	47.1969	47.2593	47.2563	47.3386	47.1368	47.2314	47.0342	46.6504	46.5657	46.3624	46.2070	45.8580	45.5583	45.6129	45.5052	45.5805	45.5662	45.9935
d-Tm94A1_33_F09R	27.1475	31.4282	34.2546	36.8601	38.4086	40.0008	41.9951	43.4236	44.4703	45.8588	46.4365	46.7717	46.9476	47.2610	47.5813	47.6948	48.0722	48.4522	48.7574	48.9698	49.4546	49.8255	50.0948	49.6859	50.4737	50.3253	50.4042	50.7309	50.8710	50.9111	51.0938	51.2122	51.3762	51.4218	51.5250	51.2835	51.2653	51.0088	50.5450	50.3319	50.0849	49.8677	49.5296	49.1503	49.0178	48.9111	48.9308	49.0333	49.5237
d-Tm94A1_33_F10R	24.9682	29.6045	32.2984	35.0561	37.1911	39.1235	40.9546	42.6098	43.9178	45.2198	46.0150	46.4059	46.6854	47.1694	47.4308	47.8922	48.0887	48.6627	49.0434	49.2795	49.5992	49.9091	50.3675	49.4115	50.6648	50.5720	50.6471	50.9669	51.1953	51.2138	51.4942	51.6157	51.8546	51.7360	51.9932	51.7418	51.8376	51.7018	51.3024	51.1723	50.9176	50.6551	50.4874	50.1376	50.1842	50.0665	50.0986	50.2478	50.6748
d-Tm94A1_33_F12R	27.1086	32.1238	35.2953	37.3847	40.0982	41.8309	43.5859	45.0134	46.7304	47.8887	48.6024	49.0469	48.8242	49.3451	49.8620	49.9602	50.4191	51.0534	51.5129	51.6618	51.9625	52.6144	52.6260	52.5534	53.2278	52.9782	53.3666	53.4413	53.6133	53.7678	53.9569	54.0073	54.1496	54.1298	54.1873	54.0458	53.9517	53.7814	53.1693	52.9565	52.5795	52.2027	51.9524	51.4220	51.3447	51.2001	51.1013	51.2778	51.8013
d-Tm94A1_33_G04R	27.8112	32.1480	35.6374	37.1738	39.8154	41.2878	42.8328	44.4228	45.2272	46.1876	47.0157	47.7327	47.7398	48.0644	48.5256	48.5464	48.6738	49.1430	49.5277	49.9866	50.1383	50.4313	50.6481	50.8495	50.5759	50.9780	51.2373	51.2432	51.3627	51.2045	51.7388	51.7224	51.9315	52.0805	52.1116	51.9371	51.4680	51.5936	51.2157	50.9184	50.7821	50.6731	50.2332	49.8875	49.7691	49.8573	49.7880	49.8765	50.3759
d-Tm94A1_33_H01R	27.9290	32.3471	33.9737	36.6187	38.3928	39.4989	41.1740	43.1034	44.0153	44.8040	45.5563	45.4921	45.9240	46.1050	46.3386	46.6273	46.6343	47.0530	47.2555	47.6109	47.8922	48.1084	48.1336	48.4624	48.4918	48.5707	48.7503	48.7715	49.0177	48.9395	49.0986	49.2479	49.3042	49.5361	49.3446	49.5505	49.4351	49.3081	48.9310	48.6090	48.5100	48.3224	48.0124	47.8432	47.5896	47.6897	47.6386	47.7092	48.1863
d-Tm94A1_33_H03R	29.7684	35.4607	37.0133	40.1917	41.6633	43.3510	45.1508	46.4345	47.6251	48.4427	49.0483	49.7201	49.8090	49.8507	50.2783	50.4888	50.9105	51.3357	51.3713	51.9761	52.3420	52.3683	52.4272	52.7357	52.8711	52.9374	53.1667	53.1492	53.3431	53.4141	53.4671	53.6057	53.7520	53.9425	53.7974	53.7854	53.6300	53.3706	52.9850	52.5377	52.3994	52.0531	51.7093	51.4380	51.1836	51.2093	51.0432	51.2842	51.7367
d-Tm94A1_33_H08R	27.1616	31.0284	33.5988	35.8309	37.8153	39.1454	41.0579	42.4509	43.2679	44.1372	44.8853	45.3118	45.6534	45.6809	46.1874	46.4562	46.5089	46.8702	47.3290	47.4823	47.6974	48.0181	48.1954	48.3570	48.4425	48.5633	48.7469	48.7531	48.9960	48.9673	49.2044	49.4491	49.4487	49.3633	49.4227	49.3544	49.2144	49.0443	48.4059	47.9738	47.9600	47.7326	47.3428	46.4049	46.8054	46.7055	46.7597	46.9565	47.4068
d-Tm94A1_33_H09R	28.3299	33.1323	35.0416	37.7468	39.8811	42.0146	44.1272	45.1896	46.2581	47.2662	47.6278	48.0288	48.2200	48.5501	48.8838	49.1329	49.5389	50.0815	50.3037	50.5352	50.7121	51.1338	51.2118	51.6338	51.5620	51.7810	52.0360	52.1760	52.2902	52.3333	52.3992	52.5898	52.6585	52.8697	52.5958	52.6907	52.3096	51.9279	51.4295	50.8519	50.6035	50.3602	49.9047	49.6145	49.1313	49.2079	49.0308	49.0321	49.7785
d-Tm94A1_33_H10R	28.7967	32.7874	36.3042	38.8922	41.7069	43.3429	45.2382	46.4706	47.6513	48.7770	49.2224	49.6244	50.0506	50.1221	50.6315	50.8379	51.2708	51.6531	51.7882	52.4334	52.5695	52.9801	53.1195	53.4048	53.4314	53.5219	53.7732	53.8938	54.0157	54.0901	54.3032	54.3228	54.3769	54.6068	54.6029	54.4967	54.3516	53.9603	53.5741	53.1395	52.7891	52.5995	52.2864	51.9209	51.6988	51.7090	51.5042	51.6426	52.1428
d-Tm94A1_33_H11R	30.4298	33.8015	37.2443	39.4928	42.1764	43.9920	45.9432	47.1222	48.5492	49.0417	49.7781	50.6200	50.7065	50.7023	51.1279	51.5047	51.7094	52.2397	52.6001	53.0500	53.1402	53.5180	53.6462	53.9369	54.0464	54.1614	54.2747	54.4117	54.5574	54.7587	55.0455	54.8649	55.2076	55.2199	55.3672	55.0958	55.0041	54.6678	54.2324	53.8895	53.5837	53.4965	53.1056	52.6230	52.4548	52.3499	52.3223	52.5444	52.9975
d-Tm94A1_34_A02R	24.8535	28.9380	31.9207	34.8930	37.3217	39.1571	41.5563	42.6300	44.0876	45.4571	46.3034	46.9183	46.9720	46.9746	47.6159	47.9956	48.2806	48.6630	49.1892	49.5360	49.8440	50.1506	50.5037	50.6309	50.3496	50.9924	51.1701	51.2242	51.2526	51.5970	51.7296	51.6872	51.8646	51.9724	51.7964	51.8291	51.7015	51.3902	51.0500	50.5878	50.3233	50.2371	49.8081	49.5016	49.2188	49.2094	49.1827	49.3645	49.8743
d-Tm94A1_34_A04R	28.0194	32.4746	35.7294	37.9175	40.7061	42.6329	44.2769	46.1634	47.1156	48.3858	49.4494	49.8909	49.7571	49.7071	50.7682	50.7861	51.0929	51.5560	52.1433	52.3578	52.8002	53.0582	53.2217	53.5340	53.7124	53.5986	53.8903	54.0816	53.9531	54.3126	54.4014	54.4146	54.5650	54.7477	54.6871	54.6491	54.5245	54.1807	53.6940	53.3567	53.0303	52.8671	52.5750	52.2069	51.9943	51.8481	51.8829	51.9705	52.6357
d-Tm94A1_34_A10R	28.7082	32.0679	35.5111	37.8463	40.5326	42.0957	43.7569	45.1150	46.4000	47.1812	48.5211	49.0485	48.7656	48.7561	49.6186	49.6717	49.8726	50.3617	50.8207	50.9267	51.3189	51.5591	51.6976	52.1044	52.2226	52.1879	52.3017	52.4833	52.2582	52.6303	52.7535	52.8920	53.0217	53.1154	53.0503	53.0458	52.9863	52.6950	52.2202	51.9619	51.5942	51.4645	51.2339	51.0019	50.8032	50.6807	50.7194	50.7867	51.3619
d-Tm94A1_34_B03R	23.9965	27.4467	30.1474	33.0372	35.3733	37.1174	39.0384	40.9264	41.8059	43.1553	43.3449	44.0541	44.3332	44.5991	45.0677	45.4236	45.3007	46.0049	46.3326	46.7652	46.9544	47.2087	47.5780	47.6434	48.0525	47.8047	48.1420	48.3928	48.3770	48.4013	48.6375	48.7029	49.0745	48.9485	48.9591	49.1927	48.9604	48.1718	48.3154	48.2894	48.1469	47.6838	47.9399	47.7949	47.4374	47.6529	47.5861	47.6930	47.8992
d-Tm94A1_34_B07R	23.1142	26.4065	29.1187	31.4567	33.9627	35.5416	37.6310	39.2893	39.9200	41.2003	42.0714	42.4001	42.7014	42.7430	43.5883	43.6217	43.7785	44.0688	44.3888	44.7785	45.0691	45.3117	45.7517	45.8389	46.1355	46.1466	46.2675	46.4140	46.4994	46.4935	46.7358	46.7380	47.0378	46.9540	46.8609	46.7329	46.4769	45.3713	45.4749	45.0676	44.8699	44.1072	44.1286	43.6979	43.4420	43.3103	43.1985	43.3901	43.9241
d-Tm94A1_34_C04R	20.9473	24.3764	27.0314	29.0849	31.5537	33.1361	34.9515	36.3521	37.3822	38.6732	39.0729	39.7764	39.5589	40.2034	40.6701	40.7701	40.9768	41.4943	41.4463	41.6959	42.0761	42.4462	42.6169	42.9346	43.0528	43.2600	43.2991	43.3428	43.3105	43.6176	43.7215	43.5984	43.9334	43.9500	43.9620	43.9888	43.7466	43.6572	43.1917	42.7163	42.6358	42.4680	42.2100	41.9775	41.7151	41.7741	41.6047	41.8493	42.3880
d-Tm94A1_34_D05R	27.2685	31.1218	33.3567	36.5449	38.6214	40.3051	42.2427	43.7405	44.8939	46.0635	46.4858	47.0209	47.4890	47.6228	47.9622	48.1460	48.6701	49.2288	49.4294	48.8948	50.3019	50.6849	50.6972	51.1060	51.3360	51.4474	51.5218	51.6366	51.8813	51.9566	52.0885	52.2169	52.3498	52.4576	52.3673	52.3370	52.0461	51.6836	51.2603	50.9543	50.6718	50.4800	50.0881	49.6921	49.5535	49.4506	49.2535	49.4635	48.9783
d-Tm94A1_34_D08R	26.3802	30.0651	31.6004	34.3500	36.6929	38.3206	39.9863	41.1006	42.3243	43.3224	43.5828	44.1877	44.4106	44.3378	44.6068	44.8882	45.3369	45.6087	45.8179	46.2179	46.4678	46.8905	46.9201	47.2893	47.5068	47.6040	47.7697	47.6924	47.7849	47.9477	48.1120	48.2095	48.2137	48.5230	48.3079	48.2627	48.2518	48.0127	47.6744	47.4348	47.4976	47.2397	47.1360	46.8795	46.7504	46.7438	46.6107	46.8923	47.2735
d-Tm94A1_34_D10R	27.3004	30.2175	34.2061	35.6311	38.1368	40.3865	41.5512	43.3978	44.6942	45.6079	46.3244	46.9335	47.1395	47.3766	47.8639	48.0414	48.5524	49.2420	49.4500	49.5600	50.2828	50.4338	50.7502	51.0786	51.2507	51.2130	51.5345	51.4729	51.8618	51.8856	52.1423	52.2802	52.4012	52.5222	52.3619	52.3777	52.2271	51.3871	51.5519	51.0041	50.8658	50.7378	50.3651	50.1632	49.9620	49.8037	49.6876	49.8599	50.2709
d-Tm94A1_34_E02R	23.4224	27.1287	29.6072	32.4793	34.8682	36.9941	38.6775	40.1881	41.7083	42.4261	43.1101	43.8952	44.0913	44.2963	44.8813	44.9896	45.2468	45.7229	46.3945	46.4547	46.9393	47.1171	47.4969	47.7120	47.9625	47.9679	48.2071	48.4389	48.4614	48.6337	48.9027	48.9245	48.9764	48.9813	49.0205	48.9225	48.5797	48.4303	47.7638	47.3042	47.0586	47.2094	46.6407	46.0892	45.8614	45.6735	45.6422	45.7477	46.4735
d-Tm94A1_34_E06R	24.6496	27.7537	29.1384	31.9073	34.2909	35.9245	37.2085	38.4639	39.7012	40.5618	40.8075	41.5698	41.2631	41.6232	42.1530	42.0080	42.3750	42.7661	43.3305	43.1090	43.7060	43.6565	43.9091	44.1398	44.3264	44.2795	44.5856	44.7493	44.7292	44.9760	44.9663	44.9209	45.0343	45.0492	44.9718	45.0333	44.8149	44.8277	44.2697	44.0473	43.9606	44.0037	43.7220	43.2423	43.1804	42.9948	42.9795	43.1879	43.6090
d-Tm94A1_34_E07R	24.7199	28.4698	31.6422	33.8690	36.9719	38.9238	40.9482	42.6785	44.0466	44.7533	45.5513	46.4837	46.3986	46.8339	47.2600	47.1814	47.7959	48.3332	49.0664	49.0982	49.6444	49.7803	50.1163	50.3518	50.6243	50.7812	51.0924	51.2067	51.3766	51.6429	51.8686	51.6162	51.8196	51.9080	51.8919	51.8613	51.6681	51.4790	50.7935	50.4323	50.2977	50.2745	49.9346	49.3511	49.2770	49.0009	48.9901	49.2490	49.7872
d-Tm94A1_34_E08R	26.7259	29.9085	33.1701	35.6959	38.0019	39.9346	41.7448	43.3215	44.3801	45.1602	45.7877	46.5939	46.7312	46.9341	47.1222	47.4499	47.9301	48.3122	49.0526	49.1151	49.6352	49.8502	50.2546	50.3382	50.5438	50.7941	50.8581	51.1219	51.2379	51.4160	51.5619	51.4934	51.6136	51.7040	51.7398	51.7965	51.5042	51.4553	50.7257	50.4046	50.2789	50.2838	49.8131	49.3024	49.2073	48.9654	48.9472	49.2264	49.6829
d-Tm94A1_34_F02R	24.8617	29.7763	33.2364	35.7252	39.2570	41.4930	43.0785	45.1739	46.4201	47.6006	48.3561	49.2340	49.0747	49.5466	50.0616	50.5093	50.9505	51.5100	51.8915	52.4865	52.7507	52.2130	53.0895	53.8322	53.8205	53.9551	54.1033	54.3364	54.5252	54.7156	54.7305	55.0604	55.2502	55.4364	55.2590	55.2675	55.3071	55.0848	54.7173	54.4080	54.1816	53.8738	53.8300	53.6584	53.4405	53.3567	53.3496	53.4930	53.9665
d-Tm94A1_34_F03R	25.1899	28.3920	31.8332	34.3399	36.7937	38.1804	39.6446	41.5501	42.6456	43.5830	44.4166	44.9224	45.1206	45.3925	45.6768	46.1563	46.2799	46.8567	47.1628	47.3318	47.7073	48.1245	48.4197	47.9820	48.9001	48.7215	48.8573	49.0987	49.2637	49.4160	49.5202	49.6785	49.8390	49.7816	49.8081	49.8193	49.6953	49.5277	49.1351	48.8892	48.7440	48.5630	48.2514	47.6423	47.7841	47.6620	47.7230	47.7786	48.3583
d-Tm94A1_34_H01R	25.0807	29.1917	31.6485	34.0213	35.6739	37.5583	39.4531	40.3719	41.3474	42.2341	42.7712	43.4194	43.4629	43.6675	44.2480	44.3972	44.3056	44.4929	45.0020	44.8882	45.3796	45.3591	45.8048	46.0562	46.1408	46.1691	46.3671	46.4721	46.5127	46.7459	46.7790	46.9239	47.0500	47.0997	46.9622	46.8326	46.5992	46.4388	45.8483	45.3347	45.2412	45.0635	44.6646	44.2241	44.0400	43.8435	43.9653	44.0336	44.6415
d-Tm94A1_34_H06R	29.0457	33.1424	36.1152	38.6390	40.2169	42.4745	44.3636	45.8655	46.7291	47.9955	48.3312	48.8124	49.1111	49.3117	49.7973	50.0571	50.1368	50.7583	51.1102	51.2678	51.6766	51.7341	52.0384	52.4487	52.3818	52.3749	52.7195	52.7937	52.9944	53.0964	53.2066	53.2515	53.3693	53.5253	53.5075	53.4129	53.2033	53.0486	52.4420	52.0798	51.8258	51.7565	51.3189	50.6451	50.7568	50.5235	50.6378	50.6832	51.2943
d-Tm94A1_34_H07R	27.2258	31.4782	34.1764	36.7546	38.2835	40.4114	41.9270	43.4382	44.1350	45.2251	45.7410	46.4064	46.2236	46.5772	47.0442	47.2340	47.1495	47.7155	48.1963	48.2037	48.5273	48.5268	48.9936	49.2772	49.2223	49.2560	49.4274	49.6779	49.8452	49.9099	50.0745	50.1542	50.1844	50.1709	50.2545	50.0070	49.7255	49.4589	48.8105	48.3388	48.1592	48.0865	47.5771	46.4134	47.0274	46.6432	46.7555	46.8182	47.4544
d-Tm94A1_35_A07R	23.8575	27.3084	30.3256	32.8979	35.0994	37.8156	38.6398	39.8760	41.4757	42.4267	43.0864	43.6930	43.7208	44.0372	44.3828	44.8390	44.8423	44.6539	45.5478	45.9571	46.2590	46.4112	46.7710	46.8133	47.3771	47.1265	47.3596	47.5428	47.5905	47.9475	47.9157	47.9817	48.2582	48.0706	48.1078	47.9906	47.9117	47.6631	47.2667	46.8242	46.6180	46.6134	46.1921	45.6568	45.6982	45.4642	45.6708	45.8204	46.5082
d-Tm94A1_35_B01R	24.0222	27.5302	30.9695	33.9186	36.4551	38.0557	40.1318	41.5822	42.9849	44.0087	44.6709	45.2764	45.5183	46.0443	46.4641	46.7187	46.8767	47.6555	47.8556	48.1434	48.5231	48.7907	49.2598	49.4637	49.7582	49.6714	49.8696	49.8957	50.2090	50.4217	50.4825	50.6073	50.7877	50.9341	50.8271	50.9885	50.9063	50.6816	50.2454	50.0801	49.9188	49.7277	49.4215	49.1535	48.9777	48.2787	48.7554	49.0539	49.7387
d-Tm94A1_35_B02R	23.6469	27.0547	30.8876	33.9865	35.7448	37.4578	39.3486	40.6363	42.2721	43.0772	43.6277	44.2564	44.4658	44.7523	45.2898	45.5498	45.6039	46.3944	46.7156	46.9780	47.3703	47.4433	47.9905	48.1716	48.3570	48.2987	48.6060	48.7177	48.9842	49.1760	49.1692	49.2388	49.4358	49.5002	49.4623	49.5437	49.3803	48.9782	48.4409	48.0460	47.9502	47.7184	47.3327	46.7934	46.7394	46.1179	46.4259	46.5471	47.3644
d-Tm94A1_35_B03R	28.0241	31.7399	36.1567	38.7432	41.3428	43.3286	45.4624	47.1905	48.7836	49.7809	50.4427	51.0697	51.2775	51.7324	52.2470	52.7144	53.0736	53.6776	54.3853	54.5743	54.9687	55.0893	55.6572	55.9202	56.0109	56.0884	56.3864	56.5684	56.6895	57.0136	57.0494	57.0997	57.4170	57.4555	57.4859	57.5402	57.5017	57.1344	56.7543	56.4857	56.3516	56.1239	55.7559	55.3897	55.2754	55.2702	55.2264	55.3342	55.9669
d-Tm94A1_35_B04R	23.2407	27.1849	30.9674	33.2638	36.2354	37.7824	39.8455	41.4425	42.7193	43.4205	44.5815	44.9660	45.2200	45.6580	46.2829	46.5426	46.6295	47.4144	47.7971	47.9214	48.3813	48.4995	48.8917	49.1901	49.2987	49.3482	49.5190	49.5943	49.8136	50.0740	50.1483	50.2244	50.4077	50.4142	50.4885	50.5129	50.5482	50.1596	49.7563	49.4935	49.4436	49.1394	48.9016	48.5575	48.3794	48.1756	48.3386	48.4529	49.1057
d-Tm94A1_35_B07R	20.7812	25.1285	28.5950	30.9085	32.4380	34.4255	36.2713	37.8620	39.0957	39.9899	40.5419	41.3902	41.5955	41.5042	42.4070	42.7005	42.6572	43.1979	43.4522	43.8521	44.0411	44.3440	44.7383	44.9012	45.1066	45.2191	45.1292	45.3542	45.4601	45.7572	45.7874	45.8103	46.0893	46.1038	46.1164	46.1486	45.9064	45.7843	45.6818	45.3266	45.1736	44.9933	44.7785	44.6168	44.3324	43.4555	44.4511	44.5122	45.0158
d-Tm94A1_35_B09R	23.7769	27.4480	29.5175	33.2857	34.9194	37.0178	38.0205	39.9150	40.6568	41.7116	42.2283	43.4152	43.1345	43.3865	44.1613	44.2077	44.2897	44.5477	45.0937	45.4579	45.7680	45.8616	46.3884	46.3986	46.7143	46.5139	46.6859	47.0909	47.0981	47.2615	47.2696	47.2546	47.6788	47.5465	47.6440	47.5281	47.5767	44.3888	46.5805	46.4484	46.2107	44.5249	45.7091	45.4436	45.1703	45.0233	44.9525	44.9361	45.2950
d-Tm94A1_35_C02R	22.0239	25.8125	28.0093	30.7489	33.0916	34.6536	36.1091	37.5731	38.4994	39.6735	40.0907	40.8657	41.1199	41.0753	41.4797	41.8068	42.1958	42.2686	42.3954	42.8865	42.9077	43.4759	43.8047	43.7912	43.9849	44.0102	44.1424	43.6805	44.1616	43.9177	44.6924	44.9208	44.9314	44.9614	44.6838	44.9828	44.6211	44.4865	44.1819	43.5437	43.4739	43.2732	42.8724	42.5550	42.1909	42.1174	42.0517	42.2437	42.8965
d-Tm94A1_35_C03R	23.6744	27.8321	30.7546	33.2345	36.4803	38.1470	40.2717	41.8477	43.2297	44.7049	44.9616	45.8184	46.1676	46.5234	47.1072	47.3602	47.9162	48.1797	48.7720	49.0770	49.3114	49.8523	50.1511	50.0940	50.5345	50.5125	50.7447	50.8519	50.9807	51.1202	51.4622	51.6098	51.4992	51.7837	51.6244	51.6926	51.6507	51.5686	51.2249	50.7942	50.7412	50.6433	50.2695	50.0447	49.7760	49.8138	49.7250	49.5907	50.0708
d-Tm94A1_35_C09R	24.8030	28.5539	31.0845	34.2281	36.3336	38.4432	40.0930	42.1876	43.1446	44.3358	44.9260	45.6879	45.4744	45.8619	46.4789	46.7492	47.3453	47.7102	47.9620	48.3879	48.7620	48.9206	49.6965	49.6767	49.7482	49.5567	49.9719	50.3776	50.2663	49.1087	50.6596	50.8348	51.0420	51.0686	50.9840	50.8298	50.8254	50.7387	50.1160	49.8712	49.5547	49.4490	49.2404	48.6232	48.5642	48.4396	48.2229	48.4551	48.9881
d-Tm94A1_35_D04R	24.5248	28.2947	31.3485	34.2195	36.2905	38.0809	39.4854	41.7710	42.7712	43.4648	44.4524	45.3009	45.4640	45.4980	46.4477	46.4592	46.7705	47.2891	47.5335	47.8963	48.2422	48.4939	48.7378	49.0914	49.2531	49.5206	49.4736	49.7216	49.8673	50.1081	50.1152	50.3293	50.3088	50.4703	50.3385	50.4100	50.3004	49.9445	49.5813	49.2320	48.4567	48.9459	48.5021	48.1048	47.9644	47.8974	47.8050	47.9276	48.5191
d-Tm94A1_35_D05R	24.9539	28.9500	31.6735	35.0400	36.8653	38.9199	40.0068	41.9796	43.1383	44.1963	44.4884	45.3216	45.6407	45.9980	46.4666	46.6018	46.9186	47.3498	47.7497	47.7760	48.4000	48.5201	48.8985	49.1438	49.3668	49.3017	49.3885	49.4317	49.7040	49.9314	50.2462	50.1648	50.1982	50.3601	50.5244	50.2902	50.1564	49.7944	49.6312	49.3005	49.2248	48.9635	48.7090	48.3756	48.1800	48.0058	48.0597	48.1143	48.5483
d-Tm94A1_35_D11R	25.4415	29.3028	32.3774	35.4207	37.5444	40.1820	43.0798	43.9570	45.2003	46.5149	47.1469	47.9365	48.2875	48.5106	49.1471	49.5257	49.8917	50.2971	50.8756	51.3089	51.7301	52.1774	52.2710	52.5974	52.9062	52.9813	53.0015	53.3830	53.4101	53.6231	53.7831	53.9643	54.1046	54.2856	54.0589	54.0917	54.0430	53.7086	53.2385	52.6866	52.4233	52.2598	51.9156	51.6818	51.3789	51.2425	51.2054	51.4420	51.9996
d-Tm94A1_35_E02R	24.6204	28.5643	32.0621	35.1486	37.4534	39.1940	40.9087	42.6949	44.0379	44.8868	46.1538	46.5983	46.5127	46.9274	47.4997	47.7704	47.9928	48.7850	49.3608	49.0364	49.8873	50.2088	50.3357	50.8153	50.7814	51.0012	51.0503	51.3939	51.5609	51.8431	51.8306	52.1534	52.1335	52.3498	51.8773	52.0547	51.9749	51.4904	51.2622	50.5922	50.2994	49.9544	49.4602	48.9762	49.1284	48.9073	48.8763	49.0390	49.6647
d-Tm94A1_35_E03R	25.1967	28.8396	31.8581	34.5420	37.2594	39.1999	40.7236	42.9810	44.3552	45.3906	46.3263	46.3795	46.9753	47.3939	47.7101	48.0779	48.4373	49.0544	49.5388	49.5330	50.1428	50.6734	50.7319	51.0515	51.1184	51.2588	51.4170	51.6612	51.7841	52.1581	52.0797	52.3490	52.3163	52.5196	52.5247	52.5418	52.3328	52.1711	52.0421	51.5216	51.2880	51.1977	50.7803	50.2732	50.4510	50.3237	50.3695	50.4562	50.9449
d-Tm94A1_35_E09R	21.7294	25.6946	27.4377	29.5604	31.6438	33.8929	35.6921	37.0703	38.4583	39.3566	39.9062	39.9023	40.5275	40.8126	41.1766	41.5646	41.5250	42.0468	42.4914	42.6248	42.8052	43.1704	43.3968	43.6288	43.6975	43.6701	43.7599	44.0576	44.1355	44.2972	44.4779	44.5008	44.7399	44.7354	44.2567	44.6058	44.3846	44.1670	43.7833	43.3829	43.1019	43.0877	42.7372	42.7126	42.0655	42.0435	41.9137	42.1297	42.6767
d-Tm94A1_35_E11R	25.3907	30.1965	32.8665	34.9133	37.4496	39.8150	41.4952	42.8602	44.4848	45.7671	46.4575	46.4892	47.3326	47.6689	47.9731	48.5095	48.5892	49.2208	49.6840	50.0736	50.1603	50.6007	50.8716	51.2371	51.3827	51.4182	51.6815	51.9204	52.0635	52.1227	52.3426	52.3366	52.6044	52.6953	53.0926	52.5624	52.7081	52.4714	52.1454	51.8589	51.7128	51.4846	51.3802	51.0125	50.8588	50.8260	50.7472	50.8541	51.4194
d-Tm94A1_35_F01R	23.7412	27.1915	30.4586	33.1089	35.0176	36.9801	37.7458	39.7020	41.0250	42.1367	42.6249	43.2114	43.2400	43.8366	44.4215	44.2957	44.5778	45.0379	45.4412	45.6082	45.9890	45.7435	46.4660	46.6863	46.8401	46.8184	47.1220	47.1967	47.2326	47.2387	47.6518	47.6303	47.7421	47.7734	47.8047	47.8150	47.7757	47.4048	47.1048	46.7702	46.7330	46.4650	46.2107	45.8374	45.7409	45.7228	45.5535	45.7740	46.1905
d-Tm94A1_35_F02R	24.1899	28.2985	30.9647	33.9849	36.5426	38.8650	40.3526	42.3757	43.3905	44.6225	45.2330	46.2045	45.9626	46.3488	46.9344	47.3123	47.3591	47.8224	48.2766	48.5808	48.9294	48.8453	49.2427	49.8161	49.9171	50.0651	49.9815	50.3355	50.4402	50.6047	50.6393	50.8895	50.9134	51.0529	50.8696	50.9785	50.9658	50.8174	50.4777	50.1733	49.9650	49.8275	49.5868	49.3388	49.2220	49.1526	49.1088	49.3950	49.8127
d-Tm94A1_35_F03R	22.7149	26.1610	29.2671	32.0183	34.5096	36.8344	38.5452	40.0961	41.2372	42.5473	43.4276	43.7078	44.0772	44.2792	44.9803	45.1979	45.5241	45.9627	46.5342	46.7983	46.7661	47.3794	46.8582	47.0419	47.9438	47.8641	48.1670	48.1501	48.4144	48.5974	48.6858	48.8899	48.9894	48.9029	49.0390	49.0778	49.0879	48.9219	48.6373	48.4428	48.2981	47.4021	47.8475	47.4344	47.4409	47.3248	47.2289	47.4904	47.8943
d-Tm94A1_35_F04R	23.1744	27.4839	30.7705	33.3927	35.1786	36.6785	38.2480	40.0420	41.6550	42.5094	43.3372	44.1162	44.1368	44.3065	44.8252	45.0969	45.1494	45.4118	45.8806	46.1762	46.5933	46.8038	47.1418	47.2522	47.6024	47.5215	47.5545	47.8684	48.0559	48.1275	48.1437	48.3910	48.4572	48.4887	48.4398	48.3638	48.0808	47.5709	47.0438	46.6677	46.4322	46.2766	45.7383	44.8087	44.9114	44.7599	44.7121	44.8883	45.5614
d-Tm94A1_35_F05R	24.8167	28.1720	31.0775	33.9491	36.2174	37.6754	39.7842	41.3547	42.4094	43.5144	43.9922	44.7103	44.5812	45.2669	45.3190	45.9247	46.0772	46.5129	46.9714	47.1981	47.3611	47.8349	47.8226	47.6848	48.4270	48.4716	48.6562	48.7128	48.8955	49.0091	49.1607	49.3285	49.3875	49.4419	49.4371	49.3852	49.3436	49.1350	48.8090	48.4441	48.2750	47.9332	47.8018	47.4175	47.3304	47.2262	47.1015	47.2888	47.8774
d-Tm94A1_35_G09R	26.1508	30.1932	32.6625	35.0166	37.4999	39.4641	40.3793	42.0932	43.0435	44.0870	44.7071	45.1471	45.2940	45.4565	46.0709	46.3836	46.3891	46.8290	47.2994	47.3104	47.8256	47.8362	48.2025	48.3551	48.4243	48.4951	48.6025	48.3298	48.8515	49.0483	49.2996	49.1716	49.5028	49.5393	49.5285	49.4267	49.3923	49.1022	48.7750	48.6026	48.5083	48.3585	48.0341	47.7597	47.6590	47.8391	47.6397	47.8020	48.0225
d-Tm94A1_35_H03R	28.5520	32.0879	34.8146	36.7892	39.0038	40.9849	41.9540	43.7518	44.6546	45.2357	46.2359	46.4939	46.8045	46.5972	47.1354	47.3208	47.4897	47.6378	48.1749	48.4612	48.7630	48.8826	49.0297	49.3770	49.2717	49.4311	49.7893	49.7769	49.8840	49.9929	50.1105	50.2218	50.2539	50.4190	50.0764	50.3916	50.1237	49.9494	49.4969	49.0845	48.8858	48.6910	48.3874	48.1401	47.7245	47.7621	47.7037	47.7431	48.3294
d-Tm94A1_35_H07R	26.0068	29.9093	31.6529	34.0123	35.8297	37.9836	38.9476	40.1138	40.9985	42.0917	42.3447	42.9286	43.0630	42.9874	43.5123	43.8018	43.6984	43.9543	44.4046	44.4969	44.6096	45.0520	45.1314	45.3781	45.4301	45.4574	45.4684	45.4766	45.6456	45.8101	46.0061	45.9969	46.1830	46.1176	46.0766	46.1074	45.9792	45.7637	45.3014	45.0655	44.8763	44.8649	44.5794	44.1785	44.1379	43.9107	43.9910	43.9635	44.4890
d-Tm94A1_35_H09R	28.6738	32.6019	35.2236	38.1381	39.9071	41.8723	43.7515	45.1885	46.2785	47.1824	47.3627	48.1668	48.6590	48.5663	49.0693	49.2338	49.8343	50.2733	50.3317	50.8698	51.0005	51.4338	51.4708	51.7862	51.9436	51.9560	52.2131	52.2704	52.3527	52.5459	52.7329	52.8109	52.8827	52.9208	52.9779	52.9264	52.7643	52.3983	51.9904	51.5684	51.2633	51.0958	50.7153	50.4275	50.2272	50.1240	49.8863	50.1129	50.6136
d-Tm94A1_35_H11R	28.4452	32.3553	34.2815	36.9578	39.2754	41.3932	42.5715	43.5875	44.6075	45.7949	46.2463	46.8988	46.9978	47.0680	47.4282	47.7278	47.7998	48.2037	48.6182	48.9518	49.1762	49.4154	49.5395	49.8109	49.8210	49.8347	49.9756	50.1130	50.2094	50.3074	50.5539	50.5955	50.6894	50.7470	50.8029	50.7472	50.5966	50.4079	49.9716	49.7561	49.4987	49.3856	49.0947	48.7987	48.5544	48.5260	48.5699	48.7300	49.1496
d-Tm94A1_35_H12R	30.2510	34.0041	37.1319	39.3374	41.4746	43.6692	45.4402	46.2524	47.3998	48.7092	48.9789	49.6256	49.8100	49.5907	50.0583	50.5098	50.5159	51.0812	51.4769	51.7108	52.0798	52.2393	52.3382	52.5318	52.5991	52.6253	52.7017	52.9644	53.0464	53.1345	53.3897	53.3997	53.5011	53.5763	53.5989	53.6326	53.4730	53.2581	52.8939	52.7061	52.5007	52.3113	52.0875	51.7858	51.5887	51.5745	51.6290	51.6540	52.0566
d-Tm94A1_36_A04R	26.4274	29.8240	32.7548	35.9013	37.6563	39.0736	41.1011	42.0572	43.3960	44.6196	45.3526	45.8931	45.8598	46.2695	46.5219	46.6432	47.1057	47.2454	47.7161	48.0045	48.3714	48.6600	48.9040	49.0318	49.0724	49.2711	49.3504	49.4268	49.3730	49.7776	49.9432	49.9524	50.0409	49.9974	50.0459	50.1789	50.1119	49.9491	49.7345	49.3985	49.2974	49.2555	48.9929	48.8654	48.7441	48.7591	48.6395	48.8027	49.0731
d-Tm94A1_36_B03R	25.3522	28.4847	30.9375	33.9750	36.3849	37.7539	39.5300	41.0125	42.2292	43.1241	43.6407	44.2052	44.4414	44.7809	45.1915	45.5486	45.6333	46.1799	46.4463	46.8237	47.2451	47.2180	47.6839	47.8632	47.9443	47.9238	47.9784	48.2888	48.4594	48.6732	48.7199	48.8304	48.9320	49.0607	49.0804	49.1990	49.2230	48.9170	48.6980	48.5282	48.4929	48.3145	48.0696	47.7264	47.8418	47.6165	47.7549	47.8794	48.3262
d-Tm94A1_36_B05R	24.4087	28.1839	31.2029	34.6924	37.6118	37.8977	41.1388	42.3884	43.9964	45.1944	45.7982	46.5295	46.8155	46.9005	47.5727	48.0436	48.1701	48.6555	49.2455	49.4434	49.9516	50.2076	50.5765	50.7888	50.9565	50.9702	51.2063	51.3378	51.5646	51.7751	51.7747	52.0808	52.1525	52.2514	52.2903	52.2839	52.2996	52.0245	51.7623	51.4315	51.3763	51.1819	50.9053	50.5124	50.5629	48.8997	50.4504	50.6550	51.0930
d-Tm94A1_36_C01R	26.4010	30.1974	33.2019	35.9048	38.2842	39.5674	41.4183	42.7791	44.0197	45.1519	45.4710	46.2725	46.7517	46.7023	47.3063	47.4490	48.0760	48.0463	48.6255	49.0547	49.1253	49.6713	50.2590	50.0901	50.3848	50.3068	50.3815	50.6012	50.7148	50.2155	51.0766	51.3953	51.2658	51.4562	51.2567	51.3460	51.2001	51.1495	50.7543	50.2189	50.0661	50.0045	49.6514	49.3990	49.0247	49.0372	48.9064	48.5997	49.3962
d-Tm94A1_36_C04R	25.8813	29.6224	32.3472	34.4902	37.1444	38.4375	40.2298	41.4151	42.3394	43.8385	44.4903	44.5567	44.9388	45.3173	45.5492	45.9654	46.6767	46.7427	47.1991	47.5134	47.7570	47.9759	48.4847	48.5568	48.6381	48.0719	48.7861	47.9188	49.0691	48.9311	49.3761	49.4063	49.5331	49.7232	49.6308	49.6161	49.6556	49.3928	48.9754	48.7181	48.5130	48.4478	48.0656	47.5760	47.5985	47.5221	47.4402	47.6225	48.0655
d-Tm94A1_36_C05R	22.8217	26.7159	30.2647	32.9980	35.5386	37.4751	39.8841	40.9618	42.1123	43.6637	43.9268	45.1118	45.4109	45.9039	46.1531	46.6877	46.9134	47.4341	47.8528	48.3207	48.4735	49.0619	49.1678	49.4906	49.7761	49.9294	50.0750	50.1794	50.4613	50.5933	50.6762	51.0006	50.8641	51.0338	50.8973	50.8450	50.7853	50.5604	50.3029	49.8630	49.8508	49.6679	49.2910	49.0059	48.9295	48.6520	48.6276	48.8653	48.7728
d-Tm94A1_36_D05R	19.9257	24.2504	27.0723	29.9715	32.2167	34.3906	35.8281	37.7574	38.9237	40.0594	40.8665	41.6903	41.9619	42.5668	42.7588	42.9988	43.4900	43.7547	44.2326	44.6235	44.8382	45.1814	45.5816	45.8102	46.0404	46.1619	46.1616	46.3723	46.5321	46.7573	46.7612	47.0509	47.1657	47.2003	46.9858	47.0187	46.9908	46.8614	46.1788	45.9234	45.1717	45.4613	45.0966	44.6869	44.6517	44.5119	44.5112	44.6612	45.3405
d-Tm94A1_36_E04R	24.9623	27.8472	30.6279	32.9596	34.8154	36.2506	38.0126	38.5940	40.5765	41.0747	41.9851	42.0366	42.6824	42.8221	43.1287	43.3756	43.5747	43.9784	44.1829	44.3474	44.8982	44.8340	45.0077	45.2539	45.3241	45.6270	45.6625	45.7865	45.8488	46.0282	45.9738	46.3387	46.2179	46.3046	46.4000	45.6788	46.2961	46.1052	45.7702	45.5097	45.4663	45.3489	45.1019	44.9538	44.9022	44.7435	44.8838	44.9133	45.3122
d-Tm94A1_36_F03R	26.2707	30.5434	33.2725	36.6299	39.1147	40.9950	43.0104	44.8276	45.8304	47.1018	47.8813	48.4098	48.6626	48.8479	49.1268	49.7617	50.0821	50.5416	50.8698	51.2726	51.4821	51.8457	52.1689	52.1498	52.4840	52.6436	52.8614	53.1096	53.2178	53.3221	53.5521	53.6326	53.8006	53.8594	53.8134	53.7888	53.6660	53.4862	53.0260	52.6182	52.3951	52.1939	51.8662	51.4491	51.3681	51.2378	51.0611	51.3710	52.0185
d-Tm94A1_36_G04R	27.6794	30.8383	32.7552	35.7237	37.3594	39.1225	40.3022	41.9219	42.6438	43.5730	44.0361	44.7450	44.9108	44.8759	45.2934	45.6544	45.7275	46.0244	46.1720	46.4976	46.8676	47.0591	47.2639	47.6064	47.4819	47.6193	47.7572	48.0959	48.0298	48.2717	48.3467	48.4036	48.6493	48.4128	48.4807	48.3994	47.7736	48.0159	47.4944	47.2238	47.2253	46.9839	46.6039	46.1887	46.0276	46.1179	45.8423	45.8280	46.6250
d-Tm94A1_36_H01R	31.3211	35.3369	36.7941	39.4692	41.8849	43.8537	44.6787	45.8956	46.7804	47.9678	48.3801	48.8337	49.0426	48.9572	49.3187	49.4445	49.6875	50.0057	50.4652	50.7232	50.9048	51.1548	51.2998	51.5577	51.5375	51.6828	51.6174	51.8590	51.9738	52.1158	52.3514	52.3640	52.3865	52.4871	52.4050	52.3740	52.1663	51.8796	51.3714	51.0553	50.7625	50.6089	50.2469	49.8816	49.6079	49.5322	49.5410	49.6611	50.1878
d-Tm94A1_36_H02R	31.4669	35.8384	38.2227	40.9227	43.3244	45.4184	46.4421	47.9705	48.8213	49.8848	50.2688	50.9957	51.0862	51.0860	51.5298	51.7731	51.9964	52.5093	52.9201	53.2143	53.4478	53.6918	53.8006	54.1411	54.1081	54.2622	54.3570	54.5806	54.6829	54.8654	55.0277	55.1176	55.1590	55.2645	55.1941	55.0551	54.8009	54.4706	53.8847	53.4714	53.2082	52.9812	52.5330	52.1717	51.8480	51.7366	51.6974	51.7963	52.4052
d-Tm94A1_36_H03R	28.1843	32.4450	34.7348	37.6948	39.8268	40.9339	42.8082	44.2391	45.2118	45.9571	45.8343	47.3772	47.6260	47.3344	47.5213	47.9481	48.5695	48.5759	48.7577	49.1369	49.4089	49.6956	49.7218	50.0161	50.1816	50.2346	50.3009	50.4953	50.5655	50.6466	50.6826	50.9189	50.7959	51.1639	51.1790	51.1500	50.9286	50.7432	50.3840	50.0215	49.7235	49.5295	49.3311	49.0321	48.6751	48.9951	48.6032	48.9025	49.3234
[truncated: 207 more columns]
