# Supplementary material for: Last-percent improvement in eligibility rates of crop seeds based on quality evaluation using near-infrared imaging spectrometry
Source: PLoS One. 2023 Sep 20;18(9):e0291105. doi: 10.1371/journal.pone.0291105 (PMC10511137; doi:10.1371/journal.pone.0291105)
Supplement: S1 File — (ZIP) [file pone.0291105.s005.zip › data/00_X-dTm94B1.csv]

Label	929.98	936.12	942.26	948.40	954.54	960.68	966.82	972.96	979.10	985.24	991.38	997.52	1003.66	1009.80	1015.94	1022.07	1028.21	1034.35	1040.48	1046.62	1052.76	1058.89	1065.02	1071.16	1077.29	1083.43	1089.56	1095.69	1101.83	1107.96	1114.09	1120.22	1126.35	1132.48	1138.61	1144.74	1150.87	1157.00	1163.13	1169.26	1175.39	1181.51	1187.64	1193.77	1199.90	1206.02	1212.15	1218.27	1224.40
d-Tm94B1_01_A03F	31.4717	35.1450	38.8233	41.4207	43.4840	45.2424	46.8396	47.9337	48.7626	49.7583	49.9407	50.4039	50.5811	50.6301	51.0124	51.4773	52.0996	52.3278	52.8431	52.9992	53.4389	53.5794	53.6819	54.0529	54.0265	54.1383	54.2996	54.7035	54.6281	54.7794	54.9602	55.0920	55.1003	55.2650	55.0276	54.8604	54.3285	53.8111	53.1010	52.4970	52.1604	51.8191	51.3070	50.7916	50.3199	50.2895	50.1396	50.3951	51.1037
d-Tm94B1_01_A05F	28.8148	32.6930	35.3762	37.4428	39.7764	40.9201	42.6379	43.8462	44.6823	45.3760	45.6731	46.2955	46.2157	46.3401	46.8232	47.2404	47.5391	48.0258	48.2675	48.4589	48.7808	49.0162	49.2601	49.3438	49.2262	49.5071	49.5479	49.8554	49.9622	50.1122	50.1994	50.2134	50.3187	50.4570	50.3284	50.1535	49.8390	49.4377	48.9211	48.4154	48.2080	48.0096	47.5765	47.2406	46.8183	46.7938	46.8463	46.9466	47.4576
d-Tm94B1_01_A06F	28.9005	33.0031	36.1180	39.0133	41.0954	43.1024	43.9415	45.6287	46.2761	46.8792	47.3893	47.8133	47.9343	48.0626	48.4563	48.9281	49.4432	49.8585	50.0422	50.2276	50.6912	50.7024	50.9748	51.2052	51.1584	51.3540	51.4047	51.6844	51.7542	51.9287	51.9436	51.9709	52.1893	52.3785	52.1943	52.2061	51.8431	51.4729	51.0531	50.5551	50.3830	50.1466	49.7559	49.3808	49.0531	49.0293	48.8768	49.0605	49.5678
d-Tm94B1_01_B07F	27.2653	31.3935	34.5016	37.2607	39.0273	40.8845	42.6126	44.1782	45.3853	45.9352	46.3022	46.9012	47.1025	47.4062	47.9177	48.4410	48.9941	49.4469	49.6761	49.7904	50.4119	50.5280	50.8292	51.0378	51.0803	51.2286	51.3938	51.6752	51.7110	51.8781	52.0473	52.2678	52.4877	52.4409	52.4659	52.1887	51.9707	51.4615	50.8708	50.5426	50.2639	50.0390	49.5990	49.0911	48.8968	48.9046	48.7088	48.7695	49.3194
d-Tm94B1_01_D11F	24.7471	28.8622	31.4889	35.0188	37.4633	39.1233	41.1043	42.8130	44.3238	44.7250	45.7823	45.6190	46.1648	47.3166	47.3087	48.0161	48.3770	48.8125	49.1756	49.6871	49.9397	50.3109	50.6335	50.8411	50.8619	51.1274	51.4115	51.4513	51.7076	51.8977	52.0895	52.0271	52.3155	52.3818	52.4965	52.1169	51.9651	51.5092	50.9668	50.5295	50.3363	50.0863	49.6754	49.2492	49.0061	48.9590	48.7566	48.9753	49.6548
d-Tm94B1_01_E08F	25.1608	28.3230	30.9034	33.5580	35.9087	37.5083	39.1138	41.0168	42.0722	42.8253	43.3832	44.0522	44.3646	44.5420	45.3036	45.3110	46.0049	46.4526	46.8868	47.3013	47.6114	47.9216	48.2116	48.3680	48.4277	48.6142	48.7926	48.9702	49.2266	49.3475	49.5131	49.6164	49.7387	50.0334	49.7903	49.7740	49.5737	49.2791	48.7760	48.4354	48.2026	48.0523	47.7208	47.4020	47.1056	47.0643	46.9412	47.0495	47.6897
d-Tm94B1_01_G04F	25.9036	29.2737	32.1681	35.3100	37.6041	39.2700	41.3786	42.9818	44.1057	44.2028	45.3250	45.8599	46.0916	46.3383	47.4487	47.7902	48.6144	49.0328	49.1912	49.5462	49.9232	50.1113	50.6227	50.7391	51.0383	51.1106	51.4323	51.5130	51.7633	52.0504	52.2179	52.3229	52.6218	52.5826	52.5976	52.4800	52.1626	51.7410	51.2080	50.8227	50.5715	50.3879	50.0564	49.6089	49.3488	49.0370	49.0862	49.2904	50.1012
d-Tm94B1_01_G05F	26.0754	29.7648	31.7062	34.6726	37.0266	38.8836	40.5381	42.2404	43.2218	43.5997	44.4015	45.0508	45.2275	45.0607	46.2230	46.7013	47.3208	47.6508	47.9507	48.3272	48.6616	48.7917	49.2267	49.3063	49.4452	49.4712	49.7829	49.9522	50.1407	50.4301	50.5142	50.5842	50.8502	50.8252	50.9172	50.9132	50.6624	50.3706	50.0240	49.7069	49.5771	49.3595	49.1085	48.7934	48.5049	48.1357	48.3654	48.4780	49.1447
d-Tm94B1_01_H12F	27.9195	31.7793	34.4735	37.2581	39.8174	41.7517	43.6741	44.9005	45.9820	46.4592	47.4263	47.9462	48.3919	48.6046	49.0852	49.6807	50.4315	50.8326	51.3584	51.5084	52.0561	52.4093	52.7572	52.7397	53.0787	53.1559	53.3562	53.6435	53.8552	54.1280	54.2060	54.3785	54.6227	54.7175	54.5862	54.5938	54.3515	54.0343	53.4541	53.0569	52.9084	52.6700	52.3005	51.8360	51.7694	51.6477	51.6289	51.6878	52.2323
d-Tm94B1_02_A01F	30.7438	34.2732	37.1067	39.9198	41.7615	43.1051	45.2727	46.7870	47.5385	48.2173	48.6049	49.1378	49.3438	49.5443	49.9466	50.3317	51.0084	51.4350	51.6068	52.1683	52.3404	52.6638	52.7550	52.8955	53.0649	53.3545	53.4731	53.6280	53.6527	53.9777	54.0899	54.2407	54.3653	54.4781	54.3254	54.2791	54.0186	53.6772	53.2639	52.8469	52.6635	52.3857	52.0752	51.7484	51.5583	51.4225	51.2470	51.3871	51.8533
d-Tm94B1_02_A12F	28.5967	33.0269	35.7932	37.7705	40.3807	41.8652	43.0750	44.8354	45.7131	46.3762	46.4923	47.1081	47.2081	47.3919	47.9229	48.1983	48.6866	49.1949	49.3786	49.8304	50.1255	50.3700	50.4584	50.5714	50.7977	50.8365	51.0615	51.1503	51.2896	51.4826	51.5677	51.7387	51.8550	52.0101	51.9539	51.9014	51.6919	51.3455	51.0049	50.6305	50.4567	50.1104	49.8697	49.6082	49.3943	49.3434	49.2099	49.3411	49.8172
d-Tm94B1_02_D04F	28.8336	32.3895	35.1857	37.8877	40.2584	42.2717	44.1620	45.3856	46.3550	46.7673	47.8223	48.0734	48.4240	48.6676	49.3147	49.6212	50.3454	50.8108	51.3380	51.0736	51.6786	52.1396	52.3376	52.5073	52.5585	52.8664	52.8931	53.1005	53.2659	53.5354	53.5223	53.7388	53.9116	53.9650	53.8436	53.9008	53.6696	53.2470	52.8985	52.3523	52.1302	51.8430	51.4814	51.1925	50.9934	50.7835	50.7578	50.9617	51.4157
d-Tm94B1_02_E10F	24.8349	28.4959	30.9396	33.2559	35.3576	37.2243	38.2918	40.6946	41.1639	41.3727	42.3230	42.6460	43.1256	43.3882	43.9324	44.1826	44.5271	44.6437	45.1616	45.6662	45.7150	46.0014	46.3274	46.4214	46.5309	46.8483	46.9572	47.1757	47.3261	47.5211	47.6872	47.7947	47.6272	47.8494	47.8473	47.6253	47.4564	46.9650	46.5495	46.0276	45.9616	45.7258	45.4266	44.7732	44.4654	44.3916	44.2363	44.4906	45.2866
d-Tm94B1_02_E12F	23.2617	26.7346	28.9734	31.1439	33.1755	34.8054	36.1072	38.1008	39.1046	39.1038	40.1557	40.4090	40.8190	41.3030	41.3885	41.6910	42.1094	42.4624	42.6887	42.9829	43.3566	43.7079	43.9035	44.0889	44.2572	44.4987	44.5074	44.7462	44.9301	45.0451	45.1372	45.3704	45.3319	45.4079	45.1542	45.0246	44.6916	44.1915	43.3738	42.8709	42.4279	42.3563	41.9602	41.1991	40.8250	40.5899	40.3129	40.5810	41.6572
d-Tm94B1_02_F01F	29.3340	33.7683	36.1637	38.4472	41.2695	43.2654	45.1679	46.6421	47.2443	48.0179	48.6797	49.1974	49.5159	49.7217	50.1373	50.7749	51.8085	52.0035	52.2462	52.7436	53.0481	53.4654	53.9884	53.9208	54.0332	53.6757	54.4480	54.6941	54.6942	54.7777	55.1644	55.4055	55.4821	55.6477	55.4912	55.4914	55.1980	54.8861	54.3219	53.8194	53.6189	53.4756	53.0724	52.6368	52.4509	52.3232	52.1850	52.3132	53.0158
d-Tm94B1_02_G02F	27.8676	31.9460	34.2598	37.1321	39.4749	41.6408	43.5100	44.7960	46.0727	46.4054	47.0797	47.7890	48.0012	48.2664	48.8614	49.7625	50.3541	50.6421	51.0128	51.1891	51.6501	51.9886	52.3248	52.4387	52.5199	52.7520	52.8343	53.0563	53.3973	53.5231	53.5580	53.7846	54.0256	54.1213	54.1042	54.0620	53.8580	53.5115	53.0602	52.6656	52.6104	52.3872	52.0111	51.5457	51.5601	51.1840	51.3125	51.5239	52.0475
d-Tm94B1_02_H05F	27.0740	31.7720	34.9990	37.0472	39.4062	41.0296	42.9717	44.8970	45.5059	46.2962	46.9060	47.5919	47.6966	48.2701	48.3799	49.0666	49.7967	50.3760	50.5181	50.7625	51.1918	51.4912	51.7572	51.7912	51.9868	52.2712	52.4597	52.6197	52.6242	52.9835	53.1800	53.2919	53.4340	53.4581	53.4629	53.4301	53.0824	52.6716	52.2680	51.7469	51.4946	51.4758	51.0550	50.7071	50.6056	50.4939	50.2604	50.4468	50.9084
d-Tm94B1_03_C05F	24.6168	28.7956	31.9485	34.7838	37.0459	38.6685	40.8245	42.2077	43.7081	44.0655	44.4492	45.0679	45.2224	45.4999	46.1780	46.4356	46.9246	47.4741	47.7926	47.9827	48.3114	48.7488	48.4642	48.9781	49.3013	49.2246	49.4902	49.6761	49.8491	50.0566	50.2402	50.3516	50.3434	50.3981	50.4975	50.3240	50.1271	49.7539	49.1469	48.8183	48.6241	47.6613	47.8329	47.2649	47.1480	46.9053	46.7587	46.9861	47.6369
d-Tm94B1_03_C06F	28.5663	33.2779	35.7621	38.7947	41.2997	43.3272	45.3324	46.9441	47.8002	48.4743	48.9189	49.6213	49.7625	50.2398	50.6573	51.6269	52.1432	52.7135	52.7902	53.1811	53.5763	53.3661	54.0647	54.6132	54.3376	54.7138	54.8363	55.1420	55.2486	55.4543	55.4952	55.7858	55.8914	56.0391	55.9937	55.8912	55.6555	55.3107	54.7774	54.3144	54.0899	53.7442	53.5878	53.1591	52.9991	52.8376	52.6869	52.9909	53.4815
d-Tm94B1_03_C07F	28.7058	32.3997	35.8545	38.6495	40.6848	42.6140	44.2631	46.1005	47.0851	47.7748	47.9791	48.7179	48.6205	49.2860	49.7330	50.3866	51.1604	51.7060	51.7441	52.2756	52.2927	52.7972	52.9687	53.0099	53.4271	53.5070	53.8378	54.0131	54.1436	54.3670	54.5455	54.7353	54.8519	54.9136	54.8532	54.7191	54.5322	54.1062	53.5859	53.2019	52.8992	52.5536	52.2697	51.7334	51.6623	51.5112	51.3704	51.5513	52.1888
d-Tm94B1_03_C08F	27.4770	31.6483	34.7619	37.1570	39.9459	41.5176	43.8218	45.5508	46.5392	47.2684	48.1516	48.6346	48.7778	49.0457	49.2179	50.2911	50.9979	51.4557	51.7375	52.2960	52.4383	52.8153	52.8256	52.7756	53.5541	53.4558	53.9103	53.9559	54.2313	54.4628	54.6757	54.8021	54.9385	54.9626	55.0850	54.9366	54.8259	54.4452	54.1400	53.7405	53.5894	52.9275	52.9928	52.5258	52.5051	52.3734	52.2224	52.5050	53.0191
d-Tm94B1_03_C09F	28.3665	31.9381	35.5454	37.8134	39.9101	41.6237	43.7558	45.5073	46.2956	47.1112	47.1256	48.0725	47.6601	48.6519	48.8102	49.8522	50.4896	50.8554	51.1239	51.7272	51.7328	52.1173	52.3753	52.3262	52.6964	52.8550	53.1684	53.3091	53.4813	53.7185	53.8565	53.9821	54.1322	54.2273	54.2295	54.0642	53.8987	53.4673	53.1534	52.6317	52.4359	51.8291	51.8622	51.3480	51.2054	51.0623	50.8963	51.1498	51.8333
d-Tm94B1_03_E01F	27.5751	31.2964	34.4961	37.0292	39.7041	41.4268	43.7834	45.5342	46.6827	47.0088	47.9189	48.4181	48.6206	49.1851	50.1278	50.5749	51.2957	51.7154	52.1194	51.7455	52.7205	53.1456	53.3983	53.5630	53.7849	54.0264	54.2613	54.4754	54.6751	54.8065	55.1363	55.3736	55.3832	55.4412	55.4600	55.4367	55.2003	54.7749	54.4805	54.0369	53.8678	53.7396	53.2609	52.9688	52.7536	52.8042	52.7787	52.9417	52.5948
d-Tm94B1_03_E07F	29.4070	32.8259	35.5129	38.4736	40.2705	42.1024	43.9069	45.2810	46.4461	46.8314	47.5378	47.9348	47.9119	48.7091	49.3286	49.7171	50.4955	50.8182	51.2476	51.1471	51.7863	52.1340	52.3090	52.4579	52.6061	52.9552	53.1954	53.3120	53.5479	53.6027	53.8495	54.0834	54.0545	54.0845	54.1484	54.0293	53.7887	53.2433	52.9246	52.4052	52.2503	52.0122	51.5076	51.1468	50.9520	50.9155	50.8738	51.1161	51.2536
d-Tm94B1_03_E11F	25.5181	29.7472	32.7537	35.8042	38.0202	40.1041	41.4269	43.6545	44.9805	45.2819	46.2176	47.1110	46.8029	47.8374	48.3247	48.7319	49.6841	50.0652	50.6407	50.8633	51.3094	51.6103	51.9024	52.1545	52.2332	52.6469	52.7957	53.0854	53.3541	53.4179	53.6622	53.8876	53.9520	54.1553	54.1200	54.0569	53.8554	53.2911	52.7803	52.5226	51.8304	52.0320	51.5116	51.1877	50.8449	50.8812	50.7240	50.8558	51.4922
d-Tm94B1_03_F08F	27.6701	31.8456	34.9913	37.9566	40.7645	42.5592	44.7456	46.2557	47.8308	48.5045	49.2688	49.9211	50.3936	50.6469	51.2970	52.0534	53.0429	53.3457	53.7274	54.3375	54.4247	54.9591	55.4383	55.4038	55.6489	55.8656	56.2124	56.2845	56.4948	56.3089	57.0079	57.2070	57.2340	57.6434	57.3876	57.3793	57.1390	56.8591	56.3159	55.7582	55.6601	55.5982	55.0622	54.9107	54.6109	54.5414	54.4209	54.6383	54.2082
d-Tm94B1_03_F11F	25.9793	29.4467	32.8845	35.9112	38.5899	40.6399	42.5939	43.9266	45.7851	46.2199	46.9849	47.8873	48.0743	48.3980	48.9013	49.6122	50.5241	50.8397	51.2488	51.8028	51.9928	52.5297	52.8896	52.8772	53.0542	53.3772	53.7297	53.4177	53.9482	53.7401	54.4402	54.6611	54.6684	55.0160	54.7710	54.8082	54.5487	54.1793	53.6916	53.0991	52.9766	52.8542	52.3170	52.1817	51.8520	51.8404	51.7201	51.9307	52.0283
d-Tm94B1_03_G01F	28.8028	32.7472	35.8245	38.4334	41.5354	43.9315	45.4346	46.9796	48.0721	48.9049	49.4525	50.2159	50.4735	50.9810	51.5958	52.2977	52.7566	53.3945	53.5549	53.9792	54.6177	54.7576	55.1101	55.2721	55.5567	55.7197	55.9269	56.2373	56.3592	56.4730	56.7094	56.7903	57.2003	57.2739	57.1801	57.1725	56.8814	56.1587	56.1326	55.7335	55.6497	54.9420	55.1089	54.8651	54.5680	54.5663	54.5308	54.7330	55.0363
d-Tm94B1_04_A04F	31.8222	35.3760	38.4070	41.2147	42.7103	44.5405	46.0157	47.4985	48.5934	48.8785	49.4313	49.7673	49.8437	49.9235	50.2018	50.6599	51.3229	51.7533	51.7729	52.3924	52.6363	52.9668	53.0798	53.1123	53.3434	53.4722	53.5642	53.7938	53.8662	54.0417	54.1348	54.1907	54.2941	54.3198	54.2727	54.0968	53.7979	53.2870	52.7399	52.2645	51.8898	51.6762	51.1370	50.7524	50.4553	50.3709	50.1582	50.3783	50.9086
d-Tm94B1_04_B08F	29.9682	33.2690	36.2910	39.0322	41.1939	42.6704	44.2067	45.6808	46.7117	47.0227	47.6781	48.3028	48.3343	48.7069	49.3321	49.6110	50.3395	50.6742	50.8504	51.2086	51.4938	51.7757	52.0691	52.1523	52.2318	52.4195	52.6135	52.8433	52.9873	53.1755	53.2777	53.3773	53.6946	53.5895	53.6245	53.3810	53.1225	52.8894	52.3135	51.9530	51.7849	51.5506	51.1850	50.8417	50.6371	50.6680	50.4478	50.5397	51.1815
d-Tm94B1_04_D06F	27.3711	31.3040	33.7003	36.4375	38.8074	40.5411	42.3530	43.7420	45.2833	45.7113	46.4642	46.6237	47.0047	47.6839	48.1174	48.6348	49.1706	49.4781	49.7278	50.2626	50.3290	50.6991	51.0435	51.3772	51.3180	51.5563	52.0405	52.1504	52.2929	52.3547	52.6525	52.4744	52.8484	52.9645	52.0607	52.7079	52.4072	51.9273	51.3513	50.9573	50.5753	50.3656	50.0211	49.4986	49.2044	49.0801	48.7890	49.0810	49.8082
d-Tm94B1_04_D10F	28.1529	32.3561	34.7565	37.6587	39.4376	41.2445	42.7282	43.8006	45.4484	45.8413	46.4931	46.7113	47.0247	47.7669	48.0521	48.8357	49.0024	49.6685	49.7407	50.1156	50.4301	50.6693	50.9497	51.2617	51.3613	51.5016	51.7395	51.9952	52.1324	52.2984	52.5549	52.4535	52.7691	52.9506	52.3698	52.4285	52.4930	52.1494	51.7416	51.4195	51.1467	51.0137	50.7116	50.3578	50.1867	50.1540	50.0167	50.3066	50.7884
d-Tm94B1_04_D12F	27.8837	31.7067	34.9224	37.6188	39.6867	41.8561	43.5325	45.1685	46.6281	47.2437	47.8524	48.1979	48.6745	49.4570	49.8267	50.6929	51.1819	51.7113	51.9729	52.3565	52.5742	52.9426	53.3637	53.6267	53.6375	53.8323	54.1624	54.4309	54.6527	54.8660	55.1284	55.1577	55.4202	55.5265	55.3142	55.2745	55.0971	54.8489	54.4751	54.1508	53.8233	53.7337	53.3965	53.3283	52.9405	53.0527	52.9371	53.1481	53.5935
d-Tm94B1_04_F03F	26.3053	30.5601	32.7063	35.1637	38.1335	39.7749	41.5223	42.7166	43.9946	44.5907	45.0496	45.5249	45.7356	46.2202	46.6728	47.0176	47.8332	48.0253	48.3862	48.8227	49.0031	49.4372	50.0342	49.8903	50.1508	49.7142	50.4647	50.5392	50.6398	50.5711	51.0069	51.2744	51.2311	51.4324	51.1808	51.1643	50.8009	50.4535	49.8377	49.1926	49.0130	48.7899	48.3079	47.8487	47.4899	47.3485	47.2735	47.0658	48.0438
d-Tm94B1_04_G09F	27.8673	31.7300	35.0719	37.7469	40.2983	42.0033	44.2577	45.8465	46.6642	47.2707	48.0088	48.7067	48.9816	49.2290	49.8258	50.5466	51.2405	51.7463	51.9559	52.3033	52.7917	53.1329	53.3288	53.5843	53.7359	53.8868	54.1100	54.3090	54.5559	54.6565	54.7299	55.0277	55.2821	55.3893	55.2116	55.1727	54.8725	54.5489	53.9853	53.5562	53.4979	53.3228	52.8086	52.2851	52.2152	51.9175	51.9902	52.2935	52.7969
d-Tm94B1_04_H02F	29.4021	33.5669	36.7889	38.8585	40.6408	42.6835	44.2289	45.2448	46.1499	47.2593	47.6311	48.1444	48.3340	48.3659	48.8944	49.4341	49.8662	50.5075	50.7133	50.9563	51.3360	51.7247	51.9087	52.0271	52.1017	52.4689	52.6002	52.6875	52.4563	53.1135	53.1780	53.2740	53.3435	53.4366	53.4329	53.2035	52.8615	52.3355	51.7556	51.0685	50.8374	50.6709	50.1457	49.6450	49.3542	49.1986	48.9396	49.2560	49.8677
d-Tm94B1_04_H09F	28.7956	31.6001	34.2895	36.7446	38.8971	40.3500	42.0390	43.1121	44.0452	44.7132	45.2999	45.8724	46.0822	46.0301	46.2687	46.7834	47.2909	47.5441	48.0151	48.2575	48.7421	48.9717	49.2232	49.1541	49.2724	49.6234	49.7010	49.8521	50.4133	50.2049	50.2619	50.2809	50.3419	50.5586	50.6716	50.4380	50.4146	49.8096	49.4071	48.9729	48.9688	48.7553	48.2720	47.9002	47.7198	47.6259	47.4235	47.6782	48.1018
d-Tm94B1_05_A05F	29.8107	32.8217	35.7043	38.1201	40.1399	41.3509	42.9618	44.3175	44.8725	45.3948	45.6523	46.1997	46.3424	46.5577	46.9575	47.1184	47.5734	47.8708	48.1195	48.4846	48.6405	48.9988	49.1002	49.2018	49.2382	49.3943	49.5098	49.6518	49.7432	49.8853	50.0625	50.1467	50.2099	50.2623	50.2814	50.1227	49.9394	49.6527	49.2233	48.8979	48.6890	48.5195	48.2056	47.9150	47.7124	47.6588	47.5992	47.7141	48.0101
d-Tm94B1_05_A07F	29.4488	32.6236	35.5538	37.9553	40.0599	41.4052	42.9671	44.5267	45.6016	45.9592	46.4821	46.7002	46.8534	47.0099	47.3875	47.7305	48.2460	48.4457	48.6462	49.0289	49.4119	49.6074	49.7277	49.8254	49.9546	50.0758	50.4471	50.4976	50.5222	50.6259	50.6913	50.8149	50.9646	51.1538	51.0337	50.9605	50.5493	50.2929	49.7566	49.2973	49.1531	48.8529	48.4827	48.1132	47.7291	47.7537	47.4820	47.6543	48.2217
d-Tm94B1_05_B01F	27.0564	29.8724	32.7029	34.9212	36.9175	38.0976	39.9369	41.2247	41.8750	42.4534	42.7610	43.2796	43.5027	43.6812	44.3207	44.4725	44.5999	45.1170	45.1953	45.5199	45.9159	46.1729	46.4450	46.5787	45.9719	46.7144	46.8198	46.8634	47.2069	47.3695	47.4921	47.5295	47.7217	47.5658	47.5930	47.4919	47.1312	46.7200	46.1797	45.7882	45.5857	45.2197	44.7009	44.1727	43.8228	43.6970	43.4278	43.5578	44.4114
d-Tm94B1_05_C04F	27.2177	30.5946	33.2486	35.7908	38.3785	39.7836	41.5942	42.9413	43.6350	44.0636	44.6744	45.4474	45.3440	45.8436	45.5992	46.9861	47.4769	47.6357	47.6499	48.1641	48.4372	48.3493	49.0851	49.0703	49.2462	49.5221	49.6975	49.9866	50.0899	50.1874	50.2186	50.4003	50.4906	50.7727	50.5619	50.4670	50.1599	49.7729	48.8390	48.6678	48.3595	48.4347	47.8216	47.4070	47.0478	46.9579	46.8249	46.9738	47.6171
d-Tm94B1_05_C07F	27.5832	31.2659	33.8586	36.3388	38.5542	40.0738	41.9059	43.3431	44.1944	44.7184	44.9897	45.8898	45.5024	46.3887	46.6543	47.1832	47.5083	48.0919	48.4228	48.8343	48.8501	49.1887	49.4378	49.0946	49.6269	49.7895	50.0277	50.2309	50.3495	50.5114	50.6512	50.7850	50.9468	50.9460	50.9014	50.8388	50.6793	50.3560	49.9348	49.5141	49.2979	48.9098	48.7850	48.2887	48.2066	48.0586	47.8152	48.0345	48.6582
d-Tm94B1_05_D02F	27.9880	30.9447	34.2112	36.5468	38.4796	40.1176	41.8225	42.9451	44.4016	44.7455	45.2472	45.7408	46.0101	46.5485	46.7659	47.3497	47.6339	48.0335	48.3365	48.6057	48.9668	49.1185	49.5768	49.7046	49.8303	49.8680	50.1364	50.2734	50.5190	50.5278	50.7477	50.7562	51.0415	51.0281	51.0925	50.5426	50.6713	50.2669	49.6467	49.2061	49.1108	48.7827	48.4789	48.1061	47.9617	47.7904	47.6423	47.8825	48.4699
d-Tm94B1_05_D03F	26.5948	30.3765	32.6701	35.1126	36.9253	38.8262	40.3266	41.6695	42.9487	43.3070	44.0074	44.4762	44.5031	44.6877	45.2308	45.5993	46.0607	46.3727	46.7275	46.9689	47.4534	47.6078	47.9966	48.2205	48.4141	48.3547	48.6409	48.8313	49.0537	49.1744	49.2830	49.3370	49.4334	49.5726	49.5796	49.2377	49.1699	48.6784	48.0971	47.6230	47.5189	47.2315	46.8611	46.4149	46.2026	46.0077	45.8438	46.0538	46.8262
d-Tm94B1_05_D05F	26.7751	29.8913	33.0154	35.0322	37.4961	38.9380	40.7078	41.9245	43.0782	43.5316	44.1903	44.6138	44.7509	45.2610	45.4940	46.0246	46.1739	46.6479	46.8919	47.2207	47.6706	47.7736	48.2401	48.3531	48.6228	48.5605	48.7170	48.9470	49.1800	49.1845	49.3651	49.3358	49.5240	49.5644	49.5592	49.3367	49.0970	48.6023	47.9650	47.5032	47.3759	47.0162	46.6742	46.1941	45.9197	45.8062	45.6348	45.8678	46.5837
d-Tm94B1_05_D08F	29.5312	33.4036	36.1827	38.2889	40.8195	42.7803	43.9977	45.6588	46.8507	47.4347	48.1639	48.5240	48.5881	49.2337	49.5690	50.2351	50.4765	50.8785	51.2279	51.4216	51.6921	52.0455	52.4207	52.7031	52.8602	52.8504	53.1706	53.3851	53.5731	53.6982	53.8396	53.7733	54.0669	54.0004	53.0612	53.1650	53.3822	52.6998	51.9878	51.4104	51.0387	50.7483	50.3005	49.6313	49.2858	49.0883	48.8240	49.1521	49.9366
d-Tm94B1_05_E04F	27.6567	31.0399	32.7576	35.8615	38.4105	40.0360	41.5704	42.9089	44.2265	44.5584	45.3614	45.9961	46.0842	46.6760	46.9408	47.4937	47.9601	48.3113	48.8130	49.1933	49.3068	49.6236	50.0506	50.0964	50.2454	50.3946	50.4751	50.7365	50.9628	51.0852	51.3364	51.4668	51.4741	51.9498	51.6265	51.5586	51.4046	51.1697	50.5485	50.1891	49.8770	49.8728	49.6029	49.3232	48.9806	48.8421	48.8331	48.9709	49.5738
d-Tm94B1_05_G07F	29.0107	33.2412	36.5234	39.3437	41.3877	43.5360	45.6573	47.2329	48.4814	48.6542	49.4070	50.1310	50.2139	50.7433	51.5129	52.2214	52.7614	53.2714	53.5637	53.8671	54.3415	54.4202	54.7976	54.9058	55.1894	55.4714	55.6934	55.7593	56.0543	56.2717	56.5031	56.5541	56.9120	56.8905	56.9701	56.8869	56.6019	56.1672	55.6896	55.2824	55.2562	54.9307	54.6105	54.2008	54.0297	53.4110	53.7395	53.9348	54.7328
d-Tm94B1_16_A02F	30.4020	34.0134	37.3451	40.2831	41.9172	43.9252	45.5905	47.1474	47.9365	48.9383	50.0013	50.5151	50.5747	50.4611	50.9447	51.3287	51.2945	52.0293	52.4071	52.7806	53.1048	53.2690	53.3535	53.7026	53.7817	53.8346	54.1008	54.1328	54.2820	54.5534	54.6341	54.3164	54.8975	54.8319	54.9740	54.7073	54.5423	54.2488	53.6505	53.2678	52.9605	52.8322	52.4255	51.9169	51.6771	51.5118	51.5025	51.6554	52.2546
d-Tm94B1_16_A08F	30.7722	34.4684	37.6735	40.4140	42.3502	44.1689	46.0183	47.3886	47.9699	49.4238	50.0716	50.6811	50.6333	50.7690	51.3118	51.5519	51.4593	51.8863	52.5887	52.7289	53.0265	53.2623	53.4454	53.7261	53.8232	53.9666	53.9858	54.2018	54.3109	54.4431	54.6209	54.5647	54.7144	54.8677	54.6849	54.6120	54.2993	53.9691	53.4192	52.8075	52.5936	52.3473	51.8341	51.4095	51.0588	50.9416	50.8882	50.9960	51.6960
d-Tm94B1_16_A11F	32.0711	36.4175	38.9888	41.8658	43.8844	45.9575	47.6233	49.1115	50.0408	50.8943	51.7305	52.4187	52.4976	52.4850	52.9786	53.1368	53.4034	53.9033	54.2601	54.7192	54.9494	55.1858	55.3295	55.5415	55.6874	55.8823	56.0304	56.1190	56.2369	56.4181	56.5549	56.2867	56.7965	56.7659	56.7719	56.5249	56.2551	55.8323	55.2176	54.5926	54.3403	54.0401	53.4944	52.9951	52.7132	52.4862	52.2846	52.5708	53.1523
d-Tm94B1_16_B01F	28.6460	33.1607	36.6638	39.5722	41.8733	43.9042	45.5024	47.1474	48.3243	49.1615	50.4869	51.0653	50.9640	51.3179	51.8103	52.2400	52.3453	52.9741	53.4587	53.7363	54.1706	54.3640	54.7151	54.9675	54.6222	55.1548	55.3597	55.5150	55.7554	55.8936	55.9002	56.1609	56.3701	56.2886	56.2272	56.1114	55.9893	55.6557	55.0653	54.6198	54.3894	54.0944	53.6166	53.2485	53.0000	52.9575	52.7984	52.8647	53.4997
d-Tm94B1_16_B02F	27.7829	31.9855	34.3548	37.8126	40.1740	41.8481	43.3842	45.0760	45.8676	46.9305	48.2454	48.7799	48.6546	48.9285	49.3416	49.6572	49.7694	50.2061	50.7300	50.9655	51.4648	51.6107	51.9694	52.1868	51.8381	52.3612	52.4875	52.5888	52.6421	52.9676	53.0162	53.1797	53.3074	53.3175	53.2557	53.2527	53.0476	52.7652	52.1952	51.8643	51.6662	51.4444	50.9553	50.6252	50.3963	50.4043	50.1865	50.2949	50.8537
d-Tm94B1_16_B06F	29.7577	33.6328	36.8288	39.8048	41.3066	43.4505	45.3188	46.8002	47.5457	48.7874	49.7825	50.2329	50.1339	50.3716	51.0248	51.3012	51.3318	51.8503	52.2863	52.6187	53.0422	53.1896	53.2608	53.7489	53.6951	53.8245	54.0173	54.1087	54.1789	54.4637	54.4755	54.6039	54.9423	54.8833	54.8689	54.6463	54.5847	54.1397	53.6575	53.2043	53.0080	52.7444	52.2882	51.7086	51.5836	51.6188	51.3575	51.4222	51.9830
d-Tm94B1_16_C05F	28.6817	32.5013	35.0850	37.6191	40.3267	41.4097	43.6824	45.1285	46.0959	47.2528	48.2978	48.4807	48.7462	48.9249	49.4175	49.5517	49.6563	50.2958	50.6683	50.9556	51.1871	51.6032	51.5061	51.7839	52.1835	52.2174	52.5122	52.5299	52.6930	52.7811	52.9738	53.1214	53.2327	53.1246	53.1577	52.9857	52.7676	52.4132	51.8158	51.4092	51.1001	50.2103	50.2772	49.7149	49.5276	49.3362	49.1274	49.3987	50.1236
d-Tm94B1_16_C11F	25.9095	29.3540	31.3099	34.0331	37.3198	38.6388	40.3504	42.2542	42.6455	44.1130	44.8059	45.6153	45.2844	45.7597	45.9888	46.5080	46.6435	47.1168	47.4107	47.7966	48.1068	47.7852	48.3915	48.8253	48.9495	49.0426	49.1335	49.3168	49.4564	49.6547	49.6758	49.8364	49.9497	50.0427	49.9210	49.9549	49.9004	49.6171	49.1992	48.8290	48.5811	48.4504	48.1074	47.8086	47.5891	47.4271	47.3050	47.5633	48.0698
d-Tm94B1_16_D08F	26.2422	29.5750	32.3327	35.3796	37.8388	39.1435	41.0407	42.4450	43.7331	44.7894	45.6062	45.7329	46.1894	46.7257	47.0241	47.3301	47.4117	48.0827	48.3470	48.7384	49.1223	49.2202	49.6308	49.9129	50.0785	50.1254	50.3388	50.5570	50.6815	50.7528	51.0319	50.9186	51.1839	51.1684	51.1231	50.7903	50.7705	50.3366	49.6695	49.2270	48.9653	48.6638	48.3455	47.7384	47.5048	47.4543	47.1170	47.3894	48.1932
d-Tm94B1_16_D10F	27.2015	32.3845	34.5257	37.5453	39.4195	41.6341	42.8793	44.7541	45.9061	47.1339	47.9756	48.0613	48.5282	49.0118	49.3744	49.5008	49.9589	50.3960	50.9898	51.3471	51.5725	51.9752	52.1789	52.6291	52.7307	52.7345	53.0728	53.3101	53.4646	53.5647	53.8430	53.6107	53.9626	54.0842	53.4928	53.8950	53.6092	53.2903	52.8978	52.4445	52.1051	51.9708	51.5163	51.2412	50.6956	50.6708	50.5249	50.7887	51.4158
d-Tm94B1_16_E02F	23.1995	26.7314	28.8635	31.4963	34.0115	35.4209	36.8336	38.5003	39.6003	40.2338	41.0952	41.6333	41.8102	41.7318	42.6561	42.5344	42.9010	43.3422	43.4762	44.0345	44.2052	44.5631	44.6165	44.8167	45.1136	45.2121	45.3300	45.5212	45.5693	45.6837	45.7894	45.9637	46.1294	46.0812	45.8954	45.9027	45.7888	45.6450	45.1181	44.5908	44.2784	44.2731	43.8246	43.6477	43.2091	43.1485	42.9925	43.1979	43.7645
d-Tm94B1_16_E07F	26.6102	30.3543	32.5505	35.7431	37.4752	39.5842	40.9799	42.9972	43.7690	44.8371	45.9269	46.3423	46.3208	46.6216	47.0247	47.4444	47.7862	48.0619	48.5244	48.3074	49.1521	49.4132	49.7103	50.0210	50.1533	50.3034	50.3284	50.6384	50.6433	50.8492	51.1174	51.1589	51.1253	51.2031	51.3230	51.0335	50.9467	50.5390	50.2754	49.7771	49.5966	49.3287	48.9594	48.4953	48.2902	48.1745	48.0879	48.2498	48.2347
d-Tm94B1_16_E12F	27.6413	31.4180	34.4494	37.1934	40.0937	42.1681	43.6175	45.4994	46.8557	47.8724	48.8021	49.5621	49.9769	49.8347	50.1959	50.7133	50.9713	51.5186	52.0950	52.2334	52.8443	53.1013	53.3621	53.5642	53.8610	54.1758	54.2686	54.4024	54.5592	54.7624	54.9714	55.1770	55.1724	55.2587	55.2494	55.1052	54.9419	54.5725	54.2423	53.7313	53.6130	53.4068	52.8882	52.5100	52.2149	52.1693	52.1252	52.3536	52.7759
d-Tm94B1_16_F01F	25.8411	30.1991	33.6151	35.9708	38.0133	40.3041	42.3189	43.6465	44.8797	46.4667	46.9400	47.8270	47.7860	48.2452	48.7931	48.8063	49.5598	49.7630	50.3957	50.6887	50.9566	51.4028	51.9601	51.8984	52.2794	52.1826	52.4409	52.6221	52.7801	52.4664	53.1890	53.3591	53.2616	53.4698	53.2447	53.2647	53.0358	52.8940	52.3055	51.6442	51.4341	51.2902	50.7222	50.4303	50.0186	49.8635	49.6763	50.4271	49.8377
d-Tm94B1_16_F08F	26.1227	29.7505	32.7994	35.9155	37.6047	39.9280	41.7541	43.0034	44.2927	45.9184	46.5164	47.0944	47.1958	47.6210	48.2531	48.4548	49.0758	49.2616	49.7169	50.1022	50.4997	50.8029	51.1534	51.5378	51.7731	51.0694	52.0131	51.7860	52.2049	52.0076	52.5641	52.5766	52.6948	52.8643	52.7992	52.6545	52.5824	52.2678	51.7437	51.2991	51.1170	50.8947	50.4378	49.9050	49.7925	49.6356	49.4669	49.4389	50.2798
d-Tm94B1_16_F10F	26.6888	31.2969	33.5789	35.8704	38.5249	40.5542	41.9998	43.6848	44.9931	46.1628	46.3544	47.6354	47.3240	47.7765	48.2134	48.3944	48.4824	48.9684	49.3944	49.8339	50.0818	50.3140	50.6357	50.8018	51.1552	51.2788	51.3973	51.5624	51.7861	51.9587	51.9070	52.1848	52.1596	52.1029	52.0563	52.0043	51.7724	51.5501	51.2117	50.5906	50.4677	50.2986	49.9159	49.4266	49.1745	48.9886	48.9056	49.0634	49.8550
d-Tm94B1_16_F11F	26.1102	29.4648	32.4788	34.5940	36.7486	38.8875	40.7886	41.9548	43.3145	44.5272	44.8542	45.6137	45.6600	46.1254	46.2866	46.6961	47.1529	47.1391	47.5874	48.0194	48.2838	48.7062	49.0122	49.3225	49.5478	49.0014	49.6464	49.7174	49.9148	49.9715	50.1633	50.3996	50.3117	50.4983	50.1536	50.0393	49.7888	49.3928	48.7329	48.0145	47.8868	47.5955	46.9528	46.3418	46.0209	45.8007	45.5762	45.5880	46.1944
d-Tm94B1_16_G03F	28.0351	31.9358	35.2333	38.1879	40.7164	42.2792	44.4049	45.9163	46.7246	48.3611	48.6312	49.7235	49.9101	50.3379	50.6364	50.7879	51.1262	51.6719	52.1704	52.5200	52.9317	53.2122	53.5172	53.7713	53.9769	54.0321	54.0758	54.2195	54.4819	54.6663	54.7391	54.9032	55.1142	55.1142	54.9556	54.9357	54.6957	53.6368	53.7004	53.1993	52.9980	52.8186	52.3158	51.7284	51.5020	51.3158	51.2524	51.4998	52.0777
d-Tm94B1_16_G08F	24.3298	28.6425	31.2753	34.0994	36.0896	37.7570	39.8265	41.1178	42.0818	43.1034	44.0030	44.7842	44.7176	45.2048	45.6188	45.9894	46.0685	46.5388	47.0632	47.3896	47.6176	47.8535	48.2110	48.3712	48.5131	48.5436	48.7847	48.8325	49.1509	49.2835	49.3690	49.4387	49.5888	49.6425	49.6941	49.7098	49.6292	49.2129	48.8256	48.4779	48.3621	48.1110	47.8781	47.4913	47.1680	47.0507	47.0602	47.1466	47.8321
d-Tm94B1_16_G09F	26.3626	29.9643	33.1431	35.5763	37.9631	39.4188	41.5426	42.3485	43.7603	44.6452	45.4648	46.3297	46.3785	46.3850	47.0733	47.5491	47.5766	47.9860	48.5665	48.7895	49.1909	49.3310	49.7108	49.9217	50.0106	50.0059	50.1700	50.3027	50.5672	50.7141	50.8208	50.8798	51.0513	51.1192	51.1325	51.1917	51.0607	50.7797	50.5211	50.2282	50.1057	49.9406	49.6449	49.3129	49.1452	49.0857	49.0465	49.1736	49.6957
d-Tm94B1_16_G12F	27.2262	31.2478	34.2440	36.6658	39.9618	40.2475	42.8507	44.5904	45.2889	46.2894	46.6708	48.1520	48.0650	48.1970	48.9821	49.0431	49.5725	50.1181	50.4763	50.7577	51.0632	51.3673	51.7487	52.0114	52.1843	52.1437	52.3292	52.5202	52.8202	52.8331	52.9315	53.1304	53.1510	53.3325	53.2618	53.2015	53.0776	52.7048	52.2550	51.7661	51.6611	51.3900	50.9533	50.4167	50.4003	49.1431	50.1896	50.3184	50.9121
d-Tm94B1_16_H02F	28.7780	32.7440	35.8195	38.7733	40.6984	42.2796	44.6570	46.0213	46.9202	48.1494	49.1568	49.6471	49.7452	50.2796	50.3108	50.5845	50.8417	50.7813	51.6638	52.0455	52.5244	52.7391	52.9607	53.1792	53.3584	53.5659	53.7184	53.7266	53.5554	54.1399	54.3205	54.3851	54.3405	54.4964	54.5820	54.4641	54.2665	54.0086	53.6476	53.1495	52.9279	52.8159	52.4058	52.0269	51.8188	51.7393	51.5114	51.7694	52.2223
d-Tm94B1_16_H03F	26.7797	29.5627	33.5329	35.9907	37.8989	39.9662	42.0107	43.3705	44.4387	45.7331	46.6312	47.0870	46.9288	47.5836	48.0265	48.2971	48.2886	48.4826	49.2050	49.6024	49.9462	50.3011	50.6237	50.7941	51.0792	51.1886	51.2233	51.3693	51.5257	51.7878	51.7024	51.7706	51.9637	52.1045	51.8117	51.8657	51.7714	51.3405	50.8738	50.4263	50.2514	49.9858	49.5995	49.1567	49.0223	48.8731	48.7126	48.9052	49.5157
d-Tm94B1_16_H05F	30.2640	32.9951	36.1026	38.8910	40.2464	41.8782	43.7331	44.9592	46.3169	47.2773	48.0889	48.6288	48.6700	49.2211	49.4413	49.5717	49.5179	49.6589	50.4873	50.7499	51.2384	51.4240	51.6076	51.8607	52.1129	52.1379	52.2490	52.4047	52.4842	52.7153	52.7345	52.7636	52.9109	52.9823	52.8765	52.9351	52.7390	52.4651	51.9441	51.5712	51.3500	51.1867	50.8431	50.2676	50.1680	49.9866	49.8716	50.0604	50.6698
d-Tm94B1_16_H12F	26.9797	30.8899	34.6243	36.9788	39.6512	41.2084	43.3101	45.1445	45.9304	47.2069	48.3532	49.1389	49.0926	49.6691	49.7204	50.1752	50.3899	50.9795	51.2621	51.5909	52.1059	52.3497	52.6779	52.8479	53.0770	53.0486	53.3466	53.4862	53.6044	53.7167	53.9540	53.9427	54.1242	54.1190	54.1922	54.0012	53.8332	53.5419	53.0771	52.4970	52.1898	52.1273	51.5958	51.3016	51.0239	50.8795	50.8108	50.9323	51.6283
d-Tm94B1_17_A01F	31.3966	34.2894	38.1893	40.8143	43.6110	45.2118	46.9476	48.1587	49.3978	50.4655	51.3173	51.7629	51.8149	51.8704	52.2454	52.5947	52.8479	53.3280	53.7694	54.1871	54.3398	54.5305	54.6862	55.0470	55.1719	55.2297	55.3614	55.5790	55.6689	55.8825	56.0532	55.7867	56.2473	56.3250	56.3876	56.2733	56.0536	55.8822	55.3754	55.0958	54.8279	54.6979	54.2670	53.9074	53.6463	53.5723	53.5793	53.6759	54.2608
d-Tm94B1_17_A02F	29.0000	34.0334	36.6055	39.2664	41.3654	43.0694	44.4916	46.0058	46.9913	48.1615	48.6895	49.5664	49.4606	49.5480	49.8548	50.1995	50.3697	50.8091	51.3067	51.5403	51.6334	52.1371	52.1872	52.4774	52.6783	52.6496	52.8231	52.9168	53.0911	53.2789	53.4383	53.4627	53.4910	53.5983	53.5414	53.4161	53.1976	52.8361	52.3075	51.8388	51.5027	51.3297	50.8902	50.4786	50.1816	50.0784	49.9001	50.0999	50.7282
d-Tm94B1_17_A08F	28.9537	33.0785	35.8444	38.4230	40.3151	42.1014	43.7310	45.3227	46.4206	47.1651	47.7534	48.7712	48.6503	48.6130	49.0041	49.4380	49.6750	49.9387	50.3230	50.7722	50.9190	51.3774	51.4509	51.7076	51.9507	51.9732	52.1988	52.2166	52.3518	52.5452	52.7932	52.7682	52.7539	52.9317	52.9276	52.8291	52.7182	52.3530	51.8993	51.5350	51.2675	51.0693	50.6782	50.3435	50.0911	49.9945	49.8427	50.0040	50.5090
d-Tm94B1_17_A10F	30.2705	34.6987	37.3758	39.9710	42.1361	44.1517	45.2161	46.7401	48.1811	48.9462	49.5001	50.2266	50.4733	50.3400	50.6294	51.1295	51.3091	51.5241	51.9636	52.5304	52.4495	52.9826	53.0092	53.2724	53.4798	53.6534	53.7185	53.8267	53.9601	54.1147	54.3767	54.3525	54.3187	54.4818	54.3699	54.2220	53.9587	53.5727	53.0542	52.4794	52.1414	51.9583	51.4245	51.0490	50.7652	50.6036	50.4122	50.6517	51.2489
d-Tm94B1_17_A11F	30.8322	34.2758	37.2395	40.1829	41.9173	43.6892	45.1225	46.5241	47.8340	48.4706	49.1260	49.6710	49.6997	49.6856	50.0435	50.5148	50.7833	50.9344	51.2660	51.6844	51.7757	52.2424	52.2724	52.5952	52.7226	52.8471	53.0220	53.1296	53.1882	53.3212	53.5394	53.4931	53.5814	53.7279	53.6174	53.4800	53.3281	52.8959	52.3271	51.8816	51.6316	51.2626	50.8665	50.4451	50.0925	49.9895	49.8165	49.9814	50.5632
d-Tm94B1_17_A12F	29.7188	32.9419	35.5533	38.5692	39.8374	41.8488	43.4717	44.7276	45.6741	46.7163	47.0984	47.9117	47.8796	47.9077	48.2215	48.6461	48.7086	49.0225	49.3470	49.7367	49.8222	50.1886	50.3132	50.5928	50.7941	50.8778	51.0267	51.0155	51.1618	51.3054	51.3601	51.4857	51.4806	51.6553	51.5739	51.4654	51.2503	50.8644	50.4239	49.9470	49.7122	49.3502	48.9793	48.5870	48.2762	48.2071	47.8692	48.1465	48.7159
d-Tm94B1_17_B02F	31.0435	34.1871	37.9150	40.6414	43.2736	45.0503	47.7364	48.4791	49.2956	50.3416	51.5525	51.7964	52.1117	52.3217	52.8633	52.9435	53.0720	53.5809	53.9781	54.2907	54.7492	54.9706	55.3239	55.2973	55.5458	55.6262	55.8358	56.0242	56.1033	56.3568	56.3879	56.5751	56.6323	56.6974	56.6952	56.4872	55.7364	55.8501	55.1716	54.6774	54.4185	54.0815	53.6374	53.1248	52.7773	52.7866	52.4678	52.6044	53.4522
d-Tm94B1_17_B03F	29.3600	33.2284	36.0785	39.0195	40.4332	42.6509	44.8875	45.7383	47.0050	47.9600	48.7476	49.3349	49.4345	49.5401	50.3058	50.2028	50.2468	50.6821	51.2142	51.5117	51.6836	52.0666	52.2636	52.5212	52.2976	52.6799	53.0204	52.9862	53.1718	53.0119	53.4346	53.6028	53.5842	53.7630	53.8164	53.6358	53.1392	53.1230	52.4280	51.9945	51.8065	51.5964	51.2371	50.6518	50.4262	50.3621	50.3033	50.3922	51.0187
d-Tm94B1_17_B09F	28.9651	33.1995	35.7774	38.6319	40.7503	42.2764	44.0392	45.6817	46.6883	47.7664	48.7114	49.3280	49.2995	49.5427	50.0543	49.9903	50.1951	50.7496	51.1652	51.3966	51.7399	52.1154	52.2550	52.3361	52.4854	52.6006	52.8343	52.9587	53.0336	53.1943	53.3471	53.3931	53.5018	53.6801	53.7023	53.5003	53.3153	53.0124	52.1741	52.0373	51.9312	51.6126	51.3546	50.8434	50.5734	50.5306	50.3153	50.4922	51.1391
d-Tm94B1_17_C01F	27.1699	30.6977	33.2328	36.4456	39.2906	41.2027	43.0756	44.4311	45.8485	47.0823	47.6962	48.3041	48.2002	48.8186	48.5414	49.3059	49.6202	50.2485	50.5516	51.0502	51.0960	51.6028	51.8927	51.8937	52.4162	52.4980	52.7303	52.7489	52.9751	53.1532	53.3223	53.4407	53.5122	53.5302	53.4084	53.2184	53.0719	52.5543	52.1207	51.4753	51.1864	50.5090	50.3166	49.6851	49.4485	49.2618	48.9571	49.3090	50.0863
d-Tm94B1_17_C02F	29.8033	33.2483	35.7865	38.8622	41.0511	42.9073	44.6818	45.9488	47.1106	47.9396	48.1173	49.2052	48.7032	49.4843	49.0603	49.9434	50.3538	50.6762	50.9545	51.3610	51.6660	52.0342	52.3593	52.3997	52.6704	52.8684	52.9204	53.1260	53.1951	53.3853	53.4724	53.5217	53.6446	53.7681	53.5138	53.4504	53.1083	52.7069	51.8466	51.3821	51.1063	51.1863	50.2719	49.6706	49.2954	49.0615	48.9314	49.0449	49.9216
d-Tm94B1_17_C06F	27.6286	30.9834	33.4782	36.6275	39.0966	40.7055	42.5638	43.9359	44.9512	45.9027	46.2004	47.2480	47.1209	47.5310	48.1263	48.1327	48.5138	48.8425	49.2802	49.5027	49.8589	49.8463	50.2004	50.4774	50.7807	50.7204	51.0899	51.0861	51.2594	51.3442	51.5034	51.5420	51.6553	51.6819	51.6645	51.5603	51.3230	50.9850	50.3668	49.9428	49.8986	49.5444	49.0391	48.6879	48.4226	48.3053	48.1450	48.3073	48.8456
d-Tm94B1_17_C08F	28.9752	32.1155	34.7012	38.2637	40.4113	43.0732	43.8990	45.7484	46.7899	47.8092	48.7502	49.2509	49.4703	49.4396	50.0053	50.1361	50.5569	51.0490	51.4529	51.7191	52.0911	52.3380	52.8644	52.2596	52.9380	53.0487	53.1269	53.4073	53.6121	53.6246	53.8718	53.9217	54.1175	54.0880	54.2497	53.9370	53.9237	53.7172	53.3090	53.0364	52.7604	52.4600	52.1840	51.6238	51.6201	51.4933	51.3301	51.5004	52.1246
d-Tm94B1_17_D02F	27.7059	30.6230	34.7547	37.7494	40.3733	41.9330	43.6366	44.9959	46.6635	47.7352	48.6634	48.3469	49.0949	49.6666	50.1735	50.2585	50.6021	51.2100	51.8071	51.9948	52.2167	52.5495	52.7518	53.0431	53.2239	53.4230	53.5950	53.8209	54.0055	53.9909	54.3107	54.2109	54.4995	54.4442	54.5683	53.9650	54.3305	54.0262	53.5129	53.0586	52.7943	52.6082	52.3727	51.8198	51.6721	51.5972	51.3509	51.5065	52.2070
d-Tm94B1_17_D04F	26.4832	29.1903	32.4286	35.3747	38.1154	39.7032	41.6522	43.1486	44.3696	45.7210	46.5591	46.5624	47.0410	47.4695	48.2332	48.3796	48.5027	49.1181	49.5411	49.9826	50.3417	50.5160	50.8051	51.0232	51.3093	51.4353	51.6538	51.7482	52.0625	52.0896	52.2802	52.3861	52.4592	52.5234	52.5766	52.1937	52.3175	51.9833	51.3831	50.9418	50.7433	50.4698	50.1812	49.6780	49.5042	49.3811	49.2053	49.4419	50.1116
d-Tm94B1_17_D05F	25.9346	29.1132	32.7796	35.1733	37.4290	39.5111	41.4809	42.9270	44.2984	45.2471	46.2335	46.1420	46.6805	47.1979	47.5978	47.7912	47.7650	48.3147	48.6782	49.1354	49.5399	49.5635	50.0426	50.2933	50.4146	50.5177	50.6865	50.7962	50.9043	51.0314	51.1627	51.2887	51.4079	51.4488	51.4677	51.2305	51.3525	50.9367	50.5353	50.0631	49.8889	49.6832	49.3932	48.8947	48.5649	48.4701	48.2543	48.4264	49.2479
d-Tm94B1_17_D06F	28.1484	31.4154	34.4790	36.7646	39.2704	40.7693	42.8219	43.7307	45.5345	46.8550	47.6100	47.9060	48.1212	48.4716	48.9280	48.7101	49.3127	49.8988	50.2003	50.5687	51.0063	51.1084	51.4166	51.5007	51.7716	52.0929	52.0438	52.2043	52.2976	52.4748	52.5885	52.8302	52.7182	52.8007	52.9399	52.0207	52.5436	52.1755	51.5360	51.0940	51.0378	50.8414	50.2935	49.9316	49.6394	49.4407	49.3605	49.4736	50.1708
d-Tm94B1_17_D07F	27.4498	30.4458	33.6167	36.3558	38.8933	40.3618	42.2452	44.0952	45.1703	46.1009	47.1822	47.2539	47.7355	48.3492	48.6804	48.8836	49.1178	49.6906	50.2110	50.3955	50.7357	50.9324	51.2833	51.4028	51.7561	51.8717	51.9118	52.1603	52.2669	52.4273	52.5842	52.5518	52.6673	52.8348	52.7815	52.6630	52.6757	52.3141	51.8511	51.4386	51.2487	51.0097	50.7673	50.2899	50.0681	50.0346	49.8233	50.0117	50.6679
d-Tm94B1_17_D08F	25.8902	28.3813	32.6428	35.5258	37.7602	39.8132	41.2518	42.3802	44.2757	45.4083	46.1994	45.9796	46.8197	47.1078	47.3866	47.9153	48.0214	48.5545	49.0106	49.3351	49.4957	49.7481	50.1310	50.3940	50.6873	50.6898	50.8786	51.0761	51.2007	51.2414	51.4592	51.4406	51.6782	51.6780	51.7349	50.9588	51.4458	51.0951	50.6024	50.1627	49.8790	49.6486	49.3678	48.9125	48.7058	48.6722	48.4529	48.6668	49.3351
d-Tm94B1_17_D10F	26.2650	28.5294	32.6484	34.8695	37.1794	39.2586	40.2160	42.0858	43.3922	44.2634	45.2755	45.2615	45.5898	45.9718	46.2853	46.6493	46.7966	47.2792	47.7221	47.9718	48.0098	48.5816	48.6765	49.0454	49.2982	49.2398	49.4355	49.6516	49.7677	49.8639	50.0312	50.0019	50.1681	50.2306	49.9368	49.9953	49.8282	49.4755	49.0821	48.5797	48.2587	48.0713	47.6164	46.9176	46.8807	46.8510	46.6320	46.8630	47.5254
d-Tm94B1_17_D12F	27.2267	30.8318	33.8582	36.0749	38.7411	40.7045	42.5230	43.9678	45.1359	45.9882	47.0697	46.8588	47.5494	48.1136	48.3615	48.4410	48.8159	49.3009	49.6571	50.0176	50.2735	50.5297	50.8914	50.9622	51.1927	51.3209	51.3839	51.7010	51.8721	51.8723	52.0947	52.1073	52.3116	52.3017	52.3526	51.9112	52.1727	51.7918	51.3852	50.9779	50.7782	50.4916	50.2611	49.7633	49.5689	49.5471	49.3478	49.5144	50.2131
d-Tm94B1_17_E02F	27.8833	31.8109	33.7885	36.3916	39.4616	40.4030	42.8091	44.4236	45.8531	46.5184	47.0497	47.7542	48.1308	48.1740	48.4490	48.5115	49.1908	49.7858	50.0770	50.2540	50.9210	51.1500	51.2374	51.6514	51.7553	51.8984	52.0534	52.0834	52.3113	52.3787	52.6251	52.6753	52.9330	52.9732	52.9021	52.8847	52.7729	52.4197	52.1271	51.7272	51.5334	51.4031	51.0822	50.7206	50.6526	50.5452	50.3640	50.6074	50.7978
d-Tm94B1_17_E10F	28.8297	32.6693	35.3560	38.0720	39.7930	42.3719	43.8182	45.6732	46.9361	47.8992	48.9417	49.6438	49.5919	50.3214	50.5020	50.8553	51.0219	51.6323	52.1820	52.6140	52.7099	53.1406	53.4097	53.5934	53.8794	53.8971	54.0367	54.3400	54.5067	54.6364	54.9063	54.9719	54.9975	55.1981	55.0452	54.9546	54.6844	54.4567	53.8813	53.3806	52.8848	52.8307	52.4625	52.0494	51.6904	51.5059	51.4151	51.5828	52.2110
d-Tm94B1_17_E11F	26.3019	30.0909	32.8202	35.6582	38.2699	39.7322	42.2388	43.8109	44.7586	45.9429	47.0447	47.8192	47.3631	48.3827	48.5594	48.8526	49.2073	49.9139	50.1454	50.3928	50.9391	51.1359	51.3864	51.7086	51.9351	52.2030	52.2849	52.6128	52.6650	52.8796	52.9582	53.2584	53.2136	53.3138	53.2101	53.1090	52.9261	52.5208	52.0254	51.5353	51.1668	50.9715	50.3892	49.9356	49.6172	49.5666	49.3933	49.5154	50.0721
d-Tm94B1_17_F06F	27.9168	31.5399	34.7702	37.1830	39.4224	41.3884	43.5927	45.0577	45.8739	47.3575	47.8525	48.6651	48.7970	49.1255	49.6387	49.8580	50.1208	50.5845	51.1197	51.4526	51.8653	52.1795	52.3593	52.5888	52.8217	52.9646	53.1128	53.3430	53.5759	53.5607	53.7089	53.7188	54.0696	53.7287	54.0145	53.9230	53.6853	53.4183	53.1090	52.4536	52.2575	51.9580	51.8378	51.1894	51.0429	50.7992	50.7104	50.9523	52.0393
d-Tm94B1_17_F08F	27.1414	31.0864	34.0089	36.3991	38.7684	41.2270	42.7405	44.4084	45.2015	46.4653	47.2401	48.1878	48.1264	48.6686	49.0334	49.2850	49.4799	50.1280	50.4640	50.7168	51.3789	51.5806	51.7699	52.0064	52.2357	52.4401	52.4939	52.8425	53.0055	53.0851	53.2372	53.3130	53.5209	53.3190	53.4973	53.3777	53.1660	52.8435	52.4666	51.8222	51.6208	51.3393	51.0921	50.5884	50.3679	50.1332	50.0202	50.3254	50.8884
d-Tm94B1_17_F09F	25.6638	28.7533	31.6702	34.9894	37.2799	38.8046	40.7417	42.3434	43.1997	44.6704	45.3878	46.3719	46.4150	46.8836	47.2321	47.3284	47.6903	48.0419	48.3363	48.9113	49.2406	49.6572	49.8376	50.0561	50.2244	50.4878	50.5547	50.3570	50.8851	50.9798	51.1576	51.3803	51.2558	51.4089	51.3432	51.3914	51.3001	50.9645	50.7144	50.1630	50.1510	49.9445	49.5316	49.3287	48.9480	48.8096	48.7503	48.9304	49.5836
d-Tm94B1_17_F11F	25.8000	29.7289	31.9343	34.4923	36.6972	38.2421	39.8514	41.2266	42.1948	43.4553	43.8780	44.7046	44.8560	45.3057	45.8046	45.8828	45.8238	46.1697	46.5168	46.8945	47.0656	47.4671	47.7486	47.9523	48.2097	48.3876	48.3892	48.5691	48.8079	48.8805	48.9538	49.0882	49.2164	49.1808	49.0920	48.8382	48.6161	48.2800	47.8625	47.2535	47.0933	46.9118	46.5023	45.8806	45.6642	45.3516	45.2245	45.4509	46.0988
d-Tm94B1_17_G03F	28.7374	32.6262	36.3171	38.2370	41.0365	43.2361	44.7757	46.2415	47.5234	48.4954	49.3086	49.8394	49.9495	49.8775	50.9788	51.1898	51.5342	51.9669	52.3991	52.7808	53.1993	53.3696	53.8573	54.0969	54.0780	54.1251	54.4507	54.5431	54.8057	54.9561	55.0182	55.1163	55.3698	55.3372	55.3841	55.3161	55.0783	54.7655	54.2235	53.7432	53.5626	53.2596	52.8684	52.4160	52.0164	51.9078	51.7013	51.9236	52.7633
d-Tm94B1_17_G08F	27.7175	30.9882	34.2823	36.6020	38.8416	40.8477	42.6201	43.8042	45.1122	46.0729	46.8437	47.2851	47.5353	47.0203	48.2186	48.4739	48.8899	49.1308	49.5651	49.8860	50.1302	50.3079	50.8429	51.0007	51.0894	51.1464	51.2336	51.4186	51.7320	51.8540	51.9239	51.9967	52.1651	52.1757	52.1686	52.0622	51.8924	51.5581	51.1595	50.7171	50.5032	50.2842	49.9131	49.4258	49.1929	48.9510	49.0347	49.0800	49.7815
d-Tm94B1_17_H02F	29.1519	32.3145	35.2447	38.0116	40.3304	41.9770	43.8664	44.8036	46.1898	47.2878	48.1229	48.9401	48.6068	49.2123	49.8426	49.8098	49.9612	49.8157	50.7204	51.0944	51.4938	51.7298	52.0827	52.3154	52.6513	52.6367	52.7948	52.9117	53.0492	53.2419	53.3848	53.3087	53.6240	53.7329	53.5463	53.3973	53.3164	53.0391	52.5693	52.1159	51.7568	51.7970	51.2411	50.6785	50.6752	50.4019	50.4749	50.6683	51.2245
d-Tm94B1_17_H05F	27.7660	31.6948	34.3201	37.6465	39.7149	41.6394	43.2043	44.4121	46.0718	46.8365	47.9313	48.7102	48.7474	49.2054	49.5071	49.8567	49.9071	49.3804	50.7939	51.1861	51.6696	51.8396	52.4077	52.6170	52.9366	52.7618	53.0836	53.1938	53.3350	53.5420	53.6755	53.7196	53.9534	53.8277	53.7382	53.5035	53.2689	52.8335	52.2722	51.5283	51.1346	51.0437	50.4121	49.7132	49.5155	49.1460	49.2135	49.4523	50.3252
d-Tm94B1_17_H07F	28.4179	32.1139	34.6503	37.4148	39.5520	41.1855	43.0965	44.0687	45.5017	46.1373	47.4743	48.0981	48.0840	48.3024	49.0256	49.0992	49.1457	49.2122	49.9855	50.3588	50.7694	51.0080	51.3524	51.5045	51.6955	51.7034	51.9508	52.0749	52.1901	52.2724	52.4484	52.5659	52.7052	52.6867	52.6713	52.5054	52.4467	52.2674	52.0023	51.5237	51.2197	51.2050	50.8726	50.3675	50.2818	50.1476	50.2363	50.4176	50.9369
d-Tm94B1_17_H08F	27.2497	30.1847	33.0755	36.3780	37.7001	39.2058	40.5599	42.2392	42.9360	43.9876	44.8164	45.4657	45.3612	45.4616	45.6995	46.2030	46.3382	46.2721	46.7572	47.0141	47.4508	47.7091	48.0124	48.0609	48.3203	48.3993	48.3268	48.4981	48.5700	48.7484	48.8027	48.7740	48.9626	49.0125	49.0994	48.9177	48.9282	48.3502	47.9568	47.4906	47.4499	47.1483	46.8222	46.2264	46.0423	45.8766	45.5720	45.8613	46.4026
d-Tm94B1_17_H10F	28.5487	32.7423	35.5275	38.3550	40.6989	42.1606	43.7705	45.7415	46.7834	48.6242	48.6069	49.3768	49.2916	49.5199	50.0628	50.2336	50.3078	50.8485	51.4952	51.6430	52.0999	52.3453	52.6071	52.8865	52.9440	53.0396	53.1873	53.3497	53.5465	53.7221	53.7749	53.9704	54.0298	54.0356	53.8758	53.6867	53.6189	53.4260	52.9681	52.3528	52.1099	51.9700	51.6214	51.0609	50.7968	50.6587	50.5824	50.8115	51.3931
d-Tm94B1_18_A01F	33.0533	36.2789	38.3805	40.4289	43.0158	44.2642	46.5990	47.4007	48.1297	49.4471	50.2732	50.6700	50.7475	50.6700	51.0735	51.1541	51.4258	51.8204	52.2419	52.5341	52.8908	52.9765	53.1966	53.4288	53.4291	53.4702	53.6227	53.9046	53.9929	54.1378	54.1713	54.2800	54.3528	54.4885	54.3525	54.2773	53.9474	53.5200	53.0593	52.4960	52.2842	52.0304	51.5368	51.1544	50.6912	50.6706	50.6176	50.7492	51.3565
d-Tm94B1_18_A02F	30.8328	33.5665	36.3394	39.0069	41.4538	42.8020	44.5594	45.8492	46.7439	47.4389	48.2470	49.0239	48.8787	49.1158	49.4471	49.6374	49.5615	50.2168	50.4887	50.8690	51.1962	51.3801	51.4193	51.7224	51.8177	51.8666	51.9038	52.0867	52.2563	52.4148	52.5669	51.8210	52.6810	52.6719	52.7716	52.5924	52.4275	52.1536	51.6201	51.1990	50.9002	50.7529	50.3576	49.9353	49.7095	49.5850	49.5444	49.6346	50.2156
d-Tm94B1_18_A03F	30.7540	34.1584	37.2147	39.3975	42.0125	43.2896	45.4883	46.3005	47.5585	48.7565	49.3477	50.0233	49.9796	50.0153	50.3180	50.5623	50.6513	51.0241	51.6581	51.8976	52.1913	52.3784	52.6126	52.8842	52.8857	52.9383	52.9109	53.2548	53.2663	53.4726	53.5820	53.6360	53.5950	53.7926	53.7887	53.7051	53.4278	53.1197	52.5978	52.1273	51.8970	51.6490	51.2397	50.8997	50.4757	50.4517	50.4077	50.5161	51.0727
d-Tm94B1_18_A07F	31.3358	34.9614	38.6462	40.7093	43.4332	44.6227	46.8607	47.9901	49.2168	50.0939	50.7045	51.4538	51.3092	51.2851	51.8482	52.0213	52.1920	52.6703	53.2203	53.2989	53.7613	54.0527	54.1142	54.3535	54.4512	54.5693	54.5584	54.8449	54.9907	55.1440	55.2107	55.1553	55.3971	55.5162	55.4622	55.3801	55.0146	54.7576	54.1461	53.6605	53.3768	53.1403	52.7228	52.2940	51.9664	51.8730	51.8544	51.9451	52.5551
d-Tm94B1_18_B06F	30.0011	34.2207	37.5427	39.5772	42.1258	43.7321	45.5920	46.9858	47.9774	49.1573	49.5892	50.2492	50.2211	50.7473	51.2102	51.2749	51.4950	51.8368	52.5441	52.7901	53.0531	53.2383	53.4656	53.7548	53.9164	54.0113	54.1053	53.8948	54.4287	54.6008	54.7677	54.9387	54.8882	55.1595	54.9576	54.9534	54.7460	54.3614	53.9206	53.3784	53.2348	52.9020	52.6297	52.1184	51.9587	51.8054	51.6791	51.8076	52.3626
d-Tm94B1_18_B12F	26.1186	29.9152	32.6112	35.5371	37.5649	39.1772	40.6820	41.8943	43.2553	44.0945	44.5851	45.2269	45.4813	45.6147	46.1463	46.3152	46.3874	46.6041	47.1325	47.2942	47.7099	47.6763	48.1409	48.2874	48.3641	48.5479	48.5780	48.3426	48.9203	49.0880	49.1996	49.2912	49.2353	49.4916	49.2561	49.2413	49.0723	48.7089	48.1473	47.6553	47.5527	47.2860	46.9134	46.4405	46.2314	46.0237	45.8651	46.0279	46.6709
d-Tm94B1_18_C04F	27.4026	30.2493	33.4145	36.0929	38.1306	39.9816	41.2653	42.9954	43.8519	45.4120	45.7119	46.4195	46.4306	46.8382	47.1520	47.3589	47.5274	47.9082	48.4080	48.7763	48.8700	48.4794	49.5929	49.6596	49.9547	49.9041	50.2629	50.2167	50.4731	50.5715	50.6668	50.6802	50.7949	50.7852	50.8358	50.7451	50.5789	50.2064	49.7220	49.4071	49.4087	49.0524	48.7372	48.2439	48.1614	48.0635	47.8566	48.0220	48.5215
d-Tm94B1_18_C06F	28.3005	31.4645	34.6175	37.3453	39.9690	41.9086	43.6704	45.1200	46.1192	47.3372	48.1308	49.0382	48.5802	48.8829	49.3053	49.7362	50.0632	50.3053	50.8669	51.0414	51.2553	51.5497	52.0236	52.0792	52.4299	52.3736	52.6398	52.6837	52.8863	53.0160	53.1486	53.1910	53.2964	53.3645	53.3464	53.3010	53.0559	52.7281	52.2257	51.7656	51.7411	51.4208	51.0567	50.6082	50.4587	50.3422	50.2715	50.4289	50.8928
d-Tm94B1_18_C07F	26.8547	30.2883	33.0261	35.4399	37.6087	39.5140	40.7348	42.2601	43.1542	44.4850	44.8550	45.9118	45.5546	45.7441	46.3785	46.6790	46.6039	46.9775	47.6364	47.7386	47.9078	47.6980	48.4903	48.5000	48.8109	48.7711	49.0981	49.0800	49.2902	49.4062	49.4769	49.4806	49.5386	49.6899	49.7800	49.6912	49.5503	49.2816	49.1379	48.5562	48.6120	48.2797	48.0064	47.7156	47.5454	47.4872	47.4073	47.4889	47.8650
d-Tm94B1_18_C08F	25.6782	29.8202	32.0937	34.9539	37.9794	39.7854	40.8275	43.0603	43.7959	45.0965	46.1041	46.6261	46.5507	46.7041	47.1191	47.5320	47.7501	47.9777	48.5062	48.8063	49.0142	49.3743	49.7506	49.8009	50.1742	50.0866	50.4116	50.4267	50.6886	50.8643	51.0036	50.9285	51.0599	51.1479	51.0280	51.0701	50.8074	50.4313	49.8221	49.4546	49.3343	49.0457	48.6944	48.2822	48.0428	47.9517	47.8884	47.9727	48.4758
d-Tm94B1_18_C09F	25.2337	29.3614	32.4001	35.0354	38.1660	40.2108	41.9348	43.8520	44.8577	45.9825	46.5200	47.8135	47.3920	48.0788	47.9893	48.8066	49.2379	49.5298	49.8253	50.2975	50.6450	50.9997	51.4091	51.5507	51.8685	51.9156	51.9855	52.2714	52.4545	52.5638	52.7611	52.8376	52.9165	52.9991	52.8700	52.7918	52.7149	52.3774	51.5674	51.2632	50.9841	50.2715	50.3210	49.9253	49.6033	49.4447	49.3097	49.4110	50.2068
d-Tm94B1_18_C10F	26.8796	31.1030	34.6105	36.9358	39.3451	41.7512	43.3356	44.9800	46.2245	47.3266	47.8858	48.9881	48.6078	48.9960	49.3679	49.7993	50.1423	50.7375	51.1525	51.4283	51.8117	52.1828	52.5164	52.2085	52.8727	53.0400	53.1480	53.4596	53.5827	53.6090	53.8595	54.0548	54.0837	54.3430	54.1518	54.0783	53.9074	53.6897	53.1052	52.6106	52.3765	52.1009	51.7452	51.2791	51.0976	50.8982	50.6866	50.8883	51.6931
d-Tm94B1_18_D02F	28.6806	32.0389	34.7741	37.4281	39.7619	41.2079	43.1673	44.6964	46.2189	47.3594	47.8098	48.5891	48.3142	48.7793	49.4568	49.4320	49.8864	50.4966	50.7568	51.2636	51.8235	51.8987	52.0398	52.3556	52.6518	52.7082	52.9532	52.9611	53.2235	53.2433	53.4164	53.6371	53.5872	53.7095	53.8464	53.5256	53.3946	53.1712	52.5215	52.1233	52.0520	51.8491	51.3678	51.0132	50.7122	50.6864	50.5209	50.7670	51.5040
d-Tm94B1_18_D04F	24.0914	28.2910	31.4357	33.8106	36.6766	38.8902	41.0093	42.5082	44.2553	45.2501	45.9134	46.4591	46.8207	47.4556	47.7871	48.1157	48.2232	48.8139	49.2902	49.6906	50.1678	50.2467	50.6699	50.9487	51.2694	51.1947	51.4317	51.6370	51.8096	51.9881	52.0328	52.1554	52.2373	52.4078	52.4781	52.1996	52.2440	51.9140	51.3874	50.8930	50.8375	50.6135	50.2599	49.8058	49.6286	49.4722	49.2617	49.4101	50.2102
d-Tm94B1_18_D05F	25.5643	30.2403	32.7060	35.5058	38.2941	40.3403	41.8335	43.3666	44.9385	45.9448	46.6377	47.1665	47.5333	47.7891	48.5606	48.6321	48.9799	49.5000	50.0274	50.3097	50.9102	51.1215	51.4069	51.5298	51.8711	51.9613	52.1032	52.2285	52.3585	52.5271	52.7124	52.9380	52.9858	53.0071	53.1881	52.6076	52.8720	52.6961	52.1688	51.7928	51.8046	51.6019	51.2668	51.0075	50.8492	50.7581	50.6567	50.8406	51.4125
d-Tm94B1_18_D07F	23.9187	28.5027	31.4186	34.5298	37.0533	39.7651	41.2654	42.9509	44.3842	45.6872	46.7168	46.9699	47.2665	47.7660	48.3683	48.7736	49.0145	49.6485	50.1343	50.4338	50.7136	51.1277	51.2748	51.7426	52.1123	51.9232	52.2366	52.4965	52.5914	52.7811	52.9998	52.9255	53.1503	53.3554	52.9633	53.2793	53.1805	53.0185	52.7052	52.2663	52.0677	51.9536	51.6411	51.0406	51.0949	51.1567	50.9433	51.2074	51.7179
d-Tm94B1_18_E06F	27.4749	30.8573	35.5038	36.5837	38.3217	40.5041	42.1030	42.8308	44.6117	45.8561	46.6200	46.8980	46.9809	47.4087	47.9456	48.0275	48.3261	48.7356	49.1912	49.5747	49.8454	49.9859	50.4856	50.8477	50.9013	50.9100	51.1784	51.2842	51.4140	51.5476	51.7863	51.7981	51.8644	51.9319	51.8837	51.7334	51.5518	51.2530	50.8247	50.2392	49.3722	49.7247	49.3201	48.7836	48.5698	48.3887	48.2478	48.4694	49.1044
d-Tm94B1_18_E07F	26.1721	29.7196	34.0527	35.3149	37.3721	40.0562	41.6926	42.8851	44.6303	45.5144	46.3842	47.0392	47.1043	47.3208	48.0715	48.3935	48.4622	48.8677	49.5914	49.7251	50.1633	50.4288	50.7838	51.1194	51.1772	51.2126	51.3925	51.5722	51.6695	51.9160	52.0907	52.1334	52.1892	52.2813	52.2193	52.1299	51.9924	51.7232	51.4006	50.9380	50.2806	50.4894	50.1713	49.6219	49.5057	49.3313	49.2116	49.4572	49.9988
d-Tm94B1_18_E08F	26.7690	30.2372	34.5714	35.4132	38.6054	40.6178	42.2440	43.5897	45.1496	46.3030	47.2305	47.6781	48.1163	47.8905	48.7115	48.9151	49.2657	49.9311	50.2618	50.6841	50.9847	51.3275	51.4697	51.7705	51.9794	52.1192	52.1281	52.4317	52.5821	52.7435	52.8304	53.0543	53.2457	53.3476	53.1313	53.1233	53.2296	53.0525	52.6591	52.2158	52.1317	51.9039	51.6478	51.5007	51.0408	51.0179	51.0070	51.1356	51.6198
d-Tm94B1_18_E12F	27.7738	32.1023	35.8393	38.0745	40.3219	43.1649	44.4479	46.2255	47.5382	48.7157	49.6533	50.2662	50.3613	50.7420	51.2280	51.5426	51.8910	52.2140	52.9305	53.3993	53.7876	53.9244	54.3205	54.7414	54.9187	54.7993	55.1633	55.4091	55.5199	55.7269	55.8758	55.8617	55.9860	56.0634	56.0258	55.8391	55.5161	55.1714	54.6704	54.0073	52.9726	53.2830	52.7977	52.1889	51.8532	51.5333	51.4285	51.7495	52.4784
d-Tm94B1_18_F02F	27.2249	30.6229	32.8497	35.4212	37.6212	39.3328	41.2514	42.7768	43.6094	44.8479	45.5238	46.3504	46.4224	46.9215	47.2799	47.3127	47.3712	48.1305	48.5780	48.7966	49.1547	49.4959	49.6091	49.8657	50.2106	50.2542	50.3711	50.6366	50.8257	50.7426	50.9706	51.0248	51.1313	51.0130	51.0427	50.9115	50.8292	50.4784	50.2433	49.6703	49.4390	49.2714	48.8368	48.3361	48.1910	47.8745	47.7001	47.9877	48.6287
d-Tm94B1_18_F05F	26.9984	30.2206	32.9317	35.5574	38.0241	39.2579	41.1235	42.8875	43.7426	44.5944	45.1820	46.2314	46.2282	46.6144	46.9882	47.0310	47.2895	47.7699	48.1868	48.5746	48.7860	49.1375	49.3902	49.6275	49.8142	49.9856	50.0812	50.2245	50.4470	50.4404	50.7380	50.7058	50.9090	50.6877	50.7845	50.7778	50.4566	50.2140	49.7699	49.1556	48.8733	48.5803	48.3353	47.7686	47.5947	47.3902	47.2456	47.4481	48.5178
d-Tm94B1_18_F07F	24.9262	29.2893	32.0487	34.8671	36.8592	39.2089	40.5292	42.2481	43.3153	44.5788	45.1662	45.9746	46.1349	46.4869	47.1819	46.9943	47.5160	48.0408	48.6571	48.6250	48.8499	49.4533	49.7175	49.8706	50.1133	50.3835	50.4661	50.6310	50.8000	50.6709	50.9379	51.1996	51.2947	51.1011	51.3245	51.3124	50.9616	50.7372	50.3511	49.6484	49.3888	49.1903	49.0085	48.4031	48.2168	48.0143	47.7458	48.0336	48.7741
d-Tm94B1_18_F09F	24.1948	28.4526	31.1305	33.5996	36.7083	38.9172	40.4728	42.6183	43.5228	44.9252	45.6770	46.4328	46.1163	47.0266	47.2512	47.6430	48.0515	48.6167	48.9624	49.3832	49.6236	50.1504	50.6880	50.7516	50.9464	50.9004	51.0242	51.4725	51.5322	51.2304	51.8242	51.8865	52.0953	52.1840	52.1800	52.1487	51.8452	51.7736	51.2338	50.3854	50.7468	50.4738	50.0911	49.6439	49.5057	49.4462	49.2654	49.3646	50.1409
d-Tm94B1_18_G03F	27.2480	31.2214	33.7671	36.5841	38.8557	40.7483	42.9407	44.5346	45.6539	46.9032	47.2684	47.9108	48.1779	48.6698	49.1143	49.1755	49.3595	49.9206	50.4393	50.9123	51.1861	51.4276	51.6483	52.0519	52.2398	52.3696	52.4491	52.6652	52.6526	52.9968	53.1011	53.0754	53.3120	53.3287	53.4454	53.2170	53.0728	52.7675	52.2652	51.8461	51.4865	51.3479	50.8698	50.6208	50.1565	49.0354	49.9157	50.1235	50.8930
d-Tm94B1_18_G08F	26.1123	30.1668	33.6383	35.9180	38.7701	40.1612	42.5260	44.1013	45.1485	46.7011	46.9574	47.7258	47.9732	48.1289	48.9297	49.0608	49.2393	50.0324	50.4620	50.7057	51.0661	51.2383	51.5745	52.0349	52.1026	52.1683	52.2861	52.6026	52.8404	53.0909	53.0346	53.1300	53.2674	53.4796	53.3202	53.3890	53.1687	52.7828	52.3201	51.8211	51.6894	51.4237	50.9777	50.3659	50.3767	49.5201	49.9971	50.1593	51.0135
d-Tm94B1_18_G10F	25.7279	30.3684	33.3697	36.5220	39.6315	41.7868	43.0301	44.7794	46.0257	47.9981	47.7332	49.1170	49.0732	49.5974	50.1238	50.3923	50.5758	51.1326	51.7439	52.1202	52.7143	52.8445	53.1692	53.4673	53.7775	53.8484	53.8371	54.1354	54.3680	54.4273	54.5146	54.6203	54.8447	54.9934	54.8254	54.8314	54.6726	54.1189	53.8481	53.3922	53.3591	52.4848	52.6511	52.3677	52.0238	52.0051	51.9626	52.1314	52.5807
d-Tm94B1_18_H02F	29.1509	33.0615	35.5457	38.6768	41.2452	43.2503	44.6218	46.5616	47.6106	48.6226	49.7862	50.4339	50.4537	51.0185	51.3334	51.5800	51.8130	52.0788	52.7161	53.1276	53.5846	53.8430	54.1655	54.4076	54.6660	54.6370	54.8855	55.0605	55.1728	55.5287	55.4763	55.4804	55.7643	55.9117	55.6881	55.5987	55.4689	55.0978	54.4626	53.9589	53.8024	53.4804	53.0142	52.5454	52.3960	52.2622	52.1398	52.2492	52.9526
d-Tm94B1_18_H03F	26.7627	29.9943	33.1773	35.6223	38.1400	39.5464	41.4274	42.6589	44.2396	44.5907	46.0666	46.6176	46.4108	47.1543	47.6391	47.6658	48.0009	48.4229	48.8482	49.3781	49.4440	49.7002	50.1934	50.3626	50.5473	50.4463	50.6724	50.8678	50.9327	51.2726	51.2286	51.4314	51.5167	51.5342	51.3695	51.2162	51.1171	50.9464	50.5372	50.0002	49.7594	49.6739	49.3921	48.8565	48.6253	48.5035	48.4837	48.6013	49.3201
d-Tm94B1_18_H04F	27.6420	31.1999	34.8139	37.0862	39.8935	41.9314	43.5000	44.9484	46.8502	47.4906	48.7944	49.4842	49.3847	50.0852	50.4039	50.6932	50.8805	51.1522	51.9737	52.2973	52.7107	53.0705	53.4850	53.7312	53.9630	54.1051	54.1677	54.3738	54.4881	54.7979	54.6794	54.7771	55.0410	55.1211	55.0544	54.9476	54.8475	54.3984	53.8219	53.3541	53.1439	52.8783	52.4394	51.8894	51.7175	51.5950	51.3749	51.5541	52.2651
d-Tm94B1_18_H05F	28.8607	32.3928	35.7506	39.2523	40.8508	42.8704	44.3543	46.2777	47.1615	48.5032	49.3769	50.1634	50.3050	50.7651	50.9618	51.5718	51.6783	52.0697	52.7702	53.1213	53.4324	53.7657	54.1526	54.2897	54.5237	54.6154	54.7285	54.9831	55.1964	55.4116	55.4415	55.4844	55.6633	55.7861	55.7647	55.6818	55.4893	55.1377	54.5568	54.0972	53.9363	53.5653	53.1481	52.6700	52.4850	52.3821	52.2348	52.4140	52.9473
d-Tm94B1_18_H06F	29.4333	32.1205	36.0266	38.9690	40.7336	42.2390	43.9917	45.7564	46.2578	47.6998	48.8438	49.4425	49.3368	49.7516	49.9288	50.7407	50.5140	50.5789	51.4706	51.7570	52.1159	52.4802	52.8076	52.9347	53.1696	53.2335	53.3430	53.6517	53.6634	53.8638	54.0100	54.0184	54.0721	54.2895	54.3754	54.3146	54.2533	53.7652	53.3498	52.9184	52.8653	52.5695	52.1544	51.7192	51.5610	51.4003	51.2561	51.4394	51.9189
d-Tm94B1_18_H07F	27.4791	31.2620	34.1936	35.9765	38.7525	40.3969	41.6499	42.8762	44.3197	44.4614	46.0561	46.7763	46.4197	46.9485	47.3360	47.6067	47.5967	47.4344	48.4720	48.8719	49.1876	49.4148	49.7892	49.9561	50.2922	50.2272	50.3191	50.4050	50.5819	50.7979	50.9430	50.8726	51.0839	51.0811	51.0342	50.8586	50.7666	50.4392	49.9608	49.5409	49.2158	49.1824	48.5941	48.1989	48.0664	47.8650	47.8704	48.0396	48.6757
d-Tm94B1_18_H08F	28.6972	33.1478	35.7084	38.5982	40.5421	42.6855	44.3192	45.2766	46.4554	47.8642	48.4998	49.5757	49.3125	49.4741	49.8309	50.6107	50.3865	50.8722	51.2900	51.5139	51.9790	52.2437	52.4945	52.6729	52.7925	52.9636	53.1020	53.2653	53.4500	53.5459	53.7785	53.7072	53.9305	53.9897	53.9348	53.8658	53.6596	53.3630	52.8372	52.4980	52.1040	52.0883	51.6042	51.2704	51.0651	50.9312	50.7956	51.0070	51.5786
d-Tm94B1_18_H10F	29.9540	34.4961	37.2896	40.0324	41.7830	43.8724	44.8878	46.7178	47.5082	48.9811	49.9035	50.7413	50.5401	50.9929	51.0849	51.8774	51.6162	52.1887	52.5718	52.9837	53.2802	53.5624	53.8380	54.0266	54.1848	54.3632	54.4681	54.5939	54.6213	54.8531	55.0095	54.9846	55.2518	55.3110	55.2715	55.1538	54.9340	54.7212	54.2704	53.7968	53.4302	53.3608	52.8848	52.5589	52.2624	52.0819	52.1130	52.2346	52.8260
d-Tm94B1_18_H11F	26.0870	29.1244	31.6326	33.0604	35.8826	37.4707	38.3549	39.7664	40.8751	41.6453	42.5983	43.1135	42.7606	43.4624	43.6573	43.8873	43.7031	44.2910	44.4067	44.6711	44.8260	45.1226	45.5085	45.8006	45.8619	45.8691	46.0854	46.1216	46.2713	46.5354	46.5318	46.6136	46.7323	46.7234	46.4835	46.2741	46.1303	45.9264	45.4308	44.9027	44.6172	44.4855	44.1043	43.5589	43.2044	43.0187	42.8678	43.0926	43.8785
d-Tm94B1_19_A04F	29.3470	32.4022	34.7075	37.8142	39.2224	41.0046	42.4355	43.6778	44.5470	45.8085	46.1669	46.6471	47.0777	46.8212	47.1263	47.4999	47.9662	48.0616	48.2805	48.7822	48.9091	49.1719	49.3000	49.5089	49.6138	49.6906	49.8821	49.9207	49.9956	50.1892	50.3616	50.2761	50.3699	50.5730	50.4780	50.3767	50.3184	49.9579	49.4389	49.1113	48.8174	48.5800	48.2923	47.9618	47.7165	47.7077	47.4651	47.6358	48.1448
d-Tm94B1_19_A05F	28.6335	33.4985	36.9683	39.7684	41.7907	43.8622	45.4162	47.0328	48.0721	49.4352	49.9180	50.7365	50.9529	50.9698	51.2355	51.6455	52.0359	52.4106	52.8670	53.3234	53.5048	53.8469	54.0798	54.2960	54.3759	54.5599	54.6534	54.8088	54.9251	55.1365	55.3381	55.3191	55.5723	55.5949	55.6043	55.4261	55.3846	55.0673	54.5845	54.2078	53.9685	53.8057	53.4305	53.0989	52.9244	52.8151	52.7409	52.9731	53.3265
d-Tm94B1_19_A06F	30.9035	35.2880	37.9181	41.2773	43.0662	44.2953	46.2356	47.4451	48.6414	49.4577	50.0632	50.9217	50.8706	50.7913	51.1431	51.3734	51.6329	52.0803	52.6252	52.9065	53.1431	53.3212	53.5037	53.7142	53.8715	53.8402	53.9944	54.1897	54.4022	54.5277	54.6865	54.1220	54.8210	54.8815	54.8848	54.7798	54.4908	54.1115	53.6276	52.9930	52.8104	52.6193	52.0730	51.5832	51.3152	51.1456	51.0264	51.2084	51.7907
d-Tm94B1_19_A07F	28.4147	32.2202	35.5986	38.1814	40.2514	42.0777	43.7475	45.1789	46.4026	47.2921	47.6956	48.3761	48.7666	48.7734	49.1900	49.5288	49.8312	50.1274	50.4464	50.9400	51.0650	51.4889	51.5022	51.8629	51.8745	51.9711	52.2427	52.3529	52.4386	52.5556	52.8299	52.7543	52.8910	53.0571	52.9248	52.8587	52.7812	52.4609	52.0255	51.5467	51.2718	51.1237	50.7383	50.4230	50.1835	50.1326	49.9794	50.1396	50.6336
d-Tm94B1_19_A09F	28.4914	32.6751	35.8600	38.2136	40.1400	42.2172	43.6995	45.1275	46.3753	47.1752	48.1855	48.5321	48.5518	49.0074	49.2393	49.5254	49.7470	50.0361	50.4483	50.6704	51.0931	51.2116	51.5309	51.8574	51.8338	51.9481	52.1714	52.1893	52.4532	52.5250	52.6961	52.7465	52.9012	52.9861	52.9175	52.7679	52.4774	52.2354	51.5419	50.9310	50.7138	50.5736	50.1058	49.3802	49.2956	49.0794	49.0905	49.1692	49.9353
d-Tm94B1_19_A10F	29.5179	32.6442	36.0527	38.1324	40.1191	42.0336	43.2321	44.8574	45.9275	46.7560	47.4092	48.0670	48.2678	48.0550	48.2311	48.7686	48.8855	49.2443	49.7114	50.0360	50.3146	50.4744	50.5202	50.7416	50.8583	50.9278	50.9681	51.1065	51.2229	51.4611	51.6039	51.0186	51.6924	51.7272	51.8016	51.6996	51.4496	51.1833	50.7652	50.2476	50.0793	49.8743	49.4548	49.0571	48.8020	48.6497	48.5241	48.7681	49.2162
d-Tm94B1_19_A11F	30.0547	33.7158	37.1170	39.3563	41.4623	43.2522	44.4399	46.4315	47.4794	48.1789	48.9494	49.3964	49.5906	49.3914	49.9517	50.2466	50.4574	50.8429	51.0969	51.4655	51.6504	52.1770	52.2383	52.3715	52.6783	52.7591	52.8361	52.9660	53.0054	53.2225	53.4459	53.4638	53.4315	53.4273	53.3972	53.1917	52.9697	52.5094	51.8916	51.3200	50.9868	50.6382	50.0595	49.6871	49.2684	49.1127	48.8183	49.1390	49.7451
d-Tm94B1_19_B04F	28.0932	32.3355	35.3690	38.5175	40.4248	42.3840	44.2536	45.6246	47.1014	47.7662	48.7322	49.5133	49.5132	49.9317	50.3484	50.7718	50.7454	51.2456	51.7778	52.0578	52.4206	52.7848	52.9637	53.2942	52.9274	53.4360	53.6103	53.7496	53.9242	54.0962	54.2318	54.3535	54.5927	54.5472	54.5574	54.5118	54.3972	54.0782	53.5389	53.2180	52.9417	52.7225	52.3973	52.0072	51.7474	51.7539	51.5676	51.6664	52.1939
d-Tm94B1_19_B06F	29.4339	33.1628	36.1992	38.7508	41.1209	43.1788	44.7238	46.1832	47.0812	47.9811	49.0841	49.6714	49.6835	50.0219	50.4723	50.3504	50.6173	51.0730	51.5684	51.8539	52.1065	52.4918	52.6610	52.9100	52.5141	53.0144	53.3061	53.4740	53.6246	53.7394	53.8437	53.9143	53.9529	54.0638	54.1728	53.9093	53.4761	53.2847	52.1994	52.1561	52.0222	51.7086	51.3102	50.7134	50.3990	50.3957	50.1233	50.4069	51.0563
d-Tm94B1_19_B07F	26.9992	30.8114	34.1639	36.9346	38.6910	40.4179	42.5857	43.8139	45.0201	46.0512	46.8805	47.6119	47.4193	48.0033	48.2748	48.7808	48.8090	49.2791	49.7443	50.0026	50.2279	50.5406	50.8225	51.0506	51.2863	51.3347	51.3464	51.3532	51.6351	51.8246	52.0002	52.0706	52.3060	52.3093	52.2481	52.1278	52.0280	51.6707	51.1570	50.7619	50.5032	50.3023	49.8897	49.4602	49.2503	49.1962	48.9204	49.0323	49.6263
d-Tm94B1_19_B08F	28.0257	31.0360	34.0498	36.4583	38.0017	40.4300	41.8231	43.0425	44.0805	44.8411	45.7369	46.3056	46.4108	46.4628	46.6335	46.8713	46.8953	47.1493	47.5084	47.7160	48.0735	48.3138	48.5032	48.7431	48.6326	48.8608	49.0289	49.1176	49.2080	49.3791	49.4641	49.5784	49.4783	49.6123	49.5012	49.3255	49.0564	48.6873	47.7537	47.4757	47.3158	47.0171	46.5840	45.9972	45.6018	45.5398	45.1461	45.3299	46.2051
d-Tm94B1_19_B11F	25.8913	30.1992	32.0776	35.0880	37.3600	39.7727	40.8134	42.3384	43.4562	44.3532	45.2963	46.1575	45.9115	46.3131	46.6415	46.6947	46.9128	47.5775	47.9804	48.1987	48.4382	48.7408	48.8183	49.1802	49.2845	49.3781	49.4756	49.6653	49.9523	49.8498	50.0913	50.1941	50.2861	50.3622	50.4235	50.2123	49.7670	49.6217	48.9889	48.5956	48.3031	48.2026	47.6694	47.2452	47.0329	46.8079	46.6354	46.8627	47.4370
d-Tm94B1_19_C01F	24.9901	28.9420	32.4996	35.6108	38.4796	40.3569	42.2411	44.3579	45.3889	46.5643	47.2220	48.2268	48.0814	48.6039	49.1067	49.3914	49.8809	50.4990	50.8273	51.3186	51.5959	51.2613	52.0275	52.6303	52.8645	53.0481	53.0353	53.4218	53.4967	53.7312	53.7655	54.0009	54.1261	54.2939	54.0402	53.9832	53.8947	53.5269	52.9432	52.3997	52.1649	51.8417	51.5838	51.1688	50.9210	50.7603	50.6176	50.7842	51.5510
d-Tm94B1_19_C02F	28.5325	31.4177	33.8782	37.0354	39.1455	41.5069	43.0948	44.5457	45.6552	46.8224	47.8507	48.2843	48.2340	48.4794	48.9412	49.0093	49.2460	49.9352	50.1166	50.5994	50.8877	51.1623	50.6100	50.8291	51.8204	51.9358	52.0322	52.1941	52.3438	52.4070	52.6561	52.7629	52.8553	52.8128	52.8742	52.6097	52.3963	52.0405	51.3069	50.8669	50.6089	50.1497	49.7023	49.0976	48.8706	48.6420	48.4393	48.6908	49.4851
d-Tm94B1_19_C05F	26.7846	30.6407	33.8127	37.1636	39.0780	40.9030	42.9485	44.5360	45.5713	46.8127	47.7172	48.2001	48.3124	48.6837	49.0849	49.1217	49.5762	50.0982	50.5513	50.9419	51.1640	51.5193	51.2832	51.3151	52.1965	52.2934	52.5004	52.6620	52.7753	52.9045	53.0899	53.1939	53.3465	53.3127	53.2988	52.9930	52.7963	52.3353	51.5942	51.1390	50.7824	50.4608	49.9041	49.2059	48.9934	48.7913	48.5703	48.8383	49.6363
d-Tm94B1_19_C06F	27.2700	30.2754	33.3303	37.1816	38.6469	40.1674	42.1297	43.8655	44.6077	45.9135	47.0803	47.4630	47.4745	47.7437	48.2832	48.4524	48.8342	49.4421	49.8974	50.0650	50.4989	50.6807	51.0603	50.5530	51.3533	51.4463	51.5027	51.7950	51.9464	51.9720	52.2315	52.3772	52.4526	52.4308	52.6285	52.3841	52.3251	52.0935	51.6261	51.3357	51.0516	50.7384	50.4576	50.0321	49.9074	49.8276	49.7039	49.9131	50.4212
d-Tm94B1_19_C12F	26.2743	29.8049	32.5614	35.7447	37.5810	39.6360	41.7051	43.0767	44.2219	45.6407	46.5238	46.8068	46.9721	47.4170	47.7974	47.9334	48.0820	48.7425	48.8320	49.4463	49.7462	50.1431	49.7699	49.8646	50.7957	50.8626	50.8824	51.1287	51.2702	51.4011	51.6484	51.8016	51.8906	51.8256	51.9158	51.7488	51.6513	51.3300	50.8047	50.4579	50.2113	49.6870	49.5632	49.0003	48.8604	48.6784	48.5265	48.7839	49.4185
d-Tm94B1_19_D02F	28.2930	31.3206	34.3274	36.7841	39.0378	41.0946	42.8909	43.9929	45.4721	46.3394	47.0927	47.7573	47.7320	48.0534	48.6311	48.6151	49.2638	49.7193	50.0863	50.3565	50.9167	51.0800	51.3303	51.3589	51.8078	51.8577	51.8956	52.1726	52.2876	52.2966	52.5354	52.8346	52.6994	52.7608	52.9001	52.1052	52.4710	52.1700	51.3835	50.9239	50.7948	50.5689	50.0947	49.6479	49.4089	49.1961	49.0833	49.3538	50.0662
d-Tm94B1_19_D03F	23.9355	27.8137	31.5719	33.8562	36.6993	38.9364	41.1093	42.0795	43.8806	45.5567	46.1591	46.2628	47.1400	47.4512	47.7357	48.3096	48.5840	49.0689	49.6443	50.0351	50.3099	50.7053	50.8515	51.2919	51.5795	51.6559	51.8052	52.1684	52.1837	52.3444	52.4615	52.5645	52.7223	52.8512	53.3475	52.3542	52.6126	52.2980	51.8227	51.4234	51.1599	51.0192	50.7398	50.2812	50.0225	49.8520	49.6628	49.8497	50.5798
d-Tm94B1_19_D05F	26.4289	30.7154	33.6074	36.1482	38.4460	40.2434	42.5047	44.1992	45.2885	46.1416	47.2811	47.3717	47.7716	48.0438	48.5678	48.6475	49.2354	49.7706	50.3063	50.3293	50.7456	51.2477	51.2933	51.7578	51.9305	52.0741	52.0844	52.3458	52.4380	52.7612	52.6282	53.0181	52.9956	53.1473	52.9015	53.0059	52.8020	52.4542	52.1625	51.4910	51.2525	50.9373	50.4857	50.0402	49.9877	49.7254	49.6567	49.8681	50.4399
d-Tm94B1_19_D07F	27.7977	31.2671	34.1851	37.0407	39.4429	41.3060	43.6445	44.8676	46.3882	47.1486	48.2044	48.3215	48.8209	49.0652	49.6424	49.9466	50.2340	50.7116	51.1307	51.3881	51.8841	52.0350	52.4255	52.7324	53.0583	53.1269	53.2439	53.4758	53.6677	53.8620	53.9716	53.9927	54.0610	54.1914	54.1083	53.9022	53.8577	53.4160	52.7863	52.2547	52.0036	51.7576	51.4016	50.7885	50.4858	50.3906	50.0907	50.3588	51.2121
d-Tm94B1_19_D09F	25.0915	29.2325	32.0533	34.3023	36.5900	39.2253	41.4114	42.5654	44.4989	45.1913	46.3776	46.8224	46.9096	47.2915	47.9729	48.3220	48.4736	49.1158	49.6544	49.6904	50.3708	50.4171	50.7541	51.0840	51.2611	51.5496	51.6169	51.8076	51.9639	52.1451	52.2079	52.4080	52.5737	52.6629	52.5733	52.3771	52.5630	52.2484	51.7292	51.2778	51.2390	51.1167	50.7908	50.4458	50.2109	50.0030	50.0074	50.1719	50.7447
d-Tm94B1_19_D10F	24.1569	28.4322	30.9429	34.4213	36.5811	38.6387	41.4911	42.8068	43.8908	44.8819	46.3487	46.5112	46.8844	47.0672	47.4687	48.0476	48.4512	49.0880	49.5997	49.5078	50.1733	50.6323	50.7661	51.3311	51.2781	51.4862	51.6551	51.8671	52.0235	52.4363	52.2385	52.6261	52.6733	52.7386	52.8137	52.7497	52.5474	52.2465	52.0721	51.4758	51.1947	50.9472	50.4703	49.9890	50.1576	49.9424	49.9710	50.1153	50.6933
d-Tm94B1_19_D11F	26.8952	30.5200	31.9492	35.6251	37.9930	39.6764	41.6188	42.8833	44.1466	44.8127	45.7122	46.0625	46.2147	46.4473	46.7143	47.1924	47.0943	47.7152	48.2915	48.2677	49.0008	49.1081	49.4254	49.7234	49.8299	49.9846	50.1076	50.1983	50.3857	50.6893	50.7038	50.7619	50.8076	50.8490	50.5338	50.8738	50.6272	50.4571	49.8922	49.3776	49.1805	48.9364	48.4377	47.6579	47.9092	47.7140	47.6250	47.8399	48.4702
d-Tm94B1_19_E01F	26.6689	31.4322	33.9489	37.2150	39.3216	41.8861	43.2501	45.5960	46.8590	47.5136	48.6735	49.5872	49.5343	50.1366	50.4646	50.7154	51.2277	51.9262	52.4305	52.6679	53.1144	53.4387	53.5043	53.8903	54.0774	54.5094	54.4603	54.6608	54.8993	55.0826	55.0734	55.4190	55.4340	55.5144	55.4279	55.4819	55.2845	54.7939	54.3531	53.9152	52.9130	53.4269	52.8520	52.4460	52.1178	52.0778	51.9205	52.0826	52.7819
d-Tm94B1_19_E02F	27.1986	30.9303	32.8807	36.3838	38.8564	40.6810	42.2042	43.9226	44.9982	46.0484	46.9163	47.6254	47.8251	47.9974	48.6758	48.7504	48.9460	49.5662	50.0585	50.3875	50.8002	51.0016	51.3139	51.5720	51.8396	51.8502	51.9547	52.2351	52.4694	52.5195	52.7806	52.8341	52.8726	53.0714	52.8359	52.7573	52.6098	52.4506	51.8041	51.2468	50.7513	50.7579	50.3793	49.8473	49.5575	49.3505	49.3239	49.4732	50.1466
d-Tm94B1_19_E03F	24.1464	27.4850	31.3497	34.2719	35.6964	38.1617	38.9599	40.8061	42.3489	43.2615	43.8497	44.6574	44.8531	45.1684	45.7031	45.8429	46.1533	46.7685	47.2112	47.1118	47.7675	48.0038	48.2503	48.5699	48.8960	48.8085	49.0224	49.0928	49.4608	49.6026	49.8772	49.8081	49.7923	50.0570	50.0842	49.8864	49.6336	49.2812	48.9961	48.5039	48.3839	48.1241	47.7824	47.3202	47.0653	46.9807	46.9055	46.9981	47.4885
d-Tm94B1_19_E06F	27.8005	31.4192	33.9300	36.9067	39.3212	41.2049	42.8698	44.8722	45.8150	46.7817	47.5110	48.3739	48.4942	48.9406	49.0685	49.4916	49.9607	50.5131	50.9553	51.2442	51.6163	51.7709	52.0361	52.3346	52.5585	52.7919	52.9235	53.0661	53.3018	53.3987	53.5663	53.6509	53.6948	53.8811	53.8060	53.7246	53.6267	53.4298	53.0676	52.6811	52.0666	52.3312	51.9063	51.5530	51.2582	51.2884	51.2430	51.3694	51.8753
d-Tm94B1_19_E07F	26.4028	29.9202	32.8035	36.4598	38.0689	39.8589	41.6760	43.9041	44.9757	46.1592	46.9451	47.6277	47.9534	48.2684	48.9058	48.8066	49.4557	49.8980	50.6138	50.6493	51.2373	51.4755	51.7147	51.9704	52.2031	52.4229	52.5099	52.7923	53.0746	53.1132	53.1987	53.4514	53.5005	53.6679	53.5984	53.6185	53.4979	53.1909	52.7718	52.4415	51.3977	52.0071	51.6869	51.3152	51.0576	50.9485	50.8568	51.0641	51.6270
d-Tm94B1_19_E08F	27.7265	31.3217	34.0946	36.7385	38.5819	40.9811	42.8851	44.3926	45.5513	46.5181	47.4323	48.0724	48.3276	48.3862	49.0074	49.2230	49.7531	50.2855	50.8753	50.4930	51.3553	51.5625	51.8741	52.0899	52.3617	52.5041	52.7148	52.8326	53.0103	53.1900	53.4136	53.5021	53.4606	53.4759	53.7072	53.4955	53.2198	52.7949	52.5562	52.0196	51.8262	51.5535	51.1292	50.6700	50.4623	50.3107	50.2838	50.4758	50.4945
d-Tm94B1_19_E09F	25.6356	29.5603	33.8247	35.4163	38.0703	40.8589	41.9476	43.3711	44.3162	45.8140	46.5019	47.4083	47.5547	47.8806	48.0332	48.1665	48.7888	49.5543	49.5547	50.0354	50.7357	50.9055	51.2039	51.5273	51.7427	51.7581	51.9343	51.9909	52.2913	52.4527	52.7294	52.7908	52.8527	52.9979	52.9446	52.8341	52.6351	52.0411	51.9603	51.3815	51.3191	51.0539	50.6542	50.3894	50.2477	50.0282	49.8179	50.1807	50.6156
d-Tm94B1_19_E10F	25.0851	29.1916	31.6114	34.6099	37.1886	39.5662	41.1004	42.6736	44.0537	45.2007	45.8465	46.6263	46.9214	47.0874	47.6056	47.7932	47.9962	48.6181	49.2283	49.3650	49.8080	50.0375	50.3497	50.5054	50.8674	51.0931	50.9384	51.2817	51.4837	51.5232	51.5653	51.8562	51.8978	51.9676	51.7133	51.7816	51.4953	51.1931	50.5169	50.0880	49.7077	49.4421	49.0814	48.5137	48.1603	47.9817	47.8292	48.1228	48.8949
d-Tm94B1_19_E12F	27.4169	31.6129	34.6144	36.7995	39.0826	41.5673	42.5085	44.3606	45.4706	46.4073	47.3661	48.1502	48.1821	48.4358	48.7813	48.9826	49.5104	50.0535	50.5112	50.4739	51.1128	51.2046	51.6029	51.8987	52.1290	52.0724	52.3062	52.3832	52.6623	52.7376	53.1286	53.0440	53.0609	53.2923	53.3955	53.1362	52.8717	52.4715	52.1705	51.6004	51.5075	51.1875	50.8975	50.4051	50.1610	49.9529	49.9733	50.1324	50.6137
d-Tm94B1_19_F02F	26.9560	30.7910	34.1924	36.1385	38.8185	40.5471	42.4572	43.6208	45.0200	46.3199	47.0794	47.5089	47.7863	48.1327	48.5218	48.7053	49.1217	49.5312	50.0331	50.4443	50.6447	51.1111	51.4666	51.5169	51.7578	51.7091	51.9574	52.1778	52.2950	52.0724	52.7327	52.8291	52.7749	53.0356	52.8129	52.8676	52.6514	52.5352	52.0338	51.3801	51.2129	51.0876	50.5484	50.2283	49.8206	49.7418	49.5865	49.9828	50.1798
d-Tm94B1_19_F06F	28.7399	32.4555	35.4193	38.2132	40.7893	42.7259	44.4423	46.2885	47.5218	48.8341	49.5635	50.1024	49.7400	50.5233	50.9042	51.1099	51.4912	52.1816	52.4785	52.8315	53.2953	53.6011	54.1858	54.2119	54.4356	54.2419	54.5320	54.6434	54.9151	54.8086	55.1824	55.4598	55.4693	55.5426	55.6247	55.4616	55.3365	55.1329	54.5814	53.7482	54.0002	53.8202	53.4273	52.9507	52.7059	52.5861	52.3948	52.5673	53.2266
d-Tm94B1_19_F07F	28.6345	32.6701	35.8384	39.1321	41.0221	43.4446	44.9855	46.8339	48.1845	49.5151	50.2888	51.1496	51.2396	51.8802	52.1559	52.3705	52.8392	53.2895	53.9481	54.2624	54.5493	55.0328	55.1388	55.4642	55.8086	55.9848	56.1264	56.3145	56.5425	56.5438	56.7241	56.9205	57.0251	57.0063	57.1032	57.0565	56.9839	56.7657	56.6388	56.0959	55.9600	55.7847	55.5586	55.1548	54.9984	54.8269	54.7194	54.9449	55.4185
d-Tm94B1_19_F10F	23.6156	27.6031	29.9514	33.0160	35.0722	37.6212	39.2602	40.6218	42.2956	43.2883	44.1161	44.6823	44.7213	45.2283	45.4170	45.9827	46.0557	46.8117	47.0835	47.5790	47.8332	48.1523	48.3100	48.6360	48.8914	48.2769	49.1135	49.3657	49.4311	49.6288	49.6070	49.8557	50.0307	49.9883	50.0634	49.9224	49.8448	49.5399	49.0433	48.2729	48.5409	48.4060	48.0219	47.5620	47.4622	47.4485	47.2783	46.5127	48.1518
d-Tm94B1_19_G02F	26.9902	30.3632	34.0134	36.4607	39.0216	41.0276	42.8561	44.6528	45.3349	46.6860	47.5450	48.0428	48.1096	48.3190	49.1309	49.0343	49.2860	49.9428	50.4446	50.7495	51.0329	51.3636	51.6373	51.7099	52.0727	52.0941	52.4343	52.5754	52.6496	52.7280	52.9830	53.0353	53.1700	53.2321	53.2912	53.0887	52.8685	51.8114	52.0071	51.4929	51.2783	50.8966	50.7127	50.3570	50.1345	49.9200	49.6641	49.9409	50.4413
d-Tm94B1_19_G06F	28.7022	31.5509	34.3288	37.3201	39.5702	41.3084	42.7651	44.6185	45.2335	46.5647	47.4763	47.7973	47.9330	48.2004	48.8689	48.9003	48.9936	49.5343	50.0086	50.4852	50.8342	51.0169	51.3198	51.4912	51.8685	51.7903	52.0165	52.1699	52.2358	52.3017	52.5178	52.6142	52.7787	52.8090	52.8196	52.7728	52.4283	51.4913	51.4024	50.9889	50.7725	50.4531	50.1919	49.7623	49.4409	49.2522	48.9550	49.2449	49.8201
d-Tm94B1_19_G11F	27.6979	31.3607	34.5304	36.6969	39.2638	41.0835	43.0623	44.5612	45.8784	46.9040	47.3012	48.1942	48.1635	48.2385	48.8989	49.0110	48.9656	49.7866	50.0907	50.5270	50.9436	51.2554	51.3497	51.6686	51.9145	51.8585	51.9688	52.1753	52.2418	52.3494	52.5788	52.5472	52.8239	52.8261	52.7674	52.6052	52.5025	51.6108	51.3654	50.8266	50.6206	50.6156	49.8725	49.3308	48.9532	48.8712	48.7277	48.8812	49.4949
d-Tm94B1_19_H01F	29.9736	34.1865	38.0753	40.1480	42.5656	44.5097	47.0119	48.3572	49.4648	50.5394	51.4144	52.2927	52.1573	52.7066	53.0490	53.1365	53.7003	53.8910	54.6560	54.9062	55.4117	55.7838	56.0433	56.1709	56.4415	56.8093	56.8871	56.9312	56.5627	57.3081	57.5586	57.5748	57.7134	57.8216	57.8111	57.6093	57.4201	56.9089	56.3389	55.6522	55.4853	55.2593	54.6505	54.1166	53.9006	53.7375	53.5101	53.8255	54.3102
d-Tm94B1_19_H03F	27.1654	31.5062	34.2188	36.4249	39.0525	40.6858	42.7604	44.4744	45.2139	46.8140	47.4252	48.3586	48.3416	48.7517	49.1673	49.2439	49.6331	50.1822	50.4814	50.8027	51.2839	51.5687	51.8527	52.0266	52.1357	52.4612	52.4754	52.5691	52.5784	52.9858	53.1593	53.1374	53.3848	53.3197	53.2783	53.3568	53.0815	52.8805	52.4495	51.8760	51.6168	51.5976	51.1831	50.7872	50.5603	50.4014	50.3543	50.5597	51.0945
d-Tm94B1_19_H04F	24.7055	28.9362	32.2180	34.5302	37.4521	39.0151	41.5121	42.8996	44.0436	45.2079	46.1302	46.8351	46.9024	47.3617	47.8542	48.0194	48.1013	48.4750	49.2171	49.4870	49.9848	50.3045	50.5850	50.6518	50.9580	51.1828	51.1683	51.3792	51.5606	51.7937	51.9238	51.8294	52.0468	52.1508	52.2818	52.1363	51.9463	51.4951	51.0524	50.5648	50.5118	50.1522	49.7879	49.2881	49.0752	49.0253	48.7238	49.0411	49.5096
d-Tm94B1_19_H05F	27.8314	31.0102	34.2561	37.0113	39.6655	41.8892	43.5181	44.9799	46.1647	47.2893	48.1679	49.0004	48.5420	49.4124	49.9246	50.0370	50.5868	50.3289	51.2428	51.7204	52.0364	52.3134	52.6342	52.8631	53.1945	53.0513	53.3365	53.5345	53.6735	53.8373	53.9731	54.1190	54.2476	54.1959	54.1620	54.0030	53.9516	53.6207	53.2023	52.6868	52.3750	52.4175	51.8777	51.4228	51.3023	51.0700	51.1631	51.3290	51.9970
d-Tm94B1_19_H06F	30.5770	34.5422	37.5802	40.8250	43.1532	45.1049	47.4229	48.7327	49.6385	50.9858	52.0640	52.4566	52.3949	52.9117	53.4551	53.8598	53.8653	54.3487	55.0057	55.2038	55.7610	56.0027	56.3277	56.4456	56.6179	56.8718	57.0183	57.1722	57.0967	57.4958	57.6913	57.7018	57.8362	57.9115	57.9876	57.9087	57.6961	57.4129	56.9337	56.4277	56.2253	56.0998	55.6157	55.2378	55.0286	54.9499	54.7481	54.9110	55.3661
d-Tm94B1_19_H07F	28.5181	31.6098	34.5717	37.0781	39.5288	41.0513	42.5302	44.0789	44.9249	46.1428	47.2953	47.8332	47.7229	48.2207	48.6932	49.1537	48.9839	49.1453	49.8009	50.1022	50.7522	50.8785	51.2513	51.2642	51.5429	51.6769	51.7177	51.9928	52.2155	52.3037	52.4448	52.4327	52.5170	52.6277	52.7531	52.6313	52.5217	51.9501	51.5585	51.0271	51.0402	50.7169	50.3442	49.8187	49.6062	49.5109	49.2365	49.4191	49.9967
d-Tm94B1_19_H08F	28.6312	31.9603	34.8157	37.2306	39.8165	42.2252	43.1317	44.9738	45.8041	47.0562	47.9850	48.7333	48.7176	48.8668	49.3597	49.8555	49.6775	50.4487	50.6839	51.0570	51.2349	51.4874	51.8849	52.0084	52.1408	52.2669	52.4137	52.4929	52.8040	52.8591	53.0381	52.9580	53.2531	53.2091	53.1297	53.1252	52.8012	52.4730	51.9615	51.4230	51.0479	50.9882	50.4554	50.0141	49.7191	49.5980	49.4807	49.6951	50.3452
d-Tm94B1_19_H09F	28.2723	32.8395	36.5566	38.6578	41.0282	42.8504	45.0604	46.7590	47.6637	48.9182	49.9690	50.4545	50.5117	50.8949	51.3170	51.9578	51.7071	51.8551	52.8944	53.1142	53.6764	53.8562	54.2440	54.3856	54.5712	54.8919	54.9422	55.1144	55.6221	55.4328	55.5514	55.5376	55.6433	55.8308	55.9711	55.6045	55.5284	54.8580	54.3414	53.6388	53.5213	53.2325	52.5711	51.9733	51.7413	51.5546	51.3548	51.6116	52.1974
d-Tm94B1_19_H10F	30.0453	33.7979	36.6772	39.7959	42.3820	44.4850	45.7025	47.4622	48.7245	49.8821	50.9025	51.6034	51.4519	51.7960	52.6632	52.4063	52.5298	53.2463	53.7567	53.8400	54.3409	54.5558	54.8150	55.1903	55.4498	55.4630	55.5042	55.7503	55.3523	56.0100	56.1806	56.3717	56.5059	56.4768	56.2307	56.2338	55.7235	55.5526	54.7950	54.2349	53.8741	53.6440	53.1357	52.6124	52.1442	52.0915	52.0043	52.1696	52.9592
d-Tm94B1_19_H11F	29.3784	33.3251	36.1485	39.4576	41.6215	43.8907	45.0041	46.9660	47.9508	49.1635	50.2051	50.7981	50.7219	51.0187	51.5379	51.9672	51.8071	52.4395	52.8662	53.1215	53.5987	53.7861	54.2550	54.4454	54.6511	54.8774	54.8792	55.0153	55.1309	55.3522	55.5896	55.4789	55.6925	55.7453	55.6432	55.3935	55.1457	54.6882	53.9843	53.4621	53.1244	52.9144	52.3857	51.8602	51.5255	51.3237	51.2798	51.4902	52.2218
d-Tm94B1_19_H12F	28.3108	32.2040	34.2911	37.2853	39.4758	41.5528	42.7180	44.3727	45.2117	46.5759	47.4770	48.0517	47.9318	48.3019	48.7298	49.1555	49.0107	49.5647	49.8935	50.1434	50.4700	50.6926	51.0832	51.2572	51.3280	51.6331	51.6214	51.7693	51.8003	52.0496	52.2719	52.2197	52.4651	52.4137	52.3420	52.3252	52.1043	51.7697	51.3123	50.8107	50.5133	50.4619	50.0480	49.6240	49.3189	49.1869	49.1161	49.2728	49.8254
d-Tm94B1_20_A03F	26.6571	29.8016	33.1037	35.8209	37.4512	38.9683	40.4492	41.9053	42.6449	43.6515	44.4243	44.7157	44.8733	45.0475	45.2309	45.3913	45.5291	45.5964	46.1531	46.4050	46.6267	46.8072	47.0709	47.2826	47.3457	47.3793	47.3525	47.6587	47.6845	47.7772	47.8815	47.9092	47.9515	48.0797	47.9212	47.8993	47.5557	47.1421	46.6312	46.1380	45.8836	45.6653	45.2806	44.7872	44.3282	44.2446	44.1275	44.2837	44.9440
d-Tm94B1_20_A07F	28.5895	32.8978	35.5828	38.0323	39.9778	42.0579	43.6377	45.4019	46.3256	47.2158	47.9973	48.6351	48.6007	48.7859	49.1911	49.4876	49.5992	50.1215	50.3322	50.6740	50.8018	51.0675	51.3631	51.5994	51.6647	51.8064	52.1028	51.9878	52.2682	52.4094	52.4981	52.5949	52.6906	52.7597	52.7060	52.5749	52.2862	52.0160	51.2801	50.7815	50.5739	50.4236	49.8949	48.7448	49.1546	48.8881	48.8983	49.0183	49.7159
d-Tm94B1_20_A11F	28.3121	32.9805	35.0554	37.4559	39.6947	41.3995	43.3217	44.5977	45.7189	46.8173	47.2586	47.8224	48.0468	48.3182	48.6840	49.0420	49.2078	49.5235	50.0255	50.1291	50.4749	50.5697	50.9339	51.2555	51.1950	51.3225	51.5088	51.5642	51.8043	51.9202	52.0883	52.0849	52.2804	52.3802	52.3026	52.1320	51.8456	51.7160	50.9696	50.4481	50.3124	50.1271	49.7638	48.9825	49.1507	48.9052	49.0173	49.0293	49.6775
d-Tm94B1_20_A12F	26.5780	30.0267	32.4303	34.7876	36.4284	37.6161	39.3429	40.8060	41.4197	42.2986	42.7432	43.1674	43.2874	43.4263	43.8405	43.9828	43.9541	44.0945	44.4489	44.4913	44.8145	44.8425	45.2301	45.4794	45.4909	45.5657	45.7093	45.7179	45.8549	45.9033	46.0505	46.1095	46.2924	46.2808	46.1946	46.0353	45.7286	45.6161	44.9594	44.4288	44.2856	44.1091	43.6945	43.0755	43.0443	42.8531	42.9384	42.9752	43.6133
d-Tm94B1_20_B01F	28.2934	31.0488	34.2442	36.2731	38.0793	40.0391	41.4466	43.0280	43.7420	44.7777	45.3492	45.9636	46.1203	46.4011	46.8377	46.8564	47.0488	47.3387	47.6490	48.1267	48.2254	48.6081	48.7217	49.0559	49.1234	49.0962	49.2808	49.2313	49.5050	49.7152	49.7920	49.8616	49.8606	50.1481	50.2541	49.9426	49.1984	49.7913	49.4117	49.2573	49.1092	49.1355	48.7392	48.3893	48.3254	48.3582	48.2114	48.3821	48.8051
d-Tm94B1_20_B04F	25.7016	29.6327	32.3459	34.9936	36.3900	39.2467	40.4392	41.9696	43.0886	43.9585	44.7669	45.7397	45.9308	46.0424	46.6424	46.4580	46.6724	47.1217	47.6588	47.9475	48.0851	48.4476	48.6864	49.0253	49.1540	49.1579	49.3446	49.3981	49.7638	49.6522	49.9155	50.0778	50.1072	50.2010	50.3059	50.1209	49.4490	49.6386	49.0671	48.7451	48.5176	48.3794	47.9360	47.5441	47.3655	47.2694	47.0932	47.2434	47.8419
d-Tm94B1_20_B07F	28.0548	32.0230	35.5472	37.7774	40.0415	42.0512	43.7072	45.1704	46.2707	47.3765	48.0060	48.8898	48.8152	49.0211	49.5318	49.6437	49.8195	50.4658	50.9267	51.2343	51.3100	51.7406	51.8398	52.2087	52.2684	52.3975	52.5584	52.6998	53.0280	53.0983	53.0973	53.2763	53.3304	53.4727	53.4663	53.3803	53.0924	52.6901	52.1296	51.7951	51.4695	51.3225	50.7999	50.4404	50.2008	49.9770	49.8311	49.9947	50.5838
d-Tm94B1_20_B09F	25.4458	30.0822	31.8360	34.3120	35.8440	37.8926	39.0007	40.8674	41.7844	42.5753	43.4165	44.2026	44.1995	44.3686	44.7927	44.7837	44.9747	45.2273	45.6201	45.8339	46.0383	46.3230	46.5723	46.8992	47.0011	47.0869	47.2089	47.2631	47.4350	47.4946	47.6671	47.7746	47.7505	47.8556	47.8537	47.5840	46.3949	46.8743	46.2800	45.6788	45.3963	45.2090	44.6349	44.0997	43.7946	43.6436	43.4027	43.5955	44.3575
d-Tm94B1_20_B10F	25.7753	30.0060	33.1639	36.4547	38.5243	39.9635	42.0747	43.4231	44.8471	45.4447	46.7492	47.2620	47.4204	47.4493	48.0686	48.5215	48.4995	49.1188	49.4989	49.7634	50.1044	50.3573	50.6148	50.8812	50.7189	51.0462	51.1927	51.2050	51.5241	51.7034	51.9031	51.8460	52.2204	51.9129	51.9789	51.9172	51.8338	51.5258	50.8837	50.5905	50.2929	50.1185	49.5706	49.2194	49.0441	49.0259	48.7203	48.7941	49.5930
d-Tm94B1_20_B11F	25.9327	30.3559	32.7248	35.8697	37.4808	39.9771	41.4850	42.8854	44.1127	45.0499	46.1717	46.9193	46.8149	46.9021	47.3666	47.5364	47.7384	48.1684	48.7356	48.9707	49.0554	49.5116	49.6011	50.0185	50.1601	50.1653	50.2805	50.5145	50.7312	50.6296	50.8277	50.9333	50.9893	51.0246	51.1352	51.1194	50.8485	50.6327	50.0176	49.7653	49.5511	49.4798	49.0627	48.7892	48.5898	48.4471	48.3452	48.4768	48.9576
d-Tm94B1_20_C03F	26.0490	30.0466	33.4475	35.8562	39.3329	40.9146	42.8023	44.4418	45.3129	46.7226	47.3795	48.1421	48.0225	48.6241	48.8896	49.3477	49.6168	49.9486	50.2819	50.6457	51.1632	50.9735	51.1150	52.1935	52.2612	52.4001	52.4667	52.7511	52.8722	53.0598	53.0865	53.3435	53.3619	53.5577	53.4056	53.3985	53.3727	53.0352	52.5417	52.0667	51.9024	51.4837	51.3672	51.0608	50.7314	50.5847	50.5154	50.5989	51.3015
d-Tm94B1_20_C04F	25.7878	29.7173	32.6045	34.3661	37.6753	39.4553	41.0839	42.6202	43.8768	44.8978	45.8632	46.3522	46.3827	46.5775	47.1327	47.2380	47.4868	48.0291	48.4551	48.7384	48.9966	49.3372	49.5366	49.5315	50.0247	50.0270	50.1329	50.1863	50.5024	50.5946	50.6967	50.8455	50.9881	50.9036	51.0039	50.7526	50.5649	50.1973	49.6538	49.2250	48.9577	48.6057	48.2175	47.6311	47.4810	47.3312	47.1647	47.3766	48.0855
d-Tm94B1_20_C05F	27.6730	31.5583	35.1591	36.9921	39.8127	41.6561	43.2636	44.9462	46.4800	47.7379	48.5388	48.7753	49.0847	49.3835	49.8940	50.1508	50.4475	51.0544	51.3919	51.8697	52.1454	52.4889	52.5057	52.3962	53.0967	53.1493	53.2415	53.5183	53.7344	53.7994	53.9930	54.0970	54.3788	54.2551	54.4135	54.1746	54.1791	53.9402	53.5318	53.2125	52.9662	52.6737	52.3630	52.0587	51.8808	51.8310	51.7771	51.9706	52.4757
d-Tm94B1_20_C06F	25.4298	29.6003	33.8444	35.8877	38.4279	40.9417	42.4253	43.9518	45.3407	46.5779	47.3966	47.6640	48.2805	48.3813	48.8211	49.0601	49.4211	50.0355	50.4867	50.7659	51.0172	51.6251	50.9351	51.5107	52.2907	52.1463	52.4301	52.5847	52.6020	52.8730	53.0970	53.2671	53.3538	53.3134	53.3928	53.1473	53.1181	52.8597	52.2002	51.9698	51.6250	51.2218	50.9195	50.3631	50.2643	50.1804	50.0370	50.2452	50.8749
d-Tm94B1_20_C08F	26.1137	30.7884	34.2565	37.0193	39.2804	41.1140	42.5480	44.4191	45.8543	46.7877	47.9361	48.0711	48.4165	48.7343	49.1352	49.5151	49.9308	50.3424	50.8588	51.1863	51.5061	51.8900	51.9957	52.0357	52.6123	52.5686	52.6895	52.9053	53.1235	53.2284	53.4812	53.5652	53.8394	53.6995	53.8481	53.6271	53.4505	53.2337	52.6881	52.2797	51.9803	51.6553	51.2686	50.7988	50.6025	50.5127	50.4394	50.6688	51.2335
d-Tm94B1_20_C12F	26.8183	30.6142	33.8231	37.2630	38.3439	40.2550	41.9393	43.4214	44.6617	45.7142	46.4984	46.6157	46.9527	47.3910	47.7677	48.0403	48.3521	48.6324	49.0319	49.4617	49.8365	50.0561	50.4028	50.0092	50.9708	50.8663	50.8057	51.1998	51.3674	51.5064	51.6026	51.7190	51.8680	51.8469	51.8081	51.6970	51.4209	51.0793	50.5288	50.0820	49.8904	49.6181	49.0497	48.3315	48.2189	48.0573	48.0527	48.1751	48.8971
d-Tm94B1_20_D01F	27.0252	29.4831	33.9560	36.0580	38.5992	40.9050	42.6505	43.7219	45.3970	46.4200	47.1008	47.5102	47.9374	48.3074	48.6483	49.0131	49.1488	49.8537	50.3187	50.5503	50.7760	51.0865	51.3153	51.7850	51.8907	51.9489	52.2721	52.4869	52.5875	52.7240	52.8857	52.7761	53.1266	53.1626	52.7487	52.6050	52.8513	52.4552	52.0327	51.6264	51.3257	51.1593	50.8594	50.3810	50.1181	50.0058	49.8024	50.0340	50.6721
d-Tm94B1_20_D04F	23.5194	27.3851	31.1872	34.1840	36.2418	38.1957	40.4471	42.0589	43.9588	44.7591	45.6681	45.9883	46.5178	47.0467	47.6373	47.9898	47.9275	48.5705	49.0200	49.5010	49.7817	50.0452	50.4090	50.7631	51.0555	51.1201	51.2815	51.4468	51.7101	51.7933	52.0129	52.0412	52.2001	52.3028	52.2855	51.9365	52.0231	51.6238	51.0108	50.5947	50.4167	50.1345	49.7881	49.2553	49.0561	48.9866	48.6860	48.9186	49.7045
d-Tm94B1_20_D05F	27.9371	31.6201	34.8112	37.1433	39.1689	41.3916	43.7659	45.0089	46.0115	47.0011	47.8382	48.4180	48.7005	48.6160	49.0181	49.4183	49.7028	50.2741	50.8573	50.9461	51.2375	51.6764	51.8665	52.2120	52.2919	52.4777	52.5708	52.6572	52.9099	53.1889	53.1402	53.3472	53.4639	53.4757	53.3692	53.5082	53.3020	53.0583	52.7698	52.2188	51.9969	51.7828	51.3200	50.9094	50.8946	50.7875	50.7400	50.9618	51.4374
d-Tm94B1_20_D06F	26.5636	29.7541	34.0989	36.7670	39.1296	41.5801	43.1443	45.1185	46.6039	47.6215	48.3572	48.9159	49.0985	49.5733	50.1215	50.4456	50.6935	51.3462	51.6614	52.0174	52.3155	52.7964	53.0078	53.4145	53.5875	53.6992	53.9424	54.1523	54.4476	54.4846	54.7344	54.5146	54.8688	55.0315	54.4354	54.8757	54.7337	54.4293	54.0152	53.6084	53.2746	53.1063	52.7327	52.4634	52.0198	51.9654	51.7365	52.0324	52.6273
d-Tm94B1_20_D07F	24.7467	28.5965	32.5422	35.5532	37.9128	39.8906	41.9856	43.7469	45.1171	46.2559	47.1317	47.2932	47.8479	48.2738	48.8504	49.1057	49.2784	49.9731	50.4383	50.8351	51.0963	51.4807	51.8067	52.1909	52.2857	52.3801	52.6691	52.8843	53.0704	53.1558	53.3463	53.2437	53.6146	53.5943	53.7218	53.2984	53.3731	53.0201	52.5371	52.0079	51.7658	51.5212	51.1776	50.6807	50.4680	50.3876	50.1534	50.2793	51.0846
d-Tm94B1_20_D12F	25.9330	30.1549	33.1238	36.1290	39.2651	41.3939	43.8801	45.1144	46.5767	47.7047	48.6418	49.2915	49.5204	49.8845	50.0974	50.6084	51.0213	51.6160	52.1839	52.5449	53.0269	53.3077	53.6371	53.9372	54.2352	54.3868	54.5161	54.7680	54.9305	55.1732	55.3650	55.4826	55.5184	55.5825	55.3046	55.4921	55.2742	54.9379	54.4286	53.8262	53.6069	53.3573	52.8646	52.0227	52.1882	51.9728	51.8203	52.0887	52.8081
d-Tm94B1_20_E01F	27.4242	30.7241	33.5778	36.3029	38.4348	39.9336	42.0315	43.2061	44.5262	45.1473	46.3680	46.7205	46.7775	47.0464	47.6692	48.1678	48.2793	48.7397	49.0301	49.2284	49.8037	50.0422	50.3034	50.5253	50.8063	50.8639	51.1254	51.2056	51.3502	51.5974	51.7647	51.8401	51.7905	51.8403	51.9056	51.7787	51.6567	51.3258	51.0410	50.5425	50.4268	50.2372	49.7416	49.3260	49.2131	49.0087	48.9888	49.2042	49.3696
d-Tm94B1_20_E03F	24.5064	28.3770	31.2316	34.2743	36.6279	38.5402	40.7345	42.1984	43.0963	44.1810	45.5866	45.9903	46.2509	46.7046	46.8803	47.0909	47.6390	48.3456	48.7318	49.0064	49.4079	49.6730	49.7746	50.1293	50.3742	50.6900	50.5586	50.8178	51.1519	51.1541	51.2048	51.4935	51.5337	51.7183	51.5259	51.5574	51.5139	51.1995	50.6288	50.2561	49.0818	49.8521	49.4048	48.9871	48.7686	48.6796	48.5703	48.6361	49.3040
d-Tm94B1_20_E04F	26.3479	30.4048	33.5893	36.1863	38.4565	40.5275	42.7198	44.3824	45.5120	46.4081	47.4799	48.2283	48.1719	48.6490	49.1761	49.3819	49.7910	50.3445	50.6089	51.3109	51.4628	51.7369	52.0079	52.2150	52.4367	52.8518	52.9032	53.0870	53.3056	53.4410	53.5501	53.7760	53.7313	53.8211	53.7598	53.6516	53.4870	53.1586	52.6663	51.9894	51.9309	51.7061	51.0988	50.6605	50.3801	50.2620	50.1826	50.3081	51.2508
d-Tm94B1_20_E05F	27.6190	31.8359	34.7613	36.8799	39.4457	41.3194	43.2814	44.9165	45.7726	46.9199	47.4911	48.1118	48.3880	48.3254	49.0317	49.2831	49.6521	50.1364	50.5300	50.3721	51.2422	51.3638	51.6297	51.9435	52.1997	52.2690	52.3950	52.6102	52.7448	52.9067	53.1030	53.1707	53.1999	53.1800	53.3224	53.1586	52.9172	52.5308	52.2959	51.6834	51.6275	51.2858	50.8927	50.4866	50.3499	50.1663	50.0644	50.3037	50.4522
d-Tm94B1_20_E06F	25.5518	29.5624	32.6254	35.8673	37.7180	40.1259	41.8549	43.5101	44.8940	46.2916	46.8251	47.5484	47.7064	48.1501	48.8711	48.9697	49.3264	49.8927	50.1687	50.6841	51.0743	51.3351	51.7338	52.0118	52.2199	52.2115	52.4261	52.6336	52.8168	52.9548	53.2791	53.2085	53.2294	53.2805	53.2959	53.2327	53.2059	53.1808	52.8291	52.2816	51.5121	51.8354	51.6116	51.1944	51.0077	50.8389	50.9083	51.0662	51.4947
d-Tm94B1_20_E09F	25.8008	29.5741	31.8009	34.8935	36.8370	38.4538	40.6121	41.9810	43.0538	44.8484	44.9731	45.4561	45.9582	45.8726	46.3529	46.7134	46.9654	47.6298	47.8885	47.9911	48.6406	48.8715	49.0951	49.3587	49.5872	49.6668	49.7947	49.7447	50.0300	50.1026	50.3430	50.4730	50.6012	50.6811	50.5832	50.6128	50.4103	50.2011	50.0377	49.6262	49.5306	49.3816	49.0746	48.8302	48.7876	48.6495	48.5484	48.7574	49.0526
d-Tm94B1_20_E10F	25.4548	29.5867	32.2909	35.9740	37.6234	39.6616	41.7598	43.8961	44.8509	46.4097	47.3655	47.9796	47.6565	48.4187	49.0515	49.1443	49.6017	50.3371	50.7199	51.1535	51.4742	51.7593	52.0142	52.2197	52.5793	52.8757	52.8012	53.1863	53.4522	53.4253	53.5406	53.8279	53.8385	53.9627	53.8865	53.9366	53.8604	53.6426	53.2193	52.9275	52.0403	52.5241	52.1506	51.8323	51.5721	51.6092	51.5251	51.6164	52.1515
d-Tm94B1_20_E11F	28.7577	32.1797	34.8084	37.8214	39.8052	41.4498	43.4318	44.9183	46.0776	47.4443	48.2312	48.7201	48.8263	48.8340	49.3584	49.7364	50.1758	50.7611	51.0671	51.2769	51.7832	52.1713	52.3324	52.6356	52.8090	52.9718	53.1423	53.0922	53.4443	53.5211	53.6462	53.8285	53.9262	54.0084	53.8712	53.7744	53.5169	53.0534	52.6815	52.1149	51.9242	51.6575	51.2256	50.7719	50.6412	50.4152	50.2203	50.5503	51.0329
d-Tm94B1_20_E12F	26.8923	30.2374	32.6326	35.3649	37.1624	38.7876	40.6665	41.9565	42.7599	44.0390	44.6169	45.1726	45.1934	45.3518	45.6505	45.8093	46.0962	46.6714	47.0496	47.1593	47.6510	48.0051	48.1839	48.4613	48.6284	48.6793	48.8409	48.8265	49.0317	49.1330	49.4074	49.3942	49.4620	49.5048	49.3927	49.3462	49.0824	48.5873	48.0286	47.5108	47.2697	47.0141	46.5296	46.0263	45.7238	45.4936	45.2916	45.5020	46.0885
d-Tm94B1_20_F01F	26.2579	29.8421	32.7973	35.0669	37.2114	39.2677	40.9474	42.2548	43.4841	44.6654	45.5874	45.9830	46.1708	46.4621	46.9631	47.2206	47.5848	47.8301	48.1874	48.5683	48.8778	49.3171	49.8596	49.9409	50.0109	49.5587	50.1804	49.7783	50.4900	50.4603	50.8326	50.8958	51.0173	51.1091	50.9778	50.8734	50.8520	50.4410	49.9144	49.5897	49.2717	49.1907	48.6384	48.1358	48.0549	47.8954	47.7284	47.8331	48.5606
d-Tm94B1_20_F02F	24.0568	27.9591	30.8249	33.0511	35.3457	37.2102	38.9204	40.2080	41.5878	42.7917	43.4545	44.1891	44.2730	44.6571	44.9455	45.3377	45.4413	45.7377	46.0570	46.5510	46.7789	47.2532	47.6036	47.6984	47.8866	47.8953	48.1014	48.1497	48.4414	48.3460	48.7775	48.9088	48.7852	48.9780	48.7028	48.6771	48.4835	48.1654	47.6529	46.9526	46.8753	46.6162	46.0109	45.6347	45.2667	45.0400	44.9313	45.1496	45.7119
d-Tm94B1_20_F05F	25.6730	29.5543	32.8310	34.7780	38.1267	39.8223	41.5829	43.1982	44.7052	45.7938	46.3883	47.2031	47.4665	47.4880	48.4083	48.4556	49.2925	49.1776	49.7018	50.1584	50.4349	50.9939	51.4402	51.4408	51.6879	50.8639	51.8161	51.5466	52.0547	52.2700	52.2833	52.6179	52.7008	52.8411	52.7138	52.7288	52.6287	52.4346	52.0843	51.6746	51.5982	51.4408	51.0994	50.6266	50.4205	50.2962	50.2250	49.4571	50.8495
d-Tm94B1_20_F11F	26.5212	30.7717	34.3619	36.6757	39.4881	41.4753	43.9294	45.4025	46.8451	48.0318	48.8753	49.5496	49.8567	50.0014	50.6730	50.9958	51.6054	51.8562	52.4179	52.9049	53.1531	53.5642	54.1454	54.4594	54.4385	54.2283	54.7653	54.6000	55.1146	55.1867	55.5162	55.5679	55.7708	55.8597	55.7753	55.7056	55.6730	55.1889	54.6748	54.2836	53.9658	53.7815	53.1844	52.6870	52.5688	52.3912	52.2124	52.3853	53.1002
d-Tm94B1_20_G11F	26.2650	30.4863	33.8815	37.0276	39.0174	41.1852	43.3235	44.4565	45.9781	47.4322	47.9816	48.7376	49.0406	48.9895	49.7458	50.2392	50.4412	50.8472	51.2381	51.5174	52.0319	52.5015	52.6473	53.0675	53.2360	53.3103	53.5268	53.6609	53.8955	54.0094	54.0204	54.3003	54.4247	54.4668	54.4133	54.2733	54.1190	53.7943	53.3215	52.7196	52.5832	52.3029	51.8091	51.2555	51.1901	49.9059	50.8252	51.1223	51.7395
d-Tm94B1_20_H02F	25.9219	29.6692	32.9679	35.6464	38.0305	40.0256	41.3094	42.6288	44.4542	45.4529	46.2606	46.9919	47.1422	47.0823	47.7662	48.1041	48.3317	48.5988	49.3028	49.5740	49.9693	50.2094	50.5232	50.7261	50.9536	50.8699	51.0693	51.2091	51.4733	51.6899	51.8259	51.7158	51.9180	52.0607	52.1010	52.1113	52.0503	51.8333	51.5183	51.2979	51.1744	50.9170	50.7514	50.4076	50.3346	50.3104	50.2424	50.3676	50.6578
d-Tm94B1_20_H04F	29.2537	33.4485	36.3171	39.4362	41.6815	43.9289	44.9412	46.8927	48.3701	49.4528	50.4048	50.9917	51.1243	51.1090	51.6730	51.9213	52.6610	53.1019	53.5345	53.8876	54.3623	54.5503	54.8021	54.9492	55.0946	55.4382	55.6293	55.6903	55.5342	55.9185	56.1932	56.2076	56.3693	56.3737	56.5202	56.4731	56.3499	56.0968	55.8558	55.3536	55.1029	55.0751	54.6652	54.4267	54.2630	54.1882	54.0445	54.2006	54.4840
d-Tm94B1_20_H05F	27.0802	30.9468	34.3882	37.0858	39.4688	41.2703	42.7382	44.3319	45.4302	46.6801	47.6290	48.3989	48.3794	48.3289	48.9991	49.3245	49.6369	49.7443	50.4918	50.7961	51.3362	51.4693	51.8815	51.9029	52.2482	52.3489	52.3719	52.5228	52.6996	52.8624	52.9890	52.9924	53.1484	53.2513	53.3220	53.2639	53.1580	52.7293	52.3233	51.8620	51.7957	51.5311	51.1351	50.7133	50.5564	50.4341	50.2340	50.4922	50.9010
d-Tm94B1_20_H09F	27.9413	31.5723	33.8141	36.4498	38.8670	40.5110	42.0632	43.5902	44.6426	45.7287	46.8619	47.3349	47.2732	47.3384	48.0107	48.1616	48.2354	48.7699	49.3208	49.5376	49.7903	50.0189	50.2040	50.6092	50.8152	50.7246	50.7639	51.0531	50.7600	51.1602	51.2502	51.4330	51.6011	51.6417	51.4970	51.4944	51.2000	51.0822	50.5920	50.2289	49.9561	49.6314	49.3709	49.0220	48.8218	48.6042	48.6187	48.6440	49.3436
d-Tm94B1_20_H10F	28.5533	32.2922	35.6481	37.9203	40.4477	42.5554	43.9258	44.9404	46.3736	47.6295	48.5716	48.9840	49.2321	49.1415	49.9610	50.0704	50.3040	50.7161	51.3308	51.4505	51.8862	52.0812	52.3658	52.7585	52.9650	52.8227	53.0444	53.1862	53.0121	53.4551	53.4932	53.6408	53.8998	53.9612	53.7701	53.7696	53.5598	53.2182	52.7753	52.3439	52.0527	51.8076	51.4639	51.0826	50.8730	50.6578	50.6191	50.7118	51.5097
d-Tm94B1_20_H11F	27.5939	31.3812	34.7798	37.6773	39.7756	41.7977	43.9809	44.9130	46.6877	47.8535	48.5541	49.4214	49.6667	49.5610	50.3589	50.5812	50.7954	51.1611	51.7576	52.2284	52.5680	52.7931	53.0938	53.4073	53.5477	53.7063	53.8011	53.9395	53.9469	54.2491	54.3759	54.4688	54.7323	54.7608	54.6631	54.6314	54.5236	54.2195	53.7467	53.3980	53.0818	52.9005	52.5762	52.2419	52.0875	51.9352	51.8973	52.0691	52.7076
d-Tm94B1_20_H12F	28.7521	32.8488	35.5609	38.5552	40.4115	42.2233	44.0880	45.2863	46.5785	47.6795	48.5444	49.0038	49.2305	49.5588	49.9020	50.0253	50.2140	50.7485	51.3105	51.5125	51.8803	52.0664	52.3625	52.7227	52.9345	52.7875	52.8739	53.1480	52.7470	53.2920	53.4684	53.5204	53.9039	53.8389	53.6944	53.6633	53.3127	53.1014	52.5043	52.0550	51.7961	51.3816	51.0986	50.6511	50.5773	50.1632	50.0746	50.1409	50.9921
d-Tm94B1_21_A01F	29.6735	34.7146	37.3571	40.0464	42.0625	43.9990	45.3436	46.7264	47.9161	48.8952	49.6895	50.2753	50.2669	50.2854	50.5984	50.8794	51.1658	51.3986	52.0035	52.3199	52.7272	52.9675	52.9765	53.2737	53.3240	53.4880	53.4541	53.7230	53.8561	53.9856	53.9952	54.2285	54.2561	54.3785	54.2468	54.2364	53.9827	53.5442	53.2133	52.6995	52.4618	52.1917	51.7936	51.4856	51.0621	51.0286	50.9088	51.1086	51.6937
d-Tm94B1_21_A02F	28.8916	34.0339	36.4998	39.5882	41.4278	43.1876	44.5765	46.1931	46.9785	48.1437	49.0376	49.8237	49.6906	49.6155	49.8533	50.4580	50.3754	51.0179	51.3433	51.7222	52.1702	52.2822	52.2520	52.5642	52.6862	52.8012	52.8799	53.0034	53.2076	53.3383	53.5059	52.9796	53.6255	53.7241	53.7994	53.6438	53.4644	53.1707	52.7636	52.3485	52.1055	51.9877	51.5678	51.1577	50.8871	50.7827	50.7897	50.9163	51.4355
d-Tm94B1_21_A03F	29.5443	34.0803	37.5845	40.3725	42.4042	44.3869	45.9417	47.3004	48.1027	49.3389	49.8730	50.6057	50.5583	50.5107	50.9614	51.2535	51.3093	51.4913	52.1310	52.6027	53.0696	53.1888	53.1788	53.4812	53.5791	53.7182	53.7808	53.9073	54.0535	54.1434	54.3534	53.8473	54.5107	54.5418	54.6050	54.4264	54.2859	53.9282	53.4561	52.9798	52.7728	52.6524	52.2058	51.7892	51.5484	51.3354	51.3255	51.4151	51.9728
d-Tm94B1_21_A08F	28.7733	31.7491	35.2351	37.0091	39.3485	40.5252	42.0423	43.1263	44.5589	45.1949	45.8174	46.4430	46.2682	46.4529	46.7258	46.7588	46.9802	47.1437	47.5373	47.7578	48.3307	48.4086	48.3711	48.6426	48.7100	48.6857	48.7426	48.9545	49.0215	49.2173	49.2364	49.2752	49.4222	49.4379	49.3504	49.3478	49.1580	48.8182	48.4463	47.9488	47.8608	47.5721	47.2002	46.9304	46.5149	46.4846	46.4610	46.6206	47.1482
d-Tm94B1_21_A09F	29.1097	32.7209	36.3314	38.1369	40.7255	42.3849	43.5150	44.9094	45.7827	46.8136	47.1728	48.0751	48.1365	48.2367	48.2512	48.6759	48.7328	48.7736	49.2510	49.6867	49.8983	50.1810	50.2878	50.6220	50.6873	50.6804	50.7940	50.8751	51.0278	51.2523	51.4459	51.3472	51.4294	51.5175	51.4941	51.3099	51.2344	50.8590	50.3424	49.8894	49.6754	49.4683	49.0735	48.6548	48.5393	48.3604	48.2918	48.4910	48.9161
d-Tm94B1_21_A12F	31.6734	34.4529	37.8629	40.3488	42.1126	43.6316	45.1154	46.6681	47.6693	48.3784	48.6275	49.4210	49.4479	49.6463	49.8447	50.2030	50.5511	50.5652	50.8046	51.1523	51.4928	51.5889	51.8135	52.1699	52.1639	52.1877	52.4713	52.4930	52.5825	52.7604	52.7595	52.8121	52.9083	53.1078	52.9915	52.8707	52.8053	52.4556	51.9682	51.5420	51.2727	50.9349	50.5887	50.2950	49.8704	49.8620	49.6896	49.8751	50.3669
d-Tm94B1_21_B02F	27.8639	30.9956	34.5173	37.4887	39.6474	41.2598	43.3647	44.6959	45.8886	46.8841	48.0004	48.4909	48.4224	49.0072	49.3950	49.7594	49.8075	50.2657	50.7179	50.9886	51.3540	51.6271	51.8609	52.1234	51.8110	52.3271	52.5474	52.3771	52.8113	52.9942	53.0659	53.0853	53.4089	53.3005	53.2604	53.2530	53.0555	52.6917	52.1921	51.7917	51.5627	51.2968	50.7940	50.4732	50.1579	50.1325	49.8804	50.0172	50.6319
d-Tm94B1_21_B04F	28.5958	31.9584	34.9154	37.2099	39.0359	40.2207	42.1591	43.5333	44.5952	45.3138	46.3091	46.6063	46.5396	46.9008	47.1758	47.5844	47.6045	48.0375	48.2870	48.4882	48.8249	48.9368	49.4070	49.5375	49.2414	49.6264	49.7855	49.6957	50.0360	50.1300	50.3023	50.3618	50.5774	50.5425	50.4794	50.4687	50.1755	49.9338	49.5085	49.0580	48.8305	48.6182	48.1626	47.9214	47.6109	47.6135	47.3749	47.5930	47.9920
d-Tm94B1_21_B07F	28.8702	32.6521	35.5486	37.9662	40.6471	41.6634	43.6804	44.9664	46.0234	47.0401	47.5712	48.3379	48.3479	48.5588	49.1983	49.3645	49.4021	49.6483	50.2629	50.4620	50.6856	51.0450	51.1352	51.4787	51.4936	51.6511	51.6749	51.5843	51.8250	52.0623	52.2920	52.4667	52.3475	52.6669	52.5077	52.5679	52.4344	52.0668	51.6635	51.2346	51.1284	50.6957	50.5374	50.1820	50.0381	49.8205	49.7715	49.8518	50.2387
d-Tm94B1_21_C02F	27.4982	31.4880	33.6816	36.7216	39.3319	41.0895	42.8750	44.5186	45.5639	46.4096	47.1414	47.8635	47.6988	48.1064	48.2852	48.8962	49.3868	49.6736	49.9181	50.2454	50.6085	50.8623	51.4218	51.4096	51.6190	51.7040	51.8854	52.2050	52.2149	52.4543	52.5217	52.5469	52.7003	52.9044	52.7110	52.6432	52.5542	52.2127	51.4333	51.2008	50.9684	50.3162	50.3514	49.9657	49.6080	49.4113	49.3808	49.4303	50.1468
d-Tm94B1_21_C07F	26.3628	29.8951	32.6950	34.8019	37.7461	39.0278	40.9264	42.8455	43.5097	44.3324	44.9934	45.7574	45.7789	46.0011	46.3314	46.7940	46.9383	47.2046	47.5694	47.9509	48.1094	48.1497	48.6745	48.8874	48.9678	48.9794	49.3729	49.3032	49.5653	49.6981	49.7837	49.6519	49.8364	49.9210	49.9067	49.8077	49.6321	49.2119	48.6412	48.2536	48.2561	47.9064	47.5993	47.1131	46.8704	46.7593	46.5621	46.7506	47.2043
d-Tm94B1_21_D01F	26.7824	31.1333	34.2876	37.1156	39.4229	41.5647	43.4218	45.3695	46.7392	48.0171	48.8675	49.2415	49.7131	50.0426	50.6293	50.8905	51.2374	51.5389	52.0667	52.5972	52.8634	53.2133	53.5519	53.7960	54.0240	54.1132	54.4002	54.4800	54.7954	54.7059	54.9468	55.1976	55.2734	55.4268	55.3599	55.0835	55.0087	54.6111	54.0215	53.5421	53.3813	53.1930	52.7624	52.3132	51.9412	51.8426	51.7312	51.9076	52.6180
d-Tm94B1_21_D04F	28.8360	32.9172	36.0108	38.2276	39.5125	42.4425	44.1023	45.1700	46.8714	47.8894	48.7450	49.0054	49.2220	49.7522	50.2109	50.3885	50.7114	51.2121	51.6124	51.9052	52.1846	52.4045	52.6852	53.1221	53.2601	53.2676	53.7125	53.7672	53.9100	53.9488	54.1153	54.0319	54.3938	54.5345	54.7582	53.8808	54.3039	53.9724	53.5759	53.1905	52.8709	52.6229	52.4142	51.9742	51.7302	51.6391	51.3746	51.5804	52.2540
d-Tm94B1_21_D07F	23.7385	28.8784	31.3770	34.7556	36.2120	38.9246	41.1727	42.2473	43.8836	45.1011	46.4157	46.7101	46.9106	47.3718	48.1700	48.3353	48.5358	49.0415	49.5392	49.8558	50.5320	50.4955	51.1054	51.1187	51.4264	51.5832	51.6523	51.8329	51.8793	52.0962	52.1730	52.4340	52.5758	52.5978	52.6884	52.2070	52.5292	52.1975	51.7559	51.2623	51.2338	51.1265	50.7491	50.4242	50.1308	49.8768	49.8942	49.9881	50.7287
d-Tm94B1_21_D08F	25.1643	29.6771	31.5299	33.7372	35.3734	37.4921	39.2659	40.1786	41.7864	42.6891	43.7267	43.8367	43.9302	44.3027	44.7587	45.2129	45.2292	45.5888	46.1397	46.3538	46.5531	46.7196	47.3099	47.2800	47.4149	47.6606	47.6719	47.6740	47.8928	48.0715	48.0683	48.2664	48.4454	48.4502	48.3907	47.9861	48.3246	47.9411	47.5774	47.1478	47.0585	46.9487	46.6916	46.3322	46.0368	45.9088	45.9051	45.9684	46.6334
d-Tm94B1_21_D10F	27.5574	31.7678	34.1819	36.9667	39.1604	41.2101	42.7805	44.0663	45.9182	46.4947	47.4193	47.7648	48.4390	48.5264	49.2548	49.1034	49.5795	49.9885	50.5118	50.7073	51.3421	51.4873	51.8951	51.9410	52.1838	52.3888	52.3257	52.5084	52.7476	52.7689	52.9091	53.1985	53.2068	53.2176	53.2303	52.3733	52.7003	52.4041	51.6302	51.1287	51.0458	50.8640	50.2826	49.8804	49.5852	49.3461	49.3064	49.4648	50.2544
d-Tm94B1_21_D11F	29.0137	32.8101	35.2564	37.7680	39.3241	41.9314	43.6553	45.3880	46.4121	47.3886	48.1999	48.3754	48.5240	49.1629	49.4562	49.6954	49.8646	50.3069	50.7567	51.1173	51.4037	51.5994	52.1250	52.3870	52.5305	52.3911	52.7350	52.8001	52.9997	53.0679	53.2981	53.3356	53.5058	53.4566	53.4688	53.1436	53.0120	52.5638	51.8835	51.3340	51.0868	50.8156	50.3416	49.7266	49.3602	49.2289	48.9229	49.1211	50.0465
d-Tm94B1_21_D12F	28.1473	31.8491	34.8932	37.6927	38.9667	41.0443	42.7278	44.3051	45.5771	46.5513	47.8556	47.9737	48.0933	48.5341	48.8816	49.2628	49.2975	49.9892	50.4372	50.6406	50.9097	51.1695	51.5453	51.8807	52.1690	51.9247	52.2896	52.4293	52.5855	52.7835	52.9333	52.8157	53.0962	53.2386	52.6024	52.5801	52.8978	52.5568	52.0665	51.5669	51.2058	51.0548	50.6651	50.1719	49.8965	49.7481	49.5976	49.8307	50.4811
d-Tm94B1_21_E03F	26.7175	29.8190	32.9243	35.5491	38.1736	39.8932	42.5046	43.4202	44.2935	45.4480	46.0992	46.7494	47.2360	47.3301	47.8955	47.7837	48.2605	48.6683	49.1245	49.5271	49.8476	50.2273	50.3182	50.5673	50.7658	50.9062	50.9261	51.2374	51.3232	51.5045	51.5832	51.8248	51.9494	51.9602	51.6704	51.7173	51.5908	51.2905	50.7453	50.1980	49.9660	49.7638	49.4222	49.0992	48.7445	48.6944	48.4293	48.6496	49.3425
d-Tm94B1_21_E06F	26.4554	29.9839	32.4671	34.9420	36.8153	39.0879	41.3094	41.9746	43.2032	44.0693	44.9505	45.3438	45.4665	45.8891	46.3740	46.4877	46.6040	47.0505	47.3729	47.5681	48.1327	48.2907	48.5515	48.8020	49.0622	48.8737	49.1244	49.2628	49.4453	49.5281	49.8981	49.6825	49.8315	49.8601	49.7260	49.7398	49.6070	49.4513	49.0488	48.5938	47.8193	48.0256	47.7675	47.2829	46.9880	46.8909	46.7478	46.9926	47.4702
d-Tm94B1_21_E07F	25.8303	29.2382	32.0242	35.8090	37.8341	40.2924	41.6277	43.7563	44.7877	46.1375	46.9016	47.4794	48.2912	48.2583	49.0279	48.8926	49.2732	49.8657	50.2626	50.7892	51.0826	51.2755	51.5360	51.7974	52.0008	52.2821	52.3149	52.5060	52.9154	52.9945	53.0883	53.2660	53.2666	53.4165	53.3530	53.3378	53.2158	52.9482	52.4917	52.2273	50.9418	51.7359	51.2638	50.8680	50.6188	50.6596	50.4523	50.6007	51.2368
d-Tm94B1_21_E08F	25.1641	28.5371	31.1400	34.2042	35.8788	38.3288	39.2955	40.9548	42.0390	43.2201	43.9463	44.4696	44.6261	45.2191	45.6997	45.8515	45.8931	46.1565	46.7619	46.9725	47.2473	47.6957	47.9362	48.1556	48.4302	48.1874	48.3242	48.5504	48.6763	48.8905	49.1218	49.0302	49.2421	49.3217	49.2369	49.1796	49.1595	49.2068	48.9631	48.7682	47.4151	48.2388	48.1697	48.0209	47.7804	47.8681	47.7409	47.9050	48.1041
d-Tm94B1_21_E09F	26.9625	30.2828	33.3408	35.4466	37.9000	39.3530	40.9357	42.3929	43.3601	44.1670	44.9735	45.2183	45.6319	45.9923	46.5358	46.4805	46.8506	47.1778	47.3800	47.5408	48.1775	48.2787	48.4001	48.7826	49.0969	49.0421	49.1370	49.3697	49.5193	49.6176	49.9393	49.8992	49.8828	49.9364	49.9762	49.7526	49.5708	49.0186	48.6564	48.0530	47.8666	47.5741	47.0519	46.6345	46.3611	46.2143	46.0743	46.2648	46.6011
d-Tm94B1_21_E10F	26.3039	29.5892	31.8018	34.1127	36.7546	38.3758	40.0636	41.3477	42.3300	43.4833	44.1514	44.7306	44.8370	44.9359	45.7743	45.8112	45.9354	46.3033	46.6055	47.0757	47.3769	47.6312	47.8546	47.9698	48.2837	48.3408	48.3525	48.5384	48.6733	48.8494	49.0100	49.1274	49.2406	49.2954	49.0871	49.1191	49.0204	48.8308	48.3618	48.1778	47.5267	47.5875	47.3304	47.0541	46.6519	46.6848	46.5623	46.6915	47.2049
d-Tm94B1_21_E11F	28.0480	31.0739	34.0130	36.8971	39.2487	40.6039	42.5891	44.3199	45.1470	46.4973	46.9340	47.5500	47.7140	48.1319	48.6108	48.5643	48.9223	49.4300	49.7177	50.2381	50.5407	50.8190	50.9744	51.3110	51.3976	51.6383	51.5926	51.8950	51.9401	52.1417	52.2800	52.4585	52.4782	52.5692	52.3735	52.3617	52.2061	51.7849	51.1521	50.7271	50.2793	50.1039	49.7339	49.3413	48.9821	48.8758	48.6660	48.8839	49.6741
d-Tm94B1_21_E12F	27.5035	31.2710	33.5610	36.9443	39.2198	41.3947	43.1967	44.7090	45.7119	47.2242	47.8120	48.2086	48.5151	48.6280	49.4343	49.7484	49.9379	50.4345	50.8128	51.2601	51.5899	51.9226	52.0950	52.3536	52.6196	52.5593	52.6838	52.9775	53.1635	53.2971	53.5511	53.5407	53.6908	53.8108	53.6646	53.6731	53.5032	53.2546	52.7909	52.5798	51.8429	51.8421	51.5136	51.2730	50.9225	50.8813	50.7773	51.0065	51.5461
d-Tm94B1_21_F02F	26.0500	28.9309	32.3843	34.8263	37.1053	39.0878	40.3436	42.4211	43.5953	44.7886	44.9951	46.2929	46.2465	46.4233	47.0745	47.2945	47.3086	47.8675	48.2386	48.6432	49.0453	49.4220	49.6206	49.9059	50.0455	50.2953	50.3728	49.8412	50.5922	50.8794	50.8305	50.9580	50.9948	51.1380	50.9537	50.9631	50.9123	50.5402	50.2718	49.7484	49.5619	49.4079	48.8856	48.6188	48.4042	48.3134	48.2395	48.4182	48.9483
d-Tm94B1_21_F03F	27.0475	29.3704	32.9862	35.1302	36.9608	38.6611	39.7664	41.6640	42.7219	43.6305	43.9196	44.9370	44.9877	45.3470	45.5958	45.9402	45.9460	46.3961	46.6893	46.8778	47.1920	47.4301	47.7022	47.9589	48.1350	48.2248	48.3330	48.5673	48.7729	48.7079	48.7999	49.0196	49.0145	48.9218	48.9193	48.7585	48.6223	48.3885	48.1777	47.5670	47.4428	47.2841	46.9471	46.4698	46.3395	46.1156	46.0416	46.2299	46.7747
d-Tm94B1_21_F04F	26.6427	29.4480	32.4612	34.3454	36.4405	37.8887	38.6571	40.8510	41.8590	42.6967	43.1681	43.7702	43.7432	44.2003	44.4635	44.9410	44.6347	45.2474	45.6029	45.8120	46.0763	46.2865	46.5082	46.7129	46.8025	46.9407	47.0462	47.2879	47.4724	47.3000	47.4094	47.5997	47.5671	47.5453	47.6201	47.4031	47.4342	47.2534	47.1447	46.7574	46.5433	46.5248	46.1767	45.8155	45.7763	45.5427	45.5617	45.7365	45.7614
d-Tm94B1_21_F08F	26.1203	29.3002	33.4956	35.2580	37.6941	39.9864	41.7921	43.4888	44.5513	45.7307	46.5360	47.3602	47.2589	47.6719	48.1788	48.3327	48.8482	49.2484	49.8260	50.1151	50.2785	50.8474	51.4139	51.3944	51.6312	51.7222	51.8588	51.8585	52.1382	51.8522	52.5371	52.6925	52.6590	52.8376	52.6699	52.7127	52.4638	52.2995	51.8380	51.1982	50.9550	50.8258	50.2917	50.0471	49.6252	49.5332	49.3153	49.7295	49.5595
d-Tm94B1_21_G01F	25.9460	29.8991	32.7601	36.0642	38.6609	40.0290	42.3982	43.7330	44.9051	46.5978	47.0251	47.8215	48.0005	48.3519	48.8848	48.9563	49.5959	50.0733	50.4560	50.8219	51.0983	51.3302	51.7850	52.0876	52.1245	52.2401	52.5017	52.6933	52.8571	53.0688	53.1053	53.2199	53.3662	53.5099	53.4282	53.3511	53.2385	52.8423	52.4583	52.0142	51.8578	51.5794	51.1624	50.7059	50.6969	50.3722	50.3402	50.5519	51.1315
d-Tm94B1_21_H01F	30.8265	34.3410	37.8914	40.6196	43.1712	45.2322	47.0917	48.8833	49.9370	51.3410	52.2534	52.6478	52.9119	53.0618	53.6536	53.7476	54.3444	54.6118	55.4063	55.6370	56.1790	56.5126	56.7520	56.9325	57.0625	57.4410	57.6104	57.6127	57.1010	58.1268	58.2872	58.3040	58.4536	58.5837	58.5968	58.3475	58.1894	57.7946	57.2863	56.6640	56.4070	56.1863	55.6804	55.2594	54.9659	54.8897	54.6514	54.9643	55.4639
d-Tm94B1_21_H02F	28.2022	32.0497	35.3667	37.7668	40.1163	41.9006	43.7491	44.8694	46.6901	47.6120	48.4867	48.9120	48.9872	49.3895	49.7476	50.0054	50.2913	50.7768	51.3007	51.3999	52.0164	52.2442	52.4954	52.6595	52.7920	52.9490	53.1887	53.2735	53.2362	53.6379	53.6999	53.7052	53.8860	53.9410	53.8914	53.9181	53.7181	53.4172	52.9954	52.5046	52.2140	52.0854	51.7090	51.3540	51.0919	51.0566	50.7625	50.8818	51.3489
d-Tm94B1_21_H04F	28.4332	31.8783	35.0070	37.0854	39.0378	40.9558	42.6766	43.5748	45.2609	46.2469	47.0253	47.5288	47.6402	47.8652	47.7830	48.3691	48.7478	48.9692	49.5019	49.7114	50.0639	50.2789	50.5377	50.7454	50.7285	50.9212	51.1332	51.1825	50.8883	51.5361	51.6328	51.6580	51.6613	51.7031	51.8041	51.6985	51.4932	51.1935	50.8027	50.1575	50.0012	49.8617	49.4237	49.0080	48.7985	48.6593	48.3999	48.6090	49.1354
d-Tm94B1_21_H05F	24.6756	28.6364	32.0042	33.8522	36.4814	38.5293	39.9754	41.6215	42.7255	43.8305	44.9447	45.2289	45.1216	45.7359	46.0295	46.4098	46.3942	46.7083	47.3773	47.5793	48.0519	48.3450	48.6041	48.7681	49.0911	49.0967	49.1625	49.3273	49.4360	49.7526	49.7295	49.8090	49.9353	50.0258	49.8633	49.8454	49.7904	49.4833	48.9695	48.5609	48.3698	48.1144	47.7645	47.2821	47.2209	47.1269	46.9831	47.1532	47.7601
d-Tm94B1_21_H08F	28.0885	31.5232	35.0498	37.4479	39.4643	41.2822	43.0226	44.5010	45.6379	46.6250	47.6253	48.0799	48.1988	48.5173	48.7984	49.2527	49.4781	49.4082	50.4916	50.6241	51.1948	51.4283	51.6989	51.8044	51.9580	52.1855	52.2933	52.3986	53.0045	52.8711	52.8122	52.8947	52.9760	53.2221	53.2843	53.1913	53.2496	52.8881	52.6320	52.1703	52.1607	51.9075	51.5400	51.3060	51.1260	51.1450	50.8725	51.1340	51.4151
d-Tm94B1_21_H09F	28.3174	31.6747	34.1236	36.8040	39.0323	41.6309	42.0975	43.4530	44.8354	45.4672	46.2576	46.9918	46.5724	47.0195	47.4207	47.7810	47.8646	47.9122	48.7466	48.7523	49.2181	49.4139	49.7473	49.8459	50.2518	50.0803	50.2501	50.3233	50.4597	50.7551	50.7137	50.8096	50.9973	51.0709	50.8981	50.9793	50.8443	50.6268	50.2140	49.9350	49.7573	49.5085	49.2105	48.8402	48.7638	48.6704	48.6049	48.7465	49.2453
d-Tm94B1_21_H10F	27.4869	31.5319	34.7531	37.0488	39.1955	42.2212	42.3429	43.5860	45.4175	46.0007	46.8694	47.7017	47.3428	47.9278	48.5804	48.5421	48.6969	48.8557	49.4984	49.7369	50.3200	50.5324	50.7501	50.9960	51.2669	51.1769	51.3666	51.4263	51.5616	51.9621	51.9618	51.9881	52.2458	52.0042	52.0248	51.9115	51.8428	51.5884	51.1069	50.4935	50.1912	50.2608	49.7711	49.1190	49.1269	48.8751	48.8471	49.0525	49.6995
d-Tm94B1_22_A02F	28.9383	31.7395	34.8353	37.1332	39.5396	40.7329	42.8245	43.8240	44.9808	45.6360	46.7555	46.8320	47.2362	47.2704	47.5796	47.8617	48.0893	48.2144	48.6839	48.9186	49.4023	49.4643	49.6412	49.8669	49.9585	49.9114	50.1418	50.2608	50.4135	50.4214	50.5419	50.6712	50.6853	50.8843	50.7589	50.6836	50.3867	50.0215	49.4252	48.8888	48.6899	48.3808	47.9505	47.5268	47.0961	47.0926	46.9513	47.1315	47.8158
d-Tm94B1_22_A06F	29.3881	33.4519	35.5428	38.7206	40.7349	41.7618	43.4649	45.1093	45.8123	46.8191	47.3027	48.2383	47.8981	48.5190	48.7678	48.8179	48.9282	49.5479	49.8495	49.9036	50.2970	50.1994	50.7329	50.8560	50.9138	50.9129	51.2732	51.2327	51.3451	51.5448	51.6126	51.7106	51.8774	51.8651	51.8211	51.8376	51.5879	51.5420	51.0126	50.7545	50.5017	50.4552	50.1552	49.8168	49.7024	49.4843	49.6565	49.5341	50.1872
d-Tm94B1_22_A09F	28.1693	31.1166	34.2275	37.2132	39.4589	40.6659	42.4029	43.8977	44.7708	45.7531	46.2397	46.9783	47.0981	47.2041	47.6860	47.8688	47.9737	48.2935	48.8401	49.2341	49.2963	49.4763	49.6160	49.8783	49.9955	49.9889	50.1907	50.2120	50.3594	50.6323	50.7790	50.4831	50.8567	50.9744	51.1053	50.9369	50.9672	50.7214	50.4673	50.1997	49.9942	49.8843	49.6783	49.3262	49.2341	49.1531	49.1142	49.3118	49.5736
d-Tm94B1_22_A11F	27.6121	32.0181	35.1565	37.8257	40.2646	41.9502	43.4042	45.0624	45.8630	47.1434	48.0249	48.4974	48.7913	48.7466	49.1649	49.3668	49.7375	49.9194	50.1729	50.8882	51.1296	51.2892	51.4624	51.7658	51.8587	51.8874	52.1213	52.1866	52.2624	52.5060	52.5626	52.6256	52.7158	52.8478	52.8282	52.7721	52.6313	52.3761	51.9894	51.6370	51.3880	51.1276	50.7668	50.5474	50.3456	50.3369	50.0283	50.3007	50.8275
d-Tm94B1_22_B03F	28.6682	31.9898	35.1467	37.6249	39.4711	41.5225	43.2526	44.5219	45.3143	46.3634	47.1400	47.9757	48.1302	48.1645	48.6162	48.7319	48.9185	49.3676	49.6989	50.1558	50.3093	50.5105	50.8305	50.9835	50.9255	51.1083	51.3973	51.4928	51.5505	51.7748	51.8535	51.9643	52.0489	52.1468	52.1513	52.0647	51.5819	51.6119	50.8475	50.6479	50.5394	50.2827	49.9390	49.5121	49.2880	49.3042	49.0574	49.1348	49.7918
d-Tm94B1_22_B04F	27.1983	31.1293	34.1813	36.3269	38.9285	40.7998	42.2390	43.4595	44.4775	45.3071	46.2281	47.0161	47.1379	47.1463	47.9008	47.8482	48.0178	48.3979	48.7644	49.0190	49.3026	49.6489	49.8712	50.0559	49.5596	50.2333	50.5482	50.6326	50.6613	50.8209	50.9196	51.0842	51.0492	51.2852	51.3017	51.1175	50.6059	50.5690	49.7869	49.6037	49.4864	49.3158	48.8930	48.3913	48.1035	48.0446	47.9466	48.1115	48.7102
d-Tm94B1_22_B08F	27.2383	30.2371	34.3899	37.2039	39.0116	41.4041	42.9711	44.5057	45.1355	46.3095	47.5515	48.1566	48.3466	48.5646	49.3082	49.1743	49.3452	49.6770	50.2415	50.5028	50.8302	51.1717	51.5707	51.5359	51.4353	51.8559	51.9334	52.1671	52.2659	52.4454	52.6870	52.7527	52.7679	52.9131	52.9810	52.8586	52.3322	52.4786	51.0856	51.5658	51.4372	51.1588	50.8333	50.4888	50.2315	50.3609	50.0297	50.1975	50.8152
d-Tm94B1_22_C02F	26.1275	30.1077	33.6023	35.9420	38.0992	39.4859	42.0115	43.6602	44.4431	45.8693	46.9545	47.2206	47.5990	47.9252	48.2985	48.6253	48.8736	49.5445	49.9149	50.2501	50.5424	50.8996	51.2080	50.6382	51.4747	51.5356	51.6070	52.0449	52.1460	52.1333	52.4879	52.5523	52.7937	52.6632	52.8575	52.5115	52.5542	52.2047	51.9029	51.5404	51.2394	50.9361	50.6372	50.1875	50.0908	50.0111	49.9712	50.1734	50.7148
d-Tm94B1_22_D03F	28.4845	31.7071	34.6157	36.9205	38.8389	40.9894	43.1963	44.1044	45.1711	46.1514	46.9699	47.5389	47.7657	47.7009	48.2346	48.3183	48.7972	49.2129	49.5925	49.9162	50.2330	50.4953	50.8238	51.0221	51.1943	51.3699	51.5011	51.5548	51.7700	52.0175	52.0926	52.1668	52.2140	52.2107	51.8216	52.1930	52.0883	51.8189	51.2964	50.7864	50.6130	50.3992	49.9661	49.3069	49.4133	49.2743	49.1507	49.3521	49.9211
d-Tm94B1_22_D04F	26.5181	29.8095	32.6982	36.0909	38.6107	40.3237	42.3066	43.7666	45.0968	46.4356	47.4401	47.3852	47.9454	48.5466	48.9591	49.3473	49.4499	50.0426	50.2796	50.8859	50.9745	51.1804	51.8141	52.1466	52.3166	52.3425	52.5407	52.7392	52.8941	53.0430	53.2897	53.0998	53.4185	53.5172	53.5269	52.6705	53.2772	52.9257	52.4454	51.9370	51.6289	51.4119	51.1722	50.6277	50.5345	50.4055	50.1673	50.4148	51.1049
d-Tm94B1_22_D07F	25.8149	29.2007	31.9161	34.7567	36.7898	38.2817	40.3211	41.9062	42.7153	44.3429	45.0559	44.8698	45.5477	45.8466	46.2419	46.7740	46.7610	47.3377	47.5410	47.9063	48.0856	48.3634	48.6936	49.1139	49.2110	49.3944	49.4454	49.6568	49.6619	49.8448	50.0310	49.8331	50.1573	50.2716	49.8994	50.0638	50.1958	49.9112	49.6848	49.4012	49.1152	49.0580	48.8862	48.5194	48.3398	48.2926	48.0798	48.2207	48.7498
d-Tm94B1_22_D09F	25.6313	28.7661	31.7042	35.7206	36.9684	38.7358	40.9992	42.1924	43.7684	45.0337	45.9220	45.7823	46.5262	46.9379	47.2077	47.7083	47.6434	48.2799	48.5513	48.9681	49.2488	49.4176	49.8547	50.3304	50.5997	50.5646	50.5834	50.8962	50.9395	51.1187	51.3092	51.2533	51.4239	51.5510	50.6906	50.6262	51.1916	50.8760	50.4370	50.0326	49.7155	49.5455	49.3351	48.7601	48.5574	48.2954	48.1963	48.3703	49.0373
d-Tm94B1_22_D11F	27.0168	30.7192	33.3356	35.7416	38.0612	39.9435	41.4468	42.8488	43.7914	44.8769	45.5890	46.1963	46.3899	46.2986	47.0512	46.8609	47.4538	47.7629	48.4831	48.1261	48.7678	49.2002	49.4521	49.6186	49.7092	49.9618	50.0484	50.1400	50.2862	50.4142	50.6449	50.6444	50.6048	50.6780	50.3957	50.7081	50.5265	50.3462	49.8852	49.4139	49.2257	49.0466	48.5188	47.9354	48.0649	47.8008	47.7365	47.8980	48.4741
d-Tm94B1_22_E01F	25.3974	29.3645	32.3858	35.3732	37.6394	39.5322	41.1987	43.3794	44.6267	46.0372	46.6842	47.3036	47.6697	47.9454	48.3592	48.6288	49.0965	49.8597	50.0244	50.3535	51.0159	51.2268	51.5041	51.9174	52.1384	52.1135	52.5048	52.6287	52.8415	53.0417	53.2646	53.2968	53.3092	53.5437	53.5687	53.3455	53.1521	52.3140	52.2257	51.6351	51.4899	51.2934	50.8224	50.3473	50.0386	49.8630	49.7363	49.8940	50.5514
d-Tm94B1_22_E05F	24.6368	28.6591	31.3632	34.6710	37.0376	38.8703	41.0683	42.3638	43.6959	44.9908	45.6918	46.3329	46.4713	47.4593	47.1721	47.6613	48.0259	48.4619	49.0627	49.4966	49.7939	50.1993	50.3193	50.6437	50.8089	51.0611	50.9718	51.3517	51.3889	51.5184	51.6612	51.9466	51.9456	52.0768	51.9953	52.0240	51.9340	51.6484	51.1022	50.8468	50.4421	50.4106	50.0110	49.6667	49.4305	49.2910	49.1212	49.3367	50.0189
d-Tm94B1_22_E06F	27.9837	30.8668	33.5529	36.5677	39.0030	40.2616	41.8417	43.7538	44.4253	46.0260	46.7759	47.2742	47.6180	48.1109	47.9459	48.2009	48.5770	48.9791	49.5576	49.7715	50.1044	50.4368	50.6268	50.8556	51.0068	51.2053	51.2194	51.4825	51.6976	51.7684	51.8439	52.0503	52.0655	52.1222	52.0176	52.0541	51.9087	51.4605	50.9889	50.6064	49.1545	50.1312	49.6261	49.2085	48.9754	48.9053	48.7323	48.8932	49.5431
d-Tm94B1_22_E07F	25.1632	29.2952	32.1927	35.2397	37.5863	39.2858	41.6474	43.0139	44.2857	45.8070	46.4487	47.0577	47.7541	47.7241	47.9940	48.1368	48.6051	49.1869	49.8143	50.1101	50.4424	50.7520	50.9641	51.1851	51.3762	51.6315	51.5702	51.8169	52.0000	52.1568	52.2364	52.4218	52.4628	52.5777	52.5193	52.6843	52.5409	52.3248	51.8843	51.7116	51.3491	51.2966	51.0417	50.6579	50.5406	50.4176	50.3116	50.4624	51.0196
d-Tm94B1_22_E08F	23.3172	26.1963	29.5525	31.6474	33.9081	36.0224	37.2658	38.7982	39.8249	40.8284	41.4555	41.6986	42.4987	42.2766	42.8620	43.1630	43.3628	44.0687	44.0086	43.9773	44.8398	45.1199	45.1860	45.6103	45.8270	45.5860	45.8734	45.8112	46.0533	46.1220	46.3447	46.5343	46.6248	46.7678	46.6035	46.7233	46.6495	45.9424	46.2016	45.8336	45.7832	45.7285	45.5892	45.4028	45.3761	45.1775	45.0972	45.2882	45.1754
d-Tm94B1_22_E10F	23.7838	26.8220	30.6778	34.3594	36.7062	39.0925	40.9689	42.8157	44.0129	45.3798	46.4511	46.8146	47.5631	47.8499	48.1394	48.5567	49.0731	49.6419	50.2049	49.9468	50.8582	51.1109	51.4897	51.8215	51.9909	52.1085	52.3350	52.6276	52.7296	52.9449	53.1959	53.3389	53.3451	53.4016	53.4884	53.5311	53.3077	52.9681	52.7119	52.3198	52.0582	51.9390	51.4972	51.0971	50.9701	50.9605	50.8881	51.0020	51.1077
d-Tm94B1_22_F03F	28.8180	32.5908	35.3372	37.6669	40.2790	42.3662	44.3651	45.8740	47.0503	48.2003	48.9588	49.4205	49.3474	49.8576	50.0559	50.5881	50.9928	51.4632	51.6962	52.2731	52.5113	52.7720	53.3368	53.5637	53.7562	53.5250	53.8214	54.1281	54.2590	53.5990	54.5238	54.7630	54.8682	54.8991	54.8769	54.7080	54.4026	54.2563	53.5821	52.4854	52.8337	52.7095	52.2591	51.7236	51.4488	51.3049	51.1167	51.2319	52.0695
d-Tm94B1_22_F05F	26.4455	29.9332	33.0894	35.7052	38.3291	40.0853	42.2928	43.5785	44.7438	46.3379	46.7893	47.4092	47.6690	47.8902	48.2814	48.6558	49.4183	49.4067	49.8239	50.4673	50.6758	51.0456	51.5132	51.6606	51.8131	51.4137	52.1123	51.9026	52.2561	52.5119	52.6484	52.6158	52.8359	53.0590	52.9398	52.9803	52.8211	52.5968	52.1180	51.7176	51.5296	51.3182	50.9190	50.5188	50.3871	50.3394	50.1651	50.3710	50.9098
d-Tm94B1_22_F08F	26.9669	30.8217	33.6729	35.4337	39.2305	41.3016	42.9963	44.7996	46.1716	47.0789	48.0320	48.7174	48.7786	49.1216	49.3317	49.9885	50.4583	51.0741	51.4226	51.7752	52.1500	52.3775	52.8835	52.9933	53.2569	52.9137	53.3252	53.5218	53.6777	53.4808	54.0246	54.2255	54.4563	54.4663	54.4816	54.3500	54.3511	54.1809	53.6159	53.3017	52.9512	52.9348	52.6164	52.1030	52.0303	51.7744	51.5999	52.0305	52.4716
d-Tm94B1_22_F12F	26.8515	29.8483	31.9509	34.5149	36.9762	38.1641	40.3961	41.7489	42.6973	43.8022	44.6315	44.7295	44.6569	45.2167	45.6552	45.6552	45.9000	46.3573	46.3976	46.8382	47.2917	47.4492	47.4925	47.9511	47.9934	47.9601	48.1678	48.4098	48.4088	48.8201	48.8324	48.3852	48.9695	49.0074	49.1506	49.0740	48.9185	48.8935	48.3254	47.8739	47.8985	47.7440	47.3695	47.2260	46.9845	46.9506	46.8472	47.0677	47.5841
d-Tm94B1_22_G02F	28.4400	32.5575	35.5788	38.8757	41.1506	42.2757	45.1137	46.6981	48.0105	49.1675	49.6647	50.9015	51.0786	51.3403	52.0168	52.2656	52.6666	53.3724	53.7934	54.0543	54.5359	54.9012	55.3204	55.5040	55.6834	55.8104	56.0196	56.1746	56.5988	56.6779	56.6640	56.9300	57.1259	57.2317	57.1527	57.1082	56.8929	56.5909	56.0508	55.5200	55.3493	55.1455	54.6286	54.0454	53.9977	52.0482	53.6687	53.9249	54.6240
d-Tm94B1_22_G03F	29.0315	33.2775	36.1772	38.5993	40.7651	42.8079	44.4447	46.1396	46.9824	48.4243	48.6169	49.6065	49.6839	49.8167	50.4532	50.7412	51.0005	51.4217	51.8787	52.2862	52.7023	52.9216	53.1458	53.5153	53.6716	53.7176	53.9347	53.9908	54.3059	54.3767	54.3809	54.6301	54.7817	54.9082	54.6692	54.6308	54.4434	53.5759	53.4364	52.8636	52.7907	52.4807	52.0126	51.5065	51.3695	51.4488	51.2136	51.3921	51.9557
d-Tm94B1_22_H04F	28.8167	31.5708	34.4941	37.7195	40.1584	42.1834	43.9643	45.2750	46.2705	47.4821	48.3507	49.3194	49.1347	49.2208	49.7294	50.1205	50.3961	50.0822	51.3164	51.6759	52.1587	52.4374	52.7764	52.8328	53.0452	53.3192	53.3541	53.5771	53.7502	53.9127	54.0405	53.9419	54.1741	54.2897	54.3432	54.2240	54.0880	53.4197	53.0104	52.4186	52.3104	51.9028	51.4132	50.9893	50.7260	50.5208	50.3939	50.6679	51.1751
d-Tm94B1_22_H07F	26.3616	30.4529	33.9485	37.2337	38.9694	40.2510	42.8374	44.1706	45.4871	46.5355	47.5224	48.3109	47.7976	48.8050	49.1559	49.4275	49.3655	49.3176	50.2193	50.7768	51.1847	51.4272	51.7758	51.8978	52.3241	52.2439	52.3733	52.4389	52.5912	52.8351	52.9392	52.8998	53.1573	53.1496	53.0598	52.9501	52.8797	52.5943	52.1459	51.6674	51.3650	51.3974	50.7386	50.1850	50.1690	49.9003	49.9120	50.0805	50.7064
d-Tm94B1_22_H08F	27.6305	31.5523	35.0532	38.1091	40.5282	42.3076	44.8874	46.3119	47.9101	49.0900	50.0288	50.7644	50.7582	51.1206	51.6399	52.0565	52.3207	52.6659	53.2795	53.6145	54.0799	54.3574	54.7160	54.8634	55.1984	55.3464	55.4781	55.6125	55.8049	56.0542	55.9778	56.2338	56.3659	56.4734	56.3870	56.3808	56.3410	56.0201	55.5438	55.1811	55.0417	54.7870	54.4021	54.0279	53.9899	53.8300	53.7518	53.9332	54.4570
d-Tm94B1_22_H09F	26.8452	30.3754	33.9789	36.2840	38.8005	40.7471	42.2683	43.6438	45.0430	46.2164	47.0467	47.6188	47.7203	47.9774	48.3849	48.7044	48.9103	49.1408	49.6499	49.9572	50.4865	50.7453	50.9951	51.4173	51.5640	51.4850	51.6356	51.8044	51.6751	52.0634	52.1377	52.2948	52.4578	52.4840	52.3226	52.2525	51.9836	51.6465	51.1037	50.6872	50.3581	50.1036	49.7379	49.3409	49.1169	48.9178	48.8663	48.9645	49.7429
d-Tm94B1_22_H11F	28.7275	32.9934	35.8683	38.4419	40.8005	42.0566	43.9562	45.6213	46.8458	47.8437	48.6822	49.3324	49.7276	49.6940	50.3264	50.3389	50.5432	51.0459	51.5515	51.5994	52.1804	52.4231	52.4663	52.9004	53.0401	53.0133	53.0647	53.2887	52.9694	53.4295	53.7020	53.7913	53.9456	54.0101	53.9765	54.0257	53.7840	53.8355	53.4028	53.1626	52.8730	52.7693	52.5724	52.3333	52.4617	52.0424	52.0681	52.0801	52.5921
d-Tm94B1_23_A01F	28.0744	31.4530	33.9456	35.7760	38.1289	39.4729	41.1728	42.3377	42.9951	43.9995	44.7746	45.0826	45.2050	45.3753	45.5025	45.8680	45.9111	46.1583	46.6115	46.7783	47.0055	47.1878	47.4563	47.7444	47.6759	47.6599	47.7168	47.9974	48.0751	48.1855	48.3495	48.2787	48.3097	48.5016	48.4052	48.3966	48.1643	47.9429	47.4651	47.1402	46.9129	46.7034	46.4038	46.0646	45.5878	45.6031	45.6360	45.7226	46.2532
d-Tm94B1_23_A03F	28.8621	32.8331	34.8476	37.4652	39.8297	41.3334	43.0040	44.0215	45.3044	46.1861	46.8866	47.5320	47.1893	47.4058	47.8954	47.8232	48.2148	48.1747	48.5275	48.9672	49.1286	49.3634	49.6997	49.6694	49.6270	49.8190	49.9241	50.1408	50.1567	50.2756	50.3812	49.4682	50.4314	50.5658	50.4303	50.4269	50.2727	50.0238	49.6091	49.2642	49.0439	48.7372	48.3696	48.2456	47.9286	47.8171	47.8156	47.8747	48.4105
d-Tm94B1_23_A05F	30.6841	35.0170	36.8107	39.0936	41.3221	42.9339	44.3787	45.5480	46.6610	47.5315	48.1976	48.9308	48.6354	48.7622	49.0582	49.2556	49.4559	49.7675	50.2117	50.3878	50.5962	50.9014	51.0635	51.3555	51.3820	51.3739	51.3742	51.7774	51.7409	51.8294	51.8876	52.0122	52.0378	52.1945	52.1592	52.1986	51.9171	51.7069	51.3381	51.0248	50.8037	50.5808	50.3282	50.0420	49.6947	49.7175	49.6357	49.8261	50.2349
d-Tm94B1_23_B02F	26.9406	30.5151	33.0009	34.7749	37.1599	38.6211	40.0120	41.3877	42.3343	43.1338	43.6310	44.1702	44.4433	44.4450	44.9423	45.0708	45.1312	45.3454	45.8191	46.1030	46.2565	46.5288	46.6806	46.8234	46.9780	47.0641	47.2216	46.4482	47.3148	47.4941	47.6290	47.8471	47.6950	47.8939	47.7078	47.7851	47.6414	47.3253	47.0002	46.5178	46.4971	46.2266	46.0305	45.6632	45.4969	45.3320	45.3441	45.3694	45.8730
d-Tm94B1_23_B12F	27.5625	30.9885	33.1679	36.1103	37.6804	38.8344	40.8363	41.9078	42.8422	43.8204	44.6240	44.9847	45.0352	45.1688	45.5128	45.8409	45.7961	46.1636	46.4834	46.7463	47.0564	47.3283	47.5490	47.7325	47.7507	47.8834	48.0066	47.8064	48.2294	48.4068	48.5515	48.6324	48.7516	48.6325	48.6372	48.5549	48.0269	48.0336	47.4970	47.1167	46.9548	46.6886	46.2218	45.7848	45.5456	45.6402	45.2457	45.3804	46.2056
d-Tm94B1_23_C07F	27.9324	30.2594	32.6166	36.2416	38.2519	39.5026	41.2325	42.7603	44.1572	44.9541	45.4446	45.7214	46.2162	46.5501	47.0907	46.9790	47.2521	47.6588	48.0607	48.3033	48.4923	48.1225	49.1193	49.2571	49.4984	49.3779	49.8679	49.8741	50.0318	49.9205	50.1719	50.1880	50.4002	50.3671	50.3689	50.2554	50.0787	49.7751	49.1439	48.8820	48.8307	48.4921	48.1415	47.7208	47.5420	47.3675	47.1710	47.3263	47.8827
d-Tm94B1_23_C09F	26.8158	30.9325	34.1288	36.2581	38.8934	40.7339	42.4461	44.1065	45.1409	46.0074	45.9413	47.7667	46.6720	47.8227	48.9543	48.5277	48.8769	49.3147	49.7201	50.0468	50.1928	50.5015	50.8962	51.0768	51.4356	51.2798	51.6850	51.7202	51.9215	52.0223	52.1722	52.2127	52.4536	52.4428	52.3259	52.3280	52.0815	51.7642	50.9994	50.7951	50.5724	50.2075	49.9566	49.5051	49.1961	49.0431	49.0491	49.0185	49.6190
d-Tm94B1_23_D05F	27.4970	31.4510	33.9953	37.1380	39.2040	41.5424	43.2132	44.6470	46.7136	47.6419	48.1717	48.7862	49.3405	49.4651	50.1575	50.3285	50.8104	51.2569	51.6952	52.2584	52.7135	52.9880	52.9764	53.5406	53.7242	54.0242	54.0502	54.3000	54.4521	54.4027	54.7184	55.0334	54.8306	55.0830	55.0763	54.2931	54.6239	54.3407	53.6556	53.2210	53.1840	52.9997	52.3935	52.0446	51.8005	51.7656	51.6110	51.8770	52.4783
d-Tm94B1_23_D08F	26.9252	30.9922	33.3764	36.8220	38.7085	40.8406	42.4826	44.0575	45.4515	46.5846	47.5462	47.7339	47.8789	48.5705	49.1787	49.1340	49.3740	49.9602	50.5759	50.6193	51.2721	51.3012	51.6631	51.9821	52.2415	52.4576	52.5833	52.7637	52.8834	53.0325	53.1342	53.2181	53.4709	53.4703	53.4979	53.1740	53.1823	52.7830	52.2469	51.7145	51.5259	51.3255	50.8966	50.5196	50.2916	50.1261	50.1442	50.2660	50.8730
d-Tm94B1_23_D10F	24.3134	28.4819	31.0658	34.5429	36.5772	37.8835	39.9034	41.1557	42.7568	43.5968	44.4492	44.8925	45.5194	45.7490	46.4895	46.7555	46.7285	47.2937	47.7420	47.9881	48.5203	48.7413	48.9666	49.2700	49.5033	49.5669	49.7921	49.8704	50.0889	50.1913	50.3951	50.3597	50.6181	50.5677	50.6727	50.2786	50.6116	50.2637	49.9012	49.5635	49.3518	49.1278	48.9756	48.5638	48.4015	48.3969	48.1861	48.3350	48.9958
d-Tm94B1_23_E02F	23.7392	27.6634	30.1138	33.4480	35.1815	36.9626	39.1896	40.4964	41.6154	42.9424	43.7121	44.3382	44.4629	44.8237	45.3264	45.6877	45.7608	46.0656	46.3912	46.9954	47.1659	47.5955	47.9631	48.1741	48.3501	48.3630	48.5161	48.7267	48.6321	48.9257	49.1202	49.2752	49.2836	49.3798	49.3429	49.3059	49.1896	49.0655	48.9167	48.5378	48.4014	48.2635	48.0388	47.7255	47.5414	47.4588	47.4007	47.5878	48.0290
d-Tm94B1_23_E05F	24.5540	27.0821	29.7291	32.1948	33.2979	35.4585	36.8641	38.4011	39.5116	40.4067	41.0268	41.5000	41.6331	41.6970	42.4059	42.0788	42.5145	42.7497	43.0747	43.2983	43.4547	43.0959	44.1130	44.2858	44.3831	44.5249	44.5801	44.8245	44.7092	44.8264	44.9654	45.2132	45.0690	45.2602	45.2664	44.9033	44.9058	44.5613	44.2349	43.7337	43.5895	43.5525	43.2408	42.7614	42.5468	42.4882	42.3805	42.4913	43.1363
d-Tm94B1_23_E06F	26.8219	29.9622	32.8337	35.3922	37.0913	39.8517	40.9060	42.4458	43.8724	44.8076	45.3446	46.2179	46.2418	46.5075	46.8447	47.1431	47.3778	47.8872	48.0823	48.4799	48.8076	48.9893	49.3216	49.5439	49.8323	49.8149	50.0678	50.0419	50.3256	50.4677	50.6727	50.7629	50.6154	50.7428	50.7387	50.6671	50.4065	50.1561	49.9339	49.4811	48.9340	49.0532	48.5943	48.1671	47.9211	47.9215	47.7508	47.8568	48.4313
d-Tm94B1_23_F02F	23.3565	26.8102	30.8549	33.4551	36.2113	38.1333	39.9085	41.3621	42.6375	44.2274	44.5300	45.4690	45.8536	46.5692	46.7000	47.2350	47.0421	47.8166	48.3645	48.7671	48.9516	49.2896	49.5563	49.8457	50.0696	50.2924	50.4636	50.5775	50.9367	51.0119	50.9680	51.2070	51.3324	51.3046	51.3534	51.3206	51.1713	51.0578	50.8571	50.5380	50.3770	50.2957	49.9523	49.5922	49.5404	49.3139	49.2914	49.5212	49.4541
d-Tm94B1_23_F05F	25.1754	28.8701	32.0071	34.8187	37.4695	39.4890	40.9473	42.5601	44.1359	45.6767	45.8241	46.9512	46.7792	47.0618	47.8360	48.0637	48.2774	48.8481	49.4001	49.7993	49.9663	50.3498	50.5852	50.8144	51.0907	51.2644	51.3814	51.5308	51.7529	51.7193	52.0265	52.0826	52.3101	52.2043	52.3642	52.4246	52.1734	51.9947	51.6553	51.1489	51.0949	50.8354	50.7637	50.2541	50.1356	49.9614	49.8501	50.0830	50.6192
d-Tm94B1_23_F06F	22.6043	24.8163	28.1362	30.0592	32.1176	33.6777	35.1133	36.3748	37.7523	38.8834	39.0285	39.9703	39.9432	40.2967	40.7141	41.0802	40.6617	41.1673	41.3413	41.8726	41.9496	42.2084	42.2996	42.6608	42.6110	42.8460	42.8907	43.0453	43.1170	43.1345	43.2137	43.1725	43.6349	43.2882	43.4805	43.5374	43.3520	43.3228	43.2329	42.9106	42.6891	42.5096	42.4130	42.0205	41.9216	41.7602	41.8239	41.9154	42.5509
d-Tm94B1_23_F09F	25.1949	28.4583	31.9945	34.3340	36.0181	38.5628	39.9214	41.3791	42.6697	43.7150	44.4077	45.2707	45.0117	45.4515	46.0772	46.1465	46.2032	46.7034	47.3252	47.5834	47.8946	48.2285	48.4351	48.5704	48.8060	49.0050	49.0055	49.2892	49.3671	49.2585	49.5484	49.7027	49.8108	49.5558	49.8128	49.8141	49.6073	49.4056	49.2135	48.6147	48.3165	48.1094	48.0163	47.5656	47.3202	47.1438	46.9544	47.2822	47.9347
d-Tm94B1_23_F10F	24.6405	28.4060	31.9911	34.2728	37.0693	39.2772	40.7277	42.3650	43.3535	45.0725	45.3219	45.9898	46.6564	47.2892	47.4006	48.0831	47.7500	48.3461	48.9762	49.3675	49.4402	49.9394	50.1642	50.3849	50.6679	50.9200	50.9806	51.2270	51.4992	51.4453	51.5373	51.6383	51.7560	51.7695	51.8172	51.6204	51.4730	51.2200	51.0210	50.4295	50.2795	50.1821	49.8213	49.2599	49.1618	48.8400	48.8059	49.0054	49.3177
d-Tm94B1_23_F12F	25.0303	28.0433	31.4985	34.1881	36.6093	38.4944	40.6919	41.8189	43.0533	44.5681	44.7598	45.6216	46.0659	46.5462	46.7896	47.2463	47.3540	47.5555	48.1806	48.6094	48.8569	49.2261	49.5575	49.6486	50.0493	50.0879	50.1966	50.4593	50.6950	50.9409	50.8839	51.1028	51.1010	51.2133	50.9364	50.9595	50.7879	50.5038	49.9833	49.4587	49.3206	49.1632	48.5445	48.1915	47.9040	47.7242	47.5920	47.7608	48.2031
d-Tm94B1_23_G03F	23.8158	26.8835	29.6891	33.5817	36.2776	37.9074	40.3812	41.8452	43.0367	44.4413	45.2728	46.2645	46.5924	46.8150	47.5353	47.7083	47.9350	48.5140	49.1225	49.5201	49.8119	50.3911	50.5750	50.9601	51.1134	51.1971	51.4695	51.6561	51.7309	52.0632	52.2137	52.2757	52.5748	52.5716	52.6380	52.5433	52.5127	52.3281	52.0639	51.7594	51.4481	51.3880	51.1041	50.9170	50.5549	50.3509	50.5693	50.6602	51.2352
d-Tm94B1_23_G08F	25.6310	29.2722	31.7168	34.9071	36.6492	38.5631	40.8193	41.8871	42.6989	44.0394	44.9083	45.4633	45.4964	45.9364	46.4645	46.5252	46.7999	47.3696	47.8413	48.0212	48.5011	48.6020	48.9813	49.1553	49.2583	49.3292	49.4813	49.6009	49.7787	50.0800	50.1524	50.0712	50.4210	50.4493	50.4126	50.4539	50.2935	50.0574	49.7938	49.5086	49.3275	49.1281	48.9035	48.5888	48.2848	47.9525	48.2101	48.3407	49.0344
d-Tm94B1_23_H01F	26.1721	30.8190	33.5829	36.0551	38.9053	40.3581	42.5021	44.1841	45.2805	46.5115	47.4812	47.9651	48.1552	48.6273	48.9179	49.2217	49.6427	49.9012	50.4780	50.8471	51.2461	51.5586	51.9323	51.9130	52.2053	52.4614	52.5366	52.6580	52.8940	53.1516	53.1677	53.2257	53.3897	53.5051	53.5918	53.5031	53.5166	53.1015	52.8406	52.4535	52.4158	52.1922	51.8231	51.4907	51.4245	51.3972	51.3290	51.4815	51.8679
d-Tm94B1_23_H09F	25.1093	29.3542	32.7711	34.8758	37.5824	39.9942	41.6297	42.1860	43.5875	44.5445	45.5151	46.4774	46.5334	46.8091	47.4041	47.5593	47.7953	47.8594	48.5288	48.8571	49.1863	49.5561	49.8228	49.7627	50.3044	50.1509	50.3114	50.5238	50.7681	50.8909	50.9956	51.0245	51.1492	51.2668	51.1075	51.1535	51.0582	50.7456	50.2660	49.9028	49.7590	49.4357	48.9973	48.6822	48.4905	48.3313	48.2533	48.3961	48.9500
d-Tm94B1_23_H11F	26.0580	30.5489	32.8557	35.6771	37.7820	38.9999	41.0891	42.4126	43.3491	44.4015	45.1760	46.0334	46.0070	46.3672	46.6888	46.7596	47.0711	47.0822	47.7569	47.8349	48.2951	48.6447	48.8110	48.9163	49.2106	49.3334	49.3729	49.4110	48.9228	49.8878	50.0390	50.0315	50.0310	50.1665	50.1726	50.0359	50.0122	49.6933	49.3350	48.8496	48.7529	48.6951	48.2122	47.8315	47.6308	47.5414	47.4388	47.7354	48.1309
d-Tm94B1_23_H12F	27.6521	30.7144	33.7099	35.9063	38.0177	39.0924	41.9704	42.5298	43.7705	44.4152	45.2996	45.8289	46.0066	46.6956	46.6838	46.7701	47.2070	47.4162	47.6603	47.8357	48.2861	48.6549	48.9002	49.0066	49.0556	49.1989	49.2740	49.3761	49.6279	49.9558	49.9442	49.8816	49.9703	50.0925	50.1365	50.1611	50.1167	49.8444	49.4807	49.0162	49.1041	48.7414	48.6741	48.2796	48.0701	48.1106	47.6897	47.9914	48.2980
d-Tm94B1_24_C02F	27.1084	29.8152	32.3445	35.5955	37.6460	39.0064	40.6596	42.2400	43.5986	44.9382	45.3414	45.8358	45.5906	46.3251	46.8324	46.6810	46.9820	47.3340	47.5900	48.1007	48.2526	48.7050	48.8687	48.9784	49.3027	49.0535	49.4893	49.3705	49.5206	49.5732	49.8938	49.8600	50.0000	50.0531	49.9871	50.0631	49.9334	49.6920	48.9850	49.0005	48.9435	48.6987	48.2890	47.9316	47.8475	47.7912	47.6426	47.7352	48.2983
d-Tm94B1_24_C03F	26.7862	31.1032	34.2754	37.4236	39.8566	41.8521	42.9098	45.4644	46.4168	47.7573	48.2745	48.5989	48.7938	49.4310	50.0137	50.0944	50.4438	50.8534	51.2968	51.6278	51.8148	51.6295	52.5923	52.6714	52.9160	52.9416	53.3249	53.2619	53.4343	53.6981	53.8061	53.6556	54.0159	53.9472	54.0095	53.9391	53.7299	53.2484	52.8286	52.3809	52.3458	51.9721	51.6114	51.0540	50.8984	50.7584	50.5508	50.6352	51.1482
d-Tm94B1_24_D03F	22.9227	27.4464	30.3657	33.3046	36.0906	38.4190	39.7527	41.4766	43.2650	44.1603	45.0944	45.7460	46.0239	46.5863	47.1166	47.2119	47.6593	48.0365	48.5693	49.0043	49.3340	49.7482	49.9818	50.3126	50.6552	50.8237	50.9294	51.1298	51.3444	51.4390	51.6454	51.7802	51.8431	51.9830	51.9024	51.6487	51.6466	51.2283	50.5941	50.1533	49.9966	49.8027	49.3467	48.9990	48.6926	48.5872	48.5054	48.7333	49.4574
d-Tm94B1_24_E02F	23.7980	27.1498	30.2162	33.1988	34.7417	36.1533	38.6985	39.7260	41.1229	42.3801	43.4894	44.1553	44.3592	44.4346	45.0095	45.0994	45.5439	46.2438	46.4130	47.0851	47.3459	47.3838	48.0982	48.5036	48.3507	48.6621	48.8897	48.9517	49.0950	49.2469	49.5346	49.8754	49.7126	49.7899	49.8612	49.6138	49.4583	49.1302	48.7260	48.3916	47.9755	48.0106	47.5253	46.7885	46.9140	46.7291	46.5135	46.7742	47.4747
d-Tm94B1_24_F03F	24.3179	27.9657	30.9401	33.3569	36.0958	38.0597	39.8651	41.6944	42.2883	43.2449	44.3524	45.1821	45.2222	45.4720	46.2876	46.5124	46.3873	46.9286	47.6938	47.7858	48.0896	48.6046	48.7811	48.8935	49.1810	49.4004	49.5296	49.5997	49.8904	49.7858	49.9710	50.2566	50.4333	50.2002	50.4155	50.4526	50.2314	50.0298	49.8286	49.3149	49.0574	48.8757	48.8766	48.3467	48.1585	47.9587	47.7415	48.0464	48.7179
d-Tm94B1_01_A03R	30.3851	33.8448	36.4276	39.3903	41.1983	43.3294	44.5876	45.9322	47.4161	47.8936	48.1436	48.4753	48.4858	48.9655	49.3945	49.4936	50.0510	50.3500	50.8286	51.0498	51.4379	51.7958	51.9933	52.2444	52.2517	52.5803	52.6658	52.7471	52.8245	53.2510	53.2709	53.0628	53.3572	53.3460	53.3014	53.0757	52.7391	52.1656	51.5925	50.7833	50.4808	50.1629	49.6634	49.0635	48.2057	48.6544	48.4839	48.8162	49.4486
d-Tm94B1_01_A05R	29.1332	33.0998	35.7950	38.1477	40.4636	42.5211	43.7852	45.1355	46.4153	47.0998	47.1640	47.7845	47.8228	48.1368	48.6166	48.9060	49.2557	49.6872	50.0970	50.4431	50.7596	51.0938	51.3674	51.4534	51.4851	51.5544	51.9318	52.0888	52.1601	52.5472	52.5767	52.5896	52.6975	52.7146	52.5916	52.5451	52.2641	51.7488	51.2518	50.6035	50.3118	50.0531	49.6579	49.1713	48.7011	48.9255	48.7817	49.0429	49.6071
d-Tm94B1_01_A06R	29.0048	33.7998	35.3333	38.2522	40.1131	42.3214	43.3528	45.0068	46.2515	46.7229	46.8957	47.5333	47.4809	47.7913	48.2382	48.4856	48.8742	49.1847	49.7313	49.9119	50.1322	50.5491	50.7966	50.8810	50.9173	51.3300	51.2845	51.4132	51.5460	51.9618	51.9158	51.9306	52.0853	52.1785	52.1967	52.0821	51.9229	51.5118	51.0527	50.4138	50.2069	49.9974	49.6543	49.1659	48.1789	48.9622	48.8090	49.0636	49.5258
d-Tm94B1_01_B07R	27.5214	31.6598	34.1849	36.6337	39.2655	40.9713	42.3621	43.8678	44.7436	45.4854	46.2993	46.7963	46.9572	47.1522	47.7122	48.3183	48.8771	49.3396	49.4683	49.8304	50.0975	50.4504	50.6865	50.7889	50.9147	51.3189	51.3599	51.5588	51.6442	51.8130	52.0395	52.2433	52.1580	52.4430	52.4378	52.1233	51.9272	51.2405	51.1133	50.5146	50.3271	50.2466	49.6891	49.3807	49.1148	48.9196	48.8446	49.1058	49.7469
d-Tm94B1_01_D11R	24.7996	29.0045	31.4182	34.4918	36.5360	39.0074	40.2562	41.9165	43.2178	43.4838	44.1055	44.9153	45.1209	45.5348	46.0204	46.5311	47.1625	47.7228	47.9028	48.3405	48.8084	49.0678	49.2893	49.5768	49.6496	49.7709	50.1073	50.0940	50.4448	50.5660	50.7829	50.8460	51.0200	51.0510	51.0272	50.8227	50.5418	50.1799	49.7256	49.1070	48.9471	48.7393	48.4085	47.9913	47.8002	47.6742	47.5401	47.7998	48.4075
d-Tm94B1_01_E08R	24.6170	28.6402	31.3558	34.0974	36.5693	38.5660	40.2587	41.6025	42.7217	43.0668	43.5682	44.2394	44.7677	45.0551	45.5168	45.6694	46.3824	46.8195	47.3025	47.6440	48.1553	48.3255	48.7773	48.6658	48.8121	49.0401	49.3517	49.6208	49.6037	49.8165	50.0195	50.0305	50.1998	50.2186	50.3700	50.3486	49.9625	49.8456	49.2949	48.8795	48.7930	48.7257	48.3975	47.9100	47.6253	47.5150	47.5360	47.5974	48.1610
d-Tm94B1_01_G04R	25.9096	29.9884	33.6958	36.2578	38.6634	40.7538	43.0277	44.2321	45.4693	46.3143	46.9849	47.6933	47.7193	48.0618	49.0477	49.5050	50.0758	50.5010	50.7542	51.1437	51.5152	51.8395	52.1159	52.5158	52.6101	52.7205	52.9200	53.2410	53.5139	52.8724	53.7069	53.9112	54.0137	54.0859	54.0588	53.9288	53.6301	53.2160	52.6796	52.2364	51.8555	51.7388	51.4708	51.1190	50.8257	50.6110	50.4530	50.7641	51.2842
d-Tm94B1_01_G05R	26.3539	29.5981	33.2498	35.9802	38.2314	40.1602	42.2693	43.6043	44.9041	45.4494	45.8380	46.5256	46.6656	47.1571	47.8452	48.2197	48.8130	49.2137	49.5873	49.8651	50.2237	50.4924	50.8119	51.0009	51.1176	51.3176	51.3983	51.7037	51.9439	51.7550	52.1353	52.3373	52.3866	52.5335	52.5243	52.5459	52.3287	51.9952	51.5791	51.2879	50.9136	50.8515	50.5700	50.3726	50.1197	49.9107	49.8177	49.9917	50.4825
d-Tm94B1_01_H12R	29.4458	33.3316	35.8110	38.6308	40.9884	42.6397	44.5312	45.6450	46.9774	47.5602	48.0527	48.6781	49.0243	49.1565	49.7925	50.2419	50.8981	51.2233	51.6614	51.8744	52.1671	52.4968	52.8778	53.0225	53.1628	53.3948	53.6289	53.8719	53.9237	54.1544	54.3380	54.5814	54.6716	54.7442	54.6252	54.5211	54.3766	53.8882	53.5142	52.9663	52.8565	52.1967	52.2756	51.2521	51.6784	51.4710	51.4755	51.5496	52.1164
d-Tm94B1_02_A01R	28.1317	31.9586	34.5234	37.7879	39.7820	42.2644	43.3061	44.4761	46.0409	46.5225	47.3766	47.6049	47.9459	48.0796	48.7172	49.1827	49.6601	50.0305	50.5087	50.7989	51.1056	51.4335	51.6643	51.8435	52.0863	52.1232	52.2080	52.4676	52.6484	52.7963	52.7974	53.1071	53.3225	53.3956	53.3466	53.3231	52.9467	52.7135	52.1339	51.8126	51.7637	51.4708	51.1305	50.6498	50.0866	50.3960	50.3176	50.4119	51.0237
d-Tm94B1_02_A12R	28.1425	31.6900	35.1191	36.8700	38.6180	40.4603	42.0942	43.7683	44.7400	45.2800	45.8651	46.3583	46.2714	46.7739	47.2256	47.4813	48.0579	48.1406	48.8188	48.8843	49.3178	49.6625	49.7787	49.9825	50.0097	50.1114	50.3701	50.5776	50.6966	51.0492	51.0486	51.1489	51.3616	51.3389	51.3125	51.4331	51.1646	50.8613	50.5225	49.9623	49.8293	49.6870	49.3222	48.9192	48.4969	48.7717	48.6186	48.9553	49.2688
d-Tm94B1_02_D04R	27.4561	31.1141	34.2969	36.5826	38.9220	40.6133	42.6979	44.1746	45.1963	45.9655	46.5740	47.2754	47.3398	47.7684	47.9517	48.8043	49.5685	49.9108	50.1877	50.3792	51.0936	51.2131	51.5193	51.7676	51.8712	52.0274	52.2463	52.3105	52.4684	52.6541	52.9376	53.1168	53.1899	53.3206	53.2540	53.2118	52.9128	52.6481	52.1276	51.7117	51.6011	51.3245	51.0529	50.6861	50.6638	50.3777	50.1955	50.4638	50.8475
d-Tm94B1_02_E10R	25.3077	28.2338	31.1223	34.0667	35.6668	38.1250	39.6242	41.1723	42.0518	42.8864	43.0742	43.5717	43.9361	44.4201	44.9252	44.9458	45.5966	46.0795	46.4805	46.6934	47.2804	47.2838	47.6882	47.7715	47.8737	47.9254	48.3108	48.6545	48.5291	48.7606	48.9463	48.9023	49.0493	49.1250	49.1617	49.0263	48.6350	48.4250	47.7859	47.2366	47.2420	47.0258	46.7070	46.1067	45.7742	45.5985	45.4951	45.6874	46.3788
d-Tm94B1_02_E12R	22.3054	25.6059	28.4032	30.2755	32.7757	34.6331	35.8561	37.1652	38.8055	38.8933	39.6003	40.1243	40.3736	40.5429	41.2884	41.4010	41.7502	41.9732	42.2422	42.6814	43.0704	43.1764	43.6871	43.7028	44.0875	44.0228	44.3366	44.5529	44.5619	44.7129	45.0083	45.0001	45.0985	45.1839	44.9309	44.8567	44.3328	43.8304	43.1861	42.5101	42.3477	42.0807	41.5575	40.9588	40.5486	40.2674	39.9859	40.2579	41.1466
d-Tm94B1_02_F01R	29.1207	32.9791	35.4365	38.0679	40.6347	42.2546	44.2101	45.5306	46.6315	46.5321	47.5701	48.1965	48.6242	48.8616	49.4857	50.0475	50.4914	51.0398	51.2557	51.4651	51.9197	52.1443	52.3982	52.3503	52.9518	53.0016	52.9987	53.5679	53.5332	53.7786	53.8457	54.1121	54.2158	54.1582	54.3575	54.1744	53.9577	53.4848	53.0079	52.6323	52.4436	52.2850	51.9408	51.2141	51.2639	51.1312	51.1251	51.2286	51.8209
d-Tm94B1_02_G02R	28.7507	32.1606	35.0224	37.2790	39.9666	42.2226	43.8059	45.4996	46.8461	47.0186	47.5716	48.0820	48.5557	48.7536	49.3446	49.6267	50.2904	50.6653	50.9399	51.3609	51.7969	52.0226	52.3568	52.4302	52.5768	52.7932	52.8474	53.0653	53.2556	53.5203	53.5804	53.7823	53.9270	54.0626	53.9890	53.8936	53.7505	53.2694	52.9290	52.5994	52.2335	52.2446	51.8765	51.5811	51.3770	51.1595	51.1857	51.3229	51.8314
d-Tm94B1_02_H05R	27.9614	32.1042	35.4635	37.4896	40.0814	41.9212	43.5982	45.1287	46.2927	46.9413	47.2461	47.9100	48.1802	48.5301	49.0468	49.6432	50.0900	50.6764	51.0104	51.1394	51.4209	51.6989	51.9318	52.1024	52.3270	52.4127	52.6590	52.8331	53.0242	53.1991	53.4490	53.5422	53.6740	53.7980	53.6147	53.5152	53.2144	52.9666	52.4434	51.8218	51.7387	51.5887	51.2034	50.5087	50.6903	50.4367	50.5574	50.5429	51.1355
d-Tm94B1_03_C05R	24.5468	28.2563	30.7563	33.5178	35.5023	37.6344	39.3862	40.8401	41.6173	42.3799	42.9476	43.4342	43.4941	44.1725	44.7105	44.7731	45.3609	45.7332	46.1132	46.4507	47.0039	47.1034	47.4262	47.6962	47.7100	47.7789	48.1270	48.1822	48.2874	48.6279	48.6559	48.4564	48.8589	49.0129	48.9505	48.8772	48.5877	48.1615	47.5436	46.9866	46.9585	46.7996	46.2564	45.7697	45.5162	45.4070	45.1626	44.9886	46.1584
d-Tm94B1_03_C06R	28.1694	31.9046	34.5847	37.9517	39.9125	41.6373	43.6676	44.9810	46.1887	46.6484	47.4563	47.9606	47.9477	48.6224	49.2205	49.6534	50.3173	50.8217	51.0342	51.3745	51.8438	52.1332	52.5826	52.4824	52.8330	52.9272	53.1609	53.3017	53.6373	53.7841	53.9196	53.8149	54.1776	54.4261	54.2903	54.2069	53.9850	53.5425	53.0911	52.1552	52.4458	52.2305	51.9065	51.4775	51.4329	51.3031	51.2744	51.3182	51.8427
d-Tm94B1_03_C07R	31.0029	34.0583	37.2512	39.9586	41.9371	43.7308	45.8447	47.0011	48.0173	48.2880	49.0246	49.4569	49.7068	50.1176	50.7106	51.2284	51.9742	52.3683	52.3384	52.8839	53.3083	53.6907	53.9534	54.0279	54.2925	54.5145	54.6988	54.7751	55.0613	55.2524	55.4779	55.4961	55.6158	55.8237	55.7036	55.6649	55.2724	54.9192	54.3432	53.7510	53.6011	53.3350	52.9217	52.6093	52.3807	52.1907	52.1024	52.3252	52.8508
d-Tm94B1_03_C08R	27.8073	31.1289	34.5176	37.3835	39.4132	41.2366	43.0940	44.4326	45.6696	46.0739	46.9162	47.2406	47.6580	48.0471	48.7048	49.0723	49.7368	50.2890	50.3927	50.8327	51.3091	51.5787	51.8316	51.9568	51.9971	52.5261	52.5718	52.6988	52.8975	53.0800	53.3041	53.2977	53.6056	53.7835	53.7781	53.7624	53.4222	53.2719	52.7328	52.0880	52.0821	51.9345	51.5794	51.4115	51.1812	51.0487	50.9345	51.1621	51.6668
d-Tm94B1_03_C09R	26.7508	30.4836	33.5534	36.6937	38.8356	40.8554	42.6320	44.2809	45.3435	45.8602	46.7944	47.2869	47.8429	47.8962	48.6091	49.0605	49.6569	50.2497	50.5242	50.8916	51.4784	51.7601	52.0707	52.0726	52.1345	52.5849	52.6890	52.8964	53.2294	53.2911	53.5282	53.5424	53.8824	54.0637	53.8819	53.9352	53.6324	53.2940	52.8338	52.3258	52.1305	51.8267	51.5413	51.2693	51.1450	50.9761	50.8435	51.1241	51.6409
d-Tm94B1_03_E01R	27.2538	30.8330	34.7810	36.9944	39.4904	41.7423	44.4488	45.7151	46.8261	47.8204	48.1372	48.7498	49.0084	49.7820	49.9839	50.9458	51.5455	51.9339	52.4037	52.5496	53.3236	53.5898	53.8538	53.9652	54.1929	54.4790	54.7430	54.9488	54.9434	55.4177	55.4974	55.6253	55.7996	55.8601	55.9965	55.9428	55.5985	55.4614	54.8295	54.4972	54.4640	54.2412	53.7510	52.8074	53.4008	53.2039	53.1304	53.3534	53.8793
d-Tm94B1_03_E07R	29.9274	33.5261	37.1212	39.0846	41.4836	43.3161	45.3678	46.8566	48.0755	48.3884	48.7058	49.3830	49.6708	50.1379	50.3861	51.1386	51.8518	52.2181	52.6393	52.7748	53.5955	53.7160	54.0364	54.1084	54.2845	54.5648	54.7986	55.0095	55.1312	55.3571	55.4874	55.5873	55.7628	55.7457	55.7058	55.7288	55.3592	55.1766	54.4115	53.9877	53.8253	53.6500	53.0820	52.4573	52.5394	52.3594	52.2732	52.5626	53.0641
d-Tm94B1_03_E11R	26.3544	30.4337	33.3601	35.6015	38.4070	40.4619	42.4958	44.4078	45.3305	45.8398	46.5477	46.9784	47.4963	47.9128	48.3771	48.8401	49.5248	50.0210	50.5430	50.3874	51.3284	51.6265	51.7889	52.1160	52.3185	52.5965	52.8511	53.0709	53.1800	53.4430	53.5553	53.6301	53.8372	53.8308	54.0356	53.8280	53.5053	53.2244	52.5435	52.1515	51.9333	51.7541	51.3340	50.1471	50.6547	50.3508	50.2789	50.4080	51.0952
d-Tm94B1_03_F08R	27.5724	32.3591	35.5817	38.7349	41.0399	42.8813	44.6621	46.9760	48.3323	48.7965	49.2924	50.1548	50.5318	50.8343	51.3416	52.1065	52.7414	53.2214	53.5156	53.8723	54.2272	54.7797	54.8548	54.3717	55.3121	55.5948	56.0919	55.9928	56.2755	56.6184	56.7012	56.7736	57.0976	57.1361	57.0318	57.1784	56.6360	56.4981	56.0480	55.5331	55.4150	55.4049	54.8459	54.3221	54.3102	54.2311	54.0788	54.2109	54.8214
d-Tm94B1_03_F11R	24.9217	29.6367	32.9034	36.2756	38.8179	40.7347	42.6722	44.9446	46.0383	46.9271	47.6097	48.3516	48.8080	49.2440	49.7611	50.5252	51.0216	51.6516	51.9103	52.2258	52.7044	52.9698	53.3500	53.3565	53.7869	54.1465	54.5553	54.6595	54.8382	55.0849	55.2423	55.3539	55.5855	55.6863	55.4752	55.6086	55.0558	54.9020	54.3493	53.6794	53.5928	53.4578	52.9926	52.0805	52.3329	52.2905	52.0001	52.2512	52.9277
d-Tm94B1_03_G01R	27.0692	31.8565	35.3622	37.9419	39.3721	42.7004	44.4739	45.2780	46.4153	47.2659	48.0588	48.4160	48.8168	49.1286	49.5614	50.2849	50.8308	51.3424	51.6715	52.0402	52.2063	52.6417	52.7517	53.0074	53.1762	53.3327	53.5071	53.6794	53.9374	53.9781	54.2393	54.3350	54.4163	54.6671	54.7821	54.6885	54.0363	54.0491	53.5387	53.3338	53.1204	53.0670	52.6308	52.4174	52.2121	52.1832	52.0344	52.2179	52.6074
d-Tm94B1_04_A04R	29.0659	31.9936	34.6920	37.7885	38.8208	41.6825	43.1958	44.4060	45.4284	46.0685	46.4911	46.8311	47.0322	47.2141	47.8222	48.0207	48.6029	48.6656	49.2594	49.5509	49.8721	50.1357	50.4190	50.6266	50.6887	50.8194	50.8952	51.1721	51.1951	51.5040	51.4463	50.8788	51.8567	51.8258	51.7489	51.5738	51.2199	50.8351	50.4105	49.7337	49.5141	49.3039	48.8667	48.2594	48.1133	48.0566	47.8262	48.1244	48.6699
d-Tm94B1_04_B08R	27.2956	31.0247	34.4427	36.8561	38.7607	41.2829	42.4332	44.0797	44.9282	45.8173	46.2166	46.9725	47.1434	47.3025	48.1698	48.6460	49.3692	49.5950	50.0061	50.2173	50.6609	50.9529	51.2032	51.2195	51.4894	51.6768	51.7892	52.0098	52.1806	52.4510	52.5532	52.7266	52.8226	53.0039	52.9459	52.7991	52.5717	51.8270	51.7295	51.2165	51.0322	50.7729	50.4580	50.1774	50.0181	49.8385	49.7366	49.9768	50.5773
d-Tm94B1_04_D06R	26.9495	30.0602	32.3037	35.3093	37.7560	39.4474	40.8759	42.5275	43.4355	43.5520	44.4003	45.1093	45.3282	45.5970	46.3296	46.5354	47.0129	47.3602	47.8772	48.1597	48.4807	48.8347	49.1257	49.2603	49.3667	49.6627	49.6503	50.1248	50.2759	50.2113	50.3849	50.5119	50.6631	50.8402	50.6329	50.5643	50.2653	49.9013	49.3176	48.7425	48.3517	48.3134	47.3730	47.3196	47.1455	46.9581	46.8593	47.0089	47.6456
d-Tm94B1_04_D10R	27.2917	31.6780	34.8251	37.7394	39.8549	41.0623	43.4136	45.2353	46.0705	46.4951	47.0128	48.0681	48.2608	48.4858	48.9920	49.4355	50.2490	50.6956	51.0637	51.5216	51.8054	52.1266	52.3085	52.5840	52.8642	53.2175	53.3576	53.5437	53.7290	53.8160	54.0949	54.1138	54.3189	54.6213	54.4152	54.4729	54.2199	53.4520	53.3054	53.0129	52.9141	52.6745	52.4159	52.0958	51.8614	51.8261	51.7036	51.9786	52.4452
d-Tm94B1_04_D12R	28.5828	32.2797	34.5099	37.7124	40.3148	42.0487	44.0987	45.6205	46.8953	47.3999	47.9045	48.6201	49.0438	49.4348	50.0594	50.6961	51.2785	51.7299	52.1389	52.6686	52.8658	53.1185	53.4426	53.7656	54.0425	54.2548	54.3945	54.6268	54.8671	55.0194	55.1676	55.3046	55.5198	55.7232	55.5202	55.5577	55.3250	54.3846	54.5281	54.2104	53.9089	53.7677	53.6143	53.2251	53.1642	53.1329	53.0453	53.2607	53.7848
d-Tm94B1_04_F03R	28.0073	31.8189	34.4759	37.0061	39.6801	40.7952	42.6151	44.2177	45.2228	45.3774	46.3028	47.0220	47.1066	47.5358	47.7643	48.2748	48.8456	49.2758	49.3897	49.6668	50.1232	50.4267	50.6662	50.2558	50.9281	51.2118	51.4895	51.6031	51.7501	51.9718	52.0286	52.1827	52.3440	52.2858	52.2224	52.1567	51.5788	51.3579	50.6993	50.0132	49.8110	49.7078	49.0807	48.3061	48.3295	48.1675	47.9493	48.1976	48.9650
d-Tm94B1_04_G09R	28.9874	32.8429	35.9140	38.7842	41.1872	43.1300	45.4632	47.0431	47.9564	48.5622	49.0988	50.0344	49.3955	50.4864	51.0115	51.6177	52.4663	52.7784	53.0096	53.4706	53.8564	54.0481	54.3026	54.5883	54.8498	54.9343	55.0761	55.4006	55.6160	55.6379	55.8372	56.0752	56.2618	56.1315	56.2309	56.1266	55.8655	55.4060	54.8406	54.4715	54.0942	54.0387	53.6130	53.2149	53.0038	52.7502	52.5514	52.6862	53.4612
d-Tm94B1_04_H02R	28.9076	32.8260	35.6987	38.0394	40.0673	42.1423	43.2865	44.7832	45.6015	45.9913	46.5371	47.4194	47.2555	47.2783	47.9889	48.3533	48.6612	48.9767	49.3913	49.4588	49.8369	50.1263	50.3486	50.3375	50.6165	50.7187	50.9132	51.1137	51.2245	51.4338	51.5229	51.6345	51.7216	51.7806	51.6068	51.3884	51.0881	50.6840	50.1952	49.5389	49.3027	49.2430	48.6242	47.6976	47.8809	47.6625	47.5834	47.7159	48.3876
d-Tm94B1_04_H09R	27.4726	30.7507	33.8844	36.3915	37.9761	39.7967	41.2190	42.3205	43.2225	43.8917	44.0437	44.6262	44.9549	44.9917	45.3687	45.9269	46.2885	46.5047	46.8441	46.9550	47.2914	47.3707	47.7701	47.8883	47.9731	48.1220	48.3511	48.5169	48.5669	48.8481	48.7952	48.8792	49.1269	49.1626	48.8922	48.8752	48.6803	48.3363	47.9018	47.4110	47.2146	46.5634	46.6588	45.4397	46.0432	45.8824	45.8443	45.8036	46.4086
d-Tm94B1_05_A05R	29.1576	32.4959	34.8709	37.2373	40.0937	41.3831	43.1251	44.4221	45.3928	45.8449	46.3467	46.7302	47.0255	47.1195	47.7807	48.1025	48.3643	48.6242	49.1456	49.3642	49.7818	49.9660	50.2390	50.4307	50.4881	50.5642	50.6891	50.9166	51.0238	51.2450	51.1475	51.4709	51.5736	51.6860	51.6256	51.6040	51.2395	51.0486	50.6050	50.2080	50.2324	49.9847	49.6730	49.1650	48.7734	49.0305	48.9746	49.1368	49.5688
d-Tm94B1_05_A07R	29.5723	32.4997	36.1325	38.4574	40.3082	41.5532	43.4071	44.7030	45.8392	46.3237	47.0639	47.3493	47.5348	47.7298	48.2949	48.6126	49.0577	49.5574	49.8799	50.1998	50.5148	50.7266	50.9239	51.1575	51.3112	51.2996	51.5129	51.7030	51.5695	51.8424	52.0562	52.1872	52.4302	52.5295	52.3430	52.3030	51.9341	51.5557	51.0019	50.6634	50.3026	50.1710	49.8090	49.3810	49.1551	48.9251	48.8402	48.9347	49.6763
d-Tm94B1_05_B01R	26.6692	29.5729	32.4497	34.5316	36.2395	37.6958	39.4416	40.9687	41.9303	42.2065	42.7283	43.1701	43.3274	43.5336	44.3867	44.2853	44.8897	45.0992	45.4269	45.5516	45.9661	46.3020	46.6479	46.6162	46.7042	46.9449	47.0191	47.3043	47.4532	47.6134	47.7038	47.8615	47.9503	48.0189	47.9950	47.7649	47.5244	46.6517	46.6304	46.1678	45.9542	45.0320	45.1041	44.5849	44.2770	43.9658	43.8275	44.1099	44.8948
d-Tm94B1_05_C04R	26.9500	29.8727	32.4318	34.7702	37.2336	38.8892	40.8074	42.0378	43.1373	43.4657	44.2700	44.5087	45.0531	45.2387	45.7237	46.1629	46.8732	47.0637	47.2041	47.4705	48.0562	48.3609	48.8952	48.5941	48.9022	48.9026	49.1231	49.2757	49.7019	49.7215	49.7504	49.8330	50.0346	50.1765	50.0191	49.9703	49.7166	49.1559	48.7840	48.1953	47.9848	47.6840	47.3422	46.7411	46.6833	46.4397	46.4627	46.6100	47.1643
d-Tm94B1_05_C07R	28.6227	31.7491	34.0485	36.6520	38.8371	40.3058	42.2380	43.7296	44.5318	45.0153	45.7779	46.0365	46.3774	46.6852	47.1244	47.3586	48.0256	48.4110	48.6010	48.8562	49.4357	49.6832	49.8094	49.9488	50.0636	50.0322	50.5644	50.6602	50.8967	51.0785	51.1275	51.1042	51.3762	51.5653	51.4715	51.5074	51.1214	50.8166	50.3019	49.6440	49.6682	49.4395	49.0829	48.7345	48.6085	48.4876	48.3235	48.3766	49.0636
d-Tm94B1_05_D02R	28.3299	30.9908	33.7023	36.1534	38.5161	40.1782	41.9132	43.2898	44.3353	44.8593	45.1809	45.8850	46.0620	46.4278	46.7427	47.0513	47.8415	48.2038	48.6263	48.7936	49.2303	49.6648	49.7576	49.9993	50.0456	50.2576	50.4272	50.7515	50.8786	50.9439	51.0919	51.0708	51.3035	51.4711	51.3323	51.1908	50.9661	50.2495	50.0435	49.6442	49.2751	49.1824	48.7275	48.3043	48.1553	48.0268	47.9104	48.0239	48.6216
d-Tm94B1_05_D03R	26.6529	29.5757	32.9958	34.5195	37.0411	38.8599	40.5121	41.8380	42.8960	43.1813	43.5103	44.3436	44.5881	44.8290	45.3714	45.6665	46.2058	46.6466	46.9693	47.2909	47.6445	47.9394	48.2210	48.5055	48.5739	48.7150	48.8452	49.2320	49.3405	49.3695	49.5771	49.5906	49.8422	49.9816	49.9014	49.7774	49.4625	48.9073	48.6384	48.1274	47.7136	47.7207	47.1141	46.6391	46.6037	46.4451	46.2830	46.4331	47.0840
d-Tm94B1_05_D05R	27.8426	31.0410	33.7434	35.8849	38.1024	39.8180	41.3718	43.0071	44.0087	44.1841	44.7926	45.5031	45.6326	45.9216	46.4612	46.8716	47.2748	47.5541	47.9956	48.2609	48.6268	48.8662	49.1390	49.4254	49.3812	49.4817	49.7357	49.9845	50.1673	50.2181	50.2602	50.3637	50.5899	50.6647	50.5552	50.4179	50.1252	49.0934	49.1617	48.6995	48.2423	48.1682	47.3986	47.1819	47.0558	46.8988	46.7485	46.9305	47.5367
d-Tm94B1_05_D08R	30.0732	33.3180	36.2886	38.6720	41.1480	42.8175	44.5878	46.2455	47.4602	47.5477	48.2284	48.9237	49.0235	49.1764	49.6951	50.1463	50.9204	51.3744	51.7773	51.4320	52.4543	52.8003	52.8699	53.2599	53.3224	53.4115	53.6639	53.8592	53.9824	54.1581	54.3479	54.3855	54.5308	54.6782	54.5641	54.4184	53.9439	53.1911	52.5156	51.9640	51.6308	51.3146	50.8197	50.1477	49.8697	49.6765	49.4584	49.7519	49.8144
d-Tm94B1_05_E04R	28.1965	30.9974	34.2692	36.4166	39.0328	40.6143	42.4725	44.3277	45.0700	45.5549	46.0885	46.5222	46.9298	47.1767	47.9431	48.2428	48.9972	49.4098	50.0206	50.2568	50.4583	50.8449	51.1296	51.1538	51.3311	51.4177	51.8359	52.0809	52.0176	52.2491	52.3496	52.5892	52.7095	52.9190	52.7840	52.7041	52.3535	52.1636	51.8521	51.3721	51.1848	51.0290	50.8336	50.4520	50.1469	49.9844	49.9731	50.1413	50.5800
d-Tm94B1_05_G07R	30.9517	35.3937	38.2912	40.5768	43.0521	45.0884	47.0735	48.4093	49.2507	49.7678	50.7489	51.1357	51.3533	51.6945	52.6428	53.0795	53.6745	54.1084	54.3436	54.7105	55.1800	55.3795	55.6277	55.9359	55.9841	56.2234	56.2546	56.6322	56.8525	57.1693	57.1411	57.3959	57.4170	57.6513	57.4901	57.3914	57.0925	56.7360	56.2145	55.9079	55.4888	55.3735	55.0652	54.7905	54.5179	54.3039	54.2329	54.4791	55.0267
d-Tm94B1_16_A02R	28.9430	33.0265	37.0785	39.2710	41.8550	43.8784	45.4113	47.0915	48.3398	49.6979	50.6573	51.3917	51.2375	51.8781	52.1231	52.8087	52.7281	53.2872	53.5505	54.0668	54.5192	54.7790	54.9986	55.2672	55.4743	55.5183	55.7850	55.8347	55.5474	56.1156	56.3773	56.3784	56.5096	56.5797	56.5536	56.4939	56.2125	55.9565	55.5931	54.9856	54.6318	54.6324	54.0610	53.7035	53.5051	53.3846	53.2399	53.4934	54.0173
d-Tm94B1_16_A08R	29.1350	33.7496	37.1438	39.7562	42.1472	43.9140	45.9843	47.6055	48.3598	49.8685	50.6897	51.5880	51.3836	51.9282	52.2582	52.6954	52.7951	53.2346	53.6690	54.0754	54.4501	54.7194	55.0079	55.2158	55.4648	55.5394	55.6676	55.8384	55.8829	56.1949	56.3095	56.3370	56.4676	56.4721	56.4600	56.2781	56.0131	55.6477	55.1061	54.5741	54.1595	54.0729	53.4758	53.0975	52.7703	52.6031	52.5448	52.7067	53.3628
d-Tm94B1_16_A11R	31.2019	35.3786	38.6452	41.1844	43.8897	45.6701	47.6752	48.9309	50.1850	51.6630	52.3477	52.9996	53.2008	53.4912	53.6873	53.9271	54.3883	55.0042	55.3882	55.8067	56.2330	56.4059	56.7452	56.9264	57.0163	57.4074	57.4965	57.6008	57.4721	58.0365	58.0719	58.1190	58.2958	58.3010	58.2288	58.1477	57.8570	57.4560	56.7957	56.1974	55.8773	55.7126	55.2039	54.7298	54.3711	54.2076	54.0005	54.1909	54.8322
d-Tm94B1_16_B01R	27.9913	32.2001	35.4954	38.0283	40.6969	42.6313	44.5390	46.2676	47.2943	48.4893	49.2569	50.1361	50.3000	50.3674	51.0418	51.3452	51.5992	52.3215	52.8284	53.2655	53.7303	53.9061	54.2042	54.5339	54.6918	54.7736	55.0423	55.1457	55.3793	55.3944	55.5734	55.7308	55.9530	56.0137	55.9058	55.8893	55.7084	55.1030	54.6939	54.3041	54.0739	54.1896	53.4508	52.9639	52.7694	52.7071	52.6499	52.8804	53.3899
d-Tm94B1_16_B02R	27.1515	30.8195	33.9172	36.7357	39.7101	41.7532	43.3074	45.2173	45.9589	47.4430	47.9318	49.0485	49.0131	49.3357	49.9787	50.1875	50.2968	51.0146	51.4732	51.9857	52.3557	52.5255	52.7462	53.1725	53.3427	53.3309	53.4805	53.7171	53.8570	53.8826	54.1481	54.1506	54.3979	54.4728	54.3975	54.3508	54.2841	53.3647	53.2789	52.9315	52.7457	52.6532	52.1320	51.7954	51.4743	51.4692	51.4115	51.5944	52.0096
d-Tm94B1_16_B06R	28.9222	32.9607	35.7321	38.6897	41.1505	42.8347	44.6862	46.4577	47.1641	48.6884	48.9311	49.7846	50.0592	50.1026	50.6486	50.9872	51.1251	51.5756	52.2487	52.5800	53.1300	53.1560	53.4892	53.6863	54.0145	54.0475	54.0379	54.3125	54.4882	54.3947	54.6925	54.6722	54.9336	55.0595	54.8766	54.8774	54.6843	54.0904	53.8161	53.3577	53.0998	52.3879	52.4773	52.0861	51.7376	51.6855	51.5817	51.7460	52.2683
d-Tm94B1_16_C05R	27.3108	30.7455	34.3175	36.5486	38.9751	41.1586	42.9754	44.2427	45.4437	46.6952	47.1266	47.9045	48.2441	48.6306	49.0648	49.2330	49.4692	49.8755	50.3341	50.9115	51.2349	51.4284	51.7471	51.8873	52.2175	52.3855	52.5051	52.1475	52.8116	53.1496	52.9280	53.2068	53.1844	53.2849	53.1440	53.0526	52.8613	52.4351	52.0029	51.4022	51.1603	51.0094	50.3287	49.9118	49.6976	49.4596	49.2582	49.5241	50.1736
d-Tm94B1_16_C11R	24.8879	28.6682	32.0670	34.2688	36.7157	39.1218	40.8574	42.2073	43.2800	44.8426	45.1099	46.2441	46.2146	46.7122	47.0252	47.3002	47.9644	48.2313	48.5822	49.1434	49.2929	49.6605	50.2371	50.2278	50.6036	50.0555	50.8125	51.0077	51.0023	51.1100	51.3079	51.6285	51.6528	51.7149	51.6066	51.6866	51.5505	51.3247	50.9087	50.5302	50.4145	50.2461	49.9357	49.5053	49.3214	49.2194	49.1060	49.1468	50.0011
d-Tm94B1_16_D08R	27.2811	31.6106	34.4774	36.8264	39.6845	41.7909	43.5391	45.1489	46.7445	47.7803	48.6501	49.3281	49.2878	49.5866	50.3446	50.4486	50.8888	51.3927	51.9405	51.5907	52.4978	52.8217	53.0687	53.3598	53.6273	53.8858	53.9312	54.1615	54.2478	54.4637	54.6959	54.8528	54.7594	54.7768	54.8598	54.7792	54.4703	53.9549	53.5228	52.8844	52.5949	52.3778	51.7119	51.2837	50.9817	50.8754	50.7358	50.9046	51.1088
d-Tm94B1_16_D10R	27.9552	31.7464	34.4393	37.3120	39.4024	41.2348	43.6821	45.0098	45.8532	46.9057	48.0948	48.6308	48.8066	48.9273	49.6158	49.4327	50.1524	50.4945	51.0136	51.3560	51.7611	52.1030	52.1854	52.5156	52.8153	53.0401	52.9571	53.2174	53.4111	53.5486	53.6137	53.8767	53.8293	54.0286	53.8661	53.9044	53.8635	53.4628	52.8403	52.4453	51.6896	51.9230	51.5016	51.0415	50.7871	50.7729	50.5728	50.7082	51.5031
d-Tm94B1_16_E02R	24.9791	28.3566	31.3847	34.1224	37.4986	38.7391	40.6937	42.1286	43.0843	44.1509	45.2911	45.4262	45.8834	46.1490	46.6909	47.0926	47.3413	47.7575	48.3459	47.9587	48.7519	49.2576	49.3889	49.7887	49.9416	49.9024	50.0823	50.3372	50.3696	50.6584	50.5597	50.9019	51.0523	51.1354	50.9356	51.0506	50.8188	50.5531	50.3583	49.7793	49.4953	49.3479	48.8662	48.4042	48.3415	48.1687	48.2101	48.2093	48.8651
d-Tm94B1_16_E07R	28.1535	31.7066	34.2194	37.1718	38.8821	40.7751	42.7321	43.8152	45.3467	45.9443	47.1839	47.0708	47.6326	47.9778	48.4897	48.6953	48.6916	49.2668	49.7056	50.2354	50.3532	50.5976	50.8567	51.1385	51.4142	51.4199	51.6684	51.8276	51.9349	52.0220	52.2243	52.1749	52.4683	52.4282	52.4283	52.0189	52.2885	51.8572	51.3314	50.9554	50.7351	50.4670	50.2609	49.7495	49.4637	49.3900	49.2226	49.3593	50.0709
d-Tm94B1_16_E12R	25.4137	29.2603	32.4353	34.8324	37.4596	39.9366	41.4123	43.0676	44.6105	45.6792	46.7452	46.5389	47.2005	47.7524	48.5460	48.7762	48.9577	49.5583	49.8746	50.3315	50.7545	51.1211	51.2354	51.6125	51.7978	51.8591	52.1697	52.3804	52.5310	52.6652	52.8987	52.7943	53.1247	53.0794	53.1383	52.7546	52.9306	52.6320	52.0928	51.7055	51.5111	51.2407	51.0868	50.5425	50.4290	50.3800	50.1117	50.3355	51.0101
d-Tm94B1_16_F01R	26.9289	31.0162	33.9154	36.0939	38.3890	40.5608	42.6397	43.6001	44.8897	46.1949	46.8835	47.4719	47.5241	47.5653	47.3400	48.4507	48.5723	49.0238	49.3946	50.0484	49.9297	50.4437	50.6247	50.4011	51.0043	51.1730	51.4678	51.3705	51.5784	51.7939	51.9268	52.0635	52.1211	52.1602	52.1409	51.9478	51.8430	51.4789	51.0739	50.4850	50.3323	49.5204	49.5445	49.0724	48.8107	48.6474	48.4385	48.7325	49.4746
d-Tm94B1_16_F08R	27.7717	31.7074	34.5952	37.5431	39.7413	41.9610	43.3325	45.3082	46.1337	47.6214	48.0723	48.8570	48.7210	49.2278	49.4354	50.0420	50.1682	50.6625	50.9658	51.2993	51.5953	51.1068	51.7566	52.6760	52.7158	52.7897	52.8294	53.3365	53.3719	53.5084	53.5188	53.7787	53.7671	53.9973	53.8583	53.8510	53.7181	53.3830	52.8409	52.3270	52.0759	51.5875	51.5358	51.1409	50.8606	50.6018	50.5982	50.6741	51.3510
d-Tm94B1_16_F10R	28.7093	31.6066	33.9879	36.7096	39.0664	41.1561	42.6681	43.8645	44.9051	46.1148	46.9279	47.5508	47.3264	47.5579	48.0727	48.1464	48.3104	48.7611	49.1787	49.4387	49.8159	50.0532	50.2601	49.9097	50.6912	50.5823	50.7451	50.9535	51.2173	51.1779	51.4286	51.5556	51.6412	51.5877	51.6928	51.3727	51.3219	51.0259	50.4807	50.1063	49.8197	49.4527	49.1319	48.6068	48.4936	48.3361	48.2717	48.4461	49.0428
d-Tm94B1_16_F11R	27.4684	31.0136	33.6949	35.9701	38.4649	40.4692	41.8930	43.5048	44.3714	45.5785	46.0683	46.9568	46.4519	46.9594	47.0886	47.4099	47.5014	48.0296	48.1847	48.7163	48.8883	48.9312	49.5247	49.3421	49.7870	49.9805	50.0597	50.1675	50.2785	50.4814	50.6050	50.6547	50.7323	50.8098	50.6035	50.4068	50.1889	49.7085	49.0403	48.3686	48.1171	47.6796	47.2181	46.6319	46.2880	46.0073	45.8140	46.0268	46.9595
d-Tm94B1_16_G03R	28.1622	32.1889	34.9377	37.9768	39.9366	42.2731	43.3632	44.9761	46.1292	47.0379	48.1237	48.6434	48.5227	48.7785	49.2008	49.5309	49.5581	50.0243	50.3836	50.7873	51.0149	51.3307	51.6220	51.7918	51.6159	51.9512	52.0729	51.9145	52.4203	52.6211	52.7449	52.6926	53.0091	52.8933	52.8031	52.7041	52.5541	52.1308	51.5433	51.1260	50.8771	50.6582	50.1414	49.6923	49.3894	49.3169	48.9989	49.1996	49.9171
d-Tm94B1_16_G08R	26.3012	30.8300	33.2990	36.1451	37.5328	40.2234	41.6309	43.0704	44.0402	45.1817	45.9204	46.9078	47.0355	47.1362	47.6518	47.7192	47.7775	48.0407	48.7059	48.8692	49.2229	49.4848	49.7127	49.8302	49.8380	50.1506	50.3618	50.4697	50.5499	50.7410	50.8920	50.9641	50.9569	51.1742	51.1924	51.1469	50.7358	50.7018	49.6722	49.8062	49.6694	49.4614	49.2138	48.7552	48.5448	48.6765	48.3502	48.5953	49.1262
d-Tm94B1_16_G09R	28.7221	32.0474	34.8085	37.8749	39.1568	41.7080	42.9447	44.7665	45.4590	46.5499	47.6403	48.1880	48.2752	48.5886	48.9488	49.0897	49.1073	49.6430	49.9517	50.2582	50.5963	50.8076	50.9748	51.1368	51.2490	51.3935	51.6225	51.7937	51.8695	52.0467	52.1664	52.1792	52.2651	52.4615	52.5331	52.4456	52.2834	52.1339	51.5657	51.3705	51.2798	51.0075	50.7700	50.3944	50.2593	50.2690	50.1968	50.2934	50.7804
d-Tm94B1_16_G12R	29.0504	32.8830	35.9858	38.8401	40.5302	42.4955	43.9296	45.5935	46.7714	47.6945	48.5469	49.2460	49.2901	49.4400	49.8888	50.1665	50.3727	50.7716	51.1388	51.4804	51.8504	52.0578	52.3422	52.3918	52.5693	52.7083	52.8821	53.1247	53.1598	53.4017	53.4324	53.5264	53.7222	53.5832	53.5980	53.5640	52.8748	53.0583	52.5261	52.0529	51.9428	51.6130	51.2502	50.8400	50.5518	50.6445	50.3091	50.2957	51.1953
d-Tm94B1_16_H02R	30.3361	34.3923	37.5371	40.0932	41.8323	43.5537	45.4460	46.4757	47.6854	48.4086	49.2639	49.6569	49.8927	49.7390	50.2900	50.5754	50.6440	51.1979	51.4431	51.8117	52.0771	52.2976	52.5110	52.7144	52.9196	53.0131	52.9901	53.1791	53.2716	53.5043	53.6467	53.7773	53.7482	53.8109	53.8229	53.7937	53.5602	53.2919	52.8654	52.4051	52.1161	52.0156	51.6267	51.1970	51.0349	50.8864	50.7377	51.0196	51.5017
d-Tm94B1_16_H03R	29.8219	33.2274	36.1426	39.5018	41.2394	42.7210	44.9687	46.2007	47.3753	48.0957	49.0556	49.6134	49.7287	49.7795	50.2312	50.3841	50.9313	50.9048	51.2107	51.7410	51.9383	52.1165	52.3816	52.5933	52.7344	52.7571	53.0639	53.1457	53.2607	53.4059	53.4337	53.5560	53.6325	53.8320	53.6575	53.7057	53.4770	53.1948	52.7373	52.1979	52.0398	51.7237	51.3257	50.9680	50.6285	50.6094	50.4895	50.6551	51.2271
d-Tm94B1_16_H05R	30.4847	34.3384	36.6180	39.6851	41.1074	42.7428	44.2543	45.7868	47.0469	47.4992	48.6611	48.8753	48.9368	48.9429	49.4998	49.5580	49.8814	50.2007	50.3810	50.7467	51.1248	51.2800	51.3860	51.5920	51.7378	51.7523	51.9042	52.0774	52.1619	52.1898	52.3789	52.4058	52.5115	52.7413	52.6778	52.6209	52.3759	52.1791	51.7132	51.2597	51.1346	50.8566	50.4959	50.1998	49.8221	49.8413	49.6535	49.8258	50.3755
d-Tm94B1_16_H12R	31.2477	33.9443	37.3293	40.0194	41.7687	43.8768	45.4465	46.7437	47.9575	49.0624	49.6367	50.4030	50.3852	50.4502	50.8521	51.1829	51.1344	51.7604	52.2090	52.5115	52.9005	53.1314	53.2050	53.5441	53.6395	53.7059	53.7042	54.0132	54.1120	54.2649	54.4821	54.2669	54.5293	54.6215	54.5276	54.5281	54.2605	53.9751	53.4218	53.0785	52.7552	52.5371	52.1370	51.7335	51.4094	51.2863	51.3125	51.4078	52.0539
d-Tm94B1_17_A01R	28.7443	32.8915	36.6263	38.5775	41.3319	43.3967	45.0811	46.5525	48.1977	48.9393	49.8537	50.6403	50.7438	51.0558	50.9291	52.0628	51.8850	52.1924	52.8970	53.2379	53.6814	53.9312	54.1451	54.4424	54.6139	54.8205	54.8848	55.0798	55.1848	55.3850	55.6474	55.4729	55.7058	55.8341	55.8337	55.7403	55.6085	55.3264	54.9238	54.5492	54.2723	54.2010	53.8202	53.5210	53.2639	53.2290	53.2604	53.3713	53.8892
d-Tm94B1_17_A02R	27.9833	32.2178	35.3991	38.0703	40.7479	42.6987	43.8391	46.2486	47.8232	48.6735	49.7425	50.3500	50.3372	50.6989	50.8805	51.7432	51.6570	51.9240	52.4966	52.8961	53.3181	53.6224	53.9495	54.1526	54.2569	54.4007	54.7135	54.8149	54.6125	55.0236	55.3617	55.2476	55.3346	55.4910	55.4595	55.2903	55.0714	54.7483	54.1938	53.6670	53.3760	53.2739	52.6439	52.2950	52.0584	51.9615	51.7237	51.9698	52.5132
d-Tm94B1_17_A08R	28.7334	32.3118	36.2005	38.5310	40.4222	42.1934	43.7617	45.7774	47.1132	47.8276	48.9764	49.6792	49.6645	50.1615	50.2543	50.5938	50.8671	50.7495	51.8283	52.1146	52.7321	53.0617	53.3781	53.4243	53.6318	53.8562	53.9763	54.1820	54.4823	54.5302	54.6702	54.6119	54.6740	54.9365	55.0858	54.8383	54.7456	54.3473	53.9996	53.4611	53.4201	53.0964	52.6153	52.2503	52.0704	51.9915	51.6971	52.0591	52.4891
d-Tm94B1_17_A10R	29.8816	33.7049	36.7886	40.4058	42.3281	43.3882	45.5327	47.2515	48.6301	49.5661	50.5456	51.1273	51.0185	51.3547	51.7915	51.9268	52.3423	52.2915	53.2282	53.5495	54.0745	54.4114	54.5347	54.7733	54.9064	55.0958	55.3314	55.3610	55.1038	55.7396	55.9371	55.8747	55.9195	56.1313	56.1259	55.9236	55.5971	55.2221	54.7674	54.0923	53.9007	53.6622	53.1180	52.6945	52.3666	52.2693	51.9967	52.3491	52.8694
d-Tm94B1_17_A11R	29.2879	33.4840	36.6124	38.8562	41.4484	43.1264	44.9386	46.4412	47.9453	48.8425	49.5676	50.2742	50.1197	50.7020	50.8947	51.0924	51.4783	51.7677	52.3229	52.7106	53.1762	53.3539	53.7200	53.9505	54.1589	54.2654	54.3648	54.5175	54.7808	55.0080	54.9897	54.9319	55.1772	55.3084	55.2292	55.0509	54.8140	54.4368	53.8925	53.4160	53.2195	52.8943	52.4658	51.9735	51.7198	51.5896	51.4037	51.5728	52.2248
d-Tm94B1_17_A12R	28.0309	31.4100	34.9070	37.4010	39.4486	41.1648	42.9427	44.1746	45.3973	46.2681	47.2473	47.8685	48.2114	48.1720	48.7076	48.7882	48.9483	49.1015	49.8930	50.0289	50.4737	50.8420	51.0948	51.3702	51.5350	51.5790	51.6823	51.7835	52.0497	52.3227	52.3238	52.3437	52.5540	52.6296	52.4022	52.4329	52.2226	51.8758	51.2541	50.8224	50.6884	50.2858	49.8520	49.4331	49.2454	49.0647	48.9374	49.0678	49.6622
d-Tm94B1_17_B02R	29.0383	32.9231	35.6173	38.7133	40.8750	42.3290	44.9986	46.1109	47.3697	48.1519	48.7931	49.7469	49.6767	50.0819	50.4663	50.7934	51.2072	51.5997	52.1474	52.4095	52.7489	53.0473	53.3681	53.5970	53.7411	53.7908	53.9638	54.1849	54.4089	54.5074	54.5271	54.7042	54.8302	54.9073	54.8247	54.6962	54.4627	54.1694	53.5501	52.9256	52.8158	52.5214	52.0124	51.3620	51.3306	50.0920	50.9047	51.2240	51.8722
d-Tm94B1_17_B03R	28.0713	32.6277	35.4293	38.0020	40.0591	41.9532	44.3249	45.4630	46.8761	47.5874	48.7397	49.0995	49.2416	48.8904	50.0855	50.3453	50.6593	51.2883	51.6204	52.0472	52.4062	52.4258	52.9139	53.2466	53.3296	53.3320	53.6046	53.7682	54.0069	54.1820	54.3164	54.3270	54.5579	54.6465	54.6666	54.5398	54.3056	54.0589	53.5005	53.1161	52.9264	52.6350	52.2559	51.8083	51.4648	51.2824	51.3253	51.4069	52.1963
d-Tm94B1_17_B09R	27.8698	32.2422	35.2836	37.7079	39.3074	42.1729	43.8222	45.3108	46.5696	47.1875	48.1425	48.6069	49.0213	49.1348	49.6361	50.0299	50.3830	50.7670	51.2966	51.5855	51.9083	51.9851	52.3312	52.6129	52.7290	52.7394	53.0199	53.1337	53.3729	53.5766	53.6301	53.6871	53.9529	54.0119	53.9885	54.0405	53.8129	53.4233	52.9087	52.5145	52.4108	52.1346	51.7384	51.1700	51.0386	50.9064	50.7627	50.8766	51.6420
d-Tm94B1_17_C01R	26.6552	31.1787	34.6457	37.3890	39.4635	41.9628	43.8981	45.2627	46.6570	48.0780	48.7259	49.1294	49.6483	49.9366	50.4471	50.6448	51.1598	51.5253	52.0279	52.6011	52.6255	53.2197	53.6364	53.7576	54.0636	54.0863	54.2549	54.2478	54.5373	54.2527	55.0141	55.1092	55.0599	55.2398	54.9962	54.9877	54.7096	54.3609	53.6613	52.9087	52.6582	52.4074	51.7491	51.3853	50.9612	50.7784	50.6156	50.8184	51.1037
d-Tm94B1_17_C02R	29.1397	32.5150	35.4216	38.0955	40.5005	42.2018	44.0524	45.5522	46.8053	47.8211	48.6219	48.8540	48.6627	49.3317	49.8135	49.7607	50.0992	50.7738	51.1181	51.5747	51.9711	52.1311	52.4105	52.7278	52.8925	52.9735	53.1057	53.2331	53.3827	53.7657	53.7550	53.4473	53.8488	53.9770	53.9351	53.7099	53.4514	53.0284	52.2483	51.4742	51.4404	51.1452	50.5012	49.9495	49.6646	49.5054	49.2386	48.9109	50.3402
d-Tm94B1_17_C06R	27.2143	30.6829	33.5849	36.3211	38.2107	40.0901	41.9715	43.6060	44.4489	45.5147	46.3068	46.8725	46.6778	47.4661	47.9048	47.7672	48.2022	48.6777	49.0551	49.4834	49.8609	49.9864	50.2269	50.6801	50.7231	50.5812	50.9824	51.1628	51.3111	51.5164	51.7554	51.3433	51.7749	51.9268	51.8460	51.8185	51.5389	51.2983	50.6356	49.8624	49.8573	49.5129	49.1249	48.7973	48.6130	48.3853	48.2338	48.5259	49.2139
d-Tm94B1_17_C08R	28.3213	31.7691	35.1300	38.0915	40.1399	42.1523	43.7971	45.5401	46.9581	47.9369	48.3069	49.3597	49.5460	49.8892	50.2832	50.5691	50.8934	51.4374	52.0697	52.3656	52.5845	53.0264	53.1559	53.2996	53.7004	53.8589	54.0264	54.5396	54.4704	54.5454	54.5547	54.8444	54.8073	54.8919	54.8679	54.8287	54.7074	54.4892	54.2018	53.6959	53.5119	53.3109	52.9608	52.5606	52.4120	52.1883	52.0307	52.2589	52.9172
d-Tm94B1_17_D02R	27.8770	31.5890	34.4807	37.3824	39.6344	41.4156	43.0039	45.0922	46.0879	47.0300	47.9704	48.1853	48.5080	48.8845	49.4889	49.5964	50.1869	50.6807	51.0629	50.5258	51.8147	51.8986	52.2270	52.4994	52.7270	52.8137	53.0239	53.2021	53.3513	53.5447	53.8381	53.8871	53.7685	53.8989	54.1140	53.8475	53.6478	53.2817	53.1098	52.5520	52.3974	52.1171	51.7192	51.3136	51.2106	50.9737	50.9919	51.1545	50.6042
d-Tm94B1_17_D04R	25.6640	29.7388	32.2424	34.7773	37.4329	39.3739	40.9309	42.9250	44.1326	45.2314	46.0483	46.4158	47.0827	47.2954	47.5875	47.8465	48.3428	48.9659	49.4228	49.4821	50.1646	50.3973	50.7064	51.0654	51.1644	51.2764	51.4937	51.6078	51.7989	52.0345	52.2886	52.3471	52.3039	52.5339	52.5667	52.3374	52.1036	51.4761	51.4290	50.8501	50.6767	50.4348	50.0597	49.6228	49.4082	49.2511	49.1219	49.3575	49.8123
d-Tm94B1_17_D05R	26.7448	30.2158	32.6093	35.9956	38.6146	39.7563	41.4840	43.3746	44.4414	45.3459	46.4496	46.7968	47.0220	47.3279	47.4440	47.9486	48.1989	48.6426	49.1342	49.0194	49.8191	49.9462	50.3074	50.5297	50.7197	50.8257	50.9530	51.0922	51.2849	51.4620	51.7184	51.8138	51.6506	51.7646	51.8807	51.6629	51.4944	51.1118	50.8974	50.3519	50.2318	49.8678	49.4562	49.0653	48.8792	48.6398	48.5216	48.6820	48.8957
d-Tm94B1_17_D06R	27.1542	30.9908	33.3867	35.7884	38.0926	39.9432	41.5711	43.1994	44.1272	45.0343	45.8986	46.4850	46.7218	46.9191	47.1181	47.3932	47.8987	48.4768	48.7139	48.8876	49.5202	49.7160	49.9420	50.3562	50.4602	50.4837	50.7110	50.6978	51.0067	51.0471	51.3387	51.4083	51.4785	51.5692	51.4491	51.4023	51.1195	50.6568	50.4277	49.8169	49.6889	49.4858	49.0447	48.6508	48.4672	48.2910	48.0466	48.3700	48.6770
d-Tm94B1_17_D07R	28.1011	31.8316	34.5642	37.6344	39.6569	41.6076	43.1790	45.3675	46.4783	47.0918	48.3833	48.9390	48.9781	49.3544	49.8797	50.1108	50.4512	51.0957	51.5907	51.6445	52.1814	52.3925	52.6326	53.0076	53.2417	53.2295	53.3673	53.5471	53.7302	53.9242	54.2015	54.1184	54.1519	54.3590	54.4935	54.3665	54.0802	53.7621	53.5987	53.0899	53.0083	52.6616	52.2708	51.9515	51.8259	51.6671	51.5636	51.7763	52.0078
d-Tm94B1_17_D08R	26.8549	30.4451	33.3854	36.8437	38.8102	40.9671	42.3815	44.5541	45.6024	46.6618	47.7016	48.5318	48.6015	48.7979	49.4583	49.6261	49.8866	50.4905	51.0566	51.0048	51.6319	52.0054	52.2536	52.5305	52.6593	52.9368	53.0532	53.3051	53.4865	53.6105	53.9589	53.9938	53.8671	54.1111	54.0946	53.8309	53.7387	53.3998	53.1200	52.6065	52.4363	52.2470	51.8215	51.3626	51.1096	51.0815	51.0961	51.2967	51.1805
d-Tm94B1_17_D10R	25.7713	30.0097	31.9978	35.0899	37.7229	40.0022	41.0030	43.3896	44.5590	45.6104	46.7571	47.4639	47.5544	47.8296	48.5214	48.4354	48.8447	49.5286	49.9813	50.3227	50.5918	50.8954	51.2030	51.4806	51.6510	51.9514	51.9794	52.2752	52.4229	52.5389	52.6399	52.8629	52.8057	53.0334	52.8174	52.8096	52.5759	52.2128	51.6808	51.2319	50.7003	50.7371	50.2506	49.7400	49.4601	49.3078	49.1230	49.3052	50.0192
d-Tm94B1_17_D12R	28.7201	31.9703	35.0579	37.9361	39.8337	42.0154	43.2616	45.1684	46.1378	47.5789	48.1295	48.9477	48.8572	48.9916	49.8120	49.8624	50.2645	50.8133	51.2240	50.5957	51.8831	52.0874	52.2473	52.5912	52.8231	52.9065	53.0553	53.2257	53.3540	53.6869	53.8915	53.9472	53.8473	53.9170	54.0752	53.8756	53.7701	53.3517	53.2418	52.7714	52.5779	52.2879	51.9135	51.4888	51.3395	51.2557	51.2174	51.4164	50.8412
d-Tm94B1_17_E02R	27.8201	31.9517	34.5171	37.7908	40.0367	41.4500	43.0849	44.6961	46.0492	46.7871	47.9126	48.0711	48.2987	48.7725	49.5257	49.4211	49.9270	50.2684	50.8759	51.2769	51.5360	51.6902	52.1123	52.2081	52.3961	52.6629	52.7612	52.8604	53.0463	53.1406	53.2980	53.5774	53.4744	53.6929	53.7171	53.2275	53.4820	53.2384	52.6708	52.2956	52.2503	52.0788	51.6534	51.3612	51.2187	50.9851	50.9829	51.1185	51.7515
d-Tm94B1_17_E10R	28.7409	33.1170	35.0802	38.0929	40.9492	42.6241	44.4828	46.4312	47.6351	48.6286	49.5046	50.3415	50.2091	50.5470	50.7534	51.1671	51.6718	52.2669	52.8288	52.9000	53.5963	53.8091	53.8775	54.2957	54.4033	54.5313	54.8065	55.0162	55.2627	55.3919	55.5406	55.7297	55.7997	55.8825	55.4933	55.6252	55.5039	55.1177	54.7614	54.1073	53.8364	53.4915	52.9879	52.5277	52.4066	52.2534	52.1135	52.3486	52.9822
d-Tm94B1_17_E11R	24.1292	29.1726	31.1413	34.0463	36.7424	38.5875	40.6202	42.0292	43.9939	45.0560	45.6878	45.9030	46.5450	47.1180	47.8687	48.0694	48.2508	48.8397	49.3539	49.5530	50.1328	50.3518	50.6465	50.9774	51.2395	51.3454	51.6396	51.7320	51.9900	52.0810	52.2888	52.2441	52.4356	52.5835	52.5649	52.2260	52.3194	51.8750	51.2492	50.7879	50.5410	50.3173	49.9479	49.3543	49.2058	49.0665	48.7904	49.0229	49.8201
d-Tm94B1_17_F06R	27.5021	31.6419	35.0842	36.8068	39.6295	41.3933	42.9360	44.6934	46.2628	47.3035	48.0071	48.6777	48.6961	49.2067	49.6325	49.7612	50.1062	50.5143	50.9863	51.1595	51.8574	51.9767	52.1762	52.2570	52.6792	52.7766	52.8908	53.1007	53.3003	53.4490	53.4921	53.6580	53.7995	53.7949	53.9846	53.7649	53.5926	53.2117	52.7969	52.3294	52.2758	51.9726	51.6107	50.8984	50.9067	50.7131	50.6744	50.6842	51.4609
d-Tm94B1_17_F08R	25.7061	28.9704	33.1984	34.5570	37.9595	39.3212	41.0424	43.4738	44.5579	45.7684	46.6543	47.2263	47.5815	47.6670	48.1917	48.3513	48.6464	49.1672	49.5777	49.8369	50.4277	50.6236	50.9528	50.1486	51.5978	51.4125	51.5617	51.8767	52.0424	52.1818	52.2634	52.4226	52.5961	52.5549	52.5778	52.4916	52.2146	51.9021	51.4248	51.0056	50.8143	50.5700	50.1859	49.0736	49.4245	49.2457	49.2770	49.3282	50.0281
d-Tm94B1_17_F09R	26.0301	30.0055	33.4076	35.8844	38.0697	40.2281	41.4662	43.3483	44.7143	45.6979	46.7705	47.0166	47.3699	47.5626	47.9332	48.2759	48.4470	49.0856	49.3144	49.9138	50.1160	50.4051	50.3892	50.7076	51.0670	51.1265	51.2225	51.4717	51.6495	51.7422	51.9036	52.1129	52.2937	52.1332	52.2794	52.1676	52.1213	51.8566	51.4336	51.1241	50.8647	50.1011	50.2824	49.8382	49.7165	49.5888	49.4188	49.6572	50.2746
d-Tm94B1_17_F11R	25.9168	28.8422	31.7696	34.7592	36.5625	38.3826	39.9395	41.2236	42.7438	43.1619	44.5220	44.6366	44.8357	45.3796	45.5819	45.7826	46.0156	46.3546	46.5148	46.8998	47.3262	47.5432	47.6368	47.4727	48.3255	48.2939	48.2148	48.4260	48.6823	48.7484	48.9823	49.1099	49.1568	49.1218	49.2460	48.9158	48.7773	48.3790	47.7411	47.3285	47.0922	46.7742	46.2733	45.7943	45.5715	45.3858	45.2627	45.5044	46.2321
d-Tm94B1_17_G03R	27.7123	32.0148	35.1098	37.7938	40.1201	41.7503	43.9589	45.2132	46.3550	47.4929	48.3618	48.5746	49.0749	49.2839	49.7092	49.8158	50.0268	50.4504	50.8981	51.3167	51.6079	51.9065	52.0576	52.3656	52.6593	52.5166	52.8636	52.8092	52.9945	52.9339	53.3411	53.3481	53.4379	53.6488	53.6680	53.3907	52.6463	52.9427	52.2401	51.8548	51.6631	51.4600	50.9516	50.4314	50.2525	50.1646	49.9557	50.1244	50.8303
d-Tm94B1_17_G08R	28.5302	31.7400	35.0895	37.8522	39.4911	41.2340	43.3249	44.4685	45.1447	46.3088	47.1881	47.6458	47.9789	48.0111	48.1016	48.5332	48.5773	49.0114	49.4465	49.8220	49.9763	50.2708	50.5652	50.7327	50.6200	50.8488	50.9491	51.1473	51.2561	50.8917	51.4727	51.6164	51.6415	51.8119	51.7796	51.6335	51.2939	51.1657	50.5985	50.1740	50.0197	49.8231	49.3891	48.9533	48.7241	48.6952	48.4365	48.5829	49.2275
d-Tm94B1_17_H02R	28.4331	32.4753	34.3342	37.4710	39.2082	40.5031	42.2764	43.4514	44.6446	45.4506	45.8621	46.5240	46.6106	46.9006	47.2428	47.4192	47.7102	47.9140	48.2828	48.4449	48.8551	48.8103	49.2802	49.5387	49.5003	49.5135	49.7451	49.8049	49.9375	49.9949	50.2451	50.3034	50.4856	50.5295	50.5361	50.3633	50.1991	50.0140	49.3550	48.9244	48.7564	48.6378	48.2869	47.6583	47.7329	47.4856	47.5671	47.5721	48.2110
d-Tm94B1_17_H05R	28.6084	32.4972	34.8219	37.5818	39.7744	41.3871	43.1298	44.8559	45.9586	46.8109	47.3258	47.8608	48.1373	48.6409	48.8657	48.9615	49.4017	49.6032	50.0648	50.2952	50.6704	50.7431	51.2620	51.5208	51.5537	51.5877	51.8840	51.9650	52.2043	52.2832	52.4283	52.4599	52.5860	52.6803	52.5594	52.3695	52.0299	51.7367	50.8375	50.2296	49.9698	49.7046	49.1029	48.1981	48.2546	47.8994	47.9095	47.9835	48.9084
d-Tm94B1_17_H07R	29.2820	32.7277	35.9065	38.3047	40.4673	41.9890	43.4923	45.2538	46.1806	47.2030	47.6461	48.3154	48.2486	48.7492	49.0176	49.3673	49.7129	49.8964	50.3192	50.3416	50.8072	50.7439	51.1994	51.4515	51.4445	51.4922	51.8012	51.9029	51.9571	52.0474	52.2136	52.3535	52.6120	52.5686	52.5824	52.4973	52.2984	52.1792	51.6156	51.2439	51.0863	51.0130	50.6669	50.0538	50.2513	49.9644	50.1915	50.1874	50.7045
d-Tm94B1_17_H08R	27.9199	31.4436	33.8140	36.2724	38.8588	39.6668	40.8808	42.4028	43.1858	44.1503	44.6125	45.0480	45.2189	45.1190	45.6002	45.7285	45.7422	46.0753	46.1369	46.5486	46.7756	47.0609	47.1721	47.3554	47.5627	47.6183	47.5914	47.6109	47.7495	47.8845	48.0131	48.0757	48.1186	48.1189	48.1469	48.0538	47.9398	47.5545	47.0971	46.7045	46.4776	46.2296	45.8498	45.4538	45.2135	45.0074	44.7431	44.9660	45.6063
d-Tm94B1_17_H10R	30.0940	34.4507	36.9975	39.4689	42.2324	43.5380	45.1053	46.9056	47.6799	48.4454	49.4194	50.0047	49.8776	50.3422	50.8084	50.8754	51.1537	51.4990	51.9010	52.0317	52.5044	52.5260	52.9448	53.3163	53.1583	53.1897	53.5494	53.6092	53.7384	53.9018	53.9573	54.1408	54.2397	54.3101	54.3035	54.0938	53.8170	53.5720	52.8778	52.3597	52.2106	51.9553	51.5756	50.8858	50.8924	50.6266	50.7534	50.7358	51.4230
d-Tm94B1_18_A01R	29.7244	33.3265	36.1562	38.7786	41.4181	42.9865	44.9199	45.8607	47.3331	48.6178	49.4551	50.0116	50.1441	50.3728	50.8759	51.4521	51.1631	51.7969	52.0226	52.6670	52.7894	53.1353	53.4559	53.6157	53.8334	53.8794	53.9927	54.1832	54.2807	54.4737	54.6942	54.6288	54.8309	54.8299	54.8208	54.6070	54.4081	54.0358	53.4039	52.8872	52.4988	52.3959	51.8400	51.4459	51.1481	50.9691	50.9613	51.1530	51.7797
d-Tm94B1_18_A02R	26.5393	30.3826	33.3615	35.6744	38.7327	40.8705	42.5903	43.9338	45.6645	46.5076	47.3893	47.7972	48.2087	48.7512	48.4424	49.6185	49.6066	50.0085	50.2853	50.6268	51.0100	51.4111	51.5738	51.8290	51.9347	52.3231	52.3458	52.3265	51.8921	52.8733	52.9392	53.0486	53.0113	53.1598	53.1014	53.0370	52.8542	52.6121	52.1805	51.6028	51.4707	51.2924	50.9567	50.5228	50.2614	50.1782	50.0544	50.3339	50.7489
d-Tm94B1_18_A03R	26.7195	30.7646	34.1461	36.4304	39.0906	41.2838	43.0900	44.0012	45.7760	46.7638	47.7754	48.2953	48.6226	49.1399	49.1078	50.0517	49.8502	50.4823	50.6439	51.0788	51.4579	51.7325	52.0666	52.2217	52.4098	52.7244	52.6798	52.7767	52.8669	53.1682	53.3858	53.3439	53.5492	53.4441	53.3859	53.3839	53.1710	52.9606	52.4831	51.9282	51.6733	51.6160	51.0763	50.7539	50.4225	50.2552	50.2271	50.5030	51.0342
d-Tm94B1_18_A07R	27.1578	31.9787	33.9944	37.8279	40.1275	41.8271	43.5982	45.4972	46.6313	47.5913	48.4717	49.2838	49.3384	50.1008	50.0311	50.7001	50.6383	51.2901	51.5218	51.9671	52.3123	52.5566	52.8676	53.0254	53.2085	53.2931	53.6163	53.7324	53.8112	53.9573	54.2173	54.2098	54.3792	54.3836	54.3056	54.2243	53.9585	53.6975	53.1225	52.6224	52.2885	52.2122	51.6461	51.2900	50.9852	50.8279	50.8190	51.0021	51.5880
d-Tm94B1_18_B06R	28.3008	32.4918	35.6263	38.3854	40.5232	43.0830	44.5681	46.1264	46.9980	48.4878	49.0203	49.5279	49.8744	50.1587	50.7812	51.0369	51.1337	51.6897	52.2603	52.5772	52.9230	53.1012	53.4992	53.6270	54.1163	54.0342	54.3412	54.4241	54.6187	54.6624	54.8232	54.9033	55.2518	55.2355	55.2156	55.2089	54.9695	53.8030	54.0179	53.7035	53.4666	52.9032	52.8488	52.5798	52.1936	52.1192	51.9938	52.1769	52.6743
d-Tm94B1_18_B12R	26.1964	29.9035	32.6118	35.1607	37.2833	39.1680	41.0318	42.2102	43.3812	44.4148	45.0217	45.4369	45.7168	46.0166	46.6440	46.8478	46.8068	47.2417	47.5490	48.1081	48.3996	48.6011	48.8930	48.9862	49.4202	49.3742	49.5626	49.7851	49.7237	49.9839	50.1605	50.1036	50.3931	50.3929	50.3244	50.2966	50.0263	49.1920	49.0623	48.6199	48.4062	48.1435	47.8690	47.4298	47.1498	47.0483	46.7506	46.9481	47.5089
d-Tm94B1_18_C04R	25.0534	28.4940	31.7166	34.3757	36.4446	38.8670	40.1144	41.7562	43.0154	44.1189	44.9680	45.2523	44.7865	45.9389	46.4508	46.5938	47.1566	47.5452	47.6509	48.1426	48.6206	48.6688	48.9693	49.5326	49.5526	49.1099	49.8014	49.8931	50.0600	50.3836	50.5959	50.1670	50.5673	50.7065	50.7033	50.7355	50.4157	50.3186	49.6741	49.1555	49.2393	48.9798	48.5686	48.4155	48.0882	48.1825	47.9615	47.7637	48.7412
d-Tm94B1_18_C06R	27.1908	30.7013	34.0481	36.8332	38.7818	41.3299	42.4870	44.2847	45.9288	46.6073	47.3220	47.8876	47.3500	48.3717	49.1173	48.9284	49.5494	50.0219	50.2572	50.7603	51.0936	51.3102	51.6905	52.1112	52.2627	52.1330	52.4570	52.4879	52.7697	52.9648	52.8570	53.1461	53.2755	53.3788	53.4317	53.2945	53.0322	52.7987	52.1584	51.6602	51.6777	51.4723	51.0172	50.6396	50.4918	50.4926	50.3126	49.8800	51.1145
d-Tm94B1_18_C07R	25.9650	29.3600	31.9617	34.8942	36.2113	38.6223	39.8479	41.6200	42.9084	43.8730	44.4153	44.9937	44.7372	45.5404	46.2025	46.0363	46.6596	46.8335	46.9093	47.3651	47.7147	47.9724	48.3029	48.6394	48.8481	48.6349	48.9298	49.0007	49.2338	49.3740	49.3846	49.3790	49.7245	49.7719	49.7647	49.6982	49.6569	49.3628	48.9004	48.4793	48.5412	48.3380	47.9830	47.5957	47.5137	47.5738	47.3886	46.7849	48.1319
d-Tm94B1_18_C08R	24.9003	28.6217	31.5759	34.4125	37.1764	39.3817	40.9395	42.7366	43.9092	45.4380	46.3569	46.8510	46.6684	47.6803	48.1376	48.2168	48.9447	49.2465	49.6026	50.0051	50.4808	50.7897	51.2772	51.6069	51.6839	51.5597	51.9123	52.1906	52.3311	52.5980	52.4774	52.8384	52.9406	52.9109	52.8983	52.8788	52.6391	52.4049	51.8070	51.0101	51.2158	51.0101	50.6181	50.1946	50.0094	49.9936	49.7368	49.6974	50.6122
d-Tm94B1_18_C09R	24.1836	27.3513	30.8731	34.0833	36.2085	38.6902	40.5822	42.0745	43.5629	45.1265	45.8233	46.3155	46.3993	47.1501	47.6923	47.8647	48.4796	48.7558	49.2075	49.6124	50.0337	50.2492	50.9607	51.1381	51.3793	51.3234	51.5922	51.9192	51.8237	51.5912	52.1934	52.3424	52.5203	52.5669	52.5139	52.4396	52.2349	52.0690	51.4715	50.7272	50.7387	50.5255	50.2214	49.6807	49.3673	49.2515	49.0347	49.3205	50.0433
d-Tm94B1_18_C10R	25.9851	29.3775	32.9994	35.9593	38.4050	40.5282	42.5571	44.0012	45.4603	46.9654	47.3106	48.1811	48.3457	48.8498	49.4025	49.6395	50.3572	50.6108	51.2250	51.6405	51.8854	52.4159	52.8834	53.0639	53.3707	53.4501	53.5476	53.7603	53.9739	53.8648	54.3554	54.5208	54.5129	54.6799	54.5059	54.5312	54.3234	54.0285	53.5385	52.8582	52.7199	52.5988	52.0819	51.7092	51.3205	51.2088	51.0232	50.8354	51.5870
d-Tm94B1_18_D02R	26.8984	30.1664	33.3254	36.7529	38.5509	40.8620	42.4615	44.2856	45.1482	46.7340	47.3783	47.9230	48.3898	48.4520	48.7072	49.0583	49.5408	50.0322	50.4403	50.5441	51.0925	51.4173	51.7176	52.1185	52.3179	52.2863	52.4963	52.6581	52.8495	52.9731	53.2680	53.2921	53.4676	53.5360	53.4386	53.4223	53.1924	52.5021	52.4887	52.0046	51.7604	51.6420	51.2082	50.8914	50.7015	50.6185	50.3768	50.6096	50.9684
d-Tm94B1_18_D04R	25.4061	28.2051	31.9325	35.2633	37.8399	39.7719	41.7724	43.4739	44.9849	46.0714	47.1101	47.8415	47.6953	48.1888	48.3990	49.3796	49.8485	50.0953	50.4871	50.6597	51.3435	51.7469	52.0164	52.3684	52.5100	52.7841	52.9633	53.2334	53.2722	53.5558	53.8627	53.8806	53.8458	53.9063	54.0441	53.8158	53.7144	53.2948	52.9437	52.3638	52.2300	52.0579	51.6398	51.0240	50.8430	50.7579	50.6612	50.8537	50.8281
d-Tm94B1_18_D05R	24.7067	29.0491	31.7729	34.6855	37.0431	39.5238	40.8589	42.4754	43.6980	44.9781	45.8406	46.6694	46.4993	47.0042	47.3246	47.7507	48.1160	48.6914	49.0355	49.2274	49.8233	50.0251	50.3379	50.6417	50.9084	50.9223	51.0911	51.2443	51.4084	51.5257	51.8983	51.9137	51.9180	52.1297	52.0718	52.0223	51.8905	51.3162	51.3169	50.9374	50.7998	50.6263	50.4008	50.0195	49.8970	49.7565	49.7013	49.8277	50.3224
d-Tm94B1_18_D07R	25.3557	29.1903	32.1960	35.0710	37.7200	39.8066	41.3737	43.1157	44.6747	45.5578	46.3102	47.2061	47.2626	47.8170	48.0845	48.4154	48.8219	49.2855	49.6846	50.3568	50.5957	51.1088	51.2228	51.4494	51.5938	51.8058	51.9067	52.1933	52.2054	52.4293	52.5384	52.7906	52.9093	52.9587	52.8253	52.9347	52.9029	52.7639	52.3176	51.9839	51.6638	51.6206	51.2736	51.1745	50.9195	50.8403	50.7246	50.9215	51.4257
d-Tm94B1_18_E06R	27.7695	31.1792	34.8860	36.7802	39.2458	41.1264	43.1241	44.6456	46.0143	46.7384	47.4386	48.0226	48.2379	48.4577	48.7461	48.9403	49.3504	49.8795	50.4336	50.5597	51.1887	51.3083	51.5387	51.8626	52.0008	52.1929	52.2586	52.4593	52.7273	52.9074	53.0522	53.1094	53.2211	53.2342	52.5701	53.0895	52.8835	52.6265	51.9960	51.4641	51.2068	50.9733	50.4847	49.8694	49.8257	49.6299	49.5197	49.7697	50.4067
d-Tm94B1_18_E07R	26.0560	30.2293	33.6424	35.4947	38.2059	40.1047	42.1290	43.7296	44.9225	45.7184	46.6045	47.2907	47.3236	47.6233	47.9480	48.2017	48.5670	49.1834	49.7965	49.9192	50.5800	50.7313	51.0661	51.1984	51.5074	51.5579	51.6343	51.8698	52.0877	52.3104	52.3751	52.4904	52.5705	52.6788	52.3794	52.6051	52.3764	52.1186	51.6447	51.1891	50.9711	50.7637	50.3846	49.7467	49.7714	49.6098	49.4781	49.7004	50.2908
d-Tm94B1_18_E08R	26.1351	30.2339	32.6019	35.4250	38.5118	40.3835	42.7138	44.0886	45.2386	46.6054	47.6553	47.4407	48.2727	48.5236	49.2006	49.4208	49.6570	50.2517	50.6913	51.0687	51.2785	51.8032	51.9126	52.2968	52.4908	52.3143	52.5675	52.8726	53.0668	53.2418	53.4967	53.3689	53.6175	53.7032	53.2618	53.7391	53.5171	53.3642	53.1245	52.7662	52.6076	52.4087	52.2104	51.7424	51.5947	51.7018	51.5382	51.7303	52.1587
d-Tm94B1_18_E12R	27.4372	30.7649	34.0857	37.4882	39.6570	41.5319	43.6188	45.3847	46.8046	47.4713	48.4312	48.9229	49.1374	49.5442	49.8103	50.1917	50.4534	51.0707	51.7155	51.7958	52.4832	52.6514	53.0151	53.2086	53.4065	53.6313	53.6807	53.9586	54.1693	54.4204	54.5580	54.5729	54.6643	54.7606	54.0457	54.5073	54.2704	53.8695	53.2431	52.5507	52.2868	51.9798	51.3739	50.6841	50.6330	50.4080	50.1706	50.4438	51.2063
d-Tm94B1_18_F02R	25.9418	29.4036	32.1956	33.9911	37.0298	39.3517	40.6965	41.9631	43.0578	44.3037	45.3215	45.7477	45.7413	46.0701	46.5018	46.7402	46.9043	47.4327	47.6712	48.0258	48.3596	48.6327	49.0075	48.6589	49.2180	49.2998	49.2828	49.4867	49.8307	49.8824	50.0083	50.1705	50.2449	50.2141	50.3167	50.0892	50.0316	49.7392	49.2505	48.9715	48.6789	48.4232	48.0076	47.5022	47.3607	47.2437	47.0787	47.2745	47.9045
d-Tm94B1_18_F05R	26.8798	30.1018	32.7903	35.3229	38.0737	40.0374	40.6654	42.6315	44.0464	44.9068	45.8998	46.3148	46.3206	46.4519	46.9761	47.2200	47.5349	47.7527	48.1542	48.3249	48.7762	49.1194	49.4250	49.2148	50.0424	49.8636	49.8443	50.1506	50.2291	50.4247	50.5026	50.6778	50.7664	50.8435	50.7101	50.5866	50.3649	49.9854	49.4676	49.0862	48.8338	48.6422	48.0519	47.5510	47.2811	47.1902	47.1512	47.2702	47.9388
d-Tm94B1_18_F07R	25.1412	29.1496	32.5124	34.7893	36.7847	39.1672	39.9860	42.1254	43.1701	44.2885	45.2602	45.8200	45.9254	46.1354	46.5931	46.9714	47.2304	47.4164	47.7489	48.1139	48.7150	48.9437	49.1453	49.3725	49.7639	49.6562	49.6473	50.0190	50.1723	50.2454	50.2183	50.5267	50.6404	50.7166	50.6947	50.5618	50.3479	49.9423	49.4765	49.1139	48.8915	48.7434	48.2206	47.7510	47.5038	47.3738	47.3869	47.5218	48.1180
d-Tm94B1_18_F09R	24.6439	28.9544	31.7982	35.3230	37.5509	40.1013	41.5565	43.5554	44.8565	45.8530	46.5554	47.4606	47.0743	47.8640	48.6112	48.6520	49.0508	49.4302	50.0968	50.3043	50.4897	50.9692	51.2351	51.3168	51.5972	51.7247	52.1119	52.1162	52.3344	52.5056	52.6377	52.5728	52.7587	52.9271	52.8277	52.8574	52.6695	52.3804	51.8653	51.4287	51.2937	51.0056	50.7149	50.1936	50.0498	49.8872	49.8616	49.9985	50.5156
d-Tm94B1_18_G03R	26.7454	31.0414	34.3766	36.9596	38.9965	41.6301	43.7105	44.3124	45.5188	46.6454	47.3500	48.3097	48.1235	48.6752	49.1605	48.8992	49.2053	49.7242	50.0943	50.6435	50.7687	51.1120	51.3311	51.5845	51.2368	51.7143	52.0204	52.0452	52.1887	52.2481	52.4775	52.5964	52.6042	52.8830	52.9016	52.6235	52.2596	52.0855	51.5182	51.0783	50.9456	50.7431	50.2679	49.7066	49.4952	49.4456	49.3501	49.4492	50.1099
d-Tm94B1_18_G08R	28.5691	32.0440	34.9055	37.5690	39.6942	41.6298	43.6385	44.6940	45.4338	46.7347	47.6147	48.1580	48.3878	48.5180	49.0168	49.1410	49.3119	49.7893	50.1791	50.5006	50.7802	51.1003	51.5030	51.5872	51.6400	51.8145	51.9330	52.1387	52.2458	52.4356	52.4828	52.6185	52.6870	52.7510	52.7550	52.5531	51.9709	52.1208	51.5189	51.0459	50.8673	50.5860	50.2175	49.7510	49.4629	49.4810	49.1902	49.2962	50.0974
d-Tm94B1_18_G10R	29.1048	33.0869	35.4992	38.7768	40.6925	42.7759	44.3820	45.9439	46.7958	47.8435	49.0236	49.2394	49.3453	49.3776	50.1042	50.4704	50.5782	50.9975	51.4766	51.7312	52.1247	52.3891	52.6095	52.9199	52.9803	53.0105	53.1985	53.1958	53.3534	53.6435	53.7232	53.7734	54.0784	54.0280	54.0965	53.8922	53.8368	53.4844	52.9393	52.6201	52.3881	52.1942	51.7750	51.3026	51.1657	51.2851	50.9608	51.0728	51.6205
d-Tm94B1_18_H02R	29.5882	34.4661	37.1888	39.7721	41.6127	43.7734	45.1416	46.5618	47.5422	48.6993	49.3632	49.7658	50.1216	49.9797	50.5395	50.7411	51.2079	51.3099	52.0757	52.2860	52.4644	52.7901	53.0217	53.0822	53.2946	53.4132	53.5116	53.6417	53.7837	53.9371	54.1288	54.0201	54.1710	54.2950	54.2930	54.1254	53.9675	53.5671	53.0798	52.6415	52.2356	52.0620	51.6317	51.2450	50.9843	50.9353	50.7341	50.8983	51.4590
d-Tm94B1_18_H03R	27.4481	32.3221	34.7757	37.6527	40.2547	41.7019	42.9856	44.8953	46.1646	47.0533	48.0595	48.4400	48.5149	48.8671	49.2905	49.5381	49.8356	50.3011	50.5466	50.7498	51.1250	51.3292	51.4510	51.8232	51.8696	51.9178	52.1732	52.2414	52.4770	52.4546	52.6940	52.8180	52.9046	53.0984	52.9927	52.8839	52.6517	52.4223	51.7974	51.3465	51.2572	51.0638	50.5955	49.7280	49.9168	49.7691	49.8301	49.8654	50.5033
d-Tm94B1_18_H04R	28.7040	33.3268	36.1543	38.5785	40.7125	42.2990	43.9687	45.2350	46.7232	47.4357	48.2085	48.7591	49.2239	48.8765	49.3533	49.7237	50.0655	50.3186	50.5206	51.1349	51.4051	51.4719	51.6815	51.9730	52.0875	52.1697	52.4788	52.4935	52.5800	52.7878	52.8378	52.9469	53.1149	53.1765	53.1138	52.9761	52.7432	52.4252	51.9438	51.3941	51.1452	50.8460	50.3633	49.9794	49.6275	49.5360	49.2752	49.4959	50.0677
d-Tm94B1_18_H05R	28.8042	34.5966	37.7524	39.9189	42.3210	44.4697	46.3980	47.9348	49.3701	50.2403	50.6808	51.4329	51.6692	51.6115	52.2291	52.5138	52.9913	53.1449	53.7955	54.2446	54.5815	54.8962	54.9789	55.1613	55.5200	55.5734	55.7034	55.8506	56.0020	56.1211	56.4150	56.3807	56.4378	56.5842	56.5850	56.4470	56.2830	55.8728	55.4125	54.8781	54.5872	54.4034	53.9000	53.5551	53.2638	53.2237	52.9590	53.1353	53.6899
d-Tm94B1_18_H06R	29.2037	33.8864	36.5087	39.1349	41.0211	42.7897	44.6593	45.8962	47.2001	48.0300	48.5785	49.3140	49.4294	49.4634	49.8209	50.0905	50.4527	50.6061	51.1115	51.5180	51.8172	52.0318	52.1722	52.3757	52.5504	52.6817	52.7284	52.8857	52.9777	53.1147	53.3984	53.4095	53.4560	53.5767	53.5395	53.4445	53.2741	52.9873	52.6713	52.1716	51.9638	51.8234	51.3913	51.0176	50.8400	50.7028	50.5241	50.7651	51.2044
d-Tm94B1_18_H07R	30.1101	34.6715	36.4121	38.5619	41.0616	42.1481	43.7134	45.5664	46.6522	47.0756	47.9491	48.3592	48.3307	48.3841	48.9292	49.0688	49.5935	49.5997	49.8110	50.3330	50.5448	50.8118	50.8265	51.1628	51.4476	51.3754	51.6237	51.7154	51.7971	51.9013	51.9694	52.0761	52.1721	52.3526	52.2443	52.2305	51.9865	51.6385	51.1550	50.6836	50.4427	50.2001	49.7646	49.4000	49.0706	49.0122	48.7689	48.9419	49.5233
d-Tm94B1_18_H08R	29.5245	32.5977	36.5566	39.1681	41.0932	43.3107	44.6075	45.5244	46.8964	47.8865	48.5182	49.2904	49.3693	49.2988	49.6271	49.7504	50.1146	50.1275	50.8487	51.1005	51.2926	51.5169	51.7494	52.0335	51.9971	52.1174	52.2232	52.4769	52.4857	52.7195	52.7179	52.9471	52.8331	53.0521	52.9308	52.8981	52.5745	52.2854	51.8578	51.3987	51.1590	50.9523	50.5189	50.1638	49.7475	49.7167	49.6403	49.7642	50.3952
d-Tm94B1_18_H10R	31.4241	35.4912	38.3383	41.4004	43.7575	45.2777	46.9711	48.5582	49.4405	50.4246	51.3271	51.8665	52.0022	51.9831	52.2889	52.5939	52.8751	53.0927	53.7563	54.1395	54.4054	54.5889	54.7543	55.1342	55.1549	55.2916	55.4044	55.5994	55.6884	55.7672	56.0006	56.1791	56.1911	56.2852	56.1911	56.1128	55.8628	55.5808	55.0769	54.6802	54.3723	54.1795	53.8394	53.4118	53.1280	53.0594	53.0085	53.1222	53.6876
d-Tm94B1_18_H11R	25.8043	29.1207	32.2129	34.0181	36.5391	37.7253	38.5940	40.2488	41.3499	41.7982	42.4009	43.2126	43.1636	43.3495	43.8551	44.0575	43.7553	44.1145	44.4309	44.5998	44.9465	45.0468	45.2585	45.6702	45.7466	45.6962	45.9051	45.8676	45.9722	46.0920	46.2736	46.3544	46.4144	46.4316	46.4277	46.1899	45.9744	45.6839	44.9935	44.5039	44.2836	44.1601	43.6512	42.9286	42.8337	42.5321	42.4861	42.5330	43.3892
d-Tm94B1_19_A04R	27.7312	31.2086	35.2553	36.7392	39.1758	41.7403	43.0056	43.9263	45.6813	46.4602	47.4925	48.2479	48.2292	48.6636	49.2469	49.3407	49.5074	49.9885	50.5090	50.8222	51.1429	51.4096	51.7427	51.8363	52.1367	52.1643	52.2858	52.4410	52.7474	52.9475	53.0745	53.0712	53.1049	53.2818	53.2258	53.1737	52.9682	52.7010	52.2260	51.7631	51.6506	51.3437	50.9787	50.6024	50.4528	50.2765	50.2539	50.4015	50.8944
d-Tm94B1_19_A05R	26.0168	29.8362	34.2750	36.9978	39.0618	41.3282	42.9854	44.7755	46.2200	47.1502	47.9906	49.0462	49.2012	49.7575	50.1969	50.3645	50.7404	50.7330	51.6635	52.0944	52.5983	52.8648	53.1452	53.2436	53.5612	53.7275	53.7806	54.0283	54.2141	54.3359	54.5856	54.4753	54.6854	54.7169	55.0122	54.8450	54.6318	54.2724	53.9196	53.4851	53.4279	53.0803	52.7152	52.3478	52.2341	52.1391	51.9827	52.2348	52.5792
d-Tm94B1_19_A06R	29.2612	32.8508	35.8316	38.8382	40.8085	42.7248	44.4928	44.9612	46.8741	47.8478	48.8160	49.5305	49.4899	49.9307	50.4417	50.4363	50.8841	51.0177	51.6679	52.0774	52.4649	52.7669	53.0891	53.1861	53.3235	53.5687	53.6478	53.7585	53.7232	54.1442	54.3082	54.2366	54.3359	54.4738	54.5898	54.3458	54.2308	53.7096	53.2431	52.6201	52.5379	52.2689	51.7719	51.2771	51.0433	50.8573	50.6386	50.8936	51.4189
d-Tm94B1_19_A07R	25.9447	30.4204	34.3413	36.4241	39.3760	41.6128	43.3262	44.8546	46.5214	47.9001	48.7235	49.4242	49.6725	50.1484	50.5909	50.9447	51.1387	51.6148	52.1433	52.6838	53.0213	53.2619	53.5166	53.6995	54.0627	54.1523	54.2262	54.5296	54.7348	54.9417	55.1672	55.0615	55.2100	55.3460	55.4470	55.3424	55.1264	54.8160	54.3246	53.8971	53.7031	53.4202	53.0546	52.6685	52.4669	52.3461	52.2835	52.4720	52.9332
d-Tm94B1_19_A09R	27.3200	31.5827	34.6061	37.2380	39.7569	41.9612	42.9299	44.4816	45.8978	46.6987	47.7848	48.7819	48.5396	49.1134	49.5884	49.6193	49.9314	50.3202	50.8208	51.1406	51.4708	51.8895	51.9687	52.4632	52.4520	52.5330	52.7464	52.9172	53.0828	53.1801	53.4986	53.5535	53.6553	53.7736	53.6269	53.2820	53.2689	52.9819	52.4583	51.8185	51.6162	51.3893	50.9653	50.4042	50.1053	49.9437	49.8700	50.0803	50.7222
d-Tm94B1_19_A10R	27.9175	30.8755	34.6659	37.1255	39.2485	40.9719	43.0864	45.1127	45.9134	46.9688	48.0048	48.7529	48.7698	48.8585	49.4062	49.7615	50.0425	50.1464	50.8393	51.2474	51.7258	51.9670	52.3450	52.4082	52.6629	52.7806	52.8740	53.0197	52.8637	53.3982	53.6694	53.5550	53.6613	53.7452	53.8884	53.7171	53.6279	53.2222	52.8410	52.2976	52.2360	52.0051	51.5386	51.0912	50.8960	50.7551	50.6365	50.8597	51.3029
d-Tm94B1_19_A11R	29.5499	32.9850	36.9405	38.4311	40.8990	42.3451	43.4069	45.5555	46.5866	47.6499	48.5204	49.1180	49.1354	49.4133	49.8432	49.9592	50.2794	50.5129	51.1053	51.4750	51.7994	51.9965	52.4577	52.6666	52.7722	52.7720	52.8791	53.0826	53.3722	53.5125	53.6033	53.5976	53.6981	53.7322	53.6466	53.5531	53.2360	52.7890	52.0644	51.6000	51.3280	50.9659	50.4596	49.8177	49.5921	49.4093	49.2710	49.4378	50.1614
d-Tm94B1_19_B04R	25.4726	29.2962	32.5413	36.0255	37.9504	40.1445	42.1600	43.5882	44.7170	46.2999	46.7796	47.5796	47.9132	48.3171	48.6775	49.0027	49.3151	49.7792	50.2548	50.7472	51.1283	51.3480	51.5994	51.9984	52.1453	52.2294	52.3956	52.5781	52.8260	52.7742	52.9353	53.1308	53.3162	53.4324	53.3052	53.3848	53.2118	52.7116	52.2924	51.9857	51.8875	51.4986	51.2488	50.8429	50.6744	50.6928	50.5752	50.7081	51.2023
d-Tm94B1_19_B06R	26.5381	30.7567	33.4867	36.4709	38.6870	40.7117	42.6862	43.8781	45.2378	46.6170	47.0805	47.6959	48.0314	47.7324	48.7033	49.0106	49.1974	49.7112	50.3044	50.5180	51.0787	51.1217	51.5870	51.7518	52.0402	52.0138	52.1588	52.4831	52.4527	52.8131	52.8870	52.9404	53.1101	53.1386	53.1540	53.0415	52.7283	52.4772	52.1042	51.5671	51.3473	51.0523	50.6015	50.1849	49.7275	48.9377	49.5647	49.6953	50.5254
d-Tm94B1_19_B07R	25.7172	29.7474	33.0216	36.1962	37.9381	39.9925	42.1334	43.5665	44.8676	46.4627	46.9612	47.6046	47.7455	48.0342	48.6555	48.8546	49.1161	49.6954	50.1686	50.6506	51.0382	51.3734	51.6228	52.0274	52.1405	52.2776	52.3122	52.5838	52.7225	52.6624	52.9776	52.9719	53.2604	53.4025	53.2665	53.2016	53.1397	52.5632	52.1796	51.8109	51.6686	51.2394	50.9389	50.5656	50.2870	50.2579	50.1517	50.3596	50.7992
d-Tm94B1_19_B08R	26.4662	29.5408	32.4426	35.2831	36.6974	38.3613	40.3629	41.7020	42.8305	43.6414	44.5869	45.0306	45.0964	44.9314	45.8975	46.1234	46.1821	46.4254	46.9837	47.0864	47.5802	47.7554	48.0399	48.3095	48.5718	48.5925	48.6541	48.7637	48.8274	49.1310	49.1549	49.2856	49.4175	49.4542	49.2785	49.2574	48.8564	48.5134	48.1053	47.4347	47.2859	47.0036	46.5194	45.9767	45.5412	44.4374	45.2643	45.3322	46.3272
d-Tm94B1_19_B11R	23.8756	27.5061	30.6248	33.5360	36.1263	37.7525	39.7878	41.0529	42.2073	42.9548	43.9370	44.3948	44.4646	44.9889	45.3572	45.4988	45.9882	46.3061	46.7989	47.0824	47.2440	47.5696	47.8196	48.3389	48.3210	48.3096	48.6671	48.6050	48.7525	48.9696	49.1940	49.3008	49.4249	49.3025	49.3645	49.2083	48.9415	48.6615	48.1863	47.7137	47.3481	47.2151	46.5621	46.4656	45.9497	45.7250	45.9507	45.9281	46.5689
d-Tm94B1_19_C01R	25.9825	30.1215	32.9550	36.1176	39.0525	41.2627	43.1770	44.6231	46.2267	47.3478	47.6276	48.7041	48.6045	49.1588	49.6911	50.0227	50.5967	50.9867	51.2315	51.9241	52.1832	52.6966	53.1292	53.2516	53.6042	53.1957	53.8212	53.8642	54.0681	54.1246	54.4198	54.7125	54.7251	54.8733	54.6130	54.6460	54.3665	54.1937	53.6217	52.9809	52.8676	52.6326	52.2669	51.7442	51.3681	51.2528	51.2122	50.6988	52.0652
d-Tm94B1_19_C02R	27.1244	30.0207	33.9370	36.3685	38.9364	40.9828	42.6168	44.0599	45.5720	46.3770	46.8502	47.9110	48.1353	48.4310	48.8228	48.9687	49.1120	49.7354	50.2326	50.3588	50.7313	51.1664	51.3893	51.5708	51.9251	52.1311	52.1701	52.4397	52.6655	52.6757	52.8585	52.9137	52.9426	52.8734	52.9058	52.6528	52.4458	52.0752	51.6544	50.8595	50.7173	50.5148	50.0123	49.3029	49.0582	48.7252	48.5425	48.8405	49.6539
d-Tm94B1_19_C05R	26.2105	29.9916	33.2588	36.1276	38.4585	40.9986	42.8882	44.4695	45.6280	46.8721	47.2228	48.4983	48.5990	49.1175	49.4571	49.6782	49.9914	50.7415	51.2181	51.3694	51.9543	52.3318	52.4950	52.6570	53.0920	53.3085	53.4320	53.7366	53.9341	54.0544	54.0846	54.3137	54.2931	54.3589	54.3158	53.9845	53.7692	53.3752	52.9261	52.0759	51.9380	51.7109	51.1839	50.4576	50.2741	49.9428	49.7259	49.9784	50.5957
d-Tm94B1_19_C06R	24.9049	29.2819	32.8184	35.4233	37.9184	40.4732	42.3588	43.9571	45.1279	46.5602	47.3416	48.0783	48.3303	48.8076	49.4768	49.4370	49.9378	50.5523	51.0683	51.4766	51.7803	52.1707	52.3397	52.5912	52.9128	53.0970	53.3145	53.6647	53.7631	53.7769	54.0404	54.0449	54.1610	54.2657	54.3418	54.2245	54.1683	53.8393	53.6234	53.1370	52.9190	52.7071	52.4518	51.9243	51.8928	51.5480	51.4291	51.7801	51.5963
d-Tm94B1_19_C12R	26.6200	30.0552	33.1415	36.0207	38.1495	39.9599	42.1407	43.8796	44.7380	45.8309	46.7817	47.4640	47.7060	48.1521	48.6895	48.8506	48.9513	49.5030	50.0345	50.2749	50.7059	51.0571	51.2757	51.4282	51.8216	51.9621	52.0703	52.4051	52.5586	52.6301	52.8049	52.9063	52.9117	52.9028	52.9749	52.8680	52.6924	52.3788	52.1020	51.5490	51.3516	51.2002	50.8291	50.2918	50.1338	49.7988	49.6473	49.9793	50.5340
d-Tm94B1_19_D02R	27.5577	30.4208	33.8798	36.9015	38.6675	40.9362	42.6014	44.2292	45.3444	46.2190	47.3070	47.4508	47.6119	48.0430	48.4226	48.4039	48.8923	49.6355	49.7736	49.9596	50.6105	50.7027	51.1259	51.3625	51.6651	51.6316	51.7387	51.8544	52.0175	52.2293	52.5623	52.5585	52.4239	52.7726	52.6991	52.4618	52.2697	51.5564	51.3886	50.8438	50.6435	50.4088	49.9331	49.3967	49.1729	48.9803	48.9096	49.0599	49.5231
d-Tm94B1_19_D03R	24.9283	28.0280	31.7734	34.7728	36.8752	39.0215	40.8714	42.8910	44.0832	45.1922	46.2572	46.7644	46.6365	47.1510	48.1193	48.1618	48.4021	49.1351	49.6427	49.9717	50.4982	50.7355	50.9000	51.1824	51.4928	51.7557	51.6765	51.9942	52.2296	52.3561	52.3611	52.6269	52.6527	52.8488	52.7305	52.8067	52.6933	52.3599	51.8790	51.5223	51.0820	51.0831	50.6443	50.2762	50.0272	49.9471	49.8350	49.9301	50.6185
d-Tm94B1_19_D05R	26.9094	30.8170	33.1392	36.6122	38.9728	40.1385	42.7070	43.8456	45.4421	46.5412	47.2942	47.9601	48.2007	48.3367	49.1634	49.2237	49.3508	49.9552	50.4265	50.9139	51.2114	51.4912	51.8532	52.0868	52.3468	52.2483	52.3992	52.6113	52.8313	52.9506	53.2354	53.1443	53.2345	53.3657	53.1741	53.1476	53.0121	52.9040	52.4624	51.8665	51.1427	51.3495	50.9661	50.4300	50.2361	49.9996	49.9878	50.1915	50.7979
d-Tm94B1_19_D07R	27.9331	31.8823	34.9602	37.9609	39.9930	42.4518	43.9078	45.6455	47.0609	48.2251	48.6995	49.2983	49.3650	49.7702	50.1359	50.5042	50.8017	51.4293	51.7758	51.6976	52.6148	52.7938	53.1088	53.4242	53.5565	53.7870	53.8662	54.1041	54.2481	54.5210	54.6830	54.7533	54.7161	54.7890	54.8402	54.6321	54.4267	53.9439	53.5254	52.8975	52.7238	52.3152	51.7847	51.3181	51.1171	50.8940	50.7861	50.9756	51.2714
d-Tm94B1_19_D09R	25.0343	28.5167	31.4478	34.2608	36.7217	39.0223	40.4852	41.9935	43.6710	44.8604	45.2559	46.1251	45.9791	46.5065	47.1849	47.3224	47.7695	48.1438	48.7197	49.2754	49.3419	49.4926	49.8361	50.0944	50.2611	50.5799	50.7106	50.8589	50.9916	51.0838	51.4116	51.4713	51.3358	51.4604	51.5894	51.4399	51.3575	51.0598	50.7490	50.3381	50.2592	50.0097	49.5851	49.2702	49.0136	48.9749	48.9472	49.1179	49.8550
d-Tm94B1_19_D10R	23.2923	26.9050	29.8432	33.2972	35.3060	37.6645	39.5850	41.5285	43.1558	43.8440	44.5730	45.4513	45.5537	45.9062	46.6965	46.9514	47.0369	47.5404	47.9477	48.6101	48.9756	49.1661	49.6542	49.8876	50.0404	49.9608	50.1656	50.4545	50.6816	50.7450	51.0923	50.9611	51.0935	51.1340	51.1124	51.0687	50.9294	50.8398	50.5341	49.9549	48.9329	49.4786	49.2105	48.6865	48.4954	48.2954	48.3494	48.6116	49.0358
d-Tm94B1_19_D11R	26.3797	29.7597	32.8747	36.0211	38.1681	39.6621	41.9637	43.0221	44.6415	45.5096	46.5463	47.0455	47.0618	47.4964	48.0482	48.1664	48.5968	48.9763	49.1420	49.7783	50.1416	49.4568	50.7179	50.9771	51.1386	51.2051	51.4709	51.5580	51.6657	51.9984	52.0875	52.1310	52.2392	52.2452	52.2917	52.1689	52.0418	51.6643	51.3058	50.7773	50.3804	50.4202	49.8768	49.4137	49.1961	49.2108	48.9698	49.1008	49.8218
d-Tm94B1_19_E01R	26.3352	32.7391	34.4744	37.6851	39.2222	41.9183	43.8873	45.2245	46.7781	47.9616	48.7753	49.1192	49.2957	49.9037	50.3259	50.6871	51.0095	51.6421	52.0728	52.5700	52.7244	53.0200	53.3009	53.8392	53.9375	53.9189	54.2790	54.4835	54.5662	54.7184	54.9538	54.8117	55.0817	55.2426	55.2728	54.2936	54.8938	54.5451	54.0188	53.4382	53.1130	52.9336	52.5462	52.0236	51.8135	51.6725	51.4554	51.6772	52.4508
d-Tm94B1_19_E02R	27.4825	31.7143	34.2039	37.4673	39.6549	42.0933	44.0479	45.4588	46.6601	48.0943	48.7410	49.0696	49.3489	49.8066	50.1696	50.4544	50.8222	51.3256	51.7656	51.8908	52.4622	52.7742	53.0534	53.4502	53.4842	53.6833	53.8690	54.0981	54.2702	54.5065	54.5528	54.7769	54.8215	54.9437	54.8506	54.7418	54.5677	54.1768	53.8035	53.1912	52.9536	52.6496	52.1727	51.7081	51.5199	51.3383	51.1937	51.4023	52.0894
d-Tm94B1_19_E03R	24.0916	27.7904	31.1665	34.3221	37.3261	39.4046	41.2679	42.2845	44.3623	45.5694	46.4369	46.9091	47.3705	47.6757	48.3161	48.5296	49.0421	49.4134	50.1338	50.3836	50.8826	51.1031	51.2601	51.6112	51.9544	52.1885	52.1429	52.4036	52.6154	52.6610	52.8761	53.1993	53.1116	53.2418	53.4341	52.1960	53.0197	52.7338	52.0601	51.7712	51.6807	51.5022	50.9905	50.6167	50.3651	50.2652	50.2125	50.3569	51.0797
d-Tm94B1_19_E06R	27.5323	31.0629	35.1925	37.3133	40.0677	42.1789	44.8220	45.8542	47.3978	48.7458	49.7753	49.8472	50.4440	50.8027	50.9711	51.5185	51.8143	52.3214	52.9791	53.2825	53.5955	53.9670	54.2240	54.5201	54.9104	54.8705	55.0844	55.2743	55.4598	55.5166	55.8124	55.7703	56.0502	56.0831	56.2370	55.8370	55.9770	55.6920	55.2899	54.8551	54.6807	54.4822	54.1506	53.7904	53.5747	53.5259	53.4186	53.5448	54.2200
d-Tm94B1_19_E07R	25.7164	29.8547	32.6478	35.1236	37.5771	39.6316	41.5924	42.2409	44.2230	45.2686	45.9348	46.3453	46.9369	47.2394	47.6097	48.0344	48.0488	48.6832	49.2415	49.5169	49.8254	50.1339	50.4654	50.8228	50.9363	50.8641	51.1749	51.4062	51.5170	51.5210	51.8982	51.7573	52.0286	52.1272	52.3254	51.3835	52.0175	51.7954	51.3748	51.0257	50.7780	50.5474	50.3050	49.8522	49.6976	49.6206	49.4396	49.5334	50.2021
d-Tm94B1_19_E08R	26.4241	29.9471	33.1595	36.4232	38.7028	40.8173	42.6872	44.6170	45.8204	47.3446	47.9005	48.6512	48.7821	49.2394	49.6708	49.9881	50.3939	50.9282	51.5391	51.5515	52.2096	52.2097	52.7131	52.9664	53.2996	53.3460	53.5647	53.7845	53.8906	54.0546	54.1309	54.3661	54.5081	54.5779	54.5367	54.0908	54.1761	53.7332	53.1267	52.6412	52.3913	52.1881	51.8134	51.3774	51.0991	50.8719	50.8515	50.9691	51.7021
d-Tm94B1_19_E09R	26.3067	30.2036	33.4900	36.5298	38.9585	40.8354	42.4176	44.5267	45.3417	47.0898	47.4236	47.9698	48.2199	48.4473	48.9875	49.2711	49.6583	50.1113	50.7349	51.0153	51.3496	51.6803	51.8365	52.1328	52.4721	52.6302	52.8401	52.8929	53.1187	53.1342	53.3033	53.6402	53.4650	53.6636	53.7679	53.8072	53.3575	53.1841	52.4905	52.1236	52.0133	51.8155	51.3060	50.9746	50.7160	50.6602	50.5015	50.8137	51.5405
d-Tm94B1_19_E10R	23.9550	28.9860	31.5900	35.0556	37.3217	39.0062	40.9823	42.8159	44.4617	45.2151	46.1939	46.5537	46.9550	47.5455	47.9685	48.3608	48.4490	49.0503	49.5210	49.7662	50.1113	50.5695	50.7932	51.2803	51.3686	51.4520	51.7374	52.0045	51.9805	52.1934	52.4173	52.2649	52.4483	52.5629	52.5613	52.1532	52.2103	51.7816	51.2308	50.6423	50.3774	50.1390	49.7141	49.1455	48.8707	48.6712	48.4844	48.6584	49.5407
d-Tm94B1_19_E12R	26.9400	30.8203	33.6168	36.5523	38.6981	41.0948	42.6254	43.9150	45.3782	46.7127	47.3871	47.7696	48.0550	48.2648	48.6636	48.9349	49.6488	49.9189	50.5349	50.9126	51.3806	51.4629	51.8665	51.8790	52.1708	52.3920	52.4588	52.6456	52.7686	52.8463	53.0170	53.2671	53.3044	53.3918	53.4287	52.8759	53.0144	52.7691	52.0307	51.6862	51.5690	51.3235	50.8290	50.4891	50.2981	50.0459	50.0126	50.1592	50.8778
d-Tm94B1_19_F02R	26.6355	30.0965	32.9135	36.0139	37.8840	39.5017	41.6328	42.8747	43.7361	44.9330	45.4105	46.1143	46.0135	46.5247	46.6591	47.0072	47.1972	47.8657	48.1852	48.6586	48.8107	49.1584	49.1485	49.7302	49.6069	49.9259	49.9807	50.1925	50.2504	50.3034	50.5647	50.7119	50.8466	50.8998	50.7371	50.6803	50.6195	50.3361	49.8031	49.3268	49.0553	48.6555	48.4897	48.0317	47.8575	47.6621	47.4126	47.6277	48.4401
d-Tm94B1_19_F06R	27.3718	30.9671	34.5445	37.1267	39.8295	41.5549	43.0664	45.2016	45.9944	47.2417	47.6520	48.8208	48.6062	49.1622	49.5485	49.6770	50.2286	50.6861	51.0717	51.2866	51.5896	52.0178	52.1776	52.4448	52.7151	52.7518	52.9745	53.1310	53.2794	53.4019	53.6144	53.5789	53.7181	53.8056	53.7640	53.7504	53.5532	53.2227	52.6442	52.2899	52.1871	51.8767	51.4912	51.0378	50.8315	50.6785	50.5820	50.6887	51.2019
d-Tm94B1_19_F07R	27.8864	32.0696	35.5480	38.1606	40.3258	42.3487	44.2470	46.1577	47.1674	48.3372	49.2968	49.6245	49.7440	50.0569	50.5829	50.6818	51.1015	51.7664	52.0774	52.4848	52.8321	53.1935	52.9454	52.9651	53.7907	53.7673	53.9369	54.1780	54.2638	54.4222	54.5749	54.7883	54.9042	54.9007	55.0803	54.8186	54.8555	54.6845	54.1797	54.0340	53.7599	52.9029	53.2248	52.8463	52.7614	52.6703	52.6095	52.7994	53.2392
d-Tm94B1_19_F10R	24.6685	28.9506	31.8755	34.8430	37.5639	39.3020	40.8636	42.7569	44.7888	45.6143	45.6676	46.7241	46.9096	47.3727	47.8238	47.8084	48.2037	48.7579	48.8010	49.6984	49.7979	50.6287	50.4130	50.6763	51.0433	50.8168	51.2271	51.3255	51.3969	51.4196	51.8530	51.7920	51.9829	52.0234	51.9895	51.9061	51.7628	51.5138	50.2855	50.6390	50.5921	50.2843	49.8135	49.5087	49.3986	49.3608	49.1887	49.3015	49.9573
d-Tm94B1_19_G02R	28.8775	34.0519	36.3664	39.3124	41.4117	43.6273	45.2790	46.4903	47.7974	48.4566	49.8954	50.2065	50.4161	50.4342	51.2202	51.1209	51.5572	51.8565	52.8347	52.7580	52.9969	53.3168	53.4925	53.7627	53.8724	54.0392	54.2843	54.2710	54.5210	54.6413	54.8399	54.9285	54.9738	55.0481	54.9996	54.8454	54.7711	54.3542	53.7110	53.4462	53.0366	52.8460	52.4434	52.0586	51.8467	51.5627	51.4792	51.4674	52.2745
d-Tm94B1_19_G06R	27.6932	31.1499	33.6725	36.7216	37.9017	40.1054	41.5760	42.6990	43.5947	44.5989	45.4194	45.8113	46.0416	45.9062	46.5103	46.4848	46.6423	46.9633	47.5187	47.7817	48.0871	48.2598	48.4791	48.6738	48.7228	48.8423	49.0607	49.0392	49.3173	49.3858	49.5817	49.6448	49.6153	49.6695	49.6737	49.4787	49.4433	49.0112	48.4872	48.1076	47.8100	47.6179	47.1808	46.7558	46.5598	46.2475	46.1645	46.1847	46.9341
d-Tm94B1_19_G11R	30.0879	34.2447	36.8277	39.4890	41.8154	43.6983	45.0166	46.4512	47.6042	48.4412	49.4027	49.8963	49.9642	50.0089	50.5363	50.7390	50.8221	51.3066	51.8027	52.0263	52.3056	52.5828	52.8744	53.0490	53.1667	53.3032	53.3728	53.5873	53.6622	53.8948	54.0004	54.0605	54.2442	54.2069	54.1903	53.9989	53.8009	53.2721	52.7081	52.1793	51.8239	51.5361	51.0689	50.4817	50.2159	50.0328	49.7489	49.8901	50.7230
d-Tm94B1_19_H01R	31.0564	35.8122	38.8110	40.8459	43.6546	45.5111	47.0052	48.5279	49.3224	50.3160	51.1804	51.7256	52.0784	52.1025	52.2854	52.6787	52.8076	53.2999	53.7410	53.9630	54.4451	54.6410	54.8624	55.0535	55.2619	55.2817	55.4133	55.6824	55.8142	55.9146	56.1515	55.5021	56.2904	56.3519	56.3753	56.1105	55.8283	55.4075	54.8197	54.2627	53.9312	53.7122	53.1850	52.6105	52.3113	52.1712	52.0378	52.2651	52.9259
d-Tm94B1_19_H03R	29.0580	32.6830	35.5731	38.7506	40.6856	42.4294	44.1000	45.2946	45.8883	47.5866	48.1505	48.7826	48.7787	48.8373	49.1580	49.4788	49.6346	50.0664	50.5667	50.8126	51.1383	51.4916	51.5914	51.8496	51.9075	51.9792	52.0586	52.3452	52.4440	52.5271	52.7809	52.7217	52.9405	53.0250	53.0144	52.9395	52.7350	52.4224	52.0112	51.6360	51.3479	51.1446	50.7719	50.4239	50.1546	50.0216	49.9870	50.1255	50.6999
d-Tm94B1_19_H04R	27.4255	32.6770	35.6613	37.9358	40.6805	42.3447	43.9061	45.6057	46.6765	47.6055	48.7416	49.1721	49.3835	49.4581	49.9032	50.2202	50.5551	50.7932	51.2775	51.8205	51.9785	52.2976	52.4820	52.7095	52.8120	52.9843	53.0347	53.2376	53.4079	53.6054	53.8193	53.8424	53.9148	53.9860	53.9997	53.7733	53.7205	53.3408	52.7700	52.4300	52.1156	51.8725	51.4738	51.0672	50.8166	50.6807	50.6859	50.8690	51.2939
d-Tm94B1_19_H05R	27.3713	31.6429	34.4048	37.2399	39.1132	41.0564	42.3426	43.9790	45.1200	46.1653	46.8323	47.3821	47.4654	47.7490	48.0848	48.3842	48.6032	48.9701	49.3482	49.6107	49.9315	50.1588	50.2163	50.6523	50.7339	50.8097	51.0376	51.1344	51.3525	51.3845	51.4783	51.6773	51.6947	51.9229	51.7631	51.7829	51.4016	51.2894	50.6673	50.2078	49.9442	49.8965	49.4733	48.9244	48.7933	48.7313	48.6291	48.7617	49.4066
d-Tm94B1_19_H06R	29.8721	34.8519	37.0881	39.7527	41.7762	43.6567	45.3586	46.7882	47.5359	48.5900	49.4477	49.9805	50.1318	50.2796	50.7080	50.8452	51.0983	51.5411	51.9286	52.4156	52.5820	52.8667	52.9636	53.2301	53.3305	53.3568	53.5149	53.7515	53.8290	53.9269	54.1406	53.8210	54.2223	54.4680	54.4215	54.3264	54.1171	53.8859	53.4477	53.0543	52.8208	52.6643	52.2335	51.8491	51.5766	51.4900	51.4379	51.6062	52.0878
d-Tm94B1_19_H07R	29.0869	32.6637	36.0437	37.8984	39.8195	41.9324	43.2826	45.0155	45.8618	46.8605	47.4412	47.9443	48.3519	48.4865	48.6966	48.9722	49.1280	49.5092	49.8565	50.3502	50.4231	50.9025	50.9981	51.2048	51.3672	51.4683	51.5878	51.7065	51.8282	52.0544	52.2478	52.3098	52.3430	52.4277	52.4073	52.2723	52.1540	51.7774	51.3383	50.8611	50.6320	50.4066	50.0460	49.6479	49.3772	49.2047	49.0377	49.2821	49.7819
d-Tm94B1_19_H08R	30.0080	33.6118	37.2305	39.2624	42.2212	44.1309	45.7959	47.0752	47.9235	49.3345	49.9268	50.5519	50.6982	50.7896	51.0580	51.3649	51.5048	51.8269	52.3757	52.7361	52.9655	53.2748	53.3632	53.7369	53.7738	53.7887	53.8752	54.1666	54.2855	54.4378	54.6654	54.5562	54.7542	54.8385	54.6918	54.6846	54.3400	54.0033	53.5042	52.9980	52.6976	52.3966	51.9993	51.5611	51.1705	51.1142	51.0980	51.1399	51.9027
d-Tm94B1_19_H09R	30.8609	35.6479	39.0499	41.6639	43.9861	45.8661	47.7072	48.9602	50.0008	51.2889	51.7808	52.6221	52.7645	52.7093	52.9903	53.4750	53.6460	53.9300	54.4265	54.9547	55.2814	55.3052	55.6660	55.9793	56.1091	56.0680	56.4070	56.4057	56.6504	56.8124	56.8574	56.3212	57.1614	57.1114	57.1846	56.9245	56.6158	56.1766	55.5449	54.9227	54.5863	54.3575	53.7540	53.1312	52.7756	52.5686	52.4276	52.6448	53.3879
d-Tm94B1_19_H10R	30.6638	35.2597	37.0032	40.1100	42.6367	44.1515	45.5418	47.1784	48.0304	48.9443	49.8029	50.4347	50.3949	50.3836	51.0113	50.9550	51.1379	50.9742	51.8971	52.3866	52.7987	52.8152	53.1300	53.2982	53.3337	53.4780	53.5608	53.8102	53.8761	54.0323	54.1485	53.6097	54.2094	54.3406	54.1748	54.0414	53.7916	53.3247	52.6765	52.1783	51.8248	51.4910	51.0134	50.5896	50.2166	50.0188	49.9900	50.1221	50.8574
d-Tm94B1_19_H11R	31.5174	36.7355	38.1748	41.2509	44.0773	45.6122	47.0166	48.3556	49.6570	50.6540	51.4339	52.1008	52.1457	52.1924	52.3992	52.4852	52.7216	53.2560	53.6360	53.8789	54.3391	54.4169	54.7248	54.9818	55.0283	55.0790	55.2998	55.5002	55.5212	55.6780	55.7311	55.8488	55.9436	56.1627	55.9037	55.7517	55.4898	54.9005	54.3284	53.6861	53.3977	53.0710	52.5759	52.1706	51.7278	51.5286	51.3910	51.5401	52.2898
d-Tm94B1_19_H12R	28.5177	34.1562	36.0789	38.1858	41.5151	42.8608	44.4331	45.9600	46.4784	47.8344	48.3939	49.0359	48.9903	49.2648	49.4026	49.7057	49.7945	50.1059	50.6325	50.9608	51.4022	51.4861	51.7326	52.0342	52.0940	52.0456	52.1554	52.5303	52.4594	52.5710	52.7947	52.9037	52.8511	53.1076	52.9645	52.9101	52.6476	52.2476	51.8004	51.3876	51.1209	50.9117	50.5257	50.1648	49.7088	49.6279	49.5571	49.6876	50.2930
d-Tm94B1_20_A03R	26.7861	30.4792	33.0842	36.0676	37.7431	40.1753	41.3335	42.6369	43.4690	45.0926	45.6016	46.7125	46.3847	46.8854	46.7929	47.3286	47.4251	47.9930	48.1597	48.4723	48.8180	49.0716	49.4347	49.5713	49.6907	49.9661	49.8848	50.0836	50.1011	50.3608	50.6722	50.5620	50.7655	50.6566	50.5151	50.4535	50.1654	49.7675	49.1973	48.6593	48.3045	48.3102	47.6809	47.2491	46.8838	46.6942	46.5482	46.8427	47.5263
d-Tm94B1_20_A07R	26.3098	30.8917	33.5425	36.8737	38.7118	39.6894	42.7297	43.9530	45.4597	46.7051	47.5910	48.3043	48.0966	48.7805	49.2444	49.6207	49.5781	50.0857	50.6911	50.9882	51.2951	51.5732	51.8372	52.1674	52.2427	52.2984	52.6240	52.6746	52.9565	53.1064	53.2367	53.3955	53.4373	53.4138	53.2354	53.0865	52.9736	52.7726	52.3775	51.6603	51.3279	51.2853	50.8885	50.3168	49.9688	49.8803	49.7890	49.9910	50.6566
d-Tm94B1_20_A11R	27.9838	32.0311	34.4779	37.3169	39.6315	41.1605	42.9965	44.7111	45.6396	46.8576	47.5660	48.4462	48.5174	48.7061	49.3503	49.3641	49.6511	49.9902	50.5504	50.9012	51.2315	51.5176	51.7427	52.0236	52.1488	52.1767	52.4354	52.5762	52.7182	52.8793	53.0694	53.1851	53.2627	53.3038	53.2163	52.8964	52.8671	52.5895	52.2267	51.6512	51.3720	51.2310	50.9154	50.4641	50.1453	50.0990	49.9737	50.2509	50.7670
d-Tm94B1_20_A12R	27.1559	30.2826	32.2929	35.0346	36.4779	38.6753	39.6015	40.9216	41.9766	43.0163	43.4939	44.0840	43.6999	44.4884	44.9051	45.0032	44.9326	45.2773	45.5771	46.0119	46.2012	46.3970	46.7230	46.9013	47.0721	46.9943	47.0808	47.3456	47.4229	47.5977	47.6235	47.6977	47.8527	47.7678	47.6158	47.4274	47.2784	47.0213	46.6144	46.0244	45.7671	45.6601	45.2625	44.7406	44.5277	44.3234	44.3207	44.5320	45.2870
d-Tm94B1_20_B01R	26.3055	29.7084	33.0242	34.9338	37.0945	38.7521	40.9995	41.8317	43.0586	44.2431	44.9548	45.4918	45.6072	45.6322	46.2369	46.5111	46.7001	47.0173	47.5124	47.8588	47.9782	48.3719	48.5605	49.0080	48.9945	49.0299	49.2445	49.4619	49.3721	49.5919	49.7895	49.8267	49.9484	50.0443	50.0885	50.0203	50.0113	49.8939	49.6196	49.3222	49.0819	49.0858	48.8581	48.8436	48.4186	48.4726	48.5181	48.5643	48.9390
d-Tm94B1_20_B04R	24.2657	27.2578	30.8981	33.1199	35.7771	37.5681	39.2953	41.0027	41.6267	43.0370	43.6751	44.2983	44.2687	44.5761	45.1706	45.4037	45.7094	46.1378	46.4306	47.0210	47.2304	47.5359	47.7286	48.2994	48.4091	48.4081	48.6131	48.8218	48.8365	49.0670	49.2681	49.2688	49.4084	49.4432	49.4799	49.2826	49.1884	48.9982	48.4321	48.0601	47.7518	47.5778	47.1802	46.9494	46.5606	46.8250	46.4287	46.5970	47.3060
d-Tm94B1_20_B07R	26.9719	30.3193	33.9907	36.6832	39.5990	41.2150	43.3663	45.0158	46.1351	47.1258	48.3388	48.8918	49.0210	49.3696	50.0306	50.1028	50.6322	51.0489	51.4614	52.0508	52.3116	52.6555	52.9816	53.4422	53.5433	53.4839	53.8036	53.7587	54.0407	54.2254	54.4888	54.6259	54.7280	54.7189	54.8239	54.6528	54.4090	54.2048	53.7226	53.1913	52.9138	52.7903	52.0709	52.0524	51.6067	51.2543	51.3909	51.5685	52.1644
d-Tm94B1_20_B09R	25.8723	28.5590	32.6628	34.8763	36.9669	38.5105	40.6797	42.4255	43.3355	44.5612	45.1538	45.7415	45.8565	46.0843	46.8075	46.9112	47.0512	47.3997	47.8392	48.1348	48.5461	48.8491	49.2246	49.4354	49.6510	49.8313	49.7848	49.9268	50.0160	50.3420	50.4750	50.4614	50.6400	50.6661	50.5783	50.3360	50.1359	49.7038	49.0435	48.4289	48.1326	47.9033	47.2825	46.9119	46.3365	45.5366	46.0742	46.2358	47.2464
d-Tm94B1_20_B10R	27.7190	30.9226	33.9969	36.6299	39.0682	40.9873	42.8492	44.2569	45.1696	46.8029	47.2442	48.0286	48.1769	48.2255	48.7437	49.1627	49.5195	49.8983	50.4564	50.6553	51.0608	51.3035	51.5309	51.9251	52.0998	52.0672	52.3612	52.4697	52.6271	52.6678	52.8183	53.0716	53.1751	53.2547	53.1188	53.1291	52.8669	52.6419	51.9803	51.5745	51.5282	51.3154	50.8252	50.2026	50.1958	50.0037	50.0202	50.2609	50.8201
d-Tm94B1_20_B11R	26.6508	29.7578	32.8927	35.9325	38.2298	39.5699	41.7123	43.5930	44.4483	45.5262	46.2655	46.8140	46.9946	47.3107	47.9051	47.9718	48.2116	48.7500	49.2016	49.7044	49.9489	50.1703	50.4718	50.8345	50.9598	50.9920	51.1332	51.3098	51.3871	51.6463	51.7346	51.7842	52.0634	52.0597	52.0893	51.8484	51.7470	51.5762	51.0362	50.7263	50.3727	50.2529	49.8628	49.7112	49.3148	49.0953	49.1650	49.3419	49.9027
d-Tm94B1_20_C03R	24.0076	27.2096	30.6905	33.4422	35.9921	37.6976	39.7620	41.2758	42.2566	43.8601	44.3849	45.1631	45.6098	45.7922	46.4148	46.6620	47.1121	47.1005	47.6913	48.2814	48.2982	48.9922	49.5829	49.4599	49.6632	49.7382	49.9410	49.8801	50.1344	50.0571	50.5418	50.8384	50.7274	50.9195	50.7055	50.8822	50.6857	50.5100	50.2186	49.5975	49.4222	49.3675	48.8957	48.6351	48.2448	48.1595	47.9279	48.3385	47.9624
d-Tm94B1_20_C04R	26.4224	29.4338	32.7148	35.1354	37.4961	39.2883	41.0187	42.8994	43.8626	44.9381	45.6877	46.3057	46.3970	46.9062	47.3586	47.3284	47.7173	48.2300	48.6110	49.0831	49.3690	49.7165	49.8989	50.0935	50.4039	50.4825	50.7178	50.8569	51.0380	51.1148	51.2877	51.3973	51.4413	51.4060	51.4267	51.2581	51.0756	50.7627	50.3704	49.6852	49.5332	49.2870	48.9673	48.3365	48.1262	47.8662	47.7262	48.0104	48.7179
d-Tm94B1_20_C05R	27.9230	31.3305	34.6101	37.7879	40.4234	42.5529	44.4690	46.0827	47.2706	48.7630	49.5846	50.2407	50.5673	50.9347	51.3985	51.6255	51.9907	52.6122	53.2571	53.6685	53.9357	54.4547	54.4752	54.7778	55.2175	55.3170	55.4740	55.9125	55.9619	56.0062	56.1913	56.3194	56.3832	56.3801	56.4864	56.3290	56.3129	56.0684	55.8075	55.3448	55.1331	54.9849	54.6294	54.2051	54.1551	53.8949	53.8277	54.1082	54.0054
d-Tm94B1_20_C06R	25.3415	28.5660	32.0103	34.5116	37.1564	39.2182	40.7801	42.5545	43.6946	45.0442	45.2756	46.2395	46.4720	47.1151	47.3458	47.6994	47.9281	48.4150	48.8097	49.2989	49.5622	50.0691	50.1634	50.4428	50.6546	50.8017	51.0039	51.2289	51.3690	51.6222	51.5255	51.8048	51.8867	51.8266	51.7809	51.6685	51.5541	51.2985	50.9768	50.2608	50.1774	49.9694	49.5991	49.1102	48.9134	48.6551	48.5702	48.8124	49.3266
d-Tm94B1_20_C08R	26.4965	29.3856	33.0010	36.2683	38.3771	40.4301	42.3161	43.9161	44.9968	46.6431	47.0560	48.0042	48.1573	48.5291	49.0972	49.2419	49.5814	50.1675	50.6499	51.0869	51.2319	51.8598	51.9190	52.1578	52.4859	52.6691	52.8050	53.0386	53.3258	53.3211	53.3777	53.6098	53.6418	53.6114	53.7110	53.5117	53.3897	53.1058	52.8076	52.1929	51.9892	51.8162	51.4177	50.9385	50.8043	50.5150	50.4258	50.6786	51.0907
d-Tm94B1_20_C12R	26.7503	29.5715	33.5846	36.4338	38.0015	40.2441	42.2734	43.7547	44.8345	46.0587	46.6274	47.6331	47.5853	48.0126	48.5531	48.6000	48.8449	49.5723	49.9660	50.2190	50.6931	51.0307	51.1885	51.3512	51.6204	51.7970	51.9665	52.3483	52.4213	52.5177	52.6754	52.6757	52.7783	52.7506	52.7901	52.6435	52.5164	52.0871	51.7612	51.0880	50.8015	50.5961	50.1343	49.5844	49.4422	49.0805	48.9551	49.3144	49.4313
d-Tm94B1_20_D01R	27.1747	30.6688	33.5492	36.6658	38.7116	41.0833	42.3025	44.2506	45.4123	46.3259	47.4613	47.7404	48.5106	48.3195	49.3020	49.0925	49.4493	49.8820	50.4313	50.8514	51.0994	51.6357	51.8077	51.9729	52.2153	52.2720	52.4043	52.7684	52.8329	52.9626	53.0509	53.2174	53.4741	53.4938	53.2418	53.2513	53.2153	52.9792	52.3964	51.8882	51.4916	51.4755	51.0343	50.8629	50.3651	50.3165	50.2114	50.4008	51.0477
d-Tm94B1_20_D04R	22.9890	26.6308	29.5975	32.3997	35.2938	37.2946	38.5499	40.5809	41.9750	43.0004	43.8663	44.6979	44.7081	45.2765	46.1003	45.9208	46.1022	46.6526	46.9522	47.1493	47.7255	47.9588	48.2386	48.4782	48.7614	49.0101	49.0634	49.1580	49.3658	49.5680	49.6971	49.9117	49.8969	49.9176	49.9275	49.8288	49.6623	49.2474	48.7748	48.1930	48.1418	47.8854	47.3234	46.8955	46.5988	46.5404	46.4096	46.5102	47.1510
d-Tm94B1_20_D05R	27.6004	31.0720	33.2327	36.6133	38.6127	40.7010	42.3768	43.7248	44.5959	46.1705	46.7980	47.2354	47.3953	47.8181	48.3917	48.3864	48.8390	49.1773	49.6091	49.9677	50.3063	50.5592	50.9253	51.2908	51.4135	51.3589	51.4620	51.7940	51.8791	52.0080	52.3001	52.2967	52.3722	52.4081	52.4150	52.2644	52.2305	52.0204	51.7773	51.3219	50.6194	50.8635	50.5964	50.2444	50.0876	49.9785	49.9212	50.0950	50.5475
d-Tm94B1_20_D06R	27.0024	30.0553	33.4133	36.6586	39.3023	41.2484	43.1166	45.1933	46.0929	47.1208	48.8248	49.2448	49.0331	49.4886	50.6283	50.3225	51.1248	51.4775	51.9651	52.2081	52.6703	53.0259	53.1813	53.5290	53.6303	54.0572	54.0771	54.3533	54.5967	54.6882	54.7510	55.0163	55.1059	55.2632	55.1295	55.1876	55.1017	54.6908	54.1696	53.9650	52.9389	53.4231	53.0052	52.6310	52.3730	52.3903	52.2109	52.3297	53.0075
d-Tm94B1_20_D07R	25.5923	29.8813	32.5595	34.9453	38.6132	40.2501	41.9492	43.6647	45.1809	46.4225	47.2319	47.9910	48.1897	48.6917	49.4417	49.3357	49.9497	50.5395	50.7161	51.1149	51.5726	51.7857	52.1148	52.3583	52.5321	52.9190	52.9433	53.2355	53.4454	53.6085	53.7118	53.8837	53.9118	54.0383	54.0208	53.8648	53.8086	53.4438	52.9082	52.4400	52.1422	52.0422	51.4750	51.0599	50.8084	50.7499	50.6252	50.7588	51.4921
d-Tm94B1_20_D12R	25.0247	29.0425	32.9104	35.4916	36.8353	39.6624	41.5021	42.9735	44.0243	45.8111	46.5338	47.0845	47.2840	47.8703	48.4280	48.7164	49.0093	49.5638	49.9636	50.3760	50.8199	51.2281	51.4254	51.7880	51.9738	52.0244	52.2705	52.3860	52.6928	52.8084	53.0406	53.0882	53.1170	53.1423	53.0692	53.0106	52.8670	52.6020	52.2595	51.6560	51.0119	51.1083	50.7868	50.2525	50.0780	49.8153	49.7773	49.9747	50.5577
d-Tm94B1_20_E01R	27.2350	30.7712	32.9364	36.1441	37.6062	39.8511	41.5158	42.3857	44.0183	44.7511	45.8617	45.9988	46.4480	46.4902	47.3894	47.3269	47.5242	47.9920	48.5072	48.5539	49.1084	49.2818	49.6915	49.6883	49.9851	50.2064	50.2215	50.3967	50.4740	50.5943	50.6936	51.0113	50.9847	51.0847	51.1459	50.3914	50.8337	50.5862	49.9875	49.6108	49.6206	49.3610	48.9481	48.6556	48.4186	48.2536	48.1639	48.3392	48.9232
d-Tm94B1_20_E03R	25.6909	29.5503	32.4514	35.3927	37.3405	39.6544	41.7071	42.7361	44.6672	45.9383	46.8063	46.6498	47.0970	47.7643	48.5181	49.0582	49.0839	49.5684	50.1169	50.5417	50.5962	50.9033	51.3133	51.7211	51.9147	51.9998	52.2876	52.4682	52.6164	52.7437	52.9123	52.8517	53.1304	53.2639	53.3591	52.2761	53.0765	52.6648	52.2564	51.7962	51.4776	51.3244	50.9847	50.5012	50.2638	50.2217	49.9295	50.1550	50.9430
d-Tm94B1_20_E04R	25.9703	30.6755	32.3498	35.9891	37.9152	39.9773	42.0296	43.1801	44.7731	45.6317	46.9020	46.8021	47.1535	47.2963	48.2290	48.4723	48.6671	49.1804	49.8732	50.0996	50.5132	50.5787	51.0365	51.2942	51.5226	51.4908	51.7514	51.8833	52.1092	52.2389	52.4312	52.4438	52.5807	52.6764	52.6058	52.3181	52.4568	51.9820	51.3889	50.9000	50.7460	50.4740	50.1191	49.5967	49.3069	49.2566	48.9516	49.1938	49.9996
d-Tm94B1_20_E05R	28.1534	32.2970	34.5482	37.1475	39.5115	41.5115	43.5129	45.0790	46.0651	47.1052	48.2347	48.3280	48.4014	48.9963	49.7608	49.7467	49.8885	50.4499	50.9678	51.2182	51.6308	51.8238	52.1291	52.3468	52.6603	52.6300	52.8519	52.9169	53.2545	53.2281	53.4309	53.5875	53.6801	53.7678	53.8089	53.5575	53.5755	53.1737	52.6073	52.2296	52.0289	51.8363	51.4013	51.0324	50.7883	50.6903	50.5095	50.6818	51.4053
d-Tm94B1_20_E06R	26.1347	29.6463	32.6443	35.1040	37.1662	39.4158	40.9910	43.4562	44.3777	45.3331	46.5578	47.1021	47.2921	47.4120	48.1124	48.2261	48.5611	49.0873	49.5346	49.7098	50.3457	50.6842	50.7674	51.0958	51.1911	51.3344	51.4621	51.7340	51.7506	52.1097	52.1489	52.3653	52.3716	52.5349	52.4609	52.3659	52.2614	51.9969	51.8108	51.2753	51.0576	50.8517	50.3963	49.9056	50.0132	49.8626	49.8763	50.0470	50.4991
d-Tm94B1_20_E09R	25.4329	29.6098	32.5568	35.6742	37.8457	39.6976	41.8362	43.0786	44.6559	45.8064	46.8780	47.1788	47.3881	47.7769	48.4801	48.7628	48.9580	49.5953	50.1838	50.3904	50.7867	50.9390	51.2318	51.4739	51.7364	52.0171	52.0503	52.1853	52.3651	52.5202	52.5751	52.8388	52.8601	53.0285	53.1024	52.8046	53.0239	52.7635	52.2761	51.9651	51.8919	51.7550	51.4717	51.2333	51.0554	50.9079	50.8920	51.0309	51.5782
d-Tm94B1_20_E10R	26.4762	30.8516	33.3327	35.2466	38.5973	40.6147	42.5391	44.2512	45.6645	46.7897	47.9057	47.8298	48.3243	48.9029	49.6502	49.7824	49.9866	50.6262	51.1720	51.4199	51.5997	52.0037	52.2835	52.7694	52.9934	53.0351	53.3132	53.5712	53.5985	53.6824	54.0009	53.8724	54.2054	54.2517	54.1484	53.8537	54.1083	53.8381	53.5156	53.0928	52.8478	52.6653	52.4873	52.1299	51.8672	51.7985	51.6344	51.7631	52.3893
d-Tm94B1_20_E11R	28.3973	33.0006	34.8948	37.6265	40.0264	41.7643	43.8137	45.6009	46.5498	47.7369	48.1098	48.8312	48.9983	49.0387	49.9834	49.7905	50.2906	51.0228	51.1390	51.5129	51.9901	52.2566	52.4940	52.5176	52.9723	52.9982	53.3905	53.3608	53.5215	53.6845	53.7847	54.0088	53.9325	54.0477	54.1408	54.0397	53.6079	53.3476	52.5692	52.0816	52.0098	51.7266	51.2267	50.7831	50.4518	50.4094	50.1569	50.4362	51.1727
d-Tm94B1_20_E12R	26.4557	29.6647	32.7581	35.2923	37.1586	39.5598	41.0547	42.1530	43.5348	44.5972	45.2108	45.8568	46.0855	46.2499	46.9134	46.8386	47.2277	47.6149	47.9464	48.3432	48.7884	49.0820	49.2043	49.2983	49.7519	49.7462	50.0222	50.1117	50.2405	50.3308	50.5107	50.7523	50.6427	50.7408	50.7508	50.4485	50.1653	49.8859	49.0890	48.5215	48.4087	48.1448	47.5722	47.1172	46.7150	46.5875	46.3490	46.6058	47.3223
d-Tm94B1_20_F01R	27.0410	30.7760	33.3447	35.6920	38.2881	40.0411	42.4019	43.2284	44.7573	45.2416	46.0174	46.7672	46.5771	47.1555	46.8269	47.7416	48.0848	48.3175	48.3842	49.0096	49.1562	49.3493	50.0474	49.9355	50.2818	50.4141	50.5528	50.8624	50.8509	50.9886	51.0491	51.1893	51.2332	51.4853	51.3169	51.3202	51.1301	50.7917	49.8659	49.8798	49.7078	49.6193	49.0795	48.7243	48.4028	48.1862	48.2305	48.2337	48.9607
d-Tm94B1_20_F02R	24.4800	28.0055	30.8845	33.3624	36.1526	38.0766	39.7498	41.2223	42.3869	43.3812	44.1029	44.8146	44.7621	45.2720	45.5647	45.8281	45.9144	46.4387	46.8608	47.1496	47.4627	47.8974	48.0939	48.5969	48.2866	48.5934	48.6704	48.8289	48.9002	49.0970	49.2546	49.3365	49.4517	49.4807	49.3933	49.2634	49.0526	48.7056	48.1830	47.5291	47.3636	46.9896	46.6547	46.1527	45.8729	45.6275	45.3632	45.6857	46.5384
d-Tm94B1_20_F05R	25.7635	29.6678	32.5318	35.2923	37.7912	39.8342	41.5607	43.3860	44.4409	45.7785	46.3500	46.9397	46.7764	47.4914	47.5790	48.2979	48.5829	49.1063	49.4152	49.7064	50.1202	49.9430	50.3715	50.8940	51.0869	51.2181	51.3599	51.7320	51.8220	51.9431	51.9625	52.1705	52.3181	52.4902	52.3976	52.4476	52.3858	52.0772	51.7173	51.2496	51.1472	50.6318	50.7078	50.4169	50.1500	49.9391	49.9388	50.0471	50.5679
d-Tm94B1_20_F11R	25.7963	30.1961	32.9962	35.8497	38.9680	41.0098	43.1514	44.7616	45.9007	47.0088	47.5335	48.5280	48.3114	48.8151	49.3053	49.6650	50.1578	50.5617	50.8835	51.3180	51.5872	51.3257	51.8304	52.6140	52.6818	52.9161	52.9632	53.3572	53.4042	53.6141	53.5931	53.9210	54.0064	54.0504	53.8548	53.8293	53.7484	53.3658	52.7878	52.3236	52.0044	51.7286	51.4265	50.9953	50.7103	50.5403	50.4007	50.5170	51.2477
d-Tm94B1_20_G11R	27.3862	31.1577	34.2711	37.5830	39.4317	41.6565	43.4613	44.9878	46.0229	46.8616	48.0438	48.6267	48.5743	48.9191	49.4416	49.6815	49.7456	50.2462	50.7032	51.0668	51.3844	51.6701	51.9864	52.2653	52.2498	52.3591	52.5033	52.7407	52.9330	53.1576	53.2781	53.2216	53.5063	53.3200	53.3531	53.2238	52.6054	52.8353	52.1070	51.7477	51.5519	51.2304	50.7558	50.2769	50.0524	50.0662	49.7005	49.7746	50.6150
d-Tm94B1_20_H02R	28.6465	32.6874	35.5899	38.5034	40.3644	42.6600	44.1628	45.4730	46.4842	47.7469	48.5409	48.7795	49.1938	49.2285	49.6123	49.8435	50.0722	50.5338	50.8822	51.4209	51.5497	51.9200	51.9934	52.2613	52.3559	52.4405	52.6454	52.7354	52.8659	53.0126	53.3096	53.2014	53.3179	53.4950	53.5339	53.4476	53.5027	53.2717	52.9711	52.7015	52.4285	52.3448	52.0662	51.8006	51.6139	51.6297	51.5305	51.6645	52.0479
d-Tm94B1_20_H04R	31.2356	34.8727	38.0387	41.1460	43.3623	44.9034	46.6295	47.8682	48.9118	50.2214	50.9545	51.3286	51.5344	51.4550	52.0491	52.3054	52.4875	53.1191	53.4170	53.7785	53.9760	54.2157	54.3782	54.5542	54.6791	54.7849	54.8317	55.1748	55.2449	55.3797	55.5603	55.2438	55.6248	55.8205	55.7490	55.8376	55.5725	55.4676	55.1159	54.7453	54.5570	54.3730	54.0134	53.7374	53.3881	53.4231	53.4310	53.4636	54.0478
d-Tm94B1_20_H05R	29.0325	32.5349	35.5222	38.4838	40.4016	42.0958	43.9091	45.1923	46.1547	47.2142	47.6597	48.2729	48.7352	48.6466	49.0594	49.3433	49.3882	49.7990	50.2071	50.6881	50.9258	51.1583	51.2489	51.4793	51.6445	51.6617	51.8237	51.9571	52.0817	52.2658	52.4299	52.5819	52.5464	52.5383	52.6262	52.4515	52.3238	52.0018	51.6235	51.1290	50.9118	50.7286	50.3533	49.9565	49.7191	49.6233	49.4859	49.7204	50.1634
d-Tm94B1_20_H09R	29.7471	33.9179	36.7412	39.9752	41.9451	43.5067	45.0578	46.2163	47.4661	48.5015	49.3500	49.6434	49.8883	50.1016	50.3593	50.5160	50.8417	50.9529	51.3745	51.8725	52.2666	52.3489	52.6277	52.7090	52.8603	52.9768	53.1459	53.2695	53.4749	53.6303	53.5548	53.4329	53.9484	53.8507	53.8188	53.7986	53.5651	53.2408	52.7329	52.3862	52.2250	51.8369	51.4750	51.2808	50.9165	50.7832	50.8662	50.9775	51.5163
d-Tm94B1_20_H10R	31.8519	34.9030	38.3700	40.9517	43.1526	44.1213	45.8987	47.0502	47.9526	48.9706	50.0108	50.3592	50.2726	50.4012	50.7133	50.6887	51.1037	51.1039	51.7250	52.0472	52.3542	52.5694	52.7468	52.8341	52.9406	52.9937	53.1175	53.3620	53.4762	53.6545	53.5684	53.7047	53.8827	53.8776	53.7665	53.7669	53.4613	53.1513	52.7581	52.2697	52.1250	51.8343	51.3792	51.1045	50.7485	50.6233	50.6049	50.7030	51.3394
d-Tm94B1_20_H11R	29.5250	32.9148	37.0137	40.1550	42.5354	43.7939	45.4673	46.8951	47.7214	48.8111	49.8442	50.4823	50.5436	50.4742	50.9239	51.0055	51.4175	51.8220	52.2862	52.6074	53.0085	53.2208	53.4865	53.6818	53.7541	53.8859	53.8612	54.2150	54.3022	54.4644	54.6512	54.5008	54.7348	54.8580	54.8234	54.7600	54.6173	54.2714	53.8980	53.4189	53.2032	52.9868	52.6381	52.3667	52.0010	52.0038	52.0247	52.1358	52.6824
d-Tm94B1_20_H12R	32.1342	34.9189	38.2426	40.9377	43.2053	44.5720	46.2604	47.5651	48.6446	49.7905	50.5234	50.8307	50.8752	50.9919	51.4166	51.4199	51.8673	52.0241	52.4237	52.8927	53.2515	53.3465	53.6329	53.6730	53.7853	53.9454	54.0244	54.2462	54.4183	54.5371	54.5994	54.2246	54.7644	54.7430	54.6623	54.6201	54.3999	53.9581	53.4516	53.0386	52.7842	52.3921	51.9688	51.7241	51.3119	51.1401	51.1519	51.2230	51.8477
d-Tm94B1_21_A01R	28.5037	32.8114	36.1349	38.8292	41.4959	43.1905	45.5188	46.9321	48.1352	49.4319	50.0329	51.0344	51.0349	51.4126	51.7971	52.0650	52.2981	52.6392	53.3324	53.6386	53.9342	54.2751	54.4721	54.8297	54.9813	54.9223	55.0551	55.3632	55.2412	55.5511	55.7333	55.9010	56.1248	56.1190	56.0153	56.0158	55.6834	55.4544	54.9228	54.5063	54.2093	53.9740	53.5776	53.1654	53.1849	52.6614	52.5848	52.7343	53.4783
d-Tm94B1_21_A02R	26.5907	31.6134	33.7413	37.0775	39.2941	41.5674	42.7180	44.3044	45.7762	47.0941	47.7638	48.6573	48.6579	48.9870	49.4432	49.6012	49.9216	50.3208	50.7427	51.3372	51.5433	51.8013	52.1860	52.2746	52.4819	52.7217	52.8310	52.9419	52.6950	53.1871	53.3969	53.4270	53.5880	53.6000	53.5639	53.6037	53.4222	53.1642	52.7227	52.2742	51.9870	51.9700	51.5202	51.3001	51.0636	50.8828	50.8632	51.0830	51.5730
d-Tm94B1_21_A03R	30.0877	34.1240	36.6129	39.7302	41.9576	43.9329	45.2570	46.7372	47.4270	49.6668	49.9884	50.7782	50.8920	51.2079	51.5324	51.5205	51.9695	52.5394	52.9306	53.2737	53.6944	53.8599	54.2369	54.2160	54.4193	54.4767	54.7822	54.9275	54.9824	55.1682	55.3477	55.2884	55.5855	55.5940	55.5336	55.4783	55.3005	55.0048	54.5652	54.0763	53.7363	53.7864	53.2051	52.9387	52.6245	52.4724	52.4431	52.6188	53.1488
d-Tm94B1_21_A08R	27.0072	30.1363	33.3573	35.5899	37.5481	39.1116	40.5786	41.8909	43.0598	44.2779	44.8071	45.7914	45.8000	46.1280	46.3698	46.7584	46.6710	46.9265	47.4543	47.6464	47.9099	48.1791	48.4019	48.6955	48.8345	48.8104	48.8582	49.0148	48.8573	49.1699	49.3233	49.4441	49.6161	49.6388	49.4822	49.4860	49.1751	49.1103	48.5736	48.1682	47.9936	47.7423	47.3494	46.9996	46.7548	46.5627	46.5326	46.6401	47.2829
d-Tm94B1_21_A09R	27.8468	31.9632	34.6567	37.8659	39.0902	40.7070	42.7953	44.1311	45.5657	46.2594	46.8198	47.3991	47.7213	47.7999	48.0209	48.3473	48.5352	48.8991	49.3791	49.5203	49.8879	50.1987	50.5126	50.6090	50.7998	50.9666	51.0245	51.0603	50.1762	51.4757	51.4865	51.7164	51.6633	51.7355	51.8117	51.6130	51.5286	51.1956	50.7955	50.1749	50.0865	49.8991	49.5221	49.1153	48.7704	48.6353	48.5283	48.7982	49.2178
d-Tm94B1_21_A12R	28.9234	32.9176	35.9605	38.7695	40.5582	41.7796	43.9815	45.3465	46.5184	47.4878	48.5652	49.0491	49.2489	49.5340	50.0613	50.1498	50.1404	50.4185	51.1593	51.4238	51.7617	52.0525	52.3153	52.4214	52.7924	52.7007	52.9199	53.0536	53.1255	53.4121	53.2363	53.4680	53.6357	53.6536	53.5053	53.6254	53.5077	53.0798	52.6471	52.1936	52.0258	51.7621	51.3414	50.9307	50.7984	50.6247	50.5386	50.6434	51.2485
d-Tm94B1_21_B02R	26.0747	29.4823	32.9249	36.1687	38.2203	40.6933	42.2529	44.0296	45.4172	46.5241	47.1693	48.0647	48.1347	48.5428	49.0474	49.2263	49.4702	50.1990	50.6868	51.1058	51.4051	51.8131	51.9198	52.3059	52.5141	52.5778	52.7451	52.8920	52.9761	53.1564	53.3365	53.4975	53.6624	53.8154	53.6639	53.6472	53.4698	52.6115	52.5874	52.1143	51.9752	51.7319	51.2761	50.8803	50.5855	50.5215	50.4709	50.6800	51.2183
d-Tm94B1_21_B04R	28.3557	32.1302	34.9953	38.3260	40.0514	42.1266	43.9582	45.3437	46.5604	47.9446	47.9084	49.1124	49.2593	49.4836	49.9307	50.0978	50.4767	50.8967	51.5047	51.9690	52.3274	52.5725	52.7975	53.0428	53.2032	53.2458	53.3838	53.6040	53.7270	53.8610	53.9824	54.1120	54.2222	54.4207	54.3172	54.2403	54.1221	53.0580	53.1135	52.6459	52.5698	52.2786	51.8968	51.5185	51.2082	51.1794	51.1447	51.2897	51.7098
d-Tm94B1_21_B07R	27.6083	31.2209	34.7609	37.6093	40.0403	42.1908	44.2626	45.8403	46.7677	48.4254	48.8276	49.3867	49.7222	50.0650	50.6918	50.7689	50.9057	51.3918	52.0438	52.5593	52.8792	52.8771	53.4929	53.4484	53.9752	53.8030	54.1128	54.3317	54.5407	54.5222	54.7953	54.8017	55.1346	55.0828	55.0501	55.1202	54.8706	53.7231	54.0103	53.7667	53.5707	52.8209	53.1258	52.8255	52.4390	52.4553	52.3544	52.3503	52.8140
d-Tm94B1_21_C02R	27.0325	30.7229	34.0663	36.8789	39.5842	41.4576	43.3379	44.8620	46.2103	47.8528	48.5983	49.0972	48.7847	49.6351	50.1731	50.2412	50.7049	51.1487	51.6296	52.1905	52.5208	52.7918	53.3401	53.5220	53.5887	53.4942	53.7832	54.2304	54.1934	53.8126	54.6085	54.6523	54.8653	54.9236	54.9774	54.7997	54.5840	54.4146	53.7940	53.1196	53.0873	53.0125	52.5020	51.9796	51.7352	51.5946	51.3675	51.5532	52.3289
d-Tm94B1_21_C07R	25.1628	28.9596	32.6419	34.8245	37.5018	39.2450	41.1543	42.6378	44.0806	45.2809	45.9729	46.3083	45.8695	46.8908	47.4336	47.3674	47.7305	48.2155	48.8197	48.9372	49.4104	49.6545	49.8913	50.4385	50.4148	49.9855	50.5088	50.7490	50.9475	51.2913	51.5258	50.4873	51.4495	51.5800	51.6123	51.6534	51.2214	51.1345	50.4405	49.5269	49.8011	49.5814	49.0623	48.8315	48.5382	48.4038	48.1571	48.5036	49.1740
d-Tm94B1_21_D01R	27.4646	31.6699	34.1089	37.3960	40.2320	42.0292	43.7431	45.3111	47.0272	47.9993	48.9068	49.5036	49.9796	50.1612	50.4713	51.0766	51.1445	51.7229	52.0604	52.3043	52.8776	53.1623	53.4603	53.7761	53.9453	54.0696	54.2324	54.3340	54.7546	54.7819	55.0451	55.0638	55.0363	55.2243	55.2990	55.1023	54.8372	54.2104	54.0486	53.4879	53.3401	53.1542	52.6740	52.1189	51.9855	51.7827	51.6153	51.7869	52.4046
d-Tm94B1_21_D04R	28.2748	31.4624	35.5176	37.9142	40.2513	42.3215	43.8520	45.6133	46.8373	47.9669	49.0166	49.8249	50.5834	50.2446	50.7496	51.0319	51.3739	52.1041	52.3805	52.5089	53.1450	53.3636	53.5320	53.8562	54.0295	54.2962	54.3350	54.5781	54.8750	54.8745	54.9434	55.1412	55.1702	55.3384	55.2953	55.3640	55.1586	54.8110	54.3728	54.0298	52.8738	53.5674	53.0774	52.7479	52.4887	52.4352	52.3169	52.3591	52.9838
d-Tm94B1_21_D07R	22.2892	26.8586	29.3173	32.4278	35.5151	37.1824	38.8035	41.1831	42.5107	43.2487	44.6941	45.1094	45.3523	45.8644	46.3908	46.5911	47.0133	47.7826	48.0639	48.0294	48.7809	49.0354	49.4089	49.6099	49.9318	49.7800	50.1476	50.3579	50.5272	50.5965	50.9584	50.9188	50.9253	51.0092	51.2213	51.0757	50.8193	50.6698	50.3163	49.7443	49.6018	49.4003	49.0093	48.6843	48.4616	48.3990	48.3594	48.4194	48.7462
d-Tm94B1_21_D08R	25.4733	29.7858	31.9518	35.8869	37.6253	39.0728	40.7245	42.7757	43.6728	44.3868	45.7909	45.9495	46.8355	46.8709	47.1636	47.4066	47.8679	48.3280	48.5060	48.4210	49.3608	49.3515	49.8202	50.0613	50.3632	50.2821	50.4468	50.5831	50.8239	51.0205	51.3182	51.2356	51.2625	51.3225	51.5639	51.3394	51.2128	50.8581	50.7323	50.2081	50.0573	49.8554	49.3839	49.0444	48.9108	48.8408	48.8401	48.9334	49.0181
d-Tm94B1_21_D10R	25.9936	29.8440	31.7715	35.0541	37.7700	38.7263	41.0810	42.8410	44.0068	44.8753	45.5846	46.2813	46.6052	46.6902	46.9300	47.0213	47.6400	48.3203	48.6986	48.4850	49.3785	49.7461	49.8003	50.3287	50.4248	50.4163	50.6698	50.6709	50.9616	51.0798	51.2035	51.3193	51.3450	51.4643	51.3249	51.2554	50.9714	50.2322	49.9452	49.4658	49.2110	48.9403	48.4850	48.0538	47.8784	47.6644	47.4347	47.7745	48.0407
d-Tm94B1_21_D11R	27.4806	31.1100	34.5620	37.1955	39.1021	40.9520	42.7463	44.4409	45.6623	46.8068	47.5609	48.0539	48.5599	48.4364	49.0637	49.2580	49.5075	50.1125	50.5797	50.3925	51.1052	51.3454	51.6532	51.8837	52.2871	52.2103	52.3010	52.5064	52.7826	52.9086	53.2143	53.1187	53.0504	53.1719	53.2872	53.0520	52.7191	52.1193	51.7323	51.0368	50.8951	50.4811	50.0134	49.4249	49.1310	48.9202	48.7237	48.8911	49.4564
d-Tm94B1_21_D12R	26.8862	30.7116	33.4558	36.8838	39.4761	40.8833	43.0968	44.9561	45.9687	46.9990	48.1499	48.8014	49.2829	49.4528	49.9179	49.9842	50.4825	51.1182	51.5428	52.0138	52.1966	52.4765	52.7863	53.0483	53.1835	53.5232	53.5505	53.7309	53.9438	54.1459	54.2744	54.4959	54.3925	54.5735	54.5270	54.4860	54.3524	53.9782	53.6252	53.0154	52.4605	52.7209	52.1902	51.6847	51.4634	51.4068	51.2981	51.3698	52.3442
d-Tm94B1_21_E03R	27.8916	31.4843	33.8285	37.3370	39.4225	41.3445	43.1263	44.6335	45.8544	46.9209	47.9970	47.9981	48.5207	48.8487	49.2975	49.4709	49.7576	50.2777	50.9042	50.8378	51.4885	51.9097	51.9395	52.2770	52.3570	52.6329	52.6975	52.9175	53.0309	53.3322	53.3447	53.5122	53.6000	53.7101	53.6354	53.5695	53.3839	53.0983	52.7632	52.0783	51.8663	51.5898	51.0012	50.7216	50.6602	50.4667	50.3628	50.5191	51.1536
d-Tm94B1_21_E06R	26.0227	29.8184	31.7370	35.1877	37.2847	39.2454	40.6782	42.4883	43.5193	44.0955	45.4915	45.7333	45.9027	46.0026	46.8436	46.8469	46.8610	47.5821	48.1607	48.0653	48.6505	49.0486	49.1191	49.4145	49.6095	49.7396	49.8221	49.8837	50.2331	50.3453	50.4391	50.6033	50.6304	50.6321	50.0793	50.4829	50.4018	50.0843	49.7683	49.1433	48.8810	48.6755	48.1371	47.7582	47.6648	47.5220	47.3682	47.6348	48.2340
d-Tm94B1_21_E07R	25.1843	29.1895	31.8942	35.0136	37.3635	39.0982	41.1912	42.6841	44.0955	45.3762	46.3690	46.1204	47.0338	47.5664	48.1792	48.4094	48.3823	49.1231	49.6202	49.8191	50.1183	50.4015	50.8551	51.2565	51.3743	51.4592	51.6806	51.8423	52.1578	52.3237	52.5035	52.3969	52.7119	52.7770	51.9953	52.6887	52.5051	52.2150	51.7698	51.4098	51.0592	50.9800	50.5668	50.3670	49.9538	49.8914	49.6961	50.0016	50.5438
d-Tm94B1_21_E08R	24.8860	28.7558	29.8123	34.1332	35.5774	37.7833	39.4091	40.9461	42.1150	42.6073	43.8514	44.4424	44.4011	44.5872	45.2775	45.5893	45.6671	46.0968	46.3374	46.3979	47.1638	47.3278	47.5379	47.7605	47.8988	47.9822	48.0697	48.1200	48.5465	48.7363	48.7656	48.9620	48.9715	49.0946	48.2448	49.0751	49.1626	49.0445	48.9270	48.4304	48.3178	48.1677	47.6839	47.2473	47.6677	47.6198	47.5465	47.7710	48.1036
d-Tm94B1_21_E09R	27.6324	31.3636	33.7326	36.7743	39.2970	40.6123	42.5114	44.3673	45.1204	46.3530	47.4414	47.4489	47.9315	48.4285	48.7232	49.0990	49.1498	49.6885	50.0430	50.4545	50.7298	51.0582	51.4615	51.8374	51.9357	52.0689	52.1569	52.2614	52.5603	52.6326	52.8851	52.9632	52.9892	53.0302	53.0512	52.7245	52.7171	52.2734	51.5675	51.1084	50.8460	50.4822	50.1372	49.6416	49.2779	49.2209	48.8586	49.1517	49.9579
d-Tm94B1_21_E10R	25.6835	29.7658	31.7771	35.3952	37.0833	39.0811	40.7162	42.4397	43.5094	44.7020	45.5249	45.8673	46.3432	46.3834	46.8051	47.0526	47.2740	47.9043	48.3811	48.4423	48.9565	49.2988	49.5220	49.8726	49.9208	49.9760	50.1450	50.2951	50.5187	50.8127	50.8166	50.9653	51.0772	51.1363	50.8127	51.1088	50.9587	50.6653	50.4483	49.8825	49.6971	49.4750	48.9324	48.5129	48.6717	48.5524	48.4645	48.6428	49.2130
d-Tm94B1_21_E11R	26.3973	30.5086	33.0989	36.1317	37.7291	39.5593	41.0770	42.7960	43.6412	44.8030	45.5212	45.5828	46.2085	46.6764	47.0005	47.1346	47.4437	48.0506	48.4466	48.6277	48.9523	49.3861	49.4097	49.7869	49.9031	50.0364	50.1025	50.3944	50.4733	50.7589	50.8057	50.9591	51.0080	51.0837	50.7635	50.8526	50.6570	50.3202	49.8821	49.2794	48.9977	48.7113	48.1886	47.8242	47.6999	47.4840	47.3628	47.5259	48.1741
d-Tm94B1_21_E12R	27.6500	32.3832	34.1773	37.1787	39.6986	41.3352	43.5615	45.1425	46.3943	46.9788	48.0826	48.6634	48.7985	48.9328	49.3742	49.7014	50.0391	50.7742	51.2658	51.3545	51.7003	52.0887	52.2246	52.5659	52.7220	52.8484	53.0617	53.1621	53.4807	53.7326	53.6885	53.9191	54.0747	54.0523	53.6290	53.8750	53.8787	53.4864	53.2475	52.6278	52.4626	52.1445	51.7523	51.2287	51.3323	51.2118	51.0878	51.3922	51.8897
d-Tm94B1_21_F02R	26.5071	30.6783	33.1676	36.8127	39.7126	40.9789	43.2292	45.0269	46.0456	47.2761	48.3018	48.7721	49.0394	49.1076	49.6638	49.9218	50.1375	50.8303	51.1926	51.4229	51.7563	52.1751	51.7732	52.6034	52.9389	52.9232	53.0125	53.2101	53.5138	53.5410	53.7433	53.9296	54.0258	53.9499	54.0328	53.9831	53.8545	53.5740	53.0707	52.7404	52.4390	52.1362	51.7789	51.2656	51.1268	51.0348	50.9332	51.1531	51.7403
d-Tm94B1_21_F03R	26.2717	29.8077	31.8923	34.8159	37.0934	37.9104	39.8075	41.1685	42.2457	43.3969	44.1661	44.1251	44.5975	44.6870	45.1234	45.3447	45.5356	45.7368	46.0311	46.3482	46.4144	46.9045	47.1812	47.0139	47.5159	47.4861	47.4341	47.7365	47.8245	47.9653	48.0808	48.1578	48.3287	48.2876	48.3118	48.1472	48.0077	47.7477	47.3798	46.9976	46.8540	46.5429	46.1617	45.7456	45.5747	45.4752	45.4628	45.5870	46.1684
d-Tm94B1_21_F04R	26.3815	29.5544	32.2378	34.7045	37.1093	38.1761	40.5948	41.3592	42.8381	43.6404	44.6083	44.9521	45.2051	45.2860	45.8999	45.9536	46.1734	46.6659	46.8301	47.1432	47.4764	47.7592	48.0592	47.1315	48.5785	48.4197	48.3306	48.7869	48.8620	48.9598	49.0580	49.2790	49.3118	49.2967	49.4106	49.2114	49.1256	48.9293	48.5279	48.3599	48.1703	47.9676	47.6897	47.2487	47.2275	47.1385	47.1655	47.1811	47.6903
d-Tm94B1_21_F08R	26.6683	30.7268	33.0045	36.6099	38.8349	40.8934	42.7421	44.4749	45.6062	46.8972	47.1762	48.2847	47.8613	48.6181	48.6820	49.7207	49.6335	50.2998	50.6404	50.7972	51.3009	51.4380	51.6123	51.4006	52.1200	52.4505	52.6039	52.7146	52.8763	52.9698	53.1648	53.2386	53.3081	53.4192	53.4325	53.2895	53.1239	52.8059	52.4147	51.7934	51.6258	51.0474	50.8866	50.4616	50.1663	50.0524	49.6979	50.0820	50.8281
d-Tm94B1_21_G01R	26.5696	30.6916	33.6229	36.6158	38.9740	40.9929	42.7069	44.3789	45.3879	46.4185	47.4137	48.1047	48.4357	48.5957	49.0559	49.1289	49.4515	49.9705	50.4589	50.7018	51.1110	51.3326	51.7125	51.8488	51.9387	52.0936	52.2947	52.4500	52.5746	52.8028	52.7433	52.9218	53.0138	53.1967	53.1271	53.0553	52.8463	52.5852	51.9509	51.6004	51.5501	51.2292	50.8763	50.4033	50.1906	50.1501	49.9422	50.1508	50.7710
d-Tm94B1_21_H01R	31.1854	35.5117	38.5494	41.4604	44.2978	45.7196	47.4794	49.0310	49.9302	51.0466	51.7163	52.4152	52.4918	52.6531	52.9595	53.3246	53.7250	54.1708	54.5286	55.1058	55.1898	55.6036	55.7145	55.8655	56.0013	56.1984	56.4259	56.5239	56.7024	56.8180	57.0661	57.0745	57.1321	57.3131	57.2425	57.0703	56.9072	56.4699	55.8818	55.3931	55.0271	54.8121	54.3148	53.9206	53.5815	53.5385	53.3530	53.5621	54.1456
d-Tm94B1_21_H02R	29.5740	33.6805	37.0264	39.3385	42.1288	43.7787	45.1307	46.6505	47.9059	48.6725	49.4901	49.9920	50.1699	50.3682	50.4816	50.9640	51.2009	51.6227	52.0862	52.4274	52.6844	52.9352	53.0556	53.3229	53.4464	53.4955	53.7420	53.8951	54.0595	54.1934	54.3244	54.1752	54.5237	54.5484	54.6081	54.4809	54.2645	53.9469	53.5116	53.0369	52.7910	52.6437	52.1972	51.7861	51.5560	51.4097	51.2505	51.5068	51.9722
d-Tm94B1_21_H04R	29.0907	33.9099	36.1932	38.5579	40.8629	42.9608	44.3971	45.7895	46.5759	47.5986	48.0479	49.0013	49.0313	49.1523	49.3316	49.7623	49.7761	50.3687	50.6365	51.0526	51.1740	51.4732	51.6844	51.9486	52.0161	51.9592	52.1277	52.1732	52.4338	52.6123	52.7903	52.6717	52.8966	52.8596	52.9382	52.7446	52.6302	52.2542	51.8115	51.2951	51.0512	50.9221	50.4445	49.9186	49.7127	49.5931	49.4600	49.6276	50.1654
d-Tm94B1_21_H05R	25.6408	29.7502	32.3367	35.5109	36.3846	38.8443	39.8722	41.7859	42.5833	43.5635	44.1075	44.8323	44.9873	45.0169	45.2556	45.7862	45.9786	46.1201	46.4068	46.6977	47.1196	47.3050	47.4469	47.6980	47.6969	47.7681	48.0652	48.1704	48.2120	48.3635	48.4255	48.5403	48.5225	48.7139	48.5533	48.6026	48.3056	48.0633	47.6147	47.1669	47.0000	46.7139	46.3218	45.9888	45.6478	45.6934	45.5819	45.7789	46.3560
d-Tm94B1_21_H08R	28.6179	33.2288	35.1533	37.8331	40.2811	41.5439	43.4239	44.7362	45.6177	46.7781	47.2563	48.0050	48.1027	48.1680	48.3938	48.6931	49.0594	49.4655	49.4963	50.2444	50.3458	50.7254	50.9108	51.0445	51.1753	51.3385	51.5156	51.5512	51.6127	51.7972	52.0757	52.0569	52.1270	52.1986	52.2528	52.1839	52.1492	51.8692	51.5633	51.2692	51.0267	50.8458	50.5468	50.3415	50.1618	50.0743	49.9158	50.1663	50.4579
d-Tm94B1_21_H09R	28.9853	32.7325	34.4454	37.5165	38.8276	40.8323	42.2072	43.6153	44.5271	45.2873	46.0736	46.4515	46.4832	46.6456	46.9505	47.2280	47.2218	47.5346	47.8122	48.2167	48.5339	48.6813	48.8093	48.9171	49.0282	49.0404	49.2772	49.3504	49.5410	49.5262	49.6137	49.6984	49.7456	49.9516	49.8571	49.9659	49.6222	49.4765	49.1746	48.7734	48.6537	48.4499	48.0863	47.8224	47.5230	47.6200	47.5245	47.6533	48.1136
d-Tm94B1_21_H10R	27.7048	31.8240	34.3222	36.9759	39.8385	40.7042	41.9349	43.5231	44.3303	45.5792	46.0589	46.5150	46.4688	47.1078	47.2304	47.4505	47.5055	47.7989	48.2360	48.3189	48.5899	48.6575	49.1167	49.4303	49.3450	49.4655	49.6174	49.6921	49.8874	49.9084	50.1806	50.2597	50.2771	50.2563	50.2643	50.0741	49.8596	49.6333	49.0394	48.5550	48.3734	48.3779	47.8753	46.7644	47.3194	46.9535	47.0136	47.0706	47.7300
d-Tm94B1_22_A02R	27.0697	30.8129	34.1141	36.7356	38.5836	40.1969	42.6468	43.4221	44.5210	45.7540	46.8912	47.0867	46.8349	47.3707	47.9434	48.2202	48.3856	48.2567	48.9580	49.2740	49.8096	50.0218	50.2734	50.4804	50.6956	50.7202	50.8016	50.9793	51.1421	51.2869	51.4463	51.4584	51.4980	51.5439	51.4908	51.3993	51.2313	50.8267	50.2120	49.7178	49.5333	49.2131	48.6694	48.1630	47.9840	47.8377	47.7650	47.9094	48.4943
d-Tm94B1_22_A06R	27.2405	31.3458	34.3180	36.4993	38.6521	40.2367	42.1672	42.9221	44.7493	46.1243	46.5221	47.1176	47.3856	47.3858	48.0278	47.9492	48.3539	48.4578	49.2834	49.5443	49.7577	49.9162	50.2946	50.4731	50.5973	50.6349	50.7805	51.0110	51.0799	51.2338	51.3258	51.4303	51.6008	51.6192	51.5512	51.4257	51.4258	51.3886	51.0917	50.6624	50.4179	50.3916	50.2024	49.7164	49.5877	49.4566	49.5233	49.6617	50.2417
d-Tm94B1_22_A09R	26.9076	30.6147	32.7021	36.7696	38.6040	39.9761	41.7834	43.5940	43.9622	45.3063	46.3000	47.0924	46.8974	47.4825	47.5663	48.4164	48.2740	48.7637	49.1486	49.2675	49.8110	49.9653	50.1666	50.3654	50.4325	50.5926	50.8220	50.9504	50.8651	51.1683	51.3649	51.3904	51.5196	51.5263	51.6427	51.6766	51.6329	51.3926	51.1891	50.7807	50.6347	50.5952	50.2673	50.0884	49.9510	49.8552	49.6890	49.9583	50.2791
d-Tm94B1_22_A11R	25.2767	29.4460	33.4118	36.2821	38.3838	39.9581	42.4008	43.6621	44.8204	45.9885	47.0507	47.6909	47.5927	48.2152	48.5508	49.4705	49.2901	48.7183	50.0860	50.5267	50.9919	51.2708	51.5023	51.6765	51.9528	52.1048	52.1296	52.3843	52.5490	52.6632	52.9316	52.8073	52.9743	53.0789	53.1991	53.1280	53.0187	52.7247	52.3340	51.9159	51.8871	51.5341	51.1553	50.8863	50.7211	50.6587	50.5230	50.8530	51.1127
d-Tm94B1_22_B03R	26.5832	29.2757	32.3862	34.4602	37.1522	38.1569	40.1680	41.2029	42.3162	43.5897	43.8006	44.6311	44.6428	44.8449	45.3588	45.5510	45.7774	46.2257	46.5421	46.8470	47.1983	47.4590	47.6755	47.7872	47.9995	48.0305	48.0577	48.2137	48.4907	48.6874	48.6420	48.7294	48.7711	48.9861	48.8411	48.8145	48.7241	48.4033	47.9273	47.5723	47.4761	47.2277	46.8020	46.2808	46.2874	45.5769	45.9716	46.1377	46.7667
d-Tm94B1_22_B04R	26.0844	29.2007	32.0303	34.6406	37.1109	38.4925	40.7306	41.4456	43.0393	44.2351	44.9593	45.4759	45.5451	45.7703	46.3906	46.5749	46.7451	47.2482	47.5391	47.8182	48.1817	48.2525	48.7293	48.8534	49.0496	49.1004	49.3364	49.3764	49.6381	49.8100	49.7786	49.9439	50.0815	50.1495	50.1074	50.0945	49.9352	49.5184	49.0427	48.6200	48.5650	48.3405	47.9501	47.4447	47.1939	46.6956	46.9650	47.0613	47.9360
d-Tm94B1_22_B08R	25.4075	29.6592	32.7182	35.9864	38.0140	40.4483	42.8616	43.8797	45.3739	46.5637	47.5678	48.4235	48.6226	48.8293	49.5313	49.9846	50.1905	50.8355	51.2283	51.5568	51.8271	52.0755	52.5462	52.8301	52.8493	52.9485	53.2816	53.5443	53.7351	53.8209	53.9738	54.1790	54.1455	54.2680	54.2587	54.2987	54.1456	53.7416	53.3793	52.8813	52.8361	52.6387	52.2738	51.6849	51.8944	50.0363	51.6354	51.6660	52.2208
d-Tm94B1_22_C02R	26.8174	30.4375	34.0916	37.0635	39.6730	41.0449	43.2645	44.8407	46.3913	47.8066	48.0136	49.3291	49.5102	50.0052	50.5357	50.8132	51.1965	51.8260	52.0976	52.5928	52.9990	53.4202	53.5284	53.9786	54.2196	54.3194	54.5429	53.9963	54.7140	55.1800	55.1029	55.3232	55.3138	55.5050	55.3805	55.3460	55.3068	54.9219	54.6297	54.1278	54.0045	53.8456	53.3032	53.0450	52.7879	52.7575	52.6911	52.8915	53.2494
d-Tm94B1_22_D03R	28.6418	31.3420	33.8320	36.8709	39.0883	40.7188	42.3451	44.0098	44.7070	45.9015	46.8681	47.0995	47.0647	47.5817	48.1643	48.3536	48.5127	48.9525	49.3270	49.5924	49.9469	50.1548	50.5958	50.7434	51.0216	50.7871	51.0754	51.3002	51.3709	51.5172	51.7668	51.7771	51.7648	51.9185	51.7800	51.6763	51.4877	51.3165	51.0100	50.4264	49.4622	49.9404	49.6775	49.1962	48.9544	48.7795	48.8185	49.0121	49.4633
d-Tm94B1_22_D04R	26.2271	30.4299	33.5038	35.9965	38.9524	40.4972	42.7415	44.4415	45.7078	46.7786	47.7910	48.5452	48.8185	48.8734	49.4442	49.8900	50.1600	50.6830	51.3088	50.8728	51.9768	52.2721	52.6711	52.9481	53.0561	53.2495	53.3624	53.6249	53.8344	53.9422	54.3029	54.3909	54.2332	54.4402	54.5389	54.2073	54.1117	53.7174	53.4412	52.8913	52.7496	52.3956	52.0719	51.5053	51.3435	51.2488	51.2807	51.3871	51.0255
d-Tm94B1_22_D07R	25.6590	28.9535	31.8691	34.5322	36.9726	38.6358	40.3589	42.1354	43.0174	43.7027	44.8474	45.5691	45.9865	46.0214	46.2193	46.5881	46.8905	47.5276	47.9217	48.0300	48.5368	48.8340	48.8427	49.1479	49.4095	49.6136	49.6115	49.8049	49.9326	50.0546	50.3003	50.5280	50.3804	50.5692	50.5591	50.5508	50.6148	50.3061	49.9623	49.6241	49.8195	49.4499	49.0247	48.7856	48.5230	48.5491	48.4545	48.4952	48.9052
d-Tm94B1_22_D09R	24.6105	27.6269	30.4342	33.1042	35.5069	37.1644	38.6779	40.6877	41.8804	43.0237	43.8137	44.5861	44.7373	44.9752	45.1115	45.7074	45.8006	46.3896	46.6885	46.8915	47.3107	47.5817	47.8345	48.1125	48.3234	48.5230	48.5164	48.8060	48.9189	49.0162	49.2329	49.3509	49.2771	49.3463	49.4332	49.2652	49.1528	48.8330	48.4379	48.0109	47.8680	47.7386	47.2171	46.8209	46.5438	46.4383	46.3237	46.4472	47.1710
d-Tm94B1_22_D11R	27.6557	30.8744	33.2398	36.7408	38.4498	40.5027	42.5652	43.5678	45.0624	46.3010	47.2791	47.5654	47.7346	48.0974	48.6796	48.8496	49.1784	49.6256	50.0863	50.3421	50.7170	51.0802	51.3083	51.6004	51.8180	51.8267	52.0936	52.2203	52.1717	52.5051	52.6526	52.7144	52.7667	52.8363	52.7468	52.7688	52.5666	52.3471	52.0026	51.6053	50.9220	51.0805	50.8167	50.3839	50.1644	49.8740	49.9058	50.0940	50.6121
d-Tm94B1_22_E01R	26.6926	31.3915	32.9198	35.8571	38.5351	40.7544	42.2660	43.7668	45.0863	46.4141	46.9121	47.4323	47.7246	48.0482	48.6490	48.9381	49.1905	49.7465	50.0550	50.3416	50.8627	51.1157	51.5281	51.6124	51.9749	52.0238	52.1652	52.3340	52.5266	52.6489	52.7318	52.9845	53.1117	53.2295	53.1647	52.7843	52.8903	52.4324	51.8557	51.3633	51.2649	51.0607	50.5680	50.1607	49.8929	49.6665	49.6400	49.7662	50.4933
d-Tm94B1_22_E05R	25.3545	29.8242	32.5487	34.5203	37.4167	39.7058	41.0162	43.1546	44.2340	45.1128	46.2337	46.4860	46.8377	47.1944	47.8272	48.0062	48.3057	48.9434	49.3880	49.4641	49.7979	50.2849	50.3737	50.8085	50.9978	51.0803	51.2349	51.4793	51.5578	51.7853	51.9131	51.9812	52.0949	52.2573	51.9607	52.1477	51.9645	51.7045	51.3945	50.8288	50.6433	50.4140	50.0243	49.5449	49.5418	49.3385	49.2407	49.3956	49.9919
d-Tm94B1_22_E06R	26.7702	30.5378	33.2107	34.7545	37.3560	39.5870	40.9430	42.3591	43.7822	44.8101	45.5690	45.7195	46.1859	46.4936	47.0850	47.1120	47.3008	47.7056	48.1104	48.3577	48.5847	49.0206	49.2205	49.5327	49.7526	49.7079	49.9787	50.1190	50.2474	50.4263	50.5591	50.4475	50.6816	50.7775	50.6049	50.6003	50.3487	50.0030	49.6627	49.1419	48.8840	48.6633	48.2385	47.5280	47.5882	47.5725	47.3838	47.6011	48.2291
d-Tm94B1_22_E07R	26.5014	30.6549	33.5642	36.1921	38.9750	41.2068	42.7067	44.9180	45.9772	47.1071	48.0610	48.2700	48.6628	49.0316	49.7551	49.8216	50.1939	50.8080	51.0550	51.4043	51.8783	52.3472	52.3395	52.9357	53.0005	52.9977	53.2141	53.4938	53.5952	53.7040	53.9910	53.9482	54.0448	54.3409	54.0827	54.1697	54.0191	53.8458	53.6154	53.2127	53.0261	52.8112	52.4759	51.6559	51.9826	52.0050	51.8406	52.0186	52.5057
d-Tm94B1_22_E08R	23.7880	27.7426	29.7566	32.0370	34.6826	36.4635	38.1197	38.3339	40.8051	42.0062	42.1999	42.6848	43.2403	43.1966	43.6809	43.9714	44.2904	44.6366	44.9269	45.3119	45.8848	45.8383	46.1517	46.2744	46.5370	46.6681	46.5601	46.6720	46.9121	46.8985	47.2071	47.4866	47.4760	47.4492	47.5615	46.1878	47.4011	47.3454	46.8429	46.6424	46.8245	46.6889	46.4175	46.2245	46.1327	46.0248	46.1407	46.1720	46.5891
d-Tm94B1_22_E10R	23.7342	27.9799	30.8527	34.1146	37.0400	38.8159	40.9746	42.4570	44.2500	45.4611	46.4262	46.3429	47.2371	47.7493	48.4489	48.5245	48.9319	49.4102	49.9249	50.2851	50.6578	51.0359	51.4123	51.7460	51.7906	52.0128	52.3296	52.4858	52.6683	52.8204	53.0423	53.0432	53.3246	53.3314	53.2129	53.0886	53.2298	52.9099	52.4873	52.1764	51.9645	51.7206	51.5477	51.1706	50.9854	50.8243	50.7126	50.8961	51.5518
d-Tm94B1_22_F03R	29.3362	33.0089	36.1950	38.9039	42.1666	42.8744	44.5175	46.0985	46.9591	48.1915	48.7741	49.4968	49.3047	49.8992	49.7324	50.6428	50.8641	51.3716	51.0769	51.7875	52.1276	52.2640	52.9684	52.9829	53.1834	53.4168	53.4152	53.8465	53.8203	53.9027	54.1170	54.1625	54.3731	54.5432	54.2268	54.1738	54.0349	53.7127	52.4971	52.4806	52.2729	51.3504	51.6277	51.2112	50.8333	50.6826	50.6100	50.6860	51.5005
d-Tm94B1_22_F05R	26.5627	30.4154	33.3797	36.7017	39.6472	40.1555	42.4407	44.0271	44.4664	45.9384	46.2892	47.1392	47.1789	47.5474	47.8746	48.1151	48.3132	48.8936	49.0925	49.4360	49.7516	49.2606	49.8524	50.6000	50.7732	50.8964	50.9342	51.2574	51.3248	51.5163	51.4692	51.7297	51.7999	51.8914	51.7337	51.7192	51.6851	51.4588	50.9339	50.5651	50.3577	50.0255	49.8952	49.5652	49.3177	49.1364	49.1169	49.2180	49.7727
d-Tm94B1_22_F08R	25.7320	31.0028	33.9333	36.8508	39.4976	41.3684	43.1708	44.6705	45.6256	46.9453	47.7358	48.1606	48.4649	48.7892	48.7913	49.7973	49.9133	50.2565	50.7582	50.7758	51.1434	50.7568	51.6228	52.0771	52.3136	52.4379	52.3536	52.8807	52.9556	53.0221	53.1234	53.2665	53.4383	53.5288	53.4004	53.4537	53.3764	53.1328	52.8815	52.2391	52.1518	50.8965	51.6790	51.4120	51.1008	51.0150	50.9603	51.0941	51.6242
d-Tm94B1_22_F12R	24.6905	28.9862	31.6842	33.7509	35.6322	37.4133	38.7966	40.1064	41.2662	42.3069	42.9333	42.9464	43.4419	43.5966	44.0179	44.2719	44.4368	44.5558	44.8869	45.0689	45.4351	44.9121	45.9325	45.9603	46.1673	46.3298	46.6460	46.3842	46.5957	46.7317	46.8248	46.7637	46.8460	46.9991	47.0772	46.9326	46.9363	46.5423	46.3443	46.0011	45.9839	45.6368	45.4917	45.1991	44.9301	44.7754	44.7899	44.8965	45.1898
d-Tm94B1_22_G02R	28.4876	31.7447	35.3523	38.3408	40.3319	42.3046	43.9058	45.7158	46.8810	48.0206	48.7285	49.4793	49.5896	49.6854	50.3936	50.5641	50.6398	51.2561	51.7245	52.0075	52.3361	52.5994	52.9695	53.0824	53.1732	53.3656	53.7053	53.6819	53.8506	54.0219	54.2606	54.3246	54.4700	54.6221	54.5946	54.4273	54.0514	53.9877	53.3134	52.9760	52.8563	52.5409	52.0825	51.6631	51.4216	51.4266	51.1655	51.3694	52.0239
d-Tm94B1_22_G03R	29.8723	33.5445	36.6200	39.3593	41.6433	42.9756	45.2264	46.1170	47.1975	48.0069	48.9054	49.5739	49.6003	49.6165	50.2482	50.5570	50.6201	51.0929	51.4337	51.7652	51.9861	52.2670	52.6808	52.8519	52.8489	52.9590	53.2158	53.3234	53.4258	53.5848	53.6871	53.7658	53.9103	53.9059	53.8882	53.6737	53.1745	53.2098	52.6117	52.1755	52.0072	51.7118	51.3014	50.8489	50.5833	50.6251	50.3326	50.4475	51.1924
d-Tm94B1_22_H04R	29.0204	33.2700	36.3561	38.9382	41.3584	42.9030	44.2443	45.7456	46.7785	47.7138	48.2979	48.9020	49.0728	49.2148	49.5347	49.6406	49.8077	50.3523	50.7751	51.0983	51.4653	51.5361	51.8753	52.1335	52.2273	52.3178	52.5622	52.5937	52.6325	52.9554	52.8506	53.1100	53.1556	53.2517	53.0683	53.0554	52.8317	52.4742	51.9128	51.4438	51.1573	50.8004	50.4494	49.9763	49.7051	49.6182	49.3645	49.5960	50.1588
d-Tm94B1_22_H07R	28.2575	33.0049	35.5690	38.4736	40.7999	42.4230	44.1963	45.7979	46.5231	47.7428	48.3208	48.6118	48.8593	49.1954	49.5727	49.7083	49.7465	50.3825	50.6102	50.8887	51.1616	51.5099	51.4901	51.8384	51.8040	51.9160	52.1193	52.2396	52.5138	52.4191	52.6365	52.7692	52.7156	52.9692	52.9409	52.8590	52.6429	52.5027	51.7785	51.3532	51.2305	51.0945	50.5438	49.9301	49.8328	49.6943	49.6532	49.7517	50.3888
d-Tm94B1_22_H08R	28.9978	33.4753	36.8242	39.2927	41.2843	43.2649	44.8854	46.1063	47.6087	48.5124	49.4030	49.6012	49.9959	50.2107	50.3757	50.7330	51.1452	51.4383	51.8099	52.2538	52.5633	52.6898	52.8903	53.0698	53.2205	53.3134	53.5433	53.6891	53.8336	53.9054	53.9647	54.1314	54.2041	54.4406	54.3110	54.3846	54.1025	53.9072	53.5291	53.0976	52.9281	52.7016	52.3107	52.1368	51.7583	51.8569	51.7013	51.8545	52.3684
d-Tm94B1_22_H09R	29.1394	33.3763	35.4269	38.0380	40.0529	41.2931	43.1318	44.2752	45.1541	46.5135	47.1047	47.9066	47.6757	47.6375	48.2140	48.2645	48.5771	48.6761	49.3787	49.4987	49.8283	50.0938	50.1990	50.4370	50.4967	50.5842	50.6424	50.9055	50.9713	51.0969	51.0693	51.2651	51.2702	51.3759	51.2309	51.2525	50.8727	50.5544	50.0967	49.5389	49.3666	49.1013	48.6694	48.3402	47.9836	47.9185	47.8137	47.9820	48.6463
d-Tm94B1_22_H11R	30.5979	34.7800	36.8759	39.5008	42.2283	42.8383	45.1853	46.6835	47.6480	48.6112	49.1933	50.0318	49.6399	49.8689	50.3277	50.4272	50.6684	50.9150	51.3240	51.7089	52.0691	52.1446	52.3875	52.5345	52.5827	52.7141	52.8266	52.9658	53.0367	53.2288	53.1558	53.3253	53.4018	53.5629	53.5595	53.6285	53.3504	53.1165	52.8274	52.5349	52.4340	52.1496	51.8469	51.7376	51.5070	51.4148	51.4273	51.5433	51.9973
d-Tm94B1_23_A01R	26.2523	29.8834	32.7375	35.9818	37.9972	39.9957	41.9221	43.4115	44.2031	45.7101	46.5114	46.9165	47.1950	47.3497	47.4944	48.2695	48.3389	48.5642	49.3309	49.6270	49.7547	50.1763	50.4577	50.6418	50.8143	51.0685	51.0681	51.1017	51.0993	51.4841	51.5512	51.7018	51.7637	51.8643	51.6949	51.7961	51.5295	51.3866	50.8717	50.4774	50.1594	50.1069	49.6362	49.3628	49.0566	48.8580	48.7969	48.9729	49.6291
d-Tm94B1_23_A03R	25.7680	30.2222	33.0074	35.7341	38.1354	39.9228	41.6847	42.8578	44.2369	45.0785	46.0949	46.5197	47.0460	47.4115	47.5173	47.7463	47.8905	48.1535	48.8418	49.1222	49.4906	49.6696	49.8197	50.1791	50.3966	50.2503	50.3056	50.5304	50.6599	50.7459	50.7401	50.8915	51.0674	51.1463	51.1032	51.0555	50.7780	50.7114	50.1814	49.7548	49.7315	49.4741	49.1076	48.6772	47.7460	48.3222	48.3197	48.3164	49.0674
d-Tm94B1_23_A05R	27.8711	30.4975	33.7937	37.2734	39.1409	40.6860	42.8617	43.9379	45.1959	46.7184	47.4571	47.7227	48.0566	48.2332	48.7102	48.9839	49.2628	49.3939	49.9566	50.4218	50.5725	50.8937	50.9686	51.3182	51.5327	51.6232	51.5506	51.7812	51.7776	51.9015	51.9746	52.1377	52.2461	52.4089	52.3681	52.3545	52.2178	51.9933	51.5262	51.2079	50.8700	50.7544	50.5354	50.2391	50.0747	49.8225	49.8993	49.8992	50.4552
d-Tm94B1_23_B02R	25.3817	28.7150	32.1037	34.0542	36.1349	37.8610	39.4635	40.8177	41.8211	43.1083	43.2436	43.9138	44.1401	44.1932	44.9858	45.0249	45.0574	45.4188	45.7147	46.1731	46.5451	46.7465	47.0221	47.0334	47.5008	47.4750	47.6096	47.7416	47.7118	47.8103	47.9148	48.1280	48.2678	48.2574	48.2344	48.2006	48.1523	46.8659	47.2551	46.9632	46.8128	46.5791	46.4330	46.1988	45.9730	45.8449	45.6798	45.7353	46.1475
d-Tm94B1_23_B12R	26.7018	30.3171	32.7985	35.4384	38.1214	38.7782	41.1298	42.5498	43.3405	44.3132	45.3439	46.1233	46.2152	46.5660	46.9917	47.2325	47.4033	47.7771	48.1894	48.5740	48.9600	49.1248	49.4764	49.8886	49.9504	49.8925	50.0960	50.0745	50.4834	50.6097	50.5360	50.6759	50.8419	50.8912	50.8727	50.7133	50.5396	50.1860	49.5934	49.1001	49.0371	48.8452	48.2773	47.7099	47.6562	46.3264	47.3508	47.5798	48.2475
d-Tm94B1_23_C07R	25.7165	29.0322	31.9300	34.8366	36.6975	38.6506	40.2143	41.6900	42.3697	43.9058	44.4540	45.0477	44.9966	45.4571	46.0448	46.1634	46.1373	46.8230	46.9750	47.3821	47.7213	48.0744	48.1544	48.5511	48.6117	48.5890	48.8903	49.0806	49.1211	49.3143	49.4700	49.2198	49.6231	49.6481	49.7339	49.6565	49.5253	49.3333	48.7668	48.0864	48.0936	48.0061	47.5364	47.2115	47.0739	46.8536	46.7572	46.9604	47.5899
d-Tm94B1_23_C09R	25.4222	29.7182	32.7103	34.9619	37.4136	39.5570	41.2131	42.9911	44.0831	45.3769	46.2612	46.7397	46.3529	47.2767	47.3935	48.1218	48.2973	48.7792	49.0925	49.5490	49.9924	50.3426	50.9034	50.8966	51.1471	50.9699	51.3021	51.8340	51.7187	50.9519	51.8769	52.1452	52.2968	52.2605	52.1199	52.1226	51.9034	51.7076	51.1667	51.0104	50.4907	50.4946	49.8916	49.3561	49.2886	49.1437	48.8385	48.9641	49.8559
d-Tm94B1_23_D05R	25.7727	30.1432	32.8220	36.2938	38.8735	41.0921	42.3636	44.7197	45.8786	47.1084	47.9889	48.8157	48.9469	49.5229	49.6435	50.0107	50.7565	51.4412	51.7798	52.1067	52.5447	52.9139	53.0821	53.4989	53.6759	53.7164	54.0672	53.9782	54.3123	54.5375	54.7495	54.9512	55.0993	55.1397	55.1106	54.9282	54.6933	53.8623	53.9380	53.3640	53.1913	53.0588	52.6202	52.3627	52.0607	51.8586	51.7267	51.9512	52.6210
d-Tm94B1_23_D08R	25.5075	29.3475	32.2047	35.1665	36.9077	39.3047	41.0868	42.4570	44.0996	44.5465	45.2999	46.1840	46.3981	46.6928	47.1350	47.4541	47.8648	48.3767	48.8236	48.7121	49.5164	49.5862	49.9498	50.2986	50.6248	50.5156	50.7115	50.9244	51.1170	51.2536	51.6432	51.6233	51.5388	51.7885	51.8765	51.6274	51.3120	51.2049	50.6921	50.1100	50.0388	49.7104	49.4196	48.9869	48.7435	48.5789	48.6020	48.7348	49.1109
d-Tm94B1_23_D10R	24.4026	28.4706	30.9090	33.9963	37.2785	38.6837	40.4019	42.2084	43.4142	44.8594	45.3197	46.0617	46.3737	46.6073	47.1074	47.3485	47.7383	48.2213	48.4090	48.8091	49.2324	49.5122	49.7764	50.0249	50.3077	50.5038	50.5830	50.8092	50.8466	51.1579	51.2878	51.2418	51.2539	51.4247	51.4816	51.4170	51.2760	51.0225	50.7783	50.3094	50.2771	50.0965	49.7270	49.4407	49.2039	49.1322	49.0757	49.2462	49.6785
d-Tm94B1_23_E02R	22.6147	27.0551	28.2618	31.6852	33.7013	35.5602	37.3167	39.1223	40.2977	41.0479	41.7911	42.4461	42.4691	43.1795	43.5819	43.7865	44.0049	44.3762	44.8304	44.8889	45.4406	45.8887	45.9933	46.3113	46.4945	46.5527	46.7364	46.8400	46.9151	47.2470	47.3373	47.3948	47.4912	47.5037	47.7784	47.6193	47.4107	47.4409	47.1093	46.7910	46.6070	46.5240	46.2177	45.5284	45.8450	45.6633	45.6905	45.8100	46.2944
d-Tm94B1_23_E05R	22.7282	26.6321	28.0933	31.1910	33.1800	34.6056	36.2524	37.6643	38.7167	39.7416	40.1694	40.1918	40.6743	41.1228	41.3156	41.3366	41.6335	41.9923	42.4046	42.4983	42.8892	43.2582	43.3859	43.4634	43.7104	43.9382	43.9982	44.0980	44.0894	44.3176	44.4916	44.4787	44.5360	44.4229	44.5867	44.6633	44.2657	44.2359	43.5872	43.3028	43.1263	43.0620	42.5697	42.2413	42.0313	41.8557	41.8633	42.0425	42.5583
d-Tm94B1_23_E06R	27.1309	30.6834	31.8433	36.2469	38.3290	40.0632	42.0243	43.7733	44.6048	45.9447	46.4268	46.9218	47.0330	47.7467	48.0184	48.4059	48.6066	48.8981	49.5822	49.6414	50.4570	50.5799	50.8664	50.9464	51.3060	51.3210	51.6297	51.7769	51.8665	52.0743	52.2570	52.2905	52.4210	52.3315	52.5061	52.4608	52.2407	52.0298	51.4608	51.1426	50.9525	50.7023	50.3686	48.4382	49.7851	49.5425	49.3788	49.6018	50.2302
d-Tm94B1_23_F02R	25.0041	29.0722	32.5100	34.6328	37.7732	39.0988	41.5272	43.1452	45.0255	45.4208	46.4804	46.4987	47.1042	47.5440	48.0271	48.2433	48.6139	49.1828	49.4258	49.8419	50.2967	50.5064	50.7656	49.2610	51.3363	51.2169	51.2104	51.6036	51.8096	51.8003	52.0464	52.2481	52.4008	52.3237	52.6118	52.2341	52.3429	52.1194	51.8254	51.5620	51.3311	51.0664	50.8267	50.4341	50.4179	50.3054	50.3256	50.4588	50.9528
d-Tm94B1_23_F05R	23.4981	27.8819	30.8931	32.8532	35.7683	37.0813	39.0469	40.8110	42.5588	42.8881	44.0172	44.3822	44.6819	45.0741	45.5271	45.7102	45.9830	46.4931	46.8986	47.1544	47.5492	47.7236	48.1323	47.8244	48.7387	48.5500	48.7078	49.0181	49.0653	49.3391	49.2270	49.5339	49.6890	49.7349	49.7431	49.7160	49.6110	49.2505	48.9730	48.6591	48.5401	48.4543	48.0229	47.1031	47.4777	47.3322	47.3839	47.5162	47.9923
d-Tm94B1_23_F06R	23.5222	26.4635	29.5220	31.0763	32.9447	34.3995	35.9598	37.1263	39.1681	39.1809	40.0833	40.1127	40.4319	40.7834	40.9594	41.3884	41.5069	41.5853	41.9560	41.8865	42.2477	42.5280	42.6356	40.9763	43.2992	43.0305	42.8970	43.3015	43.2957	43.4209	43.4603	43.7808	43.8812	43.8065	43.9305	43.6971	43.7717	43.5999	43.2431	43.2800	42.9554	42.8701	42.5841	42.2785	42.2880	42.1651	42.2077	42.2548	42.6693
d-Tm94B1_23_F09R	25.9111	29.6991	32.6744	34.9296	37.4546	39.0069	40.5511	42.0794	43.1229	44.2047	45.2817	46.0189	45.7432	46.2050	46.5765	46.7257	47.0452	47.3498	47.5285	47.9789	48.5155	48.6133	48.9525	48.5638	49.3664	49.4048	49.5446	49.7748	49.8327	49.9753	49.9718	50.1739	50.3431	50.3856	50.3665	50.2536	50.0195	49.7669	49.3477	48.9528	48.9199	48.7014	48.2664	47.3152	47.6287	47.4461	47.4884	47.5703	48.2160
d-Tm94B1_23_F10R	25.0829	28.8878	31.3901	33.6712	36.7320	38.2867	40.4502	41.7644	43.5787	44.0250	44.9977	45.1009	45.3770	45.7383	46.3431	46.5167	46.7102	47.2767	47.5997	47.8708	48.2603	48.5959	48.5884	47.9309	49.2233	49.1325	49.2058	49.5254	49.6974	49.6411	49.9628	50.0695	50.2789	50.0745	50.3001	49.9531	49.9220	49.5801	49.1133	48.8061	48.4921	48.2250	47.9145	47.3926	47.3250	47.1639	47.0445	47.3309	47.8739
d-Tm94B1_23_F12R	24.3267	28.0780	31.2807	34.1030	36.9289	38.7827	40.7887	42.5267	44.5886	45.1764	46.1806	46.5485	47.0447	47.1541	47.8776	48.0060	48.1410	48.8547	48.9947	49.4075	49.6600	50.3844	50.5557	50.2172	51.0338	50.9930	51.1992	51.3555	51.5132	51.6189	51.9219	51.9738	52.2063	52.0374	52.0784	51.8816	51.8362	51.5665	51.0549	50.6155	50.2863	50.0283	49.5931	49.0650	48.8898	48.6987	48.5165	48.8383	49.4885
d-Tm94B1_23_G03R	23.5969	28.0484	30.7777	34.0273	36.1690	38.0502	39.8818	41.3433	42.8947	43.6744	44.3455	45.3818	45.6788	45.9158	46.2929	46.7270	46.8295	47.2206	47.8448	48.2661	48.4891	48.8929	49.1702	49.4721	49.6313	49.6487	49.7705	49.8083	50.2850	50.3460	50.3643	50.5568	50.6839	50.7892	50.8673	50.8614	50.7546	50.5877	49.9290	49.9758	49.7364	49.7489	49.3481	49.1352	48.9836	48.8417	48.7997	48.8899	49.2614
d-Tm94B1_23_G08R	26.1800	29.5570	33.1485	35.3657	37.1096	39.3927	40.9992	42.5154	43.5083	44.2818	45.3154	45.9778	45.9401	46.2910	46.8966	46.8069	46.9137	47.4149	47.9469	48.2382	48.4187	48.6278	48.9150	49.1301	49.1065	49.2129	49.5017	49.4156	49.6761	49.7915	49.9340	49.9261	49.9946	50.2865	50.3996	50.3005	49.8683	49.9747	49.5184	49.3091	49.1094	48.9695	48.7386	48.3194	48.1965	48.2231	48.1268	48.2522	48.6944
d-Tm94B1_23_H01R	28.5396	32.5289	35.1261	38.0442	40.3804	41.7849	43.4239	45.2250	46.3058	47.1958	47.9089	48.3218	48.7526	48.7835	49.3358	49.6402	49.7473	50.1422	50.6579	51.0299	51.2956	51.5432	51.7161	51.9856	52.0813	52.2350	52.5022	52.5498	52.6462	52.8515	52.9116	53.0069	53.1999	53.3490	53.2758	53.3003	53.1818	52.9633	52.6322	52.2637	52.0799	51.9427	51.5754	51.3900	51.2691	51.1731	51.0392	51.2363	51.6873
d-Tm94B1_23_H09R	28.1164	32.1902	34.2164	36.8756	39.1015	41.2215	42.3657	44.0378	45.2334	45.9054	46.3327	47.1126	47.3806	47.2851	47.9472	48.1483	48.2310	48.6617	48.8252	49.2415	49.5533	49.9474	49.8632	50.2088	50.4689	50.4917	50.6133	50.6801	50.8192	50.9603	51.1199	51.2111	51.2470	51.4065	51.4071	51.2545	51.1897	50.9084	50.4783	50.0640	49.8141	49.5925	49.2674	48.9316	48.7958	48.6454	48.4031	48.6470	49.1457
d-Tm94B1_23_H11R	28.9607	32.7298	36.0008	38.2779	40.0425	42.3582	44.2446	45.1730	45.9665	46.9685	47.4971	48.3320	48.4885	48.3665	48.8547	48.9691	48.9210	49.4904	49.9062	50.2245	50.5466	50.6961	50.7800	51.0413	51.1356	51.2656	51.2922	51.4418	51.6397	51.8467	51.9799	51.7004	52.0984	52.1546	52.1699	52.0914	51.9311	51.6469	51.2761	50.8282	50.6275	50.5189	50.1013	49.7598	49.5174	49.3951	49.3115	49.5221	49.9407
d-Tm94B1_23_H12R	28.2253	31.9305	34.4090	36.6642	38.4919	40.6062	41.4919	42.7572	44.4686	44.7920	45.2131	45.9970	46.0854	46.1240	46.7860	46.7871	46.7098	47.3317	47.3700	47.9353	48.0447	48.3574	48.4113	48.6719	48.7971	48.7601	48.9412	48.8993	49.0948	49.1658	49.5553	49.3773	49.5252	49.4671	49.6818	49.4158	49.5181	49.3163	48.8342	48.6823	48.4282	48.2648	48.0016	47.6259	47.4462	47.3935	47.2780	47.5443	47.7922
d-Tm94B1_24_C02R	25.1055	28.7964	31.4925	34.0430	36.2229	37.9725	39.4906	40.9937	42.3193	42.9247	43.8987	44.1595	43.8618	44.4956	45.0853	45.0648	45.3488	45.8353	45.9621	46.4701	46.7066	47.0095	46.9816	47.3956	47.4816	47.7485	47.6075	47.8475	47.9400	48.2756	48.4606	47.6148	48.3312	48.4792	48.6061	48.5757	48.3895	48.4201	47.7964	47.3923	47.2804	47.2042	46.7186	46.6554	46.4901	46.4139	46.2385	46.5285	47.0072
d-Tm94B1_24_C03R	26.2255	29.8991	32.9057	35.8828	38.5884	40.2612	42.3216	43.8683	45.2367	46.1459	47.0247	47.5936	47.2072	47.8378	48.9993	48.7631	49.1880	49.8542	50.0219	50.6276	51.0112	51.2059	51.3947	51.8413	51.9599	51.4931	52.3402	52.3858	52.5242	52.9507	53.1217	52.3062	53.1473	53.2186	53.2738	53.2269	52.8714	52.8167	52.0395	51.4686	51.5332	51.3933	50.7795	50.5910	50.2876	50.2251	50.0116	50.1476	50.8461
d-Tm94B1_24_D03R	24.1937	28.1829	31.3865	34.1313	37.6583	39.6940	41.1624	43.1147	44.5125	45.4077	46.3990	46.9852	47.3580	47.6190	48.3171	48.3519	48.6476	49.3963	49.9252	49.0132	50.6497	50.8749	51.3288	51.5041	51.8958	51.8605	52.0410	52.2449	52.5565	52.7097	52.9972	53.1171	53.0291	52.9724	53.1732	52.9161	52.6716	52.1847	51.9095	51.3488	51.0314	50.8452	50.2989	49.8053	49.7031	49.5705	49.5136	49.5941	49.0310
d-Tm94B1_24_E02R	24.2975	28.7844	30.7573	32.5929	35.2530	37.4505	38.8969	40.5772	41.8485	42.8110	43.4272	43.8282	44.2109	44.6195	44.8036	45.5037	45.5694	45.9447	46.6609	46.1086	47.1574	47.2573	47.8473	48.0053	48.2756	48.5447	48.6334	48.7112	48.9239	49.3352	49.4359	49.4483	49.5471	49.3848	49.6484	49.5164	49.3030	49.1297	48.3900	48.0764	47.8872	47.7086	47.3749	46.7356	46.6403	46.3692	46.2702	46.5904	47.1262
d-Tm94B1_24_F03R	25.5796	29.2020	31.2494	33.8591	37.0423	38.4180	39.7211	41.6272	43.0053	43.7364	44.8439	45.3213	45.5445	45.7005	46.2741	46.3128	46.4910	46.9330	47.1521	47.5198	48.1399	48.3055	48.5161	48.6969	49.1058	48.9000	48.9574	49.3316	49.3921	49.5611	49.5815	49.8556	49.9523	49.9583	49.9463	49.8716	49.8451	49.4713	49.1130	48.9299	48.7073	48.6462	48.1559	47.6259	47.6552	47.5188	47.4863	47.6674	48.1061
[truncated: 207 more columns]
