# Supplementary material for: Last-percent improvement in eligibility rates of crop seeds based on quality evaluation using near-infrared imaging spectrometry
Source: PLoS One. 2023 Sep 20;18(9):e0291105. doi: 10.1371/journal.pone.0291105 (PMC10511137; doi:10.1371/journal.pone.0291105)
Supplement: S1 File — (ZIP) [file pone.0291105.s005.zip › data/Y-dBo22A1F.csv]

Label	Germ
d-Bo22A1_11_A01F	OK
d-Bo22A1_11_A02F	OK
d-Bo22A1_11_A03F	Abnormal
d-Bo22A1_11_A04F	OK
d-Bo22A1_11_A05F	OK
d-Bo22A1_11_A06F	OK
d-Bo22A1_11_A07F	Dead
d-Bo22A1_11_A08F	OK
d-Bo22A1_11_A09F	OK
d-Bo22A1_11_A10F	OK
d-Bo22A1_11_A11F	OK
d-Bo22A1_11_A12F	OK
d-Bo22A1_11_B01F	OK
d-Bo22A1_11_B02F	Abnormal
d-Bo22A1_11_B03F	OK
d-Bo22A1_11_B04F	OK
d-Bo22A1_11_B05F	OK
d-Bo22A1_11_B06F	OK
d-Bo22A1_11_B07F	OK
d-Bo22A1_11_B08F	Abnormal
d-Bo22A1_11_B09F	OK
d-Bo22A1_11_B10F	OK
d-Bo22A1_11_B11F	OK
d-Bo22A1_11_B12F	OK
d-Bo22A1_11_C01F	Dead
d-Bo22A1_11_C02F	OK
d-Bo22A1_11_C03F	Abnormal
d-Bo22A1_11_C04F	OK
d-Bo22A1_11_C05F	OK
d-Bo22A1_11_C06F	Abnormal
d-Bo22A1_11_C07F	OK
d-Bo22A1_11_C08F	OK
d-Bo22A1_11_C09F	Abnormal
d-Bo22A1_11_C10F	Dead
d-Bo22A1_11_C11F	OK
d-Bo22A1_11_C12F	OK
d-Bo22A1_11_D01F	OK
d-Bo22A1_11_D02F	OK
d-Bo22A1_11_D03F	OK
d-Bo22A1_11_D04F	OK
d-Bo22A1_11_D05F	OK
d-Bo22A1_11_D06F	Dead
d-Bo22A1_11_D07F	OK
d-Bo22A1_11_D08F	OK
d-Bo22A1_11_D09F	OK
d-Bo22A1_11_D10F	OK
d-Bo22A1_11_D11F	OK
d-Bo22A1_11_D12F	OK
d-Bo22A1_11_E01F	OK
d-Bo22A1_11_E02F	Dead
d-Bo22A1_11_E03F	Abnormal
d-Bo22A1_11_E04F	OK
d-Bo22A1_11_E05F	OK
d-Bo22A1_11_E06F	OK
d-Bo22A1_11_E07F	OK
d-Bo22A1_11_E08F	OK
d-Bo22A1_11_E09F	OK
d-Bo22A1_11_E11F	OK
d-Bo22A1_11_E12F	OK
d-Bo22A1_11_F01F	Abnormal
d-Bo22A1_11_F02F	OK
d-Bo22A1_11_F03F	Dead
d-Bo22A1_11_F04F	OK
d-Bo22A1_11_F05F	OK
d-Bo22A1_11_F06F	OK
d-Bo22A1_11_F07F	Abnormal
d-Bo22A1_11_F08F	OK
d-Bo22A1_11_F09F	OK
d-Bo22A1_11_F10F	OK
d-Bo22A1_11_F11F	OK
d-Bo22A1_11_F12F	OK
d-Bo22A1_11_G01F	Abnormal
d-Bo22A1_11_G02F	OK
d-Bo22A1_11_G03F	OK
d-Bo22A1_11_G04F	OK
d-Bo22A1_11_G05F	OK
d-Bo22A1_11_G06F	OK
d-Bo22A1_11_G07F	OK
d-Bo22A1_11_G08F	OK
d-Bo22A1_11_G09F	Abnormal
d-Bo22A1_11_G10F	OK
d-Bo22A1_11_G11F	OK
d-Bo22A1_11_G12F	Dead
d-Bo22A1_11_H01F	OK
d-Bo22A1_11_H02F	Dead
d-Bo22A1_11_H03F	OK
d-Bo22A1_11_H04F	OK
d-Bo22A1_11_H05F	Abnormal
d-Bo22A1_11_H06F	OK
d-Bo22A1_11_H07F	OK
d-Bo22A1_11_H08F	OK
d-Bo22A1_11_H09F	OK
d-Bo22A1_11_H10F	OK
d-Bo22A1_11_H11F	Dead
d-Bo22A1_11_H12F	OK
d-Bo22A1_12_A01F	OK
d-Bo22A1_12_A02F	Dead
d-Bo22A1_12_A03F	OK
d-Bo22A1_12_A04F	OK
d-Bo22A1_12_A05F	OK
d-Bo22A1_12_A06F	OK
d-Bo22A1_12_A07F	Dead
d-Bo22A1_12_A08F	OK
d-Bo22A1_12_A09F	Abnormal
d-Bo22A1_12_A10F	OK
d-Bo22A1_12_A11F	OK
d-Bo22A1_12_A12F	OK
d-Bo22A1_12_B01F	OK
d-Bo22A1_12_B02F	OK
d-Bo22A1_12_B03F	OK
d-Bo22A1_12_B04F	OK
d-Bo22A1_12_B05F	OK
d-Bo22A1_12_B06F	OK
d-Bo22A1_12_B07F	OK
d-Bo22A1_12_B08F	OK
d-Bo22A1_12_B09F	Dead
d-Bo22A1_12_B10F	OK
d-Bo22A1_12_B11F	OK
d-Bo22A1_12_B12F	OK
d-Bo22A1_12_C01F	OK
d-Bo22A1_12_C02F	OK
d-Bo22A1_12_C03F	OK
d-Bo22A1_12_C04F	Abnormal
d-Bo22A1_12_C05F	OK
d-Bo22A1_12_C06F	OK
d-Bo22A1_12_C07F	OK
d-Bo22A1_12_C08F	OK
d-Bo22A1_12_C09F	OK
d-Bo22A1_12_C10F	Abnormal
d-Bo22A1_12_C11F	OK
d-Bo22A1_12_C12F	OK
d-Bo22A1_12_D01F	Abnormal
d-Bo22A1_12_D02F	OK
d-Bo22A1_12_D03F	OK
d-Bo22A1_12_D04F	OK
d-Bo22A1_12_D05F	OK
d-Bo22A1_12_D06F	OK
d-Bo22A1_12_D07F	OK
d-Bo22A1_12_D08F	Dead
d-Bo22A1_12_D09F	Dead
d-Bo22A1_12_D10F	OK
d-Bo22A1_12_D11F	OK
d-Bo22A1_12_D12F	OK
d-Bo22A1_12_E01F	OK
d-Bo22A1_12_E02F	Dead
d-Bo22A1_12_E03F	Abnormal
d-Bo22A1_12_E04F	OK
d-Bo22A1_12_E05F	Abnormal
d-Bo22A1_12_E06F	OK
d-Bo22A1_12_E07F	OK
d-Bo22A1_12_E08F	Abnormal
d-Bo22A1_12_E09F	Dead
d-Bo22A1_12_E10F	OK
d-Bo22A1_12_E11F	Abnormal
d-Bo22A1_12_E12F	OK
d-Bo22A1_12_F01F	OK
d-Bo22A1_12_F02F	OK
d-Bo22A1_12_F03F	OK
d-Bo22A1_12_F04F	OK
d-Bo22A1_12_F05F	OK
d-Bo22A1_12_F06F	Abnormal
d-Bo22A1_12_F07F	Dead
d-Bo22A1_12_F08F	OK
d-Bo22A1_12_F09F	Dead
d-Bo22A1_12_F10F	Abnormal
d-Bo22A1_12_F11F	OK
d-Bo22A1_12_F12F	OK
d-Bo22A1_12_G01F	Abnormal
d-Bo22A1_12_G02F	Dead
d-Bo22A1_12_G03F	Dead
d-Bo22A1_12_G04F	OK
d-Bo22A1_12_G05F	OK
d-Bo22A1_12_G06F	OK
d-Bo22A1_12_G07F	OK
d-Bo22A1_12_G08F	OK
d-Bo22A1_12_G09F	OK
d-Bo22A1_12_G10F	Dead
d-Bo22A1_12_G11F	Dead
d-Bo22A1_12_G12F	OK
d-Bo22A1_12_H01F	Abnormal
d-Bo22A1_12_H02F	Abnormal
d-Bo22A1_12_H03F	OK
d-Bo22A1_12_H04F	OK
d-Bo22A1_12_H05F	OK
d-Bo22A1_12_H06F	OK
d-Bo22A1_12_H07F	OK
d-Bo22A1_12_H08F	Dead
d-Bo22A1_12_H09F	OK
d-Bo22A1_12_H10F	Abnormal
d-Bo22A1_12_H11F	Dead
d-Bo22A1_12_H12F	OK
d-Bo22A1_13_A01F	Dead
d-Bo22A1_13_A02F	OK
d-Bo22A1_13_A03F	OK
d-Bo22A1_13_A04F	OK
d-Bo22A1_13_A05F	OK
d-Bo22A1_13_A06F	OK
d-Bo22A1_13_A07F	OK
d-Bo22A1_13_A08F	OK
d-Bo22A1_13_A09F	OK
d-Bo22A1_13_A10F	Dead
d-Bo22A1_13_A11F	OK
d-Bo22A1_13_A12F	OK
d-Bo22A1_13_B01F	OK
d-Bo22A1_13_B02F	Dead
d-Bo22A1_13_B03F	Abnormal
d-Bo22A1_13_B04F	OK
d-Bo22A1_13_B05F	OK
d-Bo22A1_13_B06F	OK
d-Bo22A1_13_B07F	OK
d-Bo22A1_13_B08F	OK
d-Bo22A1_13_B09F	OK
d-Bo22A1_13_B10F	OK
d-Bo22A1_13_B11F	OK
d-Bo22A1_13_B12F	OK
d-Bo22A1_13_C01F	Abnormal
d-Bo22A1_13_C02F	OK
d-Bo22A1_13_C03F	OK
d-Bo22A1_13_C04F	OK
d-Bo22A1_13_C05F	OK
d-Bo22A1_13_C06F	OK
d-Bo22A1_13_C07F	OK
d-Bo22A1_13_C08F	OK
d-Bo22A1_13_C09F	OK
d-Bo22A1_13_C10F	Abnormal
d-Bo22A1_13_C11F	OK
d-Bo22A1_13_C12F	OK
d-Bo22A1_13_D01F	OK
d-Bo22A1_13_D02F	OK
d-Bo22A1_13_D03F	OK
d-Bo22A1_13_D04F	OK
d-Bo22A1_13_D05F	OK
d-Bo22A1_13_D06F	Abnormal
d-Bo22A1_13_D07F	Dead
d-Bo22A1_13_D08F	OK
d-Bo22A1_13_D09F	OK
d-Bo22A1_13_D10F	Dead
d-Bo22A1_13_D11F	OK
d-Bo22A1_13_D12F	OK
d-Bo22A1_13_E01F	Abnormal
d-Bo22A1_13_E02F	OK
d-Bo22A1_13_E03F	OK
d-Bo22A1_13_E04F	OK
d-Bo22A1_13_E05F	Abnormal
d-Bo22A1_13_E06F	OK
d-Bo22A1_13_E07F	Abnormal
d-Bo22A1_13_E08F	OK
d-Bo22A1_13_E09F	Dead
d-Bo22A1_13_E10F	Dead
d-Bo22A1_13_E11F	OK
d-Bo22A1_13_E12F	OK
d-Bo22A1_13_F01F	OK
d-Bo22A1_13_F02F	OK
d-Bo22A1_13_F03F	OK
d-Bo22A1_13_F04F	OK
d-Bo22A1_13_F05F	Dead
d-Bo22A1_13_F06F	OK
d-Bo22A1_13_F07F	Dead
d-Bo22A1_13_F08F	OK
d-Bo22A1_13_F09F	OK
d-Bo22A1_13_F10F	OK
d-Bo22A1_13_F11F	OK
d-Bo22A1_13_F12F	Dead
d-Bo22A1_13_G01F	Dead
d-Bo22A1_13_G02F	OK
d-Bo22A1_13_G03F	Abnormal
d-Bo22A1_13_G04F	OK
d-Bo22A1_13_G05F	Dead
d-Bo22A1_13_G06F	OK
d-Bo22A1_13_G07F	OK
d-Bo22A1_13_G08F	OK
d-Bo22A1_13_G09F	OK
d-Bo22A1_13_G10F	OK
d-Bo22A1_13_G11F	OK
d-Bo22A1_13_G12F	Dead
d-Bo22A1_13_H01F	OK
d-Bo22A1_13_H02F	OK
d-Bo22A1_13_H03F	OK
d-Bo22A1_13_H04F	Abnormal
d-Bo22A1_13_H05F	OK
d-Bo22A1_13_H06F	OK
d-Bo22A1_13_H07F	OK
d-Bo22A1_13_H08F	OK
d-Bo22A1_13_H09F	OK
d-Bo22A1_13_H10F	OK
d-Bo22A1_13_H11F	OK
d-Bo22A1_13_H12F	OK
d-Bo22A1_14_A01F	OK
d-Bo22A1_14_A02F	OK
d-Bo22A1_14_A03F	OK
d-Bo22A1_14_A04F	OK
d-Bo22A1_14_A05F	OK
d-Bo22A1_14_A06F	OK
d-Bo22A1_14_A07F	OK
d-Bo22A1_14_A08F	OK
d-Bo22A1_14_A09F	OK
d-Bo22A1_14_A10F	OK
d-Bo22A1_14_A11F	OK
d-Bo22A1_14_A12F	OK
d-Bo22A1_14_B01F	Abnormal
d-Bo22A1_14_B02F	OK
d-Bo22A1_14_B03F	OK
d-Bo22A1_14_B04F	OK
d-Bo22A1_14_B05F	OK
d-Bo22A1_14_B06F	Abnormal
d-Bo22A1_14_B07F	OK
d-Bo22A1_14_B08F	OK
d-Bo22A1_14_B09F	Abnormal
d-Bo22A1_14_B10F	OK
d-Bo22A1_14_B11F	Dead
d-Bo22A1_14_B12F	Dead
d-Bo22A1_14_C01F	OK
d-Bo22A1_14_C02F	Dead
d-Bo22A1_14_C03F	OK
d-Bo22A1_14_C04F	OK
d-Bo22A1_14_C05F	OK
d-Bo22A1_14_C06F	OK
d-Bo22A1_14_C07F	OK
d-Bo22A1_14_C08F	OK
d-Bo22A1_14_C09F	OK
d-Bo22A1_14_C10F	OK
d-Bo22A1_14_C11F	Abnormal
d-Bo22A1_14_C12F	Abnormal
d-Bo22A1_14_D01F	OK
d-Bo22A1_14_D02F	Dead
d-Bo22A1_14_D03F	OK
d-Bo22A1_14_D04F	OK
d-Bo22A1_14_D05F	Dead
d-Bo22A1_14_D06F	Dead
d-Bo22A1_14_D07F	OK
d-Bo22A1_14_D08F	OK
d-Bo22A1_14_D09F	OK
d-Bo22A1_14_D10F	OK
d-Bo22A1_14_D11F	OK
d-Bo22A1_14_D12F	OK
d-Bo22A1_14_E01F	OK
d-Bo22A1_14_E02F	Dead
d-Bo22A1_14_E03F	OK
d-Bo22A1_14_E04F	Abnormal
d-Bo22A1_14_E05F	OK
d-Bo22A1_14_E06F	OK
d-Bo22A1_14_E07F	OK
d-Bo22A1_14_E08F	Dead
d-Bo22A1_14_E09F	OK
d-Bo22A1_14_E10F	OK
d-Bo22A1_14_E11F	OK
d-Bo22A1_14_E12F	OK
d-Bo22A1_14_F01F	Dead
d-Bo22A1_14_F02F	Abnormal
d-Bo22A1_14_F03F	OK
d-Bo22A1_14_F04F	OK
d-Bo22A1_14_F05F	OK
d-Bo22A1_14_F06F	OK
d-Bo22A1_14_F07F	OK
d-Bo22A1_14_F08F	Dead
d-Bo22A1_14_F09F	OK
d-Bo22A1_14_F10F	OK
d-Bo22A1_14_F11F	OK
d-Bo22A1_14_F12F	OK
d-Bo22A1_14_G01F	OK
d-Bo22A1_14_G02F	OK
d-Bo22A1_14_G03F	OK
d-Bo22A1_14_G04F	OK
d-Bo22A1_14_G05F	OK
d-Bo22A1_14_G06F	OK
d-Bo22A1_14_G07F	Dead
d-Bo22A1_14_G08F	OK
d-Bo22A1_14_G09F	OK
d-Bo22A1_14_G10F	OK
d-Bo22A1_14_G11F	Dead
d-Bo22A1_14_G12F	OK
d-Bo22A1_14_H01F	OK
d-Bo22A1_14_H02F	OK
d-Bo22A1_14_H03F	Dead
d-Bo22A1_14_H04F	OK
d-Bo22A1_14_H05F	OK
d-Bo22A1_14_H06F	Abnormal
d-Bo22A1_14_H07F	Abnormal
d-Bo22A1_14_H08F	OK
d-Bo22A1_14_H09F	OK
d-Bo22A1_14_H10F	OK
d-Bo22A1_14_H11F	OK
d-Bo22A1_14_H12F	OK
d-Bo22A1_15_A01F	OK
d-Bo22A1_15_A02F	OK
d-Bo22A1_15_A03F	Abnormal
d-Bo22A1_15_A04F	OK
d-Bo22A1_15_A05F	OK
d-Bo22A1_15_A06F	OK
d-Bo22A1_15_A07F	OK
d-Bo22A1_15_A08F	OK
d-Bo22A1_15_A09F	OK
d-Bo22A1_15_A10F	OK
d-Bo22A1_15_A11F	OK
d-Bo22A1_15_A12F	OK
d-Bo22A1_15_B01F	OK
d-Bo22A1_15_B02F	OK
d-Bo22A1_15_B03F	Abnormal
d-Bo22A1_15_B04F	Abnormal
d-Bo22A1_15_B05F	OK
d-Bo22A1_15_B06F	OK
d-Bo22A1_15_B07F	OK
d-Bo22A1_15_B08F	OK
d-Bo22A1_15_B09F	Abnormal
d-Bo22A1_15_B10F	OK
d-Bo22A1_15_B11F	OK
d-Bo22A1_15_B12F	OK
d-Bo22A1_15_C01F	OK
d-Bo22A1_15_C02F	OK
d-Bo22A1_15_C03F	OK
d-Bo22A1_15_C04F	OK
d-Bo22A1_15_C05F	OK
d-Bo22A1_15_C06F	Dead
d-Bo22A1_15_C07F	OK
d-Bo22A1_15_C08F	OK
d-Bo22A1_15_C09F	OK
d-Bo22A1_15_C10F	OK
d-Bo22A1_15_C11F	OK
d-Bo22A1_15_C12F	OK
d-Bo22A1_15_D01F	OK
d-Bo22A1_15_D02F	Abnormal
d-Bo22A1_15_D03F	OK
d-Bo22A1_15_D04F	OK
d-Bo22A1_15_D05F	OK
d-Bo22A1_15_D06F	OK
d-Bo22A1_15_D07F	OK
d-Bo22A1_15_D08F	OK
d-Bo22A1_15_D09F	OK
d-Bo22A1_15_D10F	OK
d-Bo22A1_15_D11F	Dead
d-Bo22A1_15_D12F	Abnormal
d-Bo22A1_15_E01F	OK
d-Bo22A1_15_E02F	OK
d-Bo22A1_15_E03F	OK
d-Bo22A1_15_E04F	OK
d-Bo22A1_15_E05F	Dead
d-Bo22A1_15_E06F	OK
d-Bo22A1_15_E07F	OK
d-Bo22A1_15_E08F	OK
d-Bo22A1_15_E09F	Abnormal
d-Bo22A1_15_E10F	OK
d-Bo22A1_15_E11F	OK
d-Bo22A1_15_E12F	Dead
d-Bo22A1_15_F01F	Dead
d-Bo22A1_15_F02F	Dead
d-Bo22A1_15_F03F	Abnormal
d-Bo22A1_15_F04F	OK
d-Bo22A1_15_F05F	OK
d-Bo22A1_15_F06F	OK
d-Bo22A1_15_F07F	Abnormal
d-Bo22A1_15_F08F	OK
d-Bo22A1_15_F09F	OK
d-Bo22A1_15_F10F	Abnormal
d-Bo22A1_15_F11F	Abnormal
d-Bo22A1_15_F12F	OK
d-Bo22A1_15_G01F	Dead
d-Bo22A1_15_G02F	OK
d-Bo22A1_15_G03F	Dead
d-Bo22A1_15_G04F	OK
d-Bo22A1_15_G05F	OK
d-Bo22A1_15_G06F	OK
d-Bo22A1_15_G07F	OK
d-Bo22A1_15_G08F	OK
d-Bo22A1_15_G09F	OK
d-Bo22A1_15_G10F	Abnormal
d-Bo22A1_15_G11F	OK
d-Bo22A1_15_G12F	Abnormal
d-Bo22A1_15_H01F	OK
d-Bo22A1_15_H02F	OK
d-Bo22A1_15_H03F	OK
d-Bo22A1_15_H04F	OK
d-Bo22A1_15_H05F	OK
d-Bo22A1_15_H06F	OK
d-Bo22A1_15_H07F	OK
d-Bo22A1_15_H08F	OK
d-Bo22A1_15_H09F	OK
d-Bo22A1_15_H10F	OK
d-Bo22A1_15_H11F	OK
d-Bo22A1_15_H12F	Abnormal
