# Supplementary material for: Last-percent improvement in eligibility rates of crop seeds based on quality evaluation using near-infrared imaging spectrometry
Source: PLoS One. 2023 Sep 20;18(9):e0291105. doi: 10.1371/journal.pone.0291105 (PMC10511137; doi:10.1371/journal.pone.0291105)
Supplement: S1 File — (ZIP) [file pone.0291105.s005.zip › data/Y-dBo22A1R.csv]

Label	Germ
d-Bo22A1_11_A01R	OK
d-Bo22A1_11_A02R	OK
d-Bo22A1_11_A03R	Abnormal
d-Bo22A1_11_A04R	OK
d-Bo22A1_11_A05R	OK
d-Bo22A1_11_A06R	OK
d-Bo22A1_11_A07R	Dead
d-Bo22A1_11_A08R	OK
d-Bo22A1_11_A09R	OK
d-Bo22A1_11_A10R	OK
d-Bo22A1_11_A11R	OK
d-Bo22A1_11_A12R	OK
d-Bo22A1_11_B01R	OK
d-Bo22A1_11_B02R	Abnormal
d-Bo22A1_11_B03R	OK
d-Bo22A1_11_B04R	OK
d-Bo22A1_11_B05R	OK
d-Bo22A1_11_B06R	OK
d-Bo22A1_11_B07R	OK
d-Bo22A1_11_B08R	Abnormal
d-Bo22A1_11_B09R	OK
d-Bo22A1_11_B10R	OK
d-Bo22A1_11_B11R	OK
d-Bo22A1_11_B12R	OK
d-Bo22A1_11_C01R	Dead
d-Bo22A1_11_C02R	OK
d-Bo22A1_11_C03R	Abnormal
d-Bo22A1_11_C04R	OK
d-Bo22A1_11_C05R	OK
d-Bo22A1_11_C06R	Abnormal
d-Bo22A1_11_C07R	OK
d-Bo22A1_11_C08R	OK
d-Bo22A1_11_C09R	Abnormal
d-Bo22A1_11_C10R	Dead
d-Bo22A1_11_C11R	OK
d-Bo22A1_11_C12R	OK
d-Bo22A1_11_D01R	OK
d-Bo22A1_11_D02R	OK
d-Bo22A1_11_D03R	OK
d-Bo22A1_11_D04R	OK
d-Bo22A1_11_D05R	OK
d-Bo22A1_11_D06R	Dead
d-Bo22A1_11_D07R	OK
d-Bo22A1_11_D08R	OK
d-Bo22A1_11_D09R	OK
d-Bo22A1_11_D10R	OK
d-Bo22A1_11_D11R	OK
d-Bo22A1_11_D12R	OK
d-Bo22A1_11_E01R	OK
d-Bo22A1_11_E02R	Dead
d-Bo22A1_11_E03R	Abnormal
d-Bo22A1_11_E04R	OK
d-Bo22A1_11_E05R	OK
d-Bo22A1_11_E06R	OK
d-Bo22A1_11_E07R	OK
d-Bo22A1_11_E08R	OK
d-Bo22A1_11_E09R	OK
d-Bo22A1_11_E11R	OK
d-Bo22A1_11_E12R	OK
d-Bo22A1_11_F01R	Abnormal
d-Bo22A1_11_F02R	OK
d-Bo22A1_11_F03R	Dead
d-Bo22A1_11_F04R	OK
d-Bo22A1_11_F05R	OK
d-Bo22A1_11_F06R	OK
d-Bo22A1_11_F07R	Abnormal
d-Bo22A1_11_F08R	OK
d-Bo22A1_11_F09R	OK
d-Bo22A1_11_F10R	OK
d-Bo22A1_11_F11R	OK
d-Bo22A1_11_F12R	OK
d-Bo22A1_11_G01R	Abnormal
d-Bo22A1_11_G02R	OK
d-Bo22A1_11_G03R	OK
d-Bo22A1_11_G04R	OK
d-Bo22A1_11_G05R	OK
d-Bo22A1_11_G06R	OK
d-Bo22A1_11_G07R	OK
d-Bo22A1_11_G08R	OK
d-Bo22A1_11_G09R	Abnormal
d-Bo22A1_11_G10R	OK
d-Bo22A1_11_G11R	OK
d-Bo22A1_11_G12R	Dead
d-Bo22A1_11_H01R	OK
d-Bo22A1_11_H02R	Dead
d-Bo22A1_11_H03R	OK
d-Bo22A1_11_H04R	OK
d-Bo22A1_11_H05R	Abnormal
d-Bo22A1_11_H06R	OK
d-Bo22A1_11_H07R	OK
d-Bo22A1_11_H08R	OK
d-Bo22A1_11_H09R	OK
d-Bo22A1_11_H10R	OK
d-Bo22A1_11_H11R	Dead
d-Bo22A1_11_H12R	OK
d-Bo22A1_12_A01R	OK
d-Bo22A1_12_A02R	Dead
d-Bo22A1_12_A03R	OK
d-Bo22A1_12_A04R	OK
d-Bo22A1_12_A05R	OK
d-Bo22A1_12_A06R	OK
d-Bo22A1_12_A07R	Dead
d-Bo22A1_12_A08R	OK
d-Bo22A1_12_A09R	Abnormal
d-Bo22A1_12_A10R	OK
d-Bo22A1_12_A11R	OK
d-Bo22A1_12_A12R	OK
d-Bo22A1_12_B01R	OK
d-Bo22A1_12_B02R	OK
d-Bo22A1_12_B03R	OK
d-Bo22A1_12_B04R	OK
d-Bo22A1_12_B05R	OK
d-Bo22A1_12_B06R	OK
d-Bo22A1_12_B07R	OK
d-Bo22A1_12_B08R	OK
d-Bo22A1_12_B09R	Dead
d-Bo22A1_12_B10R	OK
d-Bo22A1_12_B11R	OK
d-Bo22A1_12_B12R	OK
d-Bo22A1_12_C01R	OK
d-Bo22A1_12_C02R	OK
d-Bo22A1_12_C03R	OK
d-Bo22A1_12_C04R	Abnormal
d-Bo22A1_12_C05R	OK
d-Bo22A1_12_C06R	OK
d-Bo22A1_12_C07R	OK
d-Bo22A1_12_C08R	OK
d-Bo22A1_12_C09R	OK
d-Bo22A1_12_C10R	Abnormal
d-Bo22A1_12_C11R	OK
d-Bo22A1_12_C12R	OK
d-Bo22A1_12_D01R	Abnormal
d-Bo22A1_12_D02R	OK
d-Bo22A1_12_D03R	OK
d-Bo22A1_12_D04R	OK
d-Bo22A1_12_D05R	OK
d-Bo22A1_12_D06R	OK
d-Bo22A1_12_D07R	OK
d-Bo22A1_12_D08R	Dead
d-Bo22A1_12_D09R	Dead
d-Bo22A1_12_D10R	OK
d-Bo22A1_12_D11R	OK
d-Bo22A1_12_D12R	OK
d-Bo22A1_12_E01R	OK
d-Bo22A1_12_E02R	Dead
d-Bo22A1_12_E03R	Abnormal
d-Bo22A1_12_E04R	OK
d-Bo22A1_12_E05R	Abnormal
d-Bo22A1_12_E06R	OK
d-Bo22A1_12_E07R	OK
d-Bo22A1_12_E08R	Abnormal
d-Bo22A1_12_E09R	Dead
d-Bo22A1_12_E10R	OK
d-Bo22A1_12_E11R	Abnormal
d-Bo22A1_12_E12R	OK
d-Bo22A1_12_F01R	OK
d-Bo22A1_12_F02R	OK
d-Bo22A1_12_F03R	OK
d-Bo22A1_12_F04R	OK
d-Bo22A1_12_F05R	OK
d-Bo22A1_12_F06R	Abnormal
d-Bo22A1_12_F07R	Dead
d-Bo22A1_12_F08R	OK
d-Bo22A1_12_F09R	Dead
d-Bo22A1_12_F10R	Abnormal
d-Bo22A1_12_F11R	OK
d-Bo22A1_12_F12R	OK
d-Bo22A1_12_G01R	Abnormal
d-Bo22A1_12_G02R	Dead
d-Bo22A1_12_G03R	Dead
d-Bo22A1_12_G04R	OK
d-Bo22A1_12_G05R	OK
d-Bo22A1_12_G06R	OK
d-Bo22A1_12_G07R	OK
d-Bo22A1_12_G08R	OK
d-Bo22A1_12_G09R	OK
d-Bo22A1_12_G10R	Dead
d-Bo22A1_12_G11R	Dead
d-Bo22A1_12_G12R	OK
d-Bo22A1_12_H01R	Abnormal
d-Bo22A1_12_H02R	Abnormal
d-Bo22A1_12_H03R	OK
d-Bo22A1_12_H04R	OK
d-Bo22A1_12_H05R	OK
d-Bo22A1_12_H06R	OK
d-Bo22A1_12_H07R	OK
d-Bo22A1_12_H08R	Dead
d-Bo22A1_12_H09R	OK
d-Bo22A1_12_H10R	Abnormal
d-Bo22A1_12_H11R	Dead
d-Bo22A1_12_H12R	OK
d-Bo22A1_13_A01R	Dead
d-Bo22A1_13_A02R	OK
d-Bo22A1_13_A03R	OK
d-Bo22A1_13_A04R	OK
d-Bo22A1_13_A05R	OK
d-Bo22A1_13_A06R	OK
d-Bo22A1_13_A07R	OK
d-Bo22A1_13_A08R	OK
d-Bo22A1_13_A09R	OK
d-Bo22A1_13_A10R	Dead
d-Bo22A1_13_A11R	OK
d-Bo22A1_13_A12R	OK
d-Bo22A1_13_B01R	OK
d-Bo22A1_13_B02R	Dead
d-Bo22A1_13_B03R	Abnormal
d-Bo22A1_13_B04R	OK
d-Bo22A1_13_B05R	OK
d-Bo22A1_13_B06R	OK
d-Bo22A1_13_B07R	OK
d-Bo22A1_13_B08R	OK
d-Bo22A1_13_B09R	OK
d-Bo22A1_13_B10R	OK
d-Bo22A1_13_B11R	OK
d-Bo22A1_13_B12R	OK
d-Bo22A1_13_C01R	Abnormal
d-Bo22A1_13_C02R	OK
d-Bo22A1_13_C03R	OK
d-Bo22A1_13_C04R	OK
d-Bo22A1_13_C05R	OK
d-Bo22A1_13_C06R	OK
d-Bo22A1_13_C07R	OK
d-Bo22A1_13_C08R	OK
d-Bo22A1_13_C09R	OK
d-Bo22A1_13_C10R	Abnormal
d-Bo22A1_13_C11R	OK
d-Bo22A1_13_C12R	OK
d-Bo22A1_13_D01R	OK
d-Bo22A1_13_D02R	OK
d-Bo22A1_13_D03R	OK
d-Bo22A1_13_D04R	OK
d-Bo22A1_13_D05R	OK
d-Bo22A1_13_D06R	Abnormal
d-Bo22A1_13_D07R	Dead
d-Bo22A1_13_D08R	OK
d-Bo22A1_13_D09R	OK
d-Bo22A1_13_D10R	Dead
d-Bo22A1_13_D11R	OK
d-Bo22A1_13_D12R	OK
d-Bo22A1_13_E01R	Abnormal
d-Bo22A1_13_E02R	OK
d-Bo22A1_13_E03R	OK
d-Bo22A1_13_E04R	OK
d-Bo22A1_13_E05R	Abnormal
d-Bo22A1_13_E06R	OK
d-Bo22A1_13_E07R	Abnormal
d-Bo22A1_13_E08R	OK
d-Bo22A1_13_E09R	Dead
d-Bo22A1_13_E10R	Dead
d-Bo22A1_13_E11R	OK
d-Bo22A1_13_E12R	OK
d-Bo22A1_13_F01R	OK
d-Bo22A1_13_F02R	OK
d-Bo22A1_13_F03R	OK
d-Bo22A1_13_F04R	OK
d-Bo22A1_13_F05R	Dead
d-Bo22A1_13_F06R	OK
d-Bo22A1_13_F07R	Dead
d-Bo22A1_13_F08R	OK
d-Bo22A1_13_F09R	OK
d-Bo22A1_13_F10R	OK
d-Bo22A1_13_F11R	OK
d-Bo22A1_13_F12R	Dead
d-Bo22A1_13_G01R	Dead
d-Bo22A1_13_G02R	OK
d-Bo22A1_13_G03R	Abnormal
d-Bo22A1_13_G04R	OK
d-Bo22A1_13_G05R	Dead
d-Bo22A1_13_G06R	OK
d-Bo22A1_13_G07R	OK
d-Bo22A1_13_G08R	OK
d-Bo22A1_13_G09R	OK
d-Bo22A1_13_G10R	OK
d-Bo22A1_13_G11R	OK
d-Bo22A1_13_G12R	Dead
d-Bo22A1_13_H01R	OK
d-Bo22A1_13_H02R	OK
d-Bo22A1_13_H03R	OK
d-Bo22A1_13_H04R	Abnormal
d-Bo22A1_13_H05R	OK
d-Bo22A1_13_H06R	OK
d-Bo22A1_13_H07R	OK
d-Bo22A1_13_H08R	OK
d-Bo22A1_13_H09R	OK
d-Bo22A1_13_H10R	OK
d-Bo22A1_13_H11R	OK
d-Bo22A1_13_H12R	OK
d-Bo22A1_14_A01R	OK
d-Bo22A1_14_A02R	OK
d-Bo22A1_14_A03R	OK
d-Bo22A1_14_A04R	OK
d-Bo22A1_14_A05R	OK
d-Bo22A1_14_A06R	OK
d-Bo22A1_14_A07R	OK
d-Bo22A1_14_A08R	OK
d-Bo22A1_14_A09R	OK
d-Bo22A1_14_A10R	OK
d-Bo22A1_14_A11R	OK
d-Bo22A1_14_A12R	OK
d-Bo22A1_14_B01R	Abnormal
d-Bo22A1_14_B02R	OK
d-Bo22A1_14_B03R	OK
d-Bo22A1_14_B04R	OK
d-Bo22A1_14_B05R	OK
d-Bo22A1_14_B06R	Abnormal
d-Bo22A1_14_B07R	OK
d-Bo22A1_14_B08R	OK
d-Bo22A1_14_B09R	Abnormal
d-Bo22A1_14_B10R	OK
d-Bo22A1_14_B11R	Dead
d-Bo22A1_14_B12R	Dead
d-Bo22A1_14_C01R	OK
d-Bo22A1_14_C02R	Dead
d-Bo22A1_14_C03R	OK
d-Bo22A1_14_C04R	OK
d-Bo22A1_14_C05R	OK
d-Bo22A1_14_C06R	OK
d-Bo22A1_14_C07R	OK
d-Bo22A1_14_C08R	OK
d-Bo22A1_14_C09R	OK
d-Bo22A1_14_C10R	OK
d-Bo22A1_14_C11R	Abnormal
d-Bo22A1_14_C12R	Abnormal
d-Bo22A1_14_D01R	OK
d-Bo22A1_14_D02R	Dead
d-Bo22A1_14_D03R	OK
d-Bo22A1_14_D04R	OK
d-Bo22A1_14_D05R	Dead
d-Bo22A1_14_D06R	Dead
d-Bo22A1_14_D07R	OK
d-Bo22A1_14_D08R	OK
d-Bo22A1_14_D09R	OK
d-Bo22A1_14_D10R	OK
d-Bo22A1_14_D11R	OK
d-Bo22A1_14_D12R	OK
d-Bo22A1_14_E01R	OK
d-Bo22A1_14_E02R	Dead
d-Bo22A1_14_E03R	OK
d-Bo22A1_14_E04R	Abnormal
d-Bo22A1_14_E05R	OK
d-Bo22A1_14_E06R	OK
d-Bo22A1_14_E07R	OK
d-Bo22A1_14_E08R	Dead
d-Bo22A1_14_E09R	OK
d-Bo22A1_14_E10R	OK
d-Bo22A1_14_E11R	OK
d-Bo22A1_14_E12R	OK
d-Bo22A1_14_F01R	Dead
d-Bo22A1_14_F02R	Abnormal
d-Bo22A1_14_F03R	OK
d-Bo22A1_14_F04R	OK
d-Bo22A1_14_F05R	OK
d-Bo22A1_14_F06R	OK
d-Bo22A1_14_F07R	OK
d-Bo22A1_14_F08R	Dead
d-Bo22A1_14_F09R	OK
d-Bo22A1_14_F10R	OK
d-Bo22A1_14_F11R	OK
d-Bo22A1_14_F12R	OK
d-Bo22A1_14_G01R	OK
d-Bo22A1_14_G02R	OK
d-Bo22A1_14_G03R	OK
d-Bo22A1_14_G04R	OK
d-Bo22A1_14_G05R	OK
d-Bo22A1_14_G06R	OK
d-Bo22A1_14_G07R	Dead
d-Bo22A1_14_G08R	OK
d-Bo22A1_14_G09R	OK
d-Bo22A1_14_G10R	OK
d-Bo22A1_14_G11R	Dead
d-Bo22A1_14_G12R	OK
d-Bo22A1_14_H01R	OK
d-Bo22A1_14_H02R	OK
d-Bo22A1_14_H03R	Dead
d-Bo22A1_14_H04R	OK
d-Bo22A1_14_H05R	OK
d-Bo22A1_14_H06R	Abnormal
d-Bo22A1_14_H07R	Abnormal
d-Bo22A1_14_H08R	OK
d-Bo22A1_14_H09R	OK
d-Bo22A1_14_H10R	OK
d-Bo22A1_14_H11R	OK
d-Bo22A1_14_H12R	OK
d-Bo22A1_15_A01R	OK
d-Bo22A1_15_A02R	OK
d-Bo22A1_15_A03R	Abnormal
d-Bo22A1_15_A04R	OK
d-Bo22A1_15_A05R	OK
d-Bo22A1_15_A06R	OK
d-Bo22A1_15_A07R	OK
d-Bo22A1_15_A08R	OK
d-Bo22A1_15_A09R	OK
d-Bo22A1_15_A10R	OK
d-Bo22A1_15_A11R	OK
d-Bo22A1_15_A12R	OK
d-Bo22A1_15_B01R	OK
d-Bo22A1_15_B02R	OK
d-Bo22A1_15_B03R	Abnormal
d-Bo22A1_15_B04R	Abnormal
d-Bo22A1_15_B05R	OK
d-Bo22A1_15_B06R	OK
d-Bo22A1_15_B07R	OK
d-Bo22A1_15_B08R	OK
d-Bo22A1_15_B09R	Abnormal
d-Bo22A1_15_B10R	OK
d-Bo22A1_15_B11R	OK
d-Bo22A1_15_B12R	OK
d-Bo22A1_15_C01R	OK
d-Bo22A1_15_C02R	OK
d-Bo22A1_15_C03R	OK
d-Bo22A1_15_C04R	OK
d-Bo22A1_15_C05R	OK
d-Bo22A1_15_C06R	Dead
d-Bo22A1_15_C07R	OK
d-Bo22A1_15_C08R	OK
d-Bo22A1_15_C09R	OK
d-Bo22A1_15_C10R	OK
d-Bo22A1_15_C11R	OK
d-Bo22A1_15_C12R	OK
d-Bo22A1_15_D01R	OK
d-Bo22A1_15_D02R	Abnormal
d-Bo22A1_15_D03R	OK
d-Bo22A1_15_D04R	OK
d-Bo22A1_15_D05R	OK
d-Bo22A1_15_D06R	OK
d-Bo22A1_15_D07R	OK
d-Bo22A1_15_D08R	OK
d-Bo22A1_15_D09R	OK
d-Bo22A1_15_D10R	OK
d-Bo22A1_15_D11R	Dead
d-Bo22A1_15_D12R	Abnormal
d-Bo22A1_15_E01R	OK
d-Bo22A1_15_E02R	OK
d-Bo22A1_15_E03R	OK
d-Bo22A1_15_E04R	OK
d-Bo22A1_15_E05R	Dead
d-Bo22A1_15_E06R	OK
d-Bo22A1_15_E07R	OK
d-Bo22A1_15_E08R	OK
d-Bo22A1_15_E09R	Abnormal
d-Bo22A1_15_E10R	OK
d-Bo22A1_15_E11R	OK
d-Bo22A1_15_E12R	Dead
d-Bo22A1_15_F01R	Dead
d-Bo22A1_15_F02R	Dead
d-Bo22A1_15_F03R	Abnormal
d-Bo22A1_15_F04R	OK
d-Bo22A1_15_F05R	OK
d-Bo22A1_15_F06R	OK
d-Bo22A1_15_F07R	Abnormal
d-Bo22A1_15_F08R	OK
d-Bo22A1_15_F09R	OK
d-Bo22A1_15_F10R	Abnormal
d-Bo22A1_15_F11R	Abnormal
d-Bo22A1_15_F12R	OK
d-Bo22A1_15_G01R	Dead
d-Bo22A1_15_G02R	OK
d-Bo22A1_15_G03R	Dead
d-Bo22A1_15_G04R	OK
d-Bo22A1_15_G05R	OK
d-Bo22A1_15_G06R	OK
d-Bo22A1_15_G07R	OK
d-Bo22A1_15_G08R	OK
d-Bo22A1_15_G09R	OK
d-Bo22A1_15_G10R	Abnormal
d-Bo22A1_15_G11R	OK
d-Bo22A1_15_G12R	Abnormal
d-Bo22A1_15_H01R	OK
d-Bo22A1_15_H02R	OK
d-Bo22A1_15_H03R	OK
d-Bo22A1_15_H04R	OK
d-Bo22A1_15_H05R	OK
d-Bo22A1_15_H06R	OK
d-Bo22A1_15_H07R	OK
d-Bo22A1_15_H08R	OK
d-Bo22A1_15_H09R	OK
d-Bo22A1_15_H10R	OK
d-Bo22A1_15_H11R	OK
d-Bo22A1_15_H12R	Abnormal
