# Supplementary material for: Last-percent improvement in eligibility rates of crop seeds based on quality evaluation using near-infrared imaging spectrometry
Source: PLoS One. 2023 Sep 20;18(9):e0291105. doi: 10.1371/journal.pone.0291105 (PMC10511137; doi:10.1371/journal.pone.0291105)
Supplement: S1 File — (ZIP) [file pone.0291105.s005.zip › data/Y-dBo22A2.csv]

Label	Germ
d-Bo22A2_01_A04F	Abnormal
d-Bo22A2_01_A05F	OK
d-Bo22A2_01_A07F	OK
d-Bo22A2_01_A12F	Dead
d-Bo22A2_01_B03F	OK
d-Bo22A2_01_B05F	Abnormal
d-Bo22A2_01_B06F	Dead
d-Bo22A2_01_B07F	OK
d-Bo22A2_01_C05F	OK
d-Bo22A2_01_C06F	Dead
d-Bo22A2_01_C07F	Dead
d-Bo22A2_01_C12F	OK
d-Bo22A2_01_D09F	Abnormal
d-Bo22A2_01_E04F	OK
d-Bo22A2_01_E06F	OK
d-Bo22A2_01_E08F	Dead
d-Bo22A2_01_E09F	OK
d-Bo22A2_01_F05F	OK
d-Bo22A2_01_F07F	OK
d-Bo22A2_01_F08F	Abnormal
d-Bo22A2_01_G03F	OK
d-Bo22A2_01_G04F	Abnormal
d-Bo22A2_01_G06F	Dead
d-Bo22A2_01_G09F	OK
d-Bo22A2_01_H04F	Dead
d-Bo22A2_01_H08F	Abnormal
d-Bo22A2_02_A03F	OK
d-Bo22A2_02_A04F	Dead
d-Bo22A2_02_A06F	OK
d-Bo22A2_02_A10F	Dead
d-Bo22A2_02_B01F	Abnormal
d-Bo22A2_02_B03F	OK
d-Bo22A2_02_B05F	Abnormal
d-Bo22A2_02_B06F	OK
d-Bo22A2_02_B09F	OK
d-Bo22A2_02_C06F	Abnormal
d-Bo22A2_02_C07F	OK
d-Bo22A2_02_C10F	Dead
d-Bo22A2_02_D03F	OK
d-Bo22A2_02_D06F	Abnormal
d-Bo22A2_02_D09F	OK
d-Bo22A2_02_D10F	Dead
d-Bo22A2_02_E09F	OK
d-Bo22A2_02_F07F	OK
d-Bo22A2_02_G01F	OK
d-Bo22A2_02_G02F	OK
d-Bo22A2_02_G03F	OK
d-Bo22A2_02_G05F	OK
d-Bo22A2_02_G08F	Dead
d-Bo22A2_02_G09F	Abnormal
d-Bo22A2_02_H01F	Abnormal
d-Bo22A2_02_H02F	OK
d-Bo22A2_02_H05F	Abnormal
d-Bo22A2_02_H07F	Dead
d-Bo22A2_02_H08F	OK
d-Bo22A2_02_H09F	OK
d-Bo22A2_02_H12F	OK
d-Bo22A2_03_A02F	Dead
d-Bo22A2_03_A03F	Dead
d-Bo22A2_03_A10F	Abnormal
d-Bo22A2_03_A11F	OK
d-Bo22A2_03_B01F	Abnormal
d-Bo22A2_03_B02F	OK
d-Bo22A2_03_B03F	OK
d-Bo22A2_03_B05F	OK
d-Bo22A2_03_B07F	OK
d-Bo22A2_03_B12F	OK
d-Bo22A2_03_C04F	OK
d-Bo22A2_03_D03F	OK
d-Bo22A2_03_D04F	OK
d-Bo22A2_03_D10F	OK
d-Bo22A2_03_E04F	Abnormal
d-Bo22A2_03_E10F	Dead
d-Bo22A2_03_F01F	Abnormal
d-Bo22A2_03_F05F	OK
d-Bo22A2_03_F08F	OK
d-Bo22A2_03_F09F	OK
d-Bo22A2_03_G09F	OK
d-Bo22A2_03_H02F	Dead
d-Bo22A2_03_H03F	OK
d-Bo22A2_03_H05F	OK
d-Bo22A2_03_H07F	OK
d-Bo22A2_03_H10F	OK
d-Bo22A2_03_H11F	OK
d-Bo22A2_04_A03F	OK
d-Bo22A2_04_A05F	OK
d-Bo22A2_04_A09F	Dead
d-Bo22A2_04_A12F	OK
d-Bo22A2_04_B01F	Abnormal
d-Bo22A2_04_B05F	OK
d-Bo22A2_04_B12F	Dead
d-Bo22A2_04_C03F	Dead
d-Bo22A2_04_C07F	OK
d-Bo22A2_04_D01F	Dead
d-Bo22A2_04_D03F	OK
d-Bo22A2_04_D07F	OK
d-Bo22A2_04_D10F	OK
d-Bo22A2_04_D11F	OK
d-Bo22A2_04_E03F	OK
d-Bo22A2_04_E04F	OK
d-Bo22A2_04_E06F	Dead
d-Bo22A2_04_E10F	OK
d-Bo22A2_04_F06F	OK
d-Bo22A2_04_G08F	Dead
d-Bo22A2_04_H07F	OK
d-Bo22A2_04_H11F	OK
d-Bo22A2_05_A06F	Dead
d-Bo22A2_05_A07F	OK
d-Bo22A2_05_A08F	OK
d-Bo22A2_05_A09F	Abnormal
d-Bo22A2_05_B02F	OK
d-Bo22A2_05_B08F	Dead
d-Bo22A2_05_B11F	OK
d-Bo22A2_05_C03F	Dead
d-Bo22A2_05_C11F	OK
d-Bo22A2_05_D10F	OK
d-Bo22A2_05_D11F	OK
d-Bo22A2_05_E03F	Abnormal
d-Bo22A2_05_E11F	OK
d-Bo22A2_05_E12F	OK
d-Bo22A2_05_F02F	Dead
d-Bo22A2_05_F10F	OK
d-Bo22A2_05_G01F	Abnormal
d-Bo22A2_05_G04F	Dead
d-Bo22A2_05_G07F	OK
d-Bo22A2_05_G09F	OK
d-Bo22A2_05_G10F	OK
d-Bo22A2_05_H11F	Abnormal
d-Bo22A2_06_A06F	OK
d-Bo22A2_06_A07F	OK
d-Bo22A2_06_A11F	OK
d-Bo22A2_06_B06F	OK
d-Bo22A2_06_B07F	OK
d-Bo22A2_06_B12F	Abnormal
d-Bo22A2_06_C06F	OK
d-Bo22A2_06_C08F	OK
d-Bo22A2_06_C09F	OK
d-Bo22A2_06_D02F	OK
d-Bo22A2_06_D04F	OK
d-Bo22A2_06_D05F	Dead
d-Bo22A2_06_D08F	OK
d-Bo22A2_06_D12F	OK
d-Bo22A2_06_E02F	Dead
d-Bo22A2_06_E05F	OK
d-Bo22A2_06_E11F	OK
d-Bo22A2_06_F04F	OK
d-Bo22A2_06_F08F	OK
d-Bo22A2_06_F12F	OK
d-Bo22A2_06_G02F	OK
d-Bo22A2_06_G10F	Dead
d-Bo22A2_06_H01F	OK
d-Bo22A2_06_H04F	Abnormal
d-Bo22A2_06_H10F	OK
d-Bo22A2_06_H12F	Dead
d-Bo22A2_07_A01F	Dead
d-Bo22A2_07_A03F	OK
d-Bo22A2_07_A05F	Abnormal
d-Bo22A2_07_A10F	OK
d-Bo22A2_07_A12F	OK
d-Bo22A2_07_B01F	OK
d-Bo22A2_07_B02F	OK
d-Bo22A2_07_B10F	OK
d-Bo22A2_07_B11F	OK
d-Bo22A2_07_C03F	OK
d-Bo22A2_07_C04F	Abnormal
d-Bo22A2_07_C05F	OK
d-Bo22A2_07_C08F	Abnormal
d-Bo22A2_07_D01F	OK
d-Bo22A2_07_D08F	Dead
d-Bo22A2_07_E03F	OK
d-Bo22A2_07_E05F	OK
d-Bo22A2_07_E08F	OK
d-Bo22A2_07_E09F	OK
d-Bo22A2_07_E10F	OK
d-Bo22A2_07_F07F	OK
d-Bo22A2_07_G11F	OK
d-Bo22A2_07_H06F	Abnormal
d-Bo22A2_08_A07F	Dead
d-Bo22A2_08_A08F	Dead
d-Bo22A2_08_A10F	OK
d-Bo22A2_08_B01F	OK
d-Bo22A2_08_B02F	Abnormal
d-Bo22A2_08_B06F	Abnormal
d-Bo22A2_08_C01F	OK
d-Bo22A2_08_C06F	OK
d-Bo22A2_08_C11F	OK
d-Bo22A2_08_D01F	OK
d-Bo22A2_08_D02F	OK
d-Bo22A2_08_D04F	OK
d-Bo22A2_08_D06F	Dead
d-Bo22A2_08_D07F	OK
d-Bo22A2_08_D08F	Dead
d-Bo22A2_08_D10F	Dead
d-Bo22A2_08_D12F	OK
d-Bo22A2_08_E03F	OK
d-Bo22A2_08_E04F	OK
d-Bo22A2_08_E06F	Dead
d-Bo22A2_08_E07F	Dead
d-Bo22A2_08_E08F	OK
d-Bo22A2_08_E09F	OK
d-Bo22A2_08_E10F	Abnormal
d-Bo22A2_08_E12F	OK
d-Bo22A2_08_F08F	Dead
d-Bo22A2_08_F09F	OK
d-Bo22A2_08_F10F	OK
d-Bo22A2_08_G04F	OK
d-Bo22A2_08_G12F	OK
d-Bo22A2_08_H03F	Abnormal
d-Bo22A2_08_H05F	OK
d-Bo22A2_09_A06F	OK
d-Bo22A2_09_A11F	OK
d-Bo22A2_09_A12F	Abnormal
d-Bo22A2_09_B02F	Dead
d-Bo22A2_09_B12F	Dead
d-Bo22A2_09_C07F	Abnormal
d-Bo22A2_09_C08F	OK
d-Bo22A2_09_C10F	OK
d-Bo22A2_09_D01F	Abnormal
d-Bo22A2_09_D02F	OK
d-Bo22A2_09_D03F	Abnormal
d-Bo22A2_09_D04F	Dead
d-Bo22A2_09_D07F	OK
d-Bo22A2_09_D08F	OK
d-Bo22A2_09_F01F	Abnormal
d-Bo22A2_09_F02F	Dead
d-Bo22A2_09_F06F	Dead
d-Bo22A2_09_F09F	OK
d-Bo22A2_09_G01F	Dead
d-Bo22A2_09_G06F	OK
d-Bo22A2_09_G08F	OK
d-Bo22A2_09_G09F	Abnormal
d-Bo22A2_09_H01F	Dead
d-Bo22A2_09_H02F	OK
d-Bo22A2_09_H05F	Abnormal
d-Bo22A2_09_H07F	Dead
d-Bo22A2_10_A02F	Abnormal
d-Bo22A2_10_A09F	Abnormal
d-Bo22A2_10_A11F	OK
d-Bo22A2_10_B03F	OK
d-Bo22A2_10_B06F	OK
d-Bo22A2_10_B07F	OK
d-Bo22A2_10_B11F	OK
d-Bo22A2_10_C02F	OK
d-Bo22A2_10_C09F	OK
d-Bo22A2_10_D04F	OK
d-Bo22A2_10_D07F	OK
d-Bo22A2_10_E01F	OK
d-Bo22A2_10_E07F	Abnormal
d-Bo22A2_10_E09F	OK
d-Bo22A2_10_E12F	Dead
d-Bo22A2_10_F02F	OK
d-Bo22A2_10_F03F	OK
d-Bo22A2_10_F05F	OK
d-Bo22A2_10_F10F	Abnormal
d-Bo22A2_10_F11F	Dead
d-Bo22A2_10_F12F	OK
d-Bo22A2_10_H01F	OK
d-Bo22A2_10_H06F	OK
d-Bo22A2_10_H07F	OK
d-Bo22A2_11_A07F	OK
d-Bo22A2_11_B02F	Dead
d-Bo22A2_11_B07F	Dead
d-Bo22A2_11_B10F	OK
d-Bo22A2_11_B11F	OK
d-Bo22A2_11_B12F	OK
d-Bo22A2_11_C01F	OK
d-Bo22A2_11_C06F	OK
d-Bo22A2_11_C08F	OK
d-Bo22A2_11_C09F	OK
d-Bo22A2_11_C11F	OK
d-Bo22A2_11_C12F	OK
d-Bo22A2_11_D01F	Abnormal
d-Bo22A2_11_D03F	OK
d-Bo22A2_11_D06F	OK
d-Bo22A2_11_D08F	OK
d-Bo22A2_11_D10F	OK
d-Bo22A2_11_D11F	OK
d-Bo22A2_11_E02F	OK
d-Bo22A2_11_E05F	OK
d-Bo22A2_11_E06F	Abnormal
d-Bo22A2_11_E09F	OK
d-Bo22A2_11_F07F	OK
d-Bo22A2_11_F09F	Abnormal
d-Bo22A2_11_F12F	OK
d-Bo22A2_11_G08F	OK
d-Bo22A2_11_G09F	OK
d-Bo22A2_11_G10F	OK
d-Bo22A2_11_G12F	Dead
d-Bo22A2_11_H01F	OK
d-Bo22A2_11_H05F	Dead
d-Bo22A2_11_H12F	OK
d-Bo22A2_12_A04F	OK
d-Bo22A2_12_A07F	Abnormal
d-Bo22A2_12_A11F	OK
d-Bo22A2_12_B02F	OK
d-Bo22A2_12_B07F	OK
d-Bo22A2_12_B09F	Dead
d-Bo22A2_12_C05F	Dead
d-Bo22A2_12_C06F	Dead
d-Bo22A2_12_C10F	OK
d-Bo22A2_12_C12F	OK
d-Bo22A2_12_D05F	OK
d-Bo22A2_12_D06F	OK
d-Bo22A2_12_D07F	Abnormal
d-Bo22A2_12_D10F	OK
d-Bo22A2_12_E01F	Dead
d-Bo22A2_12_E04F	OK
d-Bo22A2_12_E11F	Abnormal
d-Bo22A2_12_F03F	Dead
d-Bo22A2_12_F08F	OK
d-Bo22A2_12_F09F	OK
d-Bo22A2_12_F11F	OK
d-Bo22A2_12_G10F	OK
d-Bo22A2_12_G12F	OK
d-Bo22A2_12_H04F	OK
d-Bo22A2_13_A07F	OK
d-Bo22A2_13_A08F	OK
d-Bo22A2_13_A10F	Dead
d-Bo22A2_13_B01F	OK
d-Bo22A2_13_B04F	OK
d-Bo22A2_13_B05F	OK
d-Bo22A2_13_B07F	Dead
d-Bo22A2_13_B09F	Dead
d-Bo22A2_13_B10F	Dead
d-Bo22A2_13_C02F	OK
d-Bo22A2_13_C05F	Dead
d-Bo22A2_13_C06F	OK
d-Bo22A2_13_C08F	OK
d-Bo22A2_13_C09F	Dead
d-Bo22A2_13_C11F	OK
d-Bo22A2_13_C12F	Dead
d-Bo22A2_13_D01F	OK
d-Bo22A2_13_D06F	Abnormal
d-Bo22A2_13_D08F	Abnormal
d-Bo22A2_13_E09F	Abnormal
d-Bo22A2_13_F02F	OK
d-Bo22A2_13_G01F	Dead
d-Bo22A2_13_G02F	OK
d-Bo22A2_13_G06F	OK
d-Bo22A2_13_G09F	OK
d-Bo22A2_13_H05F	Abnormal
d-Bo22A2_13_H12F	OK
d-Bo22A2_14_B04F	OK
d-Bo22A2_14_B05F	OK
d-Bo22A2_14_B09F	OK
d-Bo22A2_14_B10F	OK
d-Bo22A2_14_C04F	OK
d-Bo22A2_14_C05F	OK
d-Bo22A2_14_C08F	Dead
d-Bo22A2_14_C09F	Dead
d-Bo22A2_14_C10F	OK
d-Bo22A2_14_D02F	OK
d-Bo22A2_14_D06F	OK
d-Bo22A2_14_D08F	Dead
d-Bo22A2_14_E02F	OK
d-Bo22A2_14_E06F	OK
d-Bo22A2_14_E08F	OK
d-Bo22A2_14_E11F	OK
d-Bo22A2_14_E12F	OK
d-Bo22A2_14_F01F	OK
d-Bo22A2_14_F05F	OK
d-Bo22A2_14_F09F	Dead
d-Bo22A2_14_F10F	Dead
d-Bo22A2_14_F11F	Dead
d-Bo22A2_14_G03F	OK
d-Bo22A2_14_G06F	OK
d-Bo22A2_14_G11F	Abnormal
d-Bo22A2_14_G12F	OK
d-Bo22A2_14_H08F	OK
d-Bo22A2_14_H10F	OK
d-Bo22A2_14_H11F	OK
d-Bo22A2_14_H12F	Abnormal
d-Bo22A2_15_A02F	OK
d-Bo22A2_15_A03F	OK
d-Bo22A2_15_A04F	OK
d-Bo22A2_15_A12F	OK
d-Bo22A2_15_B05F	Abnormal
d-Bo22A2_15_B11F	OK
d-Bo22A2_15_C05F	OK
d-Bo22A2_15_C06F	OK
d-Bo22A2_15_D01F	OK
d-Bo22A2_15_D05F	OK
d-Bo22A2_15_D06F	OK
d-Bo22A2_15_E01F	OK
d-Bo22A2_15_E04F	OK
d-Bo22A2_15_E05F	Abnormal
d-Bo22A2_15_F06F	OK
d-Bo22A2_15_F07F	OK
d-Bo22A2_15_G01F	Dead
d-Bo22A2_15_G09F	Dead
d-Bo22A2_15_G10F	OK
d-Bo22A2_15_G12F	OK
d-Bo22A2_15_H01F	Dead
d-Bo22A2_15_H05F	OK
d-Bo22A2_15_H09F	OK
d-Bo22A2_16_A01F	OK
d-Bo22A2_16_A03F	OK
d-Bo22A2_16_A06F	OK
d-Bo22A2_16_A07F	Dead
d-Bo22A2_16_A12F	Abnormal
d-Bo22A2_16_B04F	Dead
d-Bo22A2_16_B05F	OK
d-Bo22A2_16_B06F	Abnormal
d-Bo22A2_16_C01F	Dead
d-Bo22A2_16_C09F	OK
d-Bo22A2_16_D04F	Abnormal
d-Bo22A2_16_D06F	OK
d-Bo22A2_16_D09F	OK
d-Bo22A2_16_D11F	OK
d-Bo22A2_16_E02F	Dead
d-Bo22A2_16_E03F	Dead
d-Bo22A2_16_F02F	Dead
d-Bo22A2_16_F07F	OK
d-Bo22A2_16_G02F	OK
d-Bo22A2_16_G05F	OK
d-Bo22A2_16_G07F	OK
d-Bo22A2_16_H01F	OK
d-Bo22A2_16_H02F	OK
d-Bo22A2_16_H11F	Abnormal
d-Bo22A2_17_A02F	OK
d-Bo22A2_17_A04F	Dead
d-Bo22A2_17_A11F	Abnormal
d-Bo22A2_17_C03F	OK
d-Bo22A2_17_C04F	Abnormal
d-Bo22A2_17_C07F	Abnormal
d-Bo22A2_17_C09F	OK
d-Bo22A2_17_D01F	OK
d-Bo22A2_17_D02F	Dead
d-Bo22A2_17_D03F	Abnormal
d-Bo22A2_17_D07F	OK
d-Bo22A2_17_D08F	Abnormal
d-Bo22A2_17_D11F	OK
d-Bo22A2_17_D12F	OK
d-Bo22A2_17_F01F	OK
d-Bo22A2_17_F04F	OK
d-Bo22A2_17_F12F	OK
d-Bo22A2_17_G03F	OK
d-Bo22A2_17_G12F	OK
d-Bo22A2_17_H08F	OK
d-Bo22A2_18_A04F	OK
d-Bo22A2_18_A07F	Dead
d-Bo22A2_18_A10F	Abnormal
d-Bo22A2_18_A12F	OK
d-Bo22A2_18_B02F	Abnormal
d-Bo22A2_18_B03F	OK
d-Bo22A2_18_B05F	Dead
d-Bo22A2_18_B07F	OK
d-Bo22A2_18_B08F	OK
d-Bo22A2_18_B09F	OK
d-Bo22A2_18_B11F	OK
d-Bo22A2_18_C01F	OK
d-Bo22A2_18_C09F	OK
d-Bo22A2_18_D07F	Abnormal
d-Bo22A2_18_D10F	OK
d-Bo22A2_18_E06F	OK
d-Bo22A2_18_E07F	Abnormal
d-Bo22A2_18_F01F	OK
d-Bo22A2_18_F02F	OK
d-Bo22A2_18_F05F	Abnormal
d-Bo22A2_18_F07F	OK
d-Bo22A2_18_F10F	Abnormal
d-Bo22A2_18_F11F	OK
d-Bo22A2_18_G01F	OK
d-Bo22A2_18_G05F	OK
d-Bo22A2_18_G12F	OK
d-Bo22A2_18_H04F	OK
d-Bo22A2_18_H06F	Dead
d-Bo22A2_18_H10F	OK
d-Bo22A2_19_A02F	Abnormal
d-Bo22A2_19_A08F	OK
d-Bo22A2_19_C02F	OK
d-Bo22A2_19_C04F	Abnormal
d-Bo22A2_19_C05F	OK
d-Bo22A2_19_D01F	OK
d-Bo22A2_19_D04F	OK
d-Bo22A2_19_D08F	OK
d-Bo22A2_19_D10F	Abnormal
d-Bo22A2_19_E08F	OK
d-Bo22A2_19_E12F	OK
d-Bo22A2_19_F02F	OK
d-Bo22A2_19_F03F	OK
d-Bo22A2_19_F05F	Dead
d-Bo22A2_19_F06F	OK
d-Bo22A2_19_F07F	OK
d-Bo22A2_19_F12F	Dead
d-Bo22A2_19_G02F	Dead
d-Bo22A2_19_H02F	OK
d-Bo22A2_20_A04F	Dead
d-Bo22A2_20_A09F	OK
d-Bo22A2_20_C03F	OK
d-Bo22A2_20_C04F	OK
d-Bo22A2_20_C10F	OK
d-Bo22A2_20_C12F	OK
d-Bo22A2_20_D05F	OK
d-Bo22A2_20_D12F	Dead
d-Bo22A2_20_E03F	Dead
d-Bo22A2_20_E11F	OK
d-Bo22A2_20_F03F	Abnormal
d-Bo22A2_20_F05F	OK
d-Bo22A2_20_F07F	OK
d-Bo22A2_20_F09F	Dead
d-Bo22A2_20_F10F	OK
d-Bo22A2_20_F11F	OK
d-Bo22A2_20_F12F	Abnormal
d-Bo22A2_20_G06F	OK
d-Bo22A2_20_G08F	OK
d-Bo22A2_20_G09F	OK
d-Bo22A2_20_H08F	OK
d-Bo22A2_20_H09F	OK
d-Bo22A2_20_H10F	OK
d-Bo22A2_01_A04R	Abnormal
d-Bo22A2_01_A05R	OK
d-Bo22A2_01_A07R	OK
d-Bo22A2_01_A12R	Dead
d-Bo22A2_01_B03R	OK
d-Bo22A2_01_B05R	Abnormal
d-Bo22A2_01_B06R	Dead
d-Bo22A2_01_B07R	OK
d-Bo22A2_01_C05R	OK
d-Bo22A2_01_C06R	Dead
d-Bo22A2_01_C07R	Dead
d-Bo22A2_01_C12R	OK
d-Bo22A2_01_D09R	Abnormal
d-Bo22A2_01_E04R	OK
d-Bo22A2_01_E06R	OK
d-Bo22A2_01_E08R	Dead
d-Bo22A2_01_E09R	OK
d-Bo22A2_01_F05R	OK
d-Bo22A2_01_F07R	OK
d-Bo22A2_01_F08R	Abnormal
d-Bo22A2_01_G03R	OK
d-Bo22A2_01_G04R	Abnormal
d-Bo22A2_01_G06R	Dead
d-Bo22A2_01_G09R	OK
d-Bo22A2_01_H04R	Dead
d-Bo22A2_01_H08R	Abnormal
d-Bo22A2_02_A03R	OK
d-Bo22A2_02_A04R	Dead
d-Bo22A2_02_A06R	OK
d-Bo22A2_02_A10R	Dead
d-Bo22A2_02_B01R	Abnormal
d-Bo22A2_02_B03R	OK
d-Bo22A2_02_B05R	Abnormal
d-Bo22A2_02_B06R	OK
d-Bo22A2_02_B09R	OK
d-Bo22A2_02_C06R	Abnormal
d-Bo22A2_02_C07R	OK
d-Bo22A2_02_C10R	Dead
d-Bo22A2_02_D03R	OK
d-Bo22A2_02_D06R	Abnormal
d-Bo22A2_02_D09R	OK
d-Bo22A2_02_D10R	Dead
d-Bo22A2_02_E09R	OK
d-Bo22A2_02_F07R	OK
d-Bo22A2_02_G01R	OK
d-Bo22A2_02_G02R	OK
d-Bo22A2_02_G03R	OK
d-Bo22A2_02_G05R	OK
d-Bo22A2_02_G08R	Dead
d-Bo22A2_02_G09R	Abnormal
d-Bo22A2_02_H01R	Abnormal
d-Bo22A2_02_H02R	OK
d-Bo22A2_02_H05R	Abnormal
d-Bo22A2_02_H07R	Dead
d-Bo22A2_02_H08R	OK
d-Bo22A2_02_H09R	OK
d-Bo22A2_02_H12R	OK
d-Bo22A2_03_A02R	Dead
d-Bo22A2_03_A03R	Dead
d-Bo22A2_03_A10R	Abnormal
d-Bo22A2_03_A11R	OK
d-Bo22A2_03_B01R	Abnormal
d-Bo22A2_03_B02R	OK
d-Bo22A2_03_B03R	OK
d-Bo22A2_03_B05R	OK
d-Bo22A2_03_B07R	OK
d-Bo22A2_03_B12R	OK
d-Bo22A2_03_C04R	OK
d-Bo22A2_03_D03R	OK
d-Bo22A2_03_D04R	OK
d-Bo22A2_03_D10R	OK
d-Bo22A2_03_E04R	Abnormal
d-Bo22A2_03_E10R	Dead
d-Bo22A2_03_F01R	Abnormal
d-Bo22A2_03_F05R	OK
d-Bo22A2_03_F08R	OK
d-Bo22A2_03_F09R	OK
d-Bo22A2_03_G09R	OK
d-Bo22A2_03_H02R	Dead
d-Bo22A2_03_H03R	OK
d-Bo22A2_03_H05R	OK
d-Bo22A2_03_H07R	OK
d-Bo22A2_03_H10R	OK
d-Bo22A2_03_H11R	OK
d-Bo22A2_04_A03R	OK
d-Bo22A2_04_A05R	OK
d-Bo22A2_04_A09R	Dead
d-Bo22A2_04_A12R	OK
d-Bo22A2_04_B01R	Abnormal
d-Bo22A2_04_B05R	OK
d-Bo22A2_04_B12R	Dead
d-Bo22A2_04_C03R	Dead
d-Bo22A2_04_C07R	OK
d-Bo22A2_04_D01R	Dead
d-Bo22A2_04_D03R	OK
d-Bo22A2_04_D07R	OK
d-Bo22A2_04_D10R	OK
d-Bo22A2_04_D11R	OK
d-Bo22A2_04_E03R	OK
d-Bo22A2_04_E04R	OK
d-Bo22A2_04_E06R	Dead
d-Bo22A2_04_E10R	OK
d-Bo22A2_04_F06R	OK
d-Bo22A2_04_G08R	Dead
d-Bo22A2_04_H07R	OK
d-Bo22A2_04_H11R	OK
d-Bo22A2_05_A06R	Dead
d-Bo22A2_05_A07R	OK
d-Bo22A2_05_A08R	OK
d-Bo22A2_05_A09R	Abnormal
d-Bo22A2_05_B02R	OK
d-Bo22A2_05_B08R	Dead
d-Bo22A2_05_B11R	OK
d-Bo22A2_05_C03R	Dead
d-Bo22A2_05_C11R	OK
d-Bo22A2_05_D10R	OK
d-Bo22A2_05_D11R	OK
d-Bo22A2_05_E03R	Abnormal
d-Bo22A2_05_E11R	OK
d-Bo22A2_05_E12R	OK
d-Bo22A2_05_F02R	Dead
d-Bo22A2_05_F10R	OK
d-Bo22A2_05_G01R	Abnormal
d-Bo22A2_05_G04R	Dead
d-Bo22A2_05_G07R	OK
d-Bo22A2_05_G09R	OK
d-Bo22A2_05_G10R	OK
d-Bo22A2_05_H11R	Abnormal
d-Bo22A2_06_A06R	OK
d-Bo22A2_06_A07R	OK
d-Bo22A2_06_A11R	OK
d-Bo22A2_06_B06R	OK
d-Bo22A2_06_B07R	OK
d-Bo22A2_06_B12R	Abnormal
d-Bo22A2_06_C06R	OK
d-Bo22A2_06_C08R	OK
d-Bo22A2_06_C09R	OK
d-Bo22A2_06_D02R	OK
d-Bo22A2_06_D04R	OK
d-Bo22A2_06_D05R	Dead
d-Bo22A2_06_D08R	OK
d-Bo22A2_06_D12R	OK
d-Bo22A2_06_E02R	Dead
d-Bo22A2_06_E05R	OK
d-Bo22A2_06_E11R	OK
d-Bo22A2_06_F04R	OK
d-Bo22A2_06_F08R	OK
d-Bo22A2_06_F12R	OK
d-Bo22A2_06_G02R	OK
d-Bo22A2_06_G10R	Dead
d-Bo22A2_06_H01R	OK
d-Bo22A2_06_H04R	Abnormal
d-Bo22A2_06_H10R	OK
d-Bo22A2_06_H12R	Dead
d-Bo22A2_07_A01R	Dead
d-Bo22A2_07_A03R	OK
d-Bo22A2_07_A05R	Abnormal
d-Bo22A2_07_A10R	OK
d-Bo22A2_07_A12R	OK
d-Bo22A2_07_B01R	OK
d-Bo22A2_07_B02R	OK
d-Bo22A2_07_B10R	OK
d-Bo22A2_07_B11R	OK
d-Bo22A2_07_C03R	OK
d-Bo22A2_07_C04R	Abnormal
d-Bo22A2_07_C05R	OK
d-Bo22A2_07_C08R	Abnormal
d-Bo22A2_07_D01R	OK
d-Bo22A2_07_D08R	Dead
d-Bo22A2_07_E03R	OK
d-Bo22A2_07_E05R	OK
d-Bo22A2_07_E08R	OK
d-Bo22A2_07_E09R	OK
d-Bo22A2_07_E10R	OK
d-Bo22A2_07_F07R	OK
d-Bo22A2_07_G11R	OK
d-Bo22A2_07_H06R	Abnormal
d-Bo22A2_08_A07R	Dead
d-Bo22A2_08_A08R	Dead
d-Bo22A2_08_A10R	OK
d-Bo22A2_08_B01R	OK
d-Bo22A2_08_B02R	Abnormal
d-Bo22A2_08_B06R	Abnormal
d-Bo22A2_08_C01R	OK
d-Bo22A2_08_C06R	OK
d-Bo22A2_08_C11R	OK
d-Bo22A2_08_D01R	OK
d-Bo22A2_08_D02R	OK
d-Bo22A2_08_D04R	OK
d-Bo22A2_08_D06R	Dead
d-Bo22A2_08_D07R	OK
d-Bo22A2_08_D08R	Dead
d-Bo22A2_08_D10R	Dead
d-Bo22A2_08_D12R	OK
d-Bo22A2_08_E03R	OK
d-Bo22A2_08_E04R	OK
d-Bo22A2_08_E06R	Dead
d-Bo22A2_08_E07R	Dead
d-Bo22A2_08_E08R	OK
d-Bo22A2_08_E09R	OK
d-Bo22A2_08_E10R	Abnormal
d-Bo22A2_08_E12R	OK
d-Bo22A2_08_F08R	Dead
d-Bo22A2_08_F09R	OK
d-Bo22A2_08_F10R	OK
d-Bo22A2_08_G04R	OK
d-Bo22A2_08_G12R	OK
d-Bo22A2_08_H03R	Abnormal
d-Bo22A2_08_H05R	OK
d-Bo22A2_09_A06R	OK
d-Bo22A2_09_A11R	OK
d-Bo22A2_09_A12R	Abnormal
d-Bo22A2_09_B02R	Dead
d-Bo22A2_09_B12R	Dead
d-Bo22A2_09_C07R	Abnormal
d-Bo22A2_09_C08R	OK
d-Bo22A2_09_C10R	OK
d-Bo22A2_09_D01R	Abnormal
d-Bo22A2_09_D02R	OK
d-Bo22A2_09_D03R	Abnormal
d-Bo22A2_09_D04R	Dead
d-Bo22A2_09_D07R	OK
d-Bo22A2_09_D08R	OK
d-Bo22A2_09_F01R	Abnormal
d-Bo22A2_09_F02R	Dead
d-Bo22A2_09_F06R	Dead
d-Bo22A2_09_F09R	OK
d-Bo22A2_09_G01R	Dead
d-Bo22A2_09_G06R	OK
d-Bo22A2_09_G08R	OK
d-Bo22A2_09_G09R	Abnormal
d-Bo22A2_09_H01R	Dead
d-Bo22A2_09_H02R	OK
d-Bo22A2_09_H05R	Abnormal
d-Bo22A2_09_H07R	Dead
d-Bo22A2_10_A02R	Abnormal
d-Bo22A2_10_A09R	Abnormal
d-Bo22A2_10_A11R	OK
d-Bo22A2_10_B03R	OK
d-Bo22A2_10_B06R	OK
d-Bo22A2_10_B07R	OK
d-Bo22A2_10_B11R	OK
d-Bo22A2_10_C02R	OK
d-Bo22A2_10_C09R	OK
d-Bo22A2_10_D04R	OK
d-Bo22A2_10_D07R	OK
d-Bo22A2_10_E01R	OK
d-Bo22A2_10_E07R	Abnormal
d-Bo22A2_10_E09R	OK
d-Bo22A2_10_E12R	Dead
d-Bo22A2_10_F02R	OK
d-Bo22A2_10_F03R	OK
d-Bo22A2_10_F05R	OK
d-Bo22A2_10_F10R	Abnormal
d-Bo22A2_10_F11R	Dead
d-Bo22A2_10_F12R	OK
d-Bo22A2_10_H01R	OK
d-Bo22A2_10_H06R	OK
d-Bo22A2_10_H07R	OK
d-Bo22A2_11_A07R	OK
d-Bo22A2_11_B02R	Dead
d-Bo22A2_11_B07R	Dead
d-Bo22A2_11_B10R	OK
d-Bo22A2_11_B11R	OK
d-Bo22A2_11_B12R	OK
d-Bo22A2_11_C01R	OK
d-Bo22A2_11_C06R	OK
d-Bo22A2_11_C08R	OK
d-Bo22A2_11_C09R	OK
d-Bo22A2_11_C11R	OK
d-Bo22A2_11_C12R	OK
d-Bo22A2_11_D01R	Abnormal
d-Bo22A2_11_D03R	OK
d-Bo22A2_11_D06R	OK
d-Bo22A2_11_D08R	OK
d-Bo22A2_11_D10R	OK
d-Bo22A2_11_D11R	OK
d-Bo22A2_11_E02R	OK
d-Bo22A2_11_E05R	OK
d-Bo22A2_11_E06R	Abnormal
d-Bo22A2_11_E09R	OK
d-Bo22A2_11_F07R	OK
d-Bo22A2_11_F09R	Abnormal
d-Bo22A2_11_F12R	OK
d-Bo22A2_11_G08R	OK
d-Bo22A2_11_G09R	OK
d-Bo22A2_11_G10R	OK
d-Bo22A2_11_G12R	Dead
d-Bo22A2_11_H01R	OK
d-Bo22A2_11_H05R	Dead
d-Bo22A2_11_H12R	OK
d-Bo22A2_12_A04R	OK
d-Bo22A2_12_A07R	Abnormal
d-Bo22A2_12_A11R	OK
d-Bo22A2_12_B02R	OK
d-Bo22A2_12_B07R	OK
d-Bo22A2_12_B09R	Dead
d-Bo22A2_12_C05R	Dead
d-Bo22A2_12_C06R	Dead
d-Bo22A2_12_C10R	OK
d-Bo22A2_12_C12R	OK
d-Bo22A2_12_D05R	OK
d-Bo22A2_12_D06R	OK
d-Bo22A2_12_D07R	Abnormal
d-Bo22A2_12_D10R	OK
d-Bo22A2_12_E01R	Dead
d-Bo22A2_12_E04R	OK
d-Bo22A2_12_E11R	Abnormal
d-Bo22A2_12_F03R	Dead
d-Bo22A2_12_F08R	OK
d-Bo22A2_12_F09R	OK
d-Bo22A2_12_F11R	OK
d-Bo22A2_12_G10R	OK
d-Bo22A2_12_G12R	OK
d-Bo22A2_12_H04R	OK
d-Bo22A2_13_A07R	OK
d-Bo22A2_13_A08R	OK
d-Bo22A2_13_A10R	Dead
d-Bo22A2_13_B01R	OK
d-Bo22A2_13_B04R	OK
d-Bo22A2_13_B05R	OK
d-Bo22A2_13_B07R	Dead
d-Bo22A2_13_B09R	Dead
d-Bo22A2_13_B10R	Dead
d-Bo22A2_13_C02R	OK
d-Bo22A2_13_C05R	Dead
d-Bo22A2_13_C06R	OK
d-Bo22A2_13_C08R	OK
d-Bo22A2_13_C09R	Dead
d-Bo22A2_13_C11R	OK
d-Bo22A2_13_C12R	Dead
d-Bo22A2_13_D01R	OK
d-Bo22A2_13_D06R	Abnormal
d-Bo22A2_13_D08R	Abnormal
d-Bo22A2_13_E09R	Abnormal
d-Bo22A2_13_F02R	OK
d-Bo22A2_13_G01R	Dead
d-Bo22A2_13_G02R	OK
d-Bo22A2_13_G06R	OK
d-Bo22A2_13_G09R	OK
d-Bo22A2_13_H05R	Abnormal
d-Bo22A2_13_H12R	OK
d-Bo22A2_14_B04R	OK
d-Bo22A2_14_B05R	OK
d-Bo22A2_14_B09R	OK
d-Bo22A2_14_B10R	OK
d-Bo22A2_14_C04R	OK
d-Bo22A2_14_C05R	OK
d-Bo22A2_14_C08R	Dead
d-Bo22A2_14_C09R	Dead
d-Bo22A2_14_C10R	OK
d-Bo22A2_14_D02R	OK
d-Bo22A2_14_D06R	OK
d-Bo22A2_14_D08R	Dead
d-Bo22A2_14_E02R	OK
d-Bo22A2_14_E06R	OK
d-Bo22A2_14_E08R	OK
d-Bo22A2_14_E11R	OK
d-Bo22A2_14_E12R	OK
d-Bo22A2_14_F01R	OK
d-Bo22A2_14_F05R	OK
d-Bo22A2_14_F09R	Dead
d-Bo22A2_14_F10R	Dead
d-Bo22A2_14_F11R	Dead
d-Bo22A2_14_G03R	OK
d-Bo22A2_14_G06R	OK
d-Bo22A2_14_G11R	Abnormal
d-Bo22A2_14_G12R	OK
d-Bo22A2_14_H08R	OK
d-Bo22A2_14_H10R	OK
d-Bo22A2_14_H11R	OK
d-Bo22A2_14_H12R	Abnormal
d-Bo22A2_15_A02R	OK
d-Bo22A2_15_A03R	OK
d-Bo22A2_15_A04R	OK
d-Bo22A2_15_A12R	OK
d-Bo22A2_15_B05R	Abnormal
d-Bo22A2_15_B11R	OK
d-Bo22A2_15_C05R	OK
d-Bo22A2_15_C06R	OK
d-Bo22A2_15_D01R	OK
d-Bo22A2_15_D05R	OK
d-Bo22A2_15_D06R	OK
d-Bo22A2_15_E01R	OK
d-Bo22A2_15_E04R	OK
d-Bo22A2_15_E05R	Abnormal
d-Bo22A2_15_F06R	OK
d-Bo22A2_15_F07R	OK
d-Bo22A2_15_G01R	Dead
d-Bo22A2_15_G09R	Dead
d-Bo22A2_15_G10R	OK
d-Bo22A2_15_G12R	OK
d-Bo22A2_15_H01R	Dead
d-Bo22A2_15_H05R	OK
d-Bo22A2_15_H09R	OK
d-Bo22A2_16_A01R	OK
d-Bo22A2_16_A03R	OK
d-Bo22A2_16_A06R	OK
d-Bo22A2_16_A07R	Dead
d-Bo22A2_16_A12R	Abnormal
d-Bo22A2_16_B04R	Dead
d-Bo22A2_16_B05R	OK
d-Bo22A2_16_B06R	Abnormal
d-Bo22A2_16_C01R	Dead
d-Bo22A2_16_C09R	OK
d-Bo22A2_16_D04R	Abnormal
d-Bo22A2_16_D06R	OK
d-Bo22A2_16_D09R	OK
d-Bo22A2_16_D11R	OK
d-Bo22A2_16_E02R	Dead
d-Bo22A2_16_E03R	Dead
d-Bo22A2_16_F02R	Dead
d-Bo22A2_16_F07R	OK
d-Bo22A2_16_G02R	OK
d-Bo22A2_16_G05R	OK
d-Bo22A2_16_G07R	OK
d-Bo22A2_16_H01R	OK
d-Bo22A2_16_H02R	OK
d-Bo22A2_16_H11R	Abnormal
d-Bo22A2_17_A02R	OK
d-Bo22A2_17_A04R	Dead
d-Bo22A2_17_A11R	Abnormal
d-Bo22A2_17_C03R	OK
d-Bo22A2_17_C04R	Abnormal
d-Bo22A2_17_C07R	Abnormal
d-Bo22A2_17_C09R	OK
d-Bo22A2_17_D01R	OK
d-Bo22A2_17_D02R	Dead
d-Bo22A2_17_D03R	Abnormal
d-Bo22A2_17_D07R	OK
d-Bo22A2_17_D08R	Abnormal
d-Bo22A2_17_D11R	OK
d-Bo22A2_17_D12R	OK
d-Bo22A2_17_F01R	OK
d-Bo22A2_17_F04R	OK
d-Bo22A2_17_F12R	OK
d-Bo22A2_17_G03R	OK
d-Bo22A2_17_G12R	OK
d-Bo22A2_17_H08R	OK
d-Bo22A2_18_A04R	OK
d-Bo22A2_18_A07R	Dead
d-Bo22A2_18_A10R	Abnormal
d-Bo22A2_18_A12R	OK
d-Bo22A2_18_B02R	Abnormal
d-Bo22A2_18_B03R	OK
d-Bo22A2_18_B05R	Dead
d-Bo22A2_18_B07R	OK
d-Bo22A2_18_B08R	OK
d-Bo22A2_18_B09R	OK
d-Bo22A2_18_B11R	OK
d-Bo22A2_18_C01R	OK
d-Bo22A2_18_C09R	OK
d-Bo22A2_18_D07R	Abnormal
d-Bo22A2_18_D10R	OK
d-Bo22A2_18_E06R	OK
d-Bo22A2_18_E07R	Abnormal
d-Bo22A2_18_F01R	OK
d-Bo22A2_18_F02R	OK
d-Bo22A2_18_F05R	Abnormal
d-Bo22A2_18_F07R	OK
d-Bo22A2_18_F10R	Abnormal
d-Bo22A2_18_F11R	OK
d-Bo22A2_18_G01R	OK
d-Bo22A2_18_G05R	OK
d-Bo22A2_18_G12R	OK
d-Bo22A2_18_H04R	OK
d-Bo22A2_18_H06R	Dead
d-Bo22A2_18_H10R	OK
d-Bo22A2_19_A02R	Abnormal
d-Bo22A2_19_A08R	OK
d-Bo22A2_19_C02R	OK
d-Bo22A2_19_C04R	Abnormal
d-Bo22A2_19_C05R	OK
d-Bo22A2_19_D01R	OK
d-Bo22A2_19_D04R	OK
d-Bo22A2_19_D08R	OK
d-Bo22A2_19_D10R	Abnormal
d-Bo22A2_19_E08R	OK
d-Bo22A2_19_E12R	OK
d-Bo22A2_19_F02R	OK
d-Bo22A2_19_F03R	OK
d-Bo22A2_19_F05R	Dead
d-Bo22A2_19_F06R	OK
d-Bo22A2_19_F07R	OK
d-Bo22A2_19_F12R	Dead
d-Bo22A2_19_G02R	Dead
d-Bo22A2_19_H02R	OK
d-Bo22A2_20_A04R	Dead
d-Bo22A2_20_A09R	OK
d-Bo22A2_20_C03R	OK
d-Bo22A2_20_C04R	OK
d-Bo22A2_20_C10R	OK
d-Bo22A2_20_C12R	OK
d-Bo22A2_20_D05R	OK
d-Bo22A2_20_D12R	Dead
d-Bo22A2_20_E03R	Dead
d-Bo22A2_20_E11R	OK
d-Bo22A2_20_F03R	Abnormal
d-Bo22A2_20_F05R	OK
d-Bo22A2_20_F07R	OK
d-Bo22A2_20_F09R	Dead
d-Bo22A2_20_F10R	OK
d-Bo22A2_20_F11R	OK
d-Bo22A2_20_F12R	Abnormal
d-Bo22A2_20_G06R	OK
d-Bo22A2_20_G08R	OK
d-Bo22A2_20_G09R	OK
d-Bo22A2_20_H08R	OK
d-Bo22A2_20_H09R	OK
d-Bo22A2_20_H10R	OK
