# Supplementary material for: Last-percent improvement in eligibility rates of crop seeds based on quality evaluation using near-infrared imaging spectrometry
Source: PLoS One. 2023 Sep 20;18(9):e0291105. doi: 10.1371/journal.pone.0291105 (PMC10511137; doi:10.1371/journal.pone.0291105)
Supplement: S1 File — (ZIP) [file pone.0291105.s005.zip › data/Y-dBo51A1F.csv]

Label	Germ
d-Bo51A1_21_A01F	Abnormal
d-Bo51A1_21_A02F	Dead
d-Bo51A1_21_A03F	OK
d-Bo51A1_21_A04F	OK
d-Bo51A1_21_A05F	OK
d-Bo51A1_21_A06F	Abnormal
d-Bo51A1_21_A07F	OK
d-Bo51A1_21_A08F	OK
d-Bo51A1_21_A09F	OK
d-Bo51A1_21_A10F	OK
d-Bo51A1_21_A11F	OK
d-Bo51A1_21_A12F	OK
d-Bo51A1_21_B01F	OK
d-Bo51A1_21_B02F	OK
d-Bo51A1_21_B03F	OK
d-Bo51A1_21_B04F	OK
d-Bo51A1_21_B05F	Dead
d-Bo51A1_21_B06F	OK
d-Bo51A1_21_B07F	OK
d-Bo51A1_21_B08F	OK
d-Bo51A1_21_B09F	OK
d-Bo51A1_21_B10F	OK
d-Bo51A1_21_B11F	OK
d-Bo51A1_21_B12F	OK
d-Bo51A1_21_C01F	OK
d-Bo51A1_21_C02F	OK
d-Bo51A1_21_C03F	Abnormal
d-Bo51A1_21_C04F	OK
d-Bo51A1_21_C05F	OK
d-Bo51A1_21_C06F	OK
d-Bo51A1_21_C07F	Abnormal
d-Bo51A1_21_C08F	OK
d-Bo51A1_21_C09F	Abnormal
d-Bo51A1_21_C10F	OK
d-Bo51A1_21_C11F	OK
d-Bo51A1_21_C12F	OK
d-Bo51A1_21_D01F	OK
d-Bo51A1_21_D02F	OK
d-Bo51A1_21_D03F	OK
d-Bo51A1_21_D04F	Dead
d-Bo51A1_21_D05F	OK
d-Bo51A1_21_D06F	OK
d-Bo51A1_21_D07F	OK
d-Bo51A1_21_D08F	OK
d-Bo51A1_21_D09F	OK
d-Bo51A1_21_D10F	OK
d-Bo51A1_21_D11F	OK
d-Bo51A1_21_D12F	Abnormal
d-Bo51A1_21_E01F	OK
d-Bo51A1_21_E02F	OK
d-Bo51A1_21_E03F	Abnormal
d-Bo51A1_21_E04F	OK
d-Bo51A1_21_E05F	OK
d-Bo51A1_21_E06F	OK
d-Bo51A1_21_E07F	Dead
d-Bo51A1_21_E08F	OK
d-Bo51A1_21_E09F	OK
d-Bo51A1_21_E10F	OK
d-Bo51A1_21_E11F	Abnormal
d-Bo51A1_21_E12F	Dead
d-Bo51A1_21_F01F	OK
d-Bo51A1_21_F02F	OK
d-Bo51A1_21_F03F	OK
d-Bo51A1_21_F04F	OK
d-Bo51A1_21_F05F	OK
d-Bo51A1_21_F06F	OK
d-Bo51A1_21_F07F	OK
d-Bo51A1_21_F08F	OK
d-Bo51A1_21_F09F	OK
d-Bo51A1_21_F10F	OK
d-Bo51A1_21_F11F	Abnormal
d-Bo51A1_21_F12F	OK
d-Bo51A1_21_G01F	OK
d-Bo51A1_21_G02F	OK
d-Bo51A1_21_G03F	OK
d-Bo51A1_21_G04F	OK
d-Bo51A1_21_G05F	Abnormal
d-Bo51A1_21_G06F	OK
d-Bo51A1_21_G07F	OK
d-Bo51A1_21_G08F	Abnormal
d-Bo51A1_21_G09F	OK
d-Bo51A1_21_G10F	Abnormal
d-Bo51A1_21_G11F	OK
d-Bo51A1_21_G12F	OK
d-Bo51A1_21_H01F	OK
d-Bo51A1_21_H02F	OK
d-Bo51A1_21_H03F	OK
d-Bo51A1_21_H04F	Abnormal
d-Bo51A1_21_H05F	OK
d-Bo51A1_21_H06F	OK
d-Bo51A1_21_H07F	OK
d-Bo51A1_21_H08F	OK
d-Bo51A1_21_H09F	Abnormal
d-Bo51A1_21_H10F	OK
d-Bo51A1_21_H11F	OK
d-Bo51A1_21_H12F	Abnormal
d-Bo51A1_22_A01F	OK
d-Bo51A1_22_A02F	OK
d-Bo51A1_22_A03F	OK
d-Bo51A1_22_A04F	OK
d-Bo51A1_22_A05F	OK
d-Bo51A1_22_A06F	OK
d-Bo51A1_22_A07F	OK
d-Bo51A1_22_A08F	OK
d-Bo51A1_22_A09F	Abnormal
d-Bo51A1_22_A10F	OK
d-Bo51A1_22_A11F	OK
d-Bo51A1_22_A12F	OK
d-Bo51A1_22_B01F	OK
d-Bo51A1_22_B02F	OK
d-Bo51A1_22_B03F	OK
d-Bo51A1_22_B04F	OK
d-Bo51A1_22_B05F	OK
d-Bo51A1_22_B06F	Dead
d-Bo51A1_22_B07F	OK
d-Bo51A1_22_B08F	OK
d-Bo51A1_22_B09F	OK
d-Bo51A1_22_B10F	OK
d-Bo51A1_22_B11F	OK
d-Bo51A1_22_B12F	Abnormal
d-Bo51A1_22_C01F	OK
d-Bo51A1_22_C02F	OK
d-Bo51A1_22_C03F	OK
d-Bo51A1_22_C04F	Abnormal
d-Bo51A1_22_C05F	OK
d-Bo51A1_22_C06F	OK
d-Bo51A1_22_C07F	OK
d-Bo51A1_22_C08F	OK
d-Bo51A1_22_C09F	OK
d-Bo51A1_22_C10F	OK
d-Bo51A1_22_C11F	OK
d-Bo51A1_22_C12F	Abnormal
d-Bo51A1_22_D01F	Abnormal
d-Bo51A1_22_D02F	OK
d-Bo51A1_22_D03F	OK
d-Bo51A1_22_D04F	Dead
d-Bo51A1_22_D05F	OK
d-Bo51A1_22_D06F	OK
d-Bo51A1_22_D07F	Abnormal
d-Bo51A1_22_D08F	OK
d-Bo51A1_22_D09F	OK
d-Bo51A1_22_D10F	Abnormal
d-Bo51A1_22_D11F	Abnormal
d-Bo51A1_22_D12F	OK
d-Bo51A1_22_E01F	OK
d-Bo51A1_22_E02F	OK
d-Bo51A1_22_E03F	OK
d-Bo51A1_22_E04F	OK
d-Bo51A1_22_E05F	Abnormal
d-Bo51A1_22_E06F	Dead
d-Bo51A1_22_E07F	OK
d-Bo51A1_22_E08F	Abnormal
d-Bo51A1_22_E09F	Abnormal
d-Bo51A1_22_E10F	OK
d-Bo51A1_22_E11F	OK
d-Bo51A1_22_E12F	OK
d-Bo51A1_22_F01F	OK
d-Bo51A1_22_F02F	OK
d-Bo51A1_22_F03F	OK
d-Bo51A1_22_F04F	OK
d-Bo51A1_22_F05F	Abnormal
d-Bo51A1_22_F06F	OK
d-Bo51A1_22_F07F	OK
d-Bo51A1_22_F08F	OK
d-Bo51A1_22_F09F	OK
d-Bo51A1_22_F10F	OK
d-Bo51A1_22_F11F	OK
d-Bo51A1_22_F12F	OK
d-Bo51A1_22_G01F	OK
d-Bo51A1_22_G02F	Abnormal
d-Bo51A1_22_G03F	OK
d-Bo51A1_22_G04F	OK
d-Bo51A1_22_G05F	OK
d-Bo51A1_22_G06F	OK
d-Bo51A1_22_G07F	OK
d-Bo51A1_22_G08F	OK
d-Bo51A1_22_G09F	OK
d-Bo51A1_22_G10F	OK
d-Bo51A1_22_G11F	OK
d-Bo51A1_22_G12F	OK
d-Bo51A1_22_H01F	OK
d-Bo51A1_22_H02F	OK
d-Bo51A1_22_H03F	Abnormal
d-Bo51A1_22_H04F	OK
d-Bo51A1_22_H05F	OK
d-Bo51A1_22_H06F	OK
d-Bo51A1_22_H07F	OK
d-Bo51A1_22_H08F	Abnormal
d-Bo51A1_22_H09F	OK
d-Bo51A1_22_H10F	Abnormal
d-Bo51A1_22_H11F	OK
d-Bo51A1_22_H12F	OK
d-Bo51A1_23_A01F	OK
d-Bo51A1_23_A02F	OK
d-Bo51A1_23_A03F	OK
d-Bo51A1_23_A04F	OK
d-Bo51A1_23_A05F	Dead
d-Bo51A1_23_A06F	OK
d-Bo51A1_23_A07F	Abnormal
d-Bo51A1_23_A08F	OK
d-Bo51A1_23_A09F	OK
d-Bo51A1_23_A10F	OK
d-Bo51A1_23_A11F	OK
d-Bo51A1_23_A12F	OK
d-Bo51A1_23_B01F	OK
d-Bo51A1_23_B02F	Abnormal
d-Bo51A1_23_B03F	OK
d-Bo51A1_23_B04F	OK
d-Bo51A1_23_B05F	OK
d-Bo51A1_23_B06F	OK
d-Bo51A1_23_B07F	OK
d-Bo51A1_23_B08F	Abnormal
d-Bo51A1_23_B09F	Abnormal
d-Bo51A1_23_B10F	OK
d-Bo51A1_23_B11F	OK
d-Bo51A1_23_B12F	OK
d-Bo51A1_23_C01F	OK
d-Bo51A1_23_C02F	Abnormal
d-Bo51A1_23_C03F	OK
d-Bo51A1_23_C04F	OK
d-Bo51A1_23_C05F	OK
d-Bo51A1_23_C06F	OK
d-Bo51A1_23_C07F	Dead
d-Bo51A1_23_C08F	OK
d-Bo51A1_23_C09F	OK
d-Bo51A1_23_C10F	OK
d-Bo51A1_23_C11F	OK
d-Bo51A1_23_C12F	Abnormal
d-Bo51A1_23_D01F	OK
d-Bo51A1_23_D02F	OK
d-Bo51A1_23_D03F	OK
d-Bo51A1_23_D04F	OK
d-Bo51A1_23_D05F	OK
d-Bo51A1_23_D06F	OK
d-Bo51A1_23_D07F	Abnormal
d-Bo51A1_23_D08F	OK
d-Bo51A1_23_D09F	Abnormal
d-Bo51A1_23_D10F	Dead
d-Bo51A1_23_D11F	OK
d-Bo51A1_23_D12F	OK
d-Bo51A1_23_E01F	OK
d-Bo51A1_23_E02F	OK
d-Bo51A1_23_E03F	OK
d-Bo51A1_23_E04F	OK
d-Bo51A1_23_E05F	OK
d-Bo51A1_23_E06F	OK
d-Bo51A1_23_E07F	OK
d-Bo51A1_23_E08F	Abnormal
d-Bo51A1_23_E09F	OK
d-Bo51A1_23_E10F	Abnormal
d-Bo51A1_23_E11F	OK
d-Bo51A1_23_E12F	OK
d-Bo51A1_23_F01F	OK
d-Bo51A1_23_F02F	OK
d-Bo51A1_23_F03F	OK
d-Bo51A1_23_F04F	OK
d-Bo51A1_23_F05F	Dead
d-Bo51A1_23_F06F	OK
d-Bo51A1_23_F07F	Abnormal
d-Bo51A1_23_F08F	OK
d-Bo51A1_23_F09F	OK
d-Bo51A1_23_F10F	OK
d-Bo51A1_23_F11F	OK
d-Bo51A1_23_F12F	OK
d-Bo51A1_23_G01F	Abnormal
d-Bo51A1_23_G02F	OK
d-Bo51A1_23_G03F	OK
d-Bo51A1_23_G04F	OK
d-Bo51A1_23_G05F	OK
d-Bo51A1_23_G06F	OK
d-Bo51A1_23_G07F	OK
d-Bo51A1_23_G08F	OK
d-Bo51A1_23_G09F	OK
d-Bo51A1_23_G10F	OK
d-Bo51A1_23_G11F	OK
d-Bo51A1_23_G12F	OK
d-Bo51A1_23_H01F	OK
d-Bo51A1_23_H02F	Abnormal
d-Bo51A1_23_H03F	OK
d-Bo51A1_23_H04F	OK
d-Bo51A1_23_H05F	OK
d-Bo51A1_23_H06F	OK
d-Bo51A1_23_H07F	OK
d-Bo51A1_23_H08F	OK
d-Bo51A1_23_H09F	OK
d-Bo51A1_23_H10F	Dead
d-Bo51A1_23_H11F	OK
d-Bo51A1_23_H12F	OK
d-Bo51A1_24_A01F	Abnormal
d-Bo51A1_24_A02F	OK
d-Bo51A1_24_A03F	OK
d-Bo51A1_24_A04F	OK
d-Bo51A1_24_A05F	OK
d-Bo51A1_24_A06F	Abnormal
d-Bo51A1_24_A07F	OK
d-Bo51A1_24_A08F	OK
d-Bo51A1_24_A09F	Abnormal
d-Bo51A1_24_A10F	OK
d-Bo51A1_24_A11F	OK
d-Bo51A1_24_A12F	OK
d-Bo51A1_24_B01F	OK
d-Bo51A1_24_B02F	OK
d-Bo51A1_24_B03F	OK
d-Bo51A1_24_B04F	OK
d-Bo51A1_24_B05F	Dead
d-Bo51A1_24_B06F	Abnormal
d-Bo51A1_24_B07F	OK
d-Bo51A1_24_B08F	OK
d-Bo51A1_24_B09F	OK
d-Bo51A1_24_B10F	OK
d-Bo51A1_24_B11F	OK
d-Bo51A1_24_B12F	Abnormal
d-Bo51A1_24_C01F	OK
d-Bo51A1_24_C02F	OK
d-Bo51A1_24_C03F	Dead
d-Bo51A1_24_C04F	Abnormal
d-Bo51A1_24_C05F	OK
d-Bo51A1_24_C06F	OK
d-Bo51A1_24_C07F	OK
d-Bo51A1_24_C08F	OK
d-Bo51A1_24_C09F	OK
d-Bo51A1_24_C10F	OK
d-Bo51A1_24_C11F	OK
d-Bo51A1_24_C12F	OK
d-Bo51A1_24_D01F	OK
d-Bo51A1_24_D02F	OK
d-Bo51A1_24_D03F	OK
d-Bo51A1_24_D04F	OK
d-Bo51A1_24_D05F	OK
d-Bo51A1_24_D06F	OK
d-Bo51A1_24_D07F	Abnormal
d-Bo51A1_24_D08F	OK
d-Bo51A1_24_D09F	OK
d-Bo51A1_24_D10F	Dead
d-Bo51A1_24_D11F	Abnormal
d-Bo51A1_24_D12F	OK
d-Bo51A1_24_E01F	OK
d-Bo51A1_24_E02F	Dead
d-Bo51A1_24_E03F	OK
d-Bo51A1_24_E04F	OK
d-Bo51A1_24_E05F	OK
d-Bo51A1_24_E06F	Abnormal
d-Bo51A1_24_E07F	OK
d-Bo51A1_24_E08F	OK
d-Bo51A1_24_E09F	Abnormal
d-Bo51A1_24_E10F	OK
d-Bo51A1_24_E11F	OK
d-Bo51A1_24_E12F	OK
d-Bo51A1_24_F01F	OK
d-Bo51A1_24_F02F	OK
d-Bo51A1_24_F03F	OK
d-Bo51A1_24_F04F	OK
d-Bo51A1_24_F05F	OK
d-Bo51A1_24_F06F	OK
d-Bo51A1_24_F07F	OK
d-Bo51A1_24_F08F	Abnormal
d-Bo51A1_24_F09F	Abnormal
d-Bo51A1_24_F10F	OK
d-Bo51A1_24_F11F	OK
d-Bo51A1_24_F12F	OK
d-Bo51A1_24_G01F	OK
d-Bo51A1_24_G02F	OK
d-Bo51A1_24_G03F	OK
d-Bo51A1_24_G04F	OK
d-Bo51A1_24_G05F	OK
d-Bo51A1_24_G06F	Abnormal
d-Bo51A1_24_G07F	OK
d-Bo51A1_24_G08F	OK
d-Bo51A1_24_G09F	OK
d-Bo51A1_24_G10F	Abnormal
d-Bo51A1_24_G11F	OK
d-Bo51A1_24_G12F	OK
d-Bo51A1_24_H01F	OK
d-Bo51A1_24_H02F	OK
d-Bo51A1_24_H03F	Abnormal
d-Bo51A1_24_H04F	OK
d-Bo51A1_24_H05F	Dead
d-Bo51A1_24_H06F	OK
d-Bo51A1_24_H07F	Abnormal
d-Bo51A1_24_H08F	OK
d-Bo51A1_24_H09F	OK
d-Bo51A1_24_H10F	OK
d-Bo51A1_24_H11F	Abnormal
d-Bo51A1_24_H12F	OK
d-Bo51A1_25_A01F	OK
d-Bo51A1_25_A02F	OK
d-Bo51A1_25_A03F	OK
d-Bo51A1_25_A04F	OK
d-Bo51A1_25_A05F	OK
d-Bo51A1_25_A06F	OK
d-Bo51A1_25_A07F	OK
d-Bo51A1_25_A08F	OK
d-Bo51A1_25_A09F	OK
d-Bo51A1_25_A10F	Abnormal
d-Bo51A1_25_A11F	OK
d-Bo51A1_25_A12F	OK
d-Bo51A1_25_B01F	OK
d-Bo51A1_25_B02F	Abnormal
d-Bo51A1_25_B03F	Abnormal
d-Bo51A1_25_B04F	OK
d-Bo51A1_25_B05F	OK
d-Bo51A1_25_B06F	OK
d-Bo51A1_25_B07F	OK
d-Bo51A1_25_B08F	OK
d-Bo51A1_25_B09F	OK
d-Bo51A1_25_B10F	OK
d-Bo51A1_25_B11F	OK
d-Bo51A1_25_B12F	OK
d-Bo51A1_25_C01F	OK
d-Bo51A1_25_C02F	OK
d-Bo51A1_25_C03F	OK
d-Bo51A1_25_C04F	OK
d-Bo51A1_25_C05F	Abnormal
d-Bo51A1_25_C06F	OK
d-Bo51A1_25_C07F	OK
d-Bo51A1_25_C08F	OK
d-Bo51A1_25_C09F	OK
d-Bo51A1_25_C10F	OK
d-Bo51A1_25_C11F	OK
d-Bo51A1_25_C12F	OK
d-Bo51A1_25_D01F	OK
d-Bo51A1_25_D02F	OK
d-Bo51A1_25_D03F	OK
d-Bo51A1_25_D04F	OK
d-Bo51A1_25_D05F	OK
d-Bo51A1_25_D06F	OK
d-Bo51A1_25_D07F	OK
d-Bo51A1_25_D08F	OK
d-Bo51A1_25_D09F	OK
d-Bo51A1_25_D10F	OK
d-Bo51A1_25_D11F	OK
d-Bo51A1_25_D12F	OK
d-Bo51A1_25_E01F	OK
d-Bo51A1_25_E02F	OK
d-Bo51A1_25_E03F	OK
d-Bo51A1_25_E04F	OK
d-Bo51A1_25_E05F	OK
d-Bo51A1_25_E06F	OK
d-Bo51A1_25_E07F	OK
d-Bo51A1_25_E08F	Abnormal
d-Bo51A1_25_E09F	OK
d-Bo51A1_25_E10F	OK
d-Bo51A1_25_E11F	OK
d-Bo51A1_25_E12F	OK
d-Bo51A1_25_F01F	OK
d-Bo51A1_25_F02F	Abnormal
d-Bo51A1_25_F03F	OK
d-Bo51A1_25_F04F	OK
d-Bo51A1_25_F05F	OK
d-Bo51A1_25_F06F	OK
d-Bo51A1_25_F07F	Dead
d-Bo51A1_25_F08F	OK
d-Bo51A1_25_F09F	OK
d-Bo51A1_25_F10F	Abnormal
d-Bo51A1_25_F11F	OK
d-Bo51A1_25_F12F	OK
d-Bo51A1_25_G01F	OK
d-Bo51A1_25_G02F	OK
d-Bo51A1_25_G03F	OK
d-Bo51A1_25_G04F	OK
d-Bo51A1_25_G05F	OK
d-Bo51A1_25_G06F	OK
d-Bo51A1_25_G07F	OK
d-Bo51A1_25_G08F	OK
d-Bo51A1_25_G09F	OK
d-Bo51A1_25_G10F	OK
d-Bo51A1_25_G11F	OK
d-Bo51A1_25_G12F	Abnormal
d-Bo51A1_25_H01F	OK
d-Bo51A1_25_H02F	OK
d-Bo51A1_25_H03F	Abnormal
d-Bo51A1_25_H04F	OK
d-Bo51A1_25_H05F	OK
d-Bo51A1_25_H06F	OK
d-Bo51A1_25_H07F	OK
d-Bo51A1_25_H08F	OK
d-Bo51A1_25_H09F	Abnormal
d-Bo51A1_25_H10F	OK
d-Bo51A1_25_H11F	OK
d-Bo51A1_25_H12F	OK
