# Supplementary material for: Last-percent improvement in eligibility rates of crop seeds based on quality evaluation using near-infrared imaging spectrometry
Source: PLoS One. 2023 Sep 20;18(9):e0291105. doi: 10.1371/journal.pone.0291105 (PMC10511137; doi:10.1371/journal.pone.0291105)
Supplement: S1 File — (ZIP) [file pone.0291105.s005.zip › data/Y-dBo51A1R.csv]

Label	Germ
d-Bo51A1_21_A01R	Abnormal
d-Bo51A1_21_A02R	Dead
d-Bo51A1_21_A03R	OK
d-Bo51A1_21_A04R	OK
d-Bo51A1_21_A05R	OK
d-Bo51A1_21_A06R	Abnormal
d-Bo51A1_21_A07R	OK
d-Bo51A1_21_A08R	OK
d-Bo51A1_21_A09R	OK
d-Bo51A1_21_A10R	OK
d-Bo51A1_21_A11R	OK
d-Bo51A1_21_A12R	OK
d-Bo51A1_21_B01R	OK
d-Bo51A1_21_B02R	OK
d-Bo51A1_21_B03R	OK
d-Bo51A1_21_B04R	OK
d-Bo51A1_21_B05R	Dead
d-Bo51A1_21_B06R	OK
d-Bo51A1_21_B07R	OK
d-Bo51A1_21_B08R	OK
d-Bo51A1_21_B09R	OK
d-Bo51A1_21_B10R	OK
d-Bo51A1_21_B11R	OK
d-Bo51A1_21_B12R	OK
d-Bo51A1_21_C01R	OK
d-Bo51A1_21_C02R	OK
d-Bo51A1_21_C03R	Abnormal
d-Bo51A1_21_C04R	OK
d-Bo51A1_21_C05R	OK
d-Bo51A1_21_C06R	OK
d-Bo51A1_21_C07R	Abnormal
d-Bo51A1_21_C08R	OK
d-Bo51A1_21_C09R	Abnormal
d-Bo51A1_21_C10R	OK
d-Bo51A1_21_C11R	OK
d-Bo51A1_21_C12R	OK
d-Bo51A1_21_D01R	OK
d-Bo51A1_21_D02R	OK
d-Bo51A1_21_D03R	OK
d-Bo51A1_21_D04R	Dead
d-Bo51A1_21_D05R	OK
d-Bo51A1_21_D06R	OK
d-Bo51A1_21_D07R	OK
d-Bo51A1_21_D08R	OK
d-Bo51A1_21_D09R	OK
d-Bo51A1_21_D10R	OK
d-Bo51A1_21_D11R	OK
d-Bo51A1_21_D12R	Abnormal
d-Bo51A1_21_E01R	OK
d-Bo51A1_21_E02R	OK
d-Bo51A1_21_E03R	Abnormal
d-Bo51A1_21_E04R	OK
d-Bo51A1_21_E05R	OK
d-Bo51A1_21_E06R	OK
d-Bo51A1_21_E07R	Dead
d-Bo51A1_21_E08R	OK
d-Bo51A1_21_E09R	OK
d-Bo51A1_21_E10R	OK
d-Bo51A1_21_E11R	Abnormal
d-Bo51A1_21_E12R	Dead
d-Bo51A1_21_F01R	OK
d-Bo51A1_21_F02R	OK
d-Bo51A1_21_F03R	OK
d-Bo51A1_21_F04R	OK
d-Bo51A1_21_F05R	OK
d-Bo51A1_21_F06R	OK
d-Bo51A1_21_F07R	OK
d-Bo51A1_21_F08R	OK
d-Bo51A1_21_F09R	OK
d-Bo51A1_21_F10R	OK
d-Bo51A1_21_F11R	Abnormal
d-Bo51A1_21_F12R	OK
d-Bo51A1_21_G01R	OK
d-Bo51A1_21_G02R	OK
d-Bo51A1_21_G03R	OK
d-Bo51A1_21_G04R	OK
d-Bo51A1_21_G05R	Abnormal
d-Bo51A1_21_G06R	OK
d-Bo51A1_21_G07R	OK
d-Bo51A1_21_G08R	Abnormal
d-Bo51A1_21_G09R	OK
d-Bo51A1_21_G10R	Abnormal
d-Bo51A1_21_G11R	OK
d-Bo51A1_21_G12R	OK
d-Bo51A1_21_H01R	OK
d-Bo51A1_21_H02R	OK
d-Bo51A1_21_H03R	OK
d-Bo51A1_21_H04R	Abnormal
d-Bo51A1_21_H05R	OK
d-Bo51A1_21_H06R	OK
d-Bo51A1_21_H07R	OK
d-Bo51A1_21_H08R	OK
d-Bo51A1_21_H09R	Abnormal
d-Bo51A1_21_H10R	OK
d-Bo51A1_21_H11R	OK
d-Bo51A1_21_H12R	Abnormal
d-Bo51A1_22_A01R	OK
d-Bo51A1_22_A02R	OK
d-Bo51A1_22_A03R	OK
d-Bo51A1_22_A04R	OK
d-Bo51A1_22_A05R	OK
d-Bo51A1_22_A06R	OK
d-Bo51A1_22_A07R	OK
d-Bo51A1_22_A08R	OK
d-Bo51A1_22_A09R	Abnormal
d-Bo51A1_22_A10R	OK
d-Bo51A1_22_A11R	OK
d-Bo51A1_22_A12R	OK
d-Bo51A1_22_B01R	OK
d-Bo51A1_22_B02R	OK
d-Bo51A1_22_B03R	OK
d-Bo51A1_22_B04R	OK
d-Bo51A1_22_B05R	OK
d-Bo51A1_22_B06R	Dead
d-Bo51A1_22_B07R	OK
d-Bo51A1_22_B08R	OK
d-Bo51A1_22_B09R	OK
d-Bo51A1_22_B10R	OK
d-Bo51A1_22_B11R	OK
d-Bo51A1_22_B12R	Abnormal
d-Bo51A1_22_C01R	OK
d-Bo51A1_22_C02R	OK
d-Bo51A1_22_C03R	OK
d-Bo51A1_22_C04R	Abnormal
d-Bo51A1_22_C05R	OK
d-Bo51A1_22_C06R	OK
d-Bo51A1_22_C07R	OK
d-Bo51A1_22_C08R	OK
d-Bo51A1_22_C09R	OK
d-Bo51A1_22_C10R	OK
d-Bo51A1_22_C11R	OK
d-Bo51A1_22_C12R	Abnormal
d-Bo51A1_22_D01R	Abnormal
d-Bo51A1_22_D02R	OK
d-Bo51A1_22_D03R	OK
d-Bo51A1_22_D04R	Dead
d-Bo51A1_22_D05R	OK
d-Bo51A1_22_D06R	OK
d-Bo51A1_22_D07R	Abnormal
d-Bo51A1_22_D08R	OK
d-Bo51A1_22_D09R	OK
d-Bo51A1_22_D10R	Abnormal
d-Bo51A1_22_D11R	Abnormal
d-Bo51A1_22_D12R	OK
d-Bo51A1_22_E01R	OK
d-Bo51A1_22_E02R	OK
d-Bo51A1_22_E03R	OK
d-Bo51A1_22_E04R	OK
d-Bo51A1_22_E05R	Abnormal
d-Bo51A1_22_E06R	Dead
d-Bo51A1_22_E07R	OK
d-Bo51A1_22_E08R	Abnormal
d-Bo51A1_22_E09R	Abnormal
d-Bo51A1_22_E10R	OK
d-Bo51A1_22_E11R	OK
d-Bo51A1_22_E12R	OK
d-Bo51A1_22_F01R	OK
d-Bo51A1_22_F02R	OK
d-Bo51A1_22_F03R	OK
d-Bo51A1_22_F04R	OK
d-Bo51A1_22_F05R	Abnormal
d-Bo51A1_22_F06R	OK
d-Bo51A1_22_F07R	OK
d-Bo51A1_22_F08R	OK
d-Bo51A1_22_F09R	OK
d-Bo51A1_22_F10R	OK
d-Bo51A1_22_F11R	OK
d-Bo51A1_22_F12R	OK
d-Bo51A1_22_G01R	OK
d-Bo51A1_22_G02R	Abnormal
d-Bo51A1_22_G03R	OK
d-Bo51A1_22_G04R	OK
d-Bo51A1_22_G05R	OK
d-Bo51A1_22_G06R	OK
d-Bo51A1_22_G07R	OK
d-Bo51A1_22_G08R	OK
d-Bo51A1_22_G09R	OK
d-Bo51A1_22_G10R	OK
d-Bo51A1_22_G11R	OK
d-Bo51A1_22_G12R	OK
d-Bo51A1_22_H01R	OK
d-Bo51A1_22_H02R	OK
d-Bo51A1_22_H03R	Abnormal
d-Bo51A1_22_H04R	OK
d-Bo51A1_22_H05R	OK
d-Bo51A1_22_H06R	OK
d-Bo51A1_22_H07R	OK
d-Bo51A1_22_H08R	Abnormal
d-Bo51A1_22_H09R	OK
d-Bo51A1_22_H10R	Abnormal
d-Bo51A1_22_H11R	OK
d-Bo51A1_22_H12R	OK
d-Bo51A1_23_A01R	OK
d-Bo51A1_23_A02R	OK
d-Bo51A1_23_A03R	OK
d-Bo51A1_23_A04R	OK
d-Bo51A1_23_A05R	Dead
d-Bo51A1_23_A06R	OK
d-Bo51A1_23_A07R	Abnormal
d-Bo51A1_23_A08R	OK
d-Bo51A1_23_A09R	OK
d-Bo51A1_23_A10R	OK
d-Bo51A1_23_A11R	OK
d-Bo51A1_23_A12R	OK
d-Bo51A1_23_B01R	OK
d-Bo51A1_23_B02R	Abnormal
d-Bo51A1_23_B03R	OK
d-Bo51A1_23_B04R	OK
d-Bo51A1_23_B05R	OK
d-Bo51A1_23_B06R	OK
d-Bo51A1_23_B07R	OK
d-Bo51A1_23_B08R	Abnormal
d-Bo51A1_23_B09R	Abnormal
d-Bo51A1_23_B10R	OK
d-Bo51A1_23_B11R	OK
d-Bo51A1_23_B12R	OK
d-Bo51A1_23_C01R	OK
d-Bo51A1_23_C02R	Abnormal
d-Bo51A1_23_C03R	OK
d-Bo51A1_23_C04R	OK
d-Bo51A1_23_C05R	OK
d-Bo51A1_23_C06R	OK
d-Bo51A1_23_C07R	Dead
d-Bo51A1_23_C08R	OK
d-Bo51A1_23_C09R	OK
d-Bo51A1_23_C10R	OK
d-Bo51A1_23_C11R	OK
d-Bo51A1_23_C12R	Abnormal
d-Bo51A1_23_D01R	OK
d-Bo51A1_23_D02R	OK
d-Bo51A1_23_D03R	OK
d-Bo51A1_23_D04R	OK
d-Bo51A1_23_D05R	OK
d-Bo51A1_23_D06R	OK
d-Bo51A1_23_D07R	Abnormal
d-Bo51A1_23_D08R	OK
d-Bo51A1_23_D09R	Abnormal
d-Bo51A1_23_D10R	Dead
d-Bo51A1_23_D11R	OK
d-Bo51A1_23_D12R	OK
d-Bo51A1_23_E01R	OK
d-Bo51A1_23_E02R	OK
d-Bo51A1_23_E03R	OK
d-Bo51A1_23_E04R	OK
d-Bo51A1_23_E05R	OK
d-Bo51A1_23_E06R	OK
d-Bo51A1_23_E07R	OK
d-Bo51A1_23_E08R	Abnormal
d-Bo51A1_23_E09R	OK
d-Bo51A1_23_E10R	Abnormal
d-Bo51A1_23_E11R	OK
d-Bo51A1_23_E12R	OK
d-Bo51A1_23_F01R	OK
d-Bo51A1_23_F02R	OK
d-Bo51A1_23_F03R	OK
d-Bo51A1_23_F04R	OK
d-Bo51A1_23_F05R	Dead
d-Bo51A1_23_F06R	OK
d-Bo51A1_23_F07R	Abnormal
d-Bo51A1_23_F08R	OK
d-Bo51A1_23_F09R	OK
d-Bo51A1_23_F10R	OK
d-Bo51A1_23_F11R	OK
d-Bo51A1_23_F12R	OK
d-Bo51A1_23_G01R	Abnormal
d-Bo51A1_23_G02R	OK
d-Bo51A1_23_G03R	OK
d-Bo51A1_23_G04R	OK
d-Bo51A1_23_G05R	OK
d-Bo51A1_23_G06R	OK
d-Bo51A1_23_G07R	OK
d-Bo51A1_23_G08R	OK
d-Bo51A1_23_G09R	OK
d-Bo51A1_23_G10R	OK
d-Bo51A1_23_G11R	OK
d-Bo51A1_23_G12R	OK
d-Bo51A1_23_H01R	OK
d-Bo51A1_23_H02R	Abnormal
d-Bo51A1_23_H03R	OK
d-Bo51A1_23_H04R	OK
d-Bo51A1_23_H05R	OK
d-Bo51A1_23_H06R	OK
d-Bo51A1_23_H07R	OK
d-Bo51A1_23_H08R	OK
d-Bo51A1_23_H09R	OK
d-Bo51A1_23_H10R	Dead
d-Bo51A1_23_H11R	OK
d-Bo51A1_23_H12R	OK
d-Bo51A1_24_A01R	Abnormal
d-Bo51A1_24_A02R	OK
d-Bo51A1_24_A03R	OK
d-Bo51A1_24_A04R	OK
d-Bo51A1_24_A05R	OK
d-Bo51A1_24_A06R	Abnormal
d-Bo51A1_24_A07R	OK
d-Bo51A1_24_A08R	OK
d-Bo51A1_24_A09R	Abnormal
d-Bo51A1_24_A10R	OK
d-Bo51A1_24_A11R	OK
d-Bo51A1_24_A12R	OK
d-Bo51A1_24_B01R	OK
d-Bo51A1_24_B02R	OK
d-Bo51A1_24_B03R	OK
d-Bo51A1_24_B04R	OK
d-Bo51A1_24_B05R	Dead
d-Bo51A1_24_B06R	Abnormal
d-Bo51A1_24_B07R	OK
d-Bo51A1_24_B08R	OK
d-Bo51A1_24_B09R	OK
d-Bo51A1_24_B10R	OK
d-Bo51A1_24_B11R	OK
d-Bo51A1_24_B12R	Abnormal
d-Bo51A1_24_C01R	OK
d-Bo51A1_24_C02R	OK
d-Bo51A1_24_C03R	Dead
d-Bo51A1_24_C04R	Abnormal
d-Bo51A1_24_C05R	OK
d-Bo51A1_24_C06R	OK
d-Bo51A1_24_C07R	OK
d-Bo51A1_24_C08R	OK
d-Bo51A1_24_C09R	OK
d-Bo51A1_24_C10R	OK
d-Bo51A1_24_C11R	OK
d-Bo51A1_24_C12R	OK
d-Bo51A1_24_D01R	OK
d-Bo51A1_24_D02R	OK
d-Bo51A1_24_D03R	OK
d-Bo51A1_24_D04R	OK
d-Bo51A1_24_D05R	OK
d-Bo51A1_24_D06R	OK
d-Bo51A1_24_D07R	Abnormal
d-Bo51A1_24_D08R	OK
d-Bo51A1_24_D09R	OK
d-Bo51A1_24_D10R	Dead
d-Bo51A1_24_D11R	Abnormal
d-Bo51A1_24_D12R	OK
d-Bo51A1_24_E01R	OK
d-Bo51A1_24_E02R	Dead
d-Bo51A1_24_E03R	OK
d-Bo51A1_24_E04R	OK
d-Bo51A1_24_E05R	OK
d-Bo51A1_24_E06R	Abnormal
d-Bo51A1_24_E07R	OK
d-Bo51A1_24_E08R	OK
d-Bo51A1_24_E09R	Abnormal
d-Bo51A1_24_E10R	OK
d-Bo51A1_24_E11R	OK
d-Bo51A1_24_E12R	OK
d-Bo51A1_24_F01R	OK
d-Bo51A1_24_F02R	OK
d-Bo51A1_24_F03R	OK
d-Bo51A1_24_F04R	OK
d-Bo51A1_24_F05R	OK
d-Bo51A1_24_F06R	OK
d-Bo51A1_24_F07R	OK
d-Bo51A1_24_F08R	Abnormal
d-Bo51A1_24_F09R	Abnormal
d-Bo51A1_24_F10R	OK
d-Bo51A1_24_F11R	OK
d-Bo51A1_24_F12R	OK
d-Bo51A1_24_G01R	OK
d-Bo51A1_24_G02R	OK
d-Bo51A1_24_G03R	OK
d-Bo51A1_24_G04R	OK
d-Bo51A1_24_G05R	OK
d-Bo51A1_24_G06R	Abnormal
d-Bo51A1_24_G07R	OK
d-Bo51A1_24_G08R	OK
d-Bo51A1_24_G09R	OK
d-Bo51A1_24_G10R	Abnormal
d-Bo51A1_24_G11R	OK
d-Bo51A1_24_G12R	OK
d-Bo51A1_24_H01R	OK
d-Bo51A1_24_H02R	OK
d-Bo51A1_24_H03R	Abnormal
d-Bo51A1_24_H04R	OK
d-Bo51A1_24_H05R	Dead
d-Bo51A1_24_H06R	OK
d-Bo51A1_24_H07R	Abnormal
d-Bo51A1_24_H08R	OK
d-Bo51A1_24_H09R	OK
d-Bo51A1_24_H10R	OK
d-Bo51A1_24_H11R	Abnormal
d-Bo51A1_24_H12R	OK
d-Bo51A1_25_A01R	OK
d-Bo51A1_25_A02R	OK
d-Bo51A1_25_A03R	OK
d-Bo51A1_25_A04R	OK
d-Bo51A1_25_A05R	OK
d-Bo51A1_25_A06R	OK
d-Bo51A1_25_A07R	OK
d-Bo51A1_25_A08R	OK
d-Bo51A1_25_A09R	OK
d-Bo51A1_25_A10R	Abnormal
d-Bo51A1_25_A11R	OK
d-Bo51A1_25_A12R	OK
d-Bo51A1_25_B01R	OK
d-Bo51A1_25_B02R	Abnormal
d-Bo51A1_25_B03R	Abnormal
d-Bo51A1_25_B04R	OK
d-Bo51A1_25_B05R	OK
d-Bo51A1_25_B06R	OK
d-Bo51A1_25_B07R	OK
d-Bo51A1_25_B08R	OK
d-Bo51A1_25_B09R	OK
d-Bo51A1_25_B10R	OK
d-Bo51A1_25_B11R	OK
d-Bo51A1_25_B12R	OK
d-Bo51A1_25_C01R	OK
d-Bo51A1_25_C02R	OK
d-Bo51A1_25_C03R	OK
d-Bo51A1_25_C04R	OK
d-Bo51A1_25_C05R	Abnormal
d-Bo51A1_25_C06R	OK
d-Bo51A1_25_C07R	OK
d-Bo51A1_25_C08R	OK
d-Bo51A1_25_C09R	OK
d-Bo51A1_25_C10R	OK
d-Bo51A1_25_C11R	OK
d-Bo51A1_25_C12R	OK
d-Bo51A1_25_D01R	OK
d-Bo51A1_25_D02R	OK
d-Bo51A1_25_D03R	OK
d-Bo51A1_25_D04R	OK
d-Bo51A1_25_D05R	OK
d-Bo51A1_25_D06R	OK
d-Bo51A1_25_D07R	OK
d-Bo51A1_25_D08R	OK
d-Bo51A1_25_D09R	OK
d-Bo51A1_25_D10R	OK
d-Bo51A1_25_D11R	OK
d-Bo51A1_25_D12R	OK
d-Bo51A1_25_E01R	OK
d-Bo51A1_25_E02R	OK
d-Bo51A1_25_E03R	OK
d-Bo51A1_25_E04R	OK
d-Bo51A1_25_E05R	OK
d-Bo51A1_25_E06R	OK
d-Bo51A1_25_E07R	OK
d-Bo51A1_25_E08R	Abnormal
d-Bo51A1_25_E09R	OK
d-Bo51A1_25_E10R	OK
d-Bo51A1_25_E11R	OK
d-Bo51A1_25_E12R	OK
d-Bo51A1_25_F01R	OK
d-Bo51A1_25_F02R	Abnormal
d-Bo51A1_25_F03R	OK
d-Bo51A1_25_F04R	OK
d-Bo51A1_25_F05R	OK
d-Bo51A1_25_F06R	OK
d-Bo51A1_25_F07R	Dead
d-Bo51A1_25_F08R	OK
d-Bo51A1_25_F09R	OK
d-Bo51A1_25_F10R	Abnormal
d-Bo51A1_25_F11R	OK
d-Bo51A1_25_F12R	OK
d-Bo51A1_25_G01R	OK
d-Bo51A1_25_G02R	OK
d-Bo51A1_25_G03R	OK
d-Bo51A1_25_G04R	OK
d-Bo51A1_25_G05R	OK
d-Bo51A1_25_G06R	OK
d-Bo51A1_25_G07R	OK
d-Bo51A1_25_G08R	OK
d-Bo51A1_25_G09R	OK
d-Bo51A1_25_G10R	OK
d-Bo51A1_25_G11R	OK
d-Bo51A1_25_G12R	Abnormal
d-Bo51A1_25_H01R	OK
d-Bo51A1_25_H02R	OK
d-Bo51A1_25_H03R	Abnormal
d-Bo51A1_25_H04R	OK
d-Bo51A1_25_H05R	OK
d-Bo51A1_25_H06R	OK
d-Bo51A1_25_H07R	OK
d-Bo51A1_25_H08R	OK
d-Bo51A1_25_H09R	Abnormal
d-Bo51A1_25_H10R	OK
d-Bo51A1_25_H11R	OK
d-Bo51A1_25_H12R	OK
