# Supplementary material for: Last-percent improvement in eligibility rates of crop seeds based on quality evaluation using near-infrared imaging spectrometry
Source: PLoS One. 2023 Sep 20;18(9):e0291105. doi: 10.1371/journal.pone.0291105 (PMC10511137; doi:10.1371/journal.pone.0291105)
Supplement: S1 File — (ZIP) [file pone.0291105.s005.zip › data/Y-dCa47A1F.csv]

Label	AND
d-Ca47A1_01_A01F	NG
d-Ca47A1_01_A02F	OK
d-Ca47A1_01_A03F	NG
d-Ca47A1_01_A04F	OK
d-Ca47A1_01_A05F	OK
d-Ca47A1_01_A06F	NG
d-Ca47A1_01_A08F	NG
d-Ca47A1_01_A09F	OK
d-Ca47A1_01_A10F	OK
d-Ca47A1_01_A11F	NG
d-Ca47A1_01_A12F	OK
d-Ca47A1_01_B01F	OK
d-Ca47A1_01_B02F	OK
d-Ca47A1_01_B03F	OK
d-Ca47A1_01_B04F	OK
d-Ca47A1_01_B05F	OK
d-Ca47A1_01_B06F	OK
d-Ca47A1_01_B07F	NG
d-Ca47A1_01_B08F	OK
d-Ca47A1_01_B09F	OK
d-Ca47A1_01_B10F	OK
d-Ca47A1_01_B11F	OK
d-Ca47A1_01_B12F	OK
d-Ca47A1_01_C01F	NG
d-Ca47A1_01_C02F	OK
d-Ca47A1_01_C03F	OK
d-Ca47A1_01_C04F	NG
d-Ca47A1_01_C05F	OK
d-Ca47A1_01_C06F	OK
d-Ca47A1_01_C07F	OK
d-Ca47A1_01_C08F	OK
d-Ca47A1_01_C09F	NG
d-Ca47A1_01_C10F	OK
d-Ca47A1_01_C11F	NG
d-Ca47A1_01_C12F	OK
d-Ca47A1_01_D01F	OK
d-Ca47A1_01_D02F	OK
d-Ca47A1_01_D03F	NG
d-Ca47A1_01_D04F	OK
d-Ca47A1_01_D05F	OK
d-Ca47A1_01_D06F	OK
d-Ca47A1_01_D07F	OK
d-Ca47A1_01_D08F	OK
d-Ca47A1_01_D10F	OK
d-Ca47A1_01_D11F	OK
d-Ca47A1_01_D12F	OK
d-Ca47A1_01_E01F	OK
d-Ca47A1_01_E02F	NG
d-Ca47A1_01_E03F	NG
d-Ca47A1_01_E04F	NG
d-Ca47A1_01_E05F	NG
d-Ca47A1_01_E06F	OK
d-Ca47A1_01_E07F	NG
d-Ca47A1_01_E08F	NG
d-Ca47A1_01_E09F	OK
d-Ca47A1_01_E10F	OK
d-Ca47A1_01_E11F	OK
d-Ca47A1_01_E12F	OK
d-Ca47A1_01_F01F	NG
d-Ca47A1_01_F02F	OK
d-Ca47A1_01_F03F	NG
d-Ca47A1_01_F04F	NG
d-Ca47A1_01_F05F	OK
d-Ca47A1_01_F06F	NG
d-Ca47A1_01_F07F	OK
d-Ca47A1_01_F08F	OK
d-Ca47A1_01_F09F	NG
d-Ca47A1_01_F10F	OK
d-Ca47A1_01_F11F	OK
d-Ca47A1_01_F12F	OK
d-Ca47A1_01_G01F	NG
d-Ca47A1_01_G02F	OK
d-Ca47A1_01_G03F	OK
d-Ca47A1_01_G04F	OK
d-Ca47A1_01_G05F	NG
d-Ca47A1_01_G06F	OK
d-Ca47A1_01_G07F	OK
d-Ca47A1_01_G08F	OK
d-Ca47A1_01_G09F	NG
d-Ca47A1_01_G10F	OK
d-Ca47A1_01_G11F	OK
d-Ca47A1_01_G12F	OK
d-Ca47A1_01_H01F	OK
d-Ca47A1_01_H02F	NG
d-Ca47A1_01_H03F	NG
d-Ca47A1_01_H04F	NG
d-Ca47A1_01_H05F	NG
d-Ca47A1_01_H06F	OK
d-Ca47A1_01_H07F	NG
d-Ca47A1_01_H08F	NG
d-Ca47A1_01_H09F	NG
d-Ca47A1_01_H10F	OK
d-Ca47A1_01_H11F	OK
d-Ca47A1_01_H12F	OK
d-Ca47A1_02_A01F	OK
d-Ca47A1_02_A02F	NG
d-Ca47A1_02_A03F	OK
d-Ca47A1_02_A04F	OK
d-Ca47A1_02_A05F	NG
d-Ca47A1_02_A06F	NG
d-Ca47A1_02_A07F	OK
d-Ca47A1_02_A08F	OK
d-Ca47A1_02_A09F	OK
d-Ca47A1_02_A10F	OK
d-Ca47A1_02_A11F	OK
d-Ca47A1_02_A12F	NG
d-Ca47A1_02_B01F	NG
d-Ca47A1_02_B02F	OK
d-Ca47A1_02_B03F	OK
d-Ca47A1_02_B04F	OK
d-Ca47A1_02_B05F	NG
d-Ca47A1_02_B06F	OK
d-Ca47A1_02_B07F	NG
d-Ca47A1_02_B08F	NG
d-Ca47A1_02_B09F	OK
d-Ca47A1_02_B10F	OK
d-Ca47A1_02_B11F	OK
d-Ca47A1_02_B12F	NG
d-Ca47A1_02_C01F	OK
d-Ca47A1_02_C02F	NG
d-Ca47A1_02_C03F	NG
d-Ca47A1_02_C04F	OK
d-Ca47A1_02_C05F	OK
d-Ca47A1_02_C06F	OK
d-Ca47A1_02_C07F	OK
d-Ca47A1_02_C08F	OK
d-Ca47A1_02_C09F	OK
d-Ca47A1_02_C10F	OK
d-Ca47A1_02_C11F	OK
d-Ca47A1_02_C12F	NG
d-Ca47A1_02_D01F	NG
d-Ca47A1_02_D02F	OK
d-Ca47A1_02_D03F	OK
d-Ca47A1_02_D04F	OK
d-Ca47A1_02_D05F	OK
d-Ca47A1_02_D06F	NG
d-Ca47A1_02_D07F	NG
d-Ca47A1_02_D08F	OK
d-Ca47A1_02_D09F	OK
d-Ca47A1_02_D10F	OK
d-Ca47A1_02_D11F	OK
d-Ca47A1_02_D12F	OK
d-Ca47A1_02_E01F	OK
d-Ca47A1_02_E02F	OK
d-Ca47A1_02_E03F	OK
d-Ca47A1_02_E04F	NG
d-Ca47A1_02_E05F	NG
d-Ca47A1_02_E06F	OK
d-Ca47A1_02_E07F	OK
d-Ca47A1_02_E08F	NG
d-Ca47A1_02_E09F	OK
d-Ca47A1_02_E10F	NG
d-Ca47A1_02_E11F	NG
d-Ca47A1_02_E12F	OK
d-Ca47A1_02_F01F	NG
d-Ca47A1_02_F02F	OK
d-Ca47A1_02_F03F	OK
d-Ca47A1_02_F04F	OK
d-Ca47A1_02_F06F	NG
d-Ca47A1_02_F07F	OK
d-Ca47A1_02_F08F	NG
d-Ca47A1_02_F09F	OK
d-Ca47A1_02_F10F	OK
d-Ca47A1_02_F11F	OK
d-Ca47A1_02_F12F	NG
d-Ca47A1_02_G01F	NG
d-Ca47A1_02_G02F	NG
d-Ca47A1_02_G03F	OK
d-Ca47A1_02_G04F	NG
d-Ca47A1_02_G05F	OK
d-Ca47A1_02_G06F	NG
d-Ca47A1_02_G07F	OK
d-Ca47A1_02_G08F	NG
d-Ca47A1_02_G09F	NG
d-Ca47A1_02_G10F	OK
d-Ca47A1_02_G11F	OK
d-Ca47A1_02_G12F	OK
d-Ca47A1_02_H01F	OK
d-Ca47A1_02_H02F	OK
d-Ca47A1_02_H03F	OK
d-Ca47A1_02_H04F	OK
d-Ca47A1_02_H05F	OK
d-Ca47A1_02_H06F	NG
d-Ca47A1_02_H07F	NG
d-Ca47A1_02_H08F	OK
d-Ca47A1_02_H09F	OK
d-Ca47A1_02_H10F	NG
d-Ca47A1_02_H11F	OK
d-Ca47A1_02_H12F	NG
d-Ca47A1_03_A02F	OK
d-Ca47A1_03_A03F	OK
d-Ca47A1_03_A04F	NG
d-Ca47A1_03_A05F	OK
d-Ca47A1_03_A06F	OK
d-Ca47A1_03_A07F	NG
d-Ca47A1_03_A08F	OK
d-Ca47A1_03_A09F	OK
d-Ca47A1_03_A10F	OK
d-Ca47A1_03_A11F	OK
d-Ca47A1_03_A12F	NG
d-Ca47A1_03_B01F	OK
d-Ca47A1_03_B02F	OK
d-Ca47A1_03_B03F	OK
d-Ca47A1_03_B04F	NG
d-Ca47A1_03_B05F	OK
d-Ca47A1_03_B06F	OK
d-Ca47A1_03_B07F	OK
d-Ca47A1_03_B08F	OK
d-Ca47A1_03_B09F	NG
d-Ca47A1_03_B10F	NG
d-Ca47A1_03_B11F	OK
d-Ca47A1_03_B12F	OK
d-Ca47A1_03_C01F	OK
d-Ca47A1_03_C02F	OK
d-Ca47A1_03_C03F	OK
d-Ca47A1_03_C04F	OK
d-Ca47A1_03_C05F	OK
d-Ca47A1_03_C06F	OK
d-Ca47A1_03_C07F	OK
d-Ca47A1_03_C08F	OK
d-Ca47A1_03_C09F	OK
d-Ca47A1_03_C10F	OK
d-Ca47A1_03_C11F	OK
d-Ca47A1_03_C12F	OK
d-Ca47A1_03_D01F	OK
d-Ca47A1_03_D03F	OK
d-Ca47A1_03_D04F	NG
d-Ca47A1_03_D05F	OK
d-Ca47A1_03_D06F	NG
d-Ca47A1_03_D07F	NG
d-Ca47A1_03_D08F	NG
d-Ca47A1_03_D09F	OK
d-Ca47A1_03_D10F	OK
d-Ca47A1_03_D11F	OK
d-Ca47A1_03_D12F	OK
d-Ca47A1_03_E01F	OK
d-Ca47A1_03_E02F	NG
d-Ca47A1_03_E03F	OK
d-Ca47A1_03_E04F	NG
d-Ca47A1_03_E05F	OK
d-Ca47A1_03_E06F	OK
d-Ca47A1_03_E07F	NG
d-Ca47A1_03_E08F	OK
d-Ca47A1_03_E09F	OK
d-Ca47A1_03_E10F	OK
d-Ca47A1_03_E11F	OK
d-Ca47A1_03_E12F	OK
d-Ca47A1_03_F01F	NG
d-Ca47A1_03_F02F	OK
d-Ca47A1_03_F03F	OK
d-Ca47A1_03_F04F	OK
d-Ca47A1_03_F05F	NG
d-Ca47A1_03_F06F	OK
d-Ca47A1_03_F07F	OK
d-Ca47A1_03_F08F	NG
d-Ca47A1_03_F09F	OK
d-Ca47A1_03_F10F	OK
d-Ca47A1_03_F11F	OK
d-Ca47A1_03_F12F	NG
d-Ca47A1_03_G01F	NG
d-Ca47A1_03_G02F	OK
d-Ca47A1_03_G03F	OK
d-Ca47A1_03_G04F	OK
d-Ca47A1_03_G05F	OK
d-Ca47A1_03_G06F	OK
d-Ca47A1_03_G07F	OK
d-Ca47A1_03_G08F	NG
d-Ca47A1_03_G09F	NG
d-Ca47A1_03_G10F	OK
d-Ca47A1_03_G11F	NG
d-Ca47A1_03_G12F	NG
d-Ca47A1_03_H01F	OK
d-Ca47A1_03_H02F	NG
d-Ca47A1_03_H03F	OK
d-Ca47A1_03_H04F	OK
d-Ca47A1_03_H05F	OK
d-Ca47A1_03_H06F	NG
d-Ca47A1_03_H07F	OK
d-Ca47A1_03_H08F	OK
d-Ca47A1_03_H09F	OK
d-Ca47A1_03_H10F	OK
d-Ca47A1_03_H11F	OK
d-Ca47A1_03_H12F	OK
d-Ca47A1_04_A01F	NG
d-Ca47A1_04_A02F	OK
d-Ca47A1_04_A03F	OK
d-Ca47A1_04_A04F	NG
d-Ca47A1_04_A05F	OK
d-Ca47A1_04_A06F	NG
d-Ca47A1_04_A07F	NG
d-Ca47A1_04_A08F	OK
d-Ca47A1_04_A09F	OK
d-Ca47A1_04_A10F	OK
d-Ca47A1_04_A11F	OK
d-Ca47A1_04_A12F	OK
d-Ca47A1_04_B01F	NG
d-Ca47A1_04_B02F	OK
d-Ca47A1_04_B03F	NG
d-Ca47A1_04_B04F	OK
d-Ca47A1_04_B05F	NG
d-Ca47A1_04_B06F	NG
d-Ca47A1_04_B07F	OK
d-Ca47A1_04_B08F	OK
d-Ca47A1_04_B09F	OK
d-Ca47A1_04_B10F	OK
d-Ca47A1_04_B11F	OK
d-Ca47A1_04_B12F	OK
d-Ca47A1_04_C01F	NG
d-Ca47A1_04_C02F	OK
d-Ca47A1_04_C03F	OK
d-Ca47A1_04_C04F	OK
d-Ca47A1_04_C05F	NG
d-Ca47A1_04_C06F	OK
d-Ca47A1_04_C07F	OK
d-Ca47A1_04_C08F	OK
d-Ca47A1_04_C09F	NG
d-Ca47A1_04_C10F	NG
d-Ca47A1_04_C11F	OK
d-Ca47A1_04_C12F	OK
d-Ca47A1_04_D01F	OK
d-Ca47A1_04_D02F	OK
d-Ca47A1_04_D03F	OK
d-Ca47A1_04_D04F	OK
d-Ca47A1_04_D05F	NG
d-Ca47A1_04_D06F	OK
d-Ca47A1_04_D07F	OK
d-Ca47A1_04_D08F	OK
d-Ca47A1_04_D09F	OK
d-Ca47A1_04_D10F	OK
d-Ca47A1_04_D11F	OK
d-Ca47A1_04_D12F	OK
d-Ca47A1_04_E01F	NG
d-Ca47A1_04_E02F	OK
d-Ca47A1_04_E03F	OK
d-Ca47A1_04_E05F	OK
d-Ca47A1_04_E06F	NG
d-Ca47A1_04_E07F	OK
d-Ca47A1_04_E08F	OK
d-Ca47A1_04_E09F	OK
d-Ca47A1_04_E10F	OK
d-Ca47A1_04_E11F	OK
d-Ca47A1_04_E12F	OK
d-Ca47A1_04_F01F	OK
d-Ca47A1_04_F02F	OK
d-Ca47A1_04_F03F	OK
d-Ca47A1_04_F04F	NG
d-Ca47A1_04_F05F	OK
d-Ca47A1_04_F06F	NG
d-Ca47A1_04_F07F	OK
d-Ca47A1_04_F08F	NG
d-Ca47A1_04_F09F	OK
d-Ca47A1_04_F10F	OK
d-Ca47A1_04_F11F	NG
d-Ca47A1_04_F12F	OK
d-Ca47A1_04_G01F	OK
d-Ca47A1_04_G02F	NG
d-Ca47A1_04_G03F	OK
d-Ca47A1_04_G04F	OK
d-Ca47A1_04_G05F	OK
d-Ca47A1_04_G06F	OK
d-Ca47A1_04_G07F	OK
d-Ca47A1_04_G08F	OK
d-Ca47A1_04_G09F	OK
d-Ca47A1_04_G10F	NG
d-Ca47A1_04_G11F	NG
d-Ca47A1_04_G12F	NG
d-Ca47A1_04_H01F	OK
d-Ca47A1_04_H02F	OK
d-Ca47A1_04_H03F	OK
d-Ca47A1_04_H04F	OK
d-Ca47A1_04_H05F	NG
d-Ca47A1_04_H06F	OK
d-Ca47A1_04_H07F	OK
d-Ca47A1_04_H08F	OK
d-Ca47A1_04_H09F	OK
d-Ca47A1_04_H10F	NG
d-Ca47A1_04_H11F	OK
d-Ca47A1_04_H12F	NG
d-Ca47A1_05_A01F	OK
d-Ca47A1_05_A02F	NG
d-Ca47A1_05_A03F	OK
d-Ca47A1_05_A04F	NG
d-Ca47A1_05_A05F	NG
d-Ca47A1_05_A06F	OK
d-Ca47A1_05_A07F	OK
d-Ca47A1_05_A08F	NG
d-Ca47A1_05_A09F	OK
d-Ca47A1_05_A10F	NG
d-Ca47A1_05_A11F	NG
d-Ca47A1_05_A12F	OK
d-Ca47A1_05_B01F	NG
d-Ca47A1_05_B02F	NG
d-Ca47A1_05_B03F	NG
d-Ca47A1_05_B04F	OK
d-Ca47A1_05_B05F	OK
d-Ca47A1_05_B06F	OK
d-Ca47A1_05_B07F	OK
d-Ca47A1_05_B08F	OK
d-Ca47A1_05_B09F	OK
d-Ca47A1_05_B10F	OK
d-Ca47A1_05_B11F	OK
d-Ca47A1_05_B12F	OK
d-Ca47A1_05_C01F	NG
d-Ca47A1_05_C02F	OK
d-Ca47A1_05_C03F	OK
d-Ca47A1_05_C04F	NG
d-Ca47A1_05_C05F	NG
d-Ca47A1_05_C06F	OK
d-Ca47A1_05_C07F	OK
d-Ca47A1_05_C08F	OK
d-Ca47A1_05_C09F	OK
d-Ca47A1_05_C10F	OK
d-Ca47A1_05_C11F	OK
d-Ca47A1_05_C12F	NG
d-Ca47A1_05_D01F	OK
d-Ca47A1_05_D02F	OK
d-Ca47A1_05_D03F	NG
d-Ca47A1_05_D04F	OK
d-Ca47A1_05_D05F	OK
d-Ca47A1_05_D06F	OK
d-Ca47A1_05_D07F	NG
d-Ca47A1_05_D08F	OK
d-Ca47A1_05_D09F	OK
d-Ca47A1_05_D10F	OK
d-Ca47A1_05_D11F	OK
d-Ca47A1_05_D12F	NG
d-Ca47A1_05_E01F	OK
d-Ca47A1_05_E03F	OK
d-Ca47A1_05_E04F	NG
d-Ca47A1_05_E05F	OK
d-Ca47A1_05_E06F	OK
d-Ca47A1_05_E07F	OK
d-Ca47A1_05_E08F	OK
d-Ca47A1_05_E09F	NG
d-Ca47A1_05_E10F	NG
d-Ca47A1_05_E11F	OK
d-Ca47A1_05_E12F	OK
d-Ca47A1_05_F01F	OK
d-Ca47A1_05_F02F	OK
d-Ca47A1_05_F03F	OK
d-Ca47A1_05_F05F	OK
d-Ca47A1_05_F06F	NG
d-Ca47A1_05_F07F	OK
d-Ca47A1_05_F08F	OK
d-Ca47A1_05_F09F	NG
d-Ca47A1_05_F10F	NG
d-Ca47A1_05_F11F	OK
d-Ca47A1_05_F12F	OK
d-Ca47A1_05_G01F	OK
d-Ca47A1_05_G02F	OK
d-Ca47A1_05_G03F	OK
d-Ca47A1_05_G04F	OK
d-Ca47A1_05_G05F	OK
d-Ca47A1_05_G06F	NG
d-Ca47A1_05_G07F	OK
d-Ca47A1_05_G08F	OK
d-Ca47A1_05_G09F	OK
d-Ca47A1_05_G10F	OK
d-Ca47A1_05_G11F	NG
d-Ca47A1_05_G12F	OK
d-Ca47A1_05_H01F	OK
d-Ca47A1_05_H02F	OK
d-Ca47A1_05_H03F	OK
d-Ca47A1_05_H04F	NG
d-Ca47A1_05_H05F	OK
d-Ca47A1_05_H06F	NG
d-Ca47A1_05_H07F	NG
d-Ca47A1_05_H08F	OK
d-Ca47A1_05_H09F	OK
d-Ca47A1_05_H10F	OK
d-Ca47A1_05_H11F	OK
d-Ca47A1_05_H12F	OK
