# Supplementary material for: Last-percent improvement in eligibility rates of crop seeds based on quality evaluation using near-infrared imaging spectrometry
Source: PLoS One. 2023 Sep 20;18(9):e0291105. doi: 10.1371/journal.pone.0291105 (PMC10511137; doi:10.1371/journal.pone.0291105)
Supplement: S1 File — (ZIP) [file pone.0291105.s005.zip › data/Y-dCa47A1R.csv]

Label	AND
d-Ca47A1_01_A01R	NG
d-Ca47A1_01_A02R	OK
d-Ca47A1_01_A03R	NG
d-Ca47A1_01_A04R	OK
d-Ca47A1_01_A05R	OK
d-Ca47A1_01_A06R	NG
d-Ca47A1_01_A08R	NG
d-Ca47A1_01_A09R	OK
d-Ca47A1_01_A10R	OK
d-Ca47A1_01_A11R	NG
d-Ca47A1_01_A12R	OK
d-Ca47A1_01_B01R	OK
d-Ca47A1_01_B02R	OK
d-Ca47A1_01_B03R	OK
d-Ca47A1_01_B04R	OK
d-Ca47A1_01_B05R	OK
d-Ca47A1_01_B06R	OK
d-Ca47A1_01_B07R	NG
d-Ca47A1_01_B08R	OK
d-Ca47A1_01_B09R	OK
d-Ca47A1_01_B10R	OK
d-Ca47A1_01_B11R	OK
d-Ca47A1_01_B12R	OK
d-Ca47A1_01_C01R	NG
d-Ca47A1_01_C02R	OK
d-Ca47A1_01_C03R	OK
d-Ca47A1_01_C04R	NG
d-Ca47A1_01_C05R	OK
d-Ca47A1_01_C06R	OK
d-Ca47A1_01_C07R	OK
d-Ca47A1_01_C08R	OK
d-Ca47A1_01_C09R	NG
d-Ca47A1_01_C10R	OK
d-Ca47A1_01_C11R	NG
d-Ca47A1_01_C12R	OK
d-Ca47A1_01_D01R	OK
d-Ca47A1_01_D02R	OK
d-Ca47A1_01_D03R	NG
d-Ca47A1_01_D04R	OK
d-Ca47A1_01_D05R	OK
d-Ca47A1_01_D06R	OK
d-Ca47A1_01_D07R	OK
d-Ca47A1_01_D08R	OK
d-Ca47A1_01_D10R	OK
d-Ca47A1_01_D11R	OK
d-Ca47A1_01_D12R	OK
d-Ca47A1_01_E01R	OK
d-Ca47A1_01_E02R	NG
d-Ca47A1_01_E03R	NG
d-Ca47A1_01_E04R	NG
d-Ca47A1_01_E05R	NG
d-Ca47A1_01_E06R	OK
d-Ca47A1_01_E07R	NG
d-Ca47A1_01_E08R	NG
d-Ca47A1_01_E09R	OK
d-Ca47A1_01_E10R	OK
d-Ca47A1_01_E11R	OK
d-Ca47A1_01_E12R	OK
d-Ca47A1_01_F01R	NG
d-Ca47A1_01_F02R	OK
d-Ca47A1_01_F03R	NG
d-Ca47A1_01_F04R	NG
d-Ca47A1_01_F05R	OK
d-Ca47A1_01_F06R	NG
d-Ca47A1_01_F07R	OK
d-Ca47A1_01_F08R	OK
d-Ca47A1_01_F09R	NG
d-Ca47A1_01_F10R	OK
d-Ca47A1_01_F11R	OK
d-Ca47A1_01_F12R	OK
d-Ca47A1_01_G01R	NG
d-Ca47A1_01_G02R	OK
d-Ca47A1_01_G03R	OK
d-Ca47A1_01_G04R	OK
d-Ca47A1_01_G05R	NG
d-Ca47A1_01_G06R	OK
d-Ca47A1_01_G07R	OK
d-Ca47A1_01_G08R	OK
d-Ca47A1_01_G09R	NG
d-Ca47A1_01_G10R	OK
d-Ca47A1_01_G11R	OK
d-Ca47A1_01_G12R	OK
d-Ca47A1_01_H01R	OK
d-Ca47A1_01_H02R	NG
d-Ca47A1_01_H03R	NG
d-Ca47A1_01_H04R	NG
d-Ca47A1_01_H05R	NG
d-Ca47A1_01_H06R	OK
d-Ca47A1_01_H07R	NG
d-Ca47A1_01_H08R	NG
d-Ca47A1_01_H09R	NG
d-Ca47A1_01_H10R	OK
d-Ca47A1_01_H11R	OK
d-Ca47A1_01_H12R	OK
d-Ca47A1_02_A01R	OK
d-Ca47A1_02_A02R	NG
d-Ca47A1_02_A03R	OK
d-Ca47A1_02_A04R	OK
d-Ca47A1_02_A05R	NG
d-Ca47A1_02_A06R	NG
d-Ca47A1_02_A07R	OK
d-Ca47A1_02_A08R	OK
d-Ca47A1_02_A09R	OK
d-Ca47A1_02_A10R	OK
d-Ca47A1_02_A11R	OK
d-Ca47A1_02_A12R	NG
d-Ca47A1_02_B01R	NG
d-Ca47A1_02_B02R	OK
d-Ca47A1_02_B03R	OK
d-Ca47A1_02_B04R	OK
d-Ca47A1_02_B05R	NG
d-Ca47A1_02_B06R	OK
d-Ca47A1_02_B07R	NG
d-Ca47A1_02_B08R	NG
d-Ca47A1_02_B09R	OK
d-Ca47A1_02_B10R	OK
d-Ca47A1_02_B11R	OK
d-Ca47A1_02_B12R	NG
d-Ca47A1_02_C01R	OK
d-Ca47A1_02_C02R	NG
d-Ca47A1_02_C03R	NG
d-Ca47A1_02_C04R	OK
d-Ca47A1_02_C05R	OK
d-Ca47A1_02_C06R	OK
d-Ca47A1_02_C07R	OK
d-Ca47A1_02_C08R	OK
d-Ca47A1_02_C09R	OK
d-Ca47A1_02_C10R	OK
d-Ca47A1_02_C11R	OK
d-Ca47A1_02_C12R	NG
d-Ca47A1_02_D01R	NG
d-Ca47A1_02_D02R	OK
d-Ca47A1_02_D03R	OK
d-Ca47A1_02_D04R	OK
d-Ca47A1_02_D05R	OK
d-Ca47A1_02_D06R	NG
d-Ca47A1_02_D07R	NG
d-Ca47A1_02_D08R	OK
d-Ca47A1_02_D09R	OK
d-Ca47A1_02_D10R	OK
d-Ca47A1_02_D11R	OK
d-Ca47A1_02_D12R	OK
d-Ca47A1_02_E01R	OK
d-Ca47A1_02_E02R	OK
d-Ca47A1_02_E03R	OK
d-Ca47A1_02_E04R	NG
d-Ca47A1_02_E05R	NG
d-Ca47A1_02_E06R	OK
d-Ca47A1_02_E07R	OK
d-Ca47A1_02_E08R	NG
d-Ca47A1_02_E09R	OK
d-Ca47A1_02_E10R	NG
d-Ca47A1_02_E11R	NG
d-Ca47A1_02_E12R	OK
d-Ca47A1_02_F01R	NG
d-Ca47A1_02_F02R	OK
d-Ca47A1_02_F03R	OK
d-Ca47A1_02_F04R	OK
d-Ca47A1_02_F06R	NG
d-Ca47A1_02_F07R	OK
d-Ca47A1_02_F08R	NG
d-Ca47A1_02_F09R	OK
d-Ca47A1_02_F10R	OK
d-Ca47A1_02_F11R	OK
d-Ca47A1_02_F12R	NG
d-Ca47A1_02_G01R	NG
d-Ca47A1_02_G02R	NG
d-Ca47A1_02_G03R	OK
d-Ca47A1_02_G04R	NG
d-Ca47A1_02_G05R	OK
d-Ca47A1_02_G06R	NG
d-Ca47A1_02_G07R	OK
d-Ca47A1_02_G08R	NG
d-Ca47A1_02_G09R	NG
d-Ca47A1_02_G10R	OK
d-Ca47A1_02_G11R	OK
d-Ca47A1_02_G12R	OK
d-Ca47A1_02_H01R	OK
d-Ca47A1_02_H02R	OK
d-Ca47A1_02_H03R	OK
d-Ca47A1_02_H04R	OK
d-Ca47A1_02_H05R	OK
d-Ca47A1_02_H06R	NG
d-Ca47A1_02_H07R	NG
d-Ca47A1_02_H08R	OK
d-Ca47A1_02_H09R	OK
d-Ca47A1_02_H10R	NG
d-Ca47A1_02_H11R	OK
d-Ca47A1_02_H12R	NG
d-Ca47A1_03_A02R	OK
d-Ca47A1_03_A03R	OK
d-Ca47A1_03_A04R	NG
d-Ca47A1_03_A05R	OK
d-Ca47A1_03_A06R	OK
d-Ca47A1_03_A07R	NG
d-Ca47A1_03_A08R	OK
d-Ca47A1_03_A09R	OK
d-Ca47A1_03_A10R	OK
d-Ca47A1_03_A11R	OK
d-Ca47A1_03_A12R	NG
d-Ca47A1_03_B01R	OK
d-Ca47A1_03_B02R	OK
d-Ca47A1_03_B03R	OK
d-Ca47A1_03_B04R	NG
d-Ca47A1_03_B05R	OK
d-Ca47A1_03_B06R	OK
d-Ca47A1_03_B07R	OK
d-Ca47A1_03_B08R	OK
d-Ca47A1_03_B09R	NG
d-Ca47A1_03_B10R	NG
d-Ca47A1_03_B11R	OK
d-Ca47A1_03_B12R	OK
d-Ca47A1_03_C01R	OK
d-Ca47A1_03_C02R	OK
d-Ca47A1_03_C03R	OK
d-Ca47A1_03_C04R	OK
d-Ca47A1_03_C05R	OK
d-Ca47A1_03_C06R	OK
d-Ca47A1_03_C07R	OK
d-Ca47A1_03_C08R	OK
d-Ca47A1_03_C09R	OK
d-Ca47A1_03_C10R	OK
d-Ca47A1_03_C11R	OK
d-Ca47A1_03_C12R	OK
d-Ca47A1_03_D01R	OK
d-Ca47A1_03_D03R	OK
d-Ca47A1_03_D04R	NG
d-Ca47A1_03_D05R	OK
d-Ca47A1_03_D06R	NG
d-Ca47A1_03_D07R	NG
d-Ca47A1_03_D08R	NG
d-Ca47A1_03_D09R	OK
d-Ca47A1_03_D10R	OK
d-Ca47A1_03_D11R	OK
d-Ca47A1_03_D12R	OK
d-Ca47A1_03_E01R	OK
d-Ca47A1_03_E02R	NG
d-Ca47A1_03_E03R	OK
d-Ca47A1_03_E04R	NG
d-Ca47A1_03_E05R	OK
d-Ca47A1_03_E06R	OK
d-Ca47A1_03_E07R	NG
d-Ca47A1_03_E08R	OK
d-Ca47A1_03_E09R	OK
d-Ca47A1_03_E10R	OK
d-Ca47A1_03_E11R	OK
d-Ca47A1_03_E12R	OK
d-Ca47A1_03_F01R	NG
d-Ca47A1_03_F02R	OK
d-Ca47A1_03_F03R	OK
d-Ca47A1_03_F04R	OK
d-Ca47A1_03_F05R	NG
d-Ca47A1_03_F06R	OK
d-Ca47A1_03_F07R	OK
d-Ca47A1_03_F08R	NG
d-Ca47A1_03_F09R	OK
d-Ca47A1_03_F10R	OK
d-Ca47A1_03_F11R	OK
d-Ca47A1_03_F12R	NG
d-Ca47A1_03_G01R	NG
d-Ca47A1_03_G02R	OK
d-Ca47A1_03_G03R	OK
d-Ca47A1_03_G04R	OK
d-Ca47A1_03_G05R	OK
d-Ca47A1_03_G06R	OK
d-Ca47A1_03_G07R	OK
d-Ca47A1_03_G08R	NG
d-Ca47A1_03_G09R	NG
d-Ca47A1_03_G10R	OK
d-Ca47A1_03_G11R	NG
d-Ca47A1_03_G12R	NG
d-Ca47A1_03_H01R	OK
d-Ca47A1_03_H02R	NG
d-Ca47A1_03_H03R	OK
d-Ca47A1_03_H04R	OK
d-Ca47A1_03_H05R	OK
d-Ca47A1_03_H06R	NG
d-Ca47A1_03_H07R	OK
d-Ca47A1_03_H08R	OK
d-Ca47A1_03_H09R	OK
d-Ca47A1_03_H10R	OK
d-Ca47A1_03_H11R	OK
d-Ca47A1_03_H12R	OK
d-Ca47A1_04_A01R	NG
d-Ca47A1_04_A02R	OK
d-Ca47A1_04_A03R	OK
d-Ca47A1_04_A04R	NG
d-Ca47A1_04_A05R	OK
d-Ca47A1_04_A06R	NG
d-Ca47A1_04_A07R	NG
d-Ca47A1_04_A08R	OK
d-Ca47A1_04_A09R	OK
d-Ca47A1_04_A10R	OK
d-Ca47A1_04_A11R	OK
d-Ca47A1_04_A12R	OK
d-Ca47A1_04_B01R	NG
d-Ca47A1_04_B02R	OK
d-Ca47A1_04_B03R	NG
d-Ca47A1_04_B04R	OK
d-Ca47A1_04_B05R	NG
d-Ca47A1_04_B06R	NG
d-Ca47A1_04_B07R	OK
d-Ca47A1_04_B08R	OK
d-Ca47A1_04_B09R	OK
d-Ca47A1_04_B10R	OK
d-Ca47A1_04_B11R	OK
d-Ca47A1_04_B12R	OK
d-Ca47A1_04_C01R	NG
d-Ca47A1_04_C02R	OK
d-Ca47A1_04_C03R	OK
d-Ca47A1_04_C04R	OK
d-Ca47A1_04_C05R	NG
d-Ca47A1_04_C06R	OK
d-Ca47A1_04_C07R	OK
d-Ca47A1_04_C08R	OK
d-Ca47A1_04_C09R	NG
d-Ca47A1_04_C10R	NG
d-Ca47A1_04_C11R	OK
d-Ca47A1_04_C12R	OK
d-Ca47A1_04_D01R	OK
d-Ca47A1_04_D02R	OK
d-Ca47A1_04_D03R	OK
d-Ca47A1_04_D04R	OK
d-Ca47A1_04_D05R	NG
d-Ca47A1_04_D06R	OK
d-Ca47A1_04_D07R	OK
d-Ca47A1_04_D08R	OK
d-Ca47A1_04_D09R	OK
d-Ca47A1_04_D10R	OK
d-Ca47A1_04_D11R	OK
d-Ca47A1_04_D12R	OK
d-Ca47A1_04_E01R	NG
d-Ca47A1_04_E02R	OK
d-Ca47A1_04_E03R	OK
d-Ca47A1_04_E05R	OK
d-Ca47A1_04_E06R	NG
d-Ca47A1_04_E07R	OK
d-Ca47A1_04_E08R	OK
d-Ca47A1_04_E09R	OK
d-Ca47A1_04_E10R	OK
d-Ca47A1_04_E11R	OK
d-Ca47A1_04_E12R	OK
d-Ca47A1_04_F01R	OK
d-Ca47A1_04_F02R	OK
d-Ca47A1_04_F03R	OK
d-Ca47A1_04_F04R	NG
d-Ca47A1_04_F05R	OK
d-Ca47A1_04_F06R	NG
d-Ca47A1_04_F07R	OK
d-Ca47A1_04_F08R	NG
d-Ca47A1_04_F09R	OK
d-Ca47A1_04_F10R	OK
d-Ca47A1_04_F11R	NG
d-Ca47A1_04_F12R	OK
d-Ca47A1_04_G01R	OK
d-Ca47A1_04_G02R	NG
d-Ca47A1_04_G03R	OK
d-Ca47A1_04_G04R	OK
d-Ca47A1_04_G05R	OK
d-Ca47A1_04_G06R	OK
d-Ca47A1_04_G07R	OK
d-Ca47A1_04_G08R	OK
d-Ca47A1_04_G09R	OK
d-Ca47A1_04_G10R	NG
d-Ca47A1_04_G11R	NG
d-Ca47A1_04_G12R	NG
d-Ca47A1_04_H01R	OK
d-Ca47A1_04_H02R	OK
d-Ca47A1_04_H03R	OK
d-Ca47A1_04_H04R	OK
d-Ca47A1_04_H05R	NG
d-Ca47A1_04_H06R	OK
d-Ca47A1_04_H07R	OK
d-Ca47A1_04_H08R	OK
d-Ca47A1_04_H09R	OK
d-Ca47A1_04_H10R	NG
d-Ca47A1_04_H11R	OK
d-Ca47A1_04_H12R	NG
d-Ca47A1_05_A01R	OK
d-Ca47A1_05_A02R	NG
d-Ca47A1_05_A03R	OK
d-Ca47A1_05_A04R	NG
d-Ca47A1_05_A05R	NG
d-Ca47A1_05_A06R	OK
d-Ca47A1_05_A07R	OK
d-Ca47A1_05_A08R	NG
d-Ca47A1_05_A09R	OK
d-Ca47A1_05_A10R	NG
d-Ca47A1_05_A11R	NG
d-Ca47A1_05_A12R	OK
d-Ca47A1_05_B01R	NG
d-Ca47A1_05_B02R	NG
d-Ca47A1_05_B03R	NG
d-Ca47A1_05_B04R	OK
d-Ca47A1_05_B05R	OK
d-Ca47A1_05_B06R	OK
d-Ca47A1_05_B07R	OK
d-Ca47A1_05_B08R	OK
d-Ca47A1_05_B09R	OK
d-Ca47A1_05_B10R	OK
d-Ca47A1_05_B11R	OK
d-Ca47A1_05_B12R	OK
d-Ca47A1_05_C01R	NG
d-Ca47A1_05_C02R	OK
d-Ca47A1_05_C03R	OK
d-Ca47A1_05_C04R	NG
d-Ca47A1_05_C05R	NG
d-Ca47A1_05_C06R	OK
d-Ca47A1_05_C07R	OK
d-Ca47A1_05_C08R	OK
d-Ca47A1_05_C09R	OK
d-Ca47A1_05_C10R	OK
d-Ca47A1_05_C11R	OK
d-Ca47A1_05_C12R	NG
d-Ca47A1_05_D01R	OK
d-Ca47A1_05_D02R	OK
d-Ca47A1_05_D03R	NG
d-Ca47A1_05_D04R	OK
d-Ca47A1_05_D05R	OK
d-Ca47A1_05_D06R	OK
d-Ca47A1_05_D07R	NG
d-Ca47A1_05_D08R	OK
d-Ca47A1_05_D09R	OK
d-Ca47A1_05_D10R	OK
d-Ca47A1_05_D11R	OK
d-Ca47A1_05_D12R	NG
d-Ca47A1_05_E01R	OK
d-Ca47A1_05_E03R	OK
d-Ca47A1_05_E04R	NG
d-Ca47A1_05_E05R	OK
d-Ca47A1_05_E06R	OK
d-Ca47A1_05_E07R	OK
d-Ca47A1_05_E08R	OK
d-Ca47A1_05_E09R	NG
d-Ca47A1_05_E10R	NG
d-Ca47A1_05_E11R	OK
d-Ca47A1_05_E12R	OK
d-Ca47A1_05_F01R	OK
d-Ca47A1_05_F02R	OK
d-Ca47A1_05_F03R	OK
d-Ca47A1_05_F05R	OK
d-Ca47A1_05_F06R	NG
d-Ca47A1_05_F07R	OK
d-Ca47A1_05_F08R	OK
d-Ca47A1_05_F09R	NG
d-Ca47A1_05_F10R	NG
d-Ca47A1_05_F11R	OK
d-Ca47A1_05_F12R	OK
d-Ca47A1_05_G01R	OK
d-Ca47A1_05_G02R	OK
d-Ca47A1_05_G03R	OK
d-Ca47A1_05_G04R	OK
d-Ca47A1_05_G05R	OK
d-Ca47A1_05_G06R	NG
d-Ca47A1_05_G07R	OK
d-Ca47A1_05_G08R	OK
d-Ca47A1_05_G09R	OK
d-Ca47A1_05_G10R	OK
d-Ca47A1_05_G11R	NG
d-Ca47A1_05_G12R	OK
d-Ca47A1_05_H01R	OK
d-Ca47A1_05_H02R	OK
d-Ca47A1_05_H03R	OK
d-Ca47A1_05_H04R	NG
d-Ca47A1_05_H05R	OK
d-Ca47A1_05_H06R	NG
d-Ca47A1_05_H07R	NG
d-Ca47A1_05_H08R	OK
d-Ca47A1_05_H09R	OK
d-Ca47A1_05_H10R	OK
d-Ca47A1_05_H11R	OK
d-Ca47A1_05_H12R	OK
