# Supplementary material for: Last-percent improvement in eligibility rates of crop seeds based on quality evaluation using near-infrared imaging spectrometry
Source: PLoS One. 2023 Sep 20;18(9):e0291105. doi: 10.1371/journal.pone.0291105 (PMC10511137; doi:10.1371/journal.pone.0291105)
Supplement: S1 File — (ZIP) [file pone.0291105.s005.zip › data/Y-dCa47A2B1.csv]

Label	Germ	Cross	AND
d-Ca47A2_07_A01F	OK	OK	OK
d-Ca47A2_07_A01R	OK	OK	OK
d-Ca47A2_07_A02F	OK	OK	OK
d-Ca47A2_07_A02R	OK	OK	OK
d-Ca47A2_07_A03F	OK	OK	OK
d-Ca47A2_07_A03R	OK	OK	OK
d-Ca47A2_07_A04F	OK	OK	OK
d-Ca47A2_07_A04R	OK	OK	OK
d-Ca47A2_07_A05F	OK	OK	OK
d-Ca47A2_07_A05R	OK	OK	OK
d-Ca47A2_07_A06F	OK	Inbred	NG
d-Ca47A2_07_A06R	OK	Inbred	NG
d-Ca47A2_07_A07F	OK	Inbred	NG
d-Ca47A2_07_A07R	OK	Inbred	NG
d-Ca47A2_07_A08F	Abnormal	Inbred	NG
d-Ca47A2_07_A08R	Abnormal	Inbred	NG
d-Ca47A2_07_A09F	OK	OK	OK
d-Ca47A2_07_A09R	OK	OK	OK
d-Ca47A2_07_A10F	OK	OK	OK
d-Ca47A2_07_A10R	OK	OK	OK
d-Ca47A2_07_A11F	OK	Inbred	NG
d-Ca47A2_07_A11R	OK	Inbred	NG
d-Ca47A2_07_A12F	OK	OK	OK
d-Ca47A2_07_A12R	OK	OK	OK
d-Ca47A2_07_B01F	OK	OK	OK
d-Ca47A2_07_B01R	OK	OK	OK
d-Ca47A2_07_B02F	OK	Inbred	NG
d-Ca47A2_07_B02R	OK	Inbred	NG
d-Ca47A2_07_B03F	Abnormal	Inbred	NG
d-Ca47A2_07_B03R	Abnormal	Inbred	NG
d-Ca47A2_07_B04F	OK	OK	OK
d-Ca47A2_07_B04R	OK	OK	OK
d-Ca47A2_07_B05F	OK	OK	OK
d-Ca47A2_07_B05R	OK	OK	OK
d-Ca47A2_07_B06F	OK	Inbred	NG
d-Ca47A2_07_B06R	OK	Inbred	NG
d-Ca47A2_07_B07F	OK	OK	OK
d-Ca47A2_07_B07R	OK	OK	OK
d-Ca47A2_07_B08F	OK	Inbred	NG
d-Ca47A2_07_B08R	OK	Inbred	NG
d-Ca47A2_07_B09F	Abnormal	OK	NG
d-Ca47A2_07_B09R	Abnormal	OK	NG
d-Ca47A2_07_B10F	OK	OK	OK
d-Ca47A2_07_B10R	OK	OK	OK
d-Ca47A2_07_B11F	Abnormal	OK	NG
d-Ca47A2_07_B11R	Abnormal	OK	NG
d-Ca47A2_07_B12F	OK	OK	OK
d-Ca47A2_07_B12R	OK	OK	OK
d-Ca47A2_07_C01F	OK	OK	OK
d-Ca47A2_07_C01R	OK	OK	OK
d-Ca47A2_07_C02F	OK	OK	OK
d-Ca47A2_07_C02R	OK	OK	OK
d-Ca47A2_07_C03F	OK	OK	OK
d-Ca47A2_07_C03R	OK	OK	OK
d-Ca47A2_07_C04F	OK	OK	OK
d-Ca47A2_07_C04R	OK	OK	OK
d-Ca47A2_07_C06F	OK	OK	OK
d-Ca47A2_07_C06R	OK	OK	OK
d-Ca47A2_07_C07F	OK	OK	OK
d-Ca47A2_07_C07R	OK	OK	OK
d-Ca47A2_07_C08F	Dead	-	NG
d-Ca47A2_07_C08R	Dead	-	NG
d-Ca47A2_07_C09F	OK	OK	OK
d-Ca47A2_07_C09R	OK	OK	OK
d-Ca47A2_07_C10F	OK	OK	OK
d-Ca47A2_07_C10R	OK	OK	OK
d-Ca47A2_07_C11F	OK	OK	OK
d-Ca47A2_07_C11R	OK	OK	OK
d-Ca47A2_07_C12F	OK	OK	OK
d-Ca47A2_07_C12R	OK	OK	OK
d-Ca47A2_07_D01F	OK	Inbred	NG
d-Ca47A2_07_D01R	OK	Inbred	NG
d-Ca47A2_07_D02F	OK	OK	OK
d-Ca47A2_07_D02R	OK	OK	OK
d-Ca47A2_07_D03F	OK	OK	OK
d-Ca47A2_07_D03R	OK	OK	OK
d-Ca47A2_07_D04F	OK	OK	OK
d-Ca47A2_07_D04R	OK	OK	OK
d-Ca47A2_07_D05F	OK	OK	OK
d-Ca47A2_07_D05R	OK	OK	OK
d-Ca47A2_07_D06F	OK	OK	OK
d-Ca47A2_07_D06R	OK	OK	OK
d-Ca47A2_07_D07F	OK	OK	OK
d-Ca47A2_07_D07R	OK	OK	OK
d-Ca47A2_07_D08F	OK	OK	OK
d-Ca47A2_07_D08R	OK	OK	OK
d-Ca47A2_07_D10F	OK	OK	OK
d-Ca47A2_07_D10R	OK	OK	OK
d-Ca47A2_07_D11F	Abnormal	-	NG
d-Ca47A2_07_D11R	Abnormal	-	NG
d-Ca47A2_07_D12F	OK	OK	OK
d-Ca47A2_07_D12R	OK	OK	OK
d-Ca47A2_07_E01F	OK	OK	OK
d-Ca47A2_07_E01R	OK	OK	OK
d-Ca47A2_07_E02F	OK	Inbred	NG
d-Ca47A2_07_E02R	OK	Inbred	NG
d-Ca47A2_07_E03F	OK	Inbred	NG
d-Ca47A2_07_E03R	OK	Inbred	NG
d-Ca47A2_07_E04F	OK	Inbred	NG
d-Ca47A2_07_E04R	OK	Inbred	NG
d-Ca47A2_07_E05F	OK	OK	OK
d-Ca47A2_07_E05R	OK	OK	OK
d-Ca47A2_07_E06F	OK	OK	OK
d-Ca47A2_07_E06R	OK	OK	OK
d-Ca47A2_07_E07F	OK	Inbred	NG
d-Ca47A2_07_E07R	OK	Inbred	NG
d-Ca47A2_07_E08F	OK	OK	OK
d-Ca47A2_07_E08R	OK	OK	OK
d-Ca47A2_07_E09F	OK	OK	OK
d-Ca47A2_07_E09R	OK	OK	OK
d-Ca47A2_07_E10F	Dead	-	NG
d-Ca47A2_07_E10R	Dead	-	NG
d-Ca47A2_07_E11F	OK	Inbred	NG
d-Ca47A2_07_E11R	OK	Inbred	NG
d-Ca47A2_07_E12F	OK	OK	OK
d-Ca47A2_07_E12R	OK	OK	OK
d-Ca47A2_07_F01F	OK	Inbred	NG
d-Ca47A2_07_F01R	OK	Inbred	NG
d-Ca47A2_07_F02F	OK	OK	OK
d-Ca47A2_07_F02R	OK	OK	OK
d-Ca47A2_07_F03F	OK	OK	OK
d-Ca47A2_07_F03R	OK	OK	OK
d-Ca47A2_07_F04F	OK	OK	OK
d-Ca47A2_07_F04R	OK	OK	OK
d-Ca47A2_07_F05F	OK	OK	OK
d-Ca47A2_07_F05R	OK	OK	OK
d-Ca47A2_07_F06F	OK	Inbred	NG
d-Ca47A2_07_F06R	OK	Inbred	NG
d-Ca47A2_07_F07F	OK	OK	OK
d-Ca47A2_07_F07R	OK	OK	OK
d-Ca47A2_07_F08F	OK	OK	OK
d-Ca47A2_07_F08R	OK	OK	OK
d-Ca47A2_07_F09F	Dead	-	NG
d-Ca47A2_07_F09R	Dead	-	NG
d-Ca47A2_07_F10F	OK	OK	OK
d-Ca47A2_07_F10R	OK	OK	OK
d-Ca47A2_07_F11F	OK	OK	OK
d-Ca47A2_07_F11R	OK	OK	OK
d-Ca47A2_07_F12F	OK	Inbred	NG
d-Ca47A2_07_F12R	OK	Inbred	NG
d-Ca47A2_07_G01F	OK	OK	OK
d-Ca47A2_07_G01R	OK	OK	OK
d-Ca47A2_07_G02F	OK	OK	OK
d-Ca47A2_07_G02R	OK	OK	OK
d-Ca47A2_07_G03F	OK	OK	OK
d-Ca47A2_07_G03R	OK	OK	OK
d-Ca47A2_07_G04F	OK	OK	OK
d-Ca47A2_07_G04R	OK	OK	OK
d-Ca47A2_07_G05F	OK	Inbred	NG
d-Ca47A2_07_G05R	OK	Inbred	NG
d-Ca47A2_07_G06F	OK	OK	OK
d-Ca47A2_07_G06R	OK	OK	OK
d-Ca47A2_07_G07F	OK	OK	OK
d-Ca47A2_07_G07R	OK	OK	OK
d-Ca47A2_07_G08F	OK	Inbred	NG
d-Ca47A2_07_G08R	OK	Inbred	NG
d-Ca47A2_07_G09F	OK	OK	OK
d-Ca47A2_07_G09R	OK	OK	OK
d-Ca47A2_07_G10F	OK	OK	OK
d-Ca47A2_07_G10R	OK	OK	OK
d-Ca47A2_07_G11F	OK	Inbred	NG
d-Ca47A2_07_G11R	OK	Inbred	NG
d-Ca47A2_07_G12F	OK	Inbred	NG
d-Ca47A2_07_G12R	OK	Inbred	NG
d-Ca47A2_07_H01F	OK	OK	OK
d-Ca47A2_07_H01R	OK	OK	OK
d-Ca47A2_07_H02F	OK	OK	OK
d-Ca47A2_07_H02R	OK	OK	OK
d-Ca47A2_07_H03F	OK	OK	OK
d-Ca47A2_07_H03R	OK	OK	OK
d-Ca47A2_07_H04F	Abnormal	OK	NG
d-Ca47A2_07_H04R	Abnormal	OK	NG
d-Ca47A2_07_H05F	OK	OK	OK
d-Ca47A2_07_H05R	OK	OK	OK
d-Ca47A2_07_H06F	OK	Inbred	NG
d-Ca47A2_07_H06R	OK	Inbred	NG
d-Ca47A2_07_H07F	Abnormal	OK	NG
d-Ca47A2_07_H07R	Abnormal	OK	NG
d-Ca47A2_07_H08F	OK	Inbred	NG
d-Ca47A2_07_H08R	OK	Inbred	NG
d-Ca47A2_07_H09F	OK	Inbred	NG
d-Ca47A2_07_H09R	OK	Inbred	NG
d-Ca47A2_07_H10F	OK	OK	OK
d-Ca47A2_07_H10R	OK	OK	OK
d-Ca47A2_07_H11F	OK	OK	OK
d-Ca47A2_07_H11R	OK	OK	OK
d-Ca47A2_07_H12F	OK	OK	OK
d-Ca47A2_07_H12R	OK	OK	OK
d-Ca47A2_08_A01F	OK	Inbred	NG
d-Ca47A2_08_A01R	OK	Inbred	NG
d-Ca47A2_08_A02F	OK	OK	OK
d-Ca47A2_08_A02R	OK	OK	OK
d-Ca47A2_08_A03F	Dead	-	NG
d-Ca47A2_08_A03R	Dead	-	NG
d-Ca47A2_08_A04F	OK	OK	OK
d-Ca47A2_08_A04R	OK	OK	OK
d-Ca47A2_08_A05F	OK	OK	OK
d-Ca47A2_08_A05R	OK	OK	OK
d-Ca47A2_08_A06F	OK	OK	OK
d-Ca47A2_08_A06R	OK	OK	OK
d-Ca47A2_08_A07F	OK	OK	OK
d-Ca47A2_08_A07R	OK	OK	OK
d-Ca47A2_08_A08F	OK	OK	OK
d-Ca47A2_08_A08R	OK	OK	OK
d-Ca47A2_08_A09F	OK	OK	OK
d-Ca47A2_08_A09R	OK	OK	OK
d-Ca47A2_08_A10F	Abnormal	OK	NG
d-Ca47A2_08_A10R	Abnormal	OK	NG
d-Ca47A2_08_A11F	OK	OK	OK
d-Ca47A2_08_A11R	OK	OK	OK
d-Ca47A2_08_A12F	OK	Inbred	NG
d-Ca47A2_08_A12R	OK	Inbred	NG
d-Ca47A2_08_B01F	OK	OK	OK
d-Ca47A2_08_B01R	OK	OK	OK
d-Ca47A2_08_B02F	OK	OK	OK
d-Ca47A2_08_B02R	OK	OK	OK
d-Ca47A2_08_B03F	Abnormal	OK	NG
d-Ca47A2_08_B03R	Abnormal	OK	NG
d-Ca47A2_08_B04F	OK	OK	OK
d-Ca47A2_08_B04R	OK	OK	OK
d-Ca47A2_08_B05F	OK	OK	OK
d-Ca47A2_08_B05R	OK	OK	OK
d-Ca47A2_08_B06F	OK	OK	OK
d-Ca47A2_08_B06R	OK	OK	OK
d-Ca47A2_08_B07F	OK	OK	OK
d-Ca47A2_08_B07R	OK	OK	OK
d-Ca47A2_08_B08F	OK	OK	OK
d-Ca47A2_08_B08R	OK	OK	OK
d-Ca47A2_08_B09F	Dead	-	NG
d-Ca47A2_08_B09R	Dead	-	NG
d-Ca47A2_08_B10F	OK	OK	OK
d-Ca47A2_08_B10R	OK	OK	OK
d-Ca47A2_08_B11F	OK	OK	OK
d-Ca47A2_08_B11R	OK	OK	OK
d-Ca47A2_08_B12F	Dead	-	NG
d-Ca47A2_08_B12R	Dead	-	NG
d-Ca47A2_08_C01F	OK	OK	OK
d-Ca47A2_08_C01R	OK	OK	OK
d-Ca47A2_08_C02F	Abnormal	OK	NG
d-Ca47A2_08_C02R	Abnormal	OK	NG
d-Ca47A2_08_C03F	OK	OK	OK
d-Ca47A2_08_C03R	OK	OK	OK
d-Ca47A2_08_C04F	OK	OK	OK
d-Ca47A2_08_C04R	OK	OK	OK
d-Ca47A2_08_C05F	OK	OK	OK
d-Ca47A2_08_C05R	OK	OK	OK
d-Ca47A2_08_C06F	Abnormal	OK	NG
d-Ca47A2_08_C06R	Abnormal	OK	NG
d-Ca47A2_08_C07F	OK	OK	OK
d-Ca47A2_08_C07R	OK	OK	OK
d-Ca47A2_08_C08F	OK	OK	OK
d-Ca47A2_08_C08R	OK	OK	OK
d-Ca47A2_08_C09F	OK	OK	OK
d-Ca47A2_08_C09R	OK	OK	OK
d-Ca47A2_08_C10F	OK	OK	OK
d-Ca47A2_08_C10R	OK	OK	OK
d-Ca47A2_08_C11F	OK	Inbred	NG
d-Ca47A2_08_C11R	OK	Inbred	NG
d-Ca47A2_08_C12F	OK	OK	OK
d-Ca47A2_08_C12R	OK	OK	OK
d-Ca47A2_08_D01F	OK	OK	OK
d-Ca47A2_08_D01R	OK	OK	OK
d-Ca47A2_08_D02F	OK	OK	OK
d-Ca47A2_08_D02R	OK	OK	OK
d-Ca47A2_08_D03F	OK	OK	OK
d-Ca47A2_08_D03R	OK	OK	OK
d-Ca47A2_08_D04F	OK	OK	OK
d-Ca47A2_08_D04R	OK	OK	OK
d-Ca47A2_08_D05F	Abnormal	-	NG
d-Ca47A2_08_D05R	Abnormal	-	NG
d-Ca47A2_08_D06F	OK	Inbred	NG
d-Ca47A2_08_D06R	OK	Inbred	NG
d-Ca47A2_08_D07F	OK	OK	OK
d-Ca47A2_08_D07R	OK	OK	OK
d-Ca47A2_08_D08F	OK	OK	OK
d-Ca47A2_08_D08R	OK	OK	OK
d-Ca47A2_08_D09F	OK	OK	OK
d-Ca47A2_08_D09R	OK	OK	OK
d-Ca47A2_08_D10F	OK	Inbred	NG
d-Ca47A2_08_D10R	OK	Inbred	NG
d-Ca47A2_08_D11F	OK	OK	OK
d-Ca47A2_08_D11R	OK	OK	OK
d-Ca47A2_08_D12F	OK	OK	OK
d-Ca47A2_08_D12R	OK	OK	OK
d-Ca47A2_08_E01F	OK	OK	OK
d-Ca47A2_08_E01R	OK	OK	OK
d-Ca47A2_08_E02F	Abnormal	-	NG
d-Ca47A2_08_E02R	Abnormal	-	NG
d-Ca47A2_08_E03F	OK	OK	OK
d-Ca47A2_08_E03R	OK	OK	OK
d-Ca47A2_08_E04F	OK	OK	OK
d-Ca47A2_08_E04R	OK	OK	OK
d-Ca47A2_08_E05F	OK	Inbred	NG
d-Ca47A2_08_E05R	OK	Inbred	NG
d-Ca47A2_08_E06F	OK	OK	OK
d-Ca47A2_08_E06R	OK	OK	OK
d-Ca47A2_08_E07F	OK	OK	OK
d-Ca47A2_08_E07R	OK	OK	OK
d-Ca47A2_08_E08F	OK	OK	OK
d-Ca47A2_08_E08R	OK	OK	OK
d-Ca47A2_08_E09F	OK	OK	OK
d-Ca47A2_08_E09R	OK	OK	OK
d-Ca47A2_08_E10F	OK	Inbred	NG
d-Ca47A2_08_E10R	OK	Inbred	NG
d-Ca47A2_08_E11F	OK	OK	OK
d-Ca47A2_08_E11R	OK	OK	OK
d-Ca47A2_08_E12F	Abnormal	Inbred	NG
d-Ca47A2_08_E12R	Abnormal	Inbred	NG
d-Ca47A2_08_F01F	OK	OK	OK
d-Ca47A2_08_F01R	OK	OK	OK
d-Ca47A2_08_F02F	OK	OK	OK
d-Ca47A2_08_F02R	OK	OK	OK
d-Ca47A2_08_F03F	OK	OK	OK
d-Ca47A2_08_F03R	OK	OK	OK
d-Ca47A2_08_F04F	Dead	-	NG
d-Ca47A2_08_F04R	Dead	-	NG
d-Ca47A2_08_F05F	OK	OK	OK
d-Ca47A2_08_F05R	OK	OK	OK
d-Ca47A2_08_F06F	OK	Inbred	NG
d-Ca47A2_08_F06R	OK	Inbred	NG
d-Ca47A2_08_F07F	OK	OK	OK
d-Ca47A2_08_F07R	OK	OK	OK
d-Ca47A2_08_F08F	OK	OK	OK
d-Ca47A2_08_F08R	OK	OK	OK
d-Ca47A2_08_F09F	OK	Inbred	NG
d-Ca47A2_08_F09R	OK	Inbred	NG
d-Ca47A2_08_F10F	Abnormal	OK	NG
d-Ca47A2_08_F10R	Abnormal	OK	NG
d-Ca47A2_08_F11F	OK	OK	OK
d-Ca47A2_08_F11R	OK	OK	OK
d-Ca47A2_08_F12F	OK	OK	OK
d-Ca47A2_08_F12R	OK	OK	OK
d-Ca47A2_08_G01F	OK	OK	OK
d-Ca47A2_08_G01R	OK	OK	OK
d-Ca47A2_08_G02F	OK	Inbred	NG
d-Ca47A2_08_G02R	OK	Inbred	NG
d-Ca47A2_08_G03F	OK	OK	OK
d-Ca47A2_08_G03R	OK	OK	OK
d-Ca47A2_08_G04F	OK	Inbred	NG
d-Ca47A2_08_G04R	OK	Inbred	NG
d-Ca47A2_08_G05F	OK	Inbred	NG
d-Ca47A2_08_G05R	OK	Inbred	NG
d-Ca47A2_08_G06F	OK	Inbred	NG
d-Ca47A2_08_G06R	OK	Inbred	NG
d-Ca47A2_08_G07F	OK	OK	OK
d-Ca47A2_08_G07R	OK	OK	OK
d-Ca47A2_08_G08F	OK	OK	OK
d-Ca47A2_08_G08R	OK	OK	OK
d-Ca47A2_08_G09F	OK	Inbred	NG
d-Ca47A2_08_G09R	OK	Inbred	NG
d-Ca47A2_08_G10F	OK	OK	OK
d-Ca47A2_08_G10R	OK	OK	OK
d-Ca47A2_08_G11F	OK	OK	OK
d-Ca47A2_08_G11R	OK	OK	OK
d-Ca47A2_08_G12F	OK	OK	OK
d-Ca47A2_08_G12R	OK	OK	OK
d-Ca47A2_08_H01F	OK	OK	OK
d-Ca47A2_08_H01R	OK	OK	OK
d-Ca47A2_08_H02F	OK	OK	OK
d-Ca47A2_08_H02R	OK	OK	OK
d-Ca47A2_08_H03F	OK	OK	OK
d-Ca47A2_08_H03R	OK	OK	OK
d-Ca47A2_08_H04F	OK	OK	OK
d-Ca47A2_08_H04R	OK	OK	OK
d-Ca47A2_08_H05F	OK	OK	OK
d-Ca47A2_08_H05R	OK	OK	OK
d-Ca47A2_08_H06F	OK	OK	OK
d-Ca47A2_08_H06R	OK	OK	OK
d-Ca47A2_08_H07F	OK	OK	OK
d-Ca47A2_08_H07R	OK	OK	OK
d-Ca47A2_08_H08F	OK	Inbred	NG
d-Ca47A2_08_H08R	OK	Inbred	NG
d-Ca47A2_08_H09F	Dead	OK	NG
d-Ca47A2_08_H09R	Dead	OK	NG
d-Ca47A2_08_H10F	OK	OK	OK
d-Ca47A2_08_H10R	OK	OK	OK
d-Ca47A2_08_H11F	OK	OK	OK
d-Ca47A2_08_H11R	OK	OK	OK
d-Ca47A2_08_H12F	OK	OK	OK
d-Ca47A2_08_H12R	OK	OK	OK
d-Ca47A2_09_A01F	OK	OK	OK
d-Ca47A2_09_A01R	OK	OK	OK
d-Ca47A2_09_A02F	OK	OK	OK
d-Ca47A2_09_A02R	OK	OK	OK
d-Ca47A2_09_A03F	OK	OK	OK
d-Ca47A2_09_A03R	OK	OK	OK
d-Ca47A2_09_A04F	OK	Inbred	NG
d-Ca47A2_09_A04R	OK	Inbred	NG
d-Ca47A2_09_A05F	OK	Inbred	NG
d-Ca47A2_09_A05R	OK	Inbred	NG
d-Ca47A2_09_A06F	OK	OK	OK
d-Ca47A2_09_A06R	OK	OK	OK
d-Ca47A2_09_A07F	OK	Inbred	NG
d-Ca47A2_09_A07R	OK	Inbred	NG
d-Ca47A2_09_A08F	OK	Inbred	NG
d-Ca47A2_09_A08R	OK	Inbred	NG
d-Ca47A2_09_A09F	OK	Inbred	NG
d-Ca47A2_09_A09R	OK	Inbred	NG
d-Ca47A2_09_A10F	OK	OK	OK
d-Ca47A2_09_A10R	OK	OK	OK
d-Ca47A2_09_A11F	OK	OK	OK
d-Ca47A2_09_A11R	OK	OK	OK
d-Ca47A2_09_A12F	Abnormal	OK	NG
d-Ca47A2_09_A12R	Abnormal	OK	NG
d-Ca47A2_09_B01F	OK	OK	OK
d-Ca47A2_09_B01R	OK	OK	OK
d-Ca47A2_09_B02F	OK	Inbred	NG
d-Ca47A2_09_B02R	OK	Inbred	NG
d-Ca47A2_09_B03F	OK	Inbred	NG
d-Ca47A2_09_B03R	OK	Inbred	NG
d-Ca47A2_09_B04F	OK	OK	OK
d-Ca47A2_09_B04R	OK	OK	OK
d-Ca47A2_09_B05F	OK	Inbred	NG
d-Ca47A2_09_B05R	OK	Inbred	NG
d-Ca47A2_09_B06F	OK	OK	OK
d-Ca47A2_09_B06R	OK	OK	OK
d-Ca47A2_09_B07F	OK	Inbred	NG
d-Ca47A2_09_B07R	OK	Inbred	NG
d-Ca47A2_09_B08F	OK	OK	OK
d-Ca47A2_09_B08R	OK	OK	OK
d-Ca47A2_09_B09F	OK	OK	OK
d-Ca47A2_09_B09R	OK	OK	OK
d-Ca47A2_09_B10F	OK	OK	OK
d-Ca47A2_09_B10R	OK	OK	OK
d-Ca47A2_09_B11F	OK	OK	OK
d-Ca47A2_09_B11R	OK	OK	OK
d-Ca47A2_09_B12F	OK	OK	OK
d-Ca47A2_09_B12R	OK	OK	OK
d-Ca47A2_09_C01F	OK	OK	OK
d-Ca47A2_09_C01R	OK	OK	OK
d-Ca47A2_09_C02F	OK	OK	OK
d-Ca47A2_09_C02R	OK	OK	OK
d-Ca47A2_09_C03F	OK	OK	OK
d-Ca47A2_09_C03R	OK	OK	OK
d-Ca47A2_09_C04F	Dead	-	NG
d-Ca47A2_09_C04R	Dead	-	NG
d-Ca47A2_09_C05F	OK	OK	OK
d-Ca47A2_09_C05R	OK	OK	OK
d-Ca47A2_09_C06F	OK	OK	OK
d-Ca47A2_09_C06R	OK	OK	OK
d-Ca47A2_09_C07F	Abnormal	OK	NG
d-Ca47A2_09_C07R	Abnormal	OK	NG
d-Ca47A2_09_C08F	OK	OK	OK
d-Ca47A2_09_C08R	OK	OK	OK
d-Ca47A2_09_C09F	OK	OK	OK
d-Ca47A2_09_C09R	OK	OK	OK
d-Ca47A2_09_C10F	OK	OK	OK
d-Ca47A2_09_C10R	OK	OK	OK
d-Ca47A2_09_C11F	OK	OK	OK
d-Ca47A2_09_C11R	OK	OK	OK
d-Ca47A2_09_C12F	OK	OK	OK
d-Ca47A2_09_C12R	OK	OK	OK
d-Ca47A2_09_D01F	OK	OK	OK
d-Ca47A2_09_D01R	OK	OK	OK
d-Ca47A2_09_D02F	Abnormal	-	NG
d-Ca47A2_09_D02R	Abnormal	-	NG
d-Ca47A2_09_D03F	OK	Inbred	NG
d-Ca47A2_09_D03R	OK	Inbred	NG
d-Ca47A2_09_D04F	OK	OK	OK
d-Ca47A2_09_D04R	OK	OK	OK
d-Ca47A2_09_D05F	OK	OK	OK
d-Ca47A2_09_D05R	OK	OK	OK
d-Ca47A2_09_D06F	OK	OK	OK
d-Ca47A2_09_D06R	OK	OK	OK
d-Ca47A2_09_D07F	OK	Inbred	NG
d-Ca47A2_09_D07R	OK	Inbred	NG
d-Ca47A2_09_D08F	OK	OK	OK
d-Ca47A2_09_D08R	OK	OK	OK
d-Ca47A2_09_D09F	OK	OK	OK
d-Ca47A2_09_D09R	OK	OK	OK
d-Ca47A2_09_D10F	OK	OK	OK
d-Ca47A2_09_D10R	OK	OK	OK
d-Ca47A2_09_D11F	OK	OK	OK
d-Ca47A2_09_D11R	OK	OK	OK
d-Ca47A2_09_D12F	OK	OK	OK
d-Ca47A2_09_D12R	OK	OK	OK
d-Ca47A2_09_E01F	OK	OK	OK
d-Ca47A2_09_E01R	OK	OK	OK
d-Ca47A2_09_E02F	OK	OK	OK
d-Ca47A2_09_E02R	OK	OK	OK
d-Ca47A2_09_E03F	OK	OK	OK
d-Ca47A2_09_E03R	OK	OK	OK
d-Ca47A2_09_E04F	OK	OK	OK
d-Ca47A2_09_E04R	OK	OK	OK
d-Ca47A2_09_E05F	OK	Inbred	NG
d-Ca47A2_09_E05R	OK	Inbred	NG
d-Ca47A2_09_E06F	OK	OK	OK
d-Ca47A2_09_E06R	OK	OK	OK
d-Ca47A2_09_E07F	OK	OK	OK
d-Ca47A2_09_E07R	OK	OK	OK
d-Ca47A2_09_E08F	OK	OK	OK
d-Ca47A2_09_E08R	OK	OK	OK
d-Ca47A2_09_E09F	OK	OK	OK
d-Ca47A2_09_E09R	OK	OK	OK
d-Ca47A2_09_E10F	OK	Inbred	NG
d-Ca47A2_09_E10R	OK	Inbred	NG
d-Ca47A2_09_E11F	Dead	-	NG
d-Ca47A2_09_E11R	Dead	-	NG
d-Ca47A2_09_E12F	Dead	-	NG
d-Ca47A2_09_E12R	Dead	-	NG
d-Ca47A2_09_F01F	OK	OK	OK
d-Ca47A2_09_F01R	OK	OK	OK
d-Ca47A2_09_F02F	OK	OK	OK
d-Ca47A2_09_F02R	OK	OK	OK
d-Ca47A2_09_F03F	Abnormal	OK	NG
d-Ca47A2_09_F03R	Abnormal	OK	NG
d-Ca47A2_09_F04F	OK	OK	OK
d-Ca47A2_09_F04R	OK	OK	OK
d-Ca47A2_09_F05F	OK	Inbred	NG
d-Ca47A2_09_F05R	OK	Inbred	NG
d-Ca47A2_09_F06F	OK	OK	OK
d-Ca47A2_09_F06R	OK	OK	OK
d-Ca47A2_09_F07F	OK	OK	OK
d-Ca47A2_09_F07R	OK	OK	OK
d-Ca47A2_09_F08F	OK	Inbred	NG
d-Ca47A2_09_F08R	OK	Inbred	NG
d-Ca47A2_09_F09F	OK	OK	OK
d-Ca47A2_09_F09R	OK	OK	OK
d-Ca47A2_09_F10F	OK	OK	OK
d-Ca47A2_09_F10R	OK	OK	OK
d-Ca47A2_09_F11F	OK	OK	OK
d-Ca47A2_09_F11R	OK	OK	OK
d-Ca47A2_09_F12F	OK	Inbred	NG
d-Ca47A2_09_F12R	OK	Inbred	NG
d-Ca47A2_09_G01F	Dead	-	NG
d-Ca47A2_09_G01R	Dead	-	NG
d-Ca47A2_09_G02F	Dead	-	NG
d-Ca47A2_09_G02R	Dead	-	NG
d-Ca47A2_09_G03F	OK	OK	OK
d-Ca47A2_09_G03R	OK	OK	OK
d-Ca47A2_09_G04F	OK	Inbred	NG
d-Ca47A2_09_G04R	OK	Inbred	NG
d-Ca47A2_09_G05F	OK	OK	OK
d-Ca47A2_09_G05R	OK	OK	OK
d-Ca47A2_09_G06F	OK	OK	OK
d-Ca47A2_09_G06R	OK	OK	OK
d-Ca47A2_09_G07F	OK	OK	OK
d-Ca47A2_09_G07R	OK	OK	OK
d-Ca47A2_09_G08F	OK	OK	OK
d-Ca47A2_09_G08R	OK	OK	OK
d-Ca47A2_09_G09F	OK	OK	OK
d-Ca47A2_09_G09R	OK	OK	OK
d-Ca47A2_09_G10F	OK	OK	OK
d-Ca47A2_09_G10R	OK	OK	OK
d-Ca47A2_09_G11F	OK	Inbred	NG
d-Ca47A2_09_G11R	OK	Inbred	NG
d-Ca47A2_09_G12F	Dead	-	NG
d-Ca47A2_09_G12R	Dead	-	NG
d-Ca47A2_09_H01F	OK	OK	OK
d-Ca47A2_09_H01R	OK	OK	OK
d-Ca47A2_09_H02F	OK	OK	OK
d-Ca47A2_09_H02R	OK	OK	OK
d-Ca47A2_09_H03F	OK	Inbred	NG
d-Ca47A2_09_H03R	OK	Inbred	NG
d-Ca47A2_09_H04F	OK	OK	OK
d-Ca47A2_09_H04R	OK	OK	OK
d-Ca47A2_09_H05F	OK	OK	OK
d-Ca47A2_09_H05R	OK	OK	OK
d-Ca47A2_09_H06F	OK	OK	OK
d-Ca47A2_09_H06R	OK	OK	OK
d-Ca47A2_09_H07F	OK	Inbred	NG
d-Ca47A2_09_H07R	OK	Inbred	NG
d-Ca47A2_09_H08F	OK	Inbred	NG
d-Ca47A2_09_H08R	OK	Inbred	NG
d-Ca47A2_09_H09F	OK	OK	OK
d-Ca47A2_09_H09R	OK	OK	OK
d-Ca47A2_09_H10F	OK	Inbred	NG
d-Ca47A2_09_H10R	OK	Inbred	NG
d-Ca47A2_09_H11F	OK	OK	OK
d-Ca47A2_09_H11R	OK	OK	OK
d-Ca47A2_09_H12F	OK	OK	OK
d-Ca47A2_09_H12R	OK	OK	OK
d-Ca47A2_10_A01F	OK	OK	OK
d-Ca47A2_10_A01R	OK	OK	OK
d-Ca47A2_10_A02F	Abnormal	OK	NG
d-Ca47A2_10_A02R	Abnormal	OK	NG
d-Ca47A2_10_A03F	OK	OK	OK
d-Ca47A2_10_A03R	OK	OK	OK
d-Ca47A2_10_A04F	OK	OK	OK
d-Ca47A2_10_A04R	OK	OK	OK
d-Ca47A2_10_A05F	OK	Inbred	NG
d-Ca47A2_10_A05R	OK	Inbred	NG
d-Ca47A2_10_A06F	OK	OK	OK
d-Ca47A2_10_A06R	OK	OK	OK
d-Ca47A2_10_A07F	OK	OK	OK
d-Ca47A2_10_A07R	OK	OK	OK
d-Ca47A2_10_A08F	Dead	-	NG
d-Ca47A2_10_A08R	Dead	-	NG
d-Ca47A2_10_A09F	OK	OK	OK
d-Ca47A2_10_A09R	OK	OK	OK
d-Ca47A2_10_A10F	OK	OK	OK
d-Ca47A2_10_A10R	OK	OK	OK
d-Ca47A2_10_A11F	OK	OK	OK
d-Ca47A2_10_A11R	OK	OK	OK
d-Ca47A2_10_A12F	OK	OK	OK
d-Ca47A2_10_A12R	OK	OK	OK
d-Ca47A2_10_B01F	Dead	-	NG
d-Ca47A2_10_B01R	Dead	-	NG
d-Ca47A2_10_B02F	OK	OK	OK
d-Ca47A2_10_B02R	OK	OK	OK
d-Ca47A2_10_B03F	OK	Inbred	NG
d-Ca47A2_10_B03R	OK	Inbred	NG
d-Ca47A2_10_B04F	Abnormal	OK	NG
d-Ca47A2_10_B04R	Abnormal	OK	NG
d-Ca47A2_10_B05F	OK	Inbred	NG
d-Ca47A2_10_B05R	OK	Inbred	NG
d-Ca47A2_10_B06F	OK	OK	OK
d-Ca47A2_10_B06R	OK	OK	OK
d-Ca47A2_10_B07F	OK	OK	OK
d-Ca47A2_10_B07R	OK	OK	OK
d-Ca47A2_10_B08F	OK	OK	OK
d-Ca47A2_10_B08R	OK	OK	OK
d-Ca47A2_10_B09F	OK	OK	OK
d-Ca47A2_10_B09R	OK	OK	OK
d-Ca47A2_10_B10F	OK	OK	OK
d-Ca47A2_10_B10R	OK	OK	OK
d-Ca47A2_10_B11F	OK	OK	OK
d-Ca47A2_10_B11R	OK	OK	OK
d-Ca47A2_10_B12F	OK	Inbred	NG
d-Ca47A2_10_B12R	OK	Inbred	NG
d-Ca47A2_10_C01F	Dead	-	NG
d-Ca47A2_10_C01R	Dead	-	NG
d-Ca47A2_10_C02F	Abnormal	OK	NG
d-Ca47A2_10_C02R	Abnormal	OK	NG
d-Ca47A2_10_C03F	OK	OK	OK
d-Ca47A2_10_C03R	OK	OK	OK
d-Ca47A2_10_C04F	OK	OK	OK
d-Ca47A2_10_C04R	OK	OK	OK
d-Ca47A2_10_C05F	OK	OK	OK
d-Ca47A2_10_C05R	OK	OK	OK
d-Ca47A2_10_C06F	Dead	-	NG
d-Ca47A2_10_C06R	Dead	-	NG
d-Ca47A2_10_C07F	OK	OK	OK
d-Ca47A2_10_C07R	OK	OK	OK
d-Ca47A2_10_C08F	OK	OK	OK
d-Ca47A2_10_C08R	OK	OK	OK
d-Ca47A2_10_C09F	OK	Inbred	NG
d-Ca47A2_10_C09R	OK	Inbred	NG
d-Ca47A2_10_C10F	OK	Inbred	NG
d-Ca47A2_10_C10R	OK	Inbred	NG
d-Ca47A2_10_C11F	Dead	-	NG
d-Ca47A2_10_C11R	Dead	-	NG
d-Ca47A2_10_C12F	OK	Inbred	NG
d-Ca47A2_10_C12R	OK	Inbred	NG
d-Ca47A2_10_D01F	Abnormal	Inbred	NG
d-Ca47A2_10_D01R	Abnormal	Inbred	NG
d-Ca47A2_10_D02F	OK	OK	OK
d-Ca47A2_10_D02R	OK	OK	OK
d-Ca47A2_10_D03F	OK	OK	OK
d-Ca47A2_10_D03R	OK	OK	OK
d-Ca47A2_10_D04F	OK	OK	OK
d-Ca47A2_10_D04R	OK	OK	OK
d-Ca47A2_10_D05F	OK	OK	OK
d-Ca47A2_10_D05R	OK	OK	OK
d-Ca47A2_10_D06F	OK	OK	OK
d-Ca47A2_10_D06R	OK	OK	OK
d-Ca47A2_10_D07F	OK	OK	OK
d-Ca47A2_10_D07R	OK	OK	OK
d-Ca47A2_10_D08F	OK	Inbred	NG
d-Ca47A2_10_D08R	OK	Inbred	NG
d-Ca47A2_10_D09F	OK	Inbred	NG
d-Ca47A2_10_D09R	OK	Inbred	NG
d-Ca47A2_10_D10F	OK	Inbred	NG
d-Ca47A2_10_D10R	OK	Inbred	NG
d-Ca47A2_10_D11F	OK	OK	OK
d-Ca47A2_10_D11R	OK	OK	OK
d-Ca47A2_10_D12F	OK	OK	OK
d-Ca47A2_10_D12R	OK	OK	OK
d-Ca47A2_10_E01F	OK	Inbred	NG
d-Ca47A2_10_E01R	OK	Inbred	NG
d-Ca47A2_10_E02F	OK	OK	OK
d-Ca47A2_10_E02R	OK	OK	OK
d-Ca47A2_10_E03F	Abnormal	-	NG
d-Ca47A2_10_E03R	Abnormal	-	NG
d-Ca47A2_10_E04F	OK	OK	OK
d-Ca47A2_10_E04R	OK	OK	OK
d-Ca47A2_10_E05F	OK	OK	OK
d-Ca47A2_10_E05R	OK	OK	OK
d-Ca47A2_10_E06F	OK	Inbred	NG
d-Ca47A2_10_E06R	OK	Inbred	NG
d-Ca47A2_10_E07F	OK	Inbred	NG
d-Ca47A2_10_E07R	OK	Inbred	NG
d-Ca47A2_10_E08F	OK	OK	OK
d-Ca47A2_10_E08R	OK	OK	OK
d-Ca47A2_10_E09F	OK	OK	OK
d-Ca47A2_10_E09R	OK	OK	OK
d-Ca47A2_10_E10F	OK	OK	OK
d-Ca47A2_10_E10R	OK	OK	OK
d-Ca47A2_10_E11F	OK	OK	OK
d-Ca47A2_10_E11R	OK	OK	OK
d-Ca47A2_10_E12F	OK	OK	OK
d-Ca47A2_10_E12R	OK	OK	OK
d-Ca47A2_10_F01F	OK	OK	OK
d-Ca47A2_10_F01R	OK	OK	OK
d-Ca47A2_10_F02F	OK	OK	OK
d-Ca47A2_10_F02R	OK	OK	OK
d-Ca47A2_10_F03F	Abnormal	OK	NG
d-Ca47A2_10_F03R	Abnormal	OK	NG
d-Ca47A2_10_F04F	OK	OK	OK
d-Ca47A2_10_F04R	OK	OK	OK
d-Ca47A2_10_F05F	OK	OK	OK
d-Ca47A2_10_F05R	OK	OK	OK
d-Ca47A2_10_F06F	Dead	-	NG
d-Ca47A2_10_F06R	Dead	-	NG
d-Ca47A2_10_F07F	OK	OK	OK
d-Ca47A2_10_F07R	OK	OK	OK
d-Ca47A2_10_F08F	Dead	-	NG
d-Ca47A2_10_F08R	Dead	-	NG
d-Ca47A2_10_F09F	OK	OK	OK
d-Ca47A2_10_F09R	OK	OK	OK
d-Ca47A2_10_F10F	Abnormal	OK	NG
d-Ca47A2_10_F10R	Abnormal	OK	NG
d-Ca47A2_10_F11F	OK	Inbred	NG
d-Ca47A2_10_F11R	OK	Inbred	NG
d-Ca47A2_10_F12F	Abnormal	OK	NG
d-Ca47A2_10_F12R	Abnormal	OK	NG
d-Ca47A2_10_G01F	Abnormal	OK	NG
d-Ca47A2_10_G01R	Abnormal	OK	NG
d-Ca47A2_10_G02F	OK	OK	OK
d-Ca47A2_10_G02R	OK	OK	OK
d-Ca47A2_10_G03F	OK	OK	OK
d-Ca47A2_10_G03R	OK	OK	OK
d-Ca47A2_10_G04F	OK	OK	OK
d-Ca47A2_10_G04R	OK	OK	OK
d-Ca47A2_10_G05F	OK	Inbred	NG
d-Ca47A2_10_G05R	OK	Inbred	NG
d-Ca47A2_10_G06F	OK	Inbred	NG
d-Ca47A2_10_G06R	OK	Inbred	NG
d-Ca47A2_10_G07F	OK	OK	OK
d-Ca47A2_10_G07R	OK	OK	OK
d-Ca47A2_10_G08F	OK	OK	OK
d-Ca47A2_10_G08R	OK	OK	OK
d-Ca47A2_10_G09F	OK	OK	OK
d-Ca47A2_10_G09R	OK	OK	OK
d-Ca47A2_10_G10F	Abnormal	OK	NG
d-Ca47A2_10_G10R	Abnormal	OK	NG
d-Ca47A2_10_G11F	OK	OK	OK
d-Ca47A2_10_G11R	OK	OK	OK
d-Ca47A2_10_G12F	OK	OK	OK
d-Ca47A2_10_G12R	OK	OK	OK
d-Ca47A2_10_H01F	OK	Inbred	NG
d-Ca47A2_10_H01R	OK	Inbred	NG
d-Ca47A2_10_H02F	OK	OK	OK
d-Ca47A2_10_H02R	OK	OK	OK
d-Ca47A2_10_H03F	OK	OK	OK
d-Ca47A2_10_H03R	OK	OK	OK
d-Ca47A2_10_H04F	OK	OK	OK
d-Ca47A2_10_H04R	OK	OK	OK
d-Ca47A2_10_H05F	OK	OK	OK
d-Ca47A2_10_H05R	OK	OK	OK
d-Ca47A2_10_H06F	Abnormal	OK	NG
d-Ca47A2_10_H06R	Abnormal	OK	NG
d-Ca47A2_10_H07F	OK	OK	OK
d-Ca47A2_10_H07R	OK	OK	OK
d-Ca47A2_10_H08F	OK	OK	OK
d-Ca47A2_10_H08R	OK	OK	OK
d-Ca47A2_10_H09F	OK	OK	OK
d-Ca47A2_10_H09R	OK	OK	OK
d-Ca47A2_10_H10F	OK	Inbred	NG
d-Ca47A2_10_H10R	OK	Inbred	NG
d-Ca47A2_10_H11F	OK	OK	OK
d-Ca47A2_10_H11R	OK	OK	OK
d-Ca47A2_10_H12F	OK	OK	OK
d-Ca47A2_10_H12R	OK	OK	OK
d-Ca47A2_11_A01F	OK	OK	OK
d-Ca47A2_11_A01R	OK	OK	OK
d-Ca47A2_11_A02F	OK	OK	OK
d-Ca47A2_11_A02R	OK	OK	OK
d-Ca47A2_11_A03F	OK	Inbred	NG
d-Ca47A2_11_A03R	OK	Inbred	NG
d-Ca47A2_11_A04F	OK	OK	OK
d-Ca47A2_11_A04R	OK	OK	OK
d-Ca47A2_11_A05F	OK	Inbred	NG
d-Ca47A2_11_A05R	OK	Inbred	NG
d-Ca47A2_11_A06F	OK	Inbred	NG
d-Ca47A2_11_A06R	OK	Inbred	NG
d-Ca47A2_11_A07F	Abnormal	-	NG
d-Ca47A2_11_A07R	Abnormal	-	NG
d-Ca47A2_11_A08F	OK	OK	OK
d-Ca47A2_11_A08R	OK	OK	OK
d-Ca47A2_11_A10F	OK	OK	OK
d-Ca47A2_11_A10R	OK	OK	OK
d-Ca47A2_11_A11F	OK	OK	OK
d-Ca47A2_11_A11R	OK	OK	OK
d-Ca47A2_11_A12F	OK	OK	OK
d-Ca47A2_11_A12R	OK	OK	OK
d-Ca47A2_11_B01F	OK	OK	OK
d-Ca47A2_11_B01R	OK	OK	OK
d-Ca47A2_11_B02F	Dead	-	NG
d-Ca47A2_11_B02R	Dead	-	NG
d-Ca47A2_11_B03F	OK	Inbred	NG
d-Ca47A2_11_B03R	OK	Inbred	NG
d-Ca47A2_11_B04F	OK	OK	OK
d-Ca47A2_11_B04R	OK	OK	OK
d-Ca47A2_11_B05F	OK	OK	OK
d-Ca47A2_11_B05R	OK	OK	OK
d-Ca47A2_11_B06F	OK	OK	OK
d-Ca47A2_11_B06R	OK	OK	OK
d-Ca47A2_11_B07F	OK	OK	OK
d-Ca47A2_11_B07R	OK	OK	OK
d-Ca47A2_11_B08F	OK	Inbred	NG
d-Ca47A2_11_B08R	OK	Inbred	NG
d-Ca47A2_11_B09F	OK	OK	OK
d-Ca47A2_11_B09R	OK	OK	OK
d-Ca47A2_11_B10F	OK	OK	OK
d-Ca47A2_11_B10R	OK	OK	OK
d-Ca47A2_11_B11F	OK	OK	OK
d-Ca47A2_11_B11R	OK	OK	OK
d-Ca47A2_11_B12F	OK	OK	OK
d-Ca47A2_11_B12R	OK	OK	OK
d-Ca47A2_11_C01F	OK	OK	OK
d-Ca47A2_11_C01R	OK	OK	OK
d-Ca47A2_11_C02F	Abnormal	OK	NG
d-Ca47A2_11_C02R	Abnormal	OK	NG
d-Ca47A2_11_C03F	OK	Inbred	NG
d-Ca47A2_11_C03R	OK	Inbred	NG
d-Ca47A2_11_C04F	OK	Inbred	NG
d-Ca47A2_11_C04R	OK	Inbred	NG
d-Ca47A2_11_C05F	Dead	-	NG
d-Ca47A2_11_C05R	Dead	-	NG
d-Ca47A2_11_C06F	OK	Inbred	NG
d-Ca47A2_11_C06R	OK	Inbred	NG
d-Ca47A2_11_C07F	OK	OK	OK
d-Ca47A2_11_C07R	OK	OK	OK
d-Ca47A2_11_C08F	OK	Inbred	NG
d-Ca47A2_11_C08R	OK	Inbred	NG
d-Ca47A2_11_C09F	Abnormal	-	NG
d-Ca47A2_11_C09R	Abnormal	-	NG
d-Ca47A2_11_C10F	OK	Inbred	NG
d-Ca47A2_11_C10R	OK	Inbred	NG
d-Ca47A2_11_C11F	OK	OK	OK
d-Ca47A2_11_C11R	OK	OK	OK
d-Ca47A2_11_C12F	OK	OK	OK
d-Ca47A2_11_C12R	OK	OK	OK
d-Ca47A2_11_D01F	OK	OK	OK
d-Ca47A2_11_D01R	OK	OK	OK
d-Ca47A2_11_D02F	OK	Inbred	NG
d-Ca47A2_11_D02R	OK	Inbred	NG
d-Ca47A2_11_D03F	OK	OK	OK
d-Ca47A2_11_D03R	OK	OK	OK
d-Ca47A2_11_D04F	OK	OK	OK
d-Ca47A2_11_D04R	OK	OK	OK
d-Ca47A2_11_D05F	OK	Inbred	NG
d-Ca47A2_11_D05R	OK	Inbred	NG
d-Ca47A2_11_D06F	OK	OK	OK
d-Ca47A2_11_D06R	OK	OK	OK
d-Ca47A2_11_D07F	OK	OK	OK
d-Ca47A2_11_D07R	OK	OK	OK
d-Ca47A2_11_D08F	OK	Inbred	NG
d-Ca47A2_11_D08R	OK	Inbred	NG
d-Ca47A2_11_D09F	OK	OK	OK
d-Ca47A2_11_D09R	OK	OK	OK
d-Ca47A2_11_D10F	Abnormal	OK	NG
d-Ca47A2_11_D10R	Abnormal	OK	NG
d-Ca47A2_11_D11F	OK	OK	OK
d-Ca47A2_11_D11R	OK	OK	OK
d-Ca47A2_11_D12F	OK	Inbred	NG
d-Ca47A2_11_D12R	OK	Inbred	NG
d-Ca47A2_11_E01F	OK	OK	OK
d-Ca47A2_11_E01R	OK	OK	OK
d-Ca47A2_11_E02F	OK	OK	OK
d-Ca47A2_11_E02R	OK	OK	OK
d-Ca47A2_11_E03F	OK	OK	OK
d-Ca47A2_11_E03R	OK	OK	OK
d-Ca47A2_11_E04F	OK	OK	OK
d-Ca47A2_11_E04R	OK	OK	OK
d-Ca47A2_11_E05F	OK	OK	OK
d-Ca47A2_11_E05R	OK	OK	OK
d-Ca47A2_11_E06F	OK	Inbred	NG
d-Ca47A2_11_E06R	OK	Inbred	NG
d-Ca47A2_11_E07F	OK	OK	OK
d-Ca47A2_11_E07R	OK	OK	OK
d-Ca47A2_11_E08F	OK	Inbred	NG
d-Ca47A2_11_E08R	OK	Inbred	NG
d-Ca47A2_11_E09F	Abnormal	OK	NG
d-Ca47A2_11_E09R	Abnormal	OK	NG
d-Ca47A2_11_E10F	OK	Inbred	NG
d-Ca47A2_11_E10R	OK	Inbred	NG
d-Ca47A2_11_E11F	OK	OK	OK
d-Ca47A2_11_E11R	OK	OK	OK
d-Ca47A2_11_E12F	OK	Inbred	NG
d-Ca47A2_11_E12R	OK	Inbred	NG
d-Ca47A2_11_F01F	OK	OK	OK
d-Ca47A2_11_F01R	OK	OK	OK
d-Ca47A2_11_F02F	Abnormal	OK	NG
d-Ca47A2_11_F02R	Abnormal	OK	NG
d-Ca47A2_11_F03F	OK	OK	OK
d-Ca47A2_11_F03R	OK	OK	OK
d-Ca47A2_11_F04F	Abnormal	-	NG
d-Ca47A2_11_F04R	Abnormal	-	NG
d-Ca47A2_11_F05F	Dead	OK	NG
d-Ca47A2_11_F05R	Dead	OK	NG
d-Ca47A2_11_F06F	OK	OK	OK
d-Ca47A2_11_F06R	OK	OK	OK
d-Ca47A2_11_F07F	OK	OK	OK
d-Ca47A2_11_F07R	OK	OK	OK
d-Ca47A2_11_F08F	OK	OK	OK
d-Ca47A2_11_F08R	OK	OK	OK
d-Ca47A2_11_F09F	OK	OK	OK
d-Ca47A2_11_F09R	OK	OK	OK
d-Ca47A2_11_F10F	Abnormal	Inbred	NG
d-Ca47A2_11_F10R	Abnormal	Inbred	NG
d-Ca47A2_11_F11F	OK	OK	OK
d-Ca47A2_11_F11R	OK	OK	OK
d-Ca47A2_11_F12F	OK	OK	OK
d-Ca47A2_11_F12R	OK	OK	OK
d-Ca47A2_11_G01F	OK	OK	OK
d-Ca47A2_11_G01R	OK	OK	OK
d-Ca47A2_11_G02F	OK	OK	OK
d-Ca47A2_11_G02R	OK	OK	OK
d-Ca47A2_11_G03F	OK	OK	OK
d-Ca47A2_11_G03R	OK	OK	OK
d-Ca47A2_11_G04F	OK	OK	OK
d-Ca47A2_11_G04R	OK	OK	OK
d-Ca47A2_11_G05F	OK	OK	OK
d-Ca47A2_11_G05R	OK	OK	OK
d-Ca47A2_11_G06F	OK	OK	OK
d-Ca47A2_11_G06R	OK	OK	OK
d-Ca47A2_11_G07F	OK	OK	OK
d-Ca47A2_11_G07R	OK	OK	OK
d-Ca47A2_11_G08F	OK	OK	OK
d-Ca47A2_11_G08R	OK	OK	OK
d-Ca47A2_11_G09F	OK	OK	OK
d-Ca47A2_11_G09R	OK	OK	OK
d-Ca47A2_11_G10F	OK	OK	OK
d-Ca47A2_11_G10R	OK	OK	OK
d-Ca47A2_11_G11F	OK	OK	OK
d-Ca47A2_11_G11R	OK	OK	OK
d-Ca47A2_11_G12F	OK	OK	OK
d-Ca47A2_11_G12R	OK	OK	OK
d-Ca47A2_11_H01F	OK	OK	OK
d-Ca47A2_11_H01R	OK	OK	OK
d-Ca47A2_11_H02F	OK	OK	OK
d-Ca47A2_11_H02R	OK	OK	OK
d-Ca47A2_11_H03F	OK	OK	OK
d-Ca47A2_11_H03R	OK	OK	OK
d-Ca47A2_11_H04F	Dead	-	NG
d-Ca47A2_11_H04R	Dead	-	NG
d-Ca47A2_11_H05F	Abnormal	OK	NG
d-Ca47A2_11_H05R	Abnormal	OK	NG
d-Ca47A2_11_H06F	OK	Inbred	NG
d-Ca47A2_11_H06R	OK	Inbred	NG
d-Ca47A2_11_H07F	OK	OK	OK
d-Ca47A2_11_H07R	OK	OK	OK
d-Ca47A2_11_H08F	OK	OK	OK
d-Ca47A2_11_H08R	OK	OK	OK
d-Ca47A2_11_H09F	OK	OK	OK
d-Ca47A2_11_H09R	OK	OK	OK
d-Ca47A2_11_H10F	OK	OK	OK
d-Ca47A2_11_H10R	OK	OK	OK
d-Ca47A2_11_H11F	Abnormal	OK	NG
d-Ca47A2_11_H11R	Abnormal	OK	NG
d-Ca47A2_11_H12F	OK	OK	OK
d-Ca47A2_11_H12R	OK	OK	OK
d-Ca47A2_12_A01F	Abnormal	Inbred	NG
d-Ca47A2_12_A01R	Abnormal	Inbred	NG
d-Ca47A2_12_A02F	OK	OK	OK
d-Ca47A2_12_A02R	OK	OK	OK
d-Ca47A2_12_A03F	OK	Inbred	NG
d-Ca47A2_12_A03R	OK	Inbred	NG
d-Ca47A2_12_A04F	OK	OK	OK
d-Ca47A2_12_A04R	OK	OK	OK
d-Ca47A2_12_A05F	OK	Inbred	NG
d-Ca47A2_12_A05R	OK	Inbred	NG
d-Ca47A2_12_A06F	OK	OK	OK
d-Ca47A2_12_A06R	OK	OK	OK
d-Ca47A2_12_A07F	OK	Inbred	NG
d-Ca47A2_12_A07R	OK	Inbred	NG
d-Ca47A2_12_A08F	OK	OK	OK
d-Ca47A2_12_A08R	OK	OK	OK
d-Ca47A2_12_A09F	Abnormal	OK	NG
d-Ca47A2_12_A09R	Abnormal	OK	NG
d-Ca47A2_12_A10F	OK	Inbred	NG
d-Ca47A2_12_A10R	OK	Inbred	NG
d-Ca47A2_12_A11F	OK	OK	OK
d-Ca47A2_12_A11R	OK	OK	OK
d-Ca47A2_12_A12F	OK	OK	OK
d-Ca47A2_12_A12R	OK	OK	OK
d-Ca47A2_12_B01F	OK	OK	OK
d-Ca47A2_12_B01R	OK	OK	OK
d-Ca47A2_12_B02F	Abnormal	-	NG
d-Ca47A2_12_B02R	Abnormal	-	NG
d-Ca47A2_12_B03F	OK	OK	OK
d-Ca47A2_12_B03R	OK	OK	OK
d-Ca47A2_12_B04F	OK	OK	OK
d-Ca47A2_12_B04R	OK	OK	OK
d-Ca47A2_12_B05F	OK	OK	OK
d-Ca47A2_12_B05R	OK	OK	OK
d-Ca47A2_12_B06F	OK	OK	OK
d-Ca47A2_12_B06R	OK	OK	OK
d-Ca47A2_12_B07F	OK	OK	OK
d-Ca47A2_12_B07R	OK	OK	OK
d-Ca47A2_12_B08F	OK	OK	OK
d-Ca47A2_12_B08R	OK	OK	OK
d-Ca47A2_12_B09F	OK	OK	OK
d-Ca47A2_12_B09R	OK	OK	OK
d-Ca47A2_12_B10F	OK	OK	OK
d-Ca47A2_12_B10R	OK	OK	OK
d-Ca47A2_12_B11F	OK	OK	OK
d-Ca47A2_12_B11R	OK	OK	OK
d-Ca47A2_12_B12F	OK	Inbred	NG
d-Ca47A2_12_B12R	OK	Inbred	NG
d-Ca47A2_12_C01F	OK	OK	OK
d-Ca47A2_12_C01R	OK	OK	OK
d-Ca47A2_12_C02F	OK	OK	OK
d-Ca47A2_12_C02R	OK	OK	OK
d-Ca47A2_12_C03F	Abnormal	OK	NG
d-Ca47A2_12_C03R	Abnormal	OK	NG
d-Ca47A2_12_C04F	OK	OK	OK
d-Ca47A2_12_C04R	OK	OK	OK
d-Ca47A2_12_C05F	OK	Inbred	NG
d-Ca47A2_12_C05R	OK	Inbred	NG
d-Ca47A2_12_C06F	OK	OK	OK
d-Ca47A2_12_C06R	OK	OK	OK
d-Ca47A2_12_C07F	OK	OK	OK
d-Ca47A2_12_C07R	OK	OK	OK
d-Ca47A2_12_C08F	OK	OK	OK
d-Ca47A2_12_C08R	OK	OK	OK
d-Ca47A2_12_C09F	Abnormal	OK	NG
d-Ca47A2_12_C09R	Abnormal	OK	NG
d-Ca47A2_12_C10F	OK	Inbred	NG
d-Ca47A2_12_C10R	OK	Inbred	NG
d-Ca47A2_12_C11F	OK	OK	OK
d-Ca47A2_12_C11R	OK	OK	OK
d-Ca47A2_12_C12F	OK	Inbred	NG
d-Ca47A2_12_C12R	OK	Inbred	NG
d-Ca47A2_12_D01F	OK	OK	OK
d-Ca47A2_12_D01R	OK	OK	OK
d-Ca47A2_12_D02F	OK	OK	OK
d-Ca47A2_12_D02R	OK	OK	OK
d-Ca47A2_12_D03F	Abnormal	Inbred	NG
d-Ca47A2_12_D03R	Abnormal	Inbred	NG
d-Ca47A2_12_D04F	OK	OK	OK
d-Ca47A2_12_D04R	OK	OK	OK
d-Ca47A2_12_D05F	OK	OK	OK
d-Ca47A2_12_D05R	OK	OK	OK
d-Ca47A2_12_D06F	OK	OK	OK
d-Ca47A2_12_D06R	OK	OK	OK
d-Ca47A2_12_D07F	OK	OK	OK
d-Ca47A2_12_D07R	OK	OK	OK
d-Ca47A2_12_D08F	OK	OK	OK
d-Ca47A2_12_D08R	OK	OK	OK
d-Ca47A2_12_D09F	OK	OK	OK
d-Ca47A2_12_D09R	OK	OK	OK
d-Ca47A2_12_D10F	OK	Inbred	NG
d-Ca47A2_12_D10R	OK	Inbred	NG
d-Ca47A2_12_D11F	OK	OK	OK
d-Ca47A2_12_D11R	OK	OK	OK
d-Ca47A2_12_D12F	OK	Inbred	NG
d-Ca47A2_12_D12R	OK	Inbred	NG
d-Ca47A2_12_E01F	OK	OK	OK
d-Ca47A2_12_E01R	OK	OK	OK
d-Ca47A2_12_E02F	OK	OK	OK
d-Ca47A2_12_E02R	OK	OK	OK
d-Ca47A2_12_E03F	OK	OK	OK
d-Ca47A2_12_E03R	OK	OK	OK
d-Ca47A2_12_E04F	OK	OK	OK
d-Ca47A2_12_E04R	OK	OK	OK
d-Ca47A2_12_E05F	OK	Inbred	NG
d-Ca47A2_12_E05R	OK	Inbred	NG
d-Ca47A2_12_E06F	OK	OK	OK
d-Ca47A2_12_E06R	OK	OK	OK
d-Ca47A2_12_E07F	OK	OK	OK
d-Ca47A2_12_E07R	OK	OK	OK
d-Ca47A2_12_E08F	OK	OK	OK
d-Ca47A2_12_E08R	OK	OK	OK
d-Ca47A2_12_E09F	OK	Inbred	NG
d-Ca47A2_12_E09R	OK	Inbred	NG
d-Ca47A2_12_E10F	OK	OK	OK
d-Ca47A2_12_E10R	OK	OK	OK
d-Ca47A2_12_E11F	OK	OK	OK
d-Ca47A2_12_E11R	OK	OK	OK
d-Ca47A2_12_E12F	OK	OK	OK
d-Ca47A2_12_E12R	OK	OK	OK
d-Ca47A2_12_F01F	OK	OK	OK
d-Ca47A2_12_F01R	OK	OK	OK
d-Ca47A2_12_F02F	Abnormal	OK	NG
d-Ca47A2_12_F02R	Abnormal	OK	NG
d-Ca47A2_12_F03F	OK	OK	OK
d-Ca47A2_12_F03R	OK	OK	OK
d-Ca47A2_12_F04F	OK	OK	OK
d-Ca47A2_12_F04R	OK	OK	OK
d-Ca47A2_12_F05F	Abnormal	Inbred	NG
d-Ca47A2_12_F05R	Abnormal	Inbred	NG
d-Ca47A2_12_F06F	OK	OK	OK
d-Ca47A2_12_F06R	OK	OK	OK
d-Ca47A2_12_F07F	OK	OK	OK
d-Ca47A2_12_F07R	OK	OK	OK
d-Ca47A2_12_F08F	OK	OK	OK
d-Ca47A2_12_F08R	OK	OK	OK
d-Ca47A2_12_F09F	OK	OK	OK
d-Ca47A2_12_F09R	OK	OK	OK
d-Ca47A2_12_F10F	OK	OK	OK
d-Ca47A2_12_F10R	OK	OK	OK
d-Ca47A2_12_F11F	OK	OK	OK
d-Ca47A2_12_F11R	OK	OK	OK
d-Ca47A2_12_F12F	OK	OK	OK
d-Ca47A2_12_F12R	OK	OK	OK
d-Ca47A2_12_G01F	OK	OK	OK
d-Ca47A2_12_G01R	OK	OK	OK
d-Ca47A2_12_G02F	OK	OK	OK
d-Ca47A2_12_G02R	OK	OK	OK
d-Ca47A2_12_G03F	OK	OK	OK
d-Ca47A2_12_G03R	OK	OK	OK
d-Ca47A2_12_G04F	OK	OK	OK
d-Ca47A2_12_G04R	OK	OK	OK
d-Ca47A2_12_G05F	OK	OK	OK
d-Ca47A2_12_G05R	OK	OK	OK
d-Ca47A2_12_G06F	Abnormal	OK	NG
d-Ca47A2_12_G06R	Abnormal	OK	NG
d-Ca47A2_12_G07F	OK	Inbred	NG
d-Ca47A2_12_G07R	OK	Inbred	NG
d-Ca47A2_12_G08F	OK	Inbred	NG
d-Ca47A2_12_G08R	OK	Inbred	NG
d-Ca47A2_12_G09F	OK	OK	OK
d-Ca47A2_12_G09R	OK	OK	OK
d-Ca47A2_12_G10F	OK	OK	OK
d-Ca47A2_12_G10R	OK	OK	OK
d-Ca47A2_12_G11F	OK	OK	OK
d-Ca47A2_12_G11R	OK	OK	OK
d-Ca47A2_12_G12F	OK	OK	OK
d-Ca47A2_12_G12R	OK	OK	OK
d-Ca47A2_12_H01F	Dead	-	NG
d-Ca47A2_12_H01R	Dead	-	NG
d-Ca47A2_12_H02F	OK	OK	OK
d-Ca47A2_12_H02R	OK	OK	OK
d-Ca47A2_12_H03F	Abnormal	OK	NG
d-Ca47A2_12_H03R	Abnormal	OK	NG
d-Ca47A2_12_H04F	Abnormal	-	NG
d-Ca47A2_12_H04R	Abnormal	-	NG
d-Ca47A2_12_H05F	Abnormal	OK	NG
d-Ca47A2_12_H05R	Abnormal	OK	NG
d-Ca47A2_12_H06F	OK	Inbred	NG
d-Ca47A2_12_H06R	OK	Inbred	NG
d-Ca47A2_12_H07F	OK	Inbred	NG
d-Ca47A2_12_H07R	OK	Inbred	NG
d-Ca47A2_12_H08F	OK	OK	OK
d-Ca47A2_12_H08R	OK	OK	OK
d-Ca47A2_12_H09F	OK	OK	OK
d-Ca47A2_12_H09R	OK	OK	OK
d-Ca47A2_12_H10F	OK	OK	OK
d-Ca47A2_12_H10R	OK	OK	OK
d-Ca47A2_12_H11F	OK	OK	OK
d-Ca47A2_12_H11R	OK	OK	OK
d-Ca47A2_12_H12F	Dead	-	NG
d-Ca47A2_12_H12R	Dead	-	NG
d-Ca47B1-1_01_B01F	OK	Inbred	NG
d-Ca47B1-1_01_B01R	OK	Inbred	NG
d-Ca47B1-1_01_B04F	OK	OK	OK
d-Ca47B1-1_01_B04R	OK	OK	OK
d-Ca47B1-1_01_B08F	OK	OK	OK
d-Ca47B1-1_01_B08R	OK	OK	OK
d-Ca47B1-1_01_B12F	OK	OK	OK
d-Ca47B1-1_01_B12R	OK	OK	OK
d-Ca47B1-1_01_C04F	OK	OK	OK
d-Ca47B1-1_01_C04R	OK	OK	OK
d-Ca47B1-1_01_D01F	OK	OK	OK
d-Ca47B1-1_01_D01R	OK	OK	OK
d-Ca47B1-1_01_D05F	OK	OK	OK
d-Ca47B1-1_01_D05R	OK	OK	OK
d-Ca47B1-1_01_D08F	OK	OK	OK
d-Ca47B1-1_01_D08R	OK	OK	OK
d-Ca47B1-1_01_D12F	OK	OK	OK
d-Ca47B1-1_01_D12R	OK	OK	OK
d-Ca47B1-1_01_E07F	OK	OK	OK
d-Ca47B1-1_01_E07R	OK	OK	OK
d-Ca47B1-1_01_E08F	OK	OK	OK
d-Ca47B1-1_01_E08R	OK	OK	OK
d-Ca47B1-1_01_E09F	OK	OK	OK
d-Ca47B1-1_01_E09R	OK	OK	OK
d-Ca47B1-1_01_E10F	Abnormal	OK	NG
d-Ca47B1-1_01_E10R	Abnormal	OK	NG
d-Ca47B1-1_01_F01F	OK	OK	OK
d-Ca47B1-1_01_F01R	OK	OK	OK
d-Ca47B1-1_01_F02F	OK	OK	OK
d-Ca47B1-1_01_F02R	OK	OK	OK
d-Ca47B1-1_01_F11F	OK	OK	OK
d-Ca47B1-1_01_F11R	OK	OK	OK
d-Ca47B1-1_01_G05F	OK	OK	OK
d-Ca47B1-1_01_G05R	OK	OK	OK
d-Ca47B1-1_01_G07F	OK	OK	OK
d-Ca47B1-1_01_G07R	OK	OK	OK
d-Ca47B1-1_01_H02F	OK	OK	OK
d-Ca47B1-1_01_H02R	OK	OK	OK
d-Ca47B1-1_01_H11F	OK	OK	OK
d-Ca47B1-1_01_H11R	OK	OK	OK
d-Ca47B1-1_02_A04F	OK	OK	OK
d-Ca47B1-1_02_A04R	OK	OK	OK
d-Ca47B1-1_02_A08F	OK	OK	OK
d-Ca47B1-1_02_A08R	OK	OK	OK
d-Ca47B1-1_02_A11F	OK	OK	OK
d-Ca47B1-1_02_A11R	OK	OK	OK
d-Ca47B1-1_02_C01F	OK	OK	OK
d-Ca47B1-1_02_C01R	OK	OK	OK
d-Ca47B1-1_02_C04F	OK	OK	OK
d-Ca47B1-1_02_C04R	OK	OK	OK
d-Ca47B1-1_02_C11F	OK	OK	OK
d-Ca47B1-1_02_C11R	OK	OK	OK
d-Ca47B1-1_02_D01F	Abnormal	-	NG
d-Ca47B1-1_02_D01R	Abnormal	-	NG
d-Ca47B1-1_02_D02F	OK	Inbred	NG
d-Ca47B1-1_02_D02R	OK	Inbred	NG
d-Ca47B1-1_02_D03F	OK	Inbred	NG
d-Ca47B1-1_02_D03R	OK	Inbred	NG
d-Ca47B1-1_02_D12F	OK	OK	OK
d-Ca47B1-1_02_D12R	OK	OK	OK
d-Ca47B1-1_02_E02F	Abnormal	-	NG
d-Ca47B1-1_02_E02R	Abnormal	-	NG
d-Ca47B1-1_02_E04F	OK	OK	OK
d-Ca47B1-1_02_E04R	OK	OK	OK
d-Ca47B1-1_02_G06F	Abnormal	-	NG
d-Ca47B1-1_02_G06R	Abnormal	-	NG
d-Ca47B1-1_02_H01F	OK	Inbred	NG
d-Ca47B1-1_02_H01R	OK	Inbred	NG
d-Ca47B1-1_02_H05F	OK	OK	OK
d-Ca47B1-1_02_H05R	OK	OK	OK
d-Ca47B1-1_02_H10F	OK	OK	OK
d-Ca47B1-1_02_H10R	OK	OK	OK
d-Ca47B1-1_03_A07F	OK	Inbred	NG
d-Ca47B1-1_03_A07R	OK	Inbred	NG
d-Ca47B1-1_03_A09F	Abnormal	OK	NG
d-Ca47B1-1_03_A09R	Abnormal	OK	NG
d-Ca47B1-1_03_B01F	Dead	-	NG
d-Ca47B1-1_03_B01R	Dead	-	NG
d-Ca47B1-1_03_B09F	OK	OK	OK
d-Ca47B1-1_03_B09R	OK	OK	OK
d-Ca47B1-1_03_B12F	OK	OK	OK
d-Ca47B1-1_03_B12R	OK	OK	OK
d-Ca47B1-1_03_C01F	Dead	-	NG
d-Ca47B1-1_03_C01R	Dead	-	NG
d-Ca47B1-1_03_C04F	OK	OK	OK
d-Ca47B1-1_03_C04R	OK	OK	OK
d-Ca47B1-1_03_D07F	Abnormal	-	NG
d-Ca47B1-1_03_D07R	Abnormal	-	NG
d-Ca47B1-1_03_F05F	OK	OK	OK
d-Ca47B1-1_03_F05R	OK	OK	OK
d-Ca47B1-1_03_F07F	OK	OK	OK
d-Ca47B1-1_03_F07R	OK	OK	OK
d-Ca47B1-1_03_F10F	Abnormal	OK	NG
d-Ca47B1-1_03_F10R	Abnormal	OK	NG
d-Ca47B1-1_03_F11F	Abnormal	-	NG
d-Ca47B1-1_03_F11R	Abnormal	-	NG
d-Ca47B1-1_03_G06F	OK	OK	OK
d-Ca47B1-1_03_G06R	OK	OK	OK
d-Ca47B1-1_03_G11F	OK	OK	OK
d-Ca47B1-1_03_G11R	OK	OK	OK
d-Ca47B1-1_03_H02F	Abnormal	OK	NG
d-Ca47B1-1_03_H02R	Abnormal	OK	NG
d-Ca47B1-1_03_H12F	OK	Inbred	NG
d-Ca47B1-1_03_H12R	OK	Inbred	NG
d-Ca47B1-1_04_A03F	OK	OK	OK
d-Ca47B1-1_04_A03R	OK	OK	OK
d-Ca47B1-1_04_A06F	OK	OK	OK
d-Ca47B1-1_04_A06R	OK	OK	OK
d-Ca47B1-1_04_A09F	Abnormal	-	NG
d-Ca47B1-1_04_A09R	Abnormal	-	NG
d-Ca47B1-1_04_A12F	OK	OK	OK
d-Ca47B1-1_04_A12R	OK	OK	OK
d-Ca47B1-1_04_B03F	OK	OK	OK
d-Ca47B1-1_04_B03R	OK	OK	OK
d-Ca47B1-1_04_B09F	OK	OK	OK
d-Ca47B1-1_04_B09R	OK	OK	OK
d-Ca47B1-1_04_C01F	Abnormal	-	NG
d-Ca47B1-1_04_C01R	Abnormal	-	NG
d-Ca47B1-1_04_D03F	OK	OK	OK
d-Ca47B1-1_04_D03R	OK	OK	OK
d-Ca47B1-1_04_E02F	Dead	-	NG
d-Ca47B1-1_04_E02R	Dead	-	NG
d-Ca47B1-1_04_F03F	Abnormal	OK	NG
d-Ca47B1-1_04_F03R	Abnormal	OK	NG
d-Ca47B1-1_04_F05F	OK	OK	OK
d-Ca47B1-1_04_F05R	OK	OK	OK
d-Ca47B1-1_04_F06F	OK	OK	OK
d-Ca47B1-1_04_F06R	OK	OK	OK
d-Ca47B1-1_04_F11F	OK	Inbred	NG
d-Ca47B1-1_04_F11R	OK	Inbred	NG
d-Ca47B1-1_04_G03F	OK	OK	OK
d-Ca47B1-1_04_G03R	OK	OK	OK
d-Ca47B1-1_04_G11F	Abnormal	-	NG
d-Ca47B1-1_04_G11R	Abnormal	-	NG
d-Ca47B1-1_04_H03F	OK	Inbred	NG
d-Ca47B1-1_04_H03R	OK	Inbred	NG
d-Ca47B1-1_04_H09F	OK	OK	OK
d-Ca47B1-1_04_H09R	OK	OK	OK
d-Ca47B1-1_05_A04F	OK	OK	OK
d-Ca47B1-1_05_A04R	OK	OK	OK
d-Ca47B1-1_05_A07F	OK	OK	OK
d-Ca47B1-1_05_A07R	OK	OK	OK
d-Ca47B1-1_05_A08F	OK	OK	OK
d-Ca47B1-1_05_A08R	OK	OK	OK
d-Ca47B1-1_05_A10F	Abnormal	-	NG
d-Ca47B1-1_05_A10R	Abnormal	-	NG
d-Ca47B1-1_05_B06F	OK	Inbred	NG
d-Ca47B1-1_05_B06R	OK	Inbred	NG
d-Ca47B1-1_05_B07F	OK	OK	OK
d-Ca47B1-1_05_B07R	OK	OK	OK
d-Ca47B1-1_05_B08F	OK	OK	OK
d-Ca47B1-1_05_B08R	OK	OK	OK
d-Ca47B1-1_05_C04F	OK	OK	OK
d-Ca47B1-1_05_C04R	OK	OK	OK
d-Ca47B1-1_05_D02F	OK	OK	OK
d-Ca47B1-1_05_D02R	OK	OK	OK
d-Ca47B1-1_05_E02F	OK	OK	OK
d-Ca47B1-1_05_E02R	OK	OK	OK
d-Ca47B1-1_05_E04F	OK	OK	OK
d-Ca47B1-1_05_E04R	OK	OK	OK
d-Ca47B1-1_05_F03F	Abnormal	-	NG
d-Ca47B1-1_05_F03R	Abnormal	-	NG
d-Ca47B1-1_05_G02F	OK	OK	OK
d-Ca47B1-1_05_G02R	OK	OK	OK
d-Ca47B1-1_05_G03F	Abnormal	OK	NG
d-Ca47B1-1_05_G03R	Abnormal	OK	NG
d-Ca47B1-1_05_G06F	OK	Inbred	NG
d-Ca47B1-1_05_G06R	OK	Inbred	NG
d-Ca47B1-1_05_H01F	OK	OK	OK
d-Ca47B1-1_05_H01R	OK	OK	OK
d-Ca47B1-1_05_H04F	OK	Inbred	NG
d-Ca47B1-1_05_H04R	OK	Inbred	NG
d-Ca47B1-1_06_A05F	OK	OK	OK
d-Ca47B1-1_06_A05R	OK	OK	OK
d-Ca47B1-1_06_A06F	OK	OK	OK
d-Ca47B1-1_06_A06R	OK	OK	OK
d-Ca47B1-1_06_A08F	OK	Inbred	NG
d-Ca47B1-1_06_A08R	OK	Inbred	NG
d-Ca47B1-1_06_A09F	OK	OK	OK
d-Ca47B1-1_06_A09R	OK	OK	OK
d-Ca47B1-1_06_B01F	Dead	-	NG
d-Ca47B1-1_06_B01R	Dead	-	NG
d-Ca47B1-1_06_B08F	OK	OK	OK
d-Ca47B1-1_06_B08R	OK	OK	OK
d-Ca47B1-1_06_C06F	OK	OK	OK
d-Ca47B1-1_06_C06R	OK	OK	OK
d-Ca47B1-1_06_C07F	Dead	-	NG
d-Ca47B1-1_06_C07R	Dead	-	NG
d-Ca47B1-1_06_D02F	Abnormal	-	NG
d-Ca47B1-1_06_D02R	Abnormal	-	NG
d-Ca47B1-1_06_D05F	OK	OK	OK
d-Ca47B1-1_06_D05R	OK	OK	OK
d-Ca47B1-1_06_D11F	OK	Inbred	NG
d-Ca47B1-1_06_D11R	OK	Inbred	NG
d-Ca47B1-1_06_E12F	OK	OK	OK
d-Ca47B1-1_06_E12R	OK	OK	OK
d-Ca47B1-1_06_F02F	Abnormal	OK	NG
d-Ca47B1-1_06_F02R	Abnormal	OK	NG
d-Ca47B1-1_06_F08F	OK	OK	OK
d-Ca47B1-1_06_F08R	OK	OK	OK
d-Ca47B1-1_06_F12F	OK	OK	OK
d-Ca47B1-1_06_F12R	OK	OK	OK
d-Ca47B1-1_06_G07F	OK	OK	OK
d-Ca47B1-1_06_G07R	OK	OK	OK
d-Ca47B1-1_06_G09F	OK	OK	OK
d-Ca47B1-1_06_G09R	OK	OK	OK
d-Ca47B1-1_06_G10F	OK	OK	OK
d-Ca47B1-1_06_G10R	OK	OK	OK
d-Ca47B1-1_06_H06F	Abnormal	OK	NG
d-Ca47B1-1_06_H06R	Abnormal	OK	NG
d-Ca47B1-1_06_H07F	Abnormal	OK	NG
d-Ca47B1-1_06_H07R	Abnormal	OK	NG
d-Ca47B1-1_07_A01F	Dead	-	NG
d-Ca47B1-1_07_A01R	Dead	-	NG
d-Ca47B1-1_07_A02F	OK	OK	OK
d-Ca47B1-1_07_A02R	OK	OK	OK
d-Ca47B1-1_07_A07F	OK	OK	OK
d-Ca47B1-1_07_A07R	OK	OK	OK
d-Ca47B1-1_07_A10F	OK	Inbred	NG
d-Ca47B1-1_07_A10R	OK	Inbred	NG
d-Ca47B1-1_07_A11F	Abnormal	OK	NG
d-Ca47B1-1_07_A11R	Abnormal	OK	NG
d-Ca47B1-1_07_B07F	OK	OK	OK
d-Ca47B1-1_07_B07R	OK	OK	OK
d-Ca47B1-1_07_C05F	OK	OK	OK
d-Ca47B1-1_07_C05R	OK	OK	OK
d-Ca47B1-1_07_D02F	OK	OK	OK
d-Ca47B1-1_07_D02R	OK	OK	OK
d-Ca47B1-1_07_D03F	OK	OK	OK
d-Ca47B1-1_07_D03R	OK	OK	OK
d-Ca47B1-1_07_E10F	Abnormal	-	NG
d-Ca47B1-1_07_E10R	Abnormal	-	NG
d-Ca47B1-1_07_F01F	OK	Inbred	NG
d-Ca47B1-1_07_F01R	OK	Inbred	NG
d-Ca47B1-1_07_F05F	Dead	OK	NG
d-Ca47B1-1_07_F05R	Dead	OK	NG
d-Ca47B1-1_07_F08F	OK	OK	OK
d-Ca47B1-1_07_F08R	OK	OK	OK
d-Ca47B1-1_07_F10F	OK	OK	OK
d-Ca47B1-1_07_F10R	OK	OK	OK
d-Ca47B1-1_07_G02F	OK	OK	OK
d-Ca47B1-1_07_G02R	OK	OK	OK
d-Ca47B1-1_07_G03F	OK	OK	OK
d-Ca47B1-1_07_G03R	OK	OK	OK
d-Ca47B1-1_07_H03F	OK	Inbred	NG
d-Ca47B1-1_07_H03R	OK	Inbred	NG
d-Ca47B1-1_08_A08F	OK	Inbred	NG
d-Ca47B1-1_08_A08R	OK	Inbred	NG
d-Ca47B1-1_08_A10F	OK	Inbred	NG
d-Ca47B1-1_08_A10R	OK	Inbred	NG
d-Ca47B1-1_08_A11F	OK	OK	OK
d-Ca47B1-1_08_A11R	OK	OK	OK
d-Ca47B1-1_08_B01F	OK	OK	OK
d-Ca47B1-1_08_B01R	OK	OK	OK
d-Ca47B1-1_08_B08F	OK	OK	OK
d-Ca47B1-1_08_B08R	OK	OK	OK
d-Ca47B1-1_08_B11F	OK	Inbred	NG
d-Ca47B1-1_08_B11R	OK	Inbred	NG
d-Ca47B1-1_08_B12F	OK	Inbred	NG
d-Ca47B1-1_08_B12R	OK	Inbred	NG
d-Ca47B1-1_08_C09F	OK	OK	OK
d-Ca47B1-1_08_C09R	OK	OK	OK
d-Ca47B1-1_08_D02F	OK	OK	OK
d-Ca47B1-1_08_D02R	OK	OK	OK
d-Ca47B1-1_08_D10F	OK	OK	OK
d-Ca47B1-1_08_D10R	OK	OK	OK
d-Ca47B1-1_08_D12F	Dead	-	NG
d-Ca47B1-1_08_D12R	Dead	-	NG
d-Ca47B1-1_08_F05F	OK	OK	OK
d-Ca47B1-1_08_F05R	OK	OK	OK
d-Ca47B1-1_08_F06F	OK	OK	OK
d-Ca47B1-1_08_F06R	OK	OK	OK
d-Ca47B1-1_08_F10F	OK	OK	OK
d-Ca47B1-1_08_F10R	OK	OK	OK
d-Ca47B1-1_08_G08F	OK	OK	OK
d-Ca47B1-1_08_G08R	OK	OK	OK
d-Ca47B1-1_08_G09F	OK	OK	OK
d-Ca47B1-1_08_G09R	OK	OK	OK
d-Ca47B1-1_08_H01F	OK	OK	OK
d-Ca47B1-1_08_H01R	OK	OK	OK
d-Ca47B1-1_08_H02F	OK	OK	OK
d-Ca47B1-1_08_H02R	OK	OK	OK
d-Ca47B1-1_08_H03F	OK	OK	OK
d-Ca47B1-1_08_H03R	OK	OK	OK
d-Ca47B1-1_08_H06F	OK	OK	OK
d-Ca47B1-1_08_H06R	OK	OK	OK
d-Ca47B1-1_09_B10F	OK	Inbred	NG
d-Ca47B1-1_09_B10R	OK	Inbred	NG
d-Ca47B1-1_09_C03F	OK	OK	OK
d-Ca47B1-1_09_C03R	OK	OK	OK
d-Ca47B1-1_09_C05F	OK	OK	OK
d-Ca47B1-1_09_C05R	OK	OK	OK
d-Ca47B1-1_09_C06F	OK	OK	OK
d-Ca47B1-1_09_C06R	OK	OK	OK
d-Ca47B1-1_09_C10F	OK	OK	OK
d-Ca47B1-1_09_C10R	OK	OK	OK
d-Ca47B1-1_09_D03F	OK	OK	OK
d-Ca47B1-1_09_D03R	OK	OK	OK
d-Ca47B1-1_09_D05F	OK	OK	OK
d-Ca47B1-1_09_D05R	OK	OK	OK
d-Ca47B1-1_09_D06F	OK	OK	OK
d-Ca47B1-1_09_D06R	OK	OK	OK
d-Ca47B1-1_09_D12F	Abnormal	Inbred	NG
d-Ca47B1-1_09_D12R	Abnormal	Inbred	NG
d-Ca47B1-1_09_E04F	Abnormal	OK	NG
d-Ca47B1-1_09_E04R	Abnormal	OK	NG
d-Ca47B1-1_09_E08F	OK	OK	OK
d-Ca47B1-1_09_E08R	OK	OK	OK
d-Ca47B1-1_09_F10F	OK	OK	OK
d-Ca47B1-1_09_F10R	OK	OK	OK
d-Ca47B1-1_09_G03F	OK	OK	OK
d-Ca47B1-1_09_G03R	OK	OK	OK
d-Ca47B1-1_09_G05F	OK	OK	OK
d-Ca47B1-1_09_G05R	OK	OK	OK
d-Ca47B1-1_09_H02F	Abnormal	-	NG
d-Ca47B1-1_09_H02R	Abnormal	-	NG
d-Ca47B1-1_09_H05F	OK	OK	OK
d-Ca47B1-1_09_H05R	OK	OK	OK
d-Ca47B1-1_10_A07F	OK	OK	OK
d-Ca47B1-1_10_A07R	OK	OK	OK
d-Ca47B1-1_10_A09F	OK	OK	OK
d-Ca47B1-1_10_A09R	OK	OK	OK
d-Ca47B1-1_10_B01F	OK	Inbred	NG
d-Ca47B1-1_10_B01R	OK	Inbred	NG
d-Ca47B1-1_10_B12F	Abnormal	OK	NG
d-Ca47B1-1_10_B12R	Abnormal	OK	NG
d-Ca47B1-1_10_C01F	OK	Inbred	NG
d-Ca47B1-1_10_C01R	OK	Inbred	NG
d-Ca47B1-1_10_C02F	Abnormal	OK	NG
d-Ca47B1-1_10_C02R	Abnormal	OK	NG
d-Ca47B1-1_10_C08F	OK	OK	OK
d-Ca47B1-1_10_C08R	OK	OK	OK
d-Ca47B1-1_10_C09F	OK	OK	OK
d-Ca47B1-1_10_C09R	OK	OK	OK
d-Ca47B1-1_10_D05F	Abnormal	-	NG
d-Ca47B1-1_10_D05R	Abnormal	-	NG
d-Ca47B1-1_10_G06F	Dead	-	NG
d-Ca47B1-1_10_G06R	Dead	-	NG
d-Ca47B1-1_10_G07F	OK	OK	OK
d-Ca47B1-1_10_G07R	OK	OK	OK
d-Ca47B1-1_10_G12F	OK	OK	OK
d-Ca47B1-1_10_G12R	OK	OK	OK
d-Ca47B1-1_10_H03F	OK	OK	OK
d-Ca47B1-1_10_H03R	OK	OK	OK
d-Ca47B1-1_10_H09F	OK	OK	OK
d-Ca47B1-1_10_H09R	OK	OK	OK
d-Ca47B1-1_11_A06F	OK	OK	OK
d-Ca47B1-1_11_A06R	OK	OK	OK
d-Ca47B1-1_11_C01F	Abnormal	OK	NG
d-Ca47B1-1_11_C01R	Abnormal	OK	NG
d-Ca47B1-1_11_C02F	OK	OK	OK
d-Ca47B1-1_11_C02R	OK	OK	OK
d-Ca47B1-1_11_C05F	Abnormal	OK	NG
d-Ca47B1-1_11_C05R	Abnormal	OK	NG
d-Ca47B1-1_11_C11F	OK	OK	OK
d-Ca47B1-1_11_C11R	OK	OK	OK
d-Ca47B1-1_11_D07F	OK	OK	OK
d-Ca47B1-1_11_D07R	OK	OK	OK
d-Ca47B1-1_11_E02F	Dead	-	NG
d-Ca47B1-1_11_E02R	Dead	-	NG
d-Ca47B1-1_11_E03F	OK	OK	OK
d-Ca47B1-1_11_E03R	OK	OK	OK
d-Ca47B1-1_11_F06F	OK	OK	OK
d-Ca47B1-1_11_F06R	OK	OK	OK
d-Ca47B1-1_11_F11F	Abnormal	OK	NG
d-Ca47B1-1_11_F11R	Abnormal	OK	NG
d-Ca47B1-1_11_H07F	OK	Inbred	NG
d-Ca47B1-1_11_H07R	OK	Inbred	NG
d-Ca47B1-1_12_A07F	OK	OK	OK
d-Ca47B1-1_12_A07R	OK	OK	OK
d-Ca47B1-1_12_A11F	OK	OK	OK
d-Ca47B1-1_12_A11R	OK	OK	OK
d-Ca47B1-1_12_B04F	OK	OK	OK
d-Ca47B1-1_12_B04R	OK	OK	OK
d-Ca47B1-1_12_B06F	OK	OK	OK
d-Ca47B1-1_12_B06R	OK	OK	OK
d-Ca47B1-1_12_B08F	OK	OK	OK
d-Ca47B1-1_12_B08R	OK	OK	OK
d-Ca47B1-1_12_B12F	Abnormal	OK	NG
d-Ca47B1-1_12_B12R	Abnormal	OK	NG
d-Ca47B1-1_12_C01F	OK	OK	OK
d-Ca47B1-1_12_C01R	OK	OK	OK
d-Ca47B1-1_12_C04F	Dead	OK	NG
d-Ca47B1-1_12_C04R	Dead	OK	NG
d-Ca47B1-1_12_C07F	OK	OK	OK
d-Ca47B1-1_12_C07R	OK	OK	OK
d-Ca47B1-1_12_C12F	OK	OK	OK
d-Ca47B1-1_12_C12R	OK	OK	OK
d-Ca47B1-1_12_D02F	OK	OK	OK
d-Ca47B1-1_12_D02R	OK	OK	OK
d-Ca47B1-1_12_D10F	OK	OK	OK
d-Ca47B1-1_12_D10R	OK	OK	OK
d-Ca47B1-1_12_E01F	Abnormal	Inbred	NG
d-Ca47B1-1_12_E01R	Abnormal	Inbred	NG
d-Ca47B1-1_12_E02F	Dead	-	NG
d-Ca47B1-1_12_E02R	Dead	-	NG
d-Ca47B1-1_12_E06F	OK	OK	OK
d-Ca47B1-1_12_E06R	OK	OK	OK
d-Ca47B1-1_12_F08F	OK	OK	OK
d-Ca47B1-1_12_F08R	OK	OK	OK
d-Ca47B1-1_12_F09F	OK	Inbred	NG
d-Ca47B1-1_12_F09R	OK	Inbred	NG
d-Ca47B1-1_12_G07F	OK	OK	OK
d-Ca47B1-1_12_G07R	OK	OK	OK
d-Ca47B1-1_12_G09F	OK	Inbred	NG
d-Ca47B1-1_12_G09R	OK	Inbred	NG
d-Ca47B1-1_12_G11F	OK	Inbred	NG
d-Ca47B1-1_12_G11R	OK	Inbred	NG
d-Ca47B1-1_12_H09F	OK	Inbred	NG
d-Ca47B1-1_12_H09R	OK	Inbred	NG
d-Ca47B1-1_12_H10F	OK	OK	OK
d-Ca47B1-1_12_H10R	OK	OK	OK
d-Ca47B1-1_12_H12F	OK	OK	OK
d-Ca47B1-1_12_H12R	OK	OK	OK
d-Ca47B1-1_13_A08F	OK	OK	OK
d-Ca47B1-1_13_A08R	OK	OK	OK
d-Ca47B1-1_13_A09F	OK	OK	OK
d-Ca47B1-1_13_A09R	OK	OK	OK
d-Ca47B1-1_13_B10F	Dead	-	NG
d-Ca47B1-1_13_B10R	Dead	-	NG
d-Ca47B1-1_13_C01F	OK	OK	OK
d-Ca47B1-1_13_C01R	OK	OK	OK
d-Ca47B1-1_13_C02F	OK	Inbred	NG
d-Ca47B1-1_13_C02R	OK	Inbred	NG
d-Ca47B1-1_13_C05F	OK	OK	OK
d-Ca47B1-1_13_C05R	OK	OK	OK
d-Ca47B1-1_13_C06F	OK	OK	OK
d-Ca47B1-1_13_C06R	OK	OK	OK
d-Ca47B1-1_13_C07F	OK	OK	OK
d-Ca47B1-1_13_C07R	OK	OK	OK
d-Ca47B1-1_13_D03F	OK	OK	OK
d-Ca47B1-1_13_D03R	OK	OK	OK
d-Ca47B1-1_13_D11F	OK	OK	OK
d-Ca47B1-1_13_D11R	OK	OK	OK
d-Ca47B1-1_13_E01F	Abnormal	OK	NG
d-Ca47B1-1_13_E01R	Abnormal	OK	NG
d-Ca47B1-1_13_E03F	OK	OK	OK
d-Ca47B1-1_13_E03R	OK	OK	OK
d-Ca47B1-1_13_E07F	OK	OK	OK
d-Ca47B1-1_13_E07R	OK	OK	OK
d-Ca47B1-1_13_E08F	Abnormal	OK	NG
d-Ca47B1-1_13_E08R	Abnormal	OK	NG
d-Ca47B1-1_13_E09F	Abnormal	-	NG
d-Ca47B1-1_13_E09R	Abnormal	-	NG
d-Ca47B1-1_13_E11F	OK	OK	OK
d-Ca47B1-1_13_E11R	OK	OK	OK
d-Ca47B1-1_13_F02F	OK	OK	OK
d-Ca47B1-1_13_F02R	OK	OK	OK
d-Ca47B1-1_13_F03F	OK	OK	OK
d-Ca47B1-1_13_F03R	OK	OK	OK
d-Ca47B1-1_13_F04F	OK	OK	OK
d-Ca47B1-1_13_F04R	OK	OK	OK
d-Ca47B1-1_13_F05F	Dead	-	NG
d-Ca47B1-1_13_F05R	Dead	-	NG
d-Ca47B1-1_13_F08F	OK	OK	OK
d-Ca47B1-1_13_F08R	OK	OK	OK
d-Ca47B1-1_13_F11F	Dead	-	NG
d-Ca47B1-1_13_F11R	Dead	-	NG
d-Ca47B1-1_13_G09F	Abnormal	OK	NG
d-Ca47B1-1_13_G09R	Abnormal	OK	NG
d-Ca47B1-1_13_H06F	OK	OK	OK
d-Ca47B1-1_13_H06R	OK	OK	OK
d-Ca47B1-1_14_A04F	OK	OK	OK
d-Ca47B1-1_14_A04R	OK	OK	OK
d-Ca47B1-1_14_A10F	Dead	-	NG
d-Ca47B1-1_14_A10R	Dead	-	NG
d-Ca47B1-1_14_B06F	OK	OK	OK
d-Ca47B1-1_14_B06R	OK	OK	OK
d-Ca47B1-1_14_B07F	OK	Inbred	NG
d-Ca47B1-1_14_B07R	OK	Inbred	NG
d-Ca47B1-1_14_B12F	OK	OK	OK
d-Ca47B1-1_14_B12R	OK	OK	OK
d-Ca47B1-1_14_D05F	OK	Inbred	NG
d-Ca47B1-1_14_D05R	OK	Inbred	NG
d-Ca47B1-1_14_D07F	OK	OK	OK
d-Ca47B1-1_14_D07R	OK	OK	OK
d-Ca47B1-1_14_D08F	OK	OK	OK
d-Ca47B1-1_14_D08R	OK	OK	OK
d-Ca47B1-1_14_E03F	OK	Inbred	NG
d-Ca47B1-1_14_E03R	OK	Inbred	NG
d-Ca47B1-1_14_E09F	OK	OK	OK
d-Ca47B1-1_14_E09R	OK	OK	OK
d-Ca47B1-1_14_F03F	OK	Inbred	NG
d-Ca47B1-1_14_F03R	OK	Inbred	NG
d-Ca47B1-1_14_F06F	OK	OK	OK
d-Ca47B1-1_14_F06R	OK	OK	OK
d-Ca47B1-1_14_F07F	OK	Inbred	NG
d-Ca47B1-1_14_F07R	OK	Inbred	NG
d-Ca47B1-1_14_F09F	OK	OK	OK
d-Ca47B1-1_14_F09R	OK	OK	OK
d-Ca47B1-1_14_G08F	OK	OK	OK
d-Ca47B1-1_14_G08R	OK	OK	OK
d-Ca47B1-1_14_H01F	Abnormal	Inbred	NG
d-Ca47B1-1_14_H01R	Abnormal	Inbred	NG
d-Ca47B1-1_14_H08F	OK	OK	OK
d-Ca47B1-1_14_H08R	OK	OK	OK
d-Ca47B1-1_14_H11F	OK	OK	OK
d-Ca47B1-1_14_H11R	OK	OK	OK
d-Ca47B1-1_15_A06F	OK	OK	OK
d-Ca47B1-1_15_A06R	OK	OK	OK
d-Ca47B1-1_15_A09F	OK	OK	OK
d-Ca47B1-1_15_A09R	OK	OK	OK
d-Ca47B1-1_15_B02F	OK	OK	OK
d-Ca47B1-1_15_B02R	OK	OK	OK
d-Ca47B1-1_15_B05F	OK	OK	OK
d-Ca47B1-1_15_B05R	OK	OK	OK
d-Ca47B1-1_15_C01F	OK	OK	OK
d-Ca47B1-1_15_C01R	OK	OK	OK
d-Ca47B1-1_15_C08F	Abnormal	-	NG
d-Ca47B1-1_15_C08R	Abnormal	-	NG
d-Ca47B1-1_15_C12F	OK	OK	OK
d-Ca47B1-1_15_C12R	OK	OK	OK
d-Ca47B1-1_15_F01F	OK	OK	OK
d-Ca47B1-1_15_F01R	OK	OK	OK
d-Ca47B1-1_15_F02F	OK	OK	OK
d-Ca47B1-1_15_F02R	OK	OK	OK
d-Ca47B1-1_15_F04F	Abnormal	OK	NG
d-Ca47B1-1_15_F04R	Abnormal	OK	NG
d-Ca47B1-1_15_F06F	OK	OK	OK
d-Ca47B1-1_15_F06R	OK	OK	OK
d-Ca47B1-1_15_F09F	OK	OK	OK
d-Ca47B1-1_15_F09R	OK	OK	OK
d-Ca47B1-1_15_F10F	OK	OK	OK
d-Ca47B1-1_15_F10R	OK	OK	OK
d-Ca47B1-1_15_G05F	Abnormal	OK	NG
d-Ca47B1-1_15_G05R	Abnormal	OK	NG
d-Ca47B1-1_15_G06F	OK	OK	OK
d-Ca47B1-1_15_G06R	OK	OK	OK
d-Ca47B1-1_15_H12F	OK	OK	OK
d-Ca47B1-1_15_H12R	OK	OK	OK
d-Ca47B1-1_16_A02F	OK	OK	OK
d-Ca47B1-1_16_A02R	OK	OK	OK
d-Ca47B1-1_16_A06F	OK	OK	OK
d-Ca47B1-1_16_A06R	OK	OK	OK
d-Ca47B1-1_16_B09F	OK	OK	OK
d-Ca47B1-1_16_B09R	OK	OK	OK
d-Ca47B1-1_16_B10F	OK	OK	OK
d-Ca47B1-1_16_B10R	OK	OK	OK
d-Ca47B1-1_16_C01F	OK	OK	OK
d-Ca47B1-1_16_C01R	OK	OK	OK
d-Ca47B1-1_16_C02F	Dead	-	NG
d-Ca47B1-1_16_C02R	Dead	-	NG
d-Ca47B1-1_16_C03F	Abnormal	OK	NG
d-Ca47B1-1_16_C03R	Abnormal	OK	NG
d-Ca47B1-1_16_D06F	OK	OK	OK
d-Ca47B1-1_16_D06R	OK	OK	OK
d-Ca47B1-1_16_E03F	OK	Inbred	NG
d-Ca47B1-1_16_E03R	OK	Inbred	NG
d-Ca47B1-1_16_E09F	OK	OK	OK
d-Ca47B1-1_16_E09R	OK	OK	OK
d-Ca47B1-1_16_F04F	OK	OK	OK
d-Ca47B1-1_16_F04R	OK	OK	OK
d-Ca47B1-1_16_F06F	OK	Inbred	NG
d-Ca47B1-1_16_F06R	OK	Inbred	NG
d-Ca47B1-1_16_F12F	Dead	-	NG
d-Ca47B1-1_16_F12R	Dead	-	NG
d-Ca47B1-1_16_G01F	OK	OK	OK
d-Ca47B1-1_16_G01R	OK	OK	OK
d-Ca47B1-1_16_G09F	Dead	-	NG
d-Ca47B1-1_16_G09R	Dead	-	NG
d-Ca47B1-1_16_H07F	Abnormal	-	NG
d-Ca47B1-1_16_H07R	Abnormal	-	NG
d-Ca47B1-1_16_H09F	OK	Inbred	NG
d-Ca47B1-1_16_H09R	OK	Inbred	NG
d-Ca47B1-2_01_A06F	OK	OK	OK
d-Ca47B1-2_01_A06R	OK	OK	OK
d-Ca47B1-2_01_A08F	OK	OK	OK
d-Ca47B1-2_01_A08R	OK	OK	OK
d-Ca47B1-2_01_A10F	Abnormal	OK	NG
d-Ca47B1-2_01_A10R	Abnormal	OK	NG
d-Ca47B1-2_01_B03F	OK	Inbred	NG
d-Ca47B1-2_01_B03R	OK	Inbred	NG
d-Ca47B1-2_01_B12F	Abnormal	OK	NG
d-Ca47B1-2_01_B12R	Abnormal	OK	NG
d-Ca47B1-2_01_D10F	OK	OK	OK
d-Ca47B1-2_01_D10R	OK	OK	OK
d-Ca47B1-2_01_E09F	OK	OK	OK
d-Ca47B1-2_01_E09R	OK	OK	OK
d-Ca47B1-2_01_F05F	OK	OK	OK
d-Ca47B1-2_01_F05R	OK	OK	OK
d-Ca47B1-2_01_F10F	OK	OK	OK
d-Ca47B1-2_01_F10R	OK	OK	OK
d-Ca47B1-2_01_G04F	Abnormal	OK	NG
d-Ca47B1-2_01_G04R	Abnormal	OK	NG
d-Ca47B1-2_01_G07F	Abnormal	OK	NG
d-Ca47B1-2_01_G07R	Abnormal	OK	NG
d-Ca47B1-2_01_H02F	OK	OK	OK
d-Ca47B1-2_01_H02R	OK	OK	OK
d-Ca47B1-2_02_A02F	OK	OK	OK
d-Ca47B1-2_02_A02R	OK	OK	OK
d-Ca47B1-2_02_B01F	Abnormal	OK	NG
d-Ca47B1-2_02_B01R	Abnormal	OK	NG
d-Ca47B1-2_02_C04F	Abnormal	-	NG
d-Ca47B1-2_02_C04R	Abnormal	-	NG
d-Ca47B1-2_02_E03F	OK	OK	OK
d-Ca47B1-2_02_E03R	OK	OK	OK
d-Ca47B1-2_02_F04F	Abnormal	-	NG
d-Ca47B1-2_02_F04R	Abnormal	-	NG
d-Ca47B1-2_02_F08F	Abnormal	-	NG
d-Ca47B1-2_02_F08R	Abnormal	-	NG
d-Ca47B1-2_02_F10F	OK	OK	OK
d-Ca47B1-2_02_F10R	OK	OK	OK
d-Ca47B1-2_02_F11F	OK	OK	OK
d-Ca47B1-2_02_F11R	OK	OK	OK
d-Ca47B1-2_02_G04F	OK	OK	OK
d-Ca47B1-2_02_G04R	OK	OK	OK
d-Ca47B1-2_02_G08F	Abnormal	-	NG
d-Ca47B1-2_02_G08R	Abnormal	-	NG
d-Ca47B1-2_02_G10F	Dead	-	NG
d-Ca47B1-2_02_G10R	Dead	-	NG
d-Ca47B1-2_02_H04F	OK	Inbred	NG
d-Ca47B1-2_02_H04R	OK	Inbred	NG
d-Ca47B1-2_03_B01F	OK	OK	OK
d-Ca47B1-2_03_B01R	OK	OK	OK
d-Ca47B1-2_03_B04F	Abnormal	OK	NG
d-Ca47B1-2_03_B04R	Abnormal	OK	NG
d-Ca47B1-2_03_C01F	Dead	-	NG
d-Ca47B1-2_03_C01R	Dead	-	NG
d-Ca47B1-2_03_C02F	OK	OK	OK
d-Ca47B1-2_03_C02R	OK	OK	OK
d-Ca47B1-2_03_E02F	Abnormal	-	NG
d-Ca47B1-2_03_E02R	Abnormal	-	NG
d-Ca47B1-2_03_E03F	Dead	-	NG
d-Ca47B1-2_03_E03R	Dead	-	NG
d-Ca47B1-2_03_E09F	Abnormal	-	NG
d-Ca47B1-2_03_E09R	Abnormal	-	NG
d-Ca47B1-2_03_H02F	OK	Inbred	NG
d-Ca47B1-2_03_H02R	OK	Inbred	NG
d-Ca47B1-2_03_H06F	OK	OK	OK
d-Ca47B1-2_03_H06R	OK	OK	OK
d-Ca47B1-2_04_A04F	OK	OK	OK
d-Ca47B1-2_04_A04R	OK	OK	OK
d-Ca47B1-2_04_C08F	Abnormal	OK	NG
d-Ca47B1-2_04_C08R	Abnormal	OK	NG
d-Ca47B1-2_04_D05F	Abnormal	OK	NG
d-Ca47B1-2_04_D05R	Abnormal	OK	NG
d-Ca47B1-2_04_D07F	OK	OK	OK
d-Ca47B1-2_04_D07R	OK	OK	OK
d-Ca47B1-2_04_E03F	Abnormal	-	NG
d-Ca47B1-2_04_E03R	Abnormal	-	NG
d-Ca47B1-2_04_E06F	Abnormal	OK	NG
d-Ca47B1-2_04_E06R	Abnormal	OK	NG
d-Ca47B1-2_04_F09F	OK	OK	OK
d-Ca47B1-2_04_F09R	OK	OK	OK
d-Ca47B1-2_04_F10F	Abnormal	-	NG
d-Ca47B1-2_04_F10R	Abnormal	-	NG
d-Ca47B1-2_04_H06F	OK	Inbred	NG
d-Ca47B1-2_04_H06R	OK	Inbred	NG
d-Ca47B1-2_05_A01F	Abnormal	OK	NG
d-Ca47B1-2_05_A01R	Abnormal	OK	NG
d-Ca47B1-2_05_A12F	OK	OK	OK
d-Ca47B1-2_05_A12R	OK	OK	OK
d-Ca47B1-2_05_B08F	OK	OK	OK
d-Ca47B1-2_05_B08R	OK	OK	OK
d-Ca47B1-2_05_C01F	Dead	-	NG
d-Ca47B1-2_05_C01R	Dead	-	NG
d-Ca47B1-2_05_C05F	OK	Inbred	NG
d-Ca47B1-2_05_C05R	OK	Inbred	NG
d-Ca47B1-2_05_E03F	Abnormal	OK	NG
d-Ca47B1-2_05_E03R	Abnormal	OK	NG
d-Ca47B1-2_05_E08F	OK	OK	OK
d-Ca47B1-2_05_E08R	OK	OK	OK
d-Ca47B1-2_05_E10F	Dead	-	NG
d-Ca47B1-2_05_E10R	Dead	-	NG
d-Ca47B1-2_05_F06F	OK	OK	OK
d-Ca47B1-2_05_F06R	OK	OK	OK
d-Ca47B1-2_05_G12F	OK	Inbred	NG
d-Ca47B1-2_05_G12R	OK	Inbred	NG
d-Ca47B1-2_05_H01F	OK	OK	OK
d-Ca47B1-2_05_H01R	OK	OK	OK
d-Ca47B1-2_06_A01F	OK	OK	OK
d-Ca47B1-2_06_A01R	OK	OK	OK
d-Ca47B1-2_06_A08F	OK	OK	OK
d-Ca47B1-2_06_A08R	OK	OK	OK
d-Ca47B1-2_06_A09F	OK	OK	OK
d-Ca47B1-2_06_A09R	OK	OK	OK
d-Ca47B1-2_06_B04F	OK	OK	OK
d-Ca47B1-2_06_B04R	OK	OK	OK
d-Ca47B1-2_06_C05F	OK	OK	OK
d-Ca47B1-2_06_C05R	OK	OK	OK
d-Ca47B1-2_06_C06F	Dead	-	NG
d-Ca47B1-2_06_C06R	Dead	-	NG
d-Ca47B1-2_06_C07F	Dead	-	NG
d-Ca47B1-2_06_C07R	Dead	-	NG
d-Ca47B1-2_06_D07F	OK	OK	OK
d-Ca47B1-2_06_D07R	OK	OK	OK
d-Ca47B1-2_06_D09F	OK	OK	OK
d-Ca47B1-2_06_D09R	OK	OK	OK
d-Ca47B1-2_06_E02F	OK	OK	OK
d-Ca47B1-2_06_E02R	OK	OK	OK
d-Ca47B1-2_06_E03F	OK	OK	OK
d-Ca47B1-2_06_E03R	OK	OK	OK
d-Ca47B1-2_06_E05F	OK	OK	OK
d-Ca47B1-2_06_E05R	OK	OK	OK
d-Ca47B1-2_06_E06F	OK	OK	OK
d-Ca47B1-2_06_E06R	OK	OK	OK
d-Ca47B1-2_06_F05F	OK	OK	OK
d-Ca47B1-2_06_F05R	OK	OK	OK
d-Ca47B1-2_06_G02F	OK	OK	OK
d-Ca47B1-2_06_G02R	OK	OK	OK
d-Ca47B1-2_06_G07F	Abnormal	OK	NG
d-Ca47B1-2_06_G07R	Abnormal	OK	NG
d-Ca47B1-2_06_G11F	OK	OK	OK
d-Ca47B1-2_06_G11R	OK	OK	OK
d-Ca47B1-2_06_H01F	OK	OK	OK
d-Ca47B1-2_06_H01R	OK	OK	OK
d-Ca47B1-2_07_B05F	OK	OK	OK
d-Ca47B1-2_07_B05R	OK	OK	OK
d-Ca47B1-2_07_B06F	Abnormal	OK	NG
d-Ca47B1-2_07_B06R	Abnormal	OK	NG
d-Ca47B1-2_07_C04F	OK	OK	OK
d-Ca47B1-2_07_C04R	OK	OK	OK
d-Ca47B1-2_07_C05F	OK	OK	OK
d-Ca47B1-2_07_C05R	OK	OK	OK
d-Ca47B1-2_07_C06F	OK	OK	OK
d-Ca47B1-2_07_C06R	OK	OK	OK
d-Ca47B1-2_07_D05F	Abnormal	OK	NG
d-Ca47B1-2_07_D05R	Abnormal	OK	NG
d-Ca47B1-2_07_D07F	OK	Inbred	NG
d-Ca47B1-2_07_D07R	OK	Inbred	NG
d-Ca47B1-2_07_E02F	OK	OK	OK
d-Ca47B1-2_07_E02R	OK	OK	OK
d-Ca47B1-2_07_E03F	Abnormal	OK	NG
d-Ca47B1-2_07_E03R	Abnormal	OK	NG
d-Ca47B1-2_07_E04F	OK	OK	OK
d-Ca47B1-2_07_E04R	OK	OK	OK
d-Ca47B1-2_07_E10F	Abnormal	OK	NG
d-Ca47B1-2_07_E10R	Abnormal	OK	NG
d-Ca47B1-2_07_F02F	OK	OK	OK
d-Ca47B1-2_07_F02R	OK	OK	OK
d-Ca47B1-2_07_F04F	OK	OK	OK
d-Ca47B1-2_07_F04R	OK	OK	OK
d-Ca47B1-2_07_G01F	OK	OK	OK
d-Ca47B1-2_07_G01R	OK	OK	OK
d-Ca47B1-2_07_G02F	Abnormal	OK	NG
d-Ca47B1-2_07_G02R	Abnormal	OK	NG
d-Ca47B1-2_07_H05F	OK	OK	OK
d-Ca47B1-2_07_H05R	OK	OK	OK
d-Ca47B1-2_08_A01F	OK	OK	OK
d-Ca47B1-2_08_A01R	OK	OK	OK
d-Ca47B1-2_08_A03F	Abnormal	-	NG
d-Ca47B1-2_08_A03R	Abnormal	-	NG
d-Ca47B1-2_08_A06F	OK	Inbred	NG
d-Ca47B1-2_08_A06R	OK	Inbred	NG
d-Ca47B1-2_08_C12F	Dead	-	NG
d-Ca47B1-2_08_C12R	Dead	-	NG
d-Ca47B1-2_08_D04F	OK	OK	OK
d-Ca47B1-2_08_D04R	OK	OK	OK
d-Ca47B1-2_08_D11F	OK	Inbred	NG
d-Ca47B1-2_08_D11R	OK	Inbred	NG
d-Ca47B1-2_08_D12F	Dead	OK	NG
d-Ca47B1-2_08_D12R	Dead	OK	NG
d-Ca47B1-2_08_E02F	OK	OK	OK
d-Ca47B1-2_08_E02R	OK	OK	OK
d-Ca47B1-2_08_E12F	OK	OK	OK
d-Ca47B1-2_08_E12R	OK	OK	OK
d-Ca47B1-2_08_F06F	OK	OK	OK
d-Ca47B1-2_08_F06R	OK	OK	OK
d-Ca47B1-2_08_F07F	OK	OK	OK
d-Ca47B1-2_08_F07R	OK	OK	OK
d-Ca47B1-2_08_F12F	Abnormal	OK	NG
d-Ca47B1-2_08_F12R	Abnormal	OK	NG
d-Ca47B1-2_08_H02F	OK	Inbred	NG
d-Ca47B1-2_08_H02R	OK	Inbred	NG
d-Ca47B1-2_09_A05F	OK	OK	OK
d-Ca47B1-2_09_A05R	OK	OK	OK
d-Ca47B1-2_09_B06F	OK	OK	OK
d-Ca47B1-2_09_B06R	OK	OK	OK
d-Ca47B1-2_09_B10F	OK	OK	OK
d-Ca47B1-2_09_B10R	OK	OK	OK
d-Ca47B1-2_09_B11F	OK	Inbred	NG
d-Ca47B1-2_09_B11R	OK	Inbred	NG
d-Ca47B1-2_09_C01F	OK	OK	OK
d-Ca47B1-2_09_C01R	OK	OK	OK
d-Ca47B1-2_09_C02F	OK	OK	OK
d-Ca47B1-2_09_C02R	OK	OK	OK
d-Ca47B1-2_09_C05F	OK	OK	OK
d-Ca47B1-2_09_C05R	OK	OK	OK
d-Ca47B1-2_09_E07F	Abnormal	OK	NG
d-Ca47B1-2_09_E07R	Abnormal	OK	NG
d-Ca47B1-2_09_E10F	Abnormal	OK	NG
d-Ca47B1-2_09_E10R	Abnormal	OK	NG
d-Ca47B1-2_09_F07F	Dead	-	NG
d-Ca47B1-2_09_F07R	Dead	-	NG
d-Ca47B1-2_09_F08F	OK	OK	OK
d-Ca47B1-2_09_F08R	OK	OK	OK
d-Ca47B1-2_09_G01F	Abnormal	OK	NG
d-Ca47B1-2_09_G01R	Abnormal	OK	NG
d-Ca47B1-2_09_H09F	OK	OK	OK
d-Ca47B1-2_09_H09R	OK	OK	OK
d-Ca47B1-2_10_A09F	OK	OK	OK
d-Ca47B1-2_10_A09R	OK	OK	OK
d-Ca47B1-2_10_A11F	OK	OK	OK
d-Ca47B1-2_10_A11R	OK	OK	OK
d-Ca47B1-2_10_B07F	OK	OK	OK
d-Ca47B1-2_10_B07R	OK	OK	OK
d-Ca47B1-2_10_B08F	OK	Inbred	NG
d-Ca47B1-2_10_B08R	OK	Inbred	NG
d-Ca47B1-2_10_B10F	OK	OK	OK
d-Ca47B1-2_10_B10R	OK	OK	OK
d-Ca47B1-2_10_C02F	Abnormal	OK	NG
d-Ca47B1-2_10_C02R	Abnormal	OK	NG
d-Ca47B1-2_10_C03F	OK	OK	OK
d-Ca47B1-2_10_C03R	OK	OK	OK
d-Ca47B1-2_10_C06F	Abnormal	OK	NG
d-Ca47B1-2_10_C06R	Abnormal	OK	NG
d-Ca47B1-2_10_C08F	OK	OK	OK
d-Ca47B1-2_10_C08R	OK	OK	OK
d-Ca47B1-2_10_D08F	OK	OK	OK
d-Ca47B1-2_10_D08R	OK	OK	OK
d-Ca47B1-2_10_D11F	OK	OK	OK
d-Ca47B1-2_10_D11R	OK	OK	OK
d-Ca47B1-2_10_E03F	OK	OK	OK
d-Ca47B1-2_10_E03R	OK	OK	OK
d-Ca47B1-2_10_E05F	OK	OK	OK
d-Ca47B1-2_10_E05R	OK	OK	OK
d-Ca47B1-2_10_E06F	OK	OK	OK
d-Ca47B1-2_10_E06R	OK	OK	OK
d-Ca47B1-2_10_E08F	OK	OK	OK
d-Ca47B1-2_10_E08R	OK	OK	OK
d-Ca47B1-2_10_F05F	OK	OK	OK
d-Ca47B1-2_10_F05R	OK	OK	OK
d-Ca47B1-2_10_F06F	OK	Inbred	NG
d-Ca47B1-2_10_F06R	OK	Inbred	NG
d-Ca47B1-2_10_F08F	OK	OK	OK
d-Ca47B1-2_10_F08R	OK	OK	OK
d-Ca47B1-2_10_F09F	OK	OK	OK
d-Ca47B1-2_10_F09R	OK	OK	OK
d-Ca47B1-2_10_G03F	Abnormal	Inbred	NG
d-Ca47B1-2_10_G03R	Abnormal	Inbred	NG
d-Ca47B1-2_10_G08F	OK	OK	OK
d-Ca47B1-2_10_G08R	OK	OK	OK
d-Ca47B1-2_10_G12F	OK	OK	OK
d-Ca47B1-2_10_G12R	OK	OK	OK
d-Ca47B1-2_11_A03F	OK	OK	OK
d-Ca47B1-2_11_A03R	OK	OK	OK
d-Ca47B1-2_11_B02F	OK	OK	OK
d-Ca47B1-2_11_B02R	OK	OK	OK
d-Ca47B1-2_11_B04F	Abnormal	-	NG
d-Ca47B1-2_11_B04R	Abnormal	-	NG
d-Ca47B1-2_11_B07F	OK	OK	OK
d-Ca47B1-2_11_B07R	OK	OK	OK
d-Ca47B1-2_11_C07F	Dead	-	NG
d-Ca47B1-2_11_C07R	Dead	-	NG
d-Ca47B1-2_11_C08F	OK	OK	OK
d-Ca47B1-2_11_C08R	OK	OK	OK
d-Ca47B1-2_11_D04F	Abnormal	OK	NG
d-Ca47B1-2_11_D04R	Abnormal	OK	NG
d-Ca47B1-2_11_D05F	OK	OK	OK
d-Ca47B1-2_11_D05R	OK	OK	OK
d-Ca47B1-2_11_D09F	OK	OK	OK
d-Ca47B1-2_11_D09R	OK	OK	OK
d-Ca47B1-2_11_E03F	Abnormal	OK	NG
[truncated: 239 more rows]
