# Supplementary material for: Last-percent improvement in eligibility rates of crop seeds based on quality evaluation using near-infrared imaging spectrometry
Source: PLoS One. 2023 Sep 20;18(9):e0291105. doi: 10.1371/journal.pone.0291105 (PMC10511137; doi:10.1371/journal.pone.0291105)
Supplement: S1 File — (ZIP) [file pone.0291105.s005.zip › data/Y-dLe803A1F.csv]

Label	Germ
d-Le803A1_31_A01F	OK
d-Le803A1_31_A02F	OK
d-Le803A1_31_A03F	OK
d-Le803A1_31_A04F	OK
d-Le803A1_31_A06F	OK
d-Le803A1_31_A07F	OK
d-Le803A1_31_A08F	OK
d-Le803A1_31_A09F	OK
d-Le803A1_31_A10F	OK
d-Le803A1_31_A11F	OK
d-Le803A1_31_A12F	OK
d-Le803A1_31_B01F	OK
d-Le803A1_31_B02F	OK
d-Le803A1_31_B03F	OK
d-Le803A1_31_B04F	OK
d-Le803A1_31_B05F	OK
d-Le803A1_31_B06F	OK
d-Le803A1_31_B07F	OK
d-Le803A1_31_B08F	OK
d-Le803A1_31_B09F	OK
d-Le803A1_31_B10F	OK
d-Le803A1_31_B11F	OK
d-Le803A1_31_B12F	OK
d-Le803A1_31_C01F	OK
d-Le803A1_31_C02F	Dead
d-Le803A1_31_C03F	OK
d-Le803A1_31_C04F	OK
d-Le803A1_31_C05F	OK
d-Le803A1_31_C06F	OK
d-Le803A1_31_C07F	OK
d-Le803A1_31_C08F	OK
d-Le803A1_31_C09F	OK
d-Le803A1_31_C10F	OK
d-Le803A1_31_C11F	OK
d-Le803A1_31_C12F	OK
d-Le803A1_31_D03F	OK
d-Le803A1_31_D04F	OK
d-Le803A1_31_D08F	OK
d-Le803A1_31_D09F	OK
d-Le803A1_31_D10F	OK
d-Le803A1_31_D11F	OK
d-Le803A1_31_E01F	OK
d-Le803A1_31_E02F	OK
d-Le803A1_31_E03F	OK
d-Le803A1_31_E04F	OK
d-Le803A1_31_E05F	OK
d-Le803A1_31_E06F	OK
d-Le803A1_31_E07F	OK
d-Le803A1_31_E09F	Abnormal
d-Le803A1_31_E10F	OK
d-Le803A1_31_E11F	OK
d-Le803A1_31_F01F	OK
d-Le803A1_31_F02F	Abnormal
d-Le803A1_31_F03F	OK
d-Le803A1_31_F05F	OK
d-Le803A1_31_F06F	OK
d-Le803A1_31_F08F	OK
d-Le803A1_31_F09F	OK
d-Le803A1_31_F10F	OK
d-Le803A1_31_F11F	OK
d-Le803A1_31_F12F	OK
d-Le803A1_31_G02F	Abnormal
d-Le803A1_31_G03F	OK
d-Le803A1_31_G05F	OK
d-Le803A1_31_G06F	OK
d-Le803A1_31_G07F	OK
d-Le803A1_31_G08F	OK
d-Le803A1_31_G09F	OK
d-Le803A1_31_G10F	OK
d-Le803A1_31_G11F	Abnormal
d-Le803A1_31_G12F	Abnormal
d-Le803A1_31_H02F	OK
d-Le803A1_31_H04F	Dead
d-Le803A1_31_H05F	OK
d-Le803A1_31_H06F	OK
d-Le803A1_31_H08F	OK
d-Le803A1_31_H09F	OK
d-Le803A1_31_H10F	OK
d-Le803A1_31_H11F	OK
d-Le803A1_31_H12F	Abnormal
d-Le803A1_32_A01F	OK
d-Le803A1_32_A02F	OK
d-Le803A1_32_A03F	OK
d-Le803A1_32_A04F	OK
d-Le803A1_32_A06F	OK
d-Le803A1_32_A07F	OK
d-Le803A1_32_A08F	OK
d-Le803A1_32_A09F	OK
d-Le803A1_32_A11F	Abnormal
d-Le803A1_32_A12F	Abnormal
d-Le803A1_32_B02F	OK
d-Le803A1_32_B03F	OK
d-Le803A1_32_B04F	OK
d-Le803A1_32_B06F	OK
d-Le803A1_32_B07F	OK
d-Le803A1_32_B08F	OK
d-Le803A1_32_B10F	OK
d-Le803A1_32_B11F	OK
d-Le803A1_32_B12F	OK
d-Le803A1_32_C01F	OK
d-Le803A1_32_C02F	OK
d-Le803A1_32_C03F	OK
d-Le803A1_32_C04F	OK
d-Le803A1_32_C05F	Abnormal
d-Le803A1_32_C06F	OK
d-Le803A1_32_C07F	OK
d-Le803A1_32_C08F	OK
d-Le803A1_32_C09F	OK
d-Le803A1_32_C10F	OK
d-Le803A1_32_C11F	OK
d-Le803A1_32_C12F	OK
d-Le803A1_32_D01F	OK
d-Le803A1_32_D02F	Abnormal
d-Le803A1_32_D03F	Abnormal
d-Le803A1_32_D04F	OK
d-Le803A1_32_D05F	OK
d-Le803A1_32_D06F	OK
d-Le803A1_32_D07F	OK
d-Le803A1_32_D08F	OK
d-Le803A1_32_D09F	Abnormal
d-Le803A1_32_D10F	Abnormal
d-Le803A1_32_D11F	OK
d-Le803A1_32_D12F	OK
d-Le803A1_32_E01F	OK
d-Le803A1_32_E02F	Abnormal
d-Le803A1_32_E03F	OK
d-Le803A1_32_E04F	OK
d-Le803A1_32_E05F	Abnormal
d-Le803A1_32_E06F	OK
d-Le803A1_32_E07F	OK
d-Le803A1_32_E08F	OK
d-Le803A1_32_E09F	OK
d-Le803A1_32_E10F	Abnormal
d-Le803A1_32_E11F	OK
d-Le803A1_32_E12F	OK
d-Le803A1_32_F01F	OK
d-Le803A1_32_F02F	Abnormal
d-Le803A1_32_F03F	OK
d-Le803A1_32_F04F	OK
d-Le803A1_32_F07F	Abnormal
d-Le803A1_32_F08F	Abnormal
d-Le803A1_32_F09F	OK
d-Le803A1_32_F10F	OK
d-Le803A1_32_F11F	OK
d-Le803A1_32_F12F	OK
d-Le803A1_32_G01F	OK
d-Le803A1_32_G02F	Abnormal
d-Le803A1_32_G03F	OK
d-Le803A1_32_G05F	OK
d-Le803A1_32_G06F	Abnormal
d-Le803A1_32_G07F	OK
d-Le803A1_32_G08F	OK
d-Le803A1_32_G09F	OK
d-Le803A1_32_G10F	OK
d-Le803A1_32_G11F	OK
d-Le803A1_32_G12F	OK
d-Le803A1_32_H02F	Abnormal
d-Le803A1_32_H03F	Abnormal
d-Le803A1_32_H04F	Abnormal
d-Le803A1_32_H05F	OK
d-Le803A1_32_H06F	OK
d-Le803A1_32_H07F	OK
d-Le803A1_32_H08F	OK
d-Le803A1_32_H09F	OK
d-Le803A1_32_H11F	OK
d-Le803A1_32_H12F	OK
d-Le803A1_33_A01F	OK
d-Le803A1_33_A02F	OK
d-Le803A1_33_A03F	OK
d-Le803A1_33_A04F	OK
d-Le803A1_33_A05F	OK
d-Le803A1_33_A06F	OK
d-Le803A1_33_A07F	OK
d-Le803A1_33_A08F	Abnormal
d-Le803A1_33_A09F	OK
d-Le803A1_33_A10F	OK
d-Le803A1_33_A11F	OK
d-Le803A1_33_A12F	OK
d-Le803A1_33_B01F	OK
d-Le803A1_33_B02F	OK
d-Le803A1_33_B03F	OK
d-Le803A1_33_B05F	OK
d-Le803A1_33_B07F	Abnormal
d-Le803A1_33_B08F	OK
d-Le803A1_33_B09F	Abnormal
d-Le803A1_33_B10F	OK
d-Le803A1_33_B11F	OK
d-Le803A1_33_B12F	OK
d-Le803A1_33_C02F	OK
d-Le803A1_33_C03F	OK
d-Le803A1_33_C04F	OK
d-Le803A1_33_C05F	OK
d-Le803A1_33_C06F	OK
d-Le803A1_33_C07F	OK
d-Le803A1_33_C08F	OK
d-Le803A1_33_C09F	OK
d-Le803A1_33_C10F	OK
d-Le803A1_33_C11F	OK
d-Le803A1_33_C12F	OK
d-Le803A1_33_D01F	OK
d-Le803A1_33_D02F	OK
d-Le803A1_33_D03F	OK
d-Le803A1_33_D04F	OK
d-Le803A1_33_D05F	OK
d-Le803A1_33_D06F	OK
d-Le803A1_33_D07F	OK
d-Le803A1_33_D08F	Abnormal
d-Le803A1_33_D09F	OK
d-Le803A1_33_D10F	OK
d-Le803A1_33_D11F	Abnormal
d-Le803A1_33_D12F	Abnormal
d-Le803A1_33_E01F	OK
d-Le803A1_33_E02F	OK
d-Le803A1_33_E03F	OK
d-Le803A1_33_E04F	OK
d-Le803A1_33_E05F	OK
d-Le803A1_33_E06F	OK
d-Le803A1_33_E08F	OK
d-Le803A1_33_E09F	OK
d-Le803A1_33_E10F	Abnormal
d-Le803A1_33_E12F	OK
d-Le803A1_33_F02F	OK
d-Le803A1_33_F03F	OK
d-Le803A1_33_F04F	OK
d-Le803A1_33_F05F	Abnormal
d-Le803A1_33_F06F	OK
d-Le803A1_33_F08F	OK
d-Le803A1_33_G01F	OK
d-Le803A1_33_G02F	OK
d-Le803A1_33_G03F	OK
d-Le803A1_33_G04F	OK
d-Le803A1_33_G05F	OK
d-Le803A1_33_G06F	OK
d-Le803A1_33_G08F	OK
d-Le803A1_33_G09F	Abnormal
d-Le803A1_33_G10F	OK
d-Le803A1_33_G11F	OK
d-Le803A1_33_G12F	OK
d-Le803A1_33_H01F	OK
d-Le803A1_33_H02F	Dead
d-Le803A1_33_H03F	OK
d-Le803A1_33_H04F	OK
d-Le803A1_33_H05F	OK
d-Le803A1_33_H06F	OK
d-Le803A1_33_H07F	Abnormal
d-Le803A1_33_H08F	OK
d-Le803A1_33_H09F	OK
d-Le803A1_33_H10F	OK
d-Le803A1_33_H11F	OK
d-Le803A1_33_H12F	Dead
d-Le803A1_34_A01F	OK
d-Le803A1_34_A02F	OK
d-Le803A1_34_A03F	OK
d-Le803A1_34_A04F	OK
d-Le803A1_34_A05F	OK
d-Le803A1_34_A06F	OK
d-Le803A1_34_A07F	OK
d-Le803A1_34_A08F	OK
d-Le803A1_34_A09F	OK
d-Le803A1_34_A10F	OK
d-Le803A1_34_A12F	OK
d-Le803A1_34_B01F	OK
d-Le803A1_34_B02F	OK
d-Le803A1_34_B03F	Abnormal
d-Le803A1_34_B04F	Abnormal
d-Le803A1_34_B05F	Abnormal
d-Le803A1_34_B06F	OK
d-Le803A1_34_B08F	OK
d-Le803A1_34_B09F	Dead
d-Le803A1_34_B10F	OK
d-Le803A1_34_B11F	Abnormal
d-Le803A1_34_B12F	OK
d-Le803A1_34_C01F	OK
d-Le803A1_34_C02F	OK
d-Le803A1_34_C04F	OK
d-Le803A1_34_C05F	OK
d-Le803A1_34_C07F	Abnormal
d-Le803A1_34_C08F	OK
d-Le803A1_34_C10F	OK
d-Le803A1_34_C11F	OK
d-Le803A1_34_C12F	OK
d-Le803A1_34_D02F	OK
d-Le803A1_34_D04F	OK
d-Le803A1_34_D05F	OK
d-Le803A1_34_D06F	Abnormal
d-Le803A1_34_D07F	OK
d-Le803A1_34_D08F	Dead
d-Le803A1_34_D09F	Abnormal
d-Le803A1_34_D11F	OK
d-Le803A1_34_D12F	Abnormal
d-Le803A1_34_E01F	OK
d-Le803A1_34_E02F	Abnormal
d-Le803A1_34_E03F	Abnormal
d-Le803A1_34_E04F	OK
d-Le803A1_34_E05F	Abnormal
d-Le803A1_34_E06F	OK
d-Le803A1_34_E07F	OK
d-Le803A1_34_E08F	OK
d-Le803A1_34_E09F	OK
d-Le803A1_34_E10F	OK
d-Le803A1_34_E11F	OK
d-Le803A1_34_E12F	OK
d-Le803A1_34_F01F	OK
d-Le803A1_34_F02F	Abnormal
d-Le803A1_34_F03F	OK
d-Le803A1_34_F04F	OK
d-Le803A1_34_F05F	OK
d-Le803A1_34_F06F	OK
d-Le803A1_34_F07F	OK
d-Le803A1_34_F08F	OK
d-Le803A1_34_F10F	OK
d-Le803A1_34_F11F	OK
d-Le803A1_34_F12F	OK
d-Le803A1_34_G01F	OK
d-Le803A1_34_G02F	OK
d-Le803A1_34_G03F	OK
d-Le803A1_34_G05F	OK
d-Le803A1_34_G06F	OK
d-Le803A1_34_G07F	Abnormal
d-Le803A1_34_G11F	OK
d-Le803A1_34_G12F	OK
d-Le803A1_34_H01F	OK
d-Le803A1_34_H02F	OK
d-Le803A1_34_H03F	OK
d-Le803A1_34_H04F	OK
d-Le803A1_34_H06F	OK
d-Le803A1_34_H07F	OK
d-Le803A1_34_H08F	OK
d-Le803A1_34_H09F	OK
d-Le803A1_34_H10F	OK
d-Le803A1_34_H11F	OK
d-Le803A1_34_H12F	OK
d-Le803A1_35_A01F	OK
d-Le803A1_35_A02F	OK
d-Le803A1_35_A03F	OK
d-Le803A1_35_A04F	OK
d-Le803A1_35_A05F	OK
d-Le803A1_35_A06F	Abnormal
d-Le803A1_35_A07F	OK
d-Le803A1_35_A08F	OK
d-Le803A1_35_A09F	OK
d-Le803A1_35_A10F	OK
d-Le803A1_35_A11F	Abnormal
d-Le803A1_35_A12F	OK
d-Le803A1_35_B02F	OK
d-Le803A1_35_B03F	Abnormal
d-Le803A1_35_B04F	OK
d-Le803A1_35_B05F	Abnormal
d-Le803A1_35_B06F	OK
d-Le803A1_35_B07F	OK
d-Le803A1_35_B08F	OK
d-Le803A1_35_B10F	OK
d-Le803A1_35_B11F	OK
d-Le803A1_35_B12F	OK
d-Le803A1_35_C02F	Abnormal
d-Le803A1_35_C03F	OK
d-Le803A1_35_C07F	Dead
d-Le803A1_35_C08F	Abnormal
d-Le803A1_35_C09F	OK
d-Le803A1_35_C10F	OK
d-Le803A1_35_C11F	OK
d-Le803A1_35_C12F	OK
d-Le803A1_35_D01F	OK
d-Le803A1_35_D02F	Abnormal
d-Le803A1_35_D05F	OK
d-Le803A1_35_D06F	OK
d-Le803A1_35_D07F	OK
d-Le803A1_35_D08F	OK
d-Le803A1_35_D09F	OK
d-Le803A1_35_D10F	OK
d-Le803A1_35_D11F	OK
d-Le803A1_35_D12F	OK
d-Le803A1_35_E01F	OK
d-Le803A1_35_E02F	OK
d-Le803A1_35_E03F	OK
d-Le803A1_35_E04F	OK
d-Le803A1_35_E05F	OK
d-Le803A1_35_E06F	OK
d-Le803A1_35_E07F	OK
d-Le803A1_35_E08F	OK
d-Le803A1_35_E11F	OK
d-Le803A1_35_E12F	OK
d-Le803A1_35_F01F	OK
d-Le803A1_35_F03F	OK
d-Le803A1_35_F04F	Abnormal
d-Le803A1_35_F05F	OK
d-Le803A1_35_F06F	OK
d-Le803A1_35_F07F	OK
d-Le803A1_35_F08F	OK
d-Le803A1_35_F09F	Abnormal
d-Le803A1_35_F10F	OK
d-Le803A1_35_F11F	OK
d-Le803A1_35_G01F	OK
d-Le803A1_35_G02F	OK
d-Le803A1_35_G03F	OK
d-Le803A1_35_G05F	OK
d-Le803A1_35_G06F	OK
d-Le803A1_35_G08F	OK
d-Le803A1_35_G09F	OK
d-Le803A1_35_G10F	OK
d-Le803A1_35_G11F	OK
d-Le803A1_35_G12F	Abnormal
d-Le803A1_35_H02F	OK
d-Le803A1_35_H03F	OK
d-Le803A1_35_H05F	Dead
d-Le803A1_35_H06F	OK
d-Le803A1_35_H07F	Abnormal
d-Le803A1_35_H08F	OK
d-Le803A1_35_H09F	OK
d-Le803A1_35_H11F	OK
d-Le803A1_35_H12F	OK
