# Supplementary material for: Last-percent improvement in eligibility rates of crop seeds based on quality evaluation using near-infrared imaging spectrometry
Source: PLoS One. 2023 Sep 20;18(9):e0291105. doi: 10.1371/journal.pone.0291105 (PMC10511137; doi:10.1371/journal.pone.0291105)
Supplement: S1 File — (ZIP) [file pone.0291105.s005.zip › data/Y-dLe803A1R.csv]

Label	Germ
d-Le803A1_31_A01R	OK
d-Le803A1_31_A02R	OK
d-Le803A1_31_A03R	OK
d-Le803A1_31_A04R	OK
d-Le803A1_31_A06R	OK
d-Le803A1_31_A07R	OK
d-Le803A1_31_A08R	OK
d-Le803A1_31_A09R	OK
d-Le803A1_31_A10R	OK
d-Le803A1_31_A11R	OK
d-Le803A1_31_A12R	OK
d-Le803A1_31_B01R	OK
d-Le803A1_31_B02R	OK
d-Le803A1_31_B03R	OK
d-Le803A1_31_B04R	OK
d-Le803A1_31_B05R	OK
d-Le803A1_31_B06R	OK
d-Le803A1_31_B07R	OK
d-Le803A1_31_B08R	OK
d-Le803A1_31_B09R	OK
d-Le803A1_31_B10R	OK
d-Le803A1_31_B11R	OK
d-Le803A1_31_B12R	OK
d-Le803A1_31_C01R	OK
d-Le803A1_31_C02R	Dead
d-Le803A1_31_C03R	OK
d-Le803A1_31_C04R	OK
d-Le803A1_31_C05R	OK
d-Le803A1_31_C06R	OK
d-Le803A1_31_C07R	OK
d-Le803A1_31_C08R	OK
d-Le803A1_31_C09R	OK
d-Le803A1_31_C10R	OK
d-Le803A1_31_C11R	OK
d-Le803A1_31_C12R	OK
d-Le803A1_31_D03R	OK
d-Le803A1_31_D04R	OK
d-Le803A1_31_D08R	OK
d-Le803A1_31_D09R	OK
d-Le803A1_31_D10R	OK
d-Le803A1_31_D11R	OK
d-Le803A1_31_E01R	OK
d-Le803A1_31_E02R	OK
d-Le803A1_31_E03R	OK
d-Le803A1_31_E04R	OK
d-Le803A1_31_E05R	OK
d-Le803A1_31_E06R	OK
d-Le803A1_31_E07R	OK
d-Le803A1_31_E09R	Abnormal
d-Le803A1_31_E10R	OK
d-Le803A1_31_E11R	OK
d-Le803A1_31_F01R	OK
d-Le803A1_31_F02R	Abnormal
d-Le803A1_31_F03R	OK
d-Le803A1_31_F05R	OK
d-Le803A1_31_F06R	OK
d-Le803A1_31_F08R	OK
d-Le803A1_31_F09R	OK
d-Le803A1_31_F10R	OK
d-Le803A1_31_F11R	OK
d-Le803A1_31_F12R	OK
d-Le803A1_31_G02R	Abnormal
d-Le803A1_31_G03R	OK
d-Le803A1_31_G05R	OK
d-Le803A1_31_G06R	OK
d-Le803A1_31_G07R	OK
d-Le803A1_31_G08R	OK
d-Le803A1_31_G09R	OK
d-Le803A1_31_G10R	OK
d-Le803A1_31_G11R	Abnormal
d-Le803A1_31_G12R	Abnormal
d-Le803A1_31_H02R	OK
d-Le803A1_31_H04R	Dead
d-Le803A1_31_H05R	OK
d-Le803A1_31_H06R	OK
d-Le803A1_31_H08R	OK
d-Le803A1_31_H09R	OK
d-Le803A1_31_H10R	OK
d-Le803A1_31_H11R	OK
d-Le803A1_31_H12R	Abnormal
d-Le803A1_32_A01R	OK
d-Le803A1_32_A02R	OK
d-Le803A1_32_A03R	OK
d-Le803A1_32_A04R	OK
d-Le803A1_32_A06R	OK
d-Le803A1_32_A07R	OK
d-Le803A1_32_A08R	OK
d-Le803A1_32_A09R	OK
d-Le803A1_32_A11R	Abnormal
d-Le803A1_32_A12R	Abnormal
d-Le803A1_32_B02R	OK
d-Le803A1_32_B03R	OK
d-Le803A1_32_B04R	OK
d-Le803A1_32_B06R	OK
d-Le803A1_32_B07R	OK
d-Le803A1_32_B08R	OK
d-Le803A1_32_B10R	OK
d-Le803A1_32_B11R	OK
d-Le803A1_32_B12R	OK
d-Le803A1_32_C01R	OK
d-Le803A1_32_C02R	OK
d-Le803A1_32_C03R	OK
d-Le803A1_32_C04R	OK
d-Le803A1_32_C05R	Abnormal
d-Le803A1_32_C06R	OK
d-Le803A1_32_C07R	OK
d-Le803A1_32_C08R	OK
d-Le803A1_32_C09R	OK
d-Le803A1_32_C10R	OK
d-Le803A1_32_C11R	OK
d-Le803A1_32_C12R	OK
d-Le803A1_32_D01R	OK
d-Le803A1_32_D02R	Abnormal
d-Le803A1_32_D03R	Abnormal
d-Le803A1_32_D04R	OK
d-Le803A1_32_D05R	OK
d-Le803A1_32_D06R	OK
d-Le803A1_32_D07R	OK
d-Le803A1_32_D08R	OK
d-Le803A1_32_D09R	Abnormal
d-Le803A1_32_D10R	Abnormal
d-Le803A1_32_D11R	OK
d-Le803A1_32_D12R	OK
d-Le803A1_32_E01R	OK
d-Le803A1_32_E02R	Abnormal
d-Le803A1_32_E03R	OK
d-Le803A1_32_E04R	OK
d-Le803A1_32_E05R	Abnormal
d-Le803A1_32_E06R	OK
d-Le803A1_32_E07R	OK
d-Le803A1_32_E08R	OK
d-Le803A1_32_E09R	OK
d-Le803A1_32_E10R	Abnormal
d-Le803A1_32_E11R	OK
d-Le803A1_32_E12R	OK
d-Le803A1_32_F01R	OK
d-Le803A1_32_F02R	Abnormal
d-Le803A1_32_F03R	OK
d-Le803A1_32_F04R	OK
d-Le803A1_32_F07R	Abnormal
d-Le803A1_32_F08R	Abnormal
d-Le803A1_32_F09R	OK
d-Le803A1_32_F10R	OK
d-Le803A1_32_F11R	OK
d-Le803A1_32_F12R	OK
d-Le803A1_32_G01R	OK
d-Le803A1_32_G02R	Abnormal
d-Le803A1_32_G03R	OK
d-Le803A1_32_G05R	OK
d-Le803A1_32_G06R	Abnormal
d-Le803A1_32_G07R	OK
d-Le803A1_32_G08R	OK
d-Le803A1_32_G09R	OK
d-Le803A1_32_G10R	OK
d-Le803A1_32_G11R	OK
d-Le803A1_32_G12R	OK
d-Le803A1_32_H02R	Abnormal
d-Le803A1_32_H03R	Abnormal
d-Le803A1_32_H04R	Abnormal
d-Le803A1_32_H05R	OK
d-Le803A1_32_H06R	OK
d-Le803A1_32_H07R	OK
d-Le803A1_32_H08R	OK
d-Le803A1_32_H09R	OK
d-Le803A1_32_H11R	OK
d-Le803A1_32_H12R	OK
d-Le803A1_33_A01R	OK
d-Le803A1_33_A02R	OK
d-Le803A1_33_A03R	OK
d-Le803A1_33_A04R	OK
d-Le803A1_33_A05R	OK
d-Le803A1_33_A06R	OK
d-Le803A1_33_A07R	OK
d-Le803A1_33_A08R	Abnormal
d-Le803A1_33_A09R	OK
d-Le803A1_33_A10R	OK
d-Le803A1_33_A11R	OK
d-Le803A1_33_A12R	OK
d-Le803A1_33_B01R	OK
d-Le803A1_33_B02R	OK
d-Le803A1_33_B03R	OK
d-Le803A1_33_B05R	OK
d-Le803A1_33_B07R	Abnormal
d-Le803A1_33_B08R	OK
d-Le803A1_33_B09R	Abnormal
d-Le803A1_33_B10R	OK
d-Le803A1_33_B11R	OK
d-Le803A1_33_B12R	OK
d-Le803A1_33_C02R	OK
d-Le803A1_33_C03R	OK
d-Le803A1_33_C04R	OK
d-Le803A1_33_C05R	OK
d-Le803A1_33_C06R	OK
d-Le803A1_33_C07R	OK
d-Le803A1_33_C08R	OK
d-Le803A1_33_C09R	OK
d-Le803A1_33_C10R	OK
d-Le803A1_33_C11R	OK
d-Le803A1_33_C12R	OK
d-Le803A1_33_D01R	OK
d-Le803A1_33_D02R	OK
d-Le803A1_33_D03R	OK
d-Le803A1_33_D04R	OK
d-Le803A1_33_D05R	OK
d-Le803A1_33_D06R	OK
d-Le803A1_33_D07R	OK
d-Le803A1_33_D08R	Abnormal
d-Le803A1_33_D09R	OK
d-Le803A1_33_D10R	OK
d-Le803A1_33_D11R	Abnormal
d-Le803A1_33_D12R	Abnormal
d-Le803A1_33_E01R	OK
d-Le803A1_33_E02R	OK
d-Le803A1_33_E03R	OK
d-Le803A1_33_E04R	OK
d-Le803A1_33_E05R	OK
d-Le803A1_33_E06R	OK
d-Le803A1_33_E08R	OK
d-Le803A1_33_E09R	OK
d-Le803A1_33_E10R	Abnormal
d-Le803A1_33_E12R	OK
d-Le803A1_33_F02R	OK
d-Le803A1_33_F03R	OK
d-Le803A1_33_F04R	OK
d-Le803A1_33_F05R	Abnormal
d-Le803A1_33_F06R	OK
d-Le803A1_33_F08R	OK
d-Le803A1_33_G01R	OK
d-Le803A1_33_G02R	OK
d-Le803A1_33_G03R	OK
d-Le803A1_33_G04R	OK
d-Le803A1_33_G05R	OK
d-Le803A1_33_G06R	OK
d-Le803A1_33_G08R	OK
d-Le803A1_33_G09R	Abnormal
d-Le803A1_33_G10R	OK
d-Le803A1_33_G11R	OK
d-Le803A1_33_G12R	OK
d-Le803A1_33_H01R	OK
d-Le803A1_33_H02R	Dead
d-Le803A1_33_H03R	OK
d-Le803A1_33_H04R	OK
d-Le803A1_33_H05R	OK
d-Le803A1_33_H06R	OK
d-Le803A1_33_H07R	Abnormal
d-Le803A1_33_H08R	OK
d-Le803A1_33_H09R	OK
d-Le803A1_33_H10R	OK
d-Le803A1_33_H11R	OK
d-Le803A1_33_H12R	Dead
d-Le803A1_34_A01R	OK
d-Le803A1_34_A02R	OK
d-Le803A1_34_A03R	OK
d-Le803A1_34_A04R	OK
d-Le803A1_34_A05R	OK
d-Le803A1_34_A06R	OK
d-Le803A1_34_A07R	OK
d-Le803A1_34_A08R	OK
d-Le803A1_34_A09R	OK
d-Le803A1_34_A10R	OK
d-Le803A1_34_A12R	OK
d-Le803A1_34_B01R	OK
d-Le803A1_34_B02R	OK
d-Le803A1_34_B03R	Abnormal
d-Le803A1_34_B04R	Abnormal
d-Le803A1_34_B05R	Abnormal
d-Le803A1_34_B06R	OK
d-Le803A1_34_B08R	OK
d-Le803A1_34_B09R	Dead
d-Le803A1_34_B10R	OK
d-Le803A1_34_B11R	Abnormal
d-Le803A1_34_B12R	OK
d-Le803A1_34_C01R	OK
d-Le803A1_34_C02R	OK
d-Le803A1_34_C04R	OK
d-Le803A1_34_C05R	OK
d-Le803A1_34_C07R	Abnormal
d-Le803A1_34_C08R	OK
d-Le803A1_34_C10R	OK
d-Le803A1_34_C11R	OK
d-Le803A1_34_C12R	OK
d-Le803A1_34_D02R	OK
d-Le803A1_34_D04R	OK
d-Le803A1_34_D05R	OK
d-Le803A1_34_D06R	Abnormal
d-Le803A1_34_D07R	OK
d-Le803A1_34_D08R	Dead
d-Le803A1_34_D09R	Abnormal
d-Le803A1_34_D11R	OK
d-Le803A1_34_D12R	Abnormal
d-Le803A1_34_E01R	OK
d-Le803A1_34_E02R	Abnormal
d-Le803A1_34_E03R	Abnormal
d-Le803A1_34_E04R	OK
d-Le803A1_34_E05R	Abnormal
d-Le803A1_34_E06R	OK
d-Le803A1_34_E07R	OK
d-Le803A1_34_E08R	OK
d-Le803A1_34_E09R	OK
d-Le803A1_34_E10R	OK
d-Le803A1_34_E11R	OK
d-Le803A1_34_E12R	OK
d-Le803A1_34_F01R	OK
d-Le803A1_34_F02R	Abnormal
d-Le803A1_34_F03R	OK
d-Le803A1_34_F04R	OK
d-Le803A1_34_F05R	OK
d-Le803A1_34_F06R	OK
d-Le803A1_34_F07R	OK
d-Le803A1_34_F08R	OK
d-Le803A1_34_F10R	OK
d-Le803A1_34_F11R	OK
d-Le803A1_34_F12R	OK
d-Le803A1_34_G01R	OK
d-Le803A1_34_G02R	OK
d-Le803A1_34_G03R	OK
d-Le803A1_34_G05R	OK
d-Le803A1_34_G06R	OK
d-Le803A1_34_G07R	Abnormal
d-Le803A1_34_G11R	OK
d-Le803A1_34_G12R	OK
d-Le803A1_34_H01R	OK
d-Le803A1_34_H02R	OK
d-Le803A1_34_H03R	OK
d-Le803A1_34_H04R	OK
d-Le803A1_34_H06R	OK
d-Le803A1_34_H07R	OK
d-Le803A1_34_H08R	OK
d-Le803A1_34_H09R	OK
d-Le803A1_34_H10R	OK
d-Le803A1_34_H11R	OK
d-Le803A1_34_H12R	OK
d-Le803A1_35_A01R	OK
d-Le803A1_35_A02R	OK
d-Le803A1_35_A03R	OK
d-Le803A1_35_A04R	OK
d-Le803A1_35_A05R	OK
d-Le803A1_35_A06R	Abnormal
d-Le803A1_35_A07R	OK
d-Le803A1_35_A08R	OK
d-Le803A1_35_A09R	OK
d-Le803A1_35_A10R	OK
d-Le803A1_35_A11R	Abnormal
d-Le803A1_35_A12R	OK
d-Le803A1_35_B02R	OK
d-Le803A1_35_B03R	Abnormal
d-Le803A1_35_B04R	OK
d-Le803A1_35_B05R	Abnormal
d-Le803A1_35_B06R	OK
d-Le803A1_35_B07R	OK
d-Le803A1_35_B08R	OK
d-Le803A1_35_B10R	OK
d-Le803A1_35_B11R	OK
d-Le803A1_35_B12R	OK
d-Le803A1_35_C02R	Abnormal
d-Le803A1_35_C03R	OK
d-Le803A1_35_C07R	Dead
d-Le803A1_35_C08R	Abnormal
d-Le803A1_35_C09R	OK
d-Le803A1_35_C10R	OK
d-Le803A1_35_C11R	OK
d-Le803A1_35_C12R	OK
d-Le803A1_35_D01R	OK
d-Le803A1_35_D02R	Abnormal
d-Le803A1_35_D05R	OK
d-Le803A1_35_D06R	OK
d-Le803A1_35_D07R	OK
d-Le803A1_35_D08R	OK
d-Le803A1_35_D09R	OK
d-Le803A1_35_D10R	OK
d-Le803A1_35_D11R	OK
d-Le803A1_35_D12R	OK
d-Le803A1_35_E01R	OK
d-Le803A1_35_E02R	OK
d-Le803A1_35_E03R	OK
d-Le803A1_35_E04R	OK
d-Le803A1_35_E05R	OK
d-Le803A1_35_E06R	OK
d-Le803A1_35_E07R	OK
d-Le803A1_35_E08R	OK
d-Le803A1_35_E11R	OK
d-Le803A1_35_E12R	OK
d-Le803A1_35_F01R	OK
d-Le803A1_35_F03R	OK
d-Le803A1_35_F04R	Abnormal
d-Le803A1_35_F05R	OK
d-Le803A1_35_F06R	OK
d-Le803A1_35_F07R	OK
d-Le803A1_35_F08R	OK
d-Le803A1_35_F09R	Abnormal
d-Le803A1_35_F10R	OK
d-Le803A1_35_F11R	OK
d-Le803A1_35_G01R	OK
d-Le803A1_35_G02R	OK
d-Le803A1_35_G03R	OK
d-Le803A1_35_G05R	OK
d-Le803A1_35_G06R	OK
d-Le803A1_35_G08R	OK
d-Le803A1_35_G09R	OK
d-Le803A1_35_G10R	OK
d-Le803A1_35_G11R	OK
d-Le803A1_35_G12R	Abnormal
d-Le803A1_35_H02R	OK
d-Le803A1_35_H03R	OK
d-Le803A1_35_H05R	Dead
d-Le803A1_35_H06R	OK
d-Le803A1_35_H07R	Abnormal
d-Le803A1_35_H08R	OK
d-Le803A1_35_H09R	OK
d-Le803A1_35_H11R	OK
d-Le803A1_35_H12R	OK
