# Supplementary material for: Last-percent improvement in eligibility rates of crop seeds based on quality evaluation using near-infrared imaging spectrometry
Source: PLoS One. 2023 Sep 20;18(9):e0291105. doi: 10.1371/journal.pone.0291105 (PMC10511137; doi:10.1371/journal.pone.0291105)
Supplement: S1 File — (ZIP) [file pone.0291105.s005.zip › data/Y-dLe803A2.csv]

Label	Germ
d-Le803A2_01_A08F	OK
d-Le803A2_01_A09F	OK
d-Le803A2_01_B07F	Abnormal
d-Le803A2_01_B10F	OK
d-Le803A2_01_B11F	OK
d-Le803A2_01_C04F	OK
d-Le803A2_01_C10F	OK
d-Le803A2_01_D02F	OK
d-Le803A2_01_D06F	OK
d-Le803A2_01_D10F	Dead
d-Le803A2_01_D12F	OK
d-Le803A2_01_E01F	Abnormal
d-Le803A2_01_E04F	OK
d-Le803A2_01_E05F	OK
d-Le803A2_01_E07F	OK
d-Le803A2_01_E08F	Dead
d-Le803A2_01_E09F	OK
d-Le803A2_01_E12F	OK
d-Le803A2_01_F02F	OK
d-Le803A2_01_F04F	OK
d-Le803A2_01_F06F	OK
d-Le803A2_01_F07F	OK
d-Le803A2_01_F10F	OK
d-Le803A2_01_G02F	OK
d-Le803A2_01_G03F	OK
d-Le803A2_01_G05F	OK
d-Le803A2_01_G06F	OK
d-Le803A2_01_G11F	OK
d-Le803A2_01_G12F	OK
d-Le803A2_01_H02F	OK
d-Le803A2_01_H03F	OK
d-Le803A2_01_H05F	OK
d-Le803A2_01_H06F	OK
d-Le803A2_01_H07F	OK
d-Le803A2_01_H09F	OK
d-Le803A2_01_H10F	OK
d-Le803A2_01_H12F	Abnormal
d-Le803A2_02_A01F	OK
d-Le803A2_02_A04F	Abnormal
d-Le803A2_02_A08F	OK
d-Le803A2_02_A10F	OK
d-Le803A2_02_A11F	OK
d-Le803A2_02_B07F	OK
d-Le803A2_02_B10F	OK
d-Le803A2_02_C04F	OK
d-Le803A2_02_C05F	Dead
d-Le803A2_02_C06F	OK
d-Le803A2_02_C07F	OK
d-Le803A2_02_C08F	OK
d-Le803A2_02_C09F	Abnormal
d-Le803A2_02_C12F	OK
d-Le803A2_02_D01F	OK
d-Le803A2_02_D02F	OK
d-Le803A2_02_D04F	OK
d-Le803A2_02_D07F	OK
d-Le803A2_02_D08F	OK
d-Le803A2_02_D09F	OK
d-Le803A2_02_D11F	Abnormal
d-Le803A2_02_E04F	OK
d-Le803A2_02_E11F	OK
d-Le803A2_02_F07F	OK
d-Le803A2_02_G01F	OK
d-Le803A2_02_G06F	Abnormal
d-Le803A2_02_G08F	OK
d-Le803A2_02_G09F	OK
d-Le803A2_02_H03F	Abnormal
d-Le803A2_02_H04F	Abnormal
d-Le803A2_02_H07F	OK
d-Le803A2_02_H09F	OK
d-Le803A2_03_A06F	OK
d-Le803A2_03_A07F	OK
d-Le803A2_03_A12F	OK
d-Le803A2_03_B03F	OK
d-Le803A2_03_B04F	OK
d-Le803A2_03_B06F	Abnormal
d-Le803A2_03_B07F	Abnormal
d-Le803A2_03_B08F	OK
d-Le803A2_03_C04F	Abnormal
d-Le803A2_03_C07F	OK
d-Le803A2_03_C09F	OK
d-Le803A2_03_C11F	OK
d-Le803A2_03_C12F	OK
d-Le803A2_03_D01F	OK
d-Le803A2_03_D04F	OK
d-Le803A2_03_E01F	OK
d-Le803A2_03_E03F	OK
d-Le803A2_03_E08F	OK
d-Le803A2_03_E09F	OK
d-Le803A2_03_E11F	OK
d-Le803A2_03_F11F	OK
d-Le803A2_03_G03F	OK
d-Le803A2_03_G05F	OK
d-Le803A2_03_G06F	OK
d-Le803A2_03_G09F	OK
d-Le803A2_03_G10F	Dead
d-Le803A2_03_H01F	OK
d-Le803A2_03_H04F	Abnormal
d-Le803A2_03_H05F	OK
d-Le803A2_04_A02F	OK
d-Le803A2_04_A07F	OK
d-Le803A2_04_A08F	OK
d-Le803A2_04_A09F	OK
d-Le803A2_04_B01F	OK
d-Le803A2_04_B02F	OK
d-Le803A2_04_B05F	Abnormal
d-Le803A2_04_C01F	OK
d-Le803A2_04_C03F	OK
d-Le803A2_04_C05F	OK
d-Le803A2_04_C06F	OK
d-Le803A2_04_C09F	OK
d-Le803A2_04_C10F	OK
d-Le803A2_04_D06F	OK
d-Le803A2_04_D08F	OK
d-Le803A2_04_D09F	OK
d-Le803A2_04_E01F	Abnormal
d-Le803A2_04_E02F	OK
d-Le803A2_04_E06F	OK
d-Le803A2_04_E07F	OK
d-Le803A2_04_E08F	OK
d-Le803A2_04_F01F	OK
d-Le803A2_04_F02F	OK
d-Le803A2_04_F08F	OK
d-Le803A2_04_G01F	OK
d-Le803A2_04_G02F	OK
d-Le803A2_04_G06F	OK
d-Le803A2_04_G09F	OK
d-Le803A2_04_G11F	OK
d-Le803A2_04_H01F	OK
d-Le803A2_04_H07F	OK
d-Le803A2_04_H09F	Abnormal
d-Le803A2_04_H11F	Abnormal
d-Le803A2_04_H12F	OK
d-Le803A2_05_A01F	OK
d-Le803A2_05_A07F	OK
d-Le803A2_05_A08F	OK
d-Le803A2_05_A12F	OK
d-Le803A2_05_B03F	Abnormal
d-Le803A2_05_B05F	OK
d-Le803A2_05_B07F	OK
d-Le803A2_05_B11F	OK
d-Le803A2_05_C08F	OK
d-Le803A2_05_C10F	OK
d-Le803A2_05_D01F	OK
d-Le803A2_05_D05F	OK
d-Le803A2_05_D07F	OK
d-Le803A2_05_D08F	OK
d-Le803A2_05_D11F	OK
d-Le803A2_05_E02F	Abnormal
d-Le803A2_05_E04F	OK
d-Le803A2_05_E06F	OK
d-Le803A2_05_E08F	OK
d-Le803A2_05_E11F	OK
d-Le803A2_05_F03F	OK
d-Le803A2_05_F08F	OK
d-Le803A2_05_F09F	OK
d-Le803A2_05_F10F	OK
d-Le803A2_05_F12F	OK
d-Le803A2_05_G06F	OK
d-Le803A2_05_G08F	OK
d-Le803A2_05_G10F	OK
d-Le803A2_05_G11F	OK
d-Le803A2_05_G12F	OK
d-Le803A2_05_H02F	OK
d-Le803A2_05_H06F	OK
d-Le803A2_05_H07F	OK
d-Le803A2_05_H08F	OK
d-Le803A2_05_H09F	OK
d-Le803A2_05_H11F	OK
d-Le803A2_05_H12F	OK
d-Le803A2_06_A02F	OK
d-Le803A2_06_A07F	Abnormal
d-Le803A2_06_A09F	OK
d-Le803A2_06_B05F	OK
d-Le803A2_06_B09F	OK
d-Le803A2_06_C01F	OK
d-Le803A2_06_C02F	OK
d-Le803A2_06_C07F	OK
d-Le803A2_06_C10F	OK
d-Le803A2_06_C11F	OK
d-Le803A2_06_C12F	Abnormal
d-Le803A2_06_D03F	OK
d-Le803A2_06_D07F	OK
d-Le803A2_06_D09F	OK
d-Le803A2_06_D10F	OK
d-Le803A2_06_D11F	OK
d-Le803A2_06_E02F	OK
d-Le803A2_06_E08F	OK
d-Le803A2_06_E12F	OK
d-Le803A2_06_F04F	OK
d-Le803A2_06_F09F	OK
d-Le803A2_06_G01F	OK
d-Le803A2_06_G09F	OK
d-Le803A2_06_H05F	OK
d-Le803A2_07_A02F	Abnormal
d-Le803A2_07_A04F	OK
d-Le803A2_07_A05F	OK
d-Le803A2_07_A07F	OK
d-Le803A2_07_A09F	OK
d-Le803A2_07_B01F	Abnormal
d-Le803A2_07_B09F	OK
d-Le803A2_07_C01F	Abnormal
d-Le803A2_07_C05F	OK
d-Le803A2_07_C06F	OK
d-Le803A2_07_C09F	Abnormal
d-Le803A2_07_C10F	OK
d-Le803A2_07_C12F	OK
d-Le803A2_07_D01F	OK
d-Le803A2_07_D08F	OK
d-Le803A2_07_D11F	OK
d-Le803A2_07_E04F	OK
d-Le803A2_07_E05F	OK
d-Le803A2_07_E06F	OK
d-Le803A2_07_E09F	OK
d-Le803A2_07_E11F	OK
d-Le803A2_07_E12F	Dead
d-Le803A2_07_F09F	OK
d-Le803A2_07_F10F	OK
d-Le803A2_07_F12F	OK
d-Le803A2_07_G01F	OK
d-Le803A2_07_G04F	OK
d-Le803A2_07_G05F	OK
d-Le803A2_07_G07F	Dead
d-Le803A2_07_G10F	OK
d-Le803A2_07_H01F	OK
d-Le803A2_07_H04F	OK
d-Le803A2_07_H05F	OK
d-Le803A2_07_H06F	OK
d-Le803A2_07_H07F	OK
d-Le803A2_07_H09F	OK
d-Le803A2_08_A02F	OK
d-Le803A2_08_A04F	OK
d-Le803A2_08_A05F	OK
d-Le803A2_08_A08F	OK
d-Le803A2_08_A11F	OK
d-Le803A2_08_A12F	OK
d-Le803A2_08_B01F	OK
d-Le803A2_08_B04F	OK
d-Le803A2_08_B06F	OK
d-Le803A2_08_C03F	Dead
d-Le803A2_08_C04F	OK
d-Le803A2_08_C08F	OK
d-Le803A2_08_C11F	OK
d-Le803A2_08_C12F	OK
d-Le803A2_08_D01F	OK
d-Le803A2_08_D03F	Abnormal
d-Le803A2_08_D08F	Abnormal
d-Le803A2_08_D09F	OK
d-Le803A2_08_D11F	OK
d-Le803A2_08_D12F	OK
d-Le803A2_08_E07F	OK
d-Le803A2_08_E08F	Dead
d-Le803A2_08_E11F	OK
d-Le803A2_08_F09F	OK
d-Le803A2_08_G03F	OK
d-Le803A2_08_G07F	OK
d-Le803A2_08_G11F	Abnormal
d-Le803A2_08_H01F	OK
d-Le803A2_08_H04F	OK
d-Le803A2_08_H07F	Abnormal
d-Le803A2_08_H08F	OK
d-Le803A2_08_H09F	Abnormal
d-Le803A2_08_H10F	OK
d-Le803A2_08_H11F	OK
d-Le803A2_08_H12F	OK
d-Le803A2_09_A07F	OK
d-Le803A2_09_A09F	OK
d-Le803A2_09_B04F	OK
d-Le803A2_09_B08F	Abnormal
d-Le803A2_09_B09F	OK
d-Le803A2_09_C01F	OK
d-Le803A2_09_C03F	OK
d-Le803A2_09_C04F	OK
d-Le803A2_09_C08F	OK
d-Le803A2_09_C09F	Abnormal
d-Le803A2_09_C10F	OK
d-Le803A2_09_D01F	OK
d-Le803A2_09_E04F	OK
d-Le803A2_09_E07F	OK
d-Le803A2_09_E09F	OK
d-Le803A2_09_E11F	Abnormal
d-Le803A2_09_F03F	OK
d-Le803A2_09_F07F	OK
d-Le803A2_09_F08F	OK
d-Le803A2_09_F09F	OK
d-Le803A2_09_F11F	OK
d-Le803A2_09_G01F	Abnormal
d-Le803A2_09_G04F	OK
d-Le803A2_09_G06F	OK
d-Le803A2_09_G10F	Abnormal
d-Le803A2_09_G11F	OK
d-Le803A2_09_G12F	Abnormal
d-Le803A2_09_H01F	OK
d-Le803A2_09_H02F	OK
d-Le803A2_09_H03F	OK
d-Le803A2_09_H04F	OK
d-Le803A2_09_H11F	OK
d-Le803A2_10_A03F	Abnormal
d-Le803A2_10_A10F	OK
d-Le803A2_10_A11F	OK
d-Le803A2_10_B01F	Abnormal
d-Le803A2_10_B03F	OK
d-Le803A2_10_B09F	OK
d-Le803A2_10_B11F	OK
d-Le803A2_10_C02F	OK
d-Le803A2_10_D01F	OK
d-Le803A2_10_D03F	OK
d-Le803A2_10_D05F	OK
d-Le803A2_10_D07F	OK
d-Le803A2_10_D09F	OK
d-Le803A2_10_E02F	OK
d-Le803A2_10_E11F	Abnormal
d-Le803A2_10_E12F	OK
d-Le803A2_10_F03F	OK
d-Le803A2_10_F04F	Abnormal
d-Le803A2_10_F09F	OK
d-Le803A2_10_F11F	OK
d-Le803A2_10_F12F	OK
d-Le803A2_10_G01F	OK
d-Le803A2_10_G07F	OK
d-Le803A2_10_G09F	OK
d-Le803A2_10_H04F	OK
d-Le803A2_10_H07F	OK
d-Le803A2_10_H08F	OK
d-Le803A2_10_H09F	OK
d-Le803A2_10_H10F	OK
d-Le803A2_10_H11F	OK
d-Le803A2_10_H12F	OK
d-Le803A2_11_A02F	OK
d-Le803A2_11_A10F	OK
d-Le803A2_11_A12F	OK
d-Le803A2_11_B01F	OK
d-Le803A2_11_B10F	OK
d-Le803A2_11_B11F	OK
d-Le803A2_11_B12F	OK
d-Le803A2_11_C02F	OK
d-Le803A2_11_C03F	Abnormal
d-Le803A2_11_C04F	OK
d-Le803A2_11_C06F	OK
d-Le803A2_11_D01F	OK
d-Le803A2_11_D03F	OK
d-Le803A2_11_D08F	OK
d-Le803A2_11_E01F	OK
d-Le803A2_11_E02F	OK
d-Le803A2_11_E05F	OK
d-Le803A2_11_E06F	OK
d-Le803A2_11_E10F	OK
d-Le803A2_11_E12F	OK
d-Le803A2_11_F02F	OK
d-Le803A2_11_F04F	OK
d-Le803A2_11_F09F	OK
d-Le803A2_11_F11F	Abnormal
d-Le803A2_11_G02F	OK
d-Le803A2_11_G03F	OK
d-Le803A2_11_G05F	OK
d-Le803A2_11_G07F	Dead
d-Le803A2_11_G08F	OK
d-Le803A2_11_G09F	OK
d-Le803A2_11_G11F	OK
d-Le803A2_11_H02F	OK
d-Le803A2_11_H03F	OK
d-Le803A2_11_H06F	OK
d-Le803A2_11_H07F	OK
d-Le803A2_11_H10F	OK
d-Le803A2_12_A05F	OK
d-Le803A2_12_A08F	OK
d-Le803A2_12_A09F	OK
d-Le803A2_12_B01F	OK
d-Le803A2_12_B03F	Abnormal
d-Le803A2_12_B10F	OK
d-Le803A2_12_B12F	OK
d-Le803A2_12_C02F	OK
d-Le803A2_12_C07F	OK
d-Le803A2_12_C09F	Abnormal
d-Le803A2_12_C11F	OK
d-Le803A2_12_D05F	OK
d-Le803A2_12_D11F	OK
d-Le803A2_12_E02F	OK
d-Le803A2_12_E08F	OK
d-Le803A2_12_E11F	OK
d-Le803A2_12_F01F	OK
d-Le803A2_12_F02F	Abnormal
d-Le803A2_12_F06F	OK
d-Le803A2_12_F08F	OK
d-Le803A2_12_G04F	OK
d-Le803A2_12_G12F	Abnormal
d-Le803A2_12_H04F	Dead
d-Le803A2_12_H07F	OK
d-Le803A2_12_H12F	OK
d-Le803A2_13_A01F	OK
d-Le803A2_13_A04F	OK
d-Le803A2_13_A05F	OK
d-Le803A2_13_A10F	Abnormal
d-Le803A2_13_A11F	Abnormal
d-Le803A2_13_A12F	OK
d-Le803A2_13_B05F	Abnormal
d-Le803A2_13_B12F	OK
d-Le803A2_13_C01F	OK
d-Le803A2_13_C04F	Abnormal
d-Le803A2_13_C09F	OK
d-Le803A2_13_C10F	OK
d-Le803A2_13_C11F	Abnormal
d-Le803A2_13_C12F	OK
d-Le803A2_13_D01F	OK
d-Le803A2_13_D06F	OK
d-Le803A2_13_D08F	OK
d-Le803A2_13_E04F	OK
d-Le803A2_13_E05F	OK
d-Le803A2_13_E06F	OK
d-Le803A2_13_E08F	OK
d-Le803A2_13_E09F	OK
d-Le803A2_13_E10F	OK
d-Le803A2_13_E12F	Dead
d-Le803A2_13_F06F	OK
d-Le803A2_13_F09F	OK
d-Le803A2_13_F10F	OK
d-Le803A2_13_G01F	OK
d-Le803A2_13_G02F	OK
d-Le803A2_13_G04F	OK
d-Le803A2_13_G10F	OK
d-Le803A2_13_G11F	Abnormal
d-Le803A2_13_H03F	OK
d-Le803A2_13_H04F	OK
d-Le803A2_13_H06F	Abnormal
d-Le803A2_14_A02F	OK
d-Le803A2_14_A06F	OK
d-Le803A2_14_A08F	OK
d-Le803A2_14_A11F	OK
d-Le803A2_14_B01F	OK
d-Le803A2_14_B05F	OK
d-Le803A2_14_B07F	OK
d-Le803A2_14_B12F	OK
d-Le803A2_14_C02F	OK
d-Le803A2_14_C10F	OK
d-Le803A2_14_C11F	OK
d-Le803A2_14_C12F	OK
d-Le803A2_14_D03F	OK
d-Le803A2_14_D04F	OK
d-Le803A2_14_D11F	OK
d-Le803A2_14_E05F	OK
d-Le803A2_14_E06F	OK
d-Le803A2_14_E08F	OK
d-Le803A2_14_E11F	OK
d-Le803A2_14_F01F	OK
d-Le803A2_14_F06F	OK
d-Le803A2_14_F07F	Abnormal
d-Le803A2_14_F08F	OK
d-Le803A2_14_F11F	OK
d-Le803A2_14_G01F	OK
d-Le803A2_14_G03F	OK
d-Le803A2_14_G06F	OK
d-Le803A2_14_G08F	OK
d-Le803A2_14_G09F	OK
d-Le803A2_14_G10F	OK
d-Le803A2_14_G12F	OK
d-Le803A2_14_H02F	OK
d-Le803A2_14_H03F	OK
d-Le803A2_14_H06F	OK
d-Le803A2_14_H08F	OK
d-Le803A2_14_H10F	Dead
d-Le803A2_15_A01F	OK
d-Le803A2_15_A03F	OK
d-Le803A2_15_A04F	OK
d-Le803A2_15_B04F	Dead
d-Le803A2_15_B07F	OK
d-Le803A2_15_B11F	OK
d-Le803A2_15_C01F	OK
d-Le803A2_15_C04F	OK
d-Le803A2_15_C05F	OK
d-Le803A2_15_D01F	OK
d-Le803A2_15_D02F	OK
d-Le803A2_15_D04F	OK
d-Le803A2_15_E02F	OK
d-Le803A2_15_E03F	OK
d-Le803A2_15_E05F	OK
d-Le803A2_15_E11F	OK
d-Le803A2_15_E12F	OK
d-Le803A2_15_F04F	OK
d-Le803A2_15_F06F	OK
d-Le803A2_15_F07F	OK
d-Le803A2_15_F08F	OK
d-Le803A2_15_G02F	OK
d-Le803A2_15_G12F	OK
d-Le803A2_15_H01F	OK
d-Le803A2_15_H02F	OK
d-Le803A2_15_H09F	OK
d-Le803A2_15_H10F	OK
d-Le803A2_15_H11F	OK
d-Le803A2_15_H12F	OK
d-Le803A2_16_A06F	OK
d-Le803A2_16_A07F	OK
d-Le803A2_16_A08F	Abnormal
d-Le803A2_16_A10F	OK
d-Le803A2_16_B01F	OK
d-Le803A2_16_B03F	OK
d-Le803A2_16_B12F	OK
d-Le803A2_16_C02F	OK
d-Le803A2_16_C04F	OK
d-Le803A2_16_C09F	OK
d-Le803A2_16_C10F	OK
d-Le803A2_16_C11F	OK
d-Le803A2_16_D07F	OK
d-Le803A2_16_D10F	OK
d-Le803A2_16_D12F	OK
d-Le803A2_16_E01F	OK
d-Le803A2_16_E07F	Dead
d-Le803A2_16_F04F	OK
d-Le803A2_16_F05F	OK
d-Le803A2_16_F06F	Abnormal
d-Le803A2_16_F10F	OK
d-Le803A2_16_G01F	Abnormal
d-Le803A2_16_G06F	OK
d-Le803A2_16_G11F	OK
d-Le803A2_16_G12F	OK
d-Le803A2_16_H01F	Abnormal
d-Le803A2_16_H10F	OK
d-Le803A2_17_A01F	OK
d-Le803A2_17_A03F	OK
d-Le803A2_17_A05F	OK
d-Le803A2_17_A06F	Dead
d-Le803A2_17_B01F	OK
d-Le803A2_17_B09F	OK
d-Le803A2_17_B10F	Abnormal
d-Le803A2_17_B11F	OK
d-Le803A2_17_C05F	OK
d-Le803A2_17_C10F	OK
d-Le803A2_17_D01F	OK
d-Le803A2_17_E01F	Dead
d-Le803A2_17_E03F	OK
d-Le803A2_17_E04F	OK
d-Le803A2_17_E05F	OK
d-Le803A2_17_E07F	OK
d-Le803A2_17_E08F	OK
d-Le803A2_17_E12F	OK
d-Le803A2_17_F02F	OK
d-Le803A2_17_F11F	OK
d-Le803A2_17_G02F	OK
d-Le803A2_17_G06F	OK
d-Le803A2_17_G08F	OK
d-Le803A2_17_G09F	OK
d-Le803A2_17_G12F	OK
d-Le803A2_17_H05F	OK
d-Le803A2_17_H09F	OK
d-Le803A2_18_A03F	OK
d-Le803A2_18_A07F	OK
d-Le803A2_18_A10F	OK
d-Le803A2_18_A11F	OK
d-Le803A2_18_B03F	OK
d-Le803A2_18_B08F	Abnormal
d-Le803A2_18_B09F	Dead
d-Le803A2_18_B10F	OK
d-Le803A2_18_C02F	OK
d-Le803A2_18_C03F	OK
d-Le803A2_18_C11F	OK
d-Le803A2_18_C12F	OK
d-Le803A2_18_D12F	OK
d-Le803A2_18_E02F	OK
d-Le803A2_18_E07F	OK
d-Le803A2_18_E10F	OK
d-Le803A2_18_E11F	OK
d-Le803A2_18_F01F	OK
d-Le803A2_18_F02F	OK
d-Le803A2_18_F05F	OK
d-Le803A2_18_G06F	OK
d-Le803A2_18_G07F	OK
d-Le803A2_18_G11F	OK
d-Le803A2_18_H01F	OK
d-Le803A2_18_H02F	OK
d-Le803A2_18_H06F	OK
d-Le803A2_19_A07F	OK
d-Le803A2_19_B05F	OK
d-Le803A2_19_C02F	OK
d-Le803A2_19_C07F	OK
d-Le803A2_19_C09F	OK
d-Le803A2_19_C12F	OK
d-Le803A2_19_D03F	OK
d-Le803A2_19_D05F	Dead
d-Le803A2_19_D09F	OK
d-Le803A2_19_E10F	Dead
d-Le803A2_19_E12F	OK
d-Le803A2_19_F11F	OK
d-Le803A2_19_G03F	OK
d-Le803A2_19_G06F	OK
d-Le803A2_19_H02F	OK
d-Le803A2_19_H04F	OK
d-Le803A2_19_H05F	OK
d-Le803A2_20_A03F	OK
d-Le803A2_20_B01F	OK
d-Le803A2_20_B03F	OK
d-Le803A2_20_B04F	Abnormal
d-Le803A2_20_B08F	Abnormal
d-Le803A2_20_B12F	OK
d-Le803A2_20_C06F	Abnormal
d-Le803A2_20_C07F	OK
d-Le803A2_20_C12F	OK
d-Le803A2_20_D01F	OK
d-Le803A2_20_D04F	OK
d-Le803A2_20_F02F	OK
d-Le803A2_01_A08R	OK
d-Le803A2_01_A09R	OK
d-Le803A2_01_B07R	Abnormal
d-Le803A2_01_B10R	OK
d-Le803A2_01_B11R	OK
d-Le803A2_01_C04R	OK
d-Le803A2_01_C10R	OK
d-Le803A2_01_D02R	OK
d-Le803A2_01_D06R	OK
d-Le803A2_01_D10R	Dead
d-Le803A2_01_D12R	OK
d-Le803A2_01_E01R	Abnormal
d-Le803A2_01_E04R	OK
d-Le803A2_01_E05R	OK
d-Le803A2_01_E07R	OK
d-Le803A2_01_E08R	Dead
d-Le803A2_01_E09R	OK
d-Le803A2_01_E12R	OK
d-Le803A2_01_F02R	OK
d-Le803A2_01_F04R	OK
d-Le803A2_01_F06R	OK
d-Le803A2_01_F07R	OK
d-Le803A2_01_F10R	OK
d-Le803A2_01_G02R	OK
d-Le803A2_01_G03R	OK
d-Le803A2_01_G05R	OK
d-Le803A2_01_G06R	OK
d-Le803A2_01_G11R	OK
d-Le803A2_01_G12R	OK
d-Le803A2_01_H02R	OK
d-Le803A2_01_H03R	OK
d-Le803A2_01_H05R	OK
d-Le803A2_01_H06R	OK
d-Le803A2_01_H07R	OK
d-Le803A2_01_H09R	OK
d-Le803A2_01_H10R	OK
d-Le803A2_01_H12R	Abnormal
d-Le803A2_02_A01R	OK
d-Le803A2_02_A04R	Abnormal
d-Le803A2_02_A08R	OK
d-Le803A2_02_A10R	OK
d-Le803A2_02_A11R	OK
d-Le803A2_02_B07R	OK
d-Le803A2_02_B10R	OK
d-Le803A2_02_C04R	OK
d-Le803A2_02_C05R	Dead
d-Le803A2_02_C06R	OK
d-Le803A2_02_C07R	OK
d-Le803A2_02_C08R	OK
d-Le803A2_02_C09R	Abnormal
d-Le803A2_02_C12R	OK
d-Le803A2_02_D01R	OK
d-Le803A2_02_D02R	OK
d-Le803A2_02_D04R	OK
d-Le803A2_02_D07R	OK
d-Le803A2_02_D08R	OK
d-Le803A2_02_D09R	OK
d-Le803A2_02_D11R	Abnormal
d-Le803A2_02_E04R	OK
d-Le803A2_02_E11R	OK
d-Le803A2_02_F07R	OK
d-Le803A2_02_G01R	OK
d-Le803A2_02_G06R	Abnormal
d-Le803A2_02_G08R	OK
d-Le803A2_02_G09R	OK
d-Le803A2_02_H03R	Abnormal
d-Le803A2_02_H04R	Abnormal
d-Le803A2_02_H07R	OK
d-Le803A2_02_H09R	OK
d-Le803A2_03_A06R	OK
d-Le803A2_03_A07R	OK
d-Le803A2_03_A12R	OK
d-Le803A2_03_B03R	OK
d-Le803A2_03_B04R	OK
d-Le803A2_03_B06R	Abnormal
d-Le803A2_03_B07R	Abnormal
d-Le803A2_03_B08R	OK
d-Le803A2_03_C04R	Abnormal
d-Le803A2_03_C07R	OK
d-Le803A2_03_C09R	OK
d-Le803A2_03_C11R	OK
d-Le803A2_03_C12R	OK
d-Le803A2_03_D01R	OK
d-Le803A2_03_D04R	OK
d-Le803A2_03_E01R	OK
d-Le803A2_03_E03R	OK
d-Le803A2_03_E08R	OK
d-Le803A2_03_E09R	OK
d-Le803A2_03_E11R	OK
d-Le803A2_03_F11R	OK
d-Le803A2_03_G03R	OK
d-Le803A2_03_G05R	OK
d-Le803A2_03_G06R	OK
d-Le803A2_03_G09R	OK
d-Le803A2_03_G10R	Dead
d-Le803A2_03_H01R	OK
d-Le803A2_03_H04R	Abnormal
d-Le803A2_03_H05R	OK
d-Le803A2_04_A02R	OK
d-Le803A2_04_A07R	OK
d-Le803A2_04_A08R	OK
d-Le803A2_04_A09R	OK
d-Le803A2_04_B01R	OK
d-Le803A2_04_B02R	OK
d-Le803A2_04_B05R	Abnormal
d-Le803A2_04_C01R	OK
d-Le803A2_04_C03R	OK
d-Le803A2_04_C05R	OK
d-Le803A2_04_C06R	OK
d-Le803A2_04_C09R	OK
d-Le803A2_04_C10R	OK
d-Le803A2_04_D06R	OK
d-Le803A2_04_D08R	OK
d-Le803A2_04_D09R	OK
d-Le803A2_04_E01R	Abnormal
d-Le803A2_04_E02R	OK
d-Le803A2_04_E06R	OK
d-Le803A2_04_E07R	OK
d-Le803A2_04_E08R	OK
d-Le803A2_04_F01R	OK
d-Le803A2_04_F02R	OK
d-Le803A2_04_F08R	OK
d-Le803A2_04_G01R	OK
d-Le803A2_04_G02R	OK
d-Le803A2_04_G06R	OK
d-Le803A2_04_G09R	OK
d-Le803A2_04_G11R	OK
d-Le803A2_04_H01R	OK
d-Le803A2_04_H07R	OK
d-Le803A2_04_H09R	Abnormal
d-Le803A2_04_H11R	Abnormal
d-Le803A2_04_H12R	OK
d-Le803A2_05_A01R	OK
d-Le803A2_05_A07R	OK
d-Le803A2_05_A08R	OK
d-Le803A2_05_A12R	OK
d-Le803A2_05_B03R	Abnormal
d-Le803A2_05_B05R	OK
d-Le803A2_05_B07R	OK
d-Le803A2_05_B11R	OK
d-Le803A2_05_C08R	OK
d-Le803A2_05_C10R	OK
d-Le803A2_05_D01R	OK
d-Le803A2_05_D05R	OK
d-Le803A2_05_D07R	OK
d-Le803A2_05_D08R	OK
d-Le803A2_05_D11R	OK
d-Le803A2_05_E02R	Abnormal
d-Le803A2_05_E04R	OK
d-Le803A2_05_E06R	OK
d-Le803A2_05_E08R	OK
d-Le803A2_05_E11R	OK
d-Le803A2_05_F03R	OK
d-Le803A2_05_F08R	OK
d-Le803A2_05_F09R	OK
d-Le803A2_05_F10R	OK
d-Le803A2_05_F12R	OK
d-Le803A2_05_G06R	OK
d-Le803A2_05_G08R	OK
d-Le803A2_05_G10R	OK
d-Le803A2_05_G11R	OK
d-Le803A2_05_G12R	OK
d-Le803A2_05_H02R	OK
d-Le803A2_05_H06R	OK
d-Le803A2_05_H07R	OK
d-Le803A2_05_H08R	OK
d-Le803A2_05_H09R	OK
d-Le803A2_05_H11R	OK
d-Le803A2_05_H12R	OK
d-Le803A2_06_A02R	OK
d-Le803A2_06_A07R	Abnormal
d-Le803A2_06_A09R	OK
d-Le803A2_06_B05R	OK
d-Le803A2_06_B09R	OK
d-Le803A2_06_C01R	OK
d-Le803A2_06_C02R	OK
d-Le803A2_06_C07R	OK
d-Le803A2_06_C10R	OK
d-Le803A2_06_C11R	OK
d-Le803A2_06_C12R	Abnormal
d-Le803A2_06_D03R	OK
d-Le803A2_06_D07R	OK
d-Le803A2_06_D09R	OK
d-Le803A2_06_D10R	OK
d-Le803A2_06_D11R	OK
d-Le803A2_06_E02R	OK
d-Le803A2_06_E08R	OK
d-Le803A2_06_E12R	OK
d-Le803A2_06_F04R	OK
d-Le803A2_06_F09R	OK
d-Le803A2_06_G01R	OK
d-Le803A2_06_G09R	OK
d-Le803A2_06_H05R	OK
d-Le803A2_07_A02R	Abnormal
d-Le803A2_07_A04R	OK
d-Le803A2_07_A05R	OK
d-Le803A2_07_A07R	OK
d-Le803A2_07_A09R	OK
d-Le803A2_07_B01R	Abnormal
d-Le803A2_07_B09R	OK
d-Le803A2_07_C01R	Abnormal
d-Le803A2_07_C05R	OK
d-Le803A2_07_C06R	OK
d-Le803A2_07_C09R	Abnormal
d-Le803A2_07_C10R	OK
d-Le803A2_07_C12R	OK
d-Le803A2_07_D01R	OK
d-Le803A2_07_D08R	OK
d-Le803A2_07_D11R	OK
d-Le803A2_07_E04R	OK
d-Le803A2_07_E05R	OK
d-Le803A2_07_E06R	OK
d-Le803A2_07_E09R	OK
d-Le803A2_07_E11R	OK
d-Le803A2_07_E12R	Dead
d-Le803A2_07_F09R	OK
d-Le803A2_07_F10R	OK
d-Le803A2_07_F12R	OK
d-Le803A2_07_G01R	OK
d-Le803A2_07_G04R	OK
d-Le803A2_07_G05R	OK
d-Le803A2_07_G07R	Dead
d-Le803A2_07_G10R	OK
d-Le803A2_07_H01R	OK
d-Le803A2_07_H04R	OK
d-Le803A2_07_H05R	OK
d-Le803A2_07_H06R	OK
d-Le803A2_07_H07R	OK
d-Le803A2_07_H09R	OK
d-Le803A2_08_A02R	OK
d-Le803A2_08_A04R	OK
d-Le803A2_08_A05R	OK
d-Le803A2_08_A08R	OK
d-Le803A2_08_A11R	OK
d-Le803A2_08_A12R	OK
d-Le803A2_08_B01R	OK
d-Le803A2_08_B04R	OK
d-Le803A2_08_B06R	OK
d-Le803A2_08_C03R	Dead
d-Le803A2_08_C04R	OK
d-Le803A2_08_C08R	OK
d-Le803A2_08_C11R	OK
d-Le803A2_08_C12R	OK
d-Le803A2_08_D01R	OK
d-Le803A2_08_D03R	Abnormal
d-Le803A2_08_D08R	Abnormal
d-Le803A2_08_D09R	OK
d-Le803A2_08_D11R	OK
d-Le803A2_08_D12R	OK
d-Le803A2_08_E07R	OK
d-Le803A2_08_E08R	Dead
d-Le803A2_08_E11R	OK
d-Le803A2_08_F09R	OK
d-Le803A2_08_G03R	OK
d-Le803A2_08_G07R	OK
d-Le803A2_08_G11R	Abnormal
d-Le803A2_08_H01R	OK
d-Le803A2_08_H04R	OK
d-Le803A2_08_H07R	Abnormal
d-Le803A2_08_H08R	OK
d-Le803A2_08_H09R	Abnormal
d-Le803A2_08_H10R	OK
d-Le803A2_08_H11R	OK
d-Le803A2_08_H12R	OK
d-Le803A2_09_A07R	OK
d-Le803A2_09_A09R	OK
d-Le803A2_09_B04R	OK
d-Le803A2_09_B08R	Abnormal
d-Le803A2_09_B09R	OK
d-Le803A2_09_C01R	OK
d-Le803A2_09_C03R	OK
d-Le803A2_09_C04R	OK
d-Le803A2_09_C08R	OK
d-Le803A2_09_C09R	Abnormal
d-Le803A2_09_C10R	OK
d-Le803A2_09_D01R	OK
d-Le803A2_09_E04R	OK
d-Le803A2_09_E07R	OK
d-Le803A2_09_E09R	OK
d-Le803A2_09_E11R	Abnormal
d-Le803A2_09_F03R	OK
d-Le803A2_09_F07R	OK
d-Le803A2_09_F08R	OK
d-Le803A2_09_F09R	OK
d-Le803A2_09_F11R	OK
d-Le803A2_09_G01R	Abnormal
d-Le803A2_09_G04R	OK
d-Le803A2_09_G06R	OK
d-Le803A2_09_G10R	Abnormal
d-Le803A2_09_G11R	OK
d-Le803A2_09_G12R	Abnormal
d-Le803A2_09_H01R	OK
d-Le803A2_09_H02R	OK
d-Le803A2_09_H03R	OK
d-Le803A2_09_H04R	OK
d-Le803A2_09_H11R	OK
d-Le803A2_10_A03R	Abnormal
d-Le803A2_10_A10R	OK
d-Le803A2_10_A11R	OK
d-Le803A2_10_B01R	Abnormal
d-Le803A2_10_B03R	OK
d-Le803A2_10_B09R	OK
d-Le803A2_10_B11R	OK
d-Le803A2_10_C02R	OK
d-Le803A2_10_D01R	OK
d-Le803A2_10_D03R	OK
d-Le803A2_10_D05R	OK
d-Le803A2_10_D07R	OK
d-Le803A2_10_D09R	OK
d-Le803A2_10_E02R	OK
d-Le803A2_10_E11R	Abnormal
d-Le803A2_10_E12R	OK
d-Le803A2_10_F03R	OK
d-Le803A2_10_F04R	Abnormal
d-Le803A2_10_F09R	OK
d-Le803A2_10_F11R	OK
d-Le803A2_10_F12R	OK
d-Le803A2_10_G01R	OK
d-Le803A2_10_G07R	OK
d-Le803A2_10_G09R	OK
d-Le803A2_10_H04R	OK
d-Le803A2_10_H07R	OK
d-Le803A2_10_H08R	OK
d-Le803A2_10_H09R	OK
d-Le803A2_10_H10R	OK
d-Le803A2_10_H11R	OK
d-Le803A2_10_H12R	OK
d-Le803A2_11_A02R	OK
d-Le803A2_11_A10R	OK
d-Le803A2_11_A12R	OK
d-Le803A2_11_B01R	OK
d-Le803A2_11_B10R	OK
d-Le803A2_11_B11R	OK
d-Le803A2_11_B12R	OK
d-Le803A2_11_C02R	OK
d-Le803A2_11_C03R	Abnormal
d-Le803A2_11_C04R	OK
d-Le803A2_11_C06R	OK
d-Le803A2_11_D01R	OK
d-Le803A2_11_D03R	OK
d-Le803A2_11_D08R	OK
d-Le803A2_11_E01R	OK
d-Le803A2_11_E02R	OK
d-Le803A2_11_E05R	OK
d-Le803A2_11_E06R	OK
d-Le803A2_11_E10R	OK
d-Le803A2_11_E12R	OK
d-Le803A2_11_F02R	OK
d-Le803A2_11_F04R	OK
d-Le803A2_11_F09R	OK
d-Le803A2_11_F11R	Abnormal
d-Le803A2_11_G02R	OK
d-Le803A2_11_G03R	OK
d-Le803A2_11_G05R	OK
d-Le803A2_11_G07R	Dead
d-Le803A2_11_G08R	OK
d-Le803A2_11_G09R	OK
d-Le803A2_11_G11R	OK
d-Le803A2_11_H02R	OK
d-Le803A2_11_H03R	OK
d-Le803A2_11_H06R	OK
d-Le803A2_11_H07R	OK
d-Le803A2_11_H10R	OK
d-Le803A2_12_A05R	OK
d-Le803A2_12_A08R	OK
d-Le803A2_12_A09R	OK
d-Le803A2_12_B01R	OK
d-Le803A2_12_B03R	Abnormal
d-Le803A2_12_B10R	OK
d-Le803A2_12_B12R	OK
d-Le803A2_12_C02R	OK
d-Le803A2_12_C07R	OK
d-Le803A2_12_C09R	Abnormal
d-Le803A2_12_C11R	OK
d-Le803A2_12_D05R	OK
d-Le803A2_12_D11R	OK
d-Le803A2_12_E02R	OK
d-Le803A2_12_E08R	OK
d-Le803A2_12_E11R	OK
d-Le803A2_12_F01R	OK
d-Le803A2_12_F02R	Abnormal
d-Le803A2_12_F06R	OK
d-Le803A2_12_F08R	OK
d-Le803A2_12_G04R	OK
d-Le803A2_12_G12R	Abnormal
d-Le803A2_12_H04R	Dead
d-Le803A2_12_H07R	OK
d-Le803A2_12_H12R	OK
d-Le803A2_13_A01R	OK
d-Le803A2_13_A04R	OK
d-Le803A2_13_A05R	OK
d-Le803A2_13_A10R	Abnormal
d-Le803A2_13_A11R	Abnormal
d-Le803A2_13_A12R	OK
d-Le803A2_13_B05R	Abnormal
d-Le803A2_13_B12R	OK
d-Le803A2_13_C01R	OK
d-Le803A2_13_C04R	Abnormal
d-Le803A2_13_C09R	OK
d-Le803A2_13_C10R	OK
d-Le803A2_13_C11R	Abnormal
d-Le803A2_13_C12R	OK
d-Le803A2_13_D01R	OK
d-Le803A2_13_D06R	OK
d-Le803A2_13_D08R	OK
d-Le803A2_13_E04R	OK
d-Le803A2_13_E05R	OK
d-Le803A2_13_E06R	OK
d-Le803A2_13_E08R	OK
d-Le803A2_13_E09R	OK
d-Le803A2_13_E10R	OK
d-Le803A2_13_E12R	Dead
d-Le803A2_13_F06R	OK
d-Le803A2_13_F09R	OK
d-Le803A2_13_F10R	OK
d-Le803A2_13_G01R	OK
d-Le803A2_13_G02R	OK
d-Le803A2_13_G04R	OK
d-Le803A2_13_G10R	OK
d-Le803A2_13_G11R	Abnormal
d-Le803A2_13_H03R	OK
d-Le803A2_13_H04R	OK
d-Le803A2_13_H06R	Abnormal
d-Le803A2_14_A02R	OK
d-Le803A2_14_A06R	OK
d-Le803A2_14_A08R	OK
d-Le803A2_14_A11R	OK
d-Le803A2_14_B01R	OK
d-Le803A2_14_B05R	OK
d-Le803A2_14_B07R	OK
d-Le803A2_14_B12R	OK
d-Le803A2_14_C02R	OK
d-Le803A2_14_C10R	OK
d-Le803A2_14_C11R	OK
d-Le803A2_14_C12R	OK
d-Le803A2_14_D03R	OK
d-Le803A2_14_D04R	OK
d-Le803A2_14_D11R	OK
d-Le803A2_14_E05R	OK
d-Le803A2_14_E06R	OK
d-Le803A2_14_E08R	OK
d-Le803A2_14_E11R	OK
d-Le803A2_14_F01R	OK
d-Le803A2_14_F06R	OK
d-Le803A2_14_F07R	Abnormal
d-Le803A2_14_F08R	OK
d-Le803A2_14_F11R	OK
d-Le803A2_14_G01R	OK
d-Le803A2_14_G03R	OK
d-Le803A2_14_G06R	OK
d-Le803A2_14_G08R	OK
d-Le803A2_14_G09R	OK
d-Le803A2_14_G10R	OK
d-Le803A2_14_G12R	OK
d-Le803A2_14_H02R	OK
d-Le803A2_14_H03R	OK
d-Le803A2_14_H06R	OK
d-Le803A2_14_H08R	OK
d-Le803A2_14_H10R	Dead
d-Le803A2_15_A01R	OK
d-Le803A2_15_A03R	OK
d-Le803A2_15_A04R	OK
d-Le803A2_15_B04R	Dead
d-Le803A2_15_B07R	OK
d-Le803A2_15_B11R	OK
d-Le803A2_15_C01R	OK
d-Le803A2_15_C04R	OK
d-Le803A2_15_C05R	OK
d-Le803A2_15_D01R	OK
d-Le803A2_15_D02R	OK
d-Le803A2_15_D04R	OK
d-Le803A2_15_E02R	OK
d-Le803A2_15_E03R	OK
d-Le803A2_15_E05R	OK
d-Le803A2_15_E11R	OK
d-Le803A2_15_E12R	OK
d-Le803A2_15_F04R	OK
d-Le803A2_15_F06R	OK
d-Le803A2_15_F07R	OK
d-Le803A2_15_F08R	OK
d-Le803A2_15_G02R	OK
d-Le803A2_15_G12R	OK
d-Le803A2_15_H01R	OK
d-Le803A2_15_H02R	OK
d-Le803A2_15_H09R	OK
d-Le803A2_15_H10R	OK
d-Le803A2_15_H11R	OK
d-Le803A2_15_H12R	OK
d-Le803A2_16_A06R	OK
d-Le803A2_16_A07R	OK
d-Le803A2_16_A08R	Abnormal
d-Le803A2_16_A10R	OK
d-Le803A2_16_B01R	OK
d-Le803A2_16_B03R	OK
d-Le803A2_16_B12R	OK
d-Le803A2_16_C02R	OK
d-Le803A2_16_C04R	OK
d-Le803A2_16_C09R	OK
d-Le803A2_16_C10R	OK
d-Le803A2_16_C11R	OK
d-Le803A2_16_D07R	OK
d-Le803A2_16_D10R	OK
d-Le803A2_16_D12R	OK
d-Le803A2_16_E01R	OK
d-Le803A2_16_E07R	Dead
d-Le803A2_16_F04R	OK
d-Le803A2_16_F05R	OK
d-Le803A2_16_F06R	Abnormal
d-Le803A2_16_F10R	OK
d-Le803A2_16_G01R	Abnormal
d-Le803A2_16_G06R	OK
d-Le803A2_16_G11R	OK
d-Le803A2_16_G12R	OK
d-Le803A2_16_H01R	Abnormal
d-Le803A2_16_H10R	OK
d-Le803A2_17_A01R	OK
d-Le803A2_17_A03R	OK
d-Le803A2_17_A05R	OK
d-Le803A2_17_A06R	Dead
d-Le803A2_17_B01R	OK
d-Le803A2_17_B09R	OK
d-Le803A2_17_B10R	Abnormal
d-Le803A2_17_B11R	OK
d-Le803A2_17_C05R	OK
d-Le803A2_17_C10R	OK
d-Le803A2_17_D01R	OK
d-Le803A2_17_E01R	Dead
d-Le803A2_17_E03R	OK
d-Le803A2_17_E04R	OK
d-Le803A2_17_E05R	OK
d-Le803A2_17_E07R	OK
d-Le803A2_17_E08R	OK
d-Le803A2_17_E12R	OK
d-Le803A2_17_F02R	OK
d-Le803A2_17_F11R	OK
d-Le803A2_17_G02R	OK
d-Le803A2_17_G06R	OK
d-Le803A2_17_G08R	OK
d-Le803A2_17_G09R	OK
d-Le803A2_17_G12R	OK
d-Le803A2_17_H05R	OK
d-Le803A2_17_H09R	OK
d-Le803A2_18_A03R	OK
d-Le803A2_18_A07R	OK
d-Le803A2_18_A10R	OK
d-Le803A2_18_A11R	OK
d-Le803A2_18_B03R	OK
d-Le803A2_18_B08R	Abnormal
d-Le803A2_18_B09R	Dead
d-Le803A2_18_B10R	OK
d-Le803A2_18_C02R	OK
d-Le803A2_18_C03R	OK
d-Le803A2_18_C11R	OK
d-Le803A2_18_C12R	OK
d-Le803A2_18_D12R	OK
d-Le803A2_18_E02R	OK
d-Le803A2_18_E07R	OK
d-Le803A2_18_E10R	OK
d-Le803A2_18_E11R	OK
d-Le803A2_18_F01R	OK
d-Le803A2_18_F02R	OK
d-Le803A2_18_F05R	OK
d-Le803A2_18_G06R	OK
d-Le803A2_18_G07R	OK
d-Le803A2_18_G11R	OK
d-Le803A2_18_H01R	OK
d-Le803A2_18_H02R	OK
d-Le803A2_18_H06R	OK
d-Le803A2_19_A07R	OK
d-Le803A2_19_B05R	OK
d-Le803A2_19_C02R	OK
d-Le803A2_19_C07R	OK
d-Le803A2_19_C09R	OK
d-Le803A2_19_C12R	OK
d-Le803A2_19_D03R	OK
d-Le803A2_19_D05R	Dead
d-Le803A2_19_D09R	OK
d-Le803A2_19_E10R	Dead
d-Le803A2_19_E12R	OK
d-Le803A2_19_F11R	OK
d-Le803A2_19_G03R	OK
d-Le803A2_19_G06R	OK
d-Le803A2_19_H02R	OK
d-Le803A2_19_H04R	OK
d-Le803A2_19_H05R	OK
d-Le803A2_20_A03R	OK
d-Le803A2_20_B01R	OK
d-Le803A2_20_B03R	OK
d-Le803A2_20_B04R	Abnormal
d-Le803A2_20_B08R	Abnormal
d-Le803A2_20_B12R	OK
d-Le803A2_20_C06R	Abnormal
d-Le803A2_20_C07R	OK
d-Le803A2_20_C12R	OK
d-Le803A2_20_D01R	OK
d-Le803A2_20_D04R	OK
d-Le803A2_20_F02R	OK
