# Supplementary material for: Last-percent improvement in eligibility rates of crop seeds based on quality evaluation using near-infrared imaging spectrometry
Source: PLoS One. 2023 Sep 20;18(9):e0291105. doi: 10.1371/journal.pone.0291105 (PMC10511137; doi:10.1371/journal.pone.0291105)
Supplement: S1 File — (ZIP) [file pone.0291105.s005.zip › data/Y-dPe19A1R.csv]

Label	Germ
d-Pe19A1_01_A01R	OK
d-Pe19A1_01_A02R	OK
d-Pe19A1_01_A03R	OK
d-Pe19A1_01_A04R	OK
d-Pe19A1_01_A05R	OK
d-Pe19A1_01_A06R	OK
d-Pe19A1_01_A07R	OK
d-Pe19A1_01_A08R	Dead
d-Pe19A1_01_A09R	Abnormal
d-Pe19A1_01_A10R	Dead
d-Pe19A1_01_A11R	OK
d-Pe19A1_01_A12R	OK
d-Pe19A1_01_B01R	OK
d-Pe19A1_01_B02R	OK
d-Pe19A1_01_B03R	OK
d-Pe19A1_01_B04R	Dead
d-Pe19A1_01_B05R	OK
d-Pe19A1_01_B06R	Dead
d-Pe19A1_01_B07R	OK
d-Pe19A1_01_B08R	OK
d-Pe19A1_01_B09R	OK
d-Pe19A1_01_B10R	OK
d-Pe19A1_01_B11R	Dead
d-Pe19A1_01_B12R	Dead
d-Pe19A1_01_C01R	OK
d-Pe19A1_01_C02R	OK
d-Pe19A1_01_C03R	OK
d-Pe19A1_01_C04R	OK
d-Pe19A1_01_C05R	OK
d-Pe19A1_01_C06R	Abnormal
d-Pe19A1_01_C07R	OK
d-Pe19A1_01_C08R	OK
d-Pe19A1_01_C09R	OK
d-Pe19A1_01_C10R	OK
d-Pe19A1_01_C11R	OK
d-Pe19A1_01_C12R	OK
d-Pe19A1_01_D01R	OK
d-Pe19A1_01_D02R	Dead
d-Pe19A1_01_D03R	OK
d-Pe19A1_01_D04R	OK
d-Pe19A1_01_D05R	OK
d-Pe19A1_01_D06R	OK
d-Pe19A1_01_D07R	Dead
d-Pe19A1_01_D08R	Dead
d-Pe19A1_01_D09R	OK
d-Pe19A1_01_D10R	OK
d-Pe19A1_01_D11R	OK
d-Pe19A1_01_D12R	Dead
d-Pe19A1_01_E01R	OK
d-Pe19A1_01_E02R	OK
d-Pe19A1_01_E03R	OK
d-Pe19A1_01_E04R	OK
d-Pe19A1_01_E05R	Dead
d-Pe19A1_01_E06R	OK
d-Pe19A1_01_E07R	Dead
d-Pe19A1_01_E08R	Dead
d-Pe19A1_01_E09R	Dead
d-Pe19A1_01_E10R	Dead
d-Pe19A1_01_E11R	OK
d-Pe19A1_01_E12R	OK
d-Pe19A1_01_F01R	Abnormal
d-Pe19A1_01_F02R	Dead
d-Pe19A1_01_F03R	Abnormal
d-Pe19A1_01_F04R	Dead
d-Pe19A1_01_F05R	Dead
d-Pe19A1_01_F06R	Dead
d-Pe19A1_01_F07R	OK
d-Pe19A1_01_F08R	OK
d-Pe19A1_01_F09R	OK
d-Pe19A1_01_F10R	OK
d-Pe19A1_01_F11R	Dead
d-Pe19A1_01_F12R	OK
d-Pe19A1_01_G01R	OK
d-Pe19A1_01_G02R	Abnormal
d-Pe19A1_01_G03R	Abnormal
d-Pe19A1_01_G04R	Abnormal
d-Pe19A1_01_G05R	Abnormal
d-Pe19A1_01_G06R	OK
d-Pe19A1_01_G07R	OK
d-Pe19A1_01_G08R	Dead
d-Pe19A1_01_G09R	OK
d-Pe19A1_01_G10R	Dead
d-Pe19A1_01_G11R	OK
d-Pe19A1_01_G12R	OK
d-Pe19A1_01_H01R	OK
d-Pe19A1_01_H02R	OK
d-Pe19A1_01_H03R	OK
d-Pe19A1_01_H04R	OK
d-Pe19A1_01_H05R	OK
d-Pe19A1_01_H06R	OK
d-Pe19A1_01_H07R	OK
d-Pe19A1_01_H08R	Abnormal
d-Pe19A1_01_H09R	OK
d-Pe19A1_01_H10R	OK
d-Pe19A1_01_H11R	OK
d-Pe19A1_01_H12R	Abnormal
d-Pe19A1_02_A01R	Dead
d-Pe19A1_02_A02R	OK
d-Pe19A1_02_A03R	OK
d-Pe19A1_02_A04R	OK
d-Pe19A1_02_A05R	OK
d-Pe19A1_02_A06R	OK
d-Pe19A1_02_A07R	OK
d-Pe19A1_02_A08R	OK
d-Pe19A1_02_A09R	OK
d-Pe19A1_02_A10R	OK
d-Pe19A1_02_A11R	OK
d-Pe19A1_02_A12R	OK
d-Pe19A1_02_B01R	Abnormal
d-Pe19A1_02_B02R	Dead
d-Pe19A1_02_B03R	OK
d-Pe19A1_02_B04R	OK
d-Pe19A1_02_B05R	OK
d-Pe19A1_02_B06R	Abnormal
d-Pe19A1_02_B07R	OK
d-Pe19A1_02_B08R	Dead
d-Pe19A1_02_B09R	Dead
d-Pe19A1_02_B10R	Dead
d-Pe19A1_02_B11R	OK
d-Pe19A1_02_B12R	Dead
d-Pe19A1_02_C01R	Dead
d-Pe19A1_02_C02R	OK
d-Pe19A1_02_C03R	OK
d-Pe19A1_02_C04R	OK
d-Pe19A1_02_C05R	OK
d-Pe19A1_02_C06R	OK
d-Pe19A1_02_C07R	OK
d-Pe19A1_02_C08R	OK
d-Pe19A1_02_C09R	OK
d-Pe19A1_02_C10R	Dead
d-Pe19A1_02_C11R	OK
d-Pe19A1_02_C12R	Abnormal
d-Pe19A1_02_D01R	OK
d-Pe19A1_02_D02R	OK
d-Pe19A1_02_D03R	Abnormal
d-Pe19A1_02_D04R	OK
d-Pe19A1_02_D05R	OK
d-Pe19A1_02_D06R	Abnormal
d-Pe19A1_02_D07R	Abnormal
d-Pe19A1_02_D08R	Dead
d-Pe19A1_02_D09R	Abnormal
d-Pe19A1_02_D10R	OK
d-Pe19A1_02_D11R	OK
d-Pe19A1_02_D12R	OK
d-Pe19A1_02_E01R	OK
d-Pe19A1_02_E02R	OK
d-Pe19A1_02_E03R	Abnormal
d-Pe19A1_02_E04R	OK
d-Pe19A1_02_E05R	OK
d-Pe19A1_02_E06R	Dead
d-Pe19A1_02_E07R	OK
d-Pe19A1_02_E08R	Abnormal
d-Pe19A1_02_E09R	OK
d-Pe19A1_02_E10R	Dead
d-Pe19A1_02_E11R	OK
d-Pe19A1_02_E12R	Dead
d-Pe19A1_02_F01R	Abnormal
d-Pe19A1_02_F02R	OK
d-Pe19A1_02_F03R	Dead
d-Pe19A1_02_F04R	OK
d-Pe19A1_02_F05R	OK
d-Pe19A1_02_F06R	OK
d-Pe19A1_02_F07R	Dead
d-Pe19A1_02_F08R	Dead
d-Pe19A1_02_F09R	Abnormal
d-Pe19A1_02_F10R	Dead
d-Pe19A1_02_F11R	OK
d-Pe19A1_02_F12R	OK
d-Pe19A1_02_G01R	OK
d-Pe19A1_02_G02R	OK
d-Pe19A1_02_G03R	OK
d-Pe19A1_02_G04R	OK
d-Pe19A1_02_G05R	OK
d-Pe19A1_02_G06R	OK
d-Pe19A1_02_G07R	Dead
d-Pe19A1_02_G08R	Dead
d-Pe19A1_02_G09R	Dead
d-Pe19A1_02_G10R	OK
d-Pe19A1_02_G11R	Abnormal
d-Pe19A1_02_G12R	OK
d-Pe19A1_02_H01R	OK
d-Pe19A1_02_H02R	OK
d-Pe19A1_02_H03R	OK
d-Pe19A1_02_H04R	OK
d-Pe19A1_02_H05R	OK
d-Pe19A1_02_H06R	OK
d-Pe19A1_02_H07R	OK
d-Pe19A1_02_H08R	OK
d-Pe19A1_02_H09R	OK
d-Pe19A1_02_H10R	OK
d-Pe19A1_02_H11R	OK
d-Pe19A1_02_H12R	OK
d-Pe19A1_03_A01R	OK
d-Pe19A1_03_A02R	Abnormal
d-Pe19A1_03_A03R	OK
d-Pe19A1_03_A04R	Dead
d-Pe19A1_03_A05R	OK
d-Pe19A1_03_A06R	Dead
d-Pe19A1_03_A07R	Abnormal
d-Pe19A1_03_A08R	Dead
d-Pe19A1_03_A09R	Dead
d-Pe19A1_03_A10R	Dead
d-Pe19A1_03_A11R	Abnormal
d-Pe19A1_03_A12R	OK
d-Pe19A1_03_B01R	Dead
d-Pe19A1_03_B02R	OK
d-Pe19A1_03_B03R	OK
d-Pe19A1_03_B04R	Abnormal
d-Pe19A1_03_B05R	OK
d-Pe19A1_03_B06R	Dead
d-Pe19A1_03_B07R	Dead
d-Pe19A1_03_B08R	Dead
d-Pe19A1_03_B09R	Dead
d-Pe19A1_03_B10R	OK
d-Pe19A1_03_B11R	OK
d-Pe19A1_03_B12R	Abnormal
d-Pe19A1_03_C01R	OK
d-Pe19A1_03_C02R	OK
d-Pe19A1_03_C03R	OK
d-Pe19A1_03_C04R	OK
d-Pe19A1_03_C05R	Dead
d-Pe19A1_03_C06R	Abnormal
d-Pe19A1_03_C07R	OK
d-Pe19A1_03_C08R	Dead
d-Pe19A1_03_C09R	Abnormal
d-Pe19A1_03_C10R	OK
d-Pe19A1_03_C11R	Dead
d-Pe19A1_03_C12R	OK
d-Pe19A1_03_D01R	OK
d-Pe19A1_03_D02R	Dead
d-Pe19A1_03_D03R	OK
d-Pe19A1_03_D04R	Abnormal
d-Pe19A1_03_D05R	Abnormal
d-Pe19A1_03_D06R	Dead
d-Pe19A1_03_D07R	OK
d-Pe19A1_03_D08R	Abnormal
d-Pe19A1_03_D09R	OK
d-Pe19A1_03_D10R	OK
d-Pe19A1_03_D11R	Dead
d-Pe19A1_03_D12R	Abnormal
d-Pe19A1_03_E01R	Abnormal
d-Pe19A1_03_E02R	OK
d-Pe19A1_03_E03R	OK
d-Pe19A1_03_E04R	OK
d-Pe19A1_03_E05R	OK
d-Pe19A1_03_E06R	OK
d-Pe19A1_03_E07R	Abnormal
d-Pe19A1_03_E08R	Dead
d-Pe19A1_03_E09R	OK
d-Pe19A1_03_E10R	OK
d-Pe19A1_03_E11R	OK
d-Pe19A1_03_E12R	OK
d-Pe19A1_03_F01R	OK
d-Pe19A1_03_F02R	OK
d-Pe19A1_03_F03R	OK
d-Pe19A1_03_F04R	OK
d-Pe19A1_03_F05R	OK
d-Pe19A1_03_F06R	OK
d-Pe19A1_03_F07R	OK
d-Pe19A1_03_F08R	Abnormal
d-Pe19A1_03_F09R	OK
d-Pe19A1_03_F10R	OK
d-Pe19A1_03_F11R	OK
d-Pe19A1_03_F12R	OK
d-Pe19A1_03_G01R	OK
d-Pe19A1_03_G02R	OK
d-Pe19A1_03_G03R	OK
d-Pe19A1_03_G04R	Dead
d-Pe19A1_03_G05R	Dead
d-Pe19A1_03_G06R	OK
d-Pe19A1_03_G07R	OK
d-Pe19A1_03_G08R	Dead
d-Pe19A1_03_G09R	Abnormal
d-Pe19A1_03_G10R	Dead
d-Pe19A1_03_G11R	OK
d-Pe19A1_03_G12R	Dead
d-Pe19A1_03_H01R	OK
d-Pe19A1_03_H02R	OK
d-Pe19A1_03_H03R	OK
d-Pe19A1_03_H04R	Abnormal
d-Pe19A1_03_H05R	OK
d-Pe19A1_03_H06R	OK
d-Pe19A1_03_H07R	OK
d-Pe19A1_03_H08R	OK
d-Pe19A1_03_H09R	OK
d-Pe19A1_03_H10R	OK
d-Pe19A1_03_H11R	OK
d-Pe19A1_03_H12R	Dead
d-Pe19A1_04_A1R	OK
d-Pe19A1_04_A2R	Dead
d-Pe19A1_04_A3R	Dead
d-Pe19A1_04_A4R	OK
d-Pe19A1_04_A5R	OK
d-Pe19A1_04_A6R	Dead
d-Pe19A1_04_A7R	OK
d-Pe19A1_04_A8R	OK
d-Pe19A1_04_B1R	Dead
d-Pe19A1_04_B2R	OK
d-Pe19A1_04_B3R	Dead
d-Pe19A1_04_B4R	OK
d-Pe19A1_04_B5R	OK
d-Pe19A1_04_B6R	OK
d-Pe19A1_04_B7R	Dead
d-Pe19A1_04_B8R	OK
d-Pe19A1_04_C1R	OK
d-Pe19A1_04_C2R	Abnormal
d-Pe19A1_04_C3R	OK
d-Pe19A1_04_C4R	OK
d-Pe19A1_04_C5R	OK
d-Pe19A1_04_C6R	OK
d-Pe19A1_04_C7R	OK
d-Pe19A1_04_C8R	OK
d-Pe19A1_04_D1R	Dead
d-Pe19A1_04_D2R	Dead
d-Pe19A1_04_D3R	OK
d-Pe19A1_04_D4R	OK
d-Pe19A1_04_D5R	Abnormal
d-Pe19A1_04_D6R	OK
d-Pe19A1_04_D7R	OK
d-Pe19A1_04_D8R	Abnormal
d-Pe19A1_04_E1R	OK
d-Pe19A1_04_E2R	Dead
d-Pe19A1_04_E3R	OK
d-Pe19A1_04_E4R	Dead
d-Pe19A1_04_E5R	OK
d-Pe19A1_04_E6R	OK
d-Pe19A1_04_E7R	Dead
d-Pe19A1_04_E8R	Dead
d-Pe19A1_04_F1R	OK
d-Pe19A1_04_F2R	Dead
d-Pe19A1_04_F3R	Dead
d-Pe19A1_04_F4R	Dead
d-Pe19A1_04_F5R	Dead
d-Pe19A1_04_F6R	OK
d-Pe19A1_04_F7R	Dead
d-Pe19A1_04_F8R	Dead
d-Pe19A1_05_A1R	OK
d-Pe19A1_05_A2R	OK
d-Pe19A1_05_A3R	OK
d-Pe19A1_05_A4R	OK
d-Pe19A1_05_A5R	OK
d-Pe19A1_05_A6R	OK
d-Pe19A1_05_A7R	OK
d-Pe19A1_05_A8R	Dead
d-Pe19A1_05_B1R	OK
d-Pe19A1_05_B2R	OK
d-Pe19A1_05_B3R	OK
d-Pe19A1_05_B4R	Dead
d-Pe19A1_05_B5R	OK
d-Pe19A1_05_B6R	OK
d-Pe19A1_05_B7R	OK
d-Pe19A1_05_B8R	OK
d-Pe19A1_05_C1R	OK
d-Pe19A1_05_C2R	OK
d-Pe19A1_05_C3R	OK
d-Pe19A1_05_C4R	OK
d-Pe19A1_05_C5R	Dead
d-Pe19A1_05_C6R	OK
d-Pe19A1_05_C7R	OK
d-Pe19A1_05_C8R	OK
d-Pe19A1_05_D1R	OK
d-Pe19A1_05_D2R	OK
d-Pe19A1_05_D3R	OK
d-Pe19A1_05_D4R	OK
d-Pe19A1_05_D5R	Dead
d-Pe19A1_05_D6R	OK
d-Pe19A1_05_D7R	OK
d-Pe19A1_05_D8R	OK
d-Pe19A1_05_E1R	OK
d-Pe19A1_05_E2R	Abnormal
d-Pe19A1_05_E3R	Abnormal
d-Pe19A1_05_E4R	OK
d-Pe19A1_05_E5R	OK
d-Pe19A1_05_E6R	Abnormal
d-Pe19A1_05_E7R	Abnormal
d-Pe19A1_05_E8R	OK
d-Pe19A1_05_F1R	OK
d-Pe19A1_05_F2R	OK
d-Pe19A1_05_F3R	Dead
d-Pe19A1_05_F4R	OK
d-Pe19A1_05_F5R	Abnormal
d-Pe19A1_05_F6R	Dead
d-Pe19A1_05_F7R	OK
d-Pe19A1_05_F8R	Dead
d-Pe19A1_06_B3R	Abnormal
d-Pe19A1_06_B4R	OK
d-Pe19A1_06_B5R	OK
d-Pe19A1_06_B6R	OK
d-Pe19A1_06_C3R	OK
d-Pe19A1_06_C4R	OK
d-Pe19A1_06_C5R	Dead
d-Pe19A1_06_C6R	OK
d-Pe19A1_06_D3R	OK
d-Pe19A1_06_D4R	OK
d-Pe19A1_06_D5R	Dead
d-Pe19A1_06_D6R	Dead
d-Pe19A1_06_E3R	Dead
d-Pe19A1_06_E4R	OK
d-Pe19A1_06_E5R	OK
