# Supplementary material for: Last-percent improvement in eligibility rates of crop seeds based on quality evaluation using near-infrared imaging spectrometry
Source: PLoS One. 2023 Sep 20;18(9):e0291105. doi: 10.1371/journal.pone.0291105 (PMC10511137; doi:10.1371/journal.pone.0291105)
Supplement: S1 File — (ZIP) [file pone.0291105.s005.zip › data/Y-dPe19A2.csv]

Label	Germ
d-Pe19A2_01_A01F	Dead
d-Pe19A2_01_A02F	Dead
d-Pe19A2_01_A03F	Dead
d-Pe19A2_01_A04F	Dead
d-Pe19A2_01_A05F	Dead
d-Pe19A2_01_A06F	Dead
d-Pe19A2_01_A07F	Dead
d-Pe19A2_01_A08F	Dead
d-Pe19A2_01_A09F	Dead
d-Pe19A2_01_A10F	Dead
d-Pe19A2_01_A11F	OK
d-Pe19A2_01_A12F	Dead
d-Pe19A2_01_B01F	Dead
d-Pe19A2_01_B02F	OK
d-Pe19A2_01_B03F	Dead
d-Pe19A2_01_B04F	OK
d-Pe19A2_01_B05F	Dead
d-Pe19A2_01_B06F	Dead
d-Pe19A2_01_B07F	Dead
d-Pe19A2_01_B08F	Dead
d-Pe19A2_01_B09F	Dead
d-Pe19A2_01_B10F	OK
d-Pe19A2_01_B11F	Dead
d-Pe19A2_01_B12F	Dead
d-Pe19A2_01_C01F	Dead
d-Pe19A2_01_C02F	Dead
d-Pe19A2_01_C03F	Dead
d-Pe19A2_01_C04F	Abnormal
d-Pe19A2_01_C05F	OK
d-Pe19A2_01_C06F	Abnormal
d-Pe19A2_01_C07F	Dead
d-Pe19A2_01_C08F	Dead
d-Pe19A2_01_C09F	OK
d-Pe19A2_01_C10F	Dead
d-Pe19A2_01_C11F	OK
d-Pe19A2_01_C12F	Abnormal
d-Pe19A2_01_D01F	Dead
d-Pe19A2_01_D02F	Dead
d-Pe19A2_01_D03F	Dead
d-Pe19A2_01_D04F	Dead
d-Pe19A2_01_D05F	Dead
d-Pe19A2_01_D06F	Dead
d-Pe19A2_01_D07F	Dead
d-Pe19A2_01_D08F	Dead
d-Pe19A2_01_D09F	Dead
d-Pe19A2_01_D10F	Dead
d-Pe19A2_01_D11F	Dead
d-Pe19A2_01_D12F	Dead
d-Pe19A2_01_E01F	Dead
d-Pe19A2_01_E02F	OK
d-Pe19A2_01_E03F	Dead
d-Pe19A2_01_E04F	Dead
d-Pe19A2_01_E05F	Abnormal
d-Pe19A2_01_E06F	Dead
d-Pe19A2_01_E07F	Dead
d-Pe19A2_01_E08F	Dead
d-Pe19A2_01_E09F	Dead
d-Pe19A2_01_E10F	Dead
d-Pe19A2_01_E11F	Dead
d-Pe19A2_01_E12F	Dead
d-Pe19A2_01_F01F	Dead
d-Pe19A2_01_F02F	Dead
d-Pe19A2_01_F03F	Abnormal
d-Pe19A2_01_F04F	Dead
d-Pe19A2_01_F05F	Abnormal
d-Pe19A2_01_F06F	Dead
d-Pe19A2_01_F07F	Dead
d-Pe19A2_01_F08F	Dead
d-Pe19A2_01_F09F	Dead
d-Pe19A2_01_F10F	Dead
d-Pe19A2_01_F11F	Dead
d-Pe19A2_01_F12F	OK
d-Pe19A2_01_G01F	Dead
d-Pe19A2_01_G02F	Dead
d-Pe19A2_01_G03F	Dead
d-Pe19A2_01_G04F	OK
d-Pe19A2_01_G05F	Dead
d-Pe19A2_01_G06F	Abnormal
d-Pe19A2_01_G07F	Dead
d-Pe19A2_01_G08F	Dead
d-Pe19A2_01_G09F	Dead
d-Pe19A2_01_G10F	Dead
d-Pe19A2_01_G11F	Dead
d-Pe19A2_01_G12F	Dead
d-Pe19A2_01_H01F	Abnormal
d-Pe19A2_01_H02F	Dead
d-Pe19A2_01_H03F	Dead
d-Pe19A2_01_H04F	Dead
d-Pe19A2_01_H05F	Dead
d-Pe19A2_01_H06F	Dead
d-Pe19A2_01_H07F	Dead
d-Pe19A2_01_H08F	Abnormal
d-Pe19A2_01_H09F	Abnormal
d-Pe19A2_01_H10F	OK
d-Pe19A2_01_H11F	Dead
d-Pe19A2_01_H12F	Dead
d-Pe19A2_02_A01F	Dead
d-Pe19A2_02_A02F	Dead
d-Pe19A2_02_A03F	Dead
d-Pe19A2_02_A04F	Dead
d-Pe19A2_02_A05F	Dead
d-Pe19A2_02_C01F	OK
d-Pe19A2_02_C02F	Abnormal
d-Pe19A2_02_C03F	Dead
d-Pe19A2_02_C04F	Dead
d-Pe19A2_02_C05F	Dead
d-Pe19A2_02_C06F	Abnormal
d-Pe19A2_02_C07F	Dead
d-Pe19A2_02_C08F	Dead
d-Pe19A2_02_C09F	Dead
d-Pe19A2_02_C10F	OK
d-Pe19A2_02_C11F	Abnormal
d-Pe19A2_02_C12F	Abnormal
d-Pe19A2_02_D01F	OK
d-Pe19A2_02_D02F	Abnormal
d-Pe19A2_02_D03F	Dead
d-Pe19A2_02_D04F	Dead
d-Pe19A2_02_D05F	OK
d-Pe19A2_02_D06F	OK
d-Pe19A2_02_D07F	Dead
d-Pe19A2_02_D08F	Dead
d-Pe19A2_02_D09F	Dead
d-Pe19A2_02_D10F	OK
d-Pe19A2_02_D11F	Abnormal
d-Pe19A2_02_D12F	OK
d-Pe19A2_02_E01F	OK
d-Pe19A2_02_E02F	Dead
d-Pe19A2_02_E03F	Dead
d-Pe19A2_02_E04F	Dead
d-Pe19A2_02_E05F	Dead
d-Pe19A2_02_E06F	Dead
d-Pe19A2_02_E07F	Dead
d-Pe19A2_02_E08F	Dead
d-Pe19A2_02_E09F	Dead
d-Pe19A2_02_E10F	Dead
d-Pe19A2_02_E11F	Abnormal
d-Pe19A2_02_E12F	Dead
d-Pe19A2_02_F01F	Abnormal
d-Pe19A2_02_F02F	Dead
d-Pe19A2_02_F03F	Dead
d-Pe19A2_02_F04F	OK
d-Pe19A2_02_F05F	Dead
d-Pe19A2_02_F06F	Dead
d-Pe19A2_02_F07F	Dead
d-Pe19A2_02_F08F	Dead
d-Pe19A2_02_F09F	Dead
d-Pe19A2_02_F10F	Dead
d-Pe19A2_02_F11F	Dead
d-Pe19A2_02_F12F	Dead
d-Pe19A2_02_G01F	OK
d-Pe19A2_02_G02F	Dead
d-Pe19A2_02_G03F	Dead
d-Pe19A2_02_G04F	Dead
d-Pe19A2_02_G05F	Dead
d-Pe19A2_02_G06F	Dead
d-Pe19A2_02_G07F	Dead
d-Pe19A2_02_G08F	Dead
d-Pe19A2_02_G09F	Dead
d-Pe19A2_02_G10F	Dead
d-Pe19A2_03_A01F	OK
d-Pe19A2_03_A02F	OK
d-Pe19A2_03_A03F	OK
d-Pe19A2_03_A04F	OK
d-Pe19A2_03_A05F	OK
d-Pe19A2_03_A06F	OK
d-Pe19A2_03_A07F	OK
d-Pe19A2_03_A08F	Dead
d-Pe19A2_03_A09F	OK
d-Pe19A2_03_A10F	OK
d-Pe19A2_03_A11F	OK
d-Pe19A2_03_A12F	OK
d-Pe19A2_03_B01F	OK
d-Pe19A2_03_B02F	OK
d-Pe19A2_03_B03F	OK
d-Pe19A2_03_B04F	OK
d-Pe19A2_03_B05F	OK
d-Pe19A2_03_B06F	OK
d-Pe19A2_03_B07F	OK
d-Pe19A2_03_B08F	OK
d-Pe19A2_03_B09F	OK
d-Pe19A2_03_B10F	OK
d-Pe19A2_03_B11F	OK
d-Pe19A2_03_C01F	OK
d-Pe19A2_03_C02F	OK
d-Pe19A2_03_C03F	OK
d-Pe19A2_03_C04F	OK
d-Pe19A2_03_C05F	OK
d-Pe19A2_03_C06F	OK
d-Pe19A2_03_C07F	Abnormal
d-Pe19A2_03_C08F	OK
d-Pe19A2_03_C09F	OK
d-Pe19A2_03_C10F	OK
d-Pe19A2_03_C11F	Dead
d-Pe19A2_03_C12F	OK
d-Pe19A2_03_D01F	OK
d-Pe19A2_03_D02F	OK
d-Pe19A2_03_D03F	Abnormal
d-Pe19A2_03_D04F	OK
d-Pe19A2_03_D05F	OK
d-Pe19A2_03_D06F	OK
d-Pe19A2_03_D07F	OK
d-Pe19A2_03_D08F	OK
d-Pe19A2_03_D09F	OK
d-Pe19A2_03_D10F	Abnormal
d-Pe19A2_03_D11F	OK
d-Pe19A2_03_D12F	OK
d-Pe19A2_03_E01F	OK
d-Pe19A2_03_E02F	OK
d-Pe19A2_03_E03F	OK
d-Pe19A2_03_E04F	OK
d-Pe19A2_03_E05F	OK
d-Pe19A2_03_E06F	OK
d-Pe19A2_03_E07F	OK
d-Pe19A2_03_E08F	Dead
d-Pe19A2_03_E09F	OK
d-Pe19A2_03_E10F	OK
d-Pe19A2_03_E11F	OK
d-Pe19A2_03_E12F	OK
d-Pe19A2_03_F01F	OK
d-Pe19A2_03_F02F	OK
d-Pe19A2_03_F03F	Abnormal
d-Pe19A2_03_F04F	OK
d-Pe19A2_03_F05F	OK
d-Pe19A2_03_F06F	OK
d-Pe19A2_03_F07F	OK
d-Pe19A2_03_F08F	OK
d-Pe19A2_03_F09F	OK
d-Pe19A2_03_F10F	OK
d-Pe19A2_03_F11F	OK
d-Pe19A2_03_F12F	OK
d-Pe19A2_03_G01F	OK
d-Pe19A2_03_G02F	OK
d-Pe19A2_03_G03F	OK
d-Pe19A2_03_G04F	OK
d-Pe19A2_03_G05F	OK
d-Pe19A2_03_G06F	OK
d-Pe19A2_03_G07F	OK
d-Pe19A2_03_G08F	OK
d-Pe19A2_03_G09F	OK
d-Pe19A2_03_G10F	OK
d-Pe19A2_03_G11F	OK
d-Pe19A2_03_G12F	OK
d-Pe19A2_04_A01F	OK
d-Pe19A2_04_A02F	OK
d-Pe19A2_04_A03F	OK
d-Pe19A2_04_A04F	OK
d-Pe19A2_04_A05F	Dead
d-Pe19A2_04_A06F	OK
d-Pe19A2_04_A07F	OK
d-Pe19A2_04_A08F	OK
d-Pe19A2_04_A09F	OK
d-Pe19A2_04_A10F	Abnormal
d-Pe19A2_04_A11F	OK
d-Pe19A2_04_A12F	OK
d-Pe19A2_04_B01F	OK
d-Pe19A2_04_B02F	OK
d-Pe19A2_04_B03F	OK
d-Pe19A2_04_B04F	OK
d-Pe19A2_04_B05F	OK
d-Pe19A2_04_B06F	OK
d-Pe19A2_04_B07F	OK
d-Pe19A2_04_B08F	Abnormal
d-Pe19A2_04_B09F	OK
d-Pe19A2_04_B10F	OK
d-Pe19A2_04_B11F	OK
d-Pe19A2_04_B12F	Dead
d-Pe19A2_04_C01F	Abnormal
d-Pe19A2_04_C02F	Dead
d-Pe19A2_04_C03F	OK
d-Pe19A2_04_C04F	OK
d-Pe19A2_04_C05F	OK
d-Pe19A2_04_C06F	Dead
d-Pe19A2_04_C07F	Dead
d-Pe19A2_04_C08F	Abnormal
d-Pe19A2_04_C09F	OK
d-Pe19A2_04_C10F	OK
d-Pe19A2_04_C11F	OK
d-Pe19A2_04_C12F	OK
d-Pe19A2_04_D01F	OK
d-Pe19A2_04_D02F	OK
d-Pe19A2_04_D03F	OK
d-Pe19A2_04_D04F	Abnormal
d-Pe19A2_04_D05F	OK
d-Pe19A2_04_D06F	OK
d-Pe19A2_04_D07F	OK
d-Pe19A2_04_D08F	OK
d-Pe19A2_04_D09F	OK
d-Pe19A2_04_D10F	OK
d-Pe19A2_04_D11F	OK
d-Pe19A2_04_D12F	OK
d-Pe19A2_04_E01F	OK
d-Pe19A2_04_E02F	OK
d-Pe19A2_04_E03F	OK
d-Pe19A2_04_E04F	OK
d-Pe19A2_04_E05F	OK
d-Pe19A2_04_E06F	OK
d-Pe19A2_04_E07F	OK
d-Pe19A2_04_E08F	Abnormal
d-Pe19A2_04_E09F	OK
d-Pe19A2_04_E10F	OK
d-Pe19A2_04_E11F	OK
d-Pe19A2_04_E12F	OK
d-Pe19A2_04_F01F	OK
d-Pe19A2_04_F02F	OK
d-Pe19A2_04_F03F	OK
d-Pe19A2_04_F04F	OK
d-Pe19A2_04_F05F	OK
d-Pe19A2_04_F06F	Dead
d-Pe19A2_04_F07F	OK
d-Pe19A2_04_F08F	OK
d-Pe19A2_04_F09F	OK
d-Pe19A2_04_F10F	OK
d-Pe19A2_04_F11F	OK
d-Pe19A2_01_A01R	Dead
d-Pe19A2_01_A02R	Dead
d-Pe19A2_01_A03R	Dead
d-Pe19A2_01_A04R	Dead
d-Pe19A2_01_A05R	Dead
d-Pe19A2_01_A06R	Dead
d-Pe19A2_01_A07R	Dead
d-Pe19A2_01_A08R	Dead
d-Pe19A2_01_A09R	Dead
d-Pe19A2_01_A10R	Dead
d-Pe19A2_01_A11R	OK
d-Pe19A2_01_A12R	Dead
d-Pe19A2_01_B01R	Dead
d-Pe19A2_01_B02R	OK
d-Pe19A2_01_B03R	Dead
d-Pe19A2_01_B04R	OK
d-Pe19A2_01_B05R	Dead
d-Pe19A2_01_B06R	Dead
d-Pe19A2_01_B07R	Dead
d-Pe19A2_01_B08R	Dead
d-Pe19A2_01_B09R	Dead
d-Pe19A2_01_B10R	OK
d-Pe19A2_01_B11R	Dead
d-Pe19A2_01_B12R	Dead
d-Pe19A2_01_C01R	Dead
d-Pe19A2_01_C02R	Dead
d-Pe19A2_01_C03R	Dead
d-Pe19A2_01_C04R	Abnormal
d-Pe19A2_01_C05R	OK
d-Pe19A2_01_C06R	Abnormal
d-Pe19A2_01_C07R	Dead
d-Pe19A2_01_C08R	Dead
d-Pe19A2_01_C09R	OK
d-Pe19A2_01_C10R	Dead
d-Pe19A2_01_C11R	OK
d-Pe19A2_01_C12R	Abnormal
d-Pe19A2_01_D01R	Dead
d-Pe19A2_01_D02R	Dead
d-Pe19A2_01_D03R	Dead
d-Pe19A2_01_D04R	Dead
d-Pe19A2_01_D05R	Dead
d-Pe19A2_01_D06R	Dead
d-Pe19A2_01_D07R	Dead
d-Pe19A2_01_D08R	Dead
d-Pe19A2_01_D09R	Dead
d-Pe19A2_01_D10R	Dead
d-Pe19A2_01_D11R	Dead
d-Pe19A2_01_D12R	Dead
d-Pe19A2_01_E01R	Dead
d-Pe19A2_01_E02R	OK
d-Pe19A2_01_E03R	Dead
d-Pe19A2_01_E04R	Dead
d-Pe19A2_01_E05R	Abnormal
d-Pe19A2_01_E06R	Dead
d-Pe19A2_01_E07R	Dead
d-Pe19A2_01_E08R	Dead
d-Pe19A2_01_E09R	Dead
d-Pe19A2_01_E10R	Dead
d-Pe19A2_01_E11R	Dead
d-Pe19A2_01_E12R	Dead
d-Pe19A2_01_F01R	Dead
d-Pe19A2_01_F02R	Dead
d-Pe19A2_01_F03R	Abnormal
d-Pe19A2_01_F04R	Dead
d-Pe19A2_01_F05R	Abnormal
d-Pe19A2_01_F06R	Dead
d-Pe19A2_01_F07R	Dead
d-Pe19A2_01_F08R	Dead
d-Pe19A2_01_F09R	Dead
d-Pe19A2_01_F10R	Dead
d-Pe19A2_01_F11R	Dead
d-Pe19A2_01_F12R	OK
d-Pe19A2_01_G01R	Dead
d-Pe19A2_01_G02R	Dead
d-Pe19A2_01_G03R	Dead
d-Pe19A2_01_G04R	OK
d-Pe19A2_01_G05R	Dead
d-Pe19A2_01_G06R	Abnormal
d-Pe19A2_01_G07R	Dead
d-Pe19A2_01_G08R	Dead
d-Pe19A2_01_G09R	Dead
d-Pe19A2_01_G10R	Dead
d-Pe19A2_01_G11R	Dead
d-Pe19A2_01_G12R	Dead
d-Pe19A2_01_H01R	Abnormal
d-Pe19A2_01_H02R	Dead
d-Pe19A2_01_H03R	Dead
d-Pe19A2_01_H04R	Dead
d-Pe19A2_01_H05R	Dead
d-Pe19A2_01_H06R	Dead
d-Pe19A2_01_H07R	Dead
d-Pe19A2_01_H08R	Abnormal
d-Pe19A2_01_H09R	Abnormal
d-Pe19A2_01_H10R	OK
d-Pe19A2_01_H11R	Dead
d-Pe19A2_01_H12R	Dead
d-Pe19A2_02_A01R	Dead
d-Pe19A2_02_A02R	Dead
d-Pe19A2_02_A03R	Dead
d-Pe19A2_02_A04R	Dead
d-Pe19A2_02_A05R	Dead
d-Pe19A2_02_C01R	OK
d-Pe19A2_02_C02R	Abnormal
d-Pe19A2_02_C03R	Dead
d-Pe19A2_02_C04R	Dead
d-Pe19A2_02_C05R	Dead
d-Pe19A2_02_C06R	Abnormal
d-Pe19A2_02_C07R	Dead
d-Pe19A2_02_C08R	Dead
d-Pe19A2_02_C09R	Dead
d-Pe19A2_02_C10R	OK
d-Pe19A2_02_C11R	Abnormal
d-Pe19A2_02_C12R	Abnormal
d-Pe19A2_02_D01R	OK
d-Pe19A2_02_D02R	Abnormal
d-Pe19A2_02_D03R	Dead
d-Pe19A2_02_D04R	Dead
d-Pe19A2_02_D05R	OK
d-Pe19A2_02_D06R	OK
d-Pe19A2_02_D07R	Dead
d-Pe19A2_02_D08R	Dead
d-Pe19A2_02_D09R	Dead
d-Pe19A2_02_D10R	OK
d-Pe19A2_02_D11R	Abnormal
d-Pe19A2_02_D12R	OK
d-Pe19A2_02_E01R	OK
d-Pe19A2_02_E02R	Dead
d-Pe19A2_02_E03R	Dead
d-Pe19A2_02_E04R	Dead
d-Pe19A2_02_E05R	Dead
d-Pe19A2_02_E06R	Dead
d-Pe19A2_02_E07R	Dead
d-Pe19A2_02_E08R	Dead
d-Pe19A2_02_E09R	Dead
d-Pe19A2_02_E10R	Dead
d-Pe19A2_02_E11R	Abnormal
d-Pe19A2_02_E12R	Dead
d-Pe19A2_02_F01R	Abnormal
d-Pe19A2_02_F02R	Dead
d-Pe19A2_02_F03R	Dead
d-Pe19A2_02_F04R	OK
d-Pe19A2_02_F05R	Dead
d-Pe19A2_02_F06R	Dead
d-Pe19A2_02_F07R	Dead
d-Pe19A2_02_F08R	Dead
d-Pe19A2_02_F09R	Dead
d-Pe19A2_02_F10R	Dead
d-Pe19A2_02_F11R	Dead
d-Pe19A2_02_F12R	Dead
d-Pe19A2_02_G01R	OK
d-Pe19A2_02_G02R	Dead
d-Pe19A2_02_G03R	Dead
d-Pe19A2_02_G04R	Dead
d-Pe19A2_02_G05R	Dead
d-Pe19A2_02_G06R	Dead
d-Pe19A2_02_G07R	Dead
d-Pe19A2_02_G08R	Dead
d-Pe19A2_02_G09R	Dead
d-Pe19A2_02_G10R	Dead
d-Pe19A2_03_A01R	OK
d-Pe19A2_03_A02R	OK
d-Pe19A2_03_A03R	OK
d-Pe19A2_03_A04R	OK
d-Pe19A2_03_A05R	OK
d-Pe19A2_03_A06R	OK
d-Pe19A2_03_A07R	OK
d-Pe19A2_03_A08R	Dead
d-Pe19A2_03_A09R	OK
d-Pe19A2_03_A10R	OK
d-Pe19A2_03_A11R	OK
d-Pe19A2_03_A12R	OK
d-Pe19A2_03_B01R	OK
d-Pe19A2_03_B02R	OK
d-Pe19A2_03_B03R	OK
d-Pe19A2_03_B04R	OK
d-Pe19A2_03_B05R	OK
d-Pe19A2_03_B06R	OK
d-Pe19A2_03_B07R	OK
d-Pe19A2_03_B08R	OK
d-Pe19A2_03_B09R	OK
d-Pe19A2_03_B10R	OK
d-Pe19A2_03_B11R	OK
d-Pe19A2_03_C01R	OK
d-Pe19A2_03_C02R	OK
d-Pe19A2_03_C03R	OK
d-Pe19A2_03_C04R	OK
d-Pe19A2_03_C05R	OK
d-Pe19A2_03_C06R	OK
d-Pe19A2_03_C07R	Abnormal
d-Pe19A2_03_C08R	OK
d-Pe19A2_03_C09R	OK
d-Pe19A2_03_C10R	OK
d-Pe19A2_03_C11R	Dead
d-Pe19A2_03_C12R	OK
d-Pe19A2_03_D01R	OK
d-Pe19A2_03_D02R	OK
d-Pe19A2_03_D03R	Abnormal
d-Pe19A2_03_D04R	OK
d-Pe19A2_03_D05R	OK
d-Pe19A2_03_D06R	OK
d-Pe19A2_03_D07R	OK
d-Pe19A2_03_D08R	OK
d-Pe19A2_03_D09R	OK
d-Pe19A2_03_D10R	Abnormal
d-Pe19A2_03_D11R	OK
d-Pe19A2_03_D12R	OK
d-Pe19A2_03_E01R	OK
d-Pe19A2_03_E02R	OK
d-Pe19A2_03_E03R	OK
d-Pe19A2_03_E04R	OK
d-Pe19A2_03_E05R	OK
d-Pe19A2_03_E06R	OK
d-Pe19A2_03_E07R	OK
d-Pe19A2_03_E08R	Dead
d-Pe19A2_03_E09R	OK
d-Pe19A2_03_E10R	OK
d-Pe19A2_03_E11R	OK
d-Pe19A2_03_E12R	OK
d-Pe19A2_03_F01R	OK
d-Pe19A2_03_F02R	OK
d-Pe19A2_03_F03R	Abnormal
d-Pe19A2_03_F04R	OK
d-Pe19A2_03_F05R	OK
d-Pe19A2_03_F06R	OK
d-Pe19A2_03_F07R	OK
d-Pe19A2_03_F08R	OK
d-Pe19A2_03_F09R	OK
d-Pe19A2_03_F10R	OK
d-Pe19A2_03_F11R	OK
d-Pe19A2_03_F12R	OK
d-Pe19A2_03_G01R	OK
d-Pe19A2_03_G02R	OK
d-Pe19A2_03_G03R	OK
d-Pe19A2_03_G04R	OK
d-Pe19A2_03_G05R	OK
d-Pe19A2_03_G06R	OK
d-Pe19A2_03_G07R	OK
d-Pe19A2_03_G08R	OK
d-Pe19A2_03_G09R	OK
d-Pe19A2_03_G10R	OK
d-Pe19A2_03_G11R	OK
d-Pe19A2_03_G12R	OK
d-Pe19A2_04_A01R	OK
d-Pe19A2_04_A02R	OK
d-Pe19A2_04_A03R	OK
d-Pe19A2_04_A04R	OK
d-Pe19A2_04_A05R	Dead
d-Pe19A2_04_A06R	OK
d-Pe19A2_04_A07R	OK
d-Pe19A2_04_A08R	OK
d-Pe19A2_04_A09R	OK
d-Pe19A2_04_A10R	Abnormal
d-Pe19A2_04_A11R	OK
d-Pe19A2_04_A12R	OK
d-Pe19A2_04_B01R	OK
d-Pe19A2_04_B02R	OK
d-Pe19A2_04_B03R	OK
d-Pe19A2_04_B04R	OK
d-Pe19A2_04_B05R	OK
d-Pe19A2_04_B06R	OK
d-Pe19A2_04_B07R	OK
d-Pe19A2_04_B08R	Abnormal
d-Pe19A2_04_B09R	OK
d-Pe19A2_04_B10R	OK
d-Pe19A2_04_B11R	OK
d-Pe19A2_04_B12R	Dead
d-Pe19A2_04_C01R	Abnormal
d-Pe19A2_04_C02R	Dead
d-Pe19A2_04_C03R	OK
d-Pe19A2_04_C04R	OK
d-Pe19A2_04_C05R	OK
d-Pe19A2_04_C06R	Dead
d-Pe19A2_04_C07R	Dead
d-Pe19A2_04_C08R	Abnormal
d-Pe19A2_04_C09R	OK
d-Pe19A2_04_C10R	OK
d-Pe19A2_04_C11R	OK
d-Pe19A2_04_C12R	OK
d-Pe19A2_04_D01R	OK
d-Pe19A2_04_D02R	OK
d-Pe19A2_04_D03R	OK
d-Pe19A2_04_D04R	Abnormal
d-Pe19A2_04_D05R	OK
d-Pe19A2_04_D06R	OK
d-Pe19A2_04_D07R	OK
d-Pe19A2_04_D08R	OK
d-Pe19A2_04_D09R	OK
d-Pe19A2_04_D10R	OK
d-Pe19A2_04_D11R	OK
d-Pe19A2_04_D12R	OK
d-Pe19A2_04_E01R	OK
d-Pe19A2_04_E02R	OK
d-Pe19A2_04_E03R	OK
d-Pe19A2_04_E04R	OK
d-Pe19A2_04_E05R	OK
d-Pe19A2_04_E06R	OK
d-Pe19A2_04_E07R	OK
d-Pe19A2_04_E08R	Abnormal
d-Pe19A2_04_E09R	OK
d-Pe19A2_04_E10R	OK
d-Pe19A2_04_E11R	OK
d-Pe19A2_04_E12R	OK
d-Pe19A2_04_F01R	OK
d-Pe19A2_04_F02R	OK
d-Pe19A2_04_F03R	OK
d-Pe19A2_04_F04R	OK
d-Pe19A2_04_F05R	OK
d-Pe19A2_04_F06R	Dead
d-Pe19A2_04_F07R	OK
d-Pe19A2_04_F08R	OK
d-Pe19A2_04_F09R	OK
d-Pe19A2_04_F10R	OK
d-Pe19A2_04_F11R	OK
