# Supplementary material for: Last-percent improvement in eligibility rates of crop seeds based on quality evaluation using near-infrared imaging spectrometry
Source: PLoS One. 2023 Sep 20;18(9):e0291105. doi: 10.1371/journal.pone.0291105 (PMC10511137; doi:10.1371/journal.pone.0291105)
Supplement: S1 File — (ZIP) [file pone.0291105.s005.zip › data/Y-dSq5A1F.csv]

Label	Germ
d-Sq5A1_01_A1F	OK
d-Sq5A1_01_A2F	OK
d-Sq5A1_01_A3F	OK
d-Sq5A1_01_A4F	OK
d-Sq5A1_01_A5F	OK
d-Sq5A1_01_A6F	OK
d-Sq5A1_01_B1F	OK
d-Sq5A1_01_B2F	OK
d-Sq5A1_01_B3F	OK
d-Sq5A1_01_B4F	OK
d-Sq5A1_01_B5F	OK
d-Sq5A1_01_B6F	Abnormal
d-Sq5A1_01_C1F	OK
d-Sq5A1_01_C2F	OK
d-Sq5A1_01_C3F	OK
d-Sq5A1_01_C4F	Abnormal
d-Sq5A1_01_C5F	OK
d-Sq5A1_01_C6F	OK
d-Sq5A1_01_D1F	OK
d-Sq5A1_01_D2F	OK
d-Sq5A1_01_D3F	OK
d-Sq5A1_01_D4F	OK
d-Sq5A1_01_D5F	OK
d-Sq5A1_01_D6F	Abnormal
d-Sq5A1_02_A1F	Abnormal
d-Sq5A1_02_A2F	OK
d-Sq5A1_02_A3F	Abnormal
d-Sq5A1_02_A4F	OK
d-Sq5A1_02_A5F	Dead
d-Sq5A1_02_A6F	OK
d-Sq5A1_02_B1F	OK
d-Sq5A1_02_B2F	OK
d-Sq5A1_02_B3F	OK
d-Sq5A1_02_B4F	OK
d-Sq5A1_02_B5F	OK
d-Sq5A1_02_B6F	OK
d-Sq5A1_02_C1F	OK
d-Sq5A1_02_C2F	OK
d-Sq5A1_02_C3F	Abnormal
d-Sq5A1_02_C4F	OK
d-Sq5A1_02_C5F	OK
d-Sq5A1_02_C6F	OK
d-Sq5A1_02_D1F	OK
d-Sq5A1_02_D2F	Dead
d-Sq5A1_02_D3F	OK
d-Sq5A1_02_D4F	Abnormal
d-Sq5A1_02_D5F	OK
d-Sq5A1_02_D6F	OK
d-Sq5A1_03_A1F	OK
d-Sq5A1_03_A2F	OK
d-Sq5A1_03_A3F	OK
d-Sq5A1_03_A4F	Dead
d-Sq5A1_03_A5F	Dead
d-Sq5A1_03_A6F	OK
d-Sq5A1_03_B1F	OK
d-Sq5A1_03_B2F	Abnormal
d-Sq5A1_03_B3F	Dead
d-Sq5A1_03_B4F	Dead
d-Sq5A1_03_B5F	OK
d-Sq5A1_03_B6F	OK
d-Sq5A1_03_C1F	Dead
d-Sq5A1_03_C2F	OK
d-Sq5A1_03_C3F	OK
d-Sq5A1_03_C4F	OK
d-Sq5A1_03_C5F	OK
d-Sq5A1_03_C6F	OK
d-Sq5A1_03_D1F	Dead
d-Sq5A1_03_D2F	OK
d-Sq5A1_03_D3F	OK
d-Sq5A1_03_D4F	OK
d-Sq5A1_03_D5F	OK
d-Sq5A1_03_D6F	Abnormal
d-Sq5A1_04_A1F	OK
d-Sq5A1_04_A2F	OK
d-Sq5A1_04_A3F	OK
d-Sq5A1_04_A4F	OK
d-Sq5A1_04_A5F	OK
d-Sq5A1_04_A6F	OK
d-Sq5A1_04_B1F	OK
d-Sq5A1_04_B2F	OK
d-Sq5A1_04_B3F	OK
d-Sq5A1_04_B4F	OK
d-Sq5A1_04_B5F	OK
d-Sq5A1_04_B6F	OK
d-Sq5A1_04_C1F	OK
d-Sq5A1_04_C2F	Abnormal
d-Sq5A1_04_C3F	OK
d-Sq5A1_04_C4F	OK
d-Sq5A1_04_C5F	OK
d-Sq5A1_04_C6F	OK
d-Sq5A1_04_D1F	OK
d-Sq5A1_04_D2F	OK
d-Sq5A1_04_D3F	OK
d-Sq5A1_04_D4F	OK
d-Sq5A1_04_D5F	OK
d-Sq5A1_04_D6F	OK
d-Sq5A1_05_A1F	OK
d-Sq5A1_05_A2F	OK
d-Sq5A1_05_A3F	OK
d-Sq5A1_05_A4F	Dead
d-Sq5A1_05_A5F	OK
d-Sq5A1_05_A6F	OK
d-Sq5A1_05_B1F	Abnormal
d-Sq5A1_05_B2F	OK
d-Sq5A1_05_B3F	OK
d-Sq5A1_05_B4F	OK
d-Sq5A1_05_B5F	OK
d-Sq5A1_05_B6F	OK
d-Sq5A1_05_C1F	OK
d-Sq5A1_05_C2F	OK
d-Sq5A1_05_C3F	Dead
d-Sq5A1_05_C4F	OK
d-Sq5A1_05_C5F	OK
d-Sq5A1_05_C6F	OK
d-Sq5A1_05_D1F	Dead
d-Sq5A1_05_D2F	OK
d-Sq5A1_05_D3F	OK
d-Sq5A1_05_D4F	OK
d-Sq5A1_05_D5F	OK
d-Sq5A1_05_D6F	OK
d-Sq5A1_06_A1F	Dead
d-Sq5A1_06_A2F	Abnormal
d-Sq5A1_06_A3F	OK
d-Sq5A1_06_A4F	OK
d-Sq5A1_06_A5F	OK
d-Sq5A1_06_A6F	OK
d-Sq5A1_06_B1F	OK
d-Sq5A1_06_B2F	OK
d-Sq5A1_06_B3F	OK
d-Sq5A1_06_B4F	OK
d-Sq5A1_06_B5F	Dead
d-Sq5A1_06_B6F	OK
d-Sq5A1_06_C1F	OK
d-Sq5A1_06_C2F	Abnormal
d-Sq5A1_06_C3F	OK
d-Sq5A1_06_C4F	Abnormal
d-Sq5A1_06_C5F	OK
d-Sq5A1_06_C6F	OK
d-Sq5A1_06_D1F	OK
d-Sq5A1_06_D2F	OK
d-Sq5A1_06_D3F	Dead
d-Sq5A1_06_D4F	Dead
d-Sq5A1_06_D5F	Dead
d-Sq5A1_06_D6F	OK
d-Sq5A1_07_A1F	OK
d-Sq5A1_07_A2F	OK
d-Sq5A1_07_A3F	OK
d-Sq5A1_07_A4F	OK
d-Sq5A1_07_A5F	OK
d-Sq5A1_07_A6F	Dead
d-Sq5A1_07_B1F	OK
d-Sq5A1_07_B2F	OK
d-Sq5A1_07_B3F	OK
d-Sq5A1_07_B4F	OK
d-Sq5A1_07_B5F	Dead
d-Sq5A1_07_B6F	Dead
d-Sq5A1_07_C1F	OK
d-Sq5A1_07_C2F	Abnormal
d-Sq5A1_07_C3F	OK
d-Sq5A1_07_C4F	OK
d-Sq5A1_07_C5F	OK
d-Sq5A1_07_C6F	OK
d-Sq5A1_07_D1F	OK
d-Sq5A1_07_D2F	OK
d-Sq5A1_07_D3F	Abnormal
d-Sq5A1_07_D4F	Dead
d-Sq5A1_07_D5F	OK
d-Sq5A1_07_D6F	Dead
d-Sq5A1_08_A1F	OK
d-Sq5A1_08_A2F	Dead
d-Sq5A1_08_A3F	OK
d-Sq5A1_08_A4F	OK
d-Sq5A1_08_A5F	OK
d-Sq5A1_08_A6F	OK
d-Sq5A1_08_B1F	Dead
d-Sq5A1_08_B2F	OK
d-Sq5A1_08_B3F	Dead
d-Sq5A1_08_B4F	OK
d-Sq5A1_08_B5F	OK
d-Sq5A1_08_B6F	OK
d-Sq5A1_08_C1F	OK
d-Sq5A1_08_C2F	OK
d-Sq5A1_08_C3F	Abnormal
d-Sq5A1_08_C4F	OK
d-Sq5A1_08_C5F	Dead
d-Sq5A1_08_C6F	Dead
d-Sq5A1_08_D1F	Dead
d-Sq5A1_08_D2F	OK
d-Sq5A1_08_D3F	OK
d-Sq5A1_08_D4F	OK
d-Sq5A1_08_D5F	Dead
d-Sq5A1_08_D6F	OK
d-Sq5A1_09_A1F	OK
d-Sq5A1_09_A2F	OK
d-Sq5A1_09_A3F	OK
d-Sq5A1_09_A4F	OK
d-Sq5A1_09_A5F	OK
d-Sq5A1_09_A6F	OK
d-Sq5A1_09_B1F	OK
d-Sq5A1_09_B2F	OK
d-Sq5A1_09_B3F	OK
d-Sq5A1_09_B4F	OK
d-Sq5A1_09_B5F	OK
d-Sq5A1_09_B6F	OK
d-Sq5A1_09_C1F	OK
d-Sq5A1_09_C2F	OK
d-Sq5A1_09_C3F	OK
d-Sq5A1_09_C4F	OK
d-Sq5A1_09_C5F	OK
d-Sq5A1_09_C6F	OK
d-Sq5A1_09_D1F	OK
d-Sq5A1_09_D2F	OK
d-Sq5A1_09_D3F	OK
d-Sq5A1_09_D4F	OK
d-Sq5A1_09_D5F	OK
d-Sq5A1_09_D6F	OK
d-Sq5A1_10_A1F	OK
d-Sq5A1_10_A2F	OK
d-Sq5A1_10_A3F	OK
d-Sq5A1_10_A4F	OK
d-Sq5A1_10_A5F	OK
d-Sq5A1_10_A6F	OK
d-Sq5A1_10_B1F	OK
d-Sq5A1_10_B2F	OK
d-Sq5A1_10_B3F	Dead
d-Sq5A1_10_B4F	OK
d-Sq5A1_10_B5F	OK
d-Sq5A1_10_B6F	OK
d-Sq5A1_10_C1F	OK
d-Sq5A1_10_C2F	OK
d-Sq5A1_10_C3F	OK
d-Sq5A1_10_C4F	OK
d-Sq5A1_10_C5F	OK
d-Sq5A1_10_C6F	OK
d-Sq5A1_10_D1F	OK
d-Sq5A1_10_D2F	OK
d-Sq5A1_10_D3F	OK
d-Sq5A1_10_D4F	OK
d-Sq5A1_10_D5F	OK
d-Sq5A1_10_D6F	OK
