# Supplementary material for: Last-percent improvement in eligibility rates of crop seeds based on quality evaluation using near-infrared imaging spectrometry
Source: PLoS One. 2023 Sep 20;18(9):e0291105. doi: 10.1371/journal.pone.0291105 (PMC10511137; doi:10.1371/journal.pone.0291105)
Supplement: S1 File — (ZIP) [file pone.0291105.s005.zip › data/Y-dSq5A1R.csv]

Label	Germ
d-Sq5A1_01_A1R	OK
d-Sq5A1_01_A2R	OK
d-Sq5A1_01_A3R	OK
d-Sq5A1_01_A4R	OK
d-Sq5A1_01_A5R	OK
d-Sq5A1_01_A6R	OK
d-Sq5A1_01_B1R	OK
d-Sq5A1_01_B2R	OK
d-Sq5A1_01_B3R	OK
d-Sq5A1_01_B4R	OK
d-Sq5A1_01_B5R	OK
d-Sq5A1_01_B6R	Abnormal
d-Sq5A1_01_C1R	OK
d-Sq5A1_01_C2R	OK
d-Sq5A1_01_C3R	OK
d-Sq5A1_01_C4R	Abnormal
d-Sq5A1_01_C5R	OK
d-Sq5A1_01_C6R	OK
d-Sq5A1_01_D1R	OK
d-Sq5A1_01_D2R	OK
d-Sq5A1_01_D3R	OK
d-Sq5A1_01_D4R	OK
d-Sq5A1_01_D5R	OK
d-Sq5A1_01_D6R	Abnormal
d-Sq5A1_02_A1R	Abnormal
d-Sq5A1_02_A2R	OK
d-Sq5A1_02_A3R	Abnormal
d-Sq5A1_02_A4R	OK
d-Sq5A1_02_A5R	Dead
d-Sq5A1_02_A6R	OK
d-Sq5A1_02_B1R	OK
d-Sq5A1_02_B2R	OK
d-Sq5A1_02_B3R	OK
d-Sq5A1_02_B4R	OK
d-Sq5A1_02_B5R	OK
d-Sq5A1_02_B6R	OK
d-Sq5A1_02_C1R	OK
d-Sq5A1_02_C2R	OK
d-Sq5A1_02_C3R	Abnormal
d-Sq5A1_02_C4R	OK
d-Sq5A1_02_C5R	OK
d-Sq5A1_02_C6R	OK
d-Sq5A1_02_D1R	OK
d-Sq5A1_02_D2R	Dead
d-Sq5A1_02_D3R	OK
d-Sq5A1_02_D4R	Abnormal
d-Sq5A1_02_D5R	OK
d-Sq5A1_02_D6R	OK
d-Sq5A1_03_A1R	OK
d-Sq5A1_03_A2R	OK
d-Sq5A1_03_A3R	OK
d-Sq5A1_03_A4R	Dead
d-Sq5A1_03_A5R	Dead
d-Sq5A1_03_A6R	OK
d-Sq5A1_03_B1R	OK
d-Sq5A1_03_B2R	Abnormal
d-Sq5A1_03_B3R	Dead
d-Sq5A1_03_B4R	Dead
d-Sq5A1_03_B5R	OK
d-Sq5A1_03_B6R	OK
d-Sq5A1_03_C1R	Dead
d-Sq5A1_03_C2R	OK
d-Sq5A1_03_C3R	OK
d-Sq5A1_03_C4R	OK
d-Sq5A1_03_C5R	OK
d-Sq5A1_03_C6R	OK
d-Sq5A1_03_D1R	Dead
d-Sq5A1_03_D2R	OK
d-Sq5A1_03_D3R	OK
d-Sq5A1_03_D4R	OK
d-Sq5A1_03_D5R	OK
d-Sq5A1_03_D6R	Abnormal
d-Sq5A1_04_A1R	OK
d-Sq5A1_04_A2R	OK
d-Sq5A1_04_A3R	OK
d-Sq5A1_04_A4R	OK
d-Sq5A1_04_A5R	OK
d-Sq5A1_04_A6R	OK
d-Sq5A1_04_B1R	OK
d-Sq5A1_04_B2R	OK
d-Sq5A1_04_B3R	OK
d-Sq5A1_04_B4R	OK
d-Sq5A1_04_B5R	OK
d-Sq5A1_04_B6R	OK
d-Sq5A1_04_C1R	OK
d-Sq5A1_04_C2R	Abnormal
d-Sq5A1_04_C3R	OK
d-Sq5A1_04_C4R	OK
d-Sq5A1_04_C5R	OK
d-Sq5A1_04_C6R	OK
d-Sq5A1_04_D1R	OK
d-Sq5A1_04_D2R	OK
d-Sq5A1_04_D3R	OK
d-Sq5A1_04_D4R	OK
d-Sq5A1_04_D5R	OK
d-Sq5A1_04_D6R	OK
d-Sq5A1_05_A1R	OK
d-Sq5A1_05_A2R	OK
d-Sq5A1_05_A3R	OK
d-Sq5A1_05_A4R	Dead
d-Sq5A1_05_A5R	OK
d-Sq5A1_05_A6R	OK
d-Sq5A1_05_B1R	Abnormal
d-Sq5A1_05_B2R	OK
d-Sq5A1_05_B3R	OK
d-Sq5A1_05_B4R	OK
d-Sq5A1_05_B5R	OK
d-Sq5A1_05_B6R	OK
d-Sq5A1_05_C1R	OK
d-Sq5A1_05_C2R	OK
d-Sq5A1_05_C3R	Dead
d-Sq5A1_05_C4R	OK
d-Sq5A1_05_C5R	OK
d-Sq5A1_05_C6R	OK
d-Sq5A1_05_D1R	Dead
d-Sq5A1_05_D2R	OK
d-Sq5A1_05_D3R	OK
d-Sq5A1_05_D4R	OK
d-Sq5A1_05_D5R	OK
d-Sq5A1_05_D6R	OK
d-Sq5A1_06_A1R	Dead
d-Sq5A1_06_A2R	Abnormal
d-Sq5A1_06_A3R	OK
d-Sq5A1_06_A4R	OK
d-Sq5A1_06_A5R	OK
d-Sq5A1_06_A6R	OK
d-Sq5A1_06_B1R	OK
d-Sq5A1_06_B2R	OK
d-Sq5A1_06_B3R	OK
d-Sq5A1_06_B4R	OK
d-Sq5A1_06_B5R	Dead
d-Sq5A1_06_B6R	OK
d-Sq5A1_06_C1R	OK
d-Sq5A1_06_C2R	Abnormal
d-Sq5A1_06_C3R	OK
d-Sq5A1_06_C4R	Abnormal
d-Sq5A1_06_C5R	OK
d-Sq5A1_06_C6R	OK
d-Sq5A1_06_D1R	OK
d-Sq5A1_06_D2R	OK
d-Sq5A1_06_D3R	Dead
d-Sq5A1_06_D4R	Dead
d-Sq5A1_06_D5R	Dead
d-Sq5A1_06_D6R	OK
d-Sq5A1_07_A1R	OK
d-Sq5A1_07_A2R	OK
d-Sq5A1_07_A3R	OK
d-Sq5A1_07_A4R	OK
d-Sq5A1_07_A5R	OK
d-Sq5A1_07_A6R	Dead
d-Sq5A1_07_B1R	OK
d-Sq5A1_07_B2R	OK
d-Sq5A1_07_B3R	OK
d-Sq5A1_07_B4R	OK
d-Sq5A1_07_B5R	Dead
d-Sq5A1_07_B6R	Dead
d-Sq5A1_07_C1R	OK
d-Sq5A1_07_C2R	Abnormal
d-Sq5A1_07_C3R	OK
d-Sq5A1_07_C4R	OK
d-Sq5A1_07_C5R	OK
d-Sq5A1_07_C6R	OK
d-Sq5A1_07_D1R	OK
d-Sq5A1_07_D2R	OK
d-Sq5A1_07_D3R	Abnormal
d-Sq5A1_07_D4R	Dead
d-Sq5A1_07_D5R	OK
d-Sq5A1_07_D6R	Dead
d-Sq5A1_08_A1R	OK
d-Sq5A1_08_A2R	Dead
d-Sq5A1_08_A3R	OK
d-Sq5A1_08_A4R	OK
d-Sq5A1_08_A5R	OK
d-Sq5A1_08_A6R	OK
d-Sq5A1_08_B1R	Dead
d-Sq5A1_08_B2R	OK
d-Sq5A1_08_B3R	Dead
d-Sq5A1_08_B4R	OK
d-Sq5A1_08_B5R	OK
d-Sq5A1_08_B6R	OK
d-Sq5A1_08_C1R	OK
d-Sq5A1_08_C2R	OK
d-Sq5A1_08_C3R	Abnormal
d-Sq5A1_08_C4R	OK
d-Sq5A1_08_C5R	Dead
d-Sq5A1_08_C6R	Dead
d-Sq5A1_08_D1R	Dead
d-Sq5A1_08_D2R	OK
d-Sq5A1_08_D3R	OK
d-Sq5A1_08_D4R	OK
d-Sq5A1_08_D5R	Dead
d-Sq5A1_08_D6R	OK
d-Sq5A1_09_A1R	OK
d-Sq5A1_09_A2R	OK
d-Sq5A1_09_A3R	OK
d-Sq5A1_09_A4R	OK
d-Sq5A1_09_A5R	OK
d-Sq5A1_09_A6R	OK
d-Sq5A1_09_B1R	OK
d-Sq5A1_09_B2R	OK
d-Sq5A1_09_B3R	OK
d-Sq5A1_09_B4R	OK
d-Sq5A1_09_B5R	OK
d-Sq5A1_09_B6R	OK
d-Sq5A1_09_C1R	OK
d-Sq5A1_09_C2R	OK
d-Sq5A1_09_C3R	OK
d-Sq5A1_09_C4R	OK
d-Sq5A1_09_C5R	OK
d-Sq5A1_09_C6R	OK
d-Sq5A1_09_D1R	OK
d-Sq5A1_09_D2R	OK
d-Sq5A1_09_D3R	OK
d-Sq5A1_09_D4R	OK
d-Sq5A1_09_D5R	OK
d-Sq5A1_09_D6R	OK
d-Sq5A1_10_A1R	OK
d-Sq5A1_10_A2R	OK
d-Sq5A1_10_A3R	OK
d-Sq5A1_10_A4R	OK
d-Sq5A1_10_A5R	OK
d-Sq5A1_10_A6R	OK
d-Sq5A1_10_B1R	OK
d-Sq5A1_10_B2R	OK
d-Sq5A1_10_B3R	Dead
d-Sq5A1_10_B4R	OK
d-Sq5A1_10_B5R	OK
d-Sq5A1_10_B6R	OK
d-Sq5A1_10_C1R	OK
d-Sq5A1_10_C2R	OK
d-Sq5A1_10_C3R	OK
d-Sq5A1_10_C4R	OK
d-Sq5A1_10_C5R	OK
d-Sq5A1_10_C6R	OK
d-Sq5A1_10_D1R	OK
d-Sq5A1_10_D2R	OK
d-Sq5A1_10_D3R	OK
d-Sq5A1_10_D4R	OK
d-Sq5A1_10_D5R	OK
d-Sq5A1_10_D6R	OK
