# Supplementary material for: Last-percent improvement in eligibility rates of crop seeds based on quality evaluation using near-infrared imaging spectrometry
Source: PLoS One. 2023 Sep 20;18(9):e0291105. doi: 10.1371/journal.pone.0291105 (PMC10511137; doi:10.1371/journal.pone.0291105)
Supplement: S1 File — (ZIP) [file pone.0291105.s005.zip › data/Y-dSq5A2.csv]

Label	Germ
d-Sq5A2_01_A1F	OK
d-Sq5A2_01_A4F	OK
d-Sq5A2_01_B2F	OK
d-Sq5A2_01_B4F	OK
d-Sq5A2_01_B5F	OK
d-Sq5A2_01_D2F	Dead
d-Sq5A2_01_D3F	Abnormal
d-Sq5A2_01_D4F	OK
d-Sq5A2_01_D5F	OK
d-Sq5A2_01_D6F	OK
d-Sq5A2_02_A1F	OK
d-Sq5A2_02_A3F	Abnormal
d-Sq5A2_02_A4F	OK
d-Sq5A2_02_A6F	Dead
d-Sq5A2_02_B1F	Abnormal
d-Sq5A2_02_B4F	OK
d-Sq5A2_02_B5F	OK
d-Sq5A2_02_C5F	OK
d-Sq5A2_02_D3F	OK
d-Sq5A2_02_D6F	OK
d-Sq5A2_03_A2F	Abnormal
d-Sq5A2_03_A3F	Abnormal
d-Sq5A2_03_B4F	Abnormal
d-Sq5A2_03_B5F	Abnormal
d-Sq5A2_03_C4F	Dead
d-Sq5A2_03_D1F	OK
d-Sq5A2_03_D5F	Abnormal
d-Sq5A2_04_A3F	Abnormal
d-Sq5A2_04_B2F	Abnormal
d-Sq5A2_04_B5F	Abnormal
d-Sq5A2_04_C2F	OK
d-Sq5A2_04_C4F	OK
d-Sq5A2_04_C5F	OK
d-Sq5A2_04_C6F	OK
d-Sq5A2_04_D2F	Dead
d-Sq5A2_05_A2F	Dead
d-Sq5A2_05_A4F	OK
d-Sq5A2_05_A5F	OK
d-Sq5A2_05_A6F	OK
d-Sq5A2_05_C4F	Dead
d-Sq5A2_05_C5F	OK
d-Sq5A2_05_C6F	OK
d-Sq5A2_05_D1F	OK
d-Sq5A2_05_D5F	OK
d-Sq5A2_06_A1F	OK
d-Sq5A2_06_A3F	OK
d-Sq5A2_06_B1F	OK
d-Sq5A2_06_B5F	OK
d-Sq5A2_06_C1F	Abnormal
d-Sq5A2_06_C2F	Abnormal
d-Sq5A2_06_C3F	OK
d-Sq5A2_06_C4F	OK
d-Sq5A2_07_A3F	OK
d-Sq5A2_07_A4F	Dead
d-Sq5A2_07_A6F	OK
d-Sq5A2_07_B2F	OK
d-Sq5A2_07_C2F	OK
d-Sq5A2_07_C6F	Abnormal
d-Sq5A2_07_D6F	OK
d-Sq5A2_08_A3F	OK
d-Sq5A2_08_A5F	OK
d-Sq5A2_08_B1F	OK
d-Sq5A2_08_B5F	OK
d-Sq5A2_08_B6F	OK
d-Sq5A2_08_C1F	OK
d-Sq5A2_08_C3F	OK
d-Sq5A2_08_C4F	OK
d-Sq5A2_08_D1F	OK
d-Sq5A2_08_D2F	OK
d-Sq5A2_08_D4F	Dead
d-Sq5A2_09_A2F	Dead
d-Sq5A2_09_A4F	OK
d-Sq5A2_09_A6F	Dead
d-Sq5A2_09_B4F	Abnormal
d-Sq5A2_09_B5F	OK
d-Sq5A2_09_B6F	Dead
d-Sq5A2_09_C3F	Dead
d-Sq5A2_09_D2F	OK
d-Sq5A2_09_D5F	Dead
d-Sq5A2_10_A1F	OK
d-Sq5A2_10_A2F	OK
d-Sq5A2_10_A3F	OK
d-Sq5A2_10_A4F	OK
d-Sq5A2_10_A6F	OK
d-Sq5A2_10_B2F	OK
d-Sq5A2_10_B3F	OK
d-Sq5A2_10_D5F	OK
d-Sq5A2_10_D6F	OK
d-Sq5A2_11_A2F	Dead
d-Sq5A2_11_A5F	Abnormal
d-Sq5A2_11_B2F	OK
d-Sq5A2_11_B4F	OK
d-Sq5A2_11_B5F	OK
d-Sq5A2_11_B6F	OK
d-Sq5A2_11_C6F	OK
d-Sq5A2_11_D1F	OK
d-Sq5A2_11_D2F	OK
d-Sq5A2_11_D6F	OK
d-Sq5A2_12_A4F	Abnormal
d-Sq5A2_12_A6F	Abnormal
d-Sq5A2_12_B2F	Dead
d-Sq5A2_12_B3F	Dead
d-Sq5A2_12_B4F	Abnormal
d-Sq5A2_12_C3F	Dead
d-Sq5A2_12_C5F	OK
d-Sq5A2_12_D1F	OK
d-Sq5A2_12_D6F	OK
d-Sq5A2_13_A3F	OK
d-Sq5A2_13_A4F	OK
d-Sq5A2_13_A5F	OK
d-Sq5A2_13_A6F	OK
d-Sq5A2_13_B2F	OK
d-Sq5A2_13_B3F	OK
d-Sq5A2_13_B4F	OK
d-Sq5A2_13_C1F	Abnormal
d-Sq5A2_13_C6F	OK
d-Sq5A2_13_D2F	Dead
d-Sq5A2_13_D3F	Abnormal
d-Sq5A2_14_A1F	OK
d-Sq5A2_14_A5F	Dead
d-Sq5A2_14_B1F	Abnormal
d-Sq5A2_14_B4F	OK
d-Sq5A2_14_B6F	OK
d-Sq5A2_14_C1F	OK
d-Sq5A2_14_C6F	OK
d-Sq5A2_14_D2F	Dead
d-Sq5A2_14_D6F	OK
d-Sq5A2_15_A2F	OK
d-Sq5A2_15_C2F	OK
d-Sq5A2_15_C5F	Abnormal
d-Sq5A2_15_D3F	OK
d-Sq5A2_16_A1F	OK
d-Sq5A2_16_A2F	Dead
d-Sq5A2_16_A4F	Dead
d-Sq5A2_16_C1F	OK
d-Sq5A2_16_C5F	OK
d-Sq5A2_16_D4F	OK
d-Sq5A2_16_D6F	Dead
d-Sq5A2_17_A2F	Dead
d-Sq5A2_17_A4F	OK
d-Sq5A2_17_A5F	OK
d-Sq5A2_17_B5F	Dead
d-Sq5A2_17_C1F	OK
d-Sq5A2_17_C4F	OK
d-Sq5A2_17_C5F	Dead
d-Sq5A2_17_D2F	Dead
d-Sq5A2_17_D4F	OK
d-Sq5A2_18_A2F	OK
d-Sq5A2_18_A4F	OK
d-Sq5A2_18_B2F	OK
d-Sq5A2_18_B5F	OK
d-Sq5A2_18_C5F	OK
d-Sq5A2_18_D2F	OK
d-Sq5A2_18_D4F	OK
d-Sq5A2_19_A4F	OK
d-Sq5A2_19_A5F	OK
d-Sq5A2_19_A6F	OK
d-Sq5A2_19_B6F	OK
d-Sq5A2_19_D1F	OK
d-Sq5A2_19_D2F	OK
d-Sq5A2_19_D4F	OK
d-Sq5A2_20_A5F	OK
d-Sq5A2_20_C1F	OK
d-Sq5A2_20_C4F	OK
d-Sq5A2_20_C6F	OK
d-Sq5A2_21_A4F	OK
d-Sq5A2_21_A5F	OK
d-Sq5A2_21_A6F	OK
d-Sq5A2_21_B1F	OK
d-Sq5A2_21_B2F	Abnormal
d-Sq5A2_21_C6F	Abnormal
d-Sq5A2_21_D5F	Dead
d-Sq5A2_22_B1F	Dead
d-Sq5A2_22_B2F	OK
d-Sq5A2_22_C3F	OK
d-Sq5A2_22_C4F	OK
d-Sq5A2_22_C5F	OK
d-Sq5A2_22_D2F	OK
d-Sq5A2_22_D3F	OK
d-Sq5A2_22_D6F	Dead
d-Sq5A2_23_B1F	OK
d-Sq5A2_23_B3F	OK
d-Sq5A2_23_B4F	OK
d-Sq5A2_23_C5F	Dead
d-Sq5A2_01_A1R	OK
d-Sq5A2_01_A4R	OK
d-Sq5A2_01_B2R	OK
d-Sq5A2_01_B4R	OK
d-Sq5A2_01_B5R	OK
d-Sq5A2_01_D2R	Dead
d-Sq5A2_01_D3R	Abnormal
d-Sq5A2_01_D4R	OK
d-Sq5A2_01_D5R	OK
d-Sq5A2_01_D6R	OK
d-Sq5A2_02_A1R	OK
d-Sq5A2_02_A3R	Abnormal
d-Sq5A2_02_A4R	OK
d-Sq5A2_02_A6R	Dead
d-Sq5A2_02_B1R	Abnormal
d-Sq5A2_02_B4R	OK
d-Sq5A2_02_B5R	OK
d-Sq5A2_02_C5R	OK
d-Sq5A2_02_D3R	OK
d-Sq5A2_02_D6R	OK
d-Sq5A2_03_A2R	Abnormal
d-Sq5A2_03_A3R	Abnormal
d-Sq5A2_03_B4R	Abnormal
d-Sq5A2_03_B5R	Abnormal
d-Sq5A2_03_C4R	Dead
d-Sq5A2_03_D1R	OK
d-Sq5A2_03_D5R	Abnormal
d-Sq5A2_04_A3R	Abnormal
d-Sq5A2_04_B2R	Abnormal
d-Sq5A2_04_B5R	Abnormal
d-Sq5A2_04_C2R	OK
d-Sq5A2_04_C4R	OK
d-Sq5A2_04_C5R	OK
d-Sq5A2_04_C6R	OK
d-Sq5A2_04_D2R	Dead
d-Sq5A2_05_A2R	Dead
d-Sq5A2_05_A4R	OK
d-Sq5A2_05_A5R	OK
d-Sq5A2_05_A6R	OK
d-Sq5A2_05_C4R	Dead
d-Sq5A2_05_C5R	OK
d-Sq5A2_05_C6R	OK
d-Sq5A2_05_D1R	OK
d-Sq5A2_05_D5R	OK
d-Sq5A2_06_A1R	OK
d-Sq5A2_06_A3R	OK
d-Sq5A2_06_B1R	OK
d-Sq5A2_06_B5R	OK
d-Sq5A2_06_C1R	Abnormal
d-Sq5A2_06_C2R	Abnormal
d-Sq5A2_06_C3R	OK
d-Sq5A2_06_C4R	OK
d-Sq5A2_07_A3R	OK
d-Sq5A2_07_A4R	Dead
d-Sq5A2_07_A6R	OK
d-Sq5A2_07_B2R	OK
d-Sq5A2_07_C2R	OK
d-Sq5A2_07_C6R	Abnormal
d-Sq5A2_07_D6R	OK
d-Sq5A2_08_A3R	OK
d-Sq5A2_08_A5R	OK
d-Sq5A2_08_B1R	OK
d-Sq5A2_08_B5R	OK
d-Sq5A2_08_B6R	OK
d-Sq5A2_08_C1R	OK
d-Sq5A2_08_C3R	OK
d-Sq5A2_08_C4R	OK
d-Sq5A2_08_D1R	OK
d-Sq5A2_08_D2R	OK
d-Sq5A2_08_D4R	Dead
d-Sq5A2_09_A2R	Dead
d-Sq5A2_09_A4R	OK
d-Sq5A2_09_A6R	Dead
d-Sq5A2_09_B4R	Abnormal
d-Sq5A2_09_B5R	OK
d-Sq5A2_09_B6R	Dead
d-Sq5A2_09_C3R	Dead
d-Sq5A2_09_D2R	OK
d-Sq5A2_09_D5R	Dead
d-Sq5A2_10_A1R	OK
d-Sq5A2_10_A2R	OK
d-Sq5A2_10_A3R	OK
d-Sq5A2_10_A4R	OK
d-Sq5A2_10_A6R	OK
d-Sq5A2_10_B2R	OK
d-Sq5A2_10_B3R	OK
d-Sq5A2_10_D5R	OK
d-Sq5A2_10_D6R	OK
d-Sq5A2_11_A2R	Dead
d-Sq5A2_11_A5R	Abnormal
d-Sq5A2_11_B2R	OK
d-Sq5A2_11_B4R	OK
d-Sq5A2_11_B5R	OK
d-Sq5A2_11_B6R	OK
d-Sq5A2_11_C6R	OK
d-Sq5A2_11_D1R	OK
d-Sq5A2_11_D2R	OK
d-Sq5A2_11_D6R	OK
d-Sq5A2_12_A4R	Abnormal
d-Sq5A2_12_A6R	Abnormal
d-Sq5A2_12_B2R	Dead
d-Sq5A2_12_B3R	Dead
d-Sq5A2_12_B4R	Abnormal
d-Sq5A2_12_C3R	Dead
d-Sq5A2_12_C5R	OK
d-Sq5A2_12_D1R	OK
d-Sq5A2_12_D6R	OK
d-Sq5A2_13_A3R	OK
d-Sq5A2_13_A4R	OK
d-Sq5A2_13_A5R	OK
d-Sq5A2_13_A6R	OK
d-Sq5A2_13_B2R	OK
d-Sq5A2_13_B3R	OK
d-Sq5A2_13_B4R	OK
d-Sq5A2_13_C1R	Abnormal
d-Sq5A2_13_C6R	OK
d-Sq5A2_13_D2R	Dead
d-Sq5A2_13_D3R	Abnormal
d-Sq5A2_14_A1R	OK
d-Sq5A2_14_A5R	Dead
d-Sq5A2_14_B1R	Abnormal
d-Sq5A2_14_B4R	OK
d-Sq5A2_14_B6R	OK
d-Sq5A2_14_C1R	OK
d-Sq5A2_14_C6R	OK
d-Sq5A2_14_D2R	Dead
d-Sq5A2_14_D6R	OK
d-Sq5A2_15_A2R	OK
d-Sq5A2_15_C2R	OK
d-Sq5A2_15_C5R	Abnormal
d-Sq5A2_15_D3R	OK
d-Sq5A2_16_A1R	OK
d-Sq5A2_16_A2R	Dead
d-Sq5A2_16_A4R	Dead
d-Sq5A2_16_C1R	OK
d-Sq5A2_16_C5R	OK
d-Sq5A2_16_D4R	OK
d-Sq5A2_16_D6R	Dead
d-Sq5A2_17_A2R	Dead
d-Sq5A2_17_A4R	OK
d-Sq5A2_17_A5R	OK
d-Sq5A2_17_B5R	Dead
d-Sq5A2_17_C1R	OK
d-Sq5A2_17_C4R	OK
d-Sq5A2_17_C5R	Dead
d-Sq5A2_17_D2R	Dead
d-Sq5A2_17_D4R	OK
d-Sq5A2_18_A2R	OK
d-Sq5A2_18_A4R	OK
d-Sq5A2_18_B2R	OK
d-Sq5A2_18_B5R	OK
d-Sq5A2_18_C5R	OK
d-Sq5A2_18_D2R	OK
d-Sq5A2_18_D4R	OK
d-Sq5A2_19_A4R	OK
d-Sq5A2_19_A5R	OK
d-Sq5A2_19_A6R	OK
d-Sq5A2_19_B6R	OK
d-Sq5A2_19_D1R	OK
d-Sq5A2_19_D2R	OK
d-Sq5A2_19_D4R	OK
d-Sq5A2_20_A5R	OK
d-Sq5A2_20_C1R	OK
d-Sq5A2_20_C4R	OK
d-Sq5A2_20_C6R	OK
d-Sq5A2_21_A4R	OK
d-Sq5A2_21_A5R	OK
d-Sq5A2_21_A6R	OK
d-Sq5A2_21_B1R	OK
d-Sq5A2_21_B2R	Abnormal
d-Sq5A2_21_C6R	Abnormal
d-Sq5A2_21_D5R	Dead
d-Sq5A2_22_B1R	Dead
d-Sq5A2_22_B2R	OK
d-Sq5A2_22_C3R	OK
d-Sq5A2_22_C4R	OK
d-Sq5A2_22_C5R	OK
d-Sq5A2_22_D2R	OK
d-Sq5A2_22_D3R	OK
d-Sq5A2_22_D6R	Dead
d-Sq5A2_23_B1R	OK
d-Sq5A2_23_B3R	OK
d-Sq5A2_23_B4R	OK
d-Sq5A2_23_C5R	Dead
