# Supplementary material for: Last-percent improvement in eligibility rates of crop seeds based on quality evaluation using near-infrared imaging spectrometry
Source: PLoS One. 2023 Sep 20;18(9):e0291105. doi: 10.1371/journal.pone.0291105 (PMC10511137; doi:10.1371/journal.pone.0291105)
Supplement: S1 File — (ZIP) [file pone.0291105.s005.zip › data/Y-dTm221A1F.csv]

Label	Germ
d-Tm221A1_11_A12F	Dead
d-Tm221A1_11_B11F	OK
d-Tm221A1_11_C01F	OK
d-Tm221A1_11_D06F	Abnormal
d-Tm221A1_11_D10F	OK
d-Tm221A1_11_E04F	Dead
d-Tm221A1_11_F11F	OK
d-Tm221A1_11_H09F	Dead
d-Tm221A1_12_A08F	Abnormal
d-Tm221A1_12_C08F	Dead
d-Tm221A1_12_D01F	Abnormal
d-Tm221A1_12_D10F	Dead
d-Tm221A1_12_F12F	OK
d-Tm221A1_12_G12F	OK
d-Tm221A1_13_B01F	OK
d-Tm221A1_13_B06F	OK
d-Tm221A1_13_B07F	OK
d-Tm221A1_13_B09F	Dead
d-Tm221A1_13_D10F	Dead
d-Tm221A1_13_D11F	OK
d-Tm221A1_13_E05F	Dead
d-Tm221A1_13_F02F	Dead
d-Tm221A1_13_H01F	OK
d-Tm221A1_13_H02F	Dead
d-Tm221A1_14_A02F	OK
d-Tm221A1_14_A05F	Dead
d-Tm221A1_14_B04F	Abnormal
d-Tm221A1_14_B07F	Dead
d-Tm221A1_14_C01F	OK
d-Tm221A1_14_C05F	OK
d-Tm221A1_14_C08F	OK
d-Tm221A1_14_D07F	Dead
d-Tm221A1_14_E06F	Dead
d-Tm221A1_14_E07F	OK
d-Tm221A1_14_E10F	OK
d-Tm221A1_14_F10F	Dead
d-Tm221A1_14_G01F	OK
d-Tm221A1_14_G11F	OK
d-Tm221A1_14_H03F	OK
d-Tm221A1_15_A05F	Dead
d-Tm221A1_15_A06F	OK
d-Tm221A1_15_B12F	OK
d-Tm221A1_15_C01F	Abnormal
d-Tm221A1_15_C04F	OK
d-Tm221A1_15_C07F	Dead
d-Tm221A1_15_E11F	OK
d-Tm221A1_15_F02F	Dead
d-Tm221A1_15_H12F	Dead
d-Tm221A1_37_A03F	OK
d-Tm221A1_37_B07F	OK
d-Tm221A1_37_B11F	OK
d-Tm221A1_37_B12F	Abnormal
d-Tm221A1_37_C01F	OK
d-Tm221A1_37_C08F	Dead
d-Tm221A1_37_C09F	OK
d-Tm221A1_37_C10F	OK
d-Tm221A1_37_C11F	OK
d-Tm221A1_37_D05F	OK
d-Tm221A1_37_D06F	OK
d-Tm221A1_37_D08F	OK
d-Tm221A1_37_D09F	Abnormal
d-Tm221A1_37_D10F	Dead
d-Tm221A1_37_D11F	OK
d-Tm221A1_37_E01F	Dead
d-Tm221A1_37_E02F	Dead
d-Tm221A1_37_E04F	Dead
d-Tm221A1_37_E07F	Abnormal
d-Tm221A1_37_E09F	OK
d-Tm221A1_37_F02F	OK
d-Tm221A1_37_F08F	Abnormal
d-Tm221A1_37_F09F	Dead
d-Tm221A1_37_F11F	Dead
d-Tm221A1_37_G07F	Dead
d-Tm221A1_37_G10F	OK
d-Tm221A1_37_G11F	OK
d-Tm221A1_37_G12F	Abnormal
d-Tm221A1_37_H01F	OK
d-Tm221A1_37_H03F	OK
d-Tm221A1_37_H04F	OK
d-Tm221A1_37_H06F	Dead
d-Tm221A1_38_A01F	OK
d-Tm221A1_38_A02F	Dead
d-Tm221A1_38_A05F	Dead
d-Tm221A1_38_A10F	Dead
d-Tm221A1_38_A11F	OK
d-Tm221A1_38_B04F	Dead
d-Tm221A1_38_B10F	OK
d-Tm221A1_38_C03F	Abnormal
d-Tm221A1_38_C04F	OK
d-Tm221A1_38_C05F	Dead
d-Tm221A1_38_C07F	OK
d-Tm221A1_38_C09F	Dead
d-Tm221A1_38_C12F	Dead
d-Tm221A1_38_D02F	Dead
d-Tm221A1_38_D05F	Abnormal
d-Tm221A1_38_D06F	OK
d-Tm221A1_38_D08F	Dead
d-Tm221A1_38_D09F	Dead
d-Tm221A1_38_E02F	OK
d-Tm221A1_38_E04F	Dead
d-Tm221A1_38_E05F	OK
d-Tm221A1_38_E09F	OK
d-Tm221A1_38_E10F	OK
d-Tm221A1_38_E11F	OK
d-Tm221A1_38_F07F	Abnormal
d-Tm221A1_38_F08F	Abnormal
d-Tm221A1_38_F10F	Dead
d-Tm221A1_38_F12F	OK
d-Tm221A1_38_G10F	Abnormal
d-Tm221A1_38_H03F	Abnormal
d-Tm221A1_38_H05F	Dead
d-Tm221A1_38_H07F	OK
d-Tm221A1_38_H08F	OK
d-Tm221A1_38_H10F	OK
d-Tm221A1_38_H11F	OK
d-Tm221A1_39_A03F	OK
d-Tm221A1_39_A05F	Abnormal
d-Tm221A1_39_A11F	OK
d-Tm221A1_39_B08F	Dead
d-Tm221A1_39_B09F	Dead
d-Tm221A1_39_B10F	Dead
d-Tm221A1_39_C04F	Abnormal
d-Tm221A1_39_C08F	OK
d-Tm221A1_39_C09F	Dead
d-Tm221A1_39_C10F	Abnormal
d-Tm221A1_39_D01F	Abnormal
d-Tm221A1_39_D08F	Dead
d-Tm221A1_39_D09F	OK
d-Tm221A1_39_E07F	Abnormal
d-Tm221A1_39_E12F	Dead
d-Tm221A1_39_F05F	OK
d-Tm221A1_39_F08F	Dead
d-Tm221A1_39_F10F	Abnormal
d-Tm221A1_39_G02F	Abnormal
d-Tm221A1_39_G08F	Dead
d-Tm221A1_39_G09F	Dead
d-Tm221A1_39_G10F	OK
d-Tm221A1_39_G11F	OK
d-Tm221A1_39_G12F	Dead
d-Tm221A1_39_H01F	OK
d-Tm221A1_39_H06F	OK
d-Tm221A1_39_H09F	Dead
d-Tm221A1_39_H10F	Abnormal
d-Tm221A1_40_A01F	Dead
d-Tm221A1_40_A04F	OK
d-Tm221A1_40_A06F	Dead
d-Tm221A1_40_A09F	OK
d-Tm221A1_40_A10F	OK
d-Tm221A1_40_A11F	OK
d-Tm221A1_40_A12F	Dead
d-Tm221A1_40_B02F	OK
d-Tm221A1_40_B03F	OK
d-Tm221A1_40_B10F	Abnormal
d-Tm221A1_40_C05F	Abnormal
d-Tm221A1_40_C07F	OK
d-Tm221A1_40_D01F	OK
d-Tm221A1_40_D10F	Dead
d-Tm221A1_40_E02F	Dead
d-Tm221A1_40_E03F	Dead
d-Tm221A1_40_E07F	OK
d-Tm221A1_40_E12F	Abnormal
d-Tm221A1_40_F01F	Abnormal
d-Tm221A1_40_F03F	Dead
d-Tm221A1_40_F07F	OK
d-Tm221A1_40_F08F	OK
d-Tm221A1_40_F10F	OK
d-Tm221A1_40_F12F	Abnormal
d-Tm221A1_40_G02F	Dead
d-Tm221A1_40_G12F	OK
d-Tm221A1_40_H01F	Abnormal
d-Tm221A1_40_H02F	OK
d-Tm221A1_40_H07F	Dead
d-Tm221A1_40_H10F	Dead
d-Tm221A1_40_H11F	OK
d-Tm221A1_41_A10F	OK
d-Tm221A1_41_A11F	Abnormal
d-Tm221A1_41_A12F	Abnormal
d-Tm221A1_41_C06F	Abnormal
d-Tm221A1_41_C11F	OK
d-Tm221A1_41_D01F	Abnormal
d-Tm221A1_41_D02F	OK
d-Tm221A1_41_D03F	OK
d-Tm221A1_41_D04F	Dead
d-Tm221A1_41_D05F	Dead
d-Tm221A1_41_D06F	OK
d-Tm221A1_41_D08F	OK
d-Tm221A1_41_D10F	OK
d-Tm221A1_41_E01F	Dead
d-Tm221A1_41_E03F	OK
d-Tm221A1_41_E05F	OK
d-Tm221A1_41_E06F	OK
d-Tm221A1_41_E08F	Dead
d-Tm221A1_41_F02F	Abnormal
d-Tm221A1_41_F06F	Dead
d-Tm221A1_41_G01F	Dead
d-Tm221A1_41_G02F	OK
d-Tm221A1_41_G04F	Abnormal
d-Tm221A1_41_G12F	OK
d-Tm221A1_41_H01F	OK
d-Tm221A1_41_H03F	OK
d-Tm221A1_41_H05F	OK
d-Tm221A1_41_H07F	OK
d-Tm221A1_41_H10F	OK
d-Tm221A1_42_A01F	OK
d-Tm221A1_42_A04F	Dead
d-Tm221A1_42_A08F	OK
d-Tm221A1_42_A09F	Dead
d-Tm221A1_42_A12F	OK
d-Tm221A1_42_B04F	Dead
d-Tm221A1_42_B08F	OK
d-Tm221A1_42_C02F	Dead
d-Tm221A1_42_C09F	Abnormal
d-Tm221A1_42_D03F	OK
d-Tm221A1_42_D04F	OK
d-Tm221A1_42_D07F	Dead
d-Tm221A1_42_D10F	Abnormal
d-Tm221A1_42_E02F	Dead
d-Tm221A1_42_E05F	Dead
d-Tm221A1_42_E07F	OK
d-Tm221A1_42_E11F	Abnormal
d-Tm221A1_42_F02F	Abnormal
d-Tm221A1_42_F03F	Dead
d-Tm221A1_42_F05F	Dead
d-Tm221A1_42_F06F	Abnormal
d-Tm221A1_42_G02F	Dead
d-Tm221A1_42_G08F	Dead
d-Tm221A1_42_H01F	OK
d-Tm221A1_42_H03F	OK
d-Tm221A1_42_H07F	Dead
d-Tm221A1_42_H11F	OK
d-Tm221A1_43_A01F	Dead
d-Tm221A1_43_A02F	Dead
d-Tm221A1_43_A03F	Dead
d-Tm221A1_43_A09F	OK
d-Tm221A1_43_B11F	OK
d-Tm221A1_43_C05F	OK
d-Tm221A1_43_C08F	Dead
d-Tm221A1_43_D03F	Abnormal
d-Tm221A1_43_D05F	Dead
d-Tm221A1_43_D07F	OK
d-Tm221A1_43_D10F	OK
d-Tm221A1_43_E01F	Dead
d-Tm221A1_43_E04F	OK
d-Tm221A1_43_E05F	OK
d-Tm221A1_43_E10F	OK
d-Tm221A1_43_F02F	Dead
d-Tm221A1_43_F03F	Dead
d-Tm221A1_43_G10F	OK
d-Tm221A1_43_G12F	Dead
d-Tm221A1_43_H03F	Abnormal
d-Tm221A1_43_H06F	OK
d-Tm221A1_43_H07F	OK
d-Tm221A1_43_H08F	Dead
d-Tm221A1_43_H09F	Dead
d-Tm221A1_44_A04F	Dead
d-Tm221A1_44_A05F	OK
d-Tm221A1_44_A07F	OK
d-Tm221A1_44_A10F	OK
d-Tm221A1_44_C02F	OK
d-Tm221A1_44_C06F	Dead
d-Tm221A1_44_C07F	Dead
d-Tm221A1_44_C09F	OK
d-Tm221A1_44_C11F	Dead
d-Tm221A1_44_D05F	Dead
d-Tm221A1_44_D06F	OK
d-Tm221A1_44_D07F	OK
d-Tm221A1_44_D08F	Abnormal
d-Tm221A1_44_D10F	OK
d-Tm221A1_44_E02F	Dead
d-Tm221A1_44_E03F	OK
d-Tm221A1_44_E04F	Dead
d-Tm221A1_44_F01F	Dead
d-Tm221A1_44_F03F	OK
d-Tm221A1_44_F09F	Dead
d-Tm221A1_44_G06F	Dead
d-Tm221A1_44_G10F	Dead
d-Tm221A1_44_H02F	Abnormal
d-Tm221A1_44_H08F	Abnormal
d-Tm221A1_44_H09F	Dead
d-Tm221A1_44_H11F	Dead
d-Tm221A1_45_A01F	Dead
d-Tm221A1_45_B01F	Dead
d-Tm221A1_45_B02F	Dead
d-Tm221A1_45_C01F	OK
d-Tm221A1_45_C05F	Dead
d-Tm221A1_45_D01F	Abnormal
d-Tm221A1_45_D03F	Dead
d-Tm221A1_45_D05F	OK
d-Tm221A1_45_E02F	Dead
d-Tm221A1_45_E04F	OK
d-Tm221A1_45_E05F	OK
d-Tm221A1_45_F04F	Dead
d-Tm221A1_45_F06F	Dead
d-Tm221A1_45_F07F	OK
d-Tm221A1_45_F08F	Abnormal
d-Tm221A1_45_G02F	OK
d-Tm221A1_45_G03F	Dead
d-Tm221A1_45_G06F	OK
d-Tm221A1_45_G07F	Dead
d-Tm221A1_45_H02F	OK
d-Tm221A1_45_H03F	OK
d-Tm221A1_45_H06F	Dead
d-Tm221A1_45_H08F	Abnormal
d-Tm221A1_45_H09F	Dead
d-Tm221A1_45_H11F	OK
d-Tm221A1_45_H12F	OK
d-Tm221A1_46_A03F	OK
d-Tm221A1_46_A04F	OK
d-Tm221A1_46_B07F	OK
d-Tm221A1_46_B12F	OK
d-Tm221A1_46_C11F	Dead
d-Tm221A1_46_D03F	OK
d-Tm221A1_46_D05F	Dead
d-Tm221A1_46_D08F	OK
d-Tm221A1_46_E06F	OK
d-Tm221A1_46_E07F	Dead
d-Tm221A1_46_E12F	Dead
d-Tm221A1_46_F01F	OK
d-Tm221A1_46_F03F	Dead
d-Tm221A1_46_F04F	OK
d-Tm221A1_46_F07F	Dead
d-Tm221A1_46_G05F	Dead
d-Tm221A1_46_G08F	OK
d-Tm221A1_46_H02F	OK
d-Tm221A1_46_H03F	Dead
d-Tm221A1_46_H07F	OK
d-Tm221A1_46_H10F	OK
d-Tm221A1_47_A02F	OK
d-Tm221A1_47_B01F	OK
d-Tm221A1_47_C01F	OK
d-Tm221A1_47_D01F	Abnormal
d-Tm221A1_47_D02F	Dead
