# Supplementary material for: Last-percent improvement in eligibility rates of crop seeds based on quality evaluation using near-infrared imaging spectrometry
Source: PLoS One. 2023 Sep 20;18(9):e0291105. doi: 10.1371/journal.pone.0291105 (PMC10511137; doi:10.1371/journal.pone.0291105)
Supplement: S1 File — (ZIP) [file pone.0291105.s005.zip › data/Y-dTm221A1R.csv]

Label	Germ
d-Tm221A1_11_A12R	Dead
d-Tm221A1_11_B11R	OK
d-Tm221A1_11_C01R	OK
d-Tm221A1_11_D06R	Abnormal
d-Tm221A1_11_D10R	OK
d-Tm221A1_11_E04R	Dead
d-Tm221A1_11_F11R	OK
d-Tm221A1_11_H09R	Dead
d-Tm221A1_12_A08R	Abnormal
d-Tm221A1_12_C08R	Dead
d-Tm221A1_12_D01R	Abnormal
d-Tm221A1_12_D10R	Dead
d-Tm221A1_12_F12R	OK
d-Tm221A1_12_G12R	OK
d-Tm221A1_13_B01R	OK
d-Tm221A1_13_B06R	OK
d-Tm221A1_13_B07R	OK
d-Tm221A1_13_B09R	Dead
d-Tm221A1_13_D10R	Dead
d-Tm221A1_13_D11R	OK
d-Tm221A1_13_E05R	Dead
d-Tm221A1_13_F02R	Dead
d-Tm221A1_13_H01R	OK
d-Tm221A1_13_H02R	Dead
d-Tm221A1_14_A02R	OK
d-Tm221A1_14_A05R	Dead
d-Tm221A1_14_B04R	Abnormal
d-Tm221A1_14_B07R	Dead
d-Tm221A1_14_C01R	OK
d-Tm221A1_14_C05R	OK
d-Tm221A1_14_C08R	OK
d-Tm221A1_14_D07R	Dead
d-Tm221A1_14_E06R	Dead
d-Tm221A1_14_E07R	OK
d-Tm221A1_14_E10R	OK
d-Tm221A1_14_F10R	Dead
d-Tm221A1_14_G01R	OK
d-Tm221A1_14_G11R	OK
d-Tm221A1_14_H03R	OK
d-Tm221A1_15_A05R	Dead
d-Tm221A1_15_A06R	OK
d-Tm221A1_15_B12R	OK
d-Tm221A1_15_C01R	Abnormal
d-Tm221A1_15_C04R	OK
d-Tm221A1_15_C07R	Dead
d-Tm221A1_15_E11R	OK
d-Tm221A1_15_F02R	Dead
d-Tm221A1_15_H12R	Dead
d-Tm221A1_37_A03R	OK
d-Tm221A1_37_B07R	OK
d-Tm221A1_37_B11R	OK
d-Tm221A1_37_B12R	Abnormal
d-Tm221A1_37_C01R	OK
d-Tm221A1_37_C08R	Dead
d-Tm221A1_37_C09R	OK
d-Tm221A1_37_C10R	OK
d-Tm221A1_37_C11R	OK
d-Tm221A1_37_D05R	OK
d-Tm221A1_37_D06R	OK
d-Tm221A1_37_D08R	OK
d-Tm221A1_37_D09R	Abnormal
d-Tm221A1_37_D10R	Dead
d-Tm221A1_37_D11R	OK
d-Tm221A1_37_E01R	Dead
d-Tm221A1_37_E02R	Dead
d-Tm221A1_37_E04R	Dead
d-Tm221A1_37_E07R	Abnormal
d-Tm221A1_37_E09R	OK
d-Tm221A1_37_F02R	OK
d-Tm221A1_37_F08R	Abnormal
d-Tm221A1_37_F09R	Dead
d-Tm221A1_37_F11R	Dead
d-Tm221A1_37_G07R	Dead
d-Tm221A1_37_G10R	OK
d-Tm221A1_37_G11R	OK
d-Tm221A1_37_G12R	Abnormal
d-Tm221A1_37_H01R	OK
d-Tm221A1_37_H03R	OK
d-Tm221A1_37_H04R	OK
d-Tm221A1_37_H06R	Dead
d-Tm221A1_38_A01R	OK
d-Tm221A1_38_A02R	Dead
d-Tm221A1_38_A05R	Dead
d-Tm221A1_38_A10R	Dead
d-Tm221A1_38_A11R	OK
d-Tm221A1_38_B04R	Dead
d-Tm221A1_38_B10R	OK
d-Tm221A1_38_C03R	Abnormal
d-Tm221A1_38_C04R	OK
d-Tm221A1_38_C05R	Dead
d-Tm221A1_38_C07R	OK
d-Tm221A1_38_C09R	Dead
d-Tm221A1_38_C12R	Dead
d-Tm221A1_38_D02R	Dead
d-Tm221A1_38_D05R	Abnormal
d-Tm221A1_38_D06R	OK
d-Tm221A1_38_D08R	Dead
d-Tm221A1_38_D09R	Dead
d-Tm221A1_38_E02R	OK
d-Tm221A1_38_E04R	Dead
d-Tm221A1_38_E05R	OK
d-Tm221A1_38_E09R	OK
d-Tm221A1_38_E10R	OK
d-Tm221A1_38_E11R	OK
d-Tm221A1_38_F07R	Abnormal
d-Tm221A1_38_F08R	Abnormal
d-Tm221A1_38_F10R	Dead
d-Tm221A1_38_F12R	OK
d-Tm221A1_38_G10R	Abnormal
d-Tm221A1_38_H03R	Abnormal
d-Tm221A1_38_H05R	Dead
d-Tm221A1_38_H07R	OK
d-Tm221A1_38_H08R	OK
d-Tm221A1_38_H10R	OK
d-Tm221A1_38_H11R	OK
d-Tm221A1_39_A03R	OK
d-Tm221A1_39_A05R	Abnormal
d-Tm221A1_39_A11R	OK
d-Tm221A1_39_B08R	Dead
d-Tm221A1_39_B09R	Dead
d-Tm221A1_39_B10R	Dead
d-Tm221A1_39_C04R	Abnormal
d-Tm221A1_39_C08R	OK
d-Tm221A1_39_C09R	Dead
d-Tm221A1_39_C10R	Abnormal
d-Tm221A1_39_D01R	Abnormal
d-Tm221A1_39_D08R	Dead
d-Tm221A1_39_D09R	OK
d-Tm221A1_39_E07R	Abnormal
d-Tm221A1_39_E12R	Dead
d-Tm221A1_39_F05R	OK
d-Tm221A1_39_F08R	Dead
d-Tm221A1_39_F10R	Abnormal
d-Tm221A1_39_G02R	Abnormal
d-Tm221A1_39_G08R	Dead
d-Tm221A1_39_G09R	Dead
d-Tm221A1_39_G10R	OK
d-Tm221A1_39_G11R	OK
d-Tm221A1_39_G12R	Dead
d-Tm221A1_39_H01R	OK
d-Tm221A1_39_H06R	OK
d-Tm221A1_39_H09R	Dead
d-Tm221A1_39_H10R	Abnormal
d-Tm221A1_40_A01R	Dead
d-Tm221A1_40_A04R	OK
d-Tm221A1_40_A06R	Dead
d-Tm221A1_40_A09R	OK
d-Tm221A1_40_A10R	OK
d-Tm221A1_40_A11R	OK
d-Tm221A1_40_A12R	Dead
d-Tm221A1_40_B02R	OK
d-Tm221A1_40_B03R	OK
d-Tm221A1_40_B10R	Abnormal
d-Tm221A1_40_C05R	Abnormal
d-Tm221A1_40_C07R	OK
d-Tm221A1_40_D01R	OK
d-Tm221A1_40_D10R	Dead
d-Tm221A1_40_E02R	Dead
d-Tm221A1_40_E03R	Dead
d-Tm221A1_40_E07R	OK
d-Tm221A1_40_E12R	Abnormal
d-Tm221A1_40_F01R	Abnormal
d-Tm221A1_40_F03R	Dead
d-Tm221A1_40_F07R	OK
d-Tm221A1_40_F08R	OK
d-Tm221A1_40_F10R	OK
d-Tm221A1_40_F12R	Abnormal
d-Tm221A1_40_G02R	Dead
d-Tm221A1_40_G12R	OK
d-Tm221A1_40_H01R	Abnormal
d-Tm221A1_40_H02R	OK
d-Tm221A1_40_H07R	Dead
d-Tm221A1_40_H10R	Dead
d-Tm221A1_40_H11R	OK
d-Tm221A1_41_A10R	OK
d-Tm221A1_41_A11R	Abnormal
d-Tm221A1_41_A12R	Abnormal
d-Tm221A1_41_C06R	Abnormal
d-Tm221A1_41_C11R	OK
d-Tm221A1_41_D01R	Abnormal
d-Tm221A1_41_D02R	OK
d-Tm221A1_41_D03R	OK
d-Tm221A1_41_D04R	Dead
d-Tm221A1_41_D05R	Dead
d-Tm221A1_41_D06R	OK
d-Tm221A1_41_D08R	OK
d-Tm221A1_41_D10R	OK
d-Tm221A1_41_E01R	Dead
d-Tm221A1_41_E03R	OK
d-Tm221A1_41_E05R	OK
d-Tm221A1_41_E06R	OK
d-Tm221A1_41_E08R	Dead
d-Tm221A1_41_F02R	Abnormal
d-Tm221A1_41_F06R	Dead
d-Tm221A1_41_G01R	Dead
d-Tm221A1_41_G02R	OK
d-Tm221A1_41_G04R	Abnormal
d-Tm221A1_41_G12R	OK
d-Tm221A1_41_H01R	OK
d-Tm221A1_41_H03R	OK
d-Tm221A1_41_H05R	OK
d-Tm221A1_41_H07R	OK
d-Tm221A1_41_H10R	OK
d-Tm221A1_42_A01R	OK
d-Tm221A1_42_A04R	Dead
d-Tm221A1_42_A08R	OK
d-Tm221A1_42_A09R	Dead
d-Tm221A1_42_A12R	OK
d-Tm221A1_42_B04R	Dead
d-Tm221A1_42_B08R	OK
d-Tm221A1_42_C02R	Dead
d-Tm221A1_42_C09R	Abnormal
d-Tm221A1_42_D03R	OK
d-Tm221A1_42_D04R	OK
d-Tm221A1_42_D07R	Dead
d-Tm221A1_42_D10R	Abnormal
d-Tm221A1_42_E02R	Dead
d-Tm221A1_42_E05R	Dead
d-Tm221A1_42_E07R	OK
d-Tm221A1_42_E11R	Abnormal
d-Tm221A1_42_F02R	Abnormal
d-Tm221A1_42_F03R	Dead
d-Tm221A1_42_F05R	Dead
d-Tm221A1_42_F06R	Abnormal
d-Tm221A1_42_G02R	Dead
d-Tm221A1_42_G08R	Dead
d-Tm221A1_42_H01R	OK
d-Tm221A1_42_H03R	OK
d-Tm221A1_42_H07R	Dead
d-Tm221A1_42_H11R	OK
d-Tm221A1_43_A01R	Dead
d-Tm221A1_43_A02R	Dead
d-Tm221A1_43_A03R	Dead
d-Tm221A1_43_A09R	OK
d-Tm221A1_43_B11R	OK
d-Tm221A1_43_C05R	OK
d-Tm221A1_43_C08R	Dead
d-Tm221A1_43_D03R	Abnormal
d-Tm221A1_43_D05R	Dead
d-Tm221A1_43_D07R	OK
d-Tm221A1_43_D10R	OK
d-Tm221A1_43_E01R	Dead
d-Tm221A1_43_E04R	OK
d-Tm221A1_43_E05R	OK
d-Tm221A1_43_E10R	OK
d-Tm221A1_43_F02R	Dead
d-Tm221A1_43_F03R	Dead
d-Tm221A1_43_G10R	OK
d-Tm221A1_43_G12R	Dead
d-Tm221A1_43_H03R	Abnormal
d-Tm221A1_43_H06R	OK
d-Tm221A1_43_H07R	OK
d-Tm221A1_43_H08R	Dead
d-Tm221A1_43_H09R	Dead
d-Tm221A1_44_A04R	Dead
d-Tm221A1_44_A05R	OK
d-Tm221A1_44_A07R	OK
d-Tm221A1_44_A10R	OK
d-Tm221A1_44_C02R	OK
d-Tm221A1_44_C06R	Dead
d-Tm221A1_44_C07R	Dead
d-Tm221A1_44_C09R	OK
d-Tm221A1_44_C11R	Dead
d-Tm221A1_44_D05R	Dead
d-Tm221A1_44_D06R	OK
d-Tm221A1_44_D07R	OK
d-Tm221A1_44_D08R	Abnormal
d-Tm221A1_44_D10R	OK
d-Tm221A1_44_E02R	Dead
d-Tm221A1_44_E03R	OK
d-Tm221A1_44_E04R	Dead
d-Tm221A1_44_F01R	Dead
d-Tm221A1_44_F03R	OK
d-Tm221A1_44_F09R	Dead
d-Tm221A1_44_G06R	Dead
d-Tm221A1_44_G10R	Dead
d-Tm221A1_44_H02R	Abnormal
d-Tm221A1_44_H08R	Abnormal
d-Tm221A1_44_H09R	Dead
d-Tm221A1_44_H11R	Dead
d-Tm221A1_45_A01R	Dead
d-Tm221A1_45_B01R	Dead
d-Tm221A1_45_B02R	Dead
d-Tm221A1_45_C01R	OK
d-Tm221A1_45_C05R	Dead
d-Tm221A1_45_D01R	Abnormal
d-Tm221A1_45_D03R	Dead
d-Tm221A1_45_D05R	OK
d-Tm221A1_45_E02R	Dead
d-Tm221A1_45_E04R	OK
d-Tm221A1_45_E05R	OK
d-Tm221A1_45_F04R	Dead
d-Tm221A1_45_F06R	Dead
d-Tm221A1_45_F07R	OK
d-Tm221A1_45_F08R	Abnormal
d-Tm221A1_45_G02R	OK
d-Tm221A1_45_G03R	Dead
d-Tm221A1_45_G06R	OK
d-Tm221A1_45_G07R	Dead
d-Tm221A1_45_H02R	OK
d-Tm221A1_45_H03R	OK
d-Tm221A1_45_H06R	Dead
d-Tm221A1_45_H08R	Abnormal
d-Tm221A1_45_H09R	Dead
d-Tm221A1_45_H11R	OK
d-Tm221A1_45_H12R	OK
d-Tm221A1_46_A03R	OK
d-Tm221A1_46_A04R	OK
d-Tm221A1_46_B07R	OK
d-Tm221A1_46_B12R	OK
d-Tm221A1_46_C11R	Dead
d-Tm221A1_46_D03R	OK
d-Tm221A1_46_D05R	Dead
d-Tm221A1_46_D08R	OK
d-Tm221A1_46_E06R	OK
d-Tm221A1_46_E07R	Dead
d-Tm221A1_46_E12R	Dead
d-Tm221A1_46_F01R	OK
d-Tm221A1_46_F03R	Dead
d-Tm221A1_46_F04R	OK
d-Tm221A1_46_F07R	Dead
d-Tm221A1_46_G05R	Dead
d-Tm221A1_46_G08R	OK
d-Tm221A1_46_H02R	OK
d-Tm221A1_46_H03R	Dead
d-Tm221A1_46_H07R	OK
d-Tm221A1_46_H10R	OK
d-Tm221A1_47_A02R	OK
d-Tm221A1_47_B01R	OK
d-Tm221A1_47_C01R	OK
d-Tm221A1_47_D01R	Abnormal
d-Tm221A1_47_D02R	Dead
