# Supplementary material for: Last-percent improvement in eligibility rates of crop seeds based on quality evaluation using near-infrared imaging spectrometry
Source: PLoS One. 2023 Sep 20;18(9):e0291105. doi: 10.1371/journal.pone.0291105 (PMC10511137; doi:10.1371/journal.pone.0291105)
Supplement: S1 File — (ZIP) [file pone.0291105.s005.zip › data/Y-dTm94A1F.csv]

Label	Germ
d-Tm94A1_06_A11F	Dead
d-Tm94A1_06_D04F	OK
d-Tm94A1_06_E04F	Abnormal
d-Tm94A1_06_E07F	OK
d-Tm94A1_06_F02F	OK
d-Tm94A1_06_F11F	Dead
d-Tm94A1_06_F12F	OK
d-Tm94A1_06_G02F	OK
d-Tm94A1_06_H06F	OK
d-Tm94A1_07_A01F	OK
d-Tm94A1_07_B01F	OK
d-Tm94A1_07_C01F	OK
d-Tm94A1_07_C07F	OK
d-Tm94A1_07_D06F	OK
d-Tm94A1_07_E08F	Dead
d-Tm94A1_07_E10F	OK
d-Tm94A1_07_F02F	OK
d-Tm94A1_08_A07F	OK
d-Tm94A1_08_C01F	OK
d-Tm94A1_08_C05F	Dead
d-Tm94A1_08_C06F	OK
d-Tm94A1_08_C08F	OK
d-Tm94A1_08_D04F	Dead
d-Tm94A1_08_F02F	Dead
d-Tm94A1_08_G01F	OK
d-Tm94A1_08_G05F	Dead
d-Tm94A1_08_G10F	OK
d-Tm94A1_08_H04F	OK
d-Tm94A1_09_A01F	OK
d-Tm94A1_09_A07F	OK
d-Tm94A1_09_A11F	OK
d-Tm94A1_09_B09F	OK
d-Tm94A1_09_B11F	Dead
d-Tm94A1_09_C09F	Dead
d-Tm94A1_09_D04F	Dead
d-Tm94A1_09_D06F	OK
d-Tm94A1_09_E04F	OK
d-Tm94A1_09_E11F	OK
d-Tm94A1_09_E12F	OK
d-Tm94A1_09_G01F	OK
d-Tm94A1_09_H12F	OK
d-Tm94A1_10_C03F	Dead
d-Tm94A1_10_D11F	OK
d-Tm94A1_10_E09F	OK
d-Tm94A1_10_F05F	OK
d-Tm94A1_10_G01F	OK
d-Tm94A1_10_G10F	OK
d-Tm94A1_10_H06F	Dead
d-Tm94A1_25_A06F	OK
d-Tm94A1_25_A10F	OK
d-Tm94A1_25_B06F	OK
d-Tm94A1_25_C01F	OK
d-Tm94A1_25_C02F	OK
d-Tm94A1_25_C04F	OK
d-Tm94A1_25_C12F	Dead
d-Tm94A1_25_D01F	Dead
d-Tm94A1_25_D02F	Dead
d-Tm94A1_25_D06F	Dead
d-Tm94A1_25_D08F	OK
d-Tm94A1_25_D09F	OK
d-Tm94A1_25_E02F	OK
d-Tm94A1_25_E05F	OK
d-Tm94A1_25_E09F	OK
d-Tm94A1_25_E11F	OK
d-Tm94A1_25_F02F	OK
d-Tm94A1_25_F04F	OK
d-Tm94A1_25_F11F	OK
d-Tm94A1_25_G04F	OK
d-Tm94A1_25_G11F	OK
d-Tm94A1_25_H05F	OK
d-Tm94A1_25_H09F	OK
d-Tm94A1_25_H11F	OK
d-Tm94A1_26_A02F	OK
d-Tm94A1_26_A10F	OK
d-Tm94A1_26_A11F	OK
d-Tm94A1_26_B06F	Dead
d-Tm94A1_26_B12F	Dead
d-Tm94A1_26_C03F	OK
d-Tm94A1_26_C08F	OK
d-Tm94A1_26_D04F	OK
d-Tm94A1_26_D05F	Dead
d-Tm94A1_26_D09F	Dead
d-Tm94A1_26_E09F	OK
d-Tm94A1_26_F05F	OK
d-Tm94A1_26_F06F	OK
d-Tm94A1_26_F07F	OK
d-Tm94A1_26_F08F	OK
d-Tm94A1_26_F10F	OK
d-Tm94A1_26_G09F	OK
d-Tm94A1_26_G12F	OK
d-Tm94A1_26_H01F	OK
d-Tm94A1_26_H03F	Dead
d-Tm94A1_26_H05F	OK
d-Tm94A1_27_A01F	OK
d-Tm94A1_27_A04F	Dead
d-Tm94A1_27_A12F	Dead
d-Tm94A1_27_B11F	Dead
d-Tm94A1_27_C12F	Dead
d-Tm94A1_27_D01F	Dead
d-Tm94A1_27_D07F	Dead
d-Tm94A1_27_D09F	OK
d-Tm94A1_27_D12F	OK
d-Tm94A1_27_E01F	Dead
d-Tm94A1_27_E06F	OK
d-Tm94A1_27_E08F	OK
d-Tm94A1_27_F01F	Dead
d-Tm94A1_27_F08F	Dead
d-Tm94A1_27_F09F	OK
d-Tm94A1_27_F11F	OK
d-Tm94A1_27_G01F	Dead
d-Tm94A1_27_G03F	Dead
d-Tm94A1_27_G04F	OK
d-Tm94A1_27_G12F	OK
d-Tm94A1_27_H02F	OK
d-Tm94A1_27_H05F	OK
d-Tm94A1_27_H07F	Abnormal
d-Tm94A1_27_H09F	OK
d-Tm94A1_28_A02F	OK
d-Tm94A1_28_A03F	OK
d-Tm94A1_28_A10F	OK
d-Tm94A1_28_B11F	Dead
d-Tm94A1_28_C05F	OK
d-Tm94A1_28_C07F	OK
d-Tm94A1_28_D01F	Dead
d-Tm94A1_28_D02F	OK
d-Tm94A1_28_D05F	Dead
d-Tm94A1_28_D06F	OK
d-Tm94A1_28_D12F	OK
d-Tm94A1_28_E05F	OK
d-Tm94A1_28_E08F	OK
d-Tm94A1_28_E09F	OK
d-Tm94A1_28_E12F	OK
d-Tm94A1_28_F03F	OK
d-Tm94A1_28_F07F	OK
d-Tm94A1_28_F08F	Dead
d-Tm94A1_28_F10F	OK
d-Tm94A1_28_F11F	OK
d-Tm94A1_28_G04F	OK
d-Tm94A1_28_H02F	OK
d-Tm94A1_28_H06F	OK
d-Tm94A1_28_H07F	Dead
d-Tm94A1_28_H10F	OK
d-Tm94A1_29_A03F	OK
d-Tm94A1_29_B06F	OK
d-Tm94A1_29_B10F	OK
d-Tm94A1_29_B11F	OK
d-Tm94A1_29_C01F	Abnormal
d-Tm94A1_29_D11F	OK
d-Tm94A1_29_E01F	OK
d-Tm94A1_29_E02F	OK
d-Tm94A1_29_E03F	OK
d-Tm94A1_29_E06F	OK
d-Tm94A1_29_E07F	OK
d-Tm94A1_29_F08F	OK
d-Tm94A1_29_F12F	OK
d-Tm94A1_29_G07F	OK
d-Tm94A1_29_G09F	Dead
d-Tm94A1_29_G10F	OK
d-Tm94A1_29_G11F	OK
d-Tm94A1_29_H02F	OK
d-Tm94A1_29_H04F	OK
d-Tm94A1_29_H07F	OK
d-Tm94A1_29_H08F	OK
d-Tm94A1_29_H09F	OK
d-Tm94A1_29_H12F	OK
d-Tm94A1_30_A02F	OK
d-Tm94A1_30_A03F	OK
d-Tm94A1_30_A05F	OK
d-Tm94A1_30_A10F	OK
d-Tm94A1_30_A11F	OK
d-Tm94A1_30_B02F	Dead
d-Tm94A1_30_B08F	OK
d-Tm94A1_30_C06F	OK
d-Tm94A1_30_D01F	OK
d-Tm94A1_30_D04F	OK
d-Tm94A1_30_E04F	OK
d-Tm94A1_30_E05F	OK
d-Tm94A1_30_E08F	Abnormal
d-Tm94A1_30_E09F	OK
d-Tm94A1_30_E11F	Dead
d-Tm94A1_30_F03F	OK
d-Tm94A1_30_F04F	OK
d-Tm94A1_30_F12F	OK
d-Tm94A1_30_G08F	OK
d-Tm94A1_30_H12F	Dead
d-Tm94A1_31_A01F	OK
d-Tm94A1_31_A05F	OK
d-Tm94A1_31_A12F	OK
d-Tm94A1_31_B01F	OK
d-Tm94A1_31_B02F	OK
d-Tm94A1_31_C05F	Dead
d-Tm94A1_31_D01F	Dead
d-Tm94A1_31_D03F	OK
d-Tm94A1_31_D05F	OK
d-Tm94A1_31_D12F	OK
d-Tm94A1_31_E11F	OK
d-Tm94A1_31_F03F	OK
d-Tm94A1_31_F04F	Dead
d-Tm94A1_31_F05F	Dead
d-Tm94A1_31_F07F	OK
d-Tm94A1_31_F08F	OK
d-Tm94A1_31_F10F	OK
d-Tm94A1_31_F12F	Dead
d-Tm94A1_31_G04F	Abnormal
d-Tm94A1_31_H05F	OK
d-Tm94A1_31_H08F	OK
d-Tm94A1_31_H10F	Abnormal
d-Tm94A1_32_A01F	OK
d-Tm94A1_32_A02F	OK
d-Tm94A1_32_A08F	Dead
d-Tm94A1_32_A09F	OK
d-Tm94A1_32_B01F	OK
d-Tm94A1_32_B03F	OK
d-Tm94A1_32_B05F	Dead
d-Tm94A1_32_B08F	Abnormal
d-Tm94A1_32_B09F	Dead
d-Tm94A1_32_C01F	Dead
d-Tm94A1_32_C03F	Dead
d-Tm94A1_32_C05F	OK
d-Tm94A1_32_C06F	OK
d-Tm94A1_32_C08F	Dead
d-Tm94A1_32_C11F	OK
d-Tm94A1_32_C12F	OK
d-Tm94A1_32_D01F	OK
d-Tm94A1_32_D03F	OK
d-Tm94A1_32_D05F	OK
d-Tm94A1_32_D06F	OK
d-Tm94A1_32_D09F	OK
d-Tm94A1_32_D10F	OK
d-Tm94A1_32_E04F	OK
d-Tm94A1_32_E05F	OK
d-Tm94A1_32_E07F	OK
d-Tm94A1_32_E08F	Dead
d-Tm94A1_32_E09F	OK
d-Tm94A1_32_F04F	OK
d-Tm94A1_32_F06F	Dead
d-Tm94A1_32_F12F	OK
d-Tm94A1_32_G02F	OK
d-Tm94A1_32_G05F	OK
d-Tm94A1_32_H04F	Abnormal
d-Tm94A1_32_H12F	OK
d-Tm94A1_33_A01F	OK
d-Tm94A1_33_A03F	OK
d-Tm94A1_33_A05F	OK
d-Tm94A1_33_A06F	OK
d-Tm94A1_33_A07F	OK
d-Tm94A1_33_A08F	OK
d-Tm94A1_33_A09F	OK
d-Tm94A1_33_A11F	OK
d-Tm94A1_33_B01F	Abnormal
d-Tm94A1_33_B03F	OK
d-Tm94A1_33_B08F	OK
d-Tm94A1_33_C07F	OK
d-Tm94A1_33_D02F	OK
d-Tm94A1_33_D04F	OK
d-Tm94A1_33_D05F	OK
d-Tm94A1_33_D06F	OK
d-Tm94A1_33_D12F	Dead
d-Tm94A1_33_E01F	OK
d-Tm94A1_33_E02F	OK
d-Tm94A1_33_E04F	OK
d-Tm94A1_33_E05F	OK
d-Tm94A1_33_E08F	OK
d-Tm94A1_33_E10F	OK
d-Tm94A1_33_E11F	OK
d-Tm94A1_33_F07F	OK
d-Tm94A1_33_F08F	OK
d-Tm94A1_33_F09F	OK
d-Tm94A1_33_F10F	OK
d-Tm94A1_33_F12F	OK
d-Tm94A1_33_G04F	OK
d-Tm94A1_33_H01F	Abnormal
d-Tm94A1_33_H03F	OK
d-Tm94A1_33_H08F	OK
d-Tm94A1_33_H09F	OK
d-Tm94A1_33_H10F	OK
d-Tm94A1_33_H11F	OK
d-Tm94A1_34_A02F	Abnormal
d-Tm94A1_34_A04F	OK
d-Tm94A1_34_A10F	OK
d-Tm94A1_34_B03F	OK
d-Tm94A1_34_B07F	Dead
d-Tm94A1_34_C04F	OK
d-Tm94A1_34_D05F	OK
d-Tm94A1_34_D08F	OK
d-Tm94A1_34_D10F	OK
d-Tm94A1_34_E02F	OK
d-Tm94A1_34_E06F	Dead
d-Tm94A1_34_E07F	OK
d-Tm94A1_34_E08F	OK
d-Tm94A1_34_F02F	OK
d-Tm94A1_34_F03F	Abnormal
d-Tm94A1_34_H01F	Dead
d-Tm94A1_34_H06F	Abnormal
d-Tm94A1_34_H07F	OK
d-Tm94A1_35_A07F	OK
d-Tm94A1_35_B01F	Dead
d-Tm94A1_35_B02F	OK
d-Tm94A1_35_B03F	Dead
d-Tm94A1_35_B04F	OK
d-Tm94A1_35_B07F	Dead
d-Tm94A1_35_B09F	OK
d-Tm94A1_35_C02F	Dead
d-Tm94A1_35_C03F	OK
d-Tm94A1_35_C09F	OK
d-Tm94A1_35_D04F	OK
d-Tm94A1_35_D05F	Dead
d-Tm94A1_35_D11F	Abnormal
d-Tm94A1_35_E02F	OK
d-Tm94A1_35_E03F	OK
d-Tm94A1_35_E09F	Dead
d-Tm94A1_35_E11F	OK
d-Tm94A1_35_F01F	OK
d-Tm94A1_35_F02F	OK
d-Tm94A1_35_F03F	OK
d-Tm94A1_35_F04F	OK
d-Tm94A1_35_F05F	OK
d-Tm94A1_35_G09F	OK
d-Tm94A1_35_H03F	OK
d-Tm94A1_35_H07F	Dead
d-Tm94A1_35_H09F	OK
d-Tm94A1_35_H11F	OK
d-Tm94A1_35_H12F	OK
d-Tm94A1_36_A04F	OK
d-Tm94A1_36_B03F	OK
d-Tm94A1_36_B05F	Abnormal
d-Tm94A1_36_C01F	OK
d-Tm94A1_36_C04F	OK
d-Tm94A1_36_C05F	Dead
d-Tm94A1_36_D05F	Abnormal
d-Tm94A1_36_E04F	OK
d-Tm94A1_36_F03F	OK
d-Tm94A1_36_G04F	OK
d-Tm94A1_36_H01F	OK
d-Tm94A1_36_H02F	OK
d-Tm94A1_36_H03F	OK
