# Supplementary material for: Last-percent improvement in eligibility rates of crop seeds based on quality evaluation using near-infrared imaging spectrometry
Source: PLoS One. 2023 Sep 20;18(9):e0291105. doi: 10.1371/journal.pone.0291105 (PMC10511137; doi:10.1371/journal.pone.0291105)
Supplement: S1 File — (ZIP) [file pone.0291105.s005.zip › data/Y-dTm94A1R.csv]

Label	Germ
d-Tm94A1_06_A11R	Dead
d-Tm94A1_06_D04R	OK
d-Tm94A1_06_E04R	Abnormal
d-Tm94A1_06_E07R	OK
d-Tm94A1_06_F02R	OK
d-Tm94A1_06_F11R	Dead
d-Tm94A1_06_F12R	OK
d-Tm94A1_06_G02R	OK
d-Tm94A1_06_H06R	OK
d-Tm94A1_07_A01R	OK
d-Tm94A1_07_B01R	OK
d-Tm94A1_07_C01R	OK
d-Tm94A1_07_C07R	OK
d-Tm94A1_07_D06R	OK
d-Tm94A1_07_E08R	Dead
d-Tm94A1_07_E10R	OK
d-Tm94A1_07_F02R	OK
d-Tm94A1_08_A07R	OK
d-Tm94A1_08_C01R	OK
d-Tm94A1_08_C05R	Dead
d-Tm94A1_08_C06R	OK
d-Tm94A1_08_C08R	OK
d-Tm94A1_08_D04R	Dead
d-Tm94A1_08_F02R	Dead
d-Tm94A1_08_G01R	OK
d-Tm94A1_08_G05R	Dead
d-Tm94A1_08_G10R	OK
d-Tm94A1_08_H04R	OK
d-Tm94A1_09_A01R	OK
d-Tm94A1_09_A07R	OK
d-Tm94A1_09_A11R	OK
d-Tm94A1_09_B09R	OK
d-Tm94A1_09_B11R	Dead
d-Tm94A1_09_C09R	Dead
d-Tm94A1_09_D04R	Dead
d-Tm94A1_09_D06R	OK
d-Tm94A1_09_E04R	OK
d-Tm94A1_09_E11R	OK
d-Tm94A1_09_E12R	OK
d-Tm94A1_09_G01R	OK
d-Tm94A1_09_H12R	OK
d-Tm94A1_10_C03R	Dead
d-Tm94A1_10_D11R	OK
d-Tm94A1_10_E09R	OK
d-Tm94A1_10_F05R	OK
d-Tm94A1_10_G01R	OK
d-Tm94A1_10_G10R	OK
d-Tm94A1_10_H06R	Dead
d-Tm94A1_25_A06R	OK
d-Tm94A1_25_A10R	OK
d-Tm94A1_25_B06R	OK
d-Tm94A1_25_C01R	OK
d-Tm94A1_25_C02R	OK
d-Tm94A1_25_C04R	OK
d-Tm94A1_25_C12R	Dead
d-Tm94A1_25_D01R	Dead
d-Tm94A1_25_D02R	Dead
d-Tm94A1_25_D06R	Dead
d-Tm94A1_25_D08R	OK
d-Tm94A1_25_D09R	OK
d-Tm94A1_25_E02R	OK
d-Tm94A1_25_E05R	OK
d-Tm94A1_25_E09R	OK
d-Tm94A1_25_E11R	OK
d-Tm94A1_25_F02R	OK
d-Tm94A1_25_F04R	OK
d-Tm94A1_25_F11R	OK
d-Tm94A1_25_G04R	OK
d-Tm94A1_25_G11R	OK
d-Tm94A1_25_H05R	OK
d-Tm94A1_25_H09R	OK
d-Tm94A1_25_H11R	OK
d-Tm94A1_26_A02R	OK
d-Tm94A1_26_A10R	OK
d-Tm94A1_26_A11R	OK
d-Tm94A1_26_B06R	Dead
d-Tm94A1_26_B12R	Dead
d-Tm94A1_26_C03R	OK
d-Tm94A1_26_C08R	OK
d-Tm94A1_26_D04R	OK
d-Tm94A1_26_D05R	Dead
d-Tm94A1_26_D09R	Dead
d-Tm94A1_26_E09R	OK
d-Tm94A1_26_F05R	OK
d-Tm94A1_26_F06R	OK
d-Tm94A1_26_F07R	OK
d-Tm94A1_26_F08R	OK
d-Tm94A1_26_F10R	OK
d-Tm94A1_26_G09R	OK
d-Tm94A1_26_G12R	OK
d-Tm94A1_26_H01R	OK
d-Tm94A1_26_H03R	Dead
d-Tm94A1_26_H05R	OK
d-Tm94A1_27_A01R	OK
d-Tm94A1_27_A04R	Dead
d-Tm94A1_27_A12R	Dead
d-Tm94A1_27_B11R	Dead
d-Tm94A1_27_C12R	Dead
d-Tm94A1_27_D01R	Dead
d-Tm94A1_27_D07R	Dead
d-Tm94A1_27_D09R	OK
d-Tm94A1_27_D12R	OK
d-Tm94A1_27_E01R	Dead
d-Tm94A1_27_E06R	OK
d-Tm94A1_27_E08R	OK
d-Tm94A1_27_F01R	Dead
d-Tm94A1_27_F08R	Dead
d-Tm94A1_27_F09R	OK
d-Tm94A1_27_F11R	OK
d-Tm94A1_27_G01R	Dead
d-Tm94A1_27_G03R	Dead
d-Tm94A1_27_G04R	OK
d-Tm94A1_27_G12R	OK
d-Tm94A1_27_H02R	OK
d-Tm94A1_27_H05R	OK
d-Tm94A1_27_H07R	Abnormal
d-Tm94A1_27_H09R	OK
d-Tm94A1_28_A02R	OK
d-Tm94A1_28_A03R	OK
d-Tm94A1_28_A10R	OK
d-Tm94A1_28_B11R	Dead
d-Tm94A1_28_C05R	OK
d-Tm94A1_28_C07R	OK
d-Tm94A1_28_D01R	Dead
d-Tm94A1_28_D02R	OK
d-Tm94A1_28_D05R	Dead
d-Tm94A1_28_D06R	OK
d-Tm94A1_28_D12R	OK
d-Tm94A1_28_E05R	OK
d-Tm94A1_28_E08R	OK
d-Tm94A1_28_E09R	OK
d-Tm94A1_28_E12R	OK
d-Tm94A1_28_F03R	OK
d-Tm94A1_28_F07R	OK
d-Tm94A1_28_F08R	Dead
d-Tm94A1_28_F10R	OK
d-Tm94A1_28_F11R	OK
d-Tm94A1_28_G04R	OK
d-Tm94A1_28_H02R	OK
d-Tm94A1_28_H06R	OK
d-Tm94A1_28_H07R	Dead
d-Tm94A1_28_H10R	OK
d-Tm94A1_29_A03R	OK
d-Tm94A1_29_B06R	OK
d-Tm94A1_29_B10R	OK
d-Tm94A1_29_B11R	OK
d-Tm94A1_29_C01R	Abnormal
d-Tm94A1_29_D11R	OK
d-Tm94A1_29_E01R	OK
d-Tm94A1_29_E02R	OK
d-Tm94A1_29_E03R	OK
d-Tm94A1_29_E06R	OK
d-Tm94A1_29_E07R	OK
d-Tm94A1_29_F08R	OK
d-Tm94A1_29_F12R	OK
d-Tm94A1_29_G07R	OK
d-Tm94A1_29_G09R	Dead
d-Tm94A1_29_G10R	OK
d-Tm94A1_29_G11R	OK
d-Tm94A1_29_H02R	OK
d-Tm94A1_29_H04R	OK
d-Tm94A1_29_H07R	OK
d-Tm94A1_29_H08R	OK
d-Tm94A1_29_H09R	OK
d-Tm94A1_29_H12R	OK
d-Tm94A1_30_A02R	OK
d-Tm94A1_30_A03R	OK
d-Tm94A1_30_A05R	OK
d-Tm94A1_30_A10R	OK
d-Tm94A1_30_A11R	OK
d-Tm94A1_30_B02R	Dead
d-Tm94A1_30_B08R	OK
d-Tm94A1_30_C06R	OK
d-Tm94A1_30_D01R	OK
d-Tm94A1_30_D04R	OK
d-Tm94A1_30_E04R	OK
d-Tm94A1_30_E05R	OK
d-Tm94A1_30_E08R	Abnormal
d-Tm94A1_30_E09R	OK
d-Tm94A1_30_E11R	Dead
d-Tm94A1_30_F03R	OK
d-Tm94A1_30_F04R	OK
d-Tm94A1_30_F12R	OK
d-Tm94A1_30_G08R	OK
d-Tm94A1_30_H12R	Dead
d-Tm94A1_31_A01R	OK
d-Tm94A1_31_A05R	OK
d-Tm94A1_31_A12R	OK
d-Tm94A1_31_B01R	OK
d-Tm94A1_31_B02R	OK
d-Tm94A1_31_C05R	Dead
d-Tm94A1_31_D01R	Dead
d-Tm94A1_31_D03R	OK
d-Tm94A1_31_D05R	OK
d-Tm94A1_31_D12R	OK
d-Tm94A1_31_E11R	OK
d-Tm94A1_31_F03R	OK
d-Tm94A1_31_F04R	Dead
d-Tm94A1_31_F05R	Dead
d-Tm94A1_31_F07R	OK
d-Tm94A1_31_F08R	OK
d-Tm94A1_31_F10R	OK
d-Tm94A1_31_F12R	Dead
d-Tm94A1_31_G04R	Abnormal
d-Tm94A1_31_H05R	OK
d-Tm94A1_31_H08R	OK
d-Tm94A1_31_H10R	Abnormal
d-Tm94A1_32_A01R	OK
d-Tm94A1_32_A02R	OK
d-Tm94A1_32_A08R	Dead
d-Tm94A1_32_A09R	OK
d-Tm94A1_32_B01R	OK
d-Tm94A1_32_B03R	OK
d-Tm94A1_32_B05R	Dead
d-Tm94A1_32_B08R	Abnormal
d-Tm94A1_32_B09R	Dead
d-Tm94A1_32_C01R	Dead
d-Tm94A1_32_C03R	Dead
d-Tm94A1_32_C05R	OK
d-Tm94A1_32_C06R	OK
d-Tm94A1_32_C08R	Dead
d-Tm94A1_32_C11R	OK
d-Tm94A1_32_C12R	OK
d-Tm94A1_32_D01R	OK
d-Tm94A1_32_D03R	OK
d-Tm94A1_32_D05R	OK
d-Tm94A1_32_D06R	OK
d-Tm94A1_32_D09R	OK
d-Tm94A1_32_D10R	OK
d-Tm94A1_32_E04R	OK
d-Tm94A1_32_E05R	OK
d-Tm94A1_32_E07R	OK
d-Tm94A1_32_E08R	Dead
d-Tm94A1_32_E09R	OK
d-Tm94A1_32_F04R	OK
d-Tm94A1_32_F06R	Dead
d-Tm94A1_32_F12R	OK
d-Tm94A1_32_G02R	OK
d-Tm94A1_32_G05R	OK
d-Tm94A1_32_H04R	Abnormal
d-Tm94A1_32_H12R	OK
d-Tm94A1_33_A01R	OK
d-Tm94A1_33_A03R	OK
d-Tm94A1_33_A05R	OK
d-Tm94A1_33_A06R	OK
d-Tm94A1_33_A07R	OK
d-Tm94A1_33_A08R	OK
d-Tm94A1_33_A09R	OK
d-Tm94A1_33_A11R	OK
d-Tm94A1_33_B01R	Abnormal
d-Tm94A1_33_B03R	OK
d-Tm94A1_33_B08R	OK
d-Tm94A1_33_C07R	OK
d-Tm94A1_33_D02R	OK
d-Tm94A1_33_D04R	OK
d-Tm94A1_33_D05R	OK
d-Tm94A1_33_D06R	OK
d-Tm94A1_33_D12R	Dead
d-Tm94A1_33_E01R	OK
d-Tm94A1_33_E02R	OK
d-Tm94A1_33_E04R	OK
d-Tm94A1_33_E05R	OK
d-Tm94A1_33_E08R	OK
d-Tm94A1_33_E10R	OK
d-Tm94A1_33_E11R	OK
d-Tm94A1_33_F07R	OK
d-Tm94A1_33_F08R	OK
d-Tm94A1_33_F09R	OK
d-Tm94A1_33_F10R	OK
d-Tm94A1_33_F12R	OK
d-Tm94A1_33_G04R	OK
d-Tm94A1_33_H01R	Abnormal
d-Tm94A1_33_H03R	OK
d-Tm94A1_33_H08R	OK
d-Tm94A1_33_H09R	OK
d-Tm94A1_33_H10R	OK
d-Tm94A1_33_H11R	OK
d-Tm94A1_34_A02R	Abnormal
d-Tm94A1_34_A04R	OK
d-Tm94A1_34_A10R	OK
d-Tm94A1_34_B03R	OK
d-Tm94A1_34_B07R	Dead
d-Tm94A1_34_C04R	OK
d-Tm94A1_34_D05R	OK
d-Tm94A1_34_D08R	OK
d-Tm94A1_34_D10R	OK
d-Tm94A1_34_E02R	OK
d-Tm94A1_34_E06R	Dead
d-Tm94A1_34_E07R	OK
d-Tm94A1_34_E08R	OK
d-Tm94A1_34_F02R	OK
d-Tm94A1_34_F03R	Abnormal
d-Tm94A1_34_H01R	Dead
d-Tm94A1_34_H06R	Abnormal
d-Tm94A1_34_H07R	OK
d-Tm94A1_35_A07R	OK
d-Tm94A1_35_B01R	Dead
d-Tm94A1_35_B02R	OK
d-Tm94A1_35_B03R	Dead
d-Tm94A1_35_B04R	OK
d-Tm94A1_35_B07R	Dead
d-Tm94A1_35_B09R	OK
d-Tm94A1_35_C02R	Dead
d-Tm94A1_35_C03R	OK
d-Tm94A1_35_C09R	OK
d-Tm94A1_35_D04R	OK
d-Tm94A1_35_D05R	Dead
d-Tm94A1_35_D11R	Abnormal
d-Tm94A1_35_E02R	OK
d-Tm94A1_35_E03R	OK
d-Tm94A1_35_E09R	Dead
d-Tm94A1_35_E11R	OK
d-Tm94A1_35_F01R	OK
d-Tm94A1_35_F02R	OK
d-Tm94A1_35_F03R	OK
d-Tm94A1_35_F04R	OK
d-Tm94A1_35_F05R	OK
d-Tm94A1_35_G09R	OK
d-Tm94A1_35_H03R	OK
d-Tm94A1_35_H07R	Dead
d-Tm94A1_35_H09R	OK
d-Tm94A1_35_H11R	OK
d-Tm94A1_35_H12R	OK
d-Tm94A1_36_A04R	OK
d-Tm94A1_36_B03R	OK
d-Tm94A1_36_B05R	Abnormal
d-Tm94A1_36_C01R	OK
d-Tm94A1_36_C04R	OK
d-Tm94A1_36_C05R	Dead
d-Tm94A1_36_D05R	Abnormal
d-Tm94A1_36_E04R	OK
d-Tm94A1_36_F03R	OK
d-Tm94A1_36_G04R	OK
d-Tm94A1_36_H01R	OK
d-Tm94A1_36_H02R	OK
d-Tm94A1_36_H03R	OK
