# Supplementary material for: Last-percent improvement in eligibility rates of crop seeds based on quality evaluation using near-infrared imaging spectrometry
Source: PLoS One. 2023 Sep 20;18(9):e0291105. doi: 10.1371/journal.pone.0291105 (PMC10511137; doi:10.1371/journal.pone.0291105)
Supplement: S1 File — (ZIP) [file pone.0291105.s005.zip › data/Y-dTm94B1.csv]

Label	Germ
d-Tm94B1_01_A03F	OK
d-Tm94B1_01_A05F	Abnormal
d-Tm94B1_01_A06F	OK
d-Tm94B1_01_B07F	OK
d-Tm94B1_01_D11F	OK
d-Tm94B1_01_E08F	Abnormal
d-Tm94B1_01_G04F	OK
d-Tm94B1_01_G05F	OK
d-Tm94B1_01_H12F	Abnormal
d-Tm94B1_02_A01F	OK
d-Tm94B1_02_A12F	Abnormal
d-Tm94B1_02_D04F	OK
d-Tm94B1_02_E10F	Dead
d-Tm94B1_02_E12F	Dead
d-Tm94B1_02_F01F	OK
d-Tm94B1_02_G02F	OK
d-Tm94B1_02_H05F	OK
d-Tm94B1_03_C05F	Dead
d-Tm94B1_03_C06F	OK
d-Tm94B1_03_C07F	OK
d-Tm94B1_03_C08F	OK
d-Tm94B1_03_C09F	Abnormal
d-Tm94B1_03_E01F	OK
d-Tm94B1_03_E07F	OK
d-Tm94B1_03_E11F	OK
d-Tm94B1_03_F08F	OK
d-Tm94B1_03_F11F	OK
d-Tm94B1_03_G01F	OK
d-Tm94B1_04_A04F	OK
d-Tm94B1_04_B08F	OK
d-Tm94B1_04_D06F	OK
d-Tm94B1_04_D10F	OK
d-Tm94B1_04_D12F	OK
d-Tm94B1_04_F03F	Dead
d-Tm94B1_04_G09F	Abnormal
d-Tm94B1_04_H02F	OK
d-Tm94B1_04_H09F	OK
d-Tm94B1_05_A05F	Dead
d-Tm94B1_05_A07F	Dead
d-Tm94B1_05_B01F	Dead
d-Tm94B1_05_C04F	OK
d-Tm94B1_05_C07F	Abnormal
d-Tm94B1_05_D02F	OK
d-Tm94B1_05_D03F	Dead
d-Tm94B1_05_D05F	OK
d-Tm94B1_05_D08F	OK
d-Tm94B1_05_E04F	OK
d-Tm94B1_05_G07F	OK
d-Tm94B1_16_A02F	Dead
d-Tm94B1_16_A08F	OK
d-Tm94B1_16_A11F	OK
d-Tm94B1_16_B01F	Dead
d-Tm94B1_16_B02F	Dead
d-Tm94B1_16_B06F	OK
d-Tm94B1_16_C05F	OK
d-Tm94B1_16_C11F	OK
d-Tm94B1_16_D08F	OK
d-Tm94B1_16_D10F	OK
d-Tm94B1_16_E02F	Abnormal
d-Tm94B1_16_E07F	OK
d-Tm94B1_16_E12F	OK
d-Tm94B1_16_F01F	OK
d-Tm94B1_16_F08F	OK
d-Tm94B1_16_F10F	OK
d-Tm94B1_16_F11F	OK
d-Tm94B1_16_G03F	Dead
d-Tm94B1_16_G08F	OK
d-Tm94B1_16_G09F	Abnormal
d-Tm94B1_16_G12F	OK
d-Tm94B1_16_H02F	OK
d-Tm94B1_16_H03F	OK
d-Tm94B1_16_H05F	OK
d-Tm94B1_16_H12F	OK
d-Tm94B1_17_A01F	OK
d-Tm94B1_17_A02F	OK
d-Tm94B1_17_A08F	OK
d-Tm94B1_17_A10F	OK
d-Tm94B1_17_A11F	OK
d-Tm94B1_17_A12F	OK
d-Tm94B1_17_B02F	OK
d-Tm94B1_17_B03F	OK
d-Tm94B1_17_B09F	OK
d-Tm94B1_17_C01F	OK
d-Tm94B1_17_C02F	OK
d-Tm94B1_17_C06F	OK
d-Tm94B1_17_C08F	Abnormal
d-Tm94B1_17_D02F	OK
d-Tm94B1_17_D04F	OK
d-Tm94B1_17_D05F	Dead
d-Tm94B1_17_D06F	OK
d-Tm94B1_17_D07F	OK
d-Tm94B1_17_D08F	OK
d-Tm94B1_17_D10F	OK
d-Tm94B1_17_D12F	Abnormal
d-Tm94B1_17_E02F	OK
d-Tm94B1_17_E10F	OK
d-Tm94B1_17_E11F	OK
d-Tm94B1_17_F06F	OK
d-Tm94B1_17_F08F	OK
d-Tm94B1_17_F09F	OK
d-Tm94B1_17_F11F	Dead
d-Tm94B1_17_G03F	OK
d-Tm94B1_17_G08F	Abnormal
d-Tm94B1_17_H02F	OK
d-Tm94B1_17_H05F	OK
d-Tm94B1_17_H07F	OK
d-Tm94B1_17_H08F	Dead
d-Tm94B1_17_H10F	OK
d-Tm94B1_18_A01F	OK
d-Tm94B1_18_A02F	OK
d-Tm94B1_18_A03F	OK
d-Tm94B1_18_A07F	OK
d-Tm94B1_18_B06F	OK
d-Tm94B1_18_B12F	Abnormal
d-Tm94B1_18_C04F	OK
d-Tm94B1_18_C06F	OK
d-Tm94B1_18_C07F	OK
d-Tm94B1_18_C08F	OK
d-Tm94B1_18_C09F	OK
d-Tm94B1_18_C10F	Dead
d-Tm94B1_18_D02F	OK
d-Tm94B1_18_D04F	OK
d-Tm94B1_18_D05F	OK
d-Tm94B1_18_D07F	OK
d-Tm94B1_18_E06F	Abnormal
d-Tm94B1_18_E07F	OK
d-Tm94B1_18_E08F	OK
d-Tm94B1_18_E12F	Abnormal
d-Tm94B1_18_F02F	Dead
d-Tm94B1_18_F05F	OK
d-Tm94B1_18_F07F	OK
d-Tm94B1_18_F09F	OK
d-Tm94B1_18_G03F	OK
d-Tm94B1_18_G08F	OK
d-Tm94B1_18_G10F	OK
d-Tm94B1_18_H02F	OK
d-Tm94B1_18_H03F	OK
d-Tm94B1_18_H04F	OK
d-Tm94B1_18_H05F	OK
d-Tm94B1_18_H06F	OK
d-Tm94B1_18_H07F	OK
d-Tm94B1_18_H08F	OK
d-Tm94B1_18_H10F	OK
d-Tm94B1_18_H11F	Dead
d-Tm94B1_19_A04F	OK
d-Tm94B1_19_A05F	OK
d-Tm94B1_19_A06F	OK
d-Tm94B1_19_A07F	Abnormal
d-Tm94B1_19_A09F	OK
d-Tm94B1_19_A10F	OK
d-Tm94B1_19_A11F	OK
d-Tm94B1_19_B04F	OK
d-Tm94B1_19_B06F	OK
d-Tm94B1_19_B07F	OK
d-Tm94B1_19_B08F	Dead
d-Tm94B1_19_B11F	OK
d-Tm94B1_19_C01F	OK
d-Tm94B1_19_C02F	OK
d-Tm94B1_19_C05F	OK
d-Tm94B1_19_C06F	OK
d-Tm94B1_19_C12F	Dead
d-Tm94B1_19_D02F	OK
d-Tm94B1_19_D03F	OK
d-Tm94B1_19_D05F	OK
d-Tm94B1_19_D07F	OK
d-Tm94B1_19_D09F	OK
d-Tm94B1_19_D10F	OK
d-Tm94B1_19_D11F	Abnormal
d-Tm94B1_19_E01F	OK
d-Tm94B1_19_E02F	OK
d-Tm94B1_19_E03F	OK
d-Tm94B1_19_E06F	OK
d-Tm94B1_19_E07F	Dead
d-Tm94B1_19_E08F	OK
d-Tm94B1_19_E09F	OK
d-Tm94B1_19_E10F	OK
d-Tm94B1_19_E12F	OK
d-Tm94B1_19_F02F	Dead
d-Tm94B1_19_F06F	Abnormal
d-Tm94B1_19_F07F	OK
d-Tm94B1_19_F10F	OK
d-Tm94B1_19_G02F	OK
d-Tm94B1_19_G06F	Dead
d-Tm94B1_19_G11F	OK
d-Tm94B1_19_H01F	OK
d-Tm94B1_19_H03F	OK
d-Tm94B1_19_H04F	OK
d-Tm94B1_19_H05F	Abnormal
d-Tm94B1_19_H06F	OK
d-Tm94B1_19_H07F	Dead
d-Tm94B1_19_H08F	OK
d-Tm94B1_19_H09F	OK
d-Tm94B1_19_H10F	OK
d-Tm94B1_19_H11F	OK
d-Tm94B1_19_H12F	OK
d-Tm94B1_20_A03F	Dead
d-Tm94B1_20_A07F	OK
d-Tm94B1_20_A11F	OK
d-Tm94B1_20_A12F	Dead
d-Tm94B1_20_B01F	Abnormal
d-Tm94B1_20_B04F	OK
d-Tm94B1_20_B07F	OK
d-Tm94B1_20_B09F	Abnormal
d-Tm94B1_20_B10F	OK
d-Tm94B1_20_B11F	OK
d-Tm94B1_20_C03F	Dead
d-Tm94B1_20_C04F	OK
d-Tm94B1_20_C05F	OK
d-Tm94B1_20_C06F	OK
d-Tm94B1_20_C08F	OK
d-Tm94B1_20_C12F	OK
d-Tm94B1_20_D01F	OK
d-Tm94B1_20_D04F	OK
d-Tm94B1_20_D05F	OK
d-Tm94B1_20_D06F	OK
d-Tm94B1_20_D07F	OK
d-Tm94B1_20_D12F	OK
d-Tm94B1_20_E01F	OK
d-Tm94B1_20_E03F	OK
d-Tm94B1_20_E04F	Abnormal
d-Tm94B1_20_E05F	OK
d-Tm94B1_20_E06F	Abnormal
d-Tm94B1_20_E09F	OK
d-Tm94B1_20_E10F	Abnormal
d-Tm94B1_20_E11F	OK
d-Tm94B1_20_E12F	OK
d-Tm94B1_20_F01F	OK
d-Tm94B1_20_F02F	Dead
d-Tm94B1_20_F05F	OK
d-Tm94B1_20_F11F	OK
d-Tm94B1_20_G11F	Dead
d-Tm94B1_20_H02F	OK
d-Tm94B1_20_H04F	OK
d-Tm94B1_20_H05F	OK
d-Tm94B1_20_H09F	OK
d-Tm94B1_20_H10F	OK
d-Tm94B1_20_H11F	OK
d-Tm94B1_20_H12F	OK
d-Tm94B1_21_A01F	OK
d-Tm94B1_21_A02F	OK
d-Tm94B1_21_A03F	OK
d-Tm94B1_21_A08F	OK
d-Tm94B1_21_A09F	OK
d-Tm94B1_21_A12F	OK
d-Tm94B1_21_B02F	OK
d-Tm94B1_21_B04F	OK
d-Tm94B1_21_B07F	Abnormal
d-Tm94B1_21_C02F	OK
d-Tm94B1_21_C07F	OK
d-Tm94B1_21_D01F	OK
d-Tm94B1_21_D04F	OK
d-Tm94B1_21_D07F	Abnormal
d-Tm94B1_21_D08F	OK
d-Tm94B1_21_D10F	OK
d-Tm94B1_21_D11F	OK
d-Tm94B1_21_D12F	OK
d-Tm94B1_21_E03F	OK
d-Tm94B1_21_E06F	OK
d-Tm94B1_21_E07F	OK
d-Tm94B1_21_E08F	OK
d-Tm94B1_21_E09F	Dead
d-Tm94B1_21_E10F	OK
d-Tm94B1_21_E11F	OK
d-Tm94B1_21_E12F	OK
d-Tm94B1_21_F02F	OK
d-Tm94B1_21_F03F	OK
d-Tm94B1_21_F04F	OK
d-Tm94B1_21_F08F	OK
d-Tm94B1_21_G01F	OK
d-Tm94B1_21_H01F	OK
d-Tm94B1_21_H02F	OK
d-Tm94B1_21_H04F	OK
d-Tm94B1_21_H05F	OK
d-Tm94B1_21_H08F	OK
d-Tm94B1_21_H09F	OK
d-Tm94B1_21_H10F	OK
d-Tm94B1_22_A02F	OK
d-Tm94B1_22_A06F	OK
d-Tm94B1_22_A09F	OK
d-Tm94B1_22_A11F	OK
d-Tm94B1_22_B03F	OK
d-Tm94B1_22_B04F	Dead
d-Tm94B1_22_B08F	OK
d-Tm94B1_22_C02F	OK
d-Tm94B1_22_D03F	OK
d-Tm94B1_22_D04F	OK
d-Tm94B1_22_D07F	OK
d-Tm94B1_22_D09F	OK
d-Tm94B1_22_D11F	OK
d-Tm94B1_22_E01F	OK
d-Tm94B1_22_E05F	OK
d-Tm94B1_22_E06F	OK
d-Tm94B1_22_E07F	OK
d-Tm94B1_22_E08F	OK
d-Tm94B1_22_E10F	OK
d-Tm94B1_22_F03F	OK
d-Tm94B1_22_F05F	OK
d-Tm94B1_22_F08F	OK
d-Tm94B1_22_F12F	OK
d-Tm94B1_22_G02F	OK
d-Tm94B1_22_G03F	OK
d-Tm94B1_22_H04F	OK
d-Tm94B1_22_H07F	OK
d-Tm94B1_22_H08F	OK
d-Tm94B1_22_H09F	OK
d-Tm94B1_22_H11F	OK
d-Tm94B1_23_A01F	OK
d-Tm94B1_23_A03F	OK
d-Tm94B1_23_A05F	OK
d-Tm94B1_23_B02F	OK
d-Tm94B1_23_B12F	Dead
d-Tm94B1_23_C07F	Abnormal
d-Tm94B1_23_C09F	OK
d-Tm94B1_23_D05F	OK
d-Tm94B1_23_D08F	OK
d-Tm94B1_23_D10F	OK
d-Tm94B1_23_E02F	OK
d-Tm94B1_23_E05F	OK
d-Tm94B1_23_E06F	OK
d-Tm94B1_23_F02F	OK
d-Tm94B1_23_F05F	OK
d-Tm94B1_23_F06F	Dead
d-Tm94B1_23_F09F	OK
d-Tm94B1_23_F10F	OK
d-Tm94B1_23_F12F	Abnormal
d-Tm94B1_23_G03F	OK
d-Tm94B1_23_G08F	OK
d-Tm94B1_23_H01F	OK
d-Tm94B1_23_H09F	OK
d-Tm94B1_23_H11F	Dead
d-Tm94B1_23_H12F	OK
d-Tm94B1_24_C02F	OK
d-Tm94B1_24_C03F	OK
d-Tm94B1_24_D03F	OK
d-Tm94B1_24_E02F	Dead
d-Tm94B1_24_F03F	Abnormal
d-Tm94B1_01_A03R	OK
d-Tm94B1_01_A05R	Abnormal
d-Tm94B1_01_A06R	OK
d-Tm94B1_01_B07R	OK
d-Tm94B1_01_D11R	OK
d-Tm94B1_01_E08R	Abnormal
d-Tm94B1_01_G04R	OK
d-Tm94B1_01_G05R	OK
d-Tm94B1_01_H12R	Abnormal
d-Tm94B1_02_A01R	OK
d-Tm94B1_02_A12R	Abnormal
d-Tm94B1_02_D04R	OK
d-Tm94B1_02_E10R	Dead
d-Tm94B1_02_E12R	Dead
d-Tm94B1_02_F01R	OK
d-Tm94B1_02_G02R	OK
d-Tm94B1_02_H05R	OK
d-Tm94B1_03_C05R	Dead
d-Tm94B1_03_C06R	OK
d-Tm94B1_03_C07R	OK
d-Tm94B1_03_C08R	OK
d-Tm94B1_03_C09R	Abnormal
d-Tm94B1_03_E01R	OK
d-Tm94B1_03_E07R	OK
d-Tm94B1_03_E11R	OK
d-Tm94B1_03_F08R	OK
d-Tm94B1_03_F11R	OK
d-Tm94B1_03_G01R	OK
d-Tm94B1_04_A04R	OK
d-Tm94B1_04_B08R	OK
d-Tm94B1_04_D06R	OK
d-Tm94B1_04_D10R	OK
d-Tm94B1_04_D12R	OK
d-Tm94B1_04_F03R	Dead
d-Tm94B1_04_G09R	Abnormal
d-Tm94B1_04_H02R	OK
d-Tm94B1_04_H09R	OK
d-Tm94B1_05_A05R	Dead
d-Tm94B1_05_A07R	Dead
d-Tm94B1_05_B01R	Dead
d-Tm94B1_05_C04R	OK
d-Tm94B1_05_C07R	Abnormal
d-Tm94B1_05_D02R	OK
d-Tm94B1_05_D03R	Dead
d-Tm94B1_05_D05R	OK
d-Tm94B1_05_D08R	OK
d-Tm94B1_05_E04R	OK
d-Tm94B1_05_G07R	OK
d-Tm94B1_16_A02R	Dead
d-Tm94B1_16_A08R	OK
d-Tm94B1_16_A11R	OK
d-Tm94B1_16_B01R	Dead
d-Tm94B1_16_B02R	Dead
d-Tm94B1_16_B06R	OK
d-Tm94B1_16_C05R	OK
d-Tm94B1_16_C11R	OK
d-Tm94B1_16_D08R	OK
d-Tm94B1_16_D10R	OK
d-Tm94B1_16_E02R	Abnormal
d-Tm94B1_16_E07R	OK
d-Tm94B1_16_E12R	OK
d-Tm94B1_16_F01R	OK
d-Tm94B1_16_F08R	OK
d-Tm94B1_16_F10R	OK
d-Tm94B1_16_F11R	OK
d-Tm94B1_16_G03R	Dead
d-Tm94B1_16_G08R	OK
d-Tm94B1_16_G09R	Abnormal
d-Tm94B1_16_G12R	OK
d-Tm94B1_16_H02R	OK
d-Tm94B1_16_H03R	OK
d-Tm94B1_16_H05R	OK
d-Tm94B1_16_H12R	OK
d-Tm94B1_17_A01R	OK
d-Tm94B1_17_A02R	OK
d-Tm94B1_17_A08R	OK
d-Tm94B1_17_A10R	OK
d-Tm94B1_17_A11R	OK
d-Tm94B1_17_A12R	OK
d-Tm94B1_17_B02R	OK
d-Tm94B1_17_B03R	OK
d-Tm94B1_17_B09R	OK
d-Tm94B1_17_C01R	OK
d-Tm94B1_17_C02R	OK
d-Tm94B1_17_C06R	OK
d-Tm94B1_17_C08R	Abnormal
d-Tm94B1_17_D02R	OK
d-Tm94B1_17_D04R	OK
d-Tm94B1_17_D05R	Dead
d-Tm94B1_17_D06R	OK
d-Tm94B1_17_D07R	OK
d-Tm94B1_17_D08R	OK
d-Tm94B1_17_D10R	OK
d-Tm94B1_17_D12R	Abnormal
d-Tm94B1_17_E02R	OK
d-Tm94B1_17_E10R	OK
d-Tm94B1_17_E11R	OK
d-Tm94B1_17_F06R	OK
d-Tm94B1_17_F08R	OK
d-Tm94B1_17_F09R	OK
d-Tm94B1_17_F11R	Dead
d-Tm94B1_17_G03R	OK
d-Tm94B1_17_G08R	Abnormal
d-Tm94B1_17_H02R	OK
d-Tm94B1_17_H05R	OK
d-Tm94B1_17_H07R	OK
d-Tm94B1_17_H08R	Dead
d-Tm94B1_17_H10R	OK
d-Tm94B1_18_A01R	OK
d-Tm94B1_18_A02R	OK
d-Tm94B1_18_A03R	OK
d-Tm94B1_18_A07R	OK
d-Tm94B1_18_B06R	OK
d-Tm94B1_18_B12R	Abnormal
d-Tm94B1_18_C04R	OK
d-Tm94B1_18_C06R	OK
d-Tm94B1_18_C07R	OK
d-Tm94B1_18_C08R	OK
d-Tm94B1_18_C09R	OK
d-Tm94B1_18_C10R	Dead
d-Tm94B1_18_D02R	OK
d-Tm94B1_18_D04R	OK
d-Tm94B1_18_D05R	OK
d-Tm94B1_18_D07R	OK
d-Tm94B1_18_E06R	Abnormal
d-Tm94B1_18_E07R	OK
d-Tm94B1_18_E08R	OK
d-Tm94B1_18_E12R	Abnormal
d-Tm94B1_18_F02R	Dead
d-Tm94B1_18_F05R	OK
d-Tm94B1_18_F07R	OK
d-Tm94B1_18_F09R	OK
d-Tm94B1_18_G03R	OK
d-Tm94B1_18_G08R	OK
d-Tm94B1_18_G10R	OK
d-Tm94B1_18_H02R	OK
d-Tm94B1_18_H03R	OK
d-Tm94B1_18_H04R	OK
d-Tm94B1_18_H05R	OK
d-Tm94B1_18_H06R	OK
d-Tm94B1_18_H07R	OK
d-Tm94B1_18_H08R	OK
d-Tm94B1_18_H10R	OK
d-Tm94B1_18_H11R	Dead
d-Tm94B1_19_A04R	OK
d-Tm94B1_19_A05R	OK
d-Tm94B1_19_A06R	OK
d-Tm94B1_19_A07R	Abnormal
d-Tm94B1_19_A09R	OK
d-Tm94B1_19_A10R	OK
d-Tm94B1_19_A11R	OK
d-Tm94B1_19_B04R	OK
d-Tm94B1_19_B06R	OK
d-Tm94B1_19_B07R	OK
d-Tm94B1_19_B08R	Dead
d-Tm94B1_19_B11R	OK
d-Tm94B1_19_C01R	OK
d-Tm94B1_19_C02R	OK
d-Tm94B1_19_C05R	OK
d-Tm94B1_19_C06R	OK
d-Tm94B1_19_C12R	Dead
d-Tm94B1_19_D02R	OK
d-Tm94B1_19_D03R	OK
d-Tm94B1_19_D05R	OK
d-Tm94B1_19_D07R	OK
d-Tm94B1_19_D09R	OK
d-Tm94B1_19_D10R	OK
d-Tm94B1_19_D11R	Abnormal
d-Tm94B1_19_E01R	OK
d-Tm94B1_19_E02R	OK
d-Tm94B1_19_E03R	OK
d-Tm94B1_19_E06R	OK
d-Tm94B1_19_E07R	Dead
d-Tm94B1_19_E08R	OK
d-Tm94B1_19_E09R	OK
d-Tm94B1_19_E10R	OK
d-Tm94B1_19_E12R	OK
d-Tm94B1_19_F02R	Dead
d-Tm94B1_19_F06R	Abnormal
d-Tm94B1_19_F07R	OK
d-Tm94B1_19_F10R	OK
d-Tm94B1_19_G02R	OK
d-Tm94B1_19_G06R	Dead
d-Tm94B1_19_G11R	OK
d-Tm94B1_19_H01R	OK
d-Tm94B1_19_H03R	OK
d-Tm94B1_19_H04R	OK
d-Tm94B1_19_H05R	Abnormal
d-Tm94B1_19_H06R	OK
d-Tm94B1_19_H07R	Dead
d-Tm94B1_19_H08R	OK
d-Tm94B1_19_H09R	OK
d-Tm94B1_19_H10R	OK
d-Tm94B1_19_H11R	OK
d-Tm94B1_19_H12R	OK
d-Tm94B1_20_A03R	Dead
d-Tm94B1_20_A07R	OK
d-Tm94B1_20_A11R	OK
d-Tm94B1_20_A12R	Dead
d-Tm94B1_20_B01R	Abnormal
d-Tm94B1_20_B04R	OK
d-Tm94B1_20_B07R	OK
d-Tm94B1_20_B09R	Abnormal
d-Tm94B1_20_B10R	OK
d-Tm94B1_20_B11R	OK
d-Tm94B1_20_C03R	Dead
d-Tm94B1_20_C04R	OK
d-Tm94B1_20_C05R	OK
d-Tm94B1_20_C06R	OK
d-Tm94B1_20_C08R	OK
d-Tm94B1_20_C12R	OK
d-Tm94B1_20_D01R	OK
d-Tm94B1_20_D04R	OK
d-Tm94B1_20_D05R	OK
d-Tm94B1_20_D06R	OK
d-Tm94B1_20_D07R	OK
d-Tm94B1_20_D12R	OK
d-Tm94B1_20_E01R	OK
d-Tm94B1_20_E03R	OK
d-Tm94B1_20_E04R	Abnormal
d-Tm94B1_20_E05R	OK
d-Tm94B1_20_E06R	Abnormal
d-Tm94B1_20_E09R	OK
d-Tm94B1_20_E10R	Abnormal
d-Tm94B1_20_E11R	OK
d-Tm94B1_20_E12R	OK
d-Tm94B1_20_F01R	OK
d-Tm94B1_20_F02R	Dead
d-Tm94B1_20_F05R	OK
d-Tm94B1_20_F11R	OK
d-Tm94B1_20_G11R	Dead
d-Tm94B1_20_H02R	OK
d-Tm94B1_20_H04R	OK
d-Tm94B1_20_H05R	OK
d-Tm94B1_20_H09R	OK
d-Tm94B1_20_H10R	OK
d-Tm94B1_20_H11R	OK
d-Tm94B1_20_H12R	OK
d-Tm94B1_21_A01R	OK
d-Tm94B1_21_A02R	OK
d-Tm94B1_21_A03R	OK
d-Tm94B1_21_A08R	OK
d-Tm94B1_21_A09R	OK
d-Tm94B1_21_A12R	OK
d-Tm94B1_21_B02R	OK
d-Tm94B1_21_B04R	OK
d-Tm94B1_21_B07R	Abnormal
d-Tm94B1_21_C02R	OK
d-Tm94B1_21_C07R	OK
d-Tm94B1_21_D01R	OK
d-Tm94B1_21_D04R	OK
d-Tm94B1_21_D07R	Abnormal
d-Tm94B1_21_D08R	OK
d-Tm94B1_21_D10R	OK
d-Tm94B1_21_D11R	OK
d-Tm94B1_21_D12R	OK
d-Tm94B1_21_E03R	OK
d-Tm94B1_21_E06R	OK
d-Tm94B1_21_E07R	OK
d-Tm94B1_21_E08R	OK
d-Tm94B1_21_E09R	Dead
d-Tm94B1_21_E10R	OK
d-Tm94B1_21_E11R	OK
d-Tm94B1_21_E12R	OK
d-Tm94B1_21_F02R	OK
d-Tm94B1_21_F03R	OK
d-Tm94B1_21_F04R	OK
d-Tm94B1_21_F08R	OK
d-Tm94B1_21_G01R	OK
d-Tm94B1_21_H01R	OK
d-Tm94B1_21_H02R	OK
d-Tm94B1_21_H04R	OK
d-Tm94B1_21_H05R	OK
d-Tm94B1_21_H08R	OK
d-Tm94B1_21_H09R	OK
d-Tm94B1_21_H10R	OK
d-Tm94B1_22_A02R	OK
d-Tm94B1_22_A06R	OK
d-Tm94B1_22_A09R	OK
d-Tm94B1_22_A11R	OK
d-Tm94B1_22_B03R	OK
d-Tm94B1_22_B04R	Dead
d-Tm94B1_22_B08R	OK
d-Tm94B1_22_C02R	OK
d-Tm94B1_22_D03R	OK
d-Tm94B1_22_D04R	OK
d-Tm94B1_22_D07R	OK
d-Tm94B1_22_D09R	OK
d-Tm94B1_22_D11R	OK
d-Tm94B1_22_E01R	OK
d-Tm94B1_22_E05R	OK
d-Tm94B1_22_E06R	OK
d-Tm94B1_22_E07R	OK
d-Tm94B1_22_E08R	OK
d-Tm94B1_22_E10R	OK
d-Tm94B1_22_F03R	OK
d-Tm94B1_22_F05R	OK
d-Tm94B1_22_F08R	OK
d-Tm94B1_22_F12R	OK
d-Tm94B1_22_G02R	OK
d-Tm94B1_22_G03R	OK
d-Tm94B1_22_H04R	OK
d-Tm94B1_22_H07R	OK
d-Tm94B1_22_H08R	OK
d-Tm94B1_22_H09R	OK
d-Tm94B1_22_H11R	OK
d-Tm94B1_23_A01R	OK
d-Tm94B1_23_A03R	OK
d-Tm94B1_23_A05R	OK
d-Tm94B1_23_B02R	OK
d-Tm94B1_23_B12R	Dead
d-Tm94B1_23_C07R	Abnormal
d-Tm94B1_23_C09R	OK
d-Tm94B1_23_D05R	OK
d-Tm94B1_23_D08R	OK
d-Tm94B1_23_D10R	OK
d-Tm94B1_23_E02R	OK
d-Tm94B1_23_E05R	OK
d-Tm94B1_23_E06R	OK
d-Tm94B1_23_F02R	OK
d-Tm94B1_23_F05R	OK
d-Tm94B1_23_F06R	Dead
d-Tm94B1_23_F09R	OK
d-Tm94B1_23_F10R	OK
d-Tm94B1_23_F12R	Abnormal
d-Tm94B1_23_G03R	OK
d-Tm94B1_23_G08R	OK
d-Tm94B1_23_H01R	OK
d-Tm94B1_23_H09R	OK
d-Tm94B1_23_H11R	Dead
d-Tm94B1_23_H12R	OK
d-Tm94B1_24_C02R	OK
d-Tm94B1_24_C03R	OK
d-Tm94B1_24_D03R	OK
d-Tm94B1_24_E02R	Dead
d-Tm94B1_24_F03R	Abnormal
