# Supplementary material for: Last-percent improvement in eligibility rates of crop seeds based on quality evaluation using near-infrared imaging spectrometry
Source: PLoS One. 2023 Sep 20;18(9):e0291105. doi: 10.1371/journal.pone.0291105 (PMC10511137; doi:10.1371/journal.pone.0291105)
Supplement: S1 File — (ZIP) [file pone.0291105.s005.zip › ST1_SpectralTransformation.R]

## Clearing Objects ############################################################
#
if(dev.cur() > 1) dev.off()
rm(list=ls(envir=globalenv()), envir=globalenv())

## Functions ###################################################################
#
source("_functions.R")

## Package Installation ########################################################
#
pkgs <- c('signal')
repos <- "http://cran.us.r-project.org"
loadPackages(pkgs, repos)

################################################################################
## Tunable Parameters ##########################################################
################################################################################
#
# (Directory and File Suffix)
datadir <- "data"

dsets <- c(
	"dSq5A1F",   "dSq5A1R",
	"dPe19A1F",  "dPe19A1R",
	"dLe803A1F", "dLe803A1R",
	"dBo22A1F",  "dBo22A1R",
	"dBo51A1F",  "dBo51A1R",
	"dTm94A1F",  "dTm94A1R",
	"dTm221A1F", "dTm221A1R",
	"dCa47gA1F", "dCa47gA1R",
	"dCa47hA1F", "dCa47hA1R",
	"dCa47A1F",  "dCa47A1R",
	"dSq5A2",
	"dPe19A2",
	"dLe803A2",
	"dBo22A2",
	"dTm94B1",
	"dCa47A2B1"
)

# (Valid Wavelength Range)
range <- c(979, 2200)

################################################################################
#
# Raw and Transformed Spectra => list[[n]]
# n=
#  1. R				 2. (Smoothed) R
#  3. R.SNV			 4. (Smoothed) R.SNV
#  5. 1/R			 6. (Smoothed) 1/R
#  7. 1/R.SNV		 8. (Smoothed) 1/R.SNV
#  9. -logR			10. (Smoothed) -logR
# 11. -logR.SNV		12. (Smoothed) -logR.SNV
#
################################################################################


## Transforming Spectral Data ##################################################
#
list <- as.list(NULL)

for (dset in dsets)
{
	infile <- sprintf("%s/00_X-%s.csv", datadir, dset)
	
	spec <- read.csv(infile, header=T, row.names=1)	# Reflectance Spectra (%)
	wav <- as.numeric(substring(colnames(spec), 2))	# Wavelength
	
	valid <- which(wav >= range[1] & wav <= range[2])
	data <- as.matrix(spec)
	
	list[[1]] <- data / 100			# Raw
	list[[5]] <- 1 / list[[1]]		# Reciprocal
	list[[9]] <- log10(list[[5]])	# Pseudo-Absorbance
	
	# (SG Filter)
	#
	for (i in 0:2)
	{
		src <- i * 4 + 1
		dst <- src + 1
		list[[dst]] <- sgfiltMat(list[[src]])
	}
	
	# (SNV)
	#
	for (i in 0:2)
	{
		for (j in 1:2)
		{
			src <- i * 4 + j
			dst <- src + 2
			list[[dst]] <- snvMat(list[[src]], valid)
		}
	}
	
	# (Cropping Valid Range)
	#
	wav <- wav[valid]
	
	for (i in 1:12)
	{
		list[[i]] <- list[[i]][,valid]
	}
	
	# (Saving Data Files)
	#
	for (i in 1:12)
	{
		outfile <- sprintf("%s/%02d_X-%s.csv", datadir, i, dset)
		outdata <- format(round(list[[i]], 6), nsmall=6)
		
		colnames(outdata) <- trimws(format(wav, nsmall=2))
		write.csv(outdata, outfile, quote=F)
	}
}
