# Supplementary material for: Last-percent improvement in eligibility rates of crop seeds based on quality evaluation using near-infrared imaging spectrometry
Source: PLoS One. 2023 Sep 20;18(9):e0291105. doi: 10.1371/journal.pone.0291105 (PMC10511137; doi:10.1371/journal.pone.0291105)
Supplement: S1 File — (ZIP) [file pone.0291105.s005.zip › ST2_ModelDeviation.R]

## Clearing Objects ############################################################
#
if(dev.cur() > 1) dev.off()
rm(list=ls(envir=globalenv()), envir=globalenv())

## Functions ###################################################################
#
source("_functions.R")

## Package Installation ########################################################
#
pkgs <- c('glmnet', 'pls', 'resample', 'doParallel', 'parallel')
repos <- "http://cran.us.r-project.org"
loadPackages(pkgs, repos)

################################################################################
## Tunable Parameters ##########################################################
################################################################################
#
# (Directory and File Suffix)
datadir <- "data"

#dsets <- c("dSq5A1F",   "dSq5A1R")		# Squash
#dsets <- c("dPe19A1F",  "dPe19A1R")	# Pea
#dsets <- c("dLe803A1F", "dLe803A1R")	# Lettuce
#dsets <- c("dBo22A1F",  "dBo22A1R")	# Bunching Onion Bo.22
#dsets <- c("dBo51A1F",  "dBo51A1R")	# Bunching Onion Bo.51
#dsets <- c("dTm94A1F",  "dTm94A1R")	# Tomato No. 94
#dsets <- c("dTm221A1F", "dTm221A1R")	# Tomato No. 221
#dsets <- c("dCa47gA1F", "dCa47gA1R")	# Cauliflower (Germinability Only)
#dsets <- c("dCa47hA1F", "dCa47hA1R")	# Cauliflower (Haplotype Only)
dsets <- c("dCa47A1F",  "dCa47A1R")		# Cauliflower ("Direct" Method)

specs <- 1:12						# Range of Transformed Spectra
nIter <- 5							# Number of Iterations
seeds <- rep(0, nIter)				# Random Seeds (0 => Unfixed)

kCV <- 8							# Number of Folds (Cross Validation)

# (For Parallel Computing)
nCores <- detectCores(logical=F)	# Number of CPU Cores/Threads (logical=F/T)
#
################################################################################

## Preparation #################################################################

registerDoParallel(nCores)
iters <- 1:nIter

# (Setting LASSO Lambda)
#
lambdaRange <- c(1)

step <- 100
powL <- 5

for (i in -(1:powL))
{
	ini <- 10^i
	by <- ini/step
	
	lambdaRange <- c(seq(ini, ini*10-by, by=by), lambdaRange)
}

# (Setting Random Seeds)
#
set.seed(NULL)

for (iter in iters)
{
	seed <- seeds[iter]
	if (seed==0) seeds[iter] <- round(runif(1)*10000)
}

# (Objective Variable)
#
Y <- list(NULL)
nset <- as.vector(NULL)

for (set in 1:2)
{
	dset <- dsets[set]
	
	infile <- sprintf("%s/Y-%s.csv", datadir, dset)
	Ylab <- read.csv(infile, header=T, row.name=1)
	
	nrow <- nrow(Ylab)
	nset[set] <- nrow
	
	Y[[set]] <- matrix(ncol=1, rep(-1,nrow))
	rownames(Y[[set]]) <- rownames(Ylab)
	
	which <- (Ylab=="OK")
	Y[[set]][which,] <- 1	# Dummy Variable: OK=>1, NG=>-1
}

Y[[3]] <- c(Y[[1]], Y[[2]])
nset[3] <- sum(nset)

## Deriving Discriminant Models ################################################
#
colnames <- c(
	"Spectrum", "Iteration", "Random", "nVarLASSO", "nVarPLSDA", 
	"nSet1",  "nSet2",  "nSet3",
	"nComp1", "nComp2", "nComp3",
	"cal1.sRecv", "cal1.sP", "cal1.sR", "cal1.sA", "cal1.sSpec", "cal1.Amax", "cal1.AUCPR", "cal1.AUCrPR",
	"val1.sRecv", "val1.sP", "val1.sR", "val1.sA", "val1.sSpec", "val1.Amax", "val1.AUCPR", "val1.AUCrPR",
	"cal2.sRecv", "cal2.sP", "cal2.sR", "cal2.sA", "cal2.sSpec", "cal2.Amax", "cal2.AUCPR", "cal2.AUCrPR",
	"val2.sRecv", "val2.sP", "val2.sR", "val2.sA", "val2.sSpec", "val2.Amax", "cal2.AUCPR", "cal2.AUCrPR",
	"cal3.sRecv", "cal3.sP", "cal3.sR", "cal3.sA", "cal3.sSpec", "cal3.Amax", "cal3.AUCPR", "cal3.AUCrPR",
	"VarIndex"
)

result <- data.frame(matrix(nrow=0, ncol=length(colnames)))

for (spec in specs)
{	
	# (Loading Spectra)
	#
	X <- list(NULL)
	
	for (set in 1:2)
	{
		dset <- dsets[set]
		
		infile <- sprintf("%s/%02d_X-%s.csv", datadir, spec, dset)
		X[[set]] <- read.csv(infile, header=T, row.name=1)
	}
	
	X[[3]] <- rbind(X[[1]], X[[2]])
	
	for (iter in iters)
	{
		cat(sprintf("Now processing spectrum %02d (Iteration: %d/%d)", spec, iter, nIter))
		flush.console()
		
		seed <- seeds[iter]
		set.seed(seed)
		
		scaleX <- scale(X[[3]])
		scaleY <- scale(Y[[3]])
		
		# (1. Determining Priority of Explanatory Variables by PLS-DA)
		#
		ncomp <- qr(scaleX)$rank
		
		pls.options(parallel = makeCluster(nCores, type="PSOCK")) 
		pls0.cv	<- plsr(scaleY~ scaleX, ncomp=ncomp, scale=F, validation="CV", segments=kCV)
		stopCluster(pls.options()$parallel)
		
		pls0.cv.rss    <- pls0.cv$validation$PRESS
		pls0.ncomp.opt <- which(pls0.cv.rss==min(pls0.cv.rss))[1]
		pls0.coef.opt  <- pls0.cv$coefficients[,,pls0.ncomp.opt]
		
		# (2-1. Adaptive LASSO)
		#
		alas.cv <- cv.glmnet(
			scaleX, scaleY, scale=F, parallel=T, alpha=1, lambda=lambdaRange,
			nfolds=kCV, penalty.factor=1/abs(pls0.coef.opt)
		)
		alas <- alas.cv$glmnet.fit
		alas.lambda.opt <- alas.cv$lambda.min
		
		nvar.max <- alas$df[which(alas$lambda==alas.cv$lambda.min)]
		
		#if (nvar.max < 2) 
		#{
		#	cat(": Skipped.\n")
		#	next
		#}
		
		# (2-2. Resolving 'Solution Path')
		#
		lambda.indices <- which(alas$df>1 & alas$df<=nvar.max)
		
		nrow <- length(lambda.indices)
		ncol <- ncol(scaleX)
		
		alas.coef <- data.frame(matrix(nrow=nrow, ncol=ncol))
		
		for (row in 1:nrow)
		{
			lambda.index <- lambda.indices[row]
			alas.coef[row,] <- alas$beta[,lambda.index]
		}
		
		vars.candidates <- (alas.coef!=0)
		vars.candidates <- unique(vars.candidates)
		
		nrow <- nrow(vars.candidates)
		
		# (3. Deriving Discriminant Models by PLS-DA)
		#
		scaleY.cal     <- list(NULL)
		scaleX.cal.all <- list(NULL)
		scaleX.val.all <- list(NULL)
		
		for (set in 1:3)
		{
			scaleY.cal[[set]] <- scale(Y[[set]])
			scaleX.cal.all[[set]] <- scale(X[[set]])
			
			if (set<3)
			{
				scaleX.val.all[[set]] <- scaleMat(X[[set]], X[[3-set]])
			}
		}
		
		scaleX.val.all[[3]] <- scaleX.cal.all[[3]]
		
		#cat(sprintf(" (nVar up to %d)", nvar.max))
		#flush.console()
		
		for (row in 0:nrow) # Testing Combinations of Explanatory Variables Recursively
		{
			# (Preparing datasets for calibration and outer cross validation)
			#
			vars.indices <- 1:ncol
			if (row>0) vars.indices <- which(vars.candidates[row,])
			
			nvar <- length(vars.indices)
			
			scaleX.cal <- list(NULL)
			scaleX.val <- list(NULL)
			
			for (set in 1:3)
			{
				scaleX.cal[[set]] <- scaleX.cal.all[[set]][,vars.indices] 
				ncomp <- qr(scaleX.cal[[set]])$rank
				
				if (set<3)
				{
					scaleX.val[[set]] <- scaleX.cal[[set]]
				}
			}
			
			scaleX.val[[3]] <- scaleX.cal[[3]]
			
			# (Start Modeling)
			#
			pls.opt <- list(NULL)
			ncomp.opt <- as.vector(NULL)
			
			for (set in 1:3)
			{
				pls.options(parallel = makeCluster(nCores, type="PSOCK"))
				pls.cv <- plsr(
					scaleY.cal[[set]]~ scaleX.cal[[set]], ncomp=ncomp, scale=F, validation="CV", segments=kCV
				)
				stopCluster(pls.options()$parallel)
				
				pls.cv.rss <- pls.cv$validation$PRESS
				ncomp.opt[set] <- which(pls.cv.rss==min(pls.cv.rss))[1]
				
				pls.opt[[set]] <- plsr(scaleY.cal[[set]]~ scaleX.cal[[set]], ncomp=ncomp.opt[set], scale=F)
			}
			
			# (Calculating Scores)
			#
			score.cal <- list(NULL)
			score.val <- list(NULL)
			
			for (set in 1:3)
			{
				score.cal[[set]] <- predict(pls.opt[[set]], newdata=as.matrix(scaleX.cal[[set]]), ncomp=ncomp.opt[set])
				
				if (set<3)
				{
					score.val[[set]] <- predict(pls.opt[[set]], newdata=as.matrix(scaleX.cal[[3-set]]), ncomp=ncomp.opt[set])
				}
			}
			
			score.val[[3]] <- score.cal[[3]]
			
			# (Evaluating Performance)
			#
			eval <- list(NULL)
			
			for (set in 1:3)
			{
				val <- ifelse(set<3, 3-set, 3)
				eval[[set]] <- evalModel(Y[[set]], Y[[val]], score.cal[[set]], score.val[[set]])
			}
			
			# (Output Results)
			sVars <- paste(vars.indices, collapse="|")
			entry <- 
				c(
					spec, iter, seed, nvar.max, nvar, nset, ncomp.opt,
					c(t(eval[[1]]), t(eval[[2]]), eval[[3]][1,]),
					sVars
				)
			
			result <- rbind(result, entry)
			
			row <- nrow(result)
			rownames(result)[row] <- row
			
			cat(".")
			flush.console()
			
			set.seed(NULL)
		}
		
		cat(" Finished.\r\n")
	}
}

colnames(result) <- colnames

outfile <- "ST2_Results.csv"
write.csv(result, outfile)

options(warn=1)
