# Supplementary material for: Last-percent improvement in eligibility rates of crop seeds based on quality evaluation using near-infrared imaging spectrometry
Source: PLoS One. 2023 Sep 20;18(9):e0291105. doi: 10.1371/journal.pone.0291105 (PMC10511137; doi:10.1371/journal.pone.0291105)
Supplement: S1 File — (ZIP) [file pone.0291105.s005.zip › ST3_CheckSelected.R]

#* Clearing Objects ************************************************************
#
if(dev.cur() > 1) dev.off()
rm(list=ls(envir=globalenv()), envir=globalenv())

#* Functions *******************************************************************
#
source("_functions.R")

#* Package Installation ********************************************************
#
packages <- c('glmnet', 'pls', 'resample', 'doParallel', 'parallel')
repos <- "http://cran.us.r-project.org"
loadPackages(packages, repos)

################################################################################
## Tunable Parameters ##########################################################
################################################################################
#
# (Directory and File Preference)
datadir <- "data"

#posts[1], posts[2], spec, varIndices
candidates <- list(
	c("dSq5A1F",  "dSq5A1R",   06, 2,11,22,26,48,61,73,74,88,109,116,117,122,123,133,137,142,146,147,155,160,163,172,176,183,185,189,193,199),
	c("dPe19A1F", "dPe19A1R",  09, 1,23,70,71,90,113,119,145,147,151,158,160,161,163,165,170,171,173,174,175,178,179,182,183,184,197,199),
	c("dLe803A1F","dLe803A1R", 05, 1,3,6,13,14,20,47,52,59,71,75,79,93,98,107,116,125,126,148,163,171,175,179,184,187,189,190,192,195,198,200,201),
	c("dBo22A1F", "dBo22A1R",  01, 1,2,3,4,10,49,75,99,104,106,110,116,122,124,125,126,127,129,131,135,136,139,140,141,161,168,177,179,184,194,196,198,199,200,201),
	c("dBo51A1F", "dBo51A1R",  12, 3,4,6,10,33,70,83,84,89,117,118,131,133,145,150,198),
	c("dTm94A1F", "dTm94A1R",  10, 1,3,4,9,17,31,51,58,66,77,79,83,101,102,105,111,112,116,122,142,144,145,155,164,168,171,172,173,184,187,188,192,199),
	c("dTm221A1F","dTm221A1R", 02, 1,3,12,20,35,36,37,40,50,72,90,96,97,110,116,120,124,143,153,161,163,164,168,171,175,183,184,185,197),
	c("dCa47gA1F","dCa47gA1R", 12, 22,23,27,31,39,49,67,68,87,88,89,93,105,109,110,117,120,141,145,153,163,164,181,184,185,188,194,197),
	c("dCa47hA1F","dCa47hA1R", 12, 18,19,27,28,31,35,38,40,42,46,68,69,77,112,118,142,153,159,166,168,172,176,183,186,195,199),
	c("dCa47A1F", "dCa47A1R",  08, 7,17,23,27,31,38,40,57,58,69,75,86,88,105,113,117,118,120,125,139,142,153,160,163,166,168,169,183,186,193,197)
)

# (For Parallel Computing)
nCores <- detectCores(logical=F)	# Number of CPU Cores/Threads (logical=F/T)

nIter <- 20				# Number of Iterations
seeds <- rep(0, nIter)	# Random Seeds (0 => Unfixed)

kCV <- 8				# Number of Folds (Cross Validation)
#
################################################################################


registerDoParallel(nCores)
iters <- 1:nIter

# LASSO Lambda
#
lambdaRange <- c(1)

step <- 100
powL <- 5

for (i in -(1:powL))
{
	ini <- 10^i
	by <- ini / step
	
	lambdaRange <- c(seq(ini, ini * 10 - by, by=by), lambdaRange)
}

# Random Seeds
#
set.seed(NULL)

for (iter in iters)
{
	seed <- seeds[iter]
	if (seed==0) seeds[iter] <- round(runif(1)*10000)
}

#* Discriminant Modeling *******************************************************
#
colnames <- c(
	"Set1", "Set2", "Spectrum",
	"Iteration", "Random", "nVarPLSDA", 
	"nSet1", "nSet2", "nSet3",
	"nComp1", "nComp2", "nComp3",
	"cal1.sRecv", "cal1.sP", "cal1.sR", "cal1.sA", "cal1.sSpec", "cal1.Amax", "cal1.AUCPR", "cal1.AUCrPR",
	"val1.sRecv", "val1.sP", "val1.sR", "val1.sA", "val1.sSpec", "val1.Amax", "val1.AUCPR", "val1.AUCrPR",
	"cal2.sRecv", "cal2.sP", "cal2.sR", "cal2.sA", "cal2.sSpec", "cal2.Amax", "cal2.AUCPR", "cal2.AUCrPR",
	"val2.sRecv", "val2.sP", "val2.sR", "val2.sA", "val2.sSpec", "val2.Amax", "cal2.AUCPR", "cal2.AUCrPR",
	"cal3.sRecv", "cal3.sP", "cal3.sR", "cal3.sA", "cal3.sSpec", "cal3.Amax", "cal3.AUCPR", "cal3.AUCrPR",
	"VarIndex"
)

result <- data.frame(matrix(nrow=0, ncol=length(colnames)))

for (candidate in candidates)
{
	posts <- candidate[1:2]
	spec  <- as.numeric(candidate[3])
	
	vars.indices <- as.numeric(candidate[-(1:3)])
	nvar <- length(vars.indices)
	
	# Objective Variable
	#
	Y <- list(NULL)
	nset <- as.vector(NULL)

	for (set in 1:2)
	{
		post <- posts[set]
		
		infile <- sprintf("%s/Y-%s.csv", datadir, post)
		Ylabel <- read.csv(infile, header=T, row.name=1)
		
		nrow <- nrow(Ylabel)
		nset[set] <- nrow
		
		Y[[set]] <- matrix(ncol=1, rep(-1, nrow))
		rownames(Y[[set]]) <- rownames(Ylabel)
		
		which <- (Ylabel == "OK")
		Y[[set]][which,] <- 1	# Dummy Variables: OK => 1, NG => -1
	}
	
	Y[[3]] <- c(Y[[1]], Y[[2]])
	nset[3] <- sum(nset)
	
	# Loading Spectra
	#
	X <- list(NULL)
	
	for (set in 1:2)
	{
		post <- posts[set]
		
		infile <- sprintf("%s/%02d_X-%s.csv", datadir, spec, post)
		X[[set]] <- read.csv(infile, header=T, row.name=1)
		X[[set]] <- X[[set]][,vars.indices]
	}
	
	X[[3]] <- rbind(X[[1]], X[[2]])
	
	# Modeling
	#
	for (iter in iters)
	{
		cat(sprintf("Now processing dataset %s/R, spectrum %02d (Iteration: %d/%d)", posts[1], spec, iter, nIter))
		flush.console()
		
		seed <- seeds[iter]
		set.seed(seed)
		
		# (3. Deriving Discriminant Models by PLS-DA)
		#
		# (Preparation Datasets)
		scaleY.cal <- list(NULL)
		scaleX.cal <- list(NULL)
		scaleX.val <- list(NULL)
		
		for (set in 1:3)
		{
			scaleY.cal[[set]] <- scale(Y[[set]])
			scaleX.cal[[set]] <- scale(X[[set]])
			
			if (set<3)
			{
				scaleX.val[[set]] <- scaleMat(X[[set]], X[[3-set]])
			}
		}
		
		scaleX.val[[3]] <- scaleX.cal[[3]]
		
		pls.opt <- list(NULL)
		ncomp.opt <- as.vector(NULL)
		
		for (set in 1:3)
		{
			ncomp <- qr(scaleX.cal[[set]])$rank
			
			pls.options(parallel = makeCluster(nCores, type="PSOCK"))
			pls.cv <- plsr(
				scaleY.cal[[set]]~ scaleX.cal[[set]], ncomp=ncomp, scale=F, validation="CV", segments=kCV
			)
			stopCluster(pls.options()$parallel)
			
			pls.cv.rss <- pls.cv$validation$PRESS
			ncomp.opt[set] <- which(pls.cv.rss==min(pls.cv.rss))[1]
			
			pls.opt[[set]] <- plsr(scaleY.cal[[set]]~ scaleX.cal[[set]], ncomp=ncomp.opt[set], scale=F)
		}
		
		# (Calculating Scores)
		#
		score.cal <- list(NULL)
		score.val <- list(NULL)
		
		for (set in 1:3)
		{
			score.cal[[set]] <- predict(pls.opt[[set]], newdata=as.matrix(scaleX.cal[[set]]), ncomp=ncomp.opt[set])
			
			if (set<3)
			{
				score.val[[set]] <- predict(pls.opt[[set]], newdata=as.matrix(scaleX.cal[[3-set]]), ncomp=ncomp.opt[set])
			}
		}
		
		score.val[[3]] <- score.cal[[3]]
		
		# (Evaluating Performance)
		#
		eval <- list(NULL)
		
		for (set in 1:3)
		{
			val <- ifelse(set<3, 3-set, 3)
			eval[[set]] <- evalModel(Y[[set]], Y[[val]], score.cal[[set]], score.val[[set]])
		}
		
		# (Output Results)
		sVars <- paste(vars.indices, collapse="|")
		entry <- 
			c(
				posts, spec, iter, seed, nvar, nset, ncomp.opt,
				c(t(eval[[1]]), t(eval[[2]]), eval[[3]][1,]),
				sVars
			)
		
		result <- rbind(result, entry)
		
		row <- nrow(result)
		rownames(result)[row] <- row
		
		cat(" Finished.\r\n")
		flush.console()
		
		set.seed(NULL)
	}
}

colnames(result) <- colnames

outfile <- "ST3_Results.csv"
write.csv(result, outfile)
