# Supplementary material for: Last-percent improvement in eligibility rates of crop seeds based on quality evaluation using near-infrared imaging spectrometry
Source: PLoS One. 2023 Sep 20;18(9):e0291105. doi: 10.1371/journal.pone.0291105 (PMC10511137; doi:10.1371/journal.pone.0291105)
Supplement: S1 File — (ZIP) [file pone.0291105.s005.zip › ST4_Prediction.R]

#* Clearing Objects ************************************************************
#
if(dev.cur() > 1) dev.off()
rm(list=ls(envir=globalenv()), envir=globalenv())

#* Functions *******************************************************************
#
source("_functions.R")

#* Package Installation ********************************************************
#
packages <- c('glmnet', 'pls', 'resample', 'plsVarSel')
repos <- "http://cran.us.r-project.org"
loadPackages(packages, repos)

################################################################################
## Tunable Parameters ##########################################################
################################################################################
#
# (Directory and File Preference)
datadir <- "data"

params <- list(NULL)

key <- "Sq5"
params[[key]]$train <- c("dSq5A1F",  "dSq5A1R")
params[[key]]$test <- "dSq5A2"
params[[key]]$spec <- 06
params[[key]]$ncomps <- c(11,13,13)
params[[key]]$vars.indices <- c(2,11,22,26,48,61,73,74,88,109,116,117,122,123,133,137,142,146,147,155,160,163,172,176,183,185,189,193,199)

key <- "Pe19"
params[[key]]$train <- c("dPe19A1F", "dPe19A1R")
params[[key]]$test <- "dPe19A2"
params[[key]]$spec <- 09
params[[key]]$ncomps <- c(11,17,19)
params[[key]]$vars.indices <- c(1,23,70,71,90,113,119,145,147,151,158,160,161,163,165,170,171,173,174,175,178,179,182,183,184,197,199)

key <- "Le803"
params[[key]]$train <- c("dLe803A1F","dLe803A1R")
params[[key]]$test <- "dLe803A2"
params[[key]]$spec <- 05
params[[key]]$ncomps <- c(4,7,7)
params[[key]]$vars.indices <- c(1,3,6,13,14,20,47,52,59,71,75,79,93,98,107,116,125,126,148,163,171,175,179,184,187,189,190,192,195,198,200,201)

key <- "Bo22"
params[[key]]$train <- c("dBo22A2F", "dBo22A2R")
params[[key]]$test <- "dBo22A2"
params[[key]]$spec <- 01
params[[key]]$ncomps <- c(8,10,9)
params[[key]]$vars.indices <- c(1,2,3,4,10,49,75,99,104,106,110,116,122,124,125,126,127,129,131,135,136,139,140,141,161,168,177,179,184,194,196,198,199,200,201)

key <- "Tm94"
params[[key]]$train <- c("dTm94A1F", "dTm94A1R")
params[[key]]$test <- "dTm94B1"
params[[key]]$spec <- 10
params[[key]]$ncomps <- c(10,8,10)
params[[key]]$vars.indices <- c(1,3,4,9,17,31,51,58,66,77,79,83,101,102,105,111,112,116,122,142,144,145,155,164,168,171,172,173,184,187,188,192,199)

key <- "Ca47g"
params[[key]]$train <- c("dCa47gA1F", "dCa47gA1R")
params[[key]]$test <- "dCa47A2B1"
params[[key]]$spec <- 12
params[[key]]$ncomps <- c(9,10,9)
params[[key]]$vars.indices <- c(22,23,27,31,39,49,67,68,87,88,89,93,105,109,110,117,120,141,145,153,163,164,181,184,185,188,194,197)

key <- "Ca47h"
params[[key]]$train <- c("dCa47hA1F", "dCa47hA1R")
params[[key]]$test <- "dCa47A2B1"
params[[key]]$spec <- 12
params[[key]]$ncomps <- c(7,9,11)
params[[key]]$vars.indices <- c(18,19,27,28,31,35,38,40,42,46,68,69,77,112,118,142,153,159,166,168,172,176,183,186,195,199)

key <- "Ca47"
params[[key]]$train <- c("dCa47A1F", "dCa47A1R")
params[[key]]$test <- "dCa47A2B1"
params[[key]]$spec <- 08
params[[key]]$ncomps <- c(13,16,14)
params[[key]]$vars.indices <- c(7,17,23,27,31,38,40,57,58,69,75,86,88,105,113,117,118,120,125,139,142,153,160,163,166,168,169,183,186,193,197)

key <- "Bo51"
params[[key]]$train <- c("dBo51A1F", "dBo51A1R")
params[[key]]$test <- NULL
params[[key]]$spec <- 12
params[[key]]$ncomps <- c(10,10,11)
params[[key]]$vars.indices <- c(3,4,6,10,33,70,83,84,89,117,118,131,133,145,150,198)

key <- "Tm221"
params[[key]]$train <- c("dTm221A1F", "dTm221A1R")
params[[key]]$test <- NULL
params[[key]]$spec <- 02
params[[key]]$ncomps <- c(9,8,9)
params[[key]]$vars.indices <- c(1,3,12,20,35,36,37,40,50,72,90,96,97,110,116,120,124,143,153,161,163,164,168,171,175,183,184,185,197)

keys <- c("Sq5", "Pe19", "Le803", "Bo22", "Tm94", "Ca47g", "Ca47h", "Ca47", "Bo51", "Tm221")
#
################################################################################


for (key in keys)
{
	posts		 <- params[[key]]$train
	test		 <- params[[key]]$test
	spec		 <- params[[key]]$spec
	ncomps		 <- params[[key]]$ncomps
	vars.indices <- params[[key]]$vars.indices
	
	#* Data Preparation ************************************************************
	#
	
	# Objective Variable
	#
	Ylabel <- list(NULL)
	Y <- list(NULL)
	nset <- as.vector(NULL)
	
	for (set in 1:2)
	{
		post <- posts[set]
		
		infile <- sprintf("%s/Y-%s.csv", datadir, post)
		Ylabel[[set]] <- read.csv(infile, header=T, row.name=1)
		
		nrow <- nrow(Ylabel[[set]])
		nset[set] <- nrow
		
		Y[[set]] <- matrix(ncol=1, rep(-1, nrow))
		rownames(Y[[set]]) <- rownames(Ylabel[[set]])
		
		which <- (Ylabel[[set]]=="OK")
		Y[[set]][which,] <- 1	# Dummy Variables: OK => 1, NG => -1
	}
	
	Ylabel[[3]] <- c(t(Ylabel[[1]]), t(Ylabel[[2]]))
	
	Y[[3]] <- c(Y[[1]], Y[[2]])
	nset[3] <- sum(nset)
	
	# Loading Spectra
	#
	X <- list(NULL)
	
	for (set in 1:2)
	{
		post <- posts[set]
		
		infile <- sprintf("%s/%02d_X-%s.csv", datadir, spec, post)
		X[[set]] <- read.csv(infile, header=T, row.name=1)
		
		if (is.null(vars.indices))
		{
			ncol <- length(X[[set]])
			vars.indices <- 1:ncol
		}
		
		X[[set]] <- X[[set]][,vars.indices]
	}
	
	X[[3]] <- rbind(X[[1]], X[[2]])
	
	if (!is.null(test))
	{
		infile <- sprintf("%s/%02d_X-%s.csv", datadir, spec, test)
		testX  <- read.csv(infile, header=T, row.name=1)
		testX  <- testX[,vars.indices]
	}
	
	nvar <- length(vars.indices)
	wav  <- as.numeric(substring(colnames(X[[3]]), 2)) # Wavelength
	
	# Modeling and Prediction
	#
	pls  <- list(NULL)
	eval <- list(NULL)
	
	score.cal <- list(NULL)
	score.val <- list(NULL)
	
	score.train <- list(NULL)
	score.test  <- list(NULL)
	
	for (set in 1:3)
	{
		y <- Y[[set]]
		x <- as.matrix(X[[set]])
		
		pls[[set]] <- plsr(y~x, ncomp=ncomps[set], scale=T)
		score.cal[[set]] <- predict(pls[[set]], newdata=x, ncomp=ncomps[set])
		
		if (set<3)
		{
			val <- 3 - set
			score.val[[set]] <- predict(pls[[set]], newdata=as.matrix(X[[3-set]]), ncomp=ncomps[set])
		}
		else
		{
			val <- 3
			score.val[[set]] <- score.cal[[set]]
		}
		
		score.train[[set]] <- predict(pls[[set]], newdata=as.matrix(X[[3]]), ncomp=ncomps[set])
		
		if (!is.null(test))
		{
			x <- as.matrix(testX)
			score.test[[set]]  <- predict(pls[[set]], newdata=as.matrix(testX), ncomp=ncomps[set])
		}
		
		eval[[set]] <- evalModel(Y[[set]], Y[[val]], score.cal[[set]], score.val[[set]])
	}
	
	# Output Results
	#
	# 1) Statistics
	#
	options(scipen=10)
	
	colnames <- c(
		"Spectrum", "nVar", 
		"nSet1", "nSet2", "nSet3",
		"nComp1", "nComp2", "nComp3",
		"cal1.sRecv", "cal1.sP", "cal1.sR", "cal1.sA", "cal1.sSpec", "cal1.Amax", "cal1.AUCPR", "cal1.AUCrPR",
		"val1.sRecv", "val1.sP", "val1.sR", "val1.sA", "val1.sSpec", "val1.Amax", "val1.AUCPR", "val1.AUCrPR",
		"cal2.sRecv", "cal2.sP", "cal2.sR", "cal2.sA", "cal2.sSpec", "cal2.Amax", "cal2.AUCPR", "cal2.AUCrPR",
		"val2.sRecv", "val2.sP", "val2.sR", "val2.sA", "val2.sSpec", "val2.Amax", "cal2.AUCPR", "cal2.AUCrPR",
		"cal3.sRecv", "cal3.sP", "cal3.sR", "cal3.sA", "cal3.sSpec", "cal3.Amax", "cal3.AUCPR", "cal3.AUCrPR",
		"VarIndex"
	)
	
	sVars <- paste(vars.indices, collapse="|")
	entry <- c(
		spec, nvar, nset, ncomps,
		c(t(eval[[1]]), t(eval[[2]]), eval[[3]][1,]),
		sVars
	)
	
	stats <- data.frame(matrix(nrow=1, ncol=length(colnames), entry))
	colnames(stats) <- colnames
	
	# 2) Coefficients
	#
	colnames <- c(
		"SPRC Set1", "SPRC Set2", "SPRC Set3",
		"VIP Set1", "VIP Set2", "VIP Set3"
	)
	
	coefs <- data.frame(matrix(nrow=nvar+1, ncol=6))
	
	for (set in 1:3)
	{
		coefs[,set+0] <- as.vector(coef(pls[[set]], ncomps[set], intercept=T))
		coefs[,set+3] <- c(NA, as.vector(VIP(pls[[set]], ncomps[set])))
	}
	
	rownames(coefs) <- c("Intercept", wav)
	colnames(coefs) <- colnames
	
	# 3) Scores in Training
	#
	colnames <- c("Y", "Set1", "Set2", "Set3")
	pred.train <- data.frame(matrix(nrow=nset[3], ncol=3))
	
	for (set in 1:3)
	{
		pred.train[,set] <- score.train[[set]]
	}
	
	pred.train <- cbind(Ylabel[[3]], pred.train)
	
	colnames(pred.train) <- colnames
	rownames(pred.train) <- rownames(X[[3]])
	
	# 4) Scores in Testing
	#
	pred.test <- NULL
	
	if (!is.null(test))
	{
		colnames <- c("Set1", "Set2", "Set3")
		
		nrow <- nrow(testX)
		pred.test <- data.frame(matrix(nrow=nrow, ncol=3))
		
		for (set in 1:3)
		{
			pred.test[,set] <- score.test[[set]]
		}
		
		colnames(pred.test) <- colnames
		rownames(pred.test) <- rownames(testX)
	}
	
	# Output Files
	
	outfile <- sprintf("ST4-1_stats_%s.csv", key)
	write.csv(stats, outfile)
	
	outfile <- sprintf("ST4-2_coefts_%s.csv", key)
	write.csv(coefs, outfile)
	
	outfile <- sprintf("ST4-3_pred_train_%s.csv", key)
	write.csv(pred.train, outfile)
	
	if (!is.null(test))
	{
		outfile <- sprintf("ST4-4_pred_test_%s.csv", key)
		write.csv(pred.test, outfile)
	}
}
